# Supplementary material for: Epigenetic Factor MicroRNAs Likely Mediate Vaccine Protection Efficacy against Lymphomas in Response to Tumor Virus Infection in Chickens through Target Gene Involved Signaling Pathways
Source: Vet Sci. 2024 Mar 22;11(4):139. doi: 10.3390/vetsci11040139 (PMC11053969; doi:10.3390/vetsci11040139)
Supplement: Supplementary file 1 [file vetsci-11-00139-s001.zip]

Archive with 14 entries (14 files):
- Table S1. Identified unique miRNAs in bursae of two genetically divergent lines of chickens in response to Marek's disease vaccination and virus challenge.xlsx
- Table S10. GO terms enrichment of target genes predicted for line 72 differentially expressed miRNAs in response to Rispens and MDV inoculation.xlsx
- Table S11. GO terms enrichment of predicted target genes of line 63 differentially expressed miRNAs between Rispens and HVT vaccination followed by MDV challenge.xlsx
- Table S12. GO terms enrichment of predicted target genes of line72 differentially expressed miRNAs between Rispens and HVT vaccination followed by MDV challenge.xlsx
- Table S13. GO terms enrichment of predicted target genes of differentially expressed miRNAs between lines 63 and 72 in response to Rispens and MDV inoculation.xlsx
- Table S14. Differentially expressed miRNAs in response to HVT+MDV, HVT, or MDV in line 63 birds.xlsx
- Table S2. Line 63 miRNA Profile in response to HVT vaccination and MDV challenge .xlsx
- Table S3. Line 63 miRNA Profile in response to Rispens vaccination and MDV challenge .xlsx
- Table S4. Line 72 miRNA Profile in response to HVT vaccination and MDV challenge .xlsx
- Table S5. Line 72 miRNA Profile in response to Rispens vaccination and MDV challenge .xlsx
- Table S6. GO terms enrichment of target genes predicted for line 63 differentially expressed miRNAs in response to HVT and MDV inoculation.xlsx
- Table S7. GO terms enrichment of target genes predicted for line 72 differentially expressed miRNAs in response to HVT and MDV inoculation.xlsx
- Table S8. GO terms enrichment of predicted target genes of differentially expressed miRNAs between lines 63 and 72 in response to HVT and MDV inoculation.xlsx
- Table S9. GO terms enrichment of target genes predicted for line 63 differentially expressed miRNAs in response to Rispens and MDV inoculation.xlsx
