# Supplementary material for: Epigenetic Factor MicroRNAs Likely Mediate Vaccine Protection Efficacy against Lymphomas in Response to Tumor Virus Infection in Chickens through Target Gene Involved Signaling Pathways
Source: Vet Sci. 2024 Mar 22;11(4):139. doi: 10.3390/vetsci11040139 (PMC11053969; doi:10.3390/vetsci11040139)
Supplement: Supplementary file 1 [file vetsci-11-00139-s001.zip › Table S1. Identified unique miRNAs in bursae of two genetically divergent lines of chickens in response to Marek's disease vaccination and virus challenge.xlsx]

## Sheet: uniqueMiR_QC4HVTRispMDVOnly
miR-ID	Mature miR	Chr	Strand	HairPin_loci	Mature_loci	Sequence
gga-let-7a-2	tgaggtagtaggttgtatagtt	chr24	+	3343190-3343268	3343200-3343221	gcatccaggttgaggtagtaggttgtatagtttagaattacaccaagggagataactgtacaacctcctagctttcctt
gga-let-7c	tgaggtagtaggttgtatggtt	chr1	+	99018794-99018872	99018804-99018825	gcatccgggttgaggtagtaggttgtatggtttagagttacaccctgggagttaactgtacaaccttctagctttcctt
gga-let-7j	tgaggtagtaggttgtatagtt	chr26	-	1639978-1640056	1639988-1640009	cacaaagccagggaatcacaccagacctctgtactgctctgtggaggtgaggtagtaggttgtatagtttggtgggagg
gga-mir-100	aacccgtagatccgaacttgtg	chr24	+	3335099-3335177	3335109-3335130	tgttgccacaaacccgtagatccgaacttgtggtcatattccacacaagcttgtatctataggtatgtgtctgtctggc
gga-mir-101-1	gtacagtactgtgataactga	chrZ	+	27510655-27510731	27510701-27510721	ctatcctttttcggttatcatggtaccggtgctgtatacgtgaaaggtacagtactgtgataactgaagaatggtgg
gga-mir-101-2	gtacagtactgtgataactga	chr8	-	28360428-28360504	28360438-28360458	ctgccctggctcagttatcacagtgctgatgctgtctcttgtaaaggtacagtactgtgataactgaaggatggcag
gga-mir-103-1	agcagcattgtacagggctatga	chr13	+	4689829-4689909	4689877-4689899	ttgctgccttcggcttctttacagtgctgccttgttgcatatggatcaagcagcattgtacagggctatgaaggcactgag
gga-mir-103-2	agcagcattgtacagggctatga	chr4	-	89095068-89095148	89095078-89095100	tctgtgctttcagcttctttacagtgctgccttgttgcgttcatgtcaagcagcattgtacagggctatgaaagaacagag
gga-mir-106	aaaagtgcttacagtgcaggtag	chr4	-	3995148-3995228	3995196-3995218	tgagttgtgcaaaagtgcttacagtgcaggtagagctcagcacctactgcagtataagcacttctggcatgaccgtggcga
gga-mir-107	agcagcattgtacagggctatc	chr6	-	19401516-19401594	19401526-19401547	ctttgctttcagcttctttacagtgttgccttgtggcatggagttcaagcagcattgtacagggctatcaaagcatgga
gga-mir-10a	taccctgtagatccgaatttgt	chr27	+	3834167-3834245	3834177-3834198	cttctatatgtaccctgtagatccgaatttgtgtaaaggaagttgggtcacaaattcgtatctaggggaatatgtagtt
gga-mir-10b	taccctgtagaaccgaatttgt	chr7	-	16343605-16343683	16343652-16343673	tgtctatatataccctgtagaaccgaatttgtgtgatattcatatagtcacagattcgattctaggggaatatatggtc
gga-mir-122-1	tggagtgtgacaatggtgtttg	chrZ	+	761119-761197	761129-761150	gccagagctgtggagtgtgacaatggtgtttgtgtccaatctatcaaacgccattatcacactaaatagctactggtag
gga-mir-125b-2	tccctgagaccctaacttgtga	chr1	+	99051085-99051163	99051095-99051116	cttttcctagtccctgagaccctaacttgtgaggttttgtagcaacaatcacaagtcaggctcttgggacctaggcgga
gga-mir-126	cattattacttttggtacgcg	chr17	-	8233317-8233393	8233363-8233383	ggtgacggcccattattacttttggtacgcgctgtgacacttcaaactcgtaccgtgagtaataatgcgctgtggtc
gga-mir-128-1	tcacagtgaaccggtctcttt	chr7	+	30766326-30766402	30766372-30766392	gctgttgaattcggggccgtaacactgtctgagaggtttatatttctcacagtgaaccggtctctttttcagctgct
gga-mir-128-2	tcacagtgaaccggtctcttt	chr2	+	45670118-45670194	45670164-45670184	agctggaaggggggccgttacactgtaagagagtgagtagcaggtctcacagtgaaccggtctcttttcctgctgtg
gga-mir-1306	tggacgttggctctggtggtga	chr15	+	1294130-1294208	1294177-1294198	acagcctccaccacctcccctgcaaacgtccagtgacgcagaggtaatggacgttggctctggtggtgatggacagtca
gga-mir-130a	cagtgcaatattaaaagggc	chr15	-	407970-408044	407980-407999	tgtccagagccctttttctgttgtactactggcaattatgatgagcagtgcaatattaaaagggcattggctggc
gga-mir-130b	cagtgcaataatgaaagggcgt	chr15	-	399145-399223	399155-399176	gggctgcccctctttccctgttgcactactgtcacggtcgcagcgagcagtgcaataatgaaagggcgtcagtgcgccg
gga-mir-130c	cagtgcaatgttaaaagggc	chr19	-	7202985-7203059	7202995-7203014	tccagcgccctttttatgttgtactactagtgatcatacacaaagcagtgcaatgttaaaagggcattggccagc
gga-mir-1329	acagtgatcacgttacgatggat	chr3	+	97355540-97355620	97355550-97355572	ttgtagagatacagtgatcacgttacgatggatttctcaagtaacaacctcgtagcttgatcacgatatccctatgacttg
gga-mir-133a-1	tttggtccccttcaaccagctgt	chr2	-	102812737-102812817	102812747-102812769	tgctttgctaaagctggtaaaatggaaccaaatcacctcttcaatggatttggtccccttcaaccagctgtagctatgcat
gga-mir-133a-2	tttggtccccttcaaccagctgt	chr20	+	8326974-8327054	8327022-8327044	tgctttgctaaagctggtaaaatggaaccaaatcaactgttcaatggatttggtccccttcaaccagctgtagctgtgcat
gga-mir-133b	tttggtccccttcaaccagct	chr3	-	108040391-108040467	108040401-108040421	tctgctctggctggtcaaacggaaccaagcccgtcttcttcggaggtttggtccccttcaaccagctatagcagtgt
gga-mir-133c	tttggtccccttcaaccagctg	chr23	+	4357164-4357242	4357211-4357232	tgccttcctggggctggtaaaaaggaaccagatcaactacaactggatttggtccccttcaaccagctgcagtggggca
gga-mir-135a-1	tatggctttttattcctatgtga	chr12	-	2999000-2999080	2999048-2999070	cactgtcctgtatggctttttattcctatgtgattatacatcccgcttcatatagggattgaagccgtgcaaggcgctggg
gga-mir-135a-2	tatggctttttattcctatgtga	chr1	+	46334597-46334677	46334607-46334629	tctagtgttttatggctttttattcctatgtgatagtaataaagtctcatgtagggatggaagccatgaaatacattgtga
gga-mir-135a-3	tatggctttttattcctatgtga	chr26	-	2124013-2124093	2124061-2124083	tgctgtggtctatggctttttattcctatgtgattgcttttcctaactcatgtagggcgaaaagccatgggctactcaggg
gga-mir-138-1	agctggtgttgtgaatcaggccg	chr2	-	40874175-40874255	40874223-40874245	gccgtgcagcagctggtgttgtgaatcaggccgtcaccagtcggagaacggctacttcacaacaccagggtggcactgcac
gga-mir-138-2	agctggtgttgtgaatcaggccg	chr11	-	2104529-2104609	2104577-2104599	ttgttgctgcagctggtgttgtgaatcaggccgacggcaagcgcttcctactatccggctatttcactacaccagggttgc
gga-mir-140	accacagggtagaaccacggac	chr11	+	19310314-19310392	19310361-19310382	gtcctgccagtggttttaccctatggtaggttacgtcatgctgttctaccacagggtagaaccacggacgggatgccgg
gga-mir-1416	tccttaactcatgccgctgtg	chrZ	+	34922637-34922713	34922647-34922667	tgatactttttccttaactcatgccgctgtgcctttatattttatttcacaattgtatgagttgagtacagagtatc
gga-mir-142	cataaagtagaaagcactact	chr19	-	510419-510495	510465-510485	tgcagtcacccataaagtagaaagcactactaaacagcactgcagggtgtagtgtttcctactttatggatgagtgt
gga-mir-1434	gaagaaatttgagtatctgacg	chr28	+	1453233-1453311	1453280-1453301	tgcgtgatgatggaaaatttcttcactttgacctgacttgtttgattgaagaaatttgagtatctgacgcgagctgagc
gga-mir-144	ggatatcatcatatactgtaagt	chr19	-	5863189-5863269	5863237-5863259	gccctgggctggatatcatcatatactgtaagttcactatgagacactacagtatagatgatgtactcccctgggctgcac
gga-mir-1451	tcgcacaggagcaagttaccgc	chr3	+	76267747-76267825	76267757-76267778	agctgctgcctcgcacaggagcaagttaccgcgttcagctcgcctgccgtaactcgctgctgtgagaggcagcggctcc
gga-mir-1456	aaaggacggaggcggcccgcgc	chrZ	-	44897368-44897446	44897415-44897436	ccgaacagggaaaggacggaggcggcccgcgcggggtcgttcagtcggggtcgtcgccgtcccttccccgttcgacccg
gga-mir-1456*	aaaggacggaggcggcccgcgc	chrZ	-	44897405-44897483	44897415-44897436	gccctgtggggttgcctcgagtcagatggagcctgggccgaacagggaaaggacggaggcggcccgcgcggggtcgttc
gga-mir-1467-1	tctcagctacatcggtgtaaatc	chr2	-	136001006-136001086	136001054-136001076	caggttgttttctcagctacatcggtgtaaatccagggcaattctactgaggttcacaccagagtaactgggatcagaatc
gga-mir-146a	tgagaactgaattccatgggttg	chr13	-	7795780-7795860	7795828-7795850	tcctcagctttgagaactgaattccatgggttgtaattgaatcctttgtcagacccatggggctcagttcttcagcttgga
gga-mir-146b	tgagaactgaattccataggcgt	chr6	+	23143394-23143474	23143404-23143426	tgcttggctttgagaactgaattccataggcgttaaagcatccaaaaatgccctatggattcagttctgcagttgggcagc
gga-mir-146c	tgagaactgaattccatggactg	chr4	-	89315847-89315927	89315895-89315917	ttcccagctctgagaactgaattccatggactggtttcaattccatgcgttcagtccatggtattcagttctctagcttgg
gga-mir-148a	tcagtgcactacagaactttgt	chr2	-	32178247-32178325	32178257-32178278	tcctgaagcaaagttctgtgacactcagactctggttacgatagcagtcagtgcactacagaactttgtctccgggggc
gga-mir-153	ttgcatagtcacaaaagtgatc	chr2	-	8846568-8846646	8846578-8846599	ttgccagtgtcatttttgtgatgttgcagctagtaatatgagcccagttgcatagtcacaaaagtgatcattggaaact
gga-mir-155	ttaatgctaatcgtgataggggt	chr1	+	102485091-102485171	102485101-102485123	ctgtatgttgttaatgctaatcgtgataggggtttttacctctgaatgactcctacatgttagcattaacactgtaccatg
gga-mir-1551	tagcagcaaaaagaacttcagat	chr14	+	5241012-5241092	5241022-5241044	ttactatagctagcagcaaaaagaacttcagatgtgattaacttggagctctgagtttgtgttgctgctttcttagtgctc
gga-mir-1559	ttcgatgcttgtatgctactcc	chr7	-	1341236-1341314	1341283-1341304	ctagactcctttcgatgcttgtatgctactcccaagaatgctaacaggagttacatgtatgcatcgagcagagactata
gga-mir-1560	gcggcgcgagcagagaggcgctg	chr11	-	18874330-18874410	18874378-18874400	cgtgggggtggcggcgcgagcagagaggcgctgccgtgtccaaagcagcatctctggacgcgctcgttccttctgcgtggc
gga-mir-1592	cactgcctcagacaacgggtgtg	chr19	-	9392609-9392689	9392657-9392679	agctgcttggcactgcctcagacaacgggtgtgctttcctttcacacacatctgctgctgagcgctgccaggggcctgtgg
gga-mir-1592*	cactgcctcagacaacgggtgtg	chr19	-	9392647-9392727	9392657-9392679	tggggcacagcagtgactgcagggacctgtgccgccccagctgcttggcactgcctcagacaacgggtgtgctttcctttc
gga-mir-15a	tagcagcacataatggtttgt	chr1	-	169399196-169399272	169399242-169399262	tggcataacgtagcagcacataatggtttgtgggttttgaaaaggtgcaggccatattgtgctgcctcaaaaataca
gga-mir-15b	tagcagcacatcatggtttg	chr9	-	22277081-22277155	22277126-22277145	taaagtactctagcagcacatcatggtttgcatgctgtagtgaagatgcgaatcattatttgctgctttagaaat
gga-mir-15c	tagcagcacatcatggtttgta	chr4	-	4071808-4071886	4071855-4071876	tgaggagatgtagcagcacatcatggtttgtagggacaaggagatacagaccattctgggctgcctcattacctcaagg
gga-mir-16-1	tagcagcacgtaaatattggtg	chr1	-	169399053-169399131	169399100-169399121	tgtcatactctagcagcacgtaaatattggtgttaaaactgtaaatatctccagtattaactgtgctgctgaagtaagg
gga-mir-16-2	tagcagcacgtaaatattggtg	chr9	-	22276907-22276985	22276954-22276975	tgttccgccctagcagcacgtaaatattggtgtagtaaaataaaccttaaaccccaatattattgtgctgcttaagcgt
gga-mir-1636	tgccccgtcactcctgataccg	chr15	+	4735881-4735959	4735891-4735912	atccatctgctgccccgtcactcctgataccgctgtgctggtaaggtgcaggtgatggcggggctgccggtgtgccatg
gga-mir-1651	ttgcttttgttggcctctgct	chr1	+	539159-539235	539205-539225	gggggtggaagctaagactgataaaagcaagcaaattatttacagtttgcttttgttggcctctgctgccgggtcct
gga-mir-1653	ttgtatgcccagcactggtcctg	chr9	-	14383857-14383937	14383905-14383927	ctgttcccatttgtatgcccagcactggtcctggtgtctgctatggtttccacaggagctgtgctgcatgcaggtgtggat
gga-mir-1655	tcagctggtcttgggtaaatgc	chr8	+	7519313-7519391	7519323-7519344	caacactgtgtcagctggtcttgggtaaatgctattgttcctgcagtatttacccatggtgggctgatacagtgctgga
gga-mir-1662	ttgacatcatcatacttgggat	chr2	+	1839178-1839256	1839188-1839209	ctctatgggtttgacatcatcatacttgggatgtatgacacaaagtcccaagcaggctgatgtcaggcccaagatggct
gga-mir-1663	tggcatccagaacagcggtac	chr5	+	15821539-15821615	15821585-15821605	cagtgttgggtaccactgtcctgggtgcctggcagagctcgtgcactggcatccagaacagcggtacccaaggttgc
gga-mir-1667	taacatgatgtcaggatttccc	chr24	-	5291928-5292006	5291938-5291959	aggttgtaagagattctgacacaatgtttagagattgagacagaatctaacatgatgtcaggatttcccagaacctgct
gga-mir-1677	ttgacttcagtaggagcaggatt	chr3	+	74231856-74231936	74231904-74231926	tgcttagggtctgatcctgcaccgctgaagtcaatggaagttttgtcattgacttcagtaggagcaggatttgaacctcat
gga-mir-1684a	aagtatgaggaaatggagatct	chr4	-	89658921-89658999	89658931-89658952	gaaaggagagctctgcttcctcatacatactcatcttttctatggataagtatgaggaaatggagatctccttccattc
gga-mir-1698-1	cgaggctgcggcaatccctgcgc	chr19	-	640948-641028	640958-640980	ctccggccgccggctgcagggatgctcctgccctccgccgagcactggcgaggctgcggcaatccctgcgccggcgcccgg
gga-mir-16c	tagcagcacgtaaatactggag	chr4	-	4071443-4071521	4071490-4071511	agcagtgctctagcagcacgtaaatactggagtgggggatcgcctgttgctctccagtattgcattgctgctttagtga
gga-mir-16c*	tagcagcacgtaaatactggag	chr4	-	4071480-4071558	4071490-4071511	gaggctgtggggagatgcacggggctggagagctgtcagcagtgctctagcagcacgtaaatactggagtgggggatcg
gga-mir-17	caaagtgcttacagtgcaggtag	chr1	-	148023975-148024055	148024023-148024045	agagtaatgtcaaagtgcttacagtgcaggtagtgatatatagaacctactgcagtgaaggcacttgtagcattatgttga
gga-mir-1712	ttcagttatcagtggagtttgg	chr3	-	79500136-79500214	79500146-79500167	tgcccttctggctccagtcttaactacaggcaatgctgacattctccttcagttatcagtggagtttggagtgctagag
gga-mir-1716	cggggcggctgtgagctgagct	chr5	-	57845132-57845210	57845179-57845200	tgccgcagagcggggcggctgtgagctgagctgcacggtgacggcccggcttcctgccgccctggctgcgagctggaaa
gga-mir-1717	actctctaacctgacagaaaact	chr3	+	33864000-33864080	33864010-33864032	ggcccggttaactctctaacctgacagaaaactatctacttttctaggttagtttcctgtctgctcagggagttaccttgg
gga-mir-1728	aggcttctgtagatcagccagc	chr4	-	10981363-10981441	10981373-10981394	ctggttgatccattggaagactgagcttgagggtgaaagaggtaaacaggcttctgtagatcagccagctgacctgatt
gga-mir-1729	ctactcggtgagtaaggatagc	chr15	+	762733-762811	762780-762801	tcctgcatcccttactcacatgagtagtcgtatctatttcagtgggactactcggtgagtaaggatagcaggattggga
gga-mir-1729*	ctactcggtgagtaaggatagc	chr15	+	762770-762848	762780-762801	ttcagtgggactactcggtgagtaaggatagcaggattgggaccactacctgtaactctgaagtggaccttctgtagga
gga-mir-1731	acttgactgcaggcactgctgct	chr12	-	10660978-10661058	10661026-10661048	gaagccgggtacttgactgcaggcactgctgctctgttccagattggcagttccttggtcttgtccttgtctccagttcct
gga-mir-1736	agcaccttcggaactgtcctca	chr1	-	139198645-139198723	139198655-139198676	tgagggcaattcctgataggtgctgagcaccatctagctgcaaagtcagcaccttcggaactgtcctcaaccttgtctg
gga-mir-1747	tgcacttgaatggagttctgggt	chr2	-	61829371-61829451	61829419-61829441	cagggtgctgtgcacttgaatggagttctgggtgttctcatggatcctgaatcccttcaagtggacaaaacgttgggcatt
gga-mir-1756a	tccagtgattcacaccagctgt	chrZ	-	62791847-62791925	62791857-62791878	atctcagctggtgtaagtcagcagagctccactgacattattagtgctccagtgattcacaccagctgtgaatctggtc
gga-mir-1769	agtgtgaaatctgcctgaaagt	chr15	+	2239908-2239986	2239955-2239976	tggtgtggccttcaggcttttctcacacctgttgagctctgcagtcaagtgtgaaatctgcctgaaagtcattccaaca
gga-mir-1781	tttaaatcatgcagctgttga	chr14	-	3325517-3325593	3325527-3325547	gcgtgtttaacagctgagtgatttaaagcaatcaaattcctttggctttaaatcatgcagctgttgaacaagctctt
gga-mir-1782	aaacattcattggagcagggac	chr2	+	68751334-68751412	68751381-68751402	cctggattctagcccttctccaaatgaatttttaatagaaaataattaaacattcattggagcagggacaggagcccag
gga-mir-1786	attcttttctgctgtgttact	chr14	+	7768605-7768681	7768651-7768671	tctaattccttaacacaacaggaaacaaattcagcattaaaatatgattcttttctgctgtgttactgaattaaaag
gga-mir-1788	ggcttgttttccgttgcctgc	chr7	+	22479325-22479401	22479335-22479355	ctgtgtcccgggcttgttttccgttgcctgcggtgtgttgcagtgactcaggcagcgaaagcaagtctgggaggctg
gga-mir-1798	aacgtgacactttagaaaacc	chr20	-	9880679-9880755	9880725-9880745	ttattcagttaacgtgacactttagaaaacctgtaatgctataagtggttttcagaagtgtagcgtttatgggataa
gga-mir-181a-1	aacattcaacgctgtcggtgagt	chr8	+	2005178-2005258	2005188-2005210	tgcttcagtgaacattcaacgctgtcggtgagtttggaatttaagtgaaaaccatcgaccgttgattgtaccctccagcta
gga-mir-181a-2	aacattcaacgctgtcggtgagt	chr17	+	9982145-9982225	9982155-9982177	agcttcagtgaacattcaacgctgtcggtgagtttgagaactaagaaaaaccatcgaccgttgactgtaccttgaggttta
gga-mir-181b-1	aacattcattgctgtcggtgggt	chr8	+	2005362-2005442	2005372-2005394	ggtcacaatcaacattcattgctgtcggtgggtttaactatgtggacaagctcactgaacaatgaatgcaactgtggcccc
gga-mir-181b-2	aacattcattgctgtcggtgggt	chr17	+	9983777-9983857	9983787-9983809	ggctgcaatcaacattcattgctgtcggtgggttttcattgctatcaactcactgatcaatgaatgcaaactgcggaccag
gga-mir-183	tatggcactggtagaattcactg	chr1	-	844375-844455	844423-844445	ctgttctgtgtatggcactggtagaattcactgtgcaaccccgcggtcagtgaattaccatagggccataaacagagcaga
gga-mir-184	tggacggagaactgataagggt	chr10	+	19996775-19996853	19996822-19996843	ctcacccccttatcacttttccagcccagcttcttcgctctgactgttggacggagaactgataagggtgtgcgggtgg
gga-mir-187	tcgtgtcttgtgttgcagcca	chr2	+	83889621-83889697	83889667-83889687	tgagacctccggctacaacacaggacatgggagcttttctgaaccctcgtgtcttgtgttgcagccagaggggcaca
gga-mir-18a	taaggtgcatctagtgcagatag	chr1	-	148023828-148023908	148023876-148023898	ctttttgtactaaggtgcatctagtgcagatagtgaagtagattagcatctactgccctaagtgctccttctggcataaga
gga-mir-18b	taaggtgcatctagtgcagt	chr4	-	3995025-3995099	3995070-3995089	gtccttgtgttaaggtgcatctagtgcagttagtgacgtagcgtagaatctactgccctaaatgctccttctggc
gga-mir-190a	tgatatgtttgatatattaggtt	chr10	-	4206001-4206081	4206049-4206071	ggactctgtgtgatatgtttgatatattaggttgttatttaatccaactatatatcaaacatattcctacagtgtcctgcc
gga-mir-193b	aactggcccacaaagtcccgct	chr14	+	764299-764377	764346-764367	gttccagagtcggggttttgggggcgagatgagcttatgttttatccaactggcccacaaagtcccgcttttggtggtc
gga-mir-194	tgtaacagcaactccatgtggac	chr3	+	18822856-18822936	18822866-18822888	tgctctcatatgtaacagcaactccatgtggactacactgacttccagtggagatgctgttacttttgatagcggctcaaa
gga-mir-196-1	taggtagtttcatgttgttggg	chr27	+	3775049-3775127	3775059-3775080	ctctgtgaattaggtagtttcatgttgttgggctttaaattttaaacacaagaacatcaaactacctgatttactccag
gga-mir-196-2	taggtagtttcatgttgttggg	chr2	-	32707484-32707562	32707531-32707552	ctctgtggtttaggtagtttcatgttgttggggctccacctttctctctacagcacgaaactgccttaattacttcagt
gga-mir-199-1	acagtagtctgcacattggtt	chr17	+	5571586-5571662	5571632-5571652	ccgtctgcccagtgttcagactacctgttcaggactacgagattgtacagtagtctgcacattggttaggctgtgct
gga-mir-199-2	acagtagtctgcacattggtt	chr8	+	4652485-4652561	4652531-4652551	ccgtcgccccagtgttcagactacctgttcaggacaatgctgttgtacagtagtctgcacattggttagactgggca
gga-mir-19a	tgtgcaaatctatgcaaaactga	chr1	-	148023685-148023765	148023695-148023717	gcagtcttctgttagttttgcatagttgcactacaggaagaatgtagttgtgcaaatctatgcaaaactgatggtggcctg
gga-mir-19b	tgtgcaaatccatgcaaaactg	chr1	-	148023378-148023456	148023388-148023409	tctctggttagttttgcaggtttgcatccagctgtatgatactctgctgtgcaaatccatgcaaaactgactgtggcag
gga-mir-19b*	tgtgcaaatccatgcaaaactga	chr1	-	148023377-148023457	148023387-148023409	ttctctggttagttttgcaggtttgcatccagctgtatgatactctgctgtgcaaatccatgcaaaactgactgtggcagt
gga-mir-1a-1	tggaatgtaaagaagtatgtat	chr20	+	8315738-8315816	8315785-8315806	cttgagagacatacttctttatatgcccatatgaacctggcaatctatggaatgtaaagaagtatgtatttcaggtggg
gga-mir-1a-2	tggaatgtaaagaagtatgtat	chr2	-	102815861-102815939	102815871-102815892	ctcagagcacatacttctttatgtacccatatgaacatacaatgctatggaatgtaaagaagtatgtatttttggcagg
gga-mir-1b	tggaatgttaagaagtatgtat	chr23	+	4357019-4357097	4357066-4357087	aaccctacatacttcttcatatgcccatatggagtcggccggcgttatggaatgttaagaagtatgtatcctcgggctg
gga-mir-200a	taacactgtctggtaacgatgtt	chr21	-	2591940-2592020	2591950-2591972	cctctgtgggcatcttactagacagtgctggatttcttggatctattctaacactgtctggtaacgatgtttaaagggtga
gga-mir-200b	taatactgcctggtaatgatgat	chr21	-	2594269-2594349	2594279-2594301	gatgccattaccatcttactgggcagcattggatgttctctgtttttctaatactgcctggtaatgatgattgtggtgttt
gga-mir-203a	gtgaaatgtttaggaccacttg	chr5	+	50769291-50769369	50769338-50769359	ccttggtgcagtggttcttaacagttcaacagttctctatcataattgtgaaatgtttaggaccacttgaccagcgagg
gga-mir-204-1	ttccctttgtcatcctatgcctg	chrZ	-	35181162-35181242	35181210-35181232	acccgtggacttccctttgtcatcctatgcctgagaatatatgaagggggctgggaaggcaaagggacgttcaactgtcat
gga-mir-204-2	ttccctttgtcatcctatgcctg	chr10	+	5628593-5628673	5628603-5628625	acctgtgggcttccctttgtcatcctatgcctggagatcacagtgaggcagggacagcaaagggatgctcagctgtcgtct
gga-mir-205a	tccttcattccaccggagtctg	chr26	+	3076081-3076159	3076091-3076112	ggttctgttgtccttcattccaccggagtctgtctcgtacctaaccagatttcagtggagtgaagcacaagagacatgg
gga-mir-205b	cccttcattccaccggaatctg	chr1	-	1273696-1273774	1273743-1273764	cttcctgatgcccttcattccaccggaatctgtcagtgcagaaaccagatttcagtgaaatgaagcccatcagagaggc
gga-mir-20b	caaagtgctcatagtgcaggtag	chr4	-	3994843-3994923	3994891-3994913	ctagcagtatcaaagtgctcatagtgcaggtagcttggcattggacctactgtaatgtgggcacttacagtactgttagat
gga-mir-21	tagcttatcagactgatgttga	chr19	+	7376254-7376332	7376264-7376285	tcctgtcggatagcttatcagactgatgttgactgttggatctcatggcaacaacagtcggtaggctgtctgacatttt
gga-miR-210	ctgtgcgtgtgacagcggct	chr5	+	15887072-15887146	15887117-15887136	caggtgagccactgactaacgcacattgtgctctcggcgactccactgtgcgtgtgacagcggctaacctgctcc
gga-mir-211	ttccctttgtcatcctatgcctg	chr28	+	2246984-2247064	2246994-2247016	tcctgtgagcttccctttgtcatcctatgcctgagcgatgcctggaggctgggacggtgaagggaggcccacgggctgcca
gga-mir-2131	ctgttactgttcttctgatgg	chrZ	-	70743818-70743894	70743828-70743848	ccatgcagaagtgcacggaaacagctgtttgctatcgaaaagttggctgttactgttcttctgatggaggctgctgg
gga-mir-214	acagcaggcacagacaggcagt	chr8	+	4658336-4658414	4658383-4658404	tgtgtctgcctgtctacacttgctgtgcagaacatcctctcacctgtacagcaggcacagacaggcagtcacatgacaa
gga-mir-215	atgacctatgaattgacagact	chr3	+	18823174-18823252	18823184-18823205	gtccaggaaaatgacctatgaattgacagactgctttcaaaatgtgcctgtcatttctataggccaatattctgtgcac
gga-mir-218-1	ttgtgcttgatctaaccatgt	chr4	-	75581222-75581298	75581268-75581288	agattttctgttgtgcttgatctaaccatgtggttgtgaggtatgagtaaaacatggttctgtcaagcaccatggaa
gga-mir-218-2	ttgtgcttgatctaaccatgt	chr13	+	4563944-4564020	4563954-4563974	gggttttcctttgtgcttgatctaaccatgtggtagaacaatacaaattgaacatggttctgtcaagcaccatggaa
gga-mir-2188	aaggtccaacctcacatgtcct	chr22	-	2664352-2664430	2664399-2664420	acctgtgggaaaggtccaacctcacatgtcctgtatagaataaggagggatatatgtggtcagacctatcccacaggcc
gga-mir-219b	cacaagaattgcgtttggacaat	chr17	-	5485249-5485329	5485259-5485281	tctgctacagatgtccagacacaattcttggttcgtacggctccagcgcacaagaattgcgtttggacaatcaggagcaga
gga-mir-22	aagctgccagttgaagaactgt	chr19	-	5380355-5380433	5380365-5380386	ggcagcagttcttcagtggcaagctttatgtccttctctagtagctaaagctgccagttgaagaactgttgaatgtagc
gga-mir-221	agctacattgtctgctgggtttc	chr1	+	110650549-110650629	110650597-110650619	gggcatgaacctggcatacaatgtagatttctgtgtttgttaagcaacagctacattgtctgctgggtttccagctgcctg
gga-mir-222a	agctacatctggctactgggtct	chr1	+	110650038-110650118	110650086-110650108	cccatcaatcgctcagtagtcagtgtagattctgtctttacaatcagcagctacatctggctactgggtctctgatgacat
gga-mir-222b	agctacatctgattactgggtca	chr4	+	2183615-2183695	2183663-2183685	ttggctgctcagtagtcagtgtaggatctgtccgacagtctcactaacagctacatctgattactgggtcaccaaaggacc
gga-mir-23b	atcacattgccagggattacc	chrZ	+	41649171-41649247	41649217-41649237	tggctgtttgggttcctggcatgatgatttgtgagttaagattaaaatcacattgccagggattaccacatagccat
gga-mir-24	tggctcagttcagcaggaac	chrZ	+	41649933-41650007	41649978-41649997	tcctccggtgcctactgagctgatatcagttctgattttacatactggctcagttcagcaggaacaggagtcgag
gga-mir-26a	ttcaagtaatccaggataggct	chr2	+	4575293-4575371	4575303-4575324	tgtcacctggttcaagtaatccaggataggctgtatccattcctgctggcctattcttggttacttgcactgggaggca
gga-mir-27b	ttcacagtggctaagttctg	chrZ	+	41649417-41649491	41649462-41649481	tgcagagcttagctgattggtgaacagtgattgtttccctctttgttcacagtggctaagttctgcacctgaaga
gga-mir-2954	catccccattccactcctagcag	chrZ	+	70733031-70733111	70733079-70733101	cttggagcagtgctgagagggcttggggagaggattgtagtggagctccatccccattccactcctagcagctctctggcc
gga-mir-29a	tagcaccatttgaaatcggtta	chr1	+	3434783-3434861	3434830-3434851	tagaggatgactgatttcttttggtgttcagagtcaataatattttctagcaccatttgaaatcggttatagtgattgg
gga-mir-29b-1	tagcaccatttgaaatcagtgtt	chr1	+	3433761-3433841	3433809-3433831	tcaggaagctggtttcatatggtggtttagatttaactattcattgtctagcaccatttgaaatcagtgttcttggaggaa
gga-mir-29b-2	tagcaccatttgaaatcagtgtt	chr26	-	2699719-2699799	2699729-2699751	tctggaagctggtttcacatggtggcttagattttcccactttgtatctagcaccatttgaaatcagtgttctaggagcaa
gga-mir-29c	tagcaccatttgaaatcggtta	chr26	-	2698814-2698892	2698824-2698845	cacaggctgaccgatttctcttggtgttcagagtctcagtttctgtctagcaccatttgaaatcggttatgatgtaggg
gga-mir-301a	cagtgcaataatattgtcaaagc	chr15	-	406747-406827	406757-406779	ggtatcgctggctctgacaatgttgcactactgtctgcacaaataaagcagtgcaataatattgtcaaagcatttggttcc
gga-mir-301b	cagtgcaatagtattgtcaaagc	chr19	-	7202696-7202776	7202706-7202728	tgctaacgaatgctctgactttattgcactactgtacttcacagctagcagtgcaatagtattgtcaaagcatctgaaagc
gga-mir-30a	tgtaaacatcctcgactgga	chr3	+	82629044-82629118	82629089-82629108	aagtaaacagctgaggaatgtgtattgctgttgacagtgagcgactgtaaacatcctcgactggaagctgtgaag
gga-mir-30a*	tgtaaacatcctcgactgga	chr3	+	82629079-82629153	82629089-82629108	agtgagcgactgtaaacatcctcgactggaagctgtgaagcagcagatggggctttcagtcggatgtttgcagct
gga-mir-30b	tgtaaacatcctacactcagct	chr2	-	142757718-142757796	142757765-142757786	ttttagttcctgtaaacatcctacactcagctataacaagtggtagggctggggggtggatgtttacttcaactgactt
gga-mir-30c-1	ctgggagaggattgtttacgcc	chr23	+	4947363-4947441	4947410-4947431	gtagcacgtgtaaacatcctacactctcagctgtgaactcgaggtggctgggagaggattgtttacgccttctgccatg
gga-mir-30c-2	tgtaaacatcctacactctcagc	chr3	+	82653694-82653774	82653704-82653726	tgacaggtactgtaaacatcctacactctcagctgtggaaactaagaaagctgggagaaggctgtttactctccctgcctt
gga-mir-30d	tgtaaacatccccgactggaagc	chr2	-	142761248-142761328	142761296-142761318	agtctgttgctgtaaacatccccgactggaagctgtagcagcttgagctttcagtcagatgtttgctgcacctggctatac
gga-mir-30e	ctttcagtcggatgtttacagc	chr23	+	4946145-4946223	4946192-4946213	gctgctgtaaacatccttgactggaagctgtgaggtgtcagcgggggctttcagtcggatgtttacagctgcaggctgc
gga-mir-31	aggcaagatgttggcatagctg	chrZ	-	78512253-78512331	78512300-78512321	gctggaggggaggcaagatgttggcatagctgttaacctaaaaacctgctatgccaacatattgtcatctttcctgtct
gga-mir-32	tattgcacattactaagttg	chr2	-	84498503-84498577	84498548-84498567	ctggtggagatattgcacattactaagttgcatgttgtcacggcctcagtgcaatttagtgtgtgcgatactttc
gga-mir-33-1	caatgttcctgcagtgcagt	chr1	-	49529867-49529941	49529877-49529896	ctgtagtgcattgtagttgcattgcatgtgctggcagtaactgtgcaatgttcctgcagtgcagtacagaggcgc
gga-mir-34a	tggcagtgtcttagctggttgt	chr21	-	3263012-3263090	3263059-3263080	agtgtttctttggcagtgtcttagctggttgttgtgagcaatagttaaggaagcaatcagcaagtatactgccctagaa
gga-mir-34b	aggcagtgtagttagctgattgt	chr24	+	5539137-5539217	5539147-5539169	cttggtttgcaggcagtgtagttagctgattgtacccagcgccccacaatcactaaattcactgccatcaaaacaaggcac
gga-mir-34c	aggcagtgtagttagctgattgc	chr24	+	5539873-5539953	5539883-5539905	cctggttaccaggcagtgtagttagctgattgccaccaggaccaatcactaaccacacagccaggtaaaaaggctggggag
gga-mir-3523	ccgcgcagtgcctcgtcctcg	chr13	-	9054516-9054592	9054526-9054546	tgtgcgctggagtgcgaggcgctgcgggggctgctgcaggagcgcgccgcgcagtgcctcgtcctcgactgccgctc
gga-mir-3525	cagccattctgcgattctgtga	chr1	+	105832037-105832115	105832047-105832068	ctttcagcctcagccattctgcgattctgtgataacttttagaatcagagaatcatagaatggtccgggttggtaggga
gga-mir-3528	atgccccagtcgtgttgcagat	chr17	+	8208163-8208241	8208173-8208194	acacaggtccatgccccagtcgtgttgcagatatggctgtagtgccatgtttgtgtcattaggtggcagaaaggaaaag
gga-mir-3529	aggcagactgtgacttgttgt	chr10	+	13134728-13134804	13134738-13134758	gtgcgccctaaggcagactgtgacttgttgtggtgggatgagccatacaacaacaaaatcactagtcttccagaggg
gga-mir-3607	ctgtaaacgctttctgatg	chrZ	-	61237865-61237937	61237875-61237893	tggtacatatgatgagctttgcagtatgagtagaaacattgatgctgtaaacgctttctgatgtgccattatg
gga-mir-365-1	taatgcccctaaaaatccttat	chr14	+	769120-769198	769167-769188	gaaaatgagggacttttgggggcagatgtgtttccattacactatcataatgcccctaaaaatccttattgctcttgca
gga-mir-365-2	taatgcccctaaaaatccttat	chr18	+	6504862-6504940	6504909-6504930	aaaaatgagggactttcaggggcagctgtgttttactaacccagtcataatgcccctaaaaatccttattgttcttgca
gga-mir-375	tttgttcgttcggctcgcgtta	chr7	+	22469933-22470011	22469980-22470001	gcacttgcctggcgtcgagccccacgtgcaagacctgacctgaacgttttgttcgttcggctcgcgttaggcaggtcca
gga-mir-383	cagatcagaaggtgattgtggct	chr4	+	64399447-64399527	64399457-64399479	acctgctcctcagatcagaaggtgattgtggctttgggtaaatattgagcagccacagcactgcctggtcagaaagagcaa
gga-miR-425-5p	aatgacacgatcactcccgctga	chr12	+	11671353-11671433	11671363-11671385	acggctttggaatgacacgatcactcccgctgagcgcgcagccacagagccatcggggatgtcgtgtctgtcctaagctct
gga-mir-429	taatactgtctggtaatgccg	chr21	-	2589434-2589510	2589444-2589464	ctgattgctgtcttaccaggcaaagttagatctagctatttctgtctaatactgtctggtaatgccgtcaatcgcat
gga-mir-449b	aggcagtgtgctgttagcggct	chrZ	-	16703109-16703187	16703156-16703177	tgtggctggaaggcagtgtgctgttagcggctgctgtgctgaatggagcagtcactaccacactgccacctgctgcagg
gga-mir-454	tagtgcaatattgcttatagggt	chr15	-	400281-400361	400291-400313	aaggatgagaccctatcaatattgcctctgcttttgtgctcagggtagtagtgcaatattgcttatagggtcttttctttt
gga-mir-455	tatgtgcccttggactacatcg	chr17	+	5239496-5239574	5239506-5239527	ggtgtgagggtatgtgcccttggactacatcgtggaagccagcaccatgcagtccatgggcatatacacttgcctcaag
gga-mir-456	caggctggttagatggttgtc	chr3	-	31514587-31514663	31514597-31514617	gtgtgagcaggcatcttctcagcctacatgtggattcctaaatctgcaggctggttagatggttgtcatgcattcat
gga-mir-458a	atagctctttgaatggtactgc	chr13	-	8233330-8233408	8233340-8233361	gtgcagatggcagcgccattttcagagctataaacagcgtcattgtcatagctctttgaatggtactgccatatgtact
gga-mir-460a	cctgcattgtacacactgtgt	chr2	+	3692584-3692660	3692594-3692614	ctatatagcacctgcattgtacacactgtgtgtgttaactggaaatgcacagcgcatacaatgtggattctgtagaa
gga-mir-460b	tcctcattgtacatgctgtgt	chr4	+	2714092-2714168	2714102-2714122	ctctacgttgtcctcattgtacatgctgtgtgtatttgccacgtacacagcgcatgcaatgtggacataatggagct
gga-mir-489	tgacatcatatgtacggctgct	chr2	-	23147300-23147378	23147310-23147331	ggcttggtggtcgtatgtatgacgtcatttacttggacttttaggagtgacatcatatgtacggctgctaaactgctgc
gga-mir-490	caacctggaggactccatgctgt	chr1	-	57923983-57924063	57923993-57924015	ggttcgacaccatggatctccaggtgggtcaagattatagagatacaccaacctggaggactccatgctgttgagctgttc
gga-mir-499	ttaagacttgtagtgatgttt	chr20	-	2734862-2734938	2734908-2734928	ggagcggcagttaagacttgtagtgatgtttagataatgtattacatgaacatcactttaagtctgtgctacttctc
gga-mir-6542	acgggacagtgctgaagactac	chr3	+	4430953-4431031	4431000-4431021	ggcgccagtgtctgccagcatcagccccagtgccgtcaccagtgccaacgggacagtgctgaagactactggagccagt
gga-mir-6544	tcagaaaaggatatgaattgtc	chr5	-	24455295-24455373	24455342-24455363	cttgtaagattcagaaaaggatatgaattgtcctttcagtggtgacaagttgtatttcttttctgacagtgcgtcagcg
gga-mir-6548	aacaacagctgcgtgccatgcc	chr14	-	7328417-7328495	7328464-7328485	gccagcgatgaacaacagctgcgtgccatgcctgtaaatccataccagcagaggtgccccgctgttgctgtcaccactg
gga-mir-6553	aaacactaccctgagctgctcc	chr1	-	76900691-76900769	76900701-76900722	gagcgtgccaggagcagccctgtgatagctgtttgctgctaacctgcaaacactaccctgagctgctcctggctccatc
gga-mir-6557	cgcgccgattgtctcctccgggc	chr2	+	61266492-61266572	61266540-61266562	cccgcgccgtgcccggaggagcccggcgctgcctttctacgcggccgccgcgccgattgtctcctccgggcacggggatgt
gga-mir-6568	acaaccaagatggcgcccgggc	chr3	+	55382999-55383077	55383046-55383067	ctgcccgcccaccccgcggccgccatcttgcttgcggccggctacccacaaccaagatggcgcccgggcggttggcggt
gga-mir-6582	cactctgggtgtttctcttgcag	chr3	+	57474225-57474305	57474273-57474295	ttgcatcctgttagagagacactcatagagagtcttttcacagtaactcactctgggtgtttctcttgcagaaaactgagg
gga-mir-6586	tgctgccagatagaagttcacct	chr4	-	69449253-69449333	69449301-69449323	tctaaccagttgctgccagatagaagttcaccttttcctatagcttgggtggcttccatatggtatggagctggtttttga
gga-mir-6606	gaggagcgggaggagcggga	chr1	-	76447782-76447856	76447827-76447846	cccagcccgggaggagcgggaggagcgggaggagcgactctttttggcctttgcttcccggccggtggagggctc
gga-mir-6615	ttggggacaccatcagaacagcc	chr28	-	1760738-1760818	1760786-1760808	acactggggcttggggacaccatcagaacagccacagctgtgctggattctgtggcactgatgtgttctccacaggtcctc
gga-mir-6631	gaagagaatgctgtggttctgc	chr3	+	12516672-12516750	12516682-12516703	gagctggtgggaagagaatgctgtggttctgctgaggacctgtgggccccacagctctctctcctctttagctttctgc
gga-mir-6648-1	tccggcattctgaacgctcct	chr15	+	6705944-6706020	6705990-6706010	ggctacgggggtaaaggagcgttcagaatgccggtggcagctgccctccggcattctgaacgctcctttacgcaggg
gga-mir-6650	ccagttggcctgctggctgct	chr15	-	7731029-7731105	7731039-7731059	ctgacaacagccagcagaagagcaactgggcaggtgctgctgcctgccagttggcctgctggctgctgtaagactgc
gga-mir-6660	ctgacatggctctgctccgcagt	chr10	-	1504001-1504081	1504011-1504033	tgggcggcggtgtgtggtgcggggcaggcggtgtggggccaccgggctctgacatggctctgctccgcagtctgctcctgc
gga-mir-6665	tgcctgaaggattttgatgccc	chr8	-	5229619-5229697	5229666-5229687	tctgcaaagctgcctgaaggattttgatgccctgaaatgaagggaaagaaagggctgtctgagtcctccaggccgggtt
gga-mir-6677	tgctcagacacgtcaggagga	chr20	+	13293648-13293724	13293694-13293714	caagctccttctcactgcctgccctgagcacaccatcaagcattggtgctcagacacgtcaggaggaggtactgtgc
gga-mir-6701	attattttacagacagatcgc	chr2	-	97511165-97511241	97511175-97511195	gagtgaagtgatctgcctgcaaagtaccccgggaaacaaaaacaggattattttacagacagatcgctttcctcagc
gga-mir-7-1	tggaagactagtgattttgttgt	chrZ	-	40078133-40078213	40078181-40078203	tagttctgtgtggaagactagtgattttgttgtttttagataattaaattgacaacaaatcacagtctgccatatggcaca
gga-mir-7-2	tggaagactagtgattttgttgt	chr10	-	13134729-13134809	13134777-13134799	cggtgccctctggaagactagtgattttgttgttgtatggctcatcccaccacaacaagtcacagtctgccttagggcgca
gga-mir-7-3	tggaagactagtgattttgttgt	chr28	-	4892805-4892885	4892853-4892875	tggctctgtgtggaagactagtgattttgttgttatgatttataaaggtgacaacaaatcatagcctgccatacagcacag
gga-mir-7441	catgttgggatcctcttctgca	chr17	+	2569199-2569277	2569246-2569267	agggcactgaggagggtttgtaacatggggagaaggtgaaggtgactcatgttgggatcctcttctgcaatctggactc
gga-mir-7451	ttgcttcttcttatcccacagt	chr1	+	67209477-67209555	67209524-67209545	cagtgatacctgcacgtgggaattaagagtggcagtctgttacatgattgcttcttcttatcccacagtgactctccga
gga-mir-9-1	tctttggttatctagctgtatga	chr28	+	3623138-3623218	3623186-3623208	acgcggcacggccgaggccggatcttaaagaccttgggttggtttttctctttggttatctagctgtatgagtgtatgtga
gga-mir-9-1*	tctttggttatctagctgtatga	chr28	+	3623176-3623256	3623186-3623208	ttggtttttctctttggttatctagctgtatgagtgtatgtgatatcataaagctagagaaccgaatgtaaaaacccgctc
gga-mir-9-2	tctttggttatctagctgtatga	chrZ	+	60469247-60469327	60469257-60469279	cgagttgttatctttggttatctagctgtatgagtgttttggtcttcataaagctagataaccgaaagtaaaaactccttc
gga-mir-92-1	tattgcacttgtcccggcctgt	chr1	-	148023262-148023340	148023272-148023293	ctttctacacaggttgggatcagttgcaatgctgtgcgtttctgtggtattgcacttgtcccggcctgttgaggttggt
gga-mir-99a	aacccgtagatccgatcttgtg	chr1	+	99018043-99018121	99018053-99018074	aattggcataaacccgtagatccgatcttgtgttgaaatgcactgcacaagctcgcttctatgggtctgtgtcagtatg
novelMiR_1	gccgctgagctgtgggct	chr1	+	44155764-44155834	44155774-44155791	ggagtgcggggccgctgagctgtgggctcgccgctcgctgccagctccgccgtaagctcagcgccgtgagc
novelMiR_10	cagctgtgatgagcaccctgagg	chr1	+	169020767-169020847	169020815-169020837	ctagatgccattggccttctcgaccacctgagctggctcatgttcagccagctgtgatgagcaccctgaggtccttttcta
novelMiR_100_1	ggggatgtagctcagcggtaga	chr7	+	6813549-6813627	6813559-6813580	ccaccatccaggggatgtagctcagcggtagagcgcctgctttgcatgcaggaggccctgggttcaacccccagcatct
novelMiR_100_2	ggggatgtagctcagcggtaga	chr7	+	6820343-6820421	6820353-6820374	ttaccacccaggggatgtagctcagcggtagagcgcctgctttgcatgcaggaggccctgggttcaacccccagcatct
novelMiR_100_3	ggggatgtagctcagcggtaga	chr7	-	6833725-6833803	6833772-6833793	ttaccacccaggggatgtagctcagcggtagagcgcctgctttgcatgcaggaggccctgggttcaacccccagcatct
novelMiR_1004	tctcaatgatgaagcttctctga	chr8	+	20838203-20838283	20838251-20838273	tgctctgtgcagccgtgctggaagggtagggatcacgacgcctctgagtctcaatgatgaagcttctctgactgctgcata
novelMiR_101	ttgcatagtcacaaaagtgatc	chr7	+	22313198-22313276	22313245-22313266	gctgccggcgtcatttttgtgatttgcagctagtaatctggctccagttgcatagtcacaaaagtgatcgttggcagcc
novelMiR_102	ccgagcgagctctgcagagcct	chr8	+	7496332-7496410	7496379-7496400	ctcgcgtgtggctgtctgcagggcctgctccatcccgtgctgcaaggccgagcgagctctgcagagcctcaagctggca
novelMiR_1026	cggggcgccggggggggg	chrZ	-	12840349-12840419	12840359-12840376	ccgggcgcgggcacctccgtccggggctggcggcggggcgaggcggggcgccgggggggggggggcgggcg
novelMiR_1030_1	gagctgggagctgtgcct	chr14	+	6736163-6736233	6736206-6736223	cctggtgcctgggcacctctccaggctgtcagctcagatggcagagctgggagctgtgccttatccctaac
novelMiR_1034	tgttgtggcgccgtcggct	chr28	+	3227909-3227981	3227953-3227971	gactttttgtcgcagactgggggtgccgaaggcttttagctgcgtgttgtggcgccgtcggctgcttcaatgg
novelMiR_1039	gtgctgggctctgagggc	chr8	+	7119490-7119560	7119533-7119550	gcggtacggccccgcgccccgacaagatggcggcgtccgcgctgtgctgggctctgagggccgctcgccag
novelMiR_105	ttctggtgatgagacctttgtcc	chr8	+	20841520-20841600	20841530-20841552	ttttgaagtcttctggtgatgagacctttgtccagttctgctactgaatttgagggatgactgtttggagatctgaagagg
novelMiR_1055_1	gcaggcgggcgggcgggca	chr1	+	51155615-51155687	51155659-51155677	gctccgccaccccctgatgtcagcagggagcaaagcgtccccatgcaggcgggcgggcgggcagacgggtatc
novelMiR_1055_2	gcaggcgggcgggcgggca	chr5	-	451987-452059	452031-452049	gcgcaggcaggcaggcgggcgggcgggcaggatcccctccgggcacgcagcgttcctttaaggcggccgcagc
novelMiR_106_1	cctgtgctgagcactccacct	chrZ	+	7152237-7152313	7152247-7152267	ccatctctctcctgtgctgagcactccacctgtggacgcggtgctccaggtgaggtgtcacagcgcagagcagaggg
novelMiR_106_10	cctgtgctgagcactccacct	chrZ	-	8017149-8017225	8017195-8017215	ccccgtctctcctgtgctgagcactccacctgtggacgcggtgctccaggtgaggtgtcccagcgcagagcagaggg
novelMiR_106_11	cctgtgctgagcactccacct	chrZ	-	9220356-9220432	9220402-9220422	ccccgtctctcctgtgctgagcactccacctgtggacgcggtgctccaggtgaggtgtcccagcgcagagcagaggg
novelMiR_106_12	cctgtgctgagcactccacct	chrZ	-	9349327-9349403	9349373-9349393	ccccgtctctcctgtgctgagcactccacctgtggacgcggtgctccaggtgaggtgtcccagcgcagagcagaggg
novelMiR_106_2	cctgtgctgagcactccacct	chrZ	+	9280888-9280964	9280898-9280918	ccccgtctctcctgtgctgagcactccacctgtggacgcggtgctccaggtgaggtgtcccagtgcagagcagaggg
novelMiR_106_3	cctgtgctgagcactccacct	chrZ	+	9283888-9283964	9283898-9283918	ccccgtctctcctgtgctgagcactccacctgtggacgcggtgctccaggtgaggtgtcccagtgcagagcagaggg
novelMiR_106_4	cctgtgctgagcactccacct	chrZ	+	9858463-9858539	9858473-9858493	ccccgtctctcctgtgctgagcactccacctgtggacgcggtgctccaggtgaggtgtcccagcgcagagcagaggg
novelMiR_106_5	cctgtgctgagcactccacct	chrZ	-	7357831-7357907	7357877-7357897	ccccgtctctcctgtgctgagcactccacctgtggacacggtgctccaggtgaggtgtcacagcgcagaggggcagg
novelMiR_106_6	cctgtgctgagcactccacct	chrZ	-	7527375-7527451	7527421-7527441	ccccgtctctcctgtgctgagcactccacctgtggatgcggtgctccaggtgaggtgtcccagcgcagagcagaggg
novelMiR_106_7	cctgtgctgagcactccacct	chrZ	-	7641382-7641458	7641428-7641448	ccccgtctctcctgtgctgagcactccacctgtggacgcggtgctccaggtgaggtgtcccagcgcagagcagaggg
novelMiR_106_8	cctgtgctgagcactccacct	chrZ	-	7696311-7696387	7696357-7696377	ccccgtctctcctgtgctgagcactccacctgcggacgcggtgctccaggtgaggtgtcacagcgcagagcagtggg
novelMiR_106_9	cctgtgctgagcactccacct	chrZ	-	7995498-7995574	7995544-7995564	ccccgtctctcctgtgctgagcactccacctgtggacgcggtgctccaggtgaggtgtcccaacgcagagcagaggg
novelMiR_1062	tgcacggctgcagcctcctcacc	chr28	+	3917421-3917501	3917469-3917491	agccagctgtgaggtctgcatgcatcccgtgtcactgtgtgccctgggtgcacggctgcagcctcctcacccatatcccaa
novelMiR_108	tttggcaatggtagaactcacac	chr1	-	843236-843316	843284-843306	cctggctgcttttggcaatggtagaactcacactggtgcgctcgcaggatccggtggttctagacttgccaactacagccc
novelMiR_11	cggggcgggcgggcggca	chr1	+	169468066-169468136	169468076-169468093	ctccgtgtgccggggcgggcgggcggcacagcgcggctcttctcggtgcggcgcggcgcggctcggcgccg
novelMiR_1107	agacgtgtcccggtgcctg	chr3	-	3040569-3040641	3040613-3040631	gctcggaagcagacgtgtcccggtgcctgttgcggggccgcggcgcggcatggggcgctgcggaccccgggtg
novelMiR_1108	ccgcggccgtcgcacagcgct	chr3	-	104925666-104925742	104925712-104925732	tttctcccccccgcggccgtcgcacagcgctcccgctgccccctcacagcgctgtgcggttcccgcctcgctccgtt
novelMiR_1113	cctccatccaaagtagatgctc	chr11	+	1206818-1206896	1206828-1206849	ctcttctcttcctccatccaaagtagatgctcagatggagaagcgagagcttctgtttggaaggtgggagagggaagca
novelMiR_1117	aacagcaccgtgccacgttggc	chr2	+	4014661-4014739	4014671-4014692	tcctctccccaacagcaccgtgccacgttggctgtgctttggccaacgctgggaagtgttgttgtgcattgggagggaa
novelMiR_1137	gccgactgggaggagatc	chr3	-	73086860-73086930	73086903-73086920	ggccatggcggccgactgggaggagatccggcgcttggcggccgatttccagcgggctcagtttgccgagg
novelMiR_1140	cagcccggagctgcaggct	chr8	-	15080905-15080977	15080915-15080933	cccaccatatctgtgctgtaaagctgcagtgtccatgcgcagggcagcccggagctgcaggctggtaggcagc
novelMiR_116	gccgggcggggcggtcccgggc	chr1	-	101033988-101034066	101034035-101034056	ccgccggcgcgccgggcggggcggtcccgggcggggggtctctcgggccggcgcccgcctcggcgatccggatagggta
novelMiR_1169	tcactccccccctcccagtgcc	chr28	+	3229038-3229116	3229085-3229106	aagcggcactgggaggggggggtcggtgggatctcagcgtctcagcatcactccccccctcccagtgccagccctcacc
novelMiR_117	cggacagatgtggcgccgcc	chr1	-	101070572-101070646	101070582-101070601	gcgggcggtcggtgcggagcgccgctcgtggtcgggaccggagcgcggacagatgtggcgccgcctctcccccgc
novelMiR_1185	gttggctggctgtgggtt	chr4	+	46737680-46737750	46737723-46737740	gcggaagcggaagactcaagttgcgcgggcagctgggcgccgagttggctggctgtgggttttggtgctct
novelMiR_1188	ctgggtgggtggccggggc	chr5	+	46145043-46145115	46145053-46145071	ggcagtggacctgggtgggtggccggggcaggatgagtgggtctttgcgtgcggccctgcgcttgggtgtctg
novelMiR_119	agcctgctgagagtgaaattga	chr1	-	144520186-144520264	144520233-144520254	tcacctgcggagcctgctgagagtgaaattgataaagtgcggcaccagctcagacaatttcactcacagcaggcacttg
novelMiR_1196	gggcacttcctggttggaggc	chr1	-	6143719-6143795	6143765-6143785	tgtcactctggggcacttcctggttggaggccgccgctcctggggcagcagagcggggaagtgccgctggcgaggag
novelMiR_121	gccggggcggtcgggttg	chr1	-	170140719-170140789	170140729-170140746	gcgggcggcgagcgaggaagcgcctcagtcagagagagaaagtgccggggcggtcgggttgcggctggtcc
novelMiR_1215	tgcaggagaggtgcatctggcc	chr15	-	10984198-10984276	10984208-10984229	tcggccccttcccccttttgacagagcagcgttgctcggtgcagttgtgcaggagaggtgcatctggccgtgtcctgct
novelMiR_122	caccctcctttcactttgccagt	chr1	-	176339661-176339741	176339709-176339731	tgtgtaatgacaccctcctttcactttgccagttagacacttttttgtcttgattggtcattcaaggtgggtaaagtatac
novelMiR_1231	gtgagcggccaggcagcacagc	chr32	-	70310-70388	70357-70378	gtacgctaaggtgagcggccaggcagcacagcagcccgcagcgcgctgctgccagcgctcattcctctgtctgtctgtc
novelMiR_1241	tccgtcccgcggctctgccact	chr7	-	35212291-35212369	35212301-35212322	acaaagcagtctgcgcgggaccggcgggtgggagcagtgggtcgcgctccgtcccgcggctctgccacttccactgggg
novelMiR_1249	cctcctccgtgtcaccgcggcgt	chr15	+	11280938-11281018	11280986-11281008	tgaggggggaccgcggcgccggaggatgctcggccgcatctccctgggcctcctccgtgtcaccgcggcgtcccctcggcg
novelMiR_1279	tatgattctacgattccctcag	chr2	-	115940198-115940276	115940208-115940229	caacttctgagggaatcatagaatcatatcattgtagaatcacagagtatgattctacgattccctcagaactggcgga
novelMiR_128	ctgtagcgttcggacatcg	chr10	-	1262878-1262950	1262888-1262906	gcgtttcccgtgtttggttgggtctgtgctatccctcccaaaccctgtagcgttcggacatcggccttgcacc
novelMiR_129_1	tctttggttatctagctgtatga	chr10	-	12934124-12934204	12934172-12934194	gatgtttctgtctttggttatctagctgtatgagtgttgtggagccatcataaagctagataaccgaaagtagaaatgact
novelMiR_129_2	tctttggttatctagctgtatga	chr25	-	1538383-1538463	1538431-1538453	ttggttgttatctttggttatctagctgtatgagtggtgtcgattcttcataaagctagataaccgaaagtaaaaataacc
novelMiR_1292	caacaaatcacagtctaccata	chrW	-	3067239-3067317	3067249-3067270	tgtgtggaagactagtgatttttgttgtttttagataactaaattgacaacaaatcacagtctaccatatggcacagac
novelMiR_13_1	aatcacagactggtttgggttg	chr1	+	188883318-188883396	188883328-188883349	tcctccctagaatcacagactggtttgggttggaagggactttaaagccctcacagttccaacctctgacatgtgctgg
novelMiR_13_2	aatcacagactggtttgggttg	chr1	+	195564534-195564612	195564581-195564602	ctctccctccatagtcttaaacttctcaatctctgatataatcccagaatcacagactggtttgggttggaagggtccc
novelMiR_13_3	aatcacagactggtttgggttg	chr22	+	1944299-1944377	1944309-1944330	aagatcacagaatcacagactggtttgggttggaagaacatctcattccaaccccctaccatggacaccctttgatcac
novelMiR_13_4	aatcacagactggtttgggttg	chr1	-	192887061-192887139	192887071-192887092	cccttccgacccaaaccattctatgattctatgatttagagtcacagaatcacagactggtttgggttggaaggggcct
novelMiR_130	aagcactgcctttgaacctgatg	chr11	-	1500499-1500579	1500547-1500569	cacttgaactaagcactgcctttgaacctgatgtgtcttgtttgtagcttcatgggccaagcagcagtgctagagcataag
novelMiR_133	tatggctttttattcctatgtga	chr12	-	2993576-2993656	2993624-2993646	cactgtcctgtatggctttttattcctatgtgattatacatcccgcttcatatagggattgaagccgtgcaaggcgctggg
novelMiR_134	gcagcgggctgtgaggagaa	chr12	-	4534310-4534384	4534320-4534339	tacgagtcataccaagcatagcctgcatgtcagtgcagttaacttgcagcgggctgtgaggagaactagtgtgtc
novelMiR_135	aacgaaatcccagggcagctg	chr12	-	11670969-11671045	11671015-11671035	aggcgcgggtaacgaaatcccagggcagctgggcgctgcggggacagctgcttttgggattccgttgcccgtgccgg
novelMiR_136	ctcctgcctgcagcactg	chr12	-	19580535-19580605	19580545-19580562	cacactgttgccttcagagaggcattccttggttaaaaagagtctcctgcctgcagcactgtgctgtcaca
novelMiR_137	acccttcccctgatcgcgcagt	chr12	-	19775158-19775236	19775168-19775189	gctcgagcgcagcgcggtgcgggggcagcgcgtgctctgatccgggcacccttcccctgatcgcgcagttcctcgcggc
novelMiR_138	gtccagttttcccaggaatccct	chr13	-	8492487-8492567	8492535-8492557	tgctctcagggtccagttttcccaggaatcccttaggcgctacgttggggattcctggaaatactgttcttggggccacgg
novelMiR_139	tgagatgaagcactgtagctc	chr13	-	8493100-8493176	8493110-8493130	ctcccagcccaaggtgcagtgctgcatctctggtcaattgggagtctgagatgaagcactgtagctcgggaagggag
novelMiR_14_1	agagaatcatagaatggcctg	chr1	+	193890792-193890868	193890838-193890858	tcccttagtgccacatctccatggttttttattctgtcatagaatcagagaatcatagaatggcctgggttgaaaag
novelMiR_14_2	agagaatcatagaatggcctg	chr11	+	16027397-16027473	16027407-16027427	acagaggcccagagaatcatagaatggcctgggttgaaaaggaccacaaggaccatctagtttcaacccccctgcca
novelMiR_14_3	agagaatcatagaatggcctg	chr6	+	9976225-9976301	9976235-9976255	aaaatgaatcagagaatcatagaatggcctgggttgaaaagggccataatgatcatctagttccaacccccctgcta
novelMiR_14_4	agagaatcatagaatggcctg	chr1	-	162917249-162917325	162917295-162917315	aaggggaatcagagaatcatagaatggcctgggttgaaaaggacctcagtgatcatctactttcaatcccccctgat
novelMiR_140	tcatcagagaggctgggctctgt	chr13	-	17162731-17162811	17162741-17162763	cagctggtcaggacatagttcagctgtctgtgaatgagggcagagacctcatcagagaggctgggctctgttctgagctgc
novelMiR_141	gtgcattgtagttgcattgc	chr14	-	4937951-4938025	4937996-4938015	cctcgcgggggtgcattgtagttgcattgcatgtgtcagactgggagtgcaatgcccctgccatgcagcccggcg
novelMiR_142	agccggggatgatttctgcct	chr14	-	6454640-6454716	6454686-6454706	aggcggggcgagccggggatgatttctgcctttctgacacctcgtctgagggcggcgggcggccgtggccactgctg
novelMiR_143	ggttgtggggctggtgct	chr14	-	7258426-7258496	7258436-7258453	agcgcaggcagcccagctcctgctggagggtgttgctctcgttggttgtggggctggtgctgggatcacat
novelMiR_144	tgactgcacgcatgcctctggct	chr14	-	12750839-12750919	12750887-12750909	gctcgcagcctgactgcacgcatgcctctggctctggaccacgtgagagcggggagcggcgtgcagatgggcagcggggat
novelMiR_145_1	ggggatgtagctcagtggtaga	chr15	-	4536302-4536380	4536349-4536370	ttcgcagcaaggggatgtagctcagtggtagagcgcatgctttgcatgtatgaggccccgggttcaatccccggcatct
novelMiR_145_2	ggggatgtagctcagtggtaga	chr15	-	4916511-4916589	4916558-4916579	aattattaacggggatgtagctcagtggtagagcgcatgctttgcatgtatgaggccccgggttcaatccccggcatct
novelMiR_146	gagggggagaggggcggg	chr16	-	609095-609165	609138-609155	gggttggaaagagggggagaggggcggggggcgcggccggcccccttccccgtttccgtccccgcggcgcg
novelMiR_15	ggggcgcgggggcgggggg	chr1	+	194864413-194864485	194864423-194864441	tgatggatgaggggcgcgggggcggggggcacaggggctgcccctcacccacccactcactgctcccacagaa
novelMiR_150	accgaggcgcggctcctg	chr18	-	6695608-6695678	6695618-6695635	tccgggggcccgcccgccgccgcggctgcccatggaggccgagaccgaggcgcggctcctgctgcaggagg
novelMiR_151_1	tttcacttcccgcagcggact	chr18	-	8995709-8995785	8995719-8995739	ctcgcctctgcctgctgctggcaccgtgcagatgctgatcgatgcatttcacttcccgcagcggactgagacctgtg
novelMiR_151_2	tttcacttcccgcagcggact	chr18	-	9009141-9009217	9009151-9009171	ctcgcctctgcctgctgctggcaccgtgcagatgctgatcgatgcatttcacttcccgcagcggactgagacctgtg
novelMiR_152	ctgttccacgtctctgtacttcc	chr18	-	10684203-10684283	10684213-10684235	cctttggtacagaccgtggttcaagcagcaggtgatcagtgaatgaggctgttccacgtctctgtacttcccttttctgtg
novelMiR_153	accgtggctttagattgttact	chr19	-	5515193-5515271	5515240-5515261	cgcccgggcgaccgtggctttagattgttactgtgctgctgggggggtaacagtctacagccatggtcgccgggcccgg
novelMiR_154	taacagtctacagtcatggct	chr19	-	5515761-5515837	5515771-5515791	ggcaccttggctctagactgcttactgctgcgtagggacaggacagtaacagtctacagtcatggctactgaagcat
novelMiR_155	gctgaggccgagtgggac	chr2	-	20647428-20647498	20647438-20647455	ggtgctgctggcgtgctcgggccggtgtaggccgtaggggagcgctgaggccgagtgggaccgcggcgtgg
novelMiR_156	tttcggctgtttccggcgactgc	chr2	-	32251628-32251708	32251638-32251660	gctgattccggaaatcgccgaagcgagccgaacgcgctgccatttctgtttcggctgtttccggcgactgccgaagcggat
novelMiR_157	gccgccggggtaggacctg	chr2	-	34591348-34591420	34591392-34591410	ctcggggcgcgccgccggggtaggacctgcgatcgtcgcgctgcgaggcgggagggagccgccgggcgggcag
novelMiR_158	gcggccgcgggcgcggcg	chr2	-	43342820-43342890	43342830-43342847	gcggccggccggcgcggcggcggctgcggggctgctgggggcggcggccgcgggcgcggcgaagctggcac
novelMiR_160	gctccgcgcatcgtcccggta	chr2	-	71225495-71225571	71225505-71225525	tacaccattttgggcgcgggagttggacccggagcttgctccctccgctccgcgcatcgtcccggtatggcagtacc
novelMiR_163	ctgaagaactgtaggcacctca	chr2	-	129847080-129847158	129847127-129847148	tggcaccactctgaagaactgtaggcacctcatggaatgtgctaaggagtttggagtccaaatagttggtgttaagtga
novelMiR_165	catcttggagtataaggtacctg	chr2	-	145259927-145260007	145259975-145259997	gagtcccagtcatcttggagtataaggtacctgatagagggtgcagcaggtacctgcaccccaagatgactggggctctgc
novelMiR_167	agcgcggctgtggggctg	chr22	-	500583-500653	500593-500610	cggggcggggcggcgcggagctgcgcgcagagcgaagaaaggcagcgcggctgtggggctgctgctgactg
novelMiR_168	gtcccggctgtgagctgctg	chr23	-	5551048-5551122	5551093-5551112	atgcgcccgcgtcccggctgtgagctgctgctgctgctacccgcagcatcgagctaggtgggcgcggggggcccg
novelMiR_169	cggggcgcgggggcgggg	chr24	-	5370390-5370460	5370433-5370450	cggcggggagcggggcgcgggggcggggagtgcgcgggagcccggcccaccctcccgacgccactcgccgg
novelMiR_171	tgatatgtttgatattaggttg	chr25	-	2120325-2120403	2120372-2120393	tgcctctgtctgatatgtttgatattaggttgtttgattggaaaccaactaaatatcaaacatattcttacagcggcag
novelMiR_172	gtgccgtcgccgtcaggc	chr25	-	2381189-2381259	2381232-2381249	ccgccccgacgtgccgtcgccgtcaggcccgcagtcgccgtccgggccggggcctgcgggggccgcgcccc
novelMiR_175	gcggctatggcggacgag	chr27	-	1529235-1529305	1529278-1529295	ggacgaggcggcggctatggcggacgagcgggcggtgtgagggctcggccgccattttgtgtgtgtggggg
novelMiR_176	ctccctgtgctctgctcccag	chr27	-	1795105-1795181	1795151-1795171	acttggggttctccctgtgctctgctcccaggtcgcagcaacatccagcagatccagaacaggaacacgctgaagga
novelMiR_177	accccattgcatctgagactt	chr27	-	4044210-4044286	4044256-4044276	ttgatgcataaccccattgcatctgagacttggattcgtttccatgcagccatgcaggggcgttgtcgtgatgcagg
novelMiR_178	gtagggcctggaccgggcgagg	chr27	-	5515266-5515344	5515313-5515334	cggcgggcaggtagggcctggaccgggcgaggagcggggcggcacgaccgggcccggacagcggctctctgtctccgca
novelMiR_179	tacagcacggctgacctcagc	chr28	-	1468319-1468395	1468329-1468349	ggagcactggggccagtctgcatgctgccctgtattgggattgtggtacagcacggctgacctcagccctctatcac
novelMiR_18	ccggaggactaagaaagtggagt	chr10	+	11060217-11060297	11060227-11060249	cggtgttgtcccggaggactaagaaagtggagtcggtgccttcatgcccaccccgctgatactatcctccaaaaggaaatg
novelMiR_182	ggcgcgaggggcggcggcg	chr3	-	49017341-49017413	49017385-49017403	tgcccattgtggcgcgaggggcggcggcgcgcgggaccgctcctaccgggctccgcgctcacggggccgcgcg
novelMiR_184	cgggctggggcgcgaagcggggc	chr3	-	52539126-52539206	52539174-52539196	ctgggtcggtcgggctggggcgcgaagcggggctgggcgcgcgccgcggccgccggcgctctcggaccgcgacccggcagc
novelMiR_185	tgagaactgtggtctgaca	chr3	-	56964336-56964408	56964346-56964364	tgatgacttcacaaattgtcggataccccttcactccttttgagtgagaactgtggtctgacaaacctgtatg
novelMiR_186	tgctgtgtcctcactcacct	chr33	-	217277-217351	217287-217306	ccctgcaggtgggctgggagcacaggcactgtgggcttcgtgtggtgctgtgtcctcactcaccttcatggcttg
novelMiR_187	tagtggctgcttttctccttcct	chr4	-	1245061-1245141	1245071-1245093	gaagaagcagggctgggagaaagcatcctgaacgtaaaaggacacctgtagtggctgcttttctccttcctagatgaggat
novelMiR_188	aattgcacggtatccatctgt	chr4	-	3994420-3994496	3994430-3994450	tgtcgggtggatcacgatgcaattttgattagtttagtaggagaaaaattgcacggtatccatctgtaaaccgcaag
novelMiR_189	tattgcacttgtcccggcctgt	chr4	-	3994559-3994637	3994569-3994590	cctccgtgggtggggatttgttgcattacttgtagctgtgtgtagagtattgcacttgtcccggcctgtggaggaaagg
novelMiR_190	tgtgcaaatccatgcaaaactg	chr4	-	3994708-3994786	3994718-3994739	gctcacagtcagttttgcaggtttgcatcccagcttgctaaaattgctgtgcaaatccatgcaaaactgactgtggtgg
novelMiR_193	gcgaggggcggcggcggc	chr4	-	34097510-34097580	34097553-34097570	ccggggggcagcgaggggcggcggcggcggccccatgtgaggaggggcggcgccgctgcccagccagcccg
novelMiR_194	ttccgcgaaccgccttcggtc	chr4	-	39800698-39800774	39800744-39800764	ttgcggcgggttccgcgaaccgccttcggtcgcggtgtctgcggagaccaaaggtggctcgcggaactgagctcacc
novelMiR_196	caaaacagtaggatgattctct	chr4	-	69425715-69425793	69425762-69425783	aggtgttgcacaaaacagtaggatgattctctctctgtgaggatcacaagagaattatctgtgtctgttctgactaagc
novelMiR_198	tttccaaccttcgtgattctga	chr4	-	89099764-89099842	89099811-89099832	ctagagctcttttccaaccttcgtgattctgattcttcattagggatcacagaatcatgaaggttgggaaagagctcta
novelMiR_199_1	gcggcggcggccgcgggc	chr5	-	955660-955730	955703-955720	ggcgttgggcgcggcggcggccgcgggcctgggcctcagcctgctgtgggccttgcggcggcggcggcgcg
novelMiR_199_2	gcggcggcggccgcgggc	chr1	-	101071839-101071909	101071882-101071899	gcgaggggccgcggcggcggccgcgggcgcgggcggcggcgggggggccgccggccgcggcgccgggcggt
novelMiR_2	atgctgccttccttctgagaaca	chr1	+	50729585-50729665	50729595-50729617	gagtcattccatgctgccttccttctgagaacaacacttcctagggacagtcagggagagagcatgggcagttttagcaca
novelMiR_20	ctcggcgccatgtgactg	chr11	+	10038975-10039045	10038985-10039002	gcgctccccgctcggcgccatgtgactgcgcggcgcccagctgcgccggatcgggttcgtgccgacagcgg
novelMiR_202	ttgccggcgcccgggctg	chr5	-	16322892-16322962	16322902-16322919	cctgcggaagtgacgtcggcagggcgtagcgggccgctgagggttgccggcgcccgggctgcgtgtgtacg
novelMiR_203_1	cggcggcggcggccgcgggc	chr5	-	17625769-17625843	17625779-17625798	gcggggggcggcggaggctgcgcggcttttgcgcggagcgtagggcggcggcggcggccgcgggcagcccccgcg
novelMiR_203_2	cggcggcggcggccgcgggc	chr6	-	11098643-11098717	11098653-11098672	cgcgggcgccgcgcgggcgtcgacgggcgaggaggggggggggggcggcggcggcggccgcgggcgccgcgcggg
novelMiR_203_3	cggcggcggcggccgcgggc	chr6	-	11098701-11098775	11098711-11098730	ggccgcgggcgccgcgcgggcgtcgacgggcgaggagggggggggcggcggcggcggccgcgggcgccgcgcggg
novelMiR_203_4	cggcggcggcggccgcgggc	chr6	-	11098756-11098830	11098766-11098785	gccgcgggcgccgcgcgggcgtcgacgggcgaggaggggggggggcggcggcggcggccgcgggcgccgcgcggg
novelMiR_205	cggccccggccggtagcggctg	chr5	-	38907779-38907857	38907789-38907810	aaaggggcggtgcgcggccgcggccgtttaacggtcgtcgcgcgaggcggccccggccggtagcggctgcggttgctcc
novelMiR_208	ctccagtggtagtcagctgtcc	chr6	-	2770206-2770284	2770253-2770274	atgaactaagctccagtggtagtcagctgtccagggcaatactgtgcctgaggcggtgttacactgctgggaaataaaa
novelMiR_209	cgaggggcggcggcggcg	chr6	-	22308648-22308718	22308691-22308708	ggggtcccgccgaggggcggcggcggcgcggccacctccccagccggcaccccgccccgtcgggcggcgct
novelMiR_21	tggtgagaagcgtgctgtggagc	chr12	+	3154767-3154847	3154777-3154799	aaggtgaggctggtgagaagcgtgctgtggagcgtggtatggcaaagcttggtgctcatggtgctcttctcttccagggcg
novelMiR_210	ccaggagaagcagactgtagtt	chr6	-	23172171-23172249	23172218-23172239	gggcagcatgccaggagaagcagactgtagtttggggtagtcctgactgaatctcttattctcctagatatcagctcct
novelMiR_212	agggatgtttggaaaccagagcc	chr7	-	619024-619104	619072-619094	atatgctgacagggatgtttggaaaccagagccatgccaaatctgtgtgtgtgactctggatctgttctctgtgatgacat
novelMiR_214	ttcaagtaatccaggataggct	chr7	-	22670546-22670624	22670593-22670614	tggcgctgggttcaagtaatccaggataggctgtggtctggcagtcagcctgttctaggttacttggctccggagcccg
novelMiR_215	gcattggtggttcagtgg	chr7	-	36238009-36238079	36238052-36238069	agcaagtcgtgcattggtggttcagtggtagaattctcgcctgccacgcgggaggcccgggttcgattccc
novelMiR_217	tgcacagcaagtgtagacaggc	chr8	-	4658333-4658411	4658343-4658364	tcatgtgactgcctgtctgtgcctgctgtacaggtgagaggatgttctgcacagcaagtgtagacaggcagacacatga
novelMiR_218	gcctacggccatcccaccc	chr9	-	938064-938136	938074-938092	tgttgtgcagatgggaagagggtgctggagccggagcagcccgtgcctacggccatcccaccctgggtaacgc
novelMiR_219	tggaagactagtgatttttgttg	chrW	-	3067243-3067323	3067291-3067313	tagttctgtgtggaagactagtgatttttgttgtttttagataactaaattgacaacaaatcacagtctaccatatggcac
novelMiR_22	caacggaatcccaaaagcagctg	chr12	+	11670969-11671049	11670979-11671001	ccggcacgggcaacggaatcccaaaagcagctgtccccgcagcgcccagctgccctgggatttcgttacccgcgcctccgc
novelMiR_220	aggagacagggttctgcagacgc	chrZ	-	9058822-9058902	9058870-9058892	gaagctctgcaggagacagggttctgcagacgccagtgagtgcctgagctgagctgtgcccctgtctccagactgctgccc
novelMiR_222	aggcagtgtattgttagttagct	chrZ	-	16702079-16702159	16702127-16702149	tgtgatgattaggcagtgtattgttagttagctgctcttcatacaccagcaactaactacactgccacattagcacatcac
novelMiR_224_1	gctgattgacattgggcc	chrZ	-	27206608-27206678	27206618-27206635	gtgggagggatttcctgtgcagggccctgccacctctggtggggctgattgacattgggccctgcccttca
novelMiR_224_2	gctgattgacattgggcc	chrZ	-	27228908-27228978	27228918-27228935	gtgggagggatttcctgtgcagggccctgccacctctggtggggctgattgacattgggccctgcccttca
novelMiR_224_3	gctgattgacattgggcc	chrZ	-	27270725-27270795	27270735-27270752	tgggagggatttcctgtgcagggccctgccacctccggtgggggctgattgacattgggccctgcccttca
novelMiR_224_4	gctgattgacattgggcc	chrZ	-	27290535-27290605	27290545-27290562	gtgggagggatttcctgtgcagggccctgccacctctggtggggctgattgacattgggccctgcccttca
novelMiR_224_5	gctgattgacattgggcc	chrZ	-	27306622-27306692	27306632-27306649	gtgggagggatttcctgtgcagggccctgccacctctggtggggctgattgacattgggccctgcccttca
novelMiR_225	ctgttcctgctgaactgagcca	chrZ	-	41649931-41650009	41649978-41649999	ggctcgactcctgttcctgctgaactgagccagtatgtaaaatcagaactgatatcagctcagtaggcaccggaggacg
novelMiR_226	ctcctggctggctcgcca	chrZ	-	42270072-42270142	42270082-42270099	agcgccccctggtccgaccagccctgtggtccagcaaagagctctcctggctggctcgccaaaactgcctt
novelMiR_228	aagcagaggatatggaactgtct	chr1	+	105405987-105406067	105405997-105406019	actggtgaagaagcagaggatatggaactgtctttgacaactgaacacagacattccacatcccctgatggacgtgaatca
novelMiR_235_1	gcgggcgggcgggcggcg	chr14	+	14563964-14564034	14564007-14564024	gggggccgcgccgcgctcgccgccgccgctgagcgtgcgagaggcgggcgggcgggcggcgcggccggggc
novelMiR_235_2	gcgggcgggcgggcggcg	chr3	+	79785495-79785565	79785505-79785522	ggaagaaagggcgggcgggcgggcggcggggccgggagccgcagccctcaccctgccctctccccgcagag
novelMiR_235_3	gcgggcgggcgggcggcg	chr1	-	105648441-105648511	105648451-105648468	ggcagctcccgcccgcgcggctcccgggctgcacacacaccgagcgggcgggcgggcggcgcggcttaaag
novelMiR_235_4	gcgggcgggcgggcggcg	chr1	-	145108821-145108891	145108831-145108848	gcccgctgtccggactgcgcccggcctcggggcagcggggcgggcgggcgggcgggcggcgcggtgccttt
novelMiR_235_5	gcgggcgggcgggcggcg	chr10	-	20038310-20038380	20038320-20038337	ctccgcccgccgccatcgctcccggcccggcgcggggaggcgggcgggcgggcgggcggcgaagcgcgggg
novelMiR_235_6	gcgggcgggcgggcggcg	chr15	-	12654583-12654653	12654626-12654643	cgcgtccccggcgggcgggcgggcggcgctcaccctggggtcgcggccgcttccgtccctgcctcggtttt
novelMiR_235_7	gcgggcgggcgggcggcg	chr20	-	10933621-10933691	10933664-10933681	cggaggggcggcgggcgggcgggcggcggcagtgacggcggctgtcggtcccgcagagcttcccgttcccg
novelMiR_235_8	gcgggcgggcgggcggcg	chr5	-	13769334-13769404	13769377-13769394	gggacggcgggcgggcgggcgggcggcggagccggcgcggctcggatcggctcggcatggcacggcaccgg
novelMiR_235_9	gcgggcgggcgggcggcg	chr5	-	49591097-49591167	49591107-49591124	gcccacgacgcagccccgcgccccctcggcgggcggcccctcagcgggcgggcgggcggcgcggaggccct
novelMiR_236	gtgaggcggcggtcgggacgcg	chr15	+	743022-743100	743032-743053	ctcaacccaggtgaggcggcggtcgggacgcgcggcatctccgccccgcggcccgccgcggccctcacgcctcgttctc
novelMiR_239	cggcgcgaacatgaactgt	chr18	+	9953839-9953911	9953883-9953901	cgcgcgcgggcggtgaatcagtcggtcggtcagtgagtgaggagcggcgcgaacatgaactgtctgaccgtgc
novelMiR_24	gacagtcagcagttggtctgt	chr12	+	11671618-11671694	11671628-11671648	ctgccctgcggacagtcagcagttggtctgtgtgagcagccgttctcagatcacctcttggctgtgggtggtgcagg
novelMiR_240	aacagaggtggtgtactcttt	chr18	+	10711085-10711161	10711095-10711115	acctggggtgaacagaggtggtgtactcttttaggcaaggaacaaataaaaggagggcaatctctgctctggccctg
novelMiR_242	gagactggcaggactggcagt	chr19	+	57155-57231	57165-57185	catgcagcacgagactggcaggactggcagtgagcgggagaaactgctgccggcccttccggctcaggagctgcaag
novelMiR_245_1	ggcggcgccgccgggccg	chr20	+	10623995-10624065	10624038-10624055	ggcccagggcgcccatcgtgccgcctccgtcccgagggggagcggcggcgccgccgggccgagccgcgtcc
novelMiR_245_2	ggcggcgccgccgggccg	chr28	+	724947-725017	724957-724974	gccggacaaaggcggcgccgccgggccgcgctgtgccccccgctccgcccgcggggcctcctgccgggccg
novelMiR_249	cccgctggtgagtgagggc	chr21	+	6743534-6743606	6743578-6743596	ttcccccgccgccgccattagagggccgctttgtgtccgctgggcccgctggtgagtgagggccggccccgcc
novelMiR_250	cccagcacgcctaccccgggcc	chr22	+	4649582-4649660	4649629-4649650	cgcgcgggcgcccggggtgggcacgctgtacggcacgcagcggctgccccagcacgcctaccccgggccccccccgggc
novelMiR_251	gatggcggcgctgtacgc	chr23	+	2080071-2080141	2080081-2080098	gcggcggcgggatggcggcgctgtacgcctgcaccaagtgtcaccagcgcttccccttcgaggcgctcagc
novelMiR_253	gcgctgggagtcgtcgtgtggc	chr25	+	2556614-2556692	2556661-2556682	gccatcacgcggcgcgacgatcccagggggctgttgagctccgtgcagcgctgggagtcgtcgtgtggcatgctgagca
novelMiR_256	cggctcggcgcggcgccgcg	chr3	+	9067885-9067959	9067930-9067949	aggcctctccccggcgcgcggccgtttcgcccctccgcgcggttccggctcggcgcggcgccgcgagcccaaccc
novelMiR_258	ggccatgttgtctgtgggctct	chr3	+	87049037-87049115	87049084-87049105	ccgccccacttttacccacaaacaacatggcggctgtggttacaggcggccatgttgtctgtgggctctctagcctcgg
novelMiR_261	ttgggacagaaaggactgggaa	chr4	+	2134406-2134484	2134453-2134474	gtgttgagttcagttcagggtcttgtccctgttctggtaattaagctttgggacagaaaggactgggaagtgcatcctg
novelMiR_263	gttctgttggcctggctg	chr4	+	35282343-35282413	35282386-35282403	gggaaggggagagctcagtggggtgagcagggcccggctgtgcgttctgttggcctggctgcaggaggctc
novelMiR_266	actgggagatcggattcggagc	chr5	+	380314-380392	380361-380382	tatcccggccgccggatccggtttcccctctgcaatctcaccctggcactgggagatcggattcggagcccggagggag
novelMiR_268	agccactgactaacgcacattg	chr5	+	15887068-15887146	15887078-15887099	ggagcaggtgagccactgactaacgcacattgtgctctcggcgactccactgtgcgtgtgacagcggctaacctgctcc
novelMiR_269	ctcggcacggcctgacct	chr5	+	21708824-21708894	21708867-21708884	agcgggcacctccccgaggcggggcggctttggtacggcacggctcggcacggcctgacctcgcacggccc
novelMiR_27	agcgcagcgtcggccccg	chr14	+	4690701-4690771	4690711-4690728	ctttgggggcagcgcagcgtcggccccgcaccgctccgctcggctccgctccgctccgcgccgccccgccc
novelMiR_272	ctgcactggtcattgactagctg	chr8	+	20842668-20842748	20842678-20842700	tgttggctgtctgcactggtcattgactagctggtctttccctgacctcctggtctcattctagtgcaagagaaatccctt
novelMiR_275	tgtgcgggtacaggtcgtccccg	chr1	-	49207133-49207213	49207143-49207165	gactcggggtgacgcccgagtcctcactactgatgtgagaggaatttttgtgcgggtacaggtcgtccccgggtgacccgc
novelMiR_277	ctgactggctcagcttgtgtct	chr1	-	56993985-56994063	56994032-56994053	agcttatacactgactggctcagcttgtgtctaccctacgccggcaggcgcgggtaacccgttgaaccccattcgtgat
novelMiR_279_1	ctccgcggcctcggtctcgggc	chr1	-	101038708-101038786	101038718-101038739	tccgcggggcgggcccgggccggagagggggtcatcccgtcccccctctccgcggcctcggtctcgggcggagagctcg
novelMiR_279_2	ctccgcggcctcggtctcgggc	chr16	-	615764-615842	615774-615795	ctccgcggggcgggcccgggccggagagggggtcatccgtcccccctctccgcggcctcggtctcgggcggagagctcg
novelMiR_28	ttggcacagtctgaaaatcacct	chr14	+	6182264-6182344	6182274-6182296	gaatggacctttggcacagtctgaaaatcacctgcggtctcccgtggcccccggtgagataaccgtgccgacagcataggg
novelMiR_281	ccggtagtggcggtgagcgggcg	chr1	-	101043739-101043819	101043749-101043771	ttcggatgccttatatgttcgtctgtaggagcgagtgaggactcggctccggtagtggcggtgagcgggcgctcgcgagca
novelMiR_283	agaagagcatttaaatgtgtgc	chr1	-	168016552-168016630	168016599-168016620	gccctgattcagaagagcatttaaatgtgtgcttacaaacgaaacacacatttcagtgcttccctgaacccaggccagg
novelMiR_284	ttctacacttgaactgagctca	chr1	-	185892053-185892131	185892100-185892121	aagtgaaggcttctacacttgaactgagctcagaataaaatatgtgattgtggtttcaattgtgggggtctgaatacat
novelMiR_285_1	tgccttccaagcagttgacc	chr10	-	643578-643652	643588-643607	gaaggttgcaggcagctgcgttggtggtatagtggtgagcatagctgccttccaagcagttgacccgggttcgat
novelMiR_285_2	tgccttccaagcagttgacc	chr10	-	657246-657320	657256-657275	gaaggttgcaggcagctgcgttggtggtatagtggtgagcatagctgccttccaagcagttgacccgggttcgat
novelMiR_285_3	tgccttccaagcagttgacc	chr10	-	669626-669700	669636-669655	gaaggttgcaggcagctgcgttggtggtatagtggtgagcatagctgccttccaagcagttgacccgggttcgat
novelMiR_285_4	tgccttccaagcagttgacc	chr28	-	4923246-4923320	4923256-4923275	aggagccctcgtgcggtgcgttggtggtatagtggttagcatagctgccttccaagcagttgacccgggttcgat
novelMiR_285_5	tgccttccaagcagttgacc	chr3	-	81053709-81053783	81053719-81053738	tctttattttggcagctgcgttggtggtatagtggtgagcatagctgccttccaagcagttgacccgggttcgat
novelMiR_288	tctggctgccgcctactgacacc	chr11	-	18685055-18685135	18685065-18685087	tgggcaggaggtggccgtgcagagcacgatgacacgacgatgcccagctctggctgccgcctactgacacccatatccctg
novelMiR_29_1	cgcggcggcggcgggggg	chr14	+	6936616-6936686	6936659-6936676	aagcccggccggtggcggcggtggagccggcacgagcgggcggcgcggcggcggcggggggcaaggaggtg
novelMiR_29_2	cgcggcggcggcgggggg	chr7	-	17005640-17005710	17005683-17005700	cgggggcggccgcggcggcggcggggggcggctcggcgcgctctgcccgccgctactcgggccgcgccacc
novelMiR_290	cgccgctgccgtgcgcgggc	chr13	-	2482655-2482729	2482665-2482684	gcgtgtcccgcagcgccgagctgcgcccagcggtagtcagcctcccgccgctgccgtgcgcgggcggtgttatgc
novelMiR_291	gacgaggaagcggagccg	chr14	-	13759751-13759821	13759761-13759778	gggcccgcgcgccgcgccccgcctcctcggcccggcgcaggctgacgaggaagcggagccgcggcggcccg
novelMiR_292	gcgtttggcgtgtcggtg	chr15	-	5309794-5309864	5309804-5309821	gcgcgatgcgaccggcgcgatgacgtcactcgagagcgttggtgcgtttggcgtgtcggtgctgtgcggga
novelMiR_294	tgttccacgtctctgtacttcc	chr18	-	10684203-10684281	10684213-10684234	tttggtacagaccgtggttcaagcagcaggtgatcagtgaatgaggctgttccacgtctctgtacttcccttttctgtg
novelMiR_295	ccgggctgcgggcaccgccagc	chr19	-	4311313-4311391	4311360-4311381	gccggccgcgccgggctgcgggcaccgccagcgtcggacggcgcgggaagggggcgggtgagggcccgggtgagcgggg
novelMiR_3	atttcagctaagctattggact	chr1	+	58263271-58263349	58263318-58263339	ctttagtacaaagtccagcagcttagcttgaatagtcgtctctgacaatttcagctaagctattggactttgcatcaaa
novelMiR_30	tgctgctccgcgctcgcgcgctg	chr14	+	7316410-7316490	7316458-7316480	agctgagcctggcgctgagcggagaggtggatgagtgcgtcccgccgctgctgctccgcgctcgcgcgctgctttacgagg
novelMiR_301	cgggccggggaccgccgcc	chr20	-	2489352-2489424	2489396-2489414	cggagcggggcgggccggggaccgccgcccgcccccccgccgccgccgccgcccgccctctccccgccccccg
novelMiR_302	agaggctgcagcaaccctg	chr20	-	4980285-4980357	4980329-4980347	gctggaatgcagaggctgcagcaaccctgcagagactgcactgtgcgaagtgctgtacacatgccctgcatcc
novelMiR_303	gcggccgcagcggtgctg	chr20	-	5387011-5387081	5387021-5387038	gttccgcccccggcgccgccgcgggaagaggcgggcggtggccgcggccgcagcggtgctgcgcgtggagc
novelMiR_309	tcaagaacaaagcatgtggcct	chr28	-	1588175-1588253	1588222-1588243	ctgtagtttctcaagaacaaagcatgtggcctcatgttttgcagaaaaaagagcactgcactgttctcgtaggatctgc
novelMiR_319	ttgactggggcggtacacct	chr5	-	2676386-2676460	2676431-2676450	ggtggggagtttgactggggcggtacacctgtcaaagcgtaacgcaggtgtcctaaggcgagctcagggaggcca
novelMiR_32	tttctggtacagtgactcgagc	chr14	+	8554981-8555059	8555028-8555049	gaattagcatgctggagtcactctgccaaagcatgtgcacaaataagtttctggtacagtgactcgagcatgctagtcc
novelMiR_320	aagattcccattcttgcgac	chr5	-	40770373-40770447	40770418-40770437	ggtatcatgcaagattcccattcttgcgacccgggttcgattcccgggcggcgcagaaagttttgattgccagag
novelMiR_321	ctccagtggtagtcagctgtcca	chr6	-	2770204-2770284	2770252-2770274	atgaactaagctccagtggtagtcagctgtccagggcaatactgtgcctgaggcggtgttacactgctgggaaataaaaat
novelMiR_329	cacaaatgatgattataagggac	chr9	-	15327104-15327184	15327152-15327174	ttttcctcagcacaaatgatgattataagggacttaatactgaaatgtgatgtgatttttgagcagaactgatgtgctaat
novelMiR_331	ttgcaaactcgatcactagct	chrZ	-	9781103-9781179	9781149-9781169	tcttctaatcttgcaaactcgatcactagctctgcatgatgttgcagaagcaaggggaacaggtttgctaaagtaaa
novelMiR_337	gtggtgttcgtgaggagt	chr1	+	48141731-48141801	48141774-48141791	tactataaaatccgccgcggacgcagtgcgctaccattccgtagtggtgttcgtgaggagttactctgtta
novelMiR_34	gtgaggcggcggtcgggacgc	chr15	+	743022-743098	743032-743052	ctcaacccaggtgaggcggcggtcgggacgcgcggcatctccgccccgcggcccgccgcggccctcacgcctcgttc
novelMiR_340	taatctgagggtccagggttca	chr11	+	1101369-1101447	1101416-1101437	gcccaaacaggagcctggatagctcagttgggagagcatcagacttttaatctgagggtccagggttcaagcccctgtt
novelMiR_342	ttgggctgggggatccctcgc	chr13	+	2583442-2583518	2583488-2583508	ggtgagcggctcagagagcccccagccaaatgtgcagtgctgtccgttgggctgggggatccctcgctgcctccccg
novelMiR_347	gctccttggcggtcactg	chr2	+	129214603-129214673	129214646-129214663	tcgcagcggcgggagcgggtcgtgccgagcgggccgaggcgcggctccttggcggtcactgcgatgagctt
novelMiR_350_1	ggcgcggcggcggcggggg	chr23	+	1221739-1221811	1221783-1221801	ttttggcctttcggagctgccccacgtcggccccggggggcggcggcgcggcggcggcgggggctctgcgctc
novelMiR_350_2	ggcgcggcggcggcggggg	chr3	+	8714066-8714138	8714110-8714128	cggcgaggacccgccgccccccgccgcggcatcatccggggagcggcgcggcggcggcgggggccgcgggcac
novelMiR_352	aggatgtgttcagggaccc	chr27	+	5523292-5523364	5523336-5523354	caggtattctgttgacattcccctggacaaaactgttgtcaataaggatgtgttcagggaccctgctctgaaa
novelMiR_354	tgcctctttgtctatctgcaga	chr3	+	30349125-30349203	30349172-30349193	gtgcaggtaggcagggggagcaggctgtgtgctggttgcctaccgtctgcctctttgtctatctgcagattttgtgttc
novelMiR_357	tatcaccccatgctgatggctc	chr4	+	2133960-2134038	2134007-2134028	atgtcagctagatggcattagcactcagtgcaaagatgaccttcatctatcaccccatgctgatggctctgtgaggggc
novelMiR_36	gagtgctgcattttactg	chr15	+	8876124-8876194	8876134-8876151	tgcgcgctgcgagtgctgcattttactgctgcaaaggtggaggtgggcggtgggcattgcggagccgggcg
novelMiR_360	gccatggcggcggagggc	chr6	+	27592602-27592672	27592612-27592629	gccgggaggcgccatggcggcggagggcctggcggggctcctgcccgcacagacgcagctggagtacgcac
novelMiR_362_1	gcgggcggcgcggcggcg	chr8	+	13793472-13793542	13793515-13793532	aaggggcgggcggcggcgcggcctgcaccatggtggccaccaggcgggcggcgcggcggcgggatgcggcg
novelMiR_362_2	gcgggcggcgcggcggcg	chr1	-	149397174-149397244	149397217-149397234	ggcggcggcggcgggcggcgcggcggcgggcggcggcagcggctcctcggtgccgctctcggtgctgatcc
novelMiR_362_3	gcgggcggcgcggcggcg	chr24	-	5225685-5225755	5225695-5225712	ggccgcggcgcggcccctccgccccggccccgcggcctacctggcgggcggcgcggcggcggggccctcgg
novelMiR_362_4	gcgggcggcgcggcggcg	chr3	-	20207743-20207813	20207753-20207770	aagtttccgtggcccggcgccgcgcgcttggcacgagggctcggcgggcggcgcggcggcggcaggcgcgg
novelMiR_363_1	cgggtcccatctggggtgcca	chrW	+	1281834-1281910	1281880-1281900	cgcgccaaaggcatcccctctcagccggacctgcagctgaacagagcgggtcccatctggggtgccaaattgatgtg
novelMiR_363_2	cgggtcccatctggggtgcca	chrW	+	1362547-1362623	1362593-1362613	cgcgccaaaggcatcccctctcagccggacctgcagctgaacagagcgggtcccatctggggtgccaaattgatgtg
novelMiR_363_3	cgggtcccatctggggtgcca	chrW	-	1319284-1319360	1319294-1319314	cgcgccaaaggcatcccctctcagccggacctgcagctgaacagagcgggtcccatctggggtgccaaattgatgtg
novelMiR_363_4	cgggtcccatctggggtgcca	chrW	-	1398134-1398210	1398144-1398164	cgcgccaaaggcatcccctctcagccggacctgcagctgaacagagcgggtcccatctggggtgccaaattgatgtg
novelMiR_369	gcctagcgggcggcactg	chr1	-	98606344-98606414	98606354-98606371	ccgaagccccgctgcccctgctcgggccggccgccccgcggctgcctagcgggcggcactgctggcagcgc
novelMiR_372	cagcatcctctgatagaccacga	chr1	-	167751407-167751487	167751455-167751477	caaaaatgctcagcatcctctgatagaccacgagcagttttcctgttgctctctggtttgcactgagatgcaaaagtaact
novelMiR_374	aatgcagcaggcagggctgtgt	chr1	-	189010271-189010349	189010281-189010302	atacaggcacaacagcctctttgctgcagtcaacctcaggtattctgaatgcagcaggcagggctgtgtggctgtgttt
novelMiR_376	gcgtttgtagctgagggc	chr10	-	1141551-1141621	1141561-1141578	cgcgctctggggccgctcagccgtagcgcgttctgtctgggcagcgtttgtagctgagggccgctctcctg
novelMiR_379	cgcgcgtccgcgccgccgccg	chr11	-	451889-451965	451899-451919	gcctgggccggccccgagcgccgcgcagccgacccggaaacggcgccgcgcgtccgcgccgccgccgccgcgagagg
novelMiR_38	agcagagtggcgcagcggaagcg	chr18	+	3513828-3513908	3513876-3513898	tgggacaggtgctcttctaagcgccgccatgaagggaaagcaataaggagcagagtggcgcagcggaagcgtgctgggccc
novelMiR_382	gatctcccaatctgcgcggttgc	chr14	-	6179795-6179875	6179843-6179865	gaaggctcctgatctcccaatctgcgcggttgcatttgcttgaagtagtgtaactgtcgtaaatggagagagaaaggaaac
novelMiR_383	gccgcggtcggcgccgtg	chr14	-	14309235-14309305	14309245-14309262	tgcgcatgcgcgctcctgccgggcactgcgatggcgacgcggggccgcggtcggcgccgtgcggcggttgg
novelMiR_39	gccgcggcggcagcagctg	chr18	+	4012221-4012293	4012265-4012283	tctcgcgctgcccggcgcggctcttgtcagttagcaacaaaatggccgcggcggcagcagctgtgctcccgag
novelMiR_392	cgcgccgggcgcgacccgc	chr26	-	5043325-5043397	5043335-5043353	cgcccatggagctgctgtgcgtggaaaccgcggctcgagtaccccgcgccgggcgcgacccgcagctgctggg
novelMiR_396	cggtcgggctggggcgcgaagc	chr3	-	52539132-52539210	52539179-52539200	ggggctgggtcggtcgggctggggcgcgaagcggggctgggcgcgcgccgcggccgccggcgctctcggaccgcgaccc
novelMiR_399	tgctgtgtcctcactcacctt	chr33	-	217276-217352	217286-217306	gccctgcaggtgggctgggagcacaggcactgtgggcttcgtgtggtgctgtgtcctcactcaccttcatggcttgc
novelMiR_40	aactggcctacaaagtcccagt	chr18	+	6491327-6491405	6491374-6491395	agctgagggctgggtctttgcgggcgagatgagaggttcgtgtcttcaactggcctacaaagtcccagttctcggctcc
novelMiR_406_1	ggggatgtagctcagcggtagag	chr7	-	6833723-6833803	6833771-6833793	ttaccacccaggggatgtagctcagcggtagagcgcctgctttgcatgcaggaggccctgggttcaacccccagcatctcc
novelMiR_406_2	ggggatgtagctcagcggtagag	chr7	+	6813549-6813629	6813559-6813581	ccaccatccaggggatgtagctcagcggtagagcgcctgctttgcatgcaggaggccctgggttcaacccccagcatctcc
novelMiR_406_3	ggggatgtagctcagcggtagag	chr7	+	6820343-6820423	6820353-6820375	ttaccacccaggggatgtagctcagcggtagagcgcctgctttgcatgcaggaggccctgggttcaacccccagcatctcc
novelMiR_41	tccagcatcagtgattttgtt	chr18	+	9383527-9383603	9383573-9383593	tcctgcccaacaatatcctggtgctgagtgagttgcacacagagactccagcatcagtgattttgttgaggaagggg
novelMiR_416	ggggttcgattccccgacgggga	chr15	+	4536521-4536601	4536531-4536553	gcgggagaccggggttcgattccccgacggggagagagagaacattttgaccgtcggcgcaattttttctcctggaggccc
novelMiR_417	ctgaggctgtgggacctcacc	chr16	+	154459-154535	154469-154489	ggatggcaccctgaggctgtgggacctcaccacgtgagtcctggggactgaaagggctttggggtgggggtttgggg
novelMiR_418_1	gcggcggcggcggggggg	chr17	+	9303898-9303968	9303941-9303958	gccgggcccggccgccctccggaggcggcccgcggcggaggtagcggcggcggcgggggggcgggagccgc
novelMiR_418_2	gcggcggcggcggggggg	chr20	+	2489366-2489436	2489376-2489393	agggcgggcggcggcggcggcgggggggcgggcggcggtccccggcccgccccgctccgcaccgccccgca
novelMiR_418_3	gcggcggcggcggggggg	chr28	-	3128096-3128166	3128139-3128156	cgggcggcgggcggcggcggcgggggggcggccggagctcaccatcgcccgcggccccgcggccgtcagcg
novelMiR_418_4	gcggcggcggcggggggg	chr1	+	105098037-105098107	105098080-105098097	tctttaggccgcccggcggccggcagcccgttgccctggggcggcggcggcggcggggggggcagcagcga
novelMiR_418_5	gcggcggcggcggggggg	chr13	+	11413161-11413231	11413204-11413221	ggctctccgccggcccctccgctcggcgacggcggcggtggtggcggcggcggcggggggggagccccggc
novelMiR_418_6	gcggcggcggcggggggg	chr19	+	78732-78802	78742-78759	ggtgctggcggcggcggcggcggggggggctccggccgtgcccggcccatggcccggcccccggcgccccc
novelMiR_418_7	gcggcggcggcggggggg	chr27	-	4804554-4804624	4804597-4804614	gatcgcggcggcggcggcggcggggggggacctcggggggacgcagctccaaccgccgcccttcgcccccc
novelMiR_42	cggcgcgaacatgaactg	chr18	+	9953840-9953910	9953883-9953900	gcgcgcgggcggtgaatcagtcggtcggtcagtgagtgaggagcggcgcgaacatgaactgtctgaccgtg
novelMiR_423	gcagcgctgacaggaggac	chr2	+	569588-569660	569598-569616	agcggcgcgggcagcgctgacaggaggacgcagcgctccgttcgcttcggcgcagctcggccccatggatccc
novelMiR_424	aggctgctttcggggggc	chr2	+	40640712-40640782	40640755-40640772	gctgcgtgtccttccgccgaggaagtagcgcccggcgggcaggaggctgctttcggggggccgcgcgaccg
novelMiR_425	gctgaggagcccggggctg	chr20	+	4981455-4981527	4981465-4981483	ttacacaaccgctgaggagcccggggctgcgctctgcgtcgcgtccccgctccgcgcgtccccggcggcttca
novelMiR_43	tgtgcggttgcagaagaagaaga	chr19	+	58562-58642	58572-58594	ggacagtgcctgtgcggttgcagaagaagaagaccggcgcttcacggctttcttcctcttctcttccgccccaggtgacta
novelMiR_440	cactgccggctcggcgcccccgc	chrZ	+	70733170-70733250	70733218-70733240	aggccgggcgtgtcgggtgggcgccgggcggccgagccgaggtcgttgcactgccggctcggcgcccccgccgcccccgcc
novelMiR_441	cggctcggcgcggcgccg	chr1	-	20922375-20922445	20922418-20922435	cggctcggctcggctcggcgcggcgccgcacttgtagctgttctcggtgctgaaggcggcacggctcggca
novelMiR_443	cttctacacttgaactgagctca	chr1	-	185892052-185892132	185892100-185892122	aaagtgaaggcttctacacttgaactgagctcagaataaaatatgtgattgtggtttcaattgtgggggtctgaatacatg
novelMiR_444	accggggccgtacggctgtg	chr1	-	194892457-194892531	194892467-194892486	ctatatagggacgctctctcgccgcccgccccgcacacccacagcaccggggccgtacggctgtgttccccccac
novelMiR_448	tctggctgccgcctactgacac	chr11	-	18685056-18685134	18685066-18685087	gggcaggaggtggccgtgcagagcacgatgacacgacgatgcccagctctggctgccgcctactgacacccatatccct
novelMiR_45	aacagtaagagttgatgtgcgg	chr19	+	5515016-5515094	5515026-5515047	cgcccccccgaacagtaagagttgatgtgcggcgaacgcagcctgcatgtgagctcctactgccgcgggaggcggggct
novelMiR_450	gtgcattgtagttgcattgca	chr14	-	4937949-4938025	4937995-4938015	cctcgcgggggtgcattgtagttgcattgcatgtgtcagactgggagtgcaatgcccctgccatgcagcccggcggg
novelMiR_451	aggagttcactgatcatctggct	chr14	-	6179252-6179332	6179300-6179322	ctttttatccaggagttcactgatcatctggctaagacccacaccagagtctcagtgcagagaacccaggcagctgctgtg
novelMiR_455	gcggcggcggcggggggggg	chr2	-	98604947-98605021	98604957-98604976	ccgtccgggtccctcgaggaggccgccggcgccggggtgggggcggcggcggcggcgggggggggcgccgccgag
novelMiR_459	gggggtatagctcagtggtaga	chr27	-	4518710-4518788	4518720-4518741	gcagcgcgtggatatccctgagtgctccatggggttttcccggcagagggggtatagctcagtggtagagcatttgact
novelMiR_46	accatggctgtagactgttac	chr19	+	5515195-5515271	5515205-5515225	gggcccggcgaccatggctgtagactgttacccccccagcagcacagtaacaatctaaagccacggtcgcccgggcg
novelMiR_464	cgcggccgtcgcacagcgct	chr3	-	104925667-104925741	104925712-104925731	ttctcccccccgcggccgtcgcacagcgctcccgctgccccctcacagcgctgtgcggttcccgcctcgctccgt
novelMiR_47	tgactgtagactgttactgt	chr19	+	5515766-5515840	5515776-5515795	tcagtagccatgactgtagactgttactgtcctgtccctacgcagcagtaagcagtctagagccaaggtgccgat
novelMiR_472	gccggagagttgggaggatg	chrZ	-	53340223-53340297	53340268-53340287	ccaggcgcaggccggagagttgggaggatgcggctgcggctgcgctcgggcgctctggccgccggctgcctgttg
novelMiR_475	tccagcatcagtgattttgttg	chr18	+	9383526-9383604	9383573-9383594	ctcctgcccaacaatatcctggtgctgagtgagttgcacacagagactccagcatcagtgattttgttgaggaagggga
novelMiR_476	tgcggttgcagaagaagaagacc	chr19	+	58564-58644	58574-58596	acagtgcctgtgcggttgcagaagaagaagaccggcgcttcacggctttcttcctcttctcttccgccccaggtgactacc
novelMiR_478	gtaggtgatgactgaact	chr20	+	6658772-6658842	6658815-6658832	agggaagtggagtgtagctgtgtcactcttggcacctgctggtgtaggtgatgactgaacttttttcccca
novelMiR_483	ctcaatgatgaagcttctctgac	chr8	+	20838204-20838284	20838252-20838274	gctctgtgcagccgtgctggaagggtagggatcacgacgcctctgagtctcaatgatgaagcttctctgactgctgcataa
novelMiR_487	acttcaggatccaaggatttcag	chr1	-	112075053-112075133	112075101-112075123	ggctgcagcgacttcaggatccaaggatttcagtggtgttggtgtgagtcctgctgatgttggcacttgatggttgatgta
novelMiR_488	ttggtctaggggtatgattctc	chr1	-	133461927-133462005	133461937-133461958	gtggagccgggagttggacttaaaaatgacatcagccaactggctcgttggtctaggggtatgattctcgcttagggtg
novelMiR_49	ttggtggctgcatgctctcagc	chr19	+	7378729-7378807	7378776-7378797	gtcattgagggcagagctgcagcctcacatttcttcttttgttggacttggtggctgcatgctctcagcattcacaaga
novelMiR_5	gtagtcgtggccgagtggttaag	chr1	+	79327565-79327645	79327613-79327635	ttgtcttccttgttcctcggggcagagagtacacacccataatgtgcagtagtcgtggccgagtggttaaggcgatggact
novelMiR_504	atctgacttttctgctgagacct	chr9	+	1176077-1176157	1176125-1176147	acctgcttaaaggagttggggttttggcttgttatatctggacgtatgatctgacttttctgctgagacctcttccataac
novelMiR_507_1	agagaatcatagaatggcctgg	chr1	-	162917247-162917325	162917294-162917315	aaggggaatcagagaatcatagaatggcctgggttgaaaaggacctcagtgatcatctactttcaatcccccctgatat
novelMiR_507_2	agagaatcatagaatggcctgg	chrZ	-	19673786-19673864	19673833-19673854	aagcatagtcagagaatcatagaatggcctggattggaagagaccttaaagatcatccagctctaattccctgacacag
novelMiR_507_3	agagaatcatagaatggcctgg	chr1	+	193890791-193890869	193890838-193890859	gtcccttagtgccacatctccatggttttttattctgtcatagaatcagagaatcatagaatggcctgggttgaaaagg
novelMiR_507_4	agagaatcatagaatggcctgg	chr11	+	16027397-16027475	16027407-16027428	acagaggcccagagaatcatagaatggcctgggttgaaaaggaccacaaggaccatctagtttcaacccccctgccatg
novelMiR_508_1	ttccaagcagttgacccg	chr10	-	643576-643646	643586-643603	tgcaggcagctgcgttggtggtatagtggtgagcatagctgccttccaagcagttgacccgggttcgattc
novelMiR_508_2	ttccaagcagttgacccg	chr10	-	657244-657314	657254-657271	tgcaggcagctgcgttggtggtatagtggtgagcatagctgccttccaagcagttgacccgggttcgattc
novelMiR_508_3	ttccaagcagttgacccg	chr10	-	669624-669694	669634-669651	tgcaggcagctgcgttggtggtatagtggtgagcatagctgccttccaagcagttgacccgggttcgattc
novelMiR_52	ggggaattagctcaaatggtaga	chr2	+	108363713-108363793	108363761-108363783	acgctgtgactcaccaataggaagcgtgccccagtagtacaacagggtggggaattagctcaaatggtagagcgctcgctt
novelMiR_524	gtctgtgtgttgggcctg	chr3	+	57657600-57657670	57657643-57657660	gcatggcgggaggcgggcggggccggtgctgctccggagcatcgtctgtgtgttgggcctgcacagtccag
novelMiR_529	actgggagatcggattcggagcc	chr5	+	380313-380393	380361-380383	gtatcccggccgccggatccggtttcccctctgcaatctcaccctggcactgggagatcggattcggagcccggagggagg
novelMiR_530	atctggctgcgacatctgtcacc	chr5	+	3688006-3688086	3688054-3688076	aacactgtttctgatgcaagccaggatgccaggatggatgtgaaggcaatctggctgcgacatctgtcaccccattgattg
novelMiR_532	ggtcagtgatgattggtggcatg	chr8	+	29890171-29890251	29890181-29890203	tgttttcttgggtcagtgatgattggtggcatgtattatctgatgtaaaggtgatgtttatcatcacattagctctagaat
novelMiR_535	caccctccctcggctgcagcca	chr1	-	77350788-77350866	77350835-77350856	cacatctcatcaccctccctcggctgcagccaccacaagctcctggcttgctgcacactgggaagaggggacagatagg
novelMiR_538	cggcggcggcggcctcgggc	chr10	-	3774488-3774562	3774533-3774552	tcccccgcggcggcggcggcggcctcgggctggtggtagctgaagcaggcggaggcgatgtcgatgtgcccgaga
novelMiR_54	tgcggaacctggcccgcgcgcac	chr2	+	115487957-115488037	115488005-115488027	tgcggcgcgccaagcgcgagcgggtggcccgcaacgagctcaaccggctgcggaacctggcccgcgcgcaccgcgccgccg
novelMiR_540	ggtgttgactgcagcaggct	chr15	-	6030732-6030806	6030777-6030796	aatttcaaaaggtgttgactgcagcaggcttctccaattgatttcagctgcagccagctggagggtcactgagct
novelMiR_547	tgtgcaaatccatgcaaaactga	chr4	-	3994707-3994787	3994717-3994739	tgctcacagtcagttttgcaggtttgcatcccagcttgctaaaattgctgtgcaaatccatgcaaaactgactgtggtggt
novelMiR_548	gccggcgcttcgttactg	chr5	-	24290602-24290672	24290612-24290629	gtggctgccgtgaggggcggggcgttgctgccgcaagatggcggccggcgcttcgttactgcggctaatga
novelMiR_553	tggagtgtgacaatggtgtttg	chrW	-	2525186-2525264	2525233-2525254	gccagagctatggagtgtgacaatggtgtttgtgtccaatctatcaaacgccattatcacactaaatagctactggtag
novelMiR_558	gtcaccgctccgttagggc	chr1	+	141032122-141032194	141032166-141032184	acggctggagcgccgcgcggtgcactgtggggcggaagcagagagtcaccgctccgttagggccgccatcttg
novelMiR_559	gcagctgcgcagaggggc	chr1	+	165879543-165879613	165879586-165879603	ggccgccattttgcagcgtcagtcgggcggcgaggcctccccggcagctgcgcagaggggccgcgctcgcg
novelMiR_56	aggactgtctaacctgagaatg	chr20	+	9710459-9710537	9710469-9710490	gggcacctcgaggactgtctaacctgagaatggtgaaacatgagggtcaatctcaggttcgtcagcccatgagatgcct
novelMiR_561	cctctgagaagttgactgagg	chr15	+	11206067-11206143	11206113-11206133	ccttctctccctgatggctccgatggtgatggacatcaacccaaagcctctgagaagttgactgaggaggctgtttc
novelMiR_562	gtgattgatagcctgacattg	chr17	+	8207749-8207825	8207759-8207779	agcactcagagtgattgatagcctgacattgcttagatataggcttgttgtgttgggctttttaattccccttaagt
novelMiR_564	cgagactggcaggactggcagt	chr19	+	57154-57232	57164-57185	gcatgcagcacgagactggcaggactggcagtgagcgggagaaactgctgccggcccttccggctcaggagctgcaagc
novelMiR_565	ttgcagcctcgtcaaattcggtg	chr2	+	4036516-4036596	4036564-4036586	gaaacacccggatgccaccaaggctgtgatgagggaatgctgccttccttgcagcctcgtcaaattcggtgccacctctgt
novelMiR_569	ctgcatacgagtagaccctttct	chr25	+	2139765-2139845	2139775-2139797	tgtagctatgctgcatacgagtagaccctttctgactctgcctgtagtcgtaaaggggggacaatgtatgcaacagcaaag
novelMiR_57	cccggcggaggctgaggcctgct	chr20	+	10344185-10344265	10344233-10344255	cctgcatgggtgaggccctcccgccgccgctgagcccggtgctgaggtcccggcggaggctgaggcctgctctcctcccct
novelMiR_571	atgcaggaagaacaccttggccc	chr27	+	4535568-4535648	4535578-4535600	ctcgggcacgatgcaggaagaacaccttggcccgccggaagggcaggcatatgggcatcggtgagtgctgcatgtgaagcc
novelMiR_581	cctcccgcaccgcctgtacgcc	chr9	+	4696139-4696217	4696186-4696207	ctgtcccccgccgaggacgacgtggcggcgctggcgttctccccgcgcctcccgcaccgcctgtacgccgcgcacgggg
novelMiR_582	gccgttggcgctgggctg	chr1	-	20872674-20872744	20872717-20872734	gcggcacgcggccgttggcgctgggctgcggcgcggcgcgagcggctcggcggccgagggagcctggcgcc
novelMiR_588	atgccagtggcaactgctgaac	chr1	-	194478913-194478991	194478960-194478981	actgctgacaatgccagtggcaactgctgaaccatcagacacgttccagtccgtctccctgttgtgtctgtagaaccat
novelMiR_596	gcggcggcggcgggggggggc	chr2	-	98604946-98605022	98604956-98604976	cccgtccgggtccctcgaggaggccgccggcgccggggtgggggcggcggcggcggcgggggggggcgccgccgagg
novelMiR_597	ttcatcctcctcatcttcgtcct	chr20	-	10004099-10004179	10004147-10004169	tgtgctctgcttcatcctcctcatcttcgtccttgccttctgcttgtaccgcaggaagaagaggggaggggagcagagcca
novelMiR_60	cccggggtgggcacgctgtac	chr22	+	4649546-4649622	4649592-4649612	cgtggcgggtgtgatggcgccgctgggcgtggggcccgcgcgggcgcccggggtgggcacgctgtacggcacgcagc
novelMiR_600	atgactgatagaagctgagacct	chr27	-	4042313-4042393	4042361-4042383	tccgtgatgcatgactgatagaagctgagacctggggctgcacggagcccacgaggcgtgttggctctgcagggagcagct
novelMiR_601_1	tgccttccaagcagttgacccg	chr28	-	4923244-4923322	4923254-4923275	gaaggagccctcgtgcggtgcgttggtggtatagtggttagcatagctgccttccaagcagttgacccgggttcgattc
novelMiR_601_2	tgccttccaagcagttgacccg	chr3	-	81053707-81053785	81053717-81053738	ggtctttattttggcagctgcgttggtggtatagtggtgagcatagctgccttccaagcagttgacccgggttcgattc
novelMiR_605	gtccacagttactggtctgaaac	chr7	-	12626240-12626320	12626288-12626310	atgcaagtctgtccacagttactggtctgaaactgttcaggactgtagcagttgcagtattccctctgtggaagataaact
novelMiR_606	cacagcaagtgtagacaggca	chr8	-	4658332-4658408	4658342-4658362	tgtgactgcctgtctgtgcctgctgtacaggtgagaggatgttctgcacagcaagtgtagacaggcagacacatgac
novelMiR_61	tccctgagaccctaacttgtga	chr24	+	3360820-3360898	3360830-3360851	cccctctcaatccctgagaccctaacttgtgatgtttagcttttaaatccacgggttaggctcttgggagctgtgagtt
novelMiR_62	gaactgccatactctgacacac	chr25	+	2144083-2144161	2144130-2144151	aaaacctggggttgtgcaggctgaggtcagcctcaatgagactgattgaactgccatactctgacacacctggtgcctg
novelMiR_621_1	cgccgcgcgcggccggcgggac	chr16	-	615575-615653	615622-615643	gcggcctccccgccgcgcgcggccggcgggacggcgagccggccgtcccgcccgcgccagccgcggcgccggcggttcc
novelMiR_621_2	cgccgcgcgcggccggcgggac	chr1	-	101038521-101038599	101038568-101038589	gcggcctccccgccgcgcgcggccggcgggacggcgagccggccgtcccgcccgcgccagccgcggcgccggcggttcc
novelMiR_628	ctaggccacgcacggaggacg	chr4	-	40107102-40107178	40107148-40107168	gacctgctctctaggccacgcacggaggacgtctgttcctcgagggccgtgtgcccgcctaggggaaagtccccgga
novelMiR_644	cagacactgtagcttttgtgcc	chr3	+	81789297-81789375	81789307-81789328	ggctacaacccagacactgtagcttttgtgccaatctctggttggaacggggacaacatgctggagcctagctctaacg
novelMiR_645	cttccctctcccccttcccccc	chr32	+	8730-8808	8777-8798	gaaggtggggggggggaagggagggaggaaagcatcagttccctgtgcttccctctcccccttccccccccccccccac
novelMiR_65	cgtgattttggggtgaaagg	chr3	+	5714891-5714965	5714936-5714955	aatgcacgatttacccttaaatgggggatttttgaagagaaaatgcgtgattttggggtgaaaggtggtattttc
novelMiR_650	aatgccagtggcaactgctgaac	chr1	-	194478912-194478992	194478960-194478982	gactgctgacaatgccagtggcaactgctgaaccatcagacacgttccagtccgtctccctgttgtgtctgtagaaccatg
novelMiR_654	gccggtgctgtgtgcggc	chr3	-	2947398-2947468	2947441-2947458	ttggcgccctgccggtgctgtgtgcggccgccgccatttcgcgagagccgccccatgcctgcttcgggcag
novelMiR_660_1	cgcctgtcacgcgggagaccgg	chr1	+	84159525-84159603	84159572-84159593	agttgcgcgtgcacccagctcctcgttagtatagtggtgagtatccccgcctgtcacgcgggagaccggggttcgattc
novelMiR_660_2	cgcctgtcacgcgggagaccgg	chr15	+	4536464-4536542	4536511-4536532	agaaactcgaaagcacctgtcctcgttagtatagtggtgagtatccccgcctgtcacgcgggagaccggggttcgattc
novelMiR_663_1	tctgagggtccagggttca	chr11	+	1101375-1101447	1101419-1101437	acaggagcctggatagctcagttgggagagcatcagacttttaatctgagggtccagggttcaagcccctgtt
novelMiR_663_2	tctgagggtccagggttca	chr11	-	1466423-1466495	1466467-1466485	agacttttaatctgagggtccagggttcaagcccctgttcaggcgccgctttatcctttatccttcaggcgcg
novelMiR_67	cgcttgatcttgattttcag	chr3	+	43676612-43676686	43676657-43676676	cccttccggtcacacaggtgaaggtggagcagaagggcgaaagctcgcttgatcttgattttcagtacgaataca
novelMiR_671	gccgcgtcgtgccgaggc	chr22	+	2202454-2202524	2202497-2202514	acgtcacggacgcgccgttgagggcgggcgggcgcagcgcagcgccgcgtcgtgccgaggccgggcatggc
novelMiR_679	atcttgtcggctgttggtggc	chr33	+	675601-675677	675611-675631	tgctgccgccatcttgtcggctgttggtggccgccgccatccgcctccatccgccgccagcgccgtcgccgccgcac
novelMiR_69_1	gcgggcgggcgggaggcg	chr3	+	56725729-56725799	56725772-56725789	gctgccgggtgcccccgcgcccccgctttccgccgcggcgggggcgggcgggcgggaggcgcacgccggga
novelMiR_69_2	gcgggcgggcgggaggcg	chr5	+	18408583-18408653	18408593-18408610	ctgcggctctgcgggcgggcgggaggcgactaccgcgactaccgcggccaccgctgcctgcccgccgccac
novelMiR_69_3	gcgggcgggcgggaggcg	chr1	-	43454959-43455029	43455002-43455019	gcggccgcgggcgggcgggcgggaggcgagtgggcgggaggcgcgctcggctcggccccgccccgcccggc
novelMiR_69_4	gcgggcgggcgggaggcg	chr13	-	13663953-13664023	13663996-13664013	cgcagccggggcgggcgggcgggaggcggtcccgctccgctcctctccgctcctctccgcgccgctcagcg
novelMiR_69_5	gcgggcgggcgggaggcg	chr3	-	54231164-54231234	54231174-54231191	cgggcaccgcggcctcctgcggtggcgcaggcggcgggagggagcgggcgggcgggaggcgcgggggcccg
novelMiR_692	cggcgactctggacgcgcgcc	chr1	-	101034203-101034279	101034249-101034269	ggcgcggcggcggcgactctggacgcgcgccgggcccttccgtggatcgccccagctgcggcgggcgccgctcgccc
novelMiR_7_1	gcggcggcggcgggggggg	chr1	+	105098036-105098108	105098080-105098098	ctctttaggccgcccggcggccggcagcccgttgccctggggcggcggcggcggcggggggggcagcagcgag
novelMiR_7_2	gcggcggcggcgggggggg	chr13	+	11413160-11413232	11413204-11413222	cggctctccgccggcccctccgctcggcgacggcggcggtggtggcggcggcggcggggggggagccccggcc
novelMiR_7_3	gcggcggcggcgggggggg	chr5	+	6967118-6967190	6967128-6967146	ggcgagggcggcggcggcggcggggggggaggaggggagaagcggagccgcccgggccgagcgccgggctccg
novelMiR_7_4	gcggcggcggcgggggggg	chr27	-	4804552-4804624	4804596-4804614	gatcgcggcggcggcggcggcggggggggacctcggggggacgcagctccaaccgccgcccttcgccccccgc
novelMiR_707	ctccaagaagtgctgaagaccgc	chr3	-	56965040-56965120	56965050-56965072	tttctgtttagcattactgctggaggtgtaatggatgttaacaccgccctccaagaagtgctgaagaccgcacttatccat
novelMiR_71	cggacgaggcttcccgcgctgt	chr3	+	81811330-81811408	81811377-81811398	ccgacgcggctcgaccgcgcgggaagcctcggccgacgagcaaccggcggacgaggcttcccgcgctgtcgtgccgcgc
novelMiR_712_1	cctgtcacgcgggagacc	chr1	+	45718577-45718647	45718620-45718637	tggactgtacaggtcctcgttagtatagtggtaagtatccccgcctgtcacgcgggagaccggggttcgat
novelMiR_712_2	cctgtcacgcgggagacc	chr1	+	84159531-84159601	84159574-84159591	gcgtgcacccagctcctcgttagtatagtggtgagtatccccgcctgtcacgcgggagaccggggttcgat
novelMiR_712_3	cctgtcacgcgggagacc	chr15	+	4536470-4536540	4536513-4536530	tcgaaagcacctgtcctcgttagtatagtggtgagtatccccgcctgtcacgcgggagaccggggttcgat
novelMiR_712_4	cctgtcacgcgggagacc	chr15	+	4537093-4537163	4537136-4537153	actgcccgtaccgtcctcgttagtatagtggtgagtatccccgcctgtcacgcgggagaccggggttcgat
novelMiR_72	gggacagtgaggacttggtg	chr3	+	104524225-104524299	104524270-104524289	gtgggtgtccgggccgctggtggccgcgcgtgcgcagtggagcgcgggacagtgaggacttggtgcgctgcggag
novelMiR_73	agggccacgtccgcgtcgggcc	chr3	+	110315765-110315843	110315775-110315796	ttcgtggagcagggccacgtccgcgtcgggcccgaggtggtcaccgaccccgcgctgctcgtgccccgcgccatggagg
novelMiR_732	gccgcggcggtttgggctg	chr23	+	2080031-2080103	2080041-2080059	caggcgggtggccgcggcggtttgggctgcgcctgtcagcgcggcggcgggatggcggcgctgtacgcctgca
novelMiR_735	ctggccaaggacctcctgcacc	chr25	+	2081401-2081479	2081448-2081469	gcgcgggggcgcaagatggcggcgggcgctgagcgctgtgctcacagctggccaaggacctcctgcacccctccccgga
novelMiR_74	tctggctgctcagtgctctgct	chr32	+	15521-15599	15568-15589	tctttgtgcagagcaggagcactgggtgacgaggagcctcgcacagctctggctgctcagtgctctgctcggtgctcgg
novelMiR_745	tacatgaagttggcaggacatca	chr3	+	45728214-45728294	45728262-45728284	gaaaatgttgccacggtctgaaggaaaaggttgattgtatctttttcctacatgaagttggcaggacatcatctgaacgag
novelMiR_756	ctgtttgggctggccagtttttc	chr5	+	43924580-43924660	43924590-43924612	gactattacactgtttgggctggccagtttttcatgcatgcagcttgacaattgagcacagtcagacatttgtattaaaag
novelMiR_76	taggtagtttcatgttgttggg	chr33	+	1025350-1025428	1025360-1025381	atctgtggtttaggtagtttcatgttgttgggattggcttttagctcggcaacaagaaactgccttaattacgtcagtt
novelMiR_763	gcgggcgttggcgtaggc	chrZ	+	24025737-24025807	24025780-24025797	ggccggaaaccggcgccgcctcgtcgtgccccgagcgggcgcagcgggcgttggcgtaggccgcagctcct
novelMiR_765	aggtccctgtttgggcgcca	chrZ	+	55848764-55848838	55848774-55848793	gtccctgctcaggtccctgtttgggcgccaactgtcatgagttagcaacacgacacagggttctcatgcaaggaa
novelMiR_77	taccctgtagactcgaatttgt	chr33	+	1093253-1093331	1093263-1093284	cccctatatgtaccctgtagactcgaatttgtgtgagcgtctccgagtcgcaaattcgtctctaggggaatatatgggc
novelMiR_771	ttgtagcaagctggctctgact	chr1	-	177088309-177088387	177088319-177088340	agaacttttcttagtcagagccagcttgttacaagcttgtagccagtttgtagcaagctggctctgactaagaggactt
novelMiR_78	tcagtgcatcacagaacttggt	chr33	+	1171905-1171983	1171952-1171973	gcccgggccgaggttctgtcctacactccggctgtggctatgggcagtcagtgcatcacagaacttggtcccgggagct
novelMiR_783	tggggctgccctcgacccaga	chr18	-	10961658-10961734	10961668-10961688	acgggggcggggtcgaagagcagggccgggctcttagccactctcctggggctgccctcgacccagaagcttctctt
novelMiR_786	ggtgcagacgagcagagctg	chr21	-	1677812-1677886	1677857-1677876	cacagaccgcggtgcagacgagcagagctgcgtctgctgtgctccgctggctctgcagccttggaagtaatttgt
novelMiR_8_1	ggaataccgggtgctgtaggctt	chr1	+	132055527-132055607	132055575-132055597	agctaagcagggtcgggcctggttagtacttggatgggagacctcctgggaataccgggtgctgtaggctttattttttta
novelMiR_8_2	ggaataccgggtgctgtaggctt	chr6	+	8612884-8612964	8612894-8612916	agacctcctgggaataccgggtgctgtaggcttgcccagagaggtggtggagtcaccgagcctggtggtgttcaaagagca
novelMiR_8_3	ggaataccgggtgctgtaggctt	chr9	+	3369768-3369848	3369816-3369838	agctaagcagggtcgggcctggttagtacttggatgggagacctcctgggaataccgggtgctgtaggcttttgctgtatt
novelMiR_8_4	ggaataccgggtgctgtaggctt	chr9	-	942130-942210	942140-942162	gctaagcaggggtcgggcctggttagtacttggatgggagacctcctgggaataccgggtgctgtaggcttttgctcccac
novelMiR_80	tgtgtttctcagcctacagac	chr4	+	2134502-2134578	2134512-2134532	ttatgccacctgtgtttctcagcctacagaccacatgtgtgtcttgagttcaggcacaggagctgtctgctcagcag
novelMiR_802	gggcgcgatggcggtctg	chr5	-	24588520-24588590	24588530-24588547	gggaaggagggcggggccgccgccgccgcccgcgaggggagaggggcgcgatggcggtctgcgcgccttcc
novelMiR_804	atggccgagtggttaagg	chr6	-	6680455-6680525	6680465-6680482	cgataaggacttgtgccctggcggtgtgctgcgagaagcagcgatggccgagtggttaaggcgttggactt
novelMiR_810	gctgggctggccgggagc	chr9	-	9249502-9249572	9249545-9249562	gggccgcggcgctgggctggccgggagcctggcggcggcggcggcggctccggggatggtccacgcactgg
novelMiR_814	cagctaagctattggactttgc	chr1	+	58263275-58263353	58263322-58263343	agtacaaagtccagcagcttagcttgaatagtcgtctctgacaatttcagctaagctattggactttgcatcaaagtag
novelMiR_819	cgcgtctggaatagaagc	chr17	+	9145312-9145382	9145355-9145372	gcagtgctgcttccgtcgggcgctgcctttgtcacaccgaccgcgcgtctggaatagaagcccacccgctc
novelMiR_821	gcgcggctcggcgcggcg	chr20	+	12272600-12272670	12272643-12272660	cggagcagcggccactgccgagcgggcggctcgctgagtgacagcgcggctcggcgcggcgcagcccgcat
novelMiR_827	ctgcagactccgatcacttc	chrZ	+	70596275-70596349	70596285-70596304	ttgggagactctgcagactccgatcacttctactgtgtttcagtgtgaaggggaaccaggtctgctacagtaatt
novelMiR_832_1	gtctgtgggtggctgtctgtggg	chr2	-	74113334-74113414	74113344-74113366	gtggctgtctgtgggtggctgtctgtgggtggctgtctgtgggtggctgtctgtgggtggctgtctgtgggtggctggtct
novelMiR_832_10	gtctgtgggtggctgtctgtggg	chr2	-	74116804-74116884	74116814-74116836	gtgggtggctgtctgtgggtggcttctgtgggtggctgtgtggtggctgtctgtgggtggctgtctgtgggtggtgtctgt
novelMiR_832_11	gtctgtgggtggctgtctgtggg	chr2	-	74116917-74116997	74116965-74116987	tgtggtggctgtctgtgggtggctgtctgtgggggctgtctgtgggtggctgtctgtgggtggctgtcctgtgggtggctg
novelMiR_832_12	gtctgtgggtggctgtctgtggg	chr2	-	74117694-74117774	74117742-74117764	tgtggtggctgtctgtgggtggctgtctgtgggtgggtgtggtggctgtcctgtgggtggctgtctgtgggtggctgtcct
novelMiR_832_13	gtctgtgggtggctgtctgtggg	chr2	-	74118466-74118546	74118514-74118536	gtgggtggctgtctgtgggtggctgtctgtgggtgggctgtctgtggtggctgtctgtggtggctgtctgtggtggctgtc
novelMiR_832_14	gtctgtgggtggctgtctgtggg	chr2	-	74118756-74118836	74118804-74118826	gtgggtggctgtctgtgggtggctgtctgtgggtggcctgtctgtgggtggctgtctgtgggtggctgtctgtggtggctg
novelMiR_832_15	gtctgtgggtggctgtctgtggg	chr2	-	74118878-74118958	74118926-74118948	tgtggtggctgtctgtgggtggctgtctgtgggtggctgtctgggggctgtctgtgggtggctgtctgtgggtggctgtct
novelMiR_832_16	gtctgtgggtggctgtctgtggg	chr2	-	74119199-74119279	74119247-74119269	gtgggtggctgtctgtgggtggctgtctgtgggtggctgtcctgtgcggtggctgtctgtgggtggctgtctgtgggtggc
novelMiR_832_17	gtctgtgggtggctgtctgtggg	chr2	-	74119267-74119347	74119315-74119337	gtgggtggctgtctgtgggtggctgtctgtgggtggctgtctgtggtggctgtctgtggtggctgtctgtgggtggctgtc
novelMiR_832_18	gtctgtgggtggctgtctgtggg	chr2	-	74119365-74119445	74119413-74119435	gtgggtggctgtctgtgggtggctgtctgtgggtgggctgtctgtgggtggctgtctgtgggtggctgtctgtgggtggct
novelMiR_832_19	gtctgtgggtggctgtctgtggg	chr2	-	74119882-74119962	74119930-74119952	tgggtgtgctgtctgtgggtggctgtctgtgggtggctggtctgtgggtggctgtctgtgggtggctggtctgtgggtggc
novelMiR_832_2	gtctgtgggtggctgtctgtggg	chr2	-	74113466-74113546	74113514-74113536	gtgggtggctgtctgtgggtggctgtctgtgggtggctgtctgtctgggtggctgtctgtgggtggctgtctgtgggtggc
novelMiR_832_3	gtctgtgggtggctgtctgtggg	chr2	-	74113733-74113813	74113781-74113803	gtgggtggctgtctgtgggtggctgtctgtgggtggctgtctggtgggtggctgtctgtgggtggctgtctgtgggtggct
novelMiR_832_4	gtctgtgggtggctgtctgtggg	chr2	-	74114638-74114718	74114648-74114670	tggctgtctgtgggtggctgtctgtgggtggcttgtctgtgggtggctgtctgtgggtggctgtctgtgggtggctgtctg
novelMiR_832_5	gtctgtgggtggctgtctgtggg	chr2	-	74114753-74114833	74114801-74114823	ggttgtggctgtctgtgggtggctgtctgtggggtggctgtctgtgggtggctgtctgtgggtggctgtctggtgggtggg
novelMiR_832_6	gtctgtgggtggctgtctgtggg	chr2	-	74115122-74115202	74115170-74115192	gtgggtggctgtctgtgggtggctgtctgtgggtggctgatccgtccctacttgtgatagtgctggttgaccatgcaccca
novelMiR_832_7	gtctgtgggtggctgtctgtggg	chr2	-	74115222-74115302	74115270-74115292	cgtggtggctgtctgtgggtggctgtctgtgggtggctgtctgtggtggctgtctgtgggtggctgtctgtggctgtcctg
novelMiR_832_8	gtctgtgggtggctgtctgtggg	chr2	-	74115831-74115911	74115879-74115901	gtgggtggctgtctgtgggtggctgtctgtgggtggctgtctgtgctgctgtctctgtctgggtggctgtctgtgggtggc
novelMiR_832_9	gtctgtgggtggctgtctgtggg	chr2	-	74116196-74116276	74116244-74116266	tgtggtggctgtctgtgggtggctgtctgtgggtggctggtcgtggctgtctgtgggtggctgtctgtgggtggctgtctg
novelMiR_833	gtgccggccgtgccgggc	chr20	-	681916-681986	681926-681943	ttccggtacggagattttggcgcgcagagcgcagcgcggcgccgtgccggccgtgccgggccgccatgtcc
novelMiR_84	gctgtcgagctgaggacg	chr4	+	46643772-46643842	46643815-46643832	atgaacctcaatgctgttcacatcctgacacgccgtgacgagcgctgtcgagctgaggacggccggccccg
novelMiR_85	cgctgacggaccgctcccgcag	chr4	+	54290439-54290517	54290486-54290507	gcgccatcttggggcggcgggcagctgtcagggcggctgtcacggcgcgctgacggaccgctcccgcaggcggcgcgga
novelMiR_86	gggcttctgtctcggagc	chr4	+	83757412-83757482	83757422-83757439	gagcgagcgcgggcttctgtctcggagccacgccgcgcggctcctggttgccgacccttcagtgcccacga
novelMiR_87	tttgggtgccagccccgttgcg	chr5	+	85799-85877	85846-85867	ctgggacggggctgggatccaggacctgctgcgggcattggaagtgttttgggtgccagccccgttgcggtgcatcatc
novelMiR_875	acggatggttacctactgcgcct	chr4	+	33491734-33491814	33491744-33491766	tgtcaaaactacggatggttacctactgcgcctcttctgtgtgggtttcacaaagaagcgtaataaccaaatccgcaagac
novelMiR_88	gtcggcaagccggatccg	chr5	+	2606367-2606437	2606377-2606394	ggtaagggaagtcggcaagccggatccgtaacttcgggataaggattggctatgctaataatgaaggcaaa
novelMiR_889	gccggagtcgccatgggc	chr26	-	1200826-1200896	1200869-1200886	ggcggcggcggccggagtcgccatgggcccgcgcgggacggcgcggctgacggcggcggtggcggcggtgg
novelMiR_89	gccgagactagagtcacgtctg	chr5	+	9733233-9733311	9733243-9733264	ttgtcttaatgccgagactagagtcacgtctggacagtgcctgttgtcccgatgtgctagagtactcgaatagtaacca
novelMiR_9	cgctagctgctctgcactgact	chr1	+	133682279-133682357	133682326-133682347	acatggggaggttagtgcgcggtaagctagggtgtgagctgacagcacgctagctgctctgcactgactgcccctgtgg
novelMiR_90	atgcactgttcgtaacctgtt	chr5	+	13116499-13116575	13116509-13116529	ttgcttttggatgcactgttcgtaacctgttagcagtgtaattctgttaacgggttccattccggtgctacatgata
novelMiR_92	ctggcgcgcgtccgtcctgggc	chr5	+	18454511-18454589	18454558-18454579	cggggccgagtcagtgggacgggggcgcgcccagccggcaggtgcggctggcgcgcgtccgtcctgggcgtggggaagc
novelMiR_929	ctgcatgttaatccaagagct	chr23	-	2557566-2557642	2557612-2557632	ccatacccgcctgcatgttaatccaagagctgtggctctgacgtagctgcaggtctccaacaacatgcaagagcaac
novelMiR_93	ctttttgcggtctgggcttgc	chr5	+	21516901-21516977	21516911-21516931	cttcgcgaatctttttgcggtctgggcttgctgtacataactacctacccgggaagcccttaccccaaaaagcattc
novelMiR_942	gccgccgccgtcgcggtg	chr10	+	13149467-13149537	13149510-13149527	gtcgaccggaagcggaagcggacggtgagggggacgccttctcgccgccgccgtcgcggtgcgtcgttgtg
novelMiR_95	cgcccccctcgggcgggc	chr5	+	28220536-28220606	28220546-28220563	ccccgcccgccgcccccctcgggcgggccggggccgcaggtgcgccctggggcggcggggggcggcccggg
novelMiR_952	ggcaacggcgcggacgac	chr21	+	4061822-4061892	4061832-4061849	cgtgcgcgggggcaacggcgcggacgaccgccgcattcccggttctcgccgcctgtgccgttgcgggacct
novelMiR_964	gtgccggggcggtcgggttg	chr1	-	170140719-170140793	170140729-170140748	aaaagcgggcggcgagcgaggaagcgcctcagtcagagagagaaagtgccggggcggtcgggttgcggctggtcc
novelMiR_968	atctcccaatctgcgcggttgc	chr14	-	6179796-6179874	6179843-6179864	aaggctcctgatctcccaatctgcgcggttgcatttgcttgaagtagtgtaactgtcgtaaatggagagagaaaggaaa
novelMiR_97_1	ggctgagcccgccggatcgct	chr5	+	57721815-57721891	57721861-57721881	gctgccgggcgcggtggcgcacgcctgtagtcccagctactcgggaggctgagcccgccggatcgcttgagcccagg
novelMiR_97_2	ggctgagcccgccggatcgct	chr5	-	57827562-57827638	57827572-57827592	gctgccgggcgcggtggcgcacgcctgtagtcccagctactcgggaggctgagcccgccggatcgcttgagcccagg
novelMiR_975	agagtgtctgttacctgaccac	chr3	-	81847750-81847828	81847760-81847781	ctgatttcagtttgtcagatagctgatactccgcttccttattattcagagtgtctgttacctgaccacactgggatct
novelMiR_98_1	tcacggtcccgtcatcctggat	chr6	+	10307834-10307912	10307881-10307902	gacagactaattaaggcagtggaaggctcggatctgcccagagcagttcacggtcccgtcatcctggattgcttgtatc
novelMiR_98_2	tcacggtcccgtcatcctggat	chrW	+	4434795-4434873	4434842-4434863	gacaggttaattaaggcagtggaaggctcggatctgcccagagcggttcacggtcccgtcatcctggattgcttgtatc
novelMiR_98_3	tcacggtcccgtcatcctggat	chrZ	+	31139158-31139236	31139205-31139226	gacagattaattaaggcagtggaaggctcggatctgcccagagcagttcacggtcccgtcatcctggattgcttgtatc
novelMiR_98_4	tcacggtcccgtcatcctggat	chrZ	+	32224368-32224446	32224415-32224436	gacagactaattaaggcagtggaaggctcggatctgcccagagcagttcacggtcccgtcatcctggattgcttgtatc
novelMiR_98_5	tcacggtcccgtcatcctggat	chr3	-	56747986-56748064	56747996-56748017	tacagattaattaaggcagtggaaggctcggatctgcccagagcagttcacggtcccgtcatcctggattgcttgtatc
novelMiR_98_6	tcacggtcccgtcatcctggat	chr8	-	24562555-24562633	24562565-24562586	gacaggttaattaaggcagtggaaggctcggatctgcccagggtggttcacggtcccgtcatcctggattgcttgtatc
