# Supplementary material for: Epigenetic Factor MicroRNAs Likely Mediate Vaccine Protection Efficacy against Lymphomas in Response to Tumor Virus Infection in Chickens through Target Gene Involved Signaling Pathways
Source: Vet Sci. 2024 Mar 22;11(4):139. doi: 10.3390/vetsci11040139 (PMC11053969; doi:10.3390/vetsci11040139)
Supplement: Supplementary file 1 [file vetsci-11-00139-s001.zip › Table S10. GO terms enrichment of target genes predicted for line 72 differentially expressed miRNAs in response to Rispens and MDV inoculation.xlsx]

## Sheet: gProfiler_ggallus_12-8-2019_10-
Source	Term_name	Term_id	Adjusted_p_value	Intersections
GO:MF	molecular_function	GO:0003674	4.54176e-207	A1CF,AACS,AAK1,AASS,ABCA1,ABCA3,ABCA8,ABCC10,ABCD2,ABCD3,ABHD13,ABHD2,ABL1,ABL2,ABR,ACADSB,ACBD5,ACER3,ACOX3,ACPP,ACTC1,ACVR1,ACVR2A,ACVR2B,ADAM11,ADAM19,ADAM9,ADAMTS14,ADAMTS3,ADAMTS5,ADAMTS6,ADARB1,ADCY1,ADCY3,ADCY6,ADCY9,ADIPOR2,ADNP,ADRA2A,ADRB1,ADSS,AFAP1L2,AFF1,AFF2,AFF3,AGAP1,AGBL4,AGFG1,AGL,AGMAT,AGPAT5,AHI1,AIDA,AK1,AK2,AK3,AK4,AKAP10,AKAP5,AKTIP,ALDH5A1,ALG1,ALG2,ALG9,ALPK2,ALPK3,ALX4,A…
GO:MF	binding	GO:0005488	9.95468e-174	A1CF,AAK1,ABCA1,ABCA3,ABCA8,ABCC10,ABCD2,ABCD3,ABL1,ABL2,ABR,ACADSB,ACBD5,ACER3,ACOX3,ACPP,ACTC1,ACVR1,ACVR2A,ACVR2B,ADAM19,ADAM9,ADAMTS14,ADAMTS5,ADARB1,ADCY1,ADCY3,ADCY6,ADCY9,ADIPOR2,ADNP,ADRA2A,ADRB1,ADSS,AFAP1L2,AFF1,AFF2,AFF3,AGAP1,AGBL4,AGFG1,AGL,AGMAT,AHI1,AIDA,AK1,AK2,AK3,AK4,AKAP10,AKAP5,ALG2,ALPK2,ALPK3,ALX4,AMOT,AMOTL1,AMPD3,ANK1,ANK3,ANKRA2,ANKRD13B,ANKRD22,ANKRD34C,ANKRD40,ANKRD52,A…
GO:MF	protein binding	GO:0005515	4.87748e-107	AAK1,ABCA1,ABCD2,ABCD3,ABL1,ABL2,ABR,ACPP,ACTC1,ACVR1,ACVR2A,ACVR2B,ADAM19,ADAM9,ADCY6,ADIPOR2,ADRA2A,ADRB1,AFAP1L2,AGAP1,AGL,AHI1,AIDA,AKAP10,AKAP5,ALG2,ALX4,AMOT,AMOTL1,ANK1,ANK3,ANKRA2,ANKRD13B,ANKRD22,ANKRD34C,ANKRD40,ANKRD52,ANKS4B,ANO1,ANO3,ANO5,ANTXR1,ANXA7,AP2A2,APC,API5,ARF4,ARF6,ARFGEF1,ARFGEF2,ARFIP1,ARFIP2,ARHGAP26,ARHGEF12,ARHGEF6,ARHGEF7,ARMC1,ARPP19,ARRDC3,ARRDC4,ASAP1,ASB13,ASB3,A…
GO:MF	ion binding	GO:0043167	3.9448e-53	AAK1,ABCA1,ABCA3,ABCA8,ABCC10,ABCD2,ABCD3,ABL1,ABL2,ACADSB,ACBD5,ACER3,ACOX3,ACTC1,ACVR1,ACVR2A,ACVR2B,ADAMTS14,ADAMTS5,ADCY1,ADCY3,ADCY6,ADSS,AGAP1,AGBL4,AGFG1,AGMAT,AIDA,AK1,AK2,AK3,AK4,ALPK2,ALPK3,AMPD3,ANXA7,ARF4,ARF6,ARFIP1,ARFIP2,ARIH1,ARIH2,ARL10,ARL4A,ARL4C,ARL5A,ARL8A,ARMC1,ASAP1,ASCC3,ASH1L,ASTN2,ATAD2B,ATL2,ATP10A,ATP10B,ATP10D,ATP13A3,ATP2B2,ATP2B4,ATP2C1,ATP6V1B2,ATP7A,ATP8A1,ATP8B1,…
GO:MF	organic cyclic compound binding	GO:0097159	3.18944e-43	A1CF,AAK1,ABCA1,ABCA3,ABCA8,ABCC10,ABCD2,ABCD3,ABL1,ABL2,ACADSB,ACBD5,ACOX3,ACTC1,ACVR1,ACVR2A,ACVR2B,ADARB1,ADCY1,ADCY3,ADCY6,ADCY9,ADNP,ADRA2A,ADRB1,ADSS,AFF1,AFF2,AFF3,AGAP1,AGBL4,AK1,AK2,AK3,AK4,ALPK2,ALPK3,ALX4,ARC,ARF4,ARF6,ARID1A,ARID2,ARID5B,ARL10,ARL4A,ARL4C,ARL5A,ARL8A,ASCC3,ASH1L,ASXL1,ATAD2B,ATF1,ATL2,ATP10A,ATP10B,ATP10D,ATP13A3,ATP2B2,ATP2B4,ATP2C1,ATP6V1B2,ATP7A,ATP8A1,ATP8B1,ATRX,…
GO:MF	heterocyclic compound binding	GO:1901363	8.8313e-42	A1CF,AAK1,ABCA1,ABCA3,ABCA8,ABCC10,ABCD2,ABCD3,ABL1,ABL2,ACADSB,ACBD5,ACOX3,ACTC1,ACVR1,ACVR2A,ACVR2B,ADARB1,ADCY1,ADCY3,ADCY6,ADCY9,ADNP,ADSS,AFF1,AFF2,AFF3,AGAP1,AGBL4,AK1,AK2,AK3,AK4,ALPK2,ALPK3,ALX4,ARC,ARF4,ARF6,ARID1A,ARID2,ARID5B,ARL10,ARL4A,ARL4C,ARL5A,ARL8A,ASCC3,ASH1L,ASXL1,ATAD2B,ATF1,ATL2,ATP10A,ATP10B,ATP10D,ATP13A3,ATP2B2,ATP2B4,ATP2C1,ATP6V1B2,ATP7A,ATP8A1,ATP8B1,ATRX,ATXN1,ATXN1L,…
GO:MF	catalytic activity	GO:0003824	5.07299e-38	AACS,AAK1,AASS,ABCA1,ABCA3,ABCA8,ABCC10,ABCD2,ABCD3,ABHD13,ABHD2,ABL1,ABL2,ACADSB,ACER3,ACOX3,ACPP,ACTC1,ACVR1,ACVR2A,ACVR2B,ADAM11,ADAM19,ADAM9,ADAMTS14,ADAMTS3,ADAMTS5,ADAMTS6,ADARB1,ADCY1,ADCY3,ADCY6,ADCY9,ADSS,AGAP1,AGBL4,AGL,AGMAT,AGPAT5,AK1,AK2,AK3,AK4,AKTIP,ALDH5A1,ALG1,ALG2,ALG9,ALPK2,ALPK3,AMPD3,ARF6,ARIH1,ARIH2,AS3MT,ASB4,ASCC3,ASH1L,ATAD2B,ATG12,ATG5,ATG7,ATL2,ATP13A3,ATRX,AZIN1,B3GALN…
GO:MF	catalytic activity, acting on a protein	GO:0140096	4.16727e-33	AAK1,ABHD13,ABL1,ABL2,ACVR1,ACVR2A,ACVR2B,ADAM11,ADAM19,ADAM9,ADAMTS14,ADAMTS3,ADAMTS5,ADAMTS6,AGBL4,AKTIP,ALPK2,ALPK3,ARIH1,ARIH2,ASB4,ASH1L,BACE1,BCOR,BMPR2,BRAP,BRCA1,CAB39L,CAMK2A,CAMK4,CAMKK2,CAPN7,CASP3,CBLB,CCND2,CCNJ,CCNJL,CCNK,CDC42BPA,CDC7,CDK12,CDK19,CHFR,CLK4,CNDP1,CNDP2,CNOT4,CORIN,CPD,CPE,CPNE3,CSF1R,CSNK1A1,CSNK1G1,CTSS,CUL3,CYLD,DCLK1,DDI1,DLST,DNPEP,DSTYK,DUSP16,DUSP7,DYRK2,EEF2K…
GO:MF	cation binding	GO:0043169	1.09178e-31	ABCA1,ABL1,ABL2,ACER3,ACVR1,ACVR2A,ACVR2B,ADAMTS14,ADAMTS5,ADCY1,ADCY3,ADCY6,ADSS,AGAP1,AGBL4,AGFG1,AGMAT,AMPD3,ANXA7,ARIH1,ARIH2,ARMC1,ASAP1,ASH1L,ASTN2,ATP10A,ATP10B,ATP10D,ATP13A3,ATP7A,ATP8A1,ATP8B1,ATRX,B3GAT1,BHMT,BRAP,BRCA1,BRD1,CA12,CA8,CALB1,CALM1,CALN1,CALU,CASR,CAT,CBFA2T2,CBLB,CDC42BPA,CDH23,CELSR2,CHD5,CHORDC1,CHRNA6,CNDP1,CNDP2,CNOT4,CPD,CPE,CREBBP,CRYZ,CSRP2,CYB5B,CYLD,CYP2U1,CYP46…
GO:MF	transferase activity	GO:0016740	3.54486e-31	AAK1,ABL1,ABL2,ACVR1,ACVR2A,ACVR2B,AGL,AGPAT5,AK1,AK2,AK3,AK4,AKTIP,ALG1,ALG2,ALG9,ALPK2,ALPK3,ARIH1,ARIH2,AS3MT,ASB4,ASH1L,ATG12,ATG5,ATG7,B3GALNT2,B3GAT1,B3GNT5,B4GALT1,B4GALT4,B4GALT5,BCAT1,BCOR,BHMT,BMPR2,BRAP,BRCA1,CAB39L,CAMK2A,CAMK4,CAMKK2,CBLB,CCND2,CCNJ,CCNJL,CCNK,CDC42BPA,CDC7,CDK12,CDK19,CDS1,CERS6,CHFR,CHKA,CLK4,CLOCK,CNOT4,COASY,COL4A3BP,CPNE3,CREBBP,CSF1R,CSGALNACT1,CSNK1A1,CSNK1G1,…
GO:MF	metal ion binding	GO:0046872	2.2957e-30	ABL1,ABL2,ACER3,ACVR1,ACVR2A,ACVR2B,ADAMTS14,ADAMTS5,ADCY1,ADCY3,ADCY6,ADSS,AGAP1,AGBL4,AGFG1,AGMAT,AMPD3,ANXA7,ARIH1,ARIH2,ARMC1,ASAP1,ASH1L,ASTN2,ATP10A,ATP10B,ATP10D,ATP13A3,ATP7A,ATP8A1,ATP8B1,ATRX,B3GAT1,BHMT,BRAP,BRCA1,BRD1,CA12,CA8,CALB1,CALM1,CALN1,CALU,CASR,CAT,CBFA2T2,CBLB,CDC42BPA,CDH23,CELSR2,CHD5,CHORDC1,CNDP1,CNDP2,CNOT4,CPD,CPE,CREBBP,CRYZ,CSRP2,CYB5B,CYLD,CYP2U1,CYP46A1,DBF4,DCP2,…
GO:MF	anion binding	GO:0043168	2.42182e-30	AAK1,ABCA1,ABCA3,ABCA8,ABCC10,ABCD2,ABCD3,ABL1,ABL2,ACADSB,ACBD5,ACOX3,ACTC1,ACVR1,ACVR2A,ACVR2B,ADAMTS5,ADCY1,ADCY3,ADCY6,ADSS,AGAP1,AIDA,AK1,AK2,AK3,AK4,ALPK2,ALPK3,ANXA7,ARF4,ARF6,ARFIP1,ARFIP2,ARL10,ARL4A,ARL4C,ARL5A,ARL8A,ASAP1,ASCC3,ASTN2,ATAD2B,ATL2,ATP10A,ATP10B,ATP10D,ATP13A3,ATP2B2,ATP2B4,ATP2C1,ATP6V1B2,ATP7A,ATP8A1,ATP8B1,ATRX,BMPR2,CAMK2A,CAMK4,CAMKK2,CASR,CDC42BPA,CDC7,CDK12,CDK19,C…
GO:MF	enzyme binding	GO:0019899	5.24045e-24	ABCA1,ABL1,ABR,ACVR1,ADCY6,ADRA2A,ADRB1,AKAP5,ANKRA2,AP2A2,ARF6,ARFGEF1,ARFGEF2,ARHGEF12,ARHGEF6,ARHGEF7,ARPP19,ASB4,ATG14,ATPIF1,AXIN2,BCOR,BMPR2,C12ORF74,C9ORF72,CADPS,CAMK2N1,CAST,CBLB,CCND2,CCNJ,CCNJL,CCNK,CD4,CDC42EP3,CDC42SE2,CDK12,CNTLN,CORO1C,CPNE3,CREB1,CSF1R,CSRNP2,CTTNBP2NL,CUL3,CUL4B,CUL5,CYLD,DAAM2,DAB2IP,DCUN1D1,DCUN1D3,DCUN1D4,DERL3,DGKI,DGKQ,DOCK10,DOCK5,DOCK7,DPYSL2,DSCAM,EGF,EGR…
GO:MF	carbohydrate derivative binding	GO:0097367	1.55772e-20	AAK1,ABCA1,ABCA3,ABCA8,ABCC10,ABCD2,ABCD3,ABL1,ABL2,ACBD5,ACTC1,ACVR1,ACVR2A,ACVR2B,ADAMTS5,ADCY1,ADCY3,ADCY6,ADSS,AGAP1,AK1,AK2,AK3,AK4,ALPK2,ALPK3,ARF4,ARF6,ARL10,ARL4A,ARL4C,ARL5A,ARL8A,ASCC3,ATAD2B,ATL2,ATP10A,ATP10B,ATP10D,ATP13A3,ATP2B2,ATP2B4,ATP2C1,ATP6V1B2,ATP7A,ATP8A1,ATP8B1,ATRX,BMPR2,CAMK2A,CAMK4,CAMKK2,CDC42BPA,CDC7,CDK12,CDK19,CHD5,CHD9,CHORDC1,CLK4,CNGA3,CNGB3,COASY,COL13A1,COL25A1…
GO:MF	ribonucleotide binding	GO:0032553	2.73553e-20	AAK1,ABCA1,ABCA3,ABCA8,ABCC10,ABCD2,ABCD3,ABL1,ABL2,ACBD5,ACTC1,ACVR1,ACVR2A,ACVR2B,ADCY1,ADCY3,ADCY6,ADSS,AGAP1,AK1,AK2,AK3,AK4,ALPK2,ALPK3,ARF4,ARF6,ARL10,ARL4A,ARL4C,ARL5A,ARL8A,ASCC3,ATAD2B,ATL2,ATP10A,ATP10B,ATP10D,ATP13A3,ATP2B2,ATP2B4,ATP2C1,ATP6V1B2,ATP7A,ATP8A1,ATP8B1,ATRX,BMPR2,CAMK2A,CAMK4,CAMKK2,CDC42BPA,CDC7,CDK12,CDK19,CHD5,CHD9,CHORDC1,CLK4,CNGA3,CNGB3,COASY,CSF1R,CSNK1A1,CSNK1G1,D…
GO:MF	small molecule binding	GO:0036094	6.79304e-20	AAK1,ABCA1,ABCA3,ABCA8,ABCC10,ABCD2,ABCD3,ABL1,ABL2,ACADSB,ACBD5,ACOX3,ACTC1,ACVR1,ACVR2A,ACVR2B,ADCY1,ADCY3,ADCY6,ADCY9,ADSS,AGAP1,AK1,AK2,AK3,AK4,ALPK2,ALPK3,ARF4,ARF6,ARL10,ARL4A,ARL4C,ARL5A,ARL8A,ASCC3,ASTN2,ATAD2B,ATL2,ATP10A,ATP10B,ATP10D,ATP13A3,ATP2B2,ATP2B4,ATP2C1,ATP6V1B2,ATP7A,ATP8A1,ATP8B1,ATRX,BMPR2,CALB1,CAMK2A,CAMK4,CAMKK2,CASR,CDC42BPA,CDC7,CDK12,CDK19,CHD5,CHD9,CHORDC1,CLK4,CNGA3…
GO:MF	purine ribonucleotide binding	GO:0032555	9.43169e-20	AAK1,ABCA1,ABCA3,ABCA8,ABCC10,ABCD2,ABCD3,ABL1,ABL2,ACBD5,ACTC1,ACVR1,ACVR2A,ACVR2B,ADCY1,ADCY3,ADCY6,ADSS,AGAP1,AK1,AK2,AK3,AK4,ALPK2,ALPK3,ARF4,ARF6,ARL10,ARL4A,ARL4C,ARL5A,ARL8A,ASCC3,ATAD2B,ATL2,ATP10A,ATP10B,ATP10D,ATP13A3,ATP2B2,ATP2B4,ATP2C1,ATP6V1B2,ATP7A,ATP8A1,ATP8B1,ATRX,BMPR2,CAMK2A,CAMK4,CAMKK2,CDC42BPA,CDC7,CDK12,CDK19,CHD5,CHD9,CHORDC1,CLK4,CNGA3,CNGB3,COASY,CSF1R,CSNK1A1,CSNK1G1,D…
GO:MF	purine nucleotide binding	GO:0017076	2.21008e-19	AAK1,ABCA1,ABCA3,ABCA8,ABCC10,ABCD2,ABCD3,ABL1,ABL2,ACBD5,ACTC1,ACVR1,ACVR2A,ACVR2B,ADCY1,ADCY3,ADCY6,ADSS,AGAP1,AK1,AK2,AK3,AK4,ALPK2,ALPK3,ARF4,ARF6,ARL10,ARL4A,ARL4C,ARL5A,ARL8A,ASCC3,ATAD2B,ATL2,ATP10A,ATP10B,ATP10D,ATP13A3,ATP2B2,ATP2B4,ATP2C1,ATP6V1B2,ATP7A,ATP8A1,ATP8B1,ATRX,BMPR2,CAMK2A,CAMK4,CAMKK2,CDC42BPA,CDC7,CDK12,CDK19,CHD5,CHD9,CHORDC1,CLK4,CNGA3,CNGB3,COASY,CSF1R,CSNK1A1,CSNK1G1,D…
GO:MF	nucleotide binding	GO:0000166	4.10338e-19	AAK1,ABCA1,ABCA3,ABCA8,ABCC10,ABCD2,ABCD3,ABL1,ABL2,ACADSB,ACBD5,ACOX3,ACTC1,ACVR1,ACVR2A,ACVR2B,ADCY1,ADCY3,ADCY6,ADCY9,ADSS,AGAP1,AK1,AK2,AK3,AK4,ALPK2,ALPK3,ARF4,ARF6,ARL10,ARL4A,ARL4C,ARL5A,ARL8A,ASCC3,ATAD2B,ATL2,ATP10A,ATP10B,ATP10D,ATP13A3,ATP2B2,ATP2B4,ATP2C1,ATP6V1B2,ATP7A,ATP8A1,ATP8B1,ATRX,BMPR2,CAMK2A,CAMK4,CAMKK2,CDC42BPA,CDC7,CDK12,CDK19,CHD5,CHD9,CHORDC1,CLK4,CNGA3,CNGB3,COASY,CRYZ…
GO:MF	nucleoside phosphate binding	GO:1901265	4.10338e-19	AAK1,ABCA1,ABCA3,ABCA8,ABCC10,ABCD2,ABCD3,ABL1,ABL2,ACADSB,ACBD5,ACOX3,ACTC1,ACVR1,ACVR2A,ACVR2B,ADCY1,ADCY3,ADCY6,ADCY9,ADSS,AGAP1,AK1,AK2,AK3,AK4,ALPK2,ALPK3,ARF4,ARF6,ARL10,ARL4A,ARL4C,ARL5A,ARL8A,ASCC3,ATAD2B,ATL2,ATP10A,ATP10B,ATP10D,ATP13A3,ATP2B2,ATP2B4,ATP2C1,ATP6V1B2,ATP7A,ATP8A1,ATP8B1,ATRX,BMPR2,CAMK2A,CAMK4,CAMKK2,CDC42BPA,CDC7,CDK12,CDK19,CHD5,CHD9,CHORDC1,CLK4,CNGA3,CNGB3,COASY,CRYZ…
GO:MF	purine ribonucleoside triphosphate binding	GO:0035639	7.0858e-19	AAK1,ABCA1,ABCA3,ABCA8,ABCC10,ABCD2,ABCD3,ABL1,ABL2,ACTC1,ACVR1,ACVR2A,ACVR2B,ADCY1,ADCY3,ADCY6,ADSS,AGAP1,AK1,AK2,AK3,AK4,ALPK2,ALPK3,ARF4,ARF6,ARL10,ARL4A,ARL4C,ARL5A,ARL8A,ASCC3,ATAD2B,ATL2,ATP10A,ATP10B,ATP10D,ATP13A3,ATP2B2,ATP2B4,ATP2C1,ATP6V1B2,ATP7A,ATP8A1,ATP8B1,ATRX,BMPR2,CAMK2A,CAMK4,CAMKK2,CDC42BPA,CDC7,CDK12,CDK19,CHD5,CHD9,CHORDC1,CLK4,COASY,CSF1R,CSNK1A1,CSNK1G1,DALRD3,DCLK1,DDX17,…
GO:MF	nucleic acid binding	GO:0003676	1.86097e-18	A1CF,ABL1,ADARB1,ADNP,AFF1,AFF2,AFF3,AGBL4,ALX4,ARC,ARID1A,ARID2,ARID5B,ASCC3,ASH1L,ASXL1,ATF1,ATXN1,ATXN1L,BACH2,BATF,BCL11A,BCLAF1,BCOR,BEND3,BNC1,BNC2,BRAP,BRCA1,CBFB,CBX7,CDC5L,CELF1,CELF2,CELF5,CELF6,CERS6,CLOCK,CNOT4,CPEB1,CREB1,CREB3L2,CREBBP,CRYZ,CSRNP2,CSRNP3,CTIF,CUL4B,CUX1,DBF4,DCP2,DDX17,DDX21,DDX46,DDX5,DDX6,DHX40,DICER1,DIEXF,DLX1,DPF1,DSCC1,E2F8,EBF4,EEA1,EGR1,EHF,EIF1AX,EIF3H,EIF4…
GO:MF	phosphotransferase activity, alcohol group as acceptor	GO:0016773	3.56995e-18	AAK1,ABL1,ABL2,ACVR1,ACVR2A,ACVR2B,ALPK2,ALPK3,BMPR2,CAB39L,CAMK2A,CAMK4,CAMKK2,CCND2,CCNJ,CCNJL,CCNK,CDC42BPA,CDC7,CDK12,CDK19,CHKA,CLK4,COASY,CPNE3,CSF1R,CSNK1A1,CSNK1G1,DCLK1,DGKD,DGKE,DGKG,DGKI,DGKQ,DSTYK,DYRK2,EEF2K,EPHA5,EPHA7,EPHB1,ERBB4,FGFR2,GK5,GRK5,GRK6,GSK3B,HIPK1,IKBKE,IPMK,ITPK1,KSR1,KSR2,LATS2,LRRK1,LYN,MAP2K3,MAP2K4,MAP2K6,MAP3K1,MAP3K12,MAP3K8,MAP4K3,MAP4K4,MAPK1,MAPK10,MAPK14,MA…
GO:MF	kinase activity	GO:0016301	6.59982e-18	AAK1,ABL1,ABL2,ACVR1,ACVR2A,ACVR2B,AK1,AK2,AK3,AK4,ALPK2,ALPK3,BMPR2,CAB39L,CAMK2A,CAMK4,CAMKK2,CCND2,CCNJ,CCNJL,CCNK,CDC42BPA,CDC7,CDK12,CDK19,CHKA,CLK4,COASY,COL4A3BP,CPNE3,CSF1R,CSNK1A1,CSNK1G1,DCLK1,DGKD,DGKE,DGKG,DGKI,DGKQ,DSTYK,DYRK2,EEF2K,EPHA5,EPHA7,EPHB1,ERBB4,FGFR2,GK5,GRK5,GRK6,GSK3B,HIPK1,IKBKE,IP6K3,IPMK,ITPK1,ITPKB,KSR1,KSR2,LATS2,LRRK1,LYN,MAP2K3,MAP2K4,MAP2K6,MAP3K1,MAP3K12,MAP3K8…
GO:MF	transferase activity, transferring phosphorus-containing groups	GO:0016772	2.74116e-16	AAK1,ABL1,ABL2,ACVR1,ACVR2A,ACVR2B,AK1,AK2,AK3,AK4,ALPK2,ALPK3,BMPR2,CAB39L,CAMK2A,CAMK4,CAMKK2,CCND2,CCNJ,CCNJL,CCNK,CDC42BPA,CDC7,CDK12,CDK19,CDS1,CHKA,CLK4,COASY,COL4A3BP,CPNE3,CSF1R,CSNK1A1,CSNK1G1,DCLK1,DGKD,DGKE,DGKG,DGKI,DGKQ,DSTYK,DYRK2,EEF2K,EPHA5,EPHA7,EPHB1,ERBB4,FAM46A,FAM46C,FGFR2,GK5,GRK5,GRK6,GSK3B,HIPK1,IKBKE,IP6K3,IPMK,ITPK1,ITPKB,KSR1,KSR2,LATS2,LRRK1,LYN,MAP2K3,MAP2K4,MAP2K6,MA…
GO:MF	protein kinase activity	GO:0004672	4.44439e-16	AAK1,ABL1,ABL2,ACVR1,ACVR2A,ACVR2B,ALPK2,ALPK3,BMPR2,CAB39L,CAMK2A,CAMK4,CAMKK2,CCND2,CCNJ,CCNJL,CCNK,CDC42BPA,CDC7,CDK12,CDK19,CLK4,CPNE3,CSF1R,CSNK1A1,CSNK1G1,DCLK1,DSTYK,DYRK2,EEF2K,EPHA5,EPHA7,EPHB1,ERBB4,FGFR2,GRK5,GRK6,GSK3B,HIPK1,IKBKE,KSR1,KSR2,LATS2,LRRK1,LYN,MAP2K3,MAP2K4,MAP2K6,MAP3K1,MAP3K12,MAP3K8,MAP4K3,MAP4K4,MAPK1,MAPK10,MAPK14,MAPK6,MARK1,MAST4,MYLK3,MYO3B,NEK7,NRBP1,NRK,NRP1,NTR…
GO:MF	drug binding	GO:0008144	2.0326e-15	AAK1,ABCA1,ABCA3,ABCA8,ABCC10,ABCD2,ABCD3,ABL1,ABL2,ACTC1,ACVR1,ACVR2A,ACVR2B,ADCY1,ADCY3,ADCY6,AK1,AK2,AK3,AK4,ALPK2,ALPK3,ASCC3,ATAD2B,ATP10A,ATP10B,ATP10D,ATP13A3,ATP2B2,ATP2B4,ATP2C1,ATP6V1B2,ATP7A,ATP8A1,ATP8B1,ATRX,BMPR2,CAMK2A,CAMK4,CAMKK2,CDC42BPA,CDC7,CDK12,CDK19,CHD5,CHD9,CHKA,CHORDC1,CHRNA6,CLK4,COASY,CSF1R,CSNK1A1,CSNK1G1,DALRD3,DCLK1,DDX17,DDX21,DDX46,DDX5,DDX6,DGKD,DGKE,DGKG,DGKI,DG…
GO:MF	ATP binding	GO:0005524	2.23477e-15	AAK1,ABCA1,ABCA3,ABCA8,ABCC10,ABCD2,ABCD3,ABL1,ABL2,ACTC1,ACVR1,ACVR2A,ACVR2B,ADCY1,ADCY3,ADCY6,AK1,AK2,AK3,AK4,ALPK2,ALPK3,ASCC3,ATAD2B,ATP10A,ATP10B,ATP10D,ATP13A3,ATP2B2,ATP2B4,ATP2C1,ATP6V1B2,ATP7A,ATP8A1,ATP8B1,ATRX,BMPR2,CAMK2A,CAMK4,CAMKK2,CDC42BPA,CDC7,CDK12,CDK19,CHD5,CHD9,CHORDC1,CLK4,COASY,CSF1R,CSNK1A1,CSNK1G1,DALRD3,DCLK1,DDX17,DDX21,DDX46,DDX5,DDX6,DGKD,DGKE,DGKG,DGKI,DGKQ,DHX40,DIC…
GO:MF	adenyl ribonucleotide binding	GO:0032559	3.67943e-15	AAK1,ABCA1,ABCA3,ABCA8,ABCC10,ABCD2,ABCD3,ABL1,ABL2,ACBD5,ACTC1,ACVR1,ACVR2A,ACVR2B,ADCY1,ADCY3,ADCY6,AK1,AK2,AK3,AK4,ALPK2,ALPK3,ASCC3,ATAD2B,ATP10A,ATP10B,ATP10D,ATP13A3,ATP2B2,ATP2B4,ATP2C1,ATP6V1B2,ATP7A,ATP8A1,ATP8B1,ATRX,BMPR2,CAMK2A,CAMK4,CAMKK2,CDC42BPA,CDC7,CDK12,CDK19,CHD5,CHD9,CHORDC1,CLK4,COASY,CSF1R,CSNK1A1,CSNK1G1,DALRD3,DCLK1,DDX17,DDX21,DDX46,DDX5,DDX6,DGKD,DGKE,DGKG,DGKI,DGKQ,DHX…
GO:MF	adenyl nucleotide binding	GO:0030554	5.87881e-15	AAK1,ABCA1,ABCA3,ABCA8,ABCC10,ABCD2,ABCD3,ABL1,ABL2,ACBD5,ACTC1,ACVR1,ACVR2A,ACVR2B,ADCY1,ADCY3,ADCY6,AK1,AK2,AK3,AK4,ALPK2,ALPK3,ASCC3,ATAD2B,ATP10A,ATP10B,ATP10D,ATP13A3,ATP2B2,ATP2B4,ATP2C1,ATP6V1B2,ATP7A,ATP8A1,ATP8B1,ATRX,BMPR2,CAMK2A,CAMK4,CAMKK2,CDC42BPA,CDC7,CDK12,CDK19,CHD5,CHD9,CHORDC1,CLK4,COASY,CSF1R,CSNK1A1,CSNK1G1,DALRD3,DCLK1,DDX17,DDX21,DDX46,DDX5,DDX6,DGKD,DGKE,DGKG,DGKI,DGKQ,DHX…
GO:MF	protein serine/threonine kinase activity	GO:0004674	9.27972e-15	AAK1,ACVR1,ACVR2A,ACVR2B,ALPK2,ALPK3,BMPR2,CAB39L,CAMK2A,CAMK4,CAMKK2,CCNK,CDC42BPA,CDC7,CDK12,CDK19,CLK4,CPNE3,CSNK1A1,CSNK1G1,DCLK1,DYRK2,EEF2K,GRK5,GRK6,GSK3B,HIPK1,IKBKE,LATS2,MAP2K3,MAP2K4,MAP2K6,MAP3K1,MAP3K12,MAP3K8,MAP4K3,MAP4K4,MAPK1,MAPK10,MAPK14,MAPK6,MARK1,MAST4,MYLK3,NEK7,NUAK1,PAK2,PHKB,PRKAA1,PRKAA2,PRKAB2,PRKACB,PRKCE,PRKCI,PRKX,PTGES3,RAF1,RIOK2,RIOK3,RPS6KA2,RPS6KA6,SIK3,SMG1,SN…
GO:MF	cytoskeletal protein binding	GO:0008092	6.10936e-13	ABL1,ACTC1,ANK1,ANTXR1,APC,ARFGEF1,BAIAP2,BICD1,CACNB2,CALD1,CALM1,CAMSAP1,CCDC88A,CEP350,CORO1C,CORO2A,CTNNA2,DAAM2,DLG5,DMD,DNAL1,DNM3,DPYSL2,DPYSL3,DPYSL5,EML1,EML4,ENC1,EPB41,EPB41L5,ERMN,FBLIM1,GABARAPL1,GAS2,HIP1,HNRNPU,HOOK3,HTT,IPP,KATNAL1,KIF13B,KIF16B,KIF1B,KIF21B,KIF3A,KIF5A,KIRREL,KLHL17,LASP1,LCP1,LDB3,LLGL2,MACF1,MAP6,MAP9,MAPRE2,MDM1,MICAL2,MID1,MTUS1,MYH11,MYLIP,MYO3B,MYO5A,MYO6,N…
GO:MF	DNA binding	GO:0003677	1.06471e-12	ABL1,ADNP,AFF1,AFF3,AGBL4,ALX4,ARID1A,ARID2,ARID5B,ASH1L,ASXL1,ATF1,BACH2,BATF,BCL11A,BCLAF1,BCOR,BEND3,BNC2,BRCA1,CBFB,CDC5L,CERS6,CLOCK,CREB1,CREB3L2,CREBBP,CSRNP2,CSRNP3,CUL4B,CUX1,DICER1,DLX1,DSCC1,E2F8,EBF4,EGR1,EHF,ELK4,ERBB4,ERCC4,ERG,ESR1,ETS2,ETV5,FOXJ2,FOXN3,FOXO3,GABPA,GMEB2,GZF1,HDX,HLF,HMBOX1,HNRNPU,HOXA1,HOXA11,IKZF1,IRF4,KAT2B,KDM1B,KDM2B,KDM5A,KLF10,KLF11,KLF13,KLF6,KLF7,LCOR,LCOR…
GO:MF	transcription regulator activity	GO:0140110	2.74806e-12	AFF1,AFF3,ALX4,ARID5B,ASXL1,ATF1,BACH2,BATF,BCL11A,BCOR,CBFA2T2,CBFB,CDYL2,CLOCK,CREB1,CREB3L2,CREBBP,CREBL2,CSRNP2,CSRNP3,E2F8,EBF4,EGR1,EHF,ELK4,ERG,ESR1,ETS2,ETV5,FOXJ2,FOXN3,FOXO3,GABPA,GMEB2,GPBP1,GZF1,HLF,HNRNPU,ID2,IKZF1,IRF4,JMJD6,KAT2B,KDM5A,KLF10,KLF11,KLF12,KLF13,KLF6,KLF7,KLF8,L3MBTL3,LHX8,LMX1A,LMX1B,LPIN2,MAFG,MAX,MED1,MED12L,MED13,MED18,MED20,MED9,MEIS2,MIER3,MLXIP,MNT,MTF1,MYBL1,M…
GO:MF	transporter activity	GO:0005215	4.19359e-11	ABCA1,ABCA3,ABCA8,ABCC10,ABCD2,ABCD3,ANO5,AQP4,ATP10A,ATP10B,ATP10D,ATP1B3,ATP2B2,ATP2B4,ATP2C1,ATP5F1,ATP6V1C1,ATP6V1C2,ATP7A,ATP8A1,ATP8B1,BEST4,CACHD1,CACNA1C,CACNB2,CACNB4,CACNG2,CHRNA6,CLCN4,CLCN5,CLCN6,CNGA3,CNGB3,CNNM1,COL4A3BP,FLVCR1,FLVCR2,GABRB2,GABRG2,GJA1,GLRA1,GLRA2,GLTP,GRIA2,GRIA3,GRID1,GRIN2A,GRIN3A,ITPR2,JPH1,KCNA4,KCNC4,KCNE4,KCNG4,KCNH1,KCNJ12,KCNJ2,KCNK10,KCNK2,KCNK3,KCNN3,KCN…
GO:MF	DNA-binding transcription factor activity	GO:0003700	5.29169e-11	AFF1,AFF3,ALX4,ATF1,BACH2,BATF,BCL11A,CBFA2T2,CLOCK,CREB1,CREB3L2,CREBL2,CSRNP2,CSRNP3,E2F8,EBF4,EGR1,EHF,ELK4,ERG,ESR1,ETS2,ETV5,FOXJ2,FOXN3,FOXO3,GABPA,GPBP1,GZF1,HLF,ID2,IKZF1,IRF4,KDM5A,KLF10,KLF11,KLF12,KLF13,KLF6,KLF7,KLF8,L3MBTL3,LHX8,LMX1A,LMX1B,MAFG,MAX,MEIS2,MLXIP,MNT,MTF1,MYBL1,MYBL2,MYEF2,NEUROD1,NFAT5,NFATC3,NFIB,NFIX,NKX2-2,NPAS2,NR1D2,NR3C2,NR5A2,ONECUT2,OTX1,PASD1,PBX1,PCGF3,PGR,P…
GO:MF	sequence-specific DNA binding	GO:0043565	7.69213e-11	ABL1,ALX4,ATF1,BACH2,BATF,BCL11A,BCOR,BEND3,CBFB,CLOCK,CREB1,CREB3L2,CREBBP,CSRNP2,CSRNP3,CUX1,DLX1,E2F8,EGR1,EHF,ELK4,ERG,ESR1,ETS2,ETV5,FOXJ2,FOXN3,FOXO3,GABPA,GMEB2,GZF1,HLF,HMBOX1,HNRNPU,HOXA1,HOXA11,IRF4,KAT2B,KDM2B,KLF10,KLF13,KLF6,KLF7,LHX8,LMNB1,LMX1A,LMX1B,MAFG,MAX,MED1,MEIS2,MLXIP,MNT,MTF1,MYBL1,MYBL2,NEUROD1,NFAT5,NFATC3,NFIB,NFYB,NKX2-2,NR1D2,NR3C2,NR5A2,ONECUT2,ORC2,OTX1,PAX3,PAX6,PB…
GO:MF	double-stranded DNA binding	GO:0003690	4.02518e-10	ABL1,AFF1,AFF3,ALX4,ATF1,BACH2,BATF,BCL11A,BCOR,BEND3,CLOCK,CREB1,CREB3L2,CREBBP,CUX1,DLX1,E2F8,EGR1,EHF,ELK4,ERG,ETV5,FOXJ2,FOXO3,GABPA,GMEB2,GZF1,HLF,HMBOX1,HNRNPU,IRF4,KAT2B,KDM2B,KLF10,KLF13,KLF6,KLF7,LHX8,LMNB1,LMX1A,LMX1B,MAFG,MAU2,MAX,MECP2,MED1,MEIS2,MLXIP,MNT,MSH3,MTF1,MYBL1,MYBL2,NEUROD1,NFAT5,NFATC3,NFIB,NFYB,NKX2-2,NR1D2,NR5A2,ONECUT2,ORC2,PBX1,PCGF3,PER2,PGR,PHOX2B,PITX1,PKNOX2,POU2F…
GO:MF	transmembrane transporter activity	GO:0022857	4.18531e-10	ABCA1,ABCA3,ABCA8,ABCC10,ABCD2,ABCD3,ANO5,AQP4,ATP1B3,ATP2B2,ATP2B4,ATP2C1,ATP5F1,ATP6V1C1,ATP6V1C2,ATP7A,BEST4,CACHD1,CACNA1C,CACNB2,CACNB4,CACNG2,CHRNA6,CLCN4,CLCN5,CLCN6,CNGA3,CNGB3,CNNM1,FLVCR1,FLVCR2,GABRB2,GABRG2,GJA1,GLRA1,GLRA2,GRIA2,GRIA3,GRID1,GRIN2A,GRIN3A,ITPR2,JPH1,KCNA4,KCNC4,KCNE4,KCNG4,KCNH1,KCNJ12,KCNJ2,KCNK10,KCNK2,KCNK3,KCNN3,KCNQ3,KCNQ4,KCNT2,KCNV1,LRP6,LRRC8B,NCS1,NDUFA4,NMUR…
GO:MF	phospholipid binding	GO:0005543	4.51877e-10	ABCA1,AGAP1,AIDA,ANXA7,ARFIP1,ARFIP2,ASAP1,COL4A3BP,CPNE3,DAB2IP,EEA1,ESYT2,F3,GLTP,GOLPH3,GPR12,HIP1,IQGAP3,ITPR2,JAG1,KCNJ2,KIF16B,LDLRAP1,MAPKAP1,MCF2L,MME,NF1,NR5A2,OGT,OPHN1,OSBPL5,OSBPL8,PACSIN2,PFN2,PICALM,PRKCI,RAPGEF2,SAP30L,SCARB2,SESTD1,SH3PXD2A,SNX10,SNX16,SNX18,SNX21,SNX29,SNX3,SNX30,SNX33,SNX6,SNX8,SPTBN1,SYT1,SYT10,SYT11,SYT13,SYT15,THBS1,TPCN1,TWF1,UNC13A,WIPI2,ZCCHC2,ZFYVE1,ZFYVE…
GO:MF	regulatory region nucleic acid binding	GO:0001067	9.28935e-10	ALX4,ARID5B,ATF1,BACH2,BATF,BCL11A,BCOR,CLOCK,CREB1,CREB3L2,CREBBP,CUX1,DLX1,E2F8,EGR1,EHF,ELK4,ERBB4,ERG,ETV5,FOXJ2,FOXO3,GABPA,GMEB2,GZF1,HLF,HNRNPU,IKZF1,IRF4,KAT2B,KDM2B,KDM5A,KLF10,KLF11,KLF13,KLF6,KLF7,LHX8,LMX1A,LMX1B,MAFG,MAX,MED1,MEIS2,MLXIP,MNT,MTF1,MYBL1,MYBL2,NEUROD1,NFAT5,NFATC3,NFIB,NFYB,NKX2-2,NR1D2,NR5A2,ONECUT2,PBX1,PCGF3,PER2,PGR,PHOX2B,PITX1,PKNOX2,POU2F1,PPARA,PRDM1,PURA,PURG,…
GO:MF	transcription regulatory region DNA binding	GO:0044212	9.28935e-10	ALX4,ARID5B,ATF1,BACH2,BATF,BCL11A,BCOR,CLOCK,CREB1,CREB3L2,CREBBP,CUX1,DLX1,E2F8,EGR1,EHF,ELK4,ERBB4,ERG,ETV5,FOXJ2,FOXO3,GABPA,GMEB2,GZF1,HLF,HNRNPU,IKZF1,IRF4,KAT2B,KDM2B,KDM5A,KLF10,KLF11,KLF13,KLF6,KLF7,LHX8,LMX1A,LMX1B,MAFG,MAX,MED1,MEIS2,MLXIP,MNT,MTF1,MYBL1,MYBL2,NEUROD1,NFAT5,NFATC3,NFIB,NFYB,NKX2-2,NR1D2,NR5A2,ONECUT2,PBX1,PCGF3,PER2,PGR,PHOX2B,PITX1,PKNOX2,POU2F1,PPARA,PRDM1,PURA,PURG,…
GO:MF	RNA polymerase II regulatory region sequence-specific DNA binding	GO:0000977	1.55039e-09	ALX4,ATF1,BACH2,BATF,BCL11A,BCOR,CLOCK,CREB1,CREB3L2,CUX1,DLX1,E2F8,EGR1,EHF,ELK4,ERG,ETV5,FOXJ2,FOXO3,GABPA,GMEB2,GZF1,HLF,HNRNPU,IRF4,KAT2B,KDM2B,KLF10,KLF13,KLF6,KLF7,LHX8,LMX1A,LMX1B,MAFG,MAX,MED1,MEIS2,MLXIP,MNT,MTF1,MYBL1,MYBL2,NEUROD1,NFAT5,NFATC3,NFIB,NFYB,NKX2-2,NR1D2,NR5A2,ONECUT2,PBX1,PCGF3,PGR,PHOX2B,PITX1,PKNOX2,POU2F1,PPARA,PRDM1,PURA,PURG,RAD23B,RFX4,RFX6,RFX7,RREB1,SIX4,SMAD5,SNAI…
GO:MF	sequence-specific double-stranded DNA binding	GO:1990837	1.64496e-09	ABL1,ALX4,ATF1,BACH2,BATF,BCL11A,BCOR,BEND3,CLOCK,CREB1,CREB3L2,CREBBP,CUX1,DLX1,E2F8,EGR1,EHF,ELK4,ERG,ETV5,FOXJ2,FOXO3,GABPA,GMEB2,GZF1,HLF,HNRNPU,IRF4,KAT2B,KDM2B,KLF10,KLF13,KLF6,KLF7,LHX8,LMNB1,LMX1A,LMX1B,MAFG,MAX,MED1,MEIS2,MLXIP,MNT,MTF1,MYBL1,MYBL2,NEUROD1,NFAT5,NFATC3,NFIB,NFYB,NKX2-2,NR1D2,NR5A2,ONECUT2,ORC2,PBX1,PCGF3,PER2,PGR,PHOX2B,PITX1,PKNOX2,POU2F1,PPARA,PRDM1,PURA,PURG,RAD23B,RF…
GO:MF	DNA-binding transcription factor activity, RNA polymerase II-specific	GO:0000981	2.01848e-09	ALX4,ATF1,BCL11A,CLOCK,CREB1,CREB3L2,CSRNP2,CSRNP3,E2F8,EGR1,EHF,ELK4,ERG,ETS2,ETV5,FOXJ2,FOXO3,GABPA,GZF1,HLF,IRF4,KLF10,KLF11,KLF12,KLF13,KLF6,KLF7,KLF8,LHX8,LMX1A,LMX1B,MAFG,MAX,MEIS2,MLXIP,MNT,MTF1,MYBL1,MYBL2,MYEF2,NEUROD1,NFAT5,NFATC3,NFIB,NFIX,NR1D2,NR5A2,ONECUT2,PBX1,PGR,PHF6,PHOX2B,PKNOX1,PLAGL2,POU2F1,PPARA,PURA,PURG,RCOR1,RFX6,RORA,RREB1,SIX4,SNAI1,SOX21,SOX4,SOX6,SOX9,SP4,STAT2,TBPL1,…
GO:MF	RNA polymerase II regulatory region DNA binding	GO:0001012	2.4565e-09	ALX4,ATF1,BACH2,BATF,BCL11A,BCOR,CLOCK,CREB1,CREB3L2,CUX1,DLX1,E2F8,EGR1,EHF,ELK4,ERG,ETV5,FOXJ2,FOXO3,GABPA,GMEB2,GZF1,HLF,HNRNPU,IRF4,KAT2B,KDM2B,KLF10,KLF13,KLF6,KLF7,LHX8,LMX1A,LMX1B,MAFG,MAX,MED1,MEIS2,MLXIP,MNT,MTF1,MYBL1,MYBL2,NEUROD1,NFAT5,NFATC3,NFIB,NFYB,NKX2-2,NR1D2,NR5A2,ONECUT2,PBX1,PCGF3,PGR,PHOX2B,PITX1,PKNOX2,POU2F1,PPARA,PRDM1,PURA,PURG,RAD23B,RFX4,RFX6,RFX7,RREB1,SIX4,SMAD5,SNAI…
GO:MF	transcription regulatory region sequence-specific DNA binding	GO:0000976	2.95918e-09	ALX4,ATF1,BACH2,BATF,BCL11A,BCOR,CLOCK,CREB1,CREB3L2,CREBBP,CUX1,DLX1,E2F8,EGR1,EHF,ELK4,ERG,ETV5,FOXJ2,FOXO3,GABPA,GMEB2,GZF1,HLF,HNRNPU,IRF4,KAT2B,KDM2B,KLF10,KLF13,KLF6,KLF7,LHX8,LMX1A,LMX1B,MAFG,MAX,MED1,MEIS2,MLXIP,MNT,MTF1,MYBL1,MYBL2,NEUROD1,NFAT5,NFATC3,NFIB,NFYB,NKX2-2,NR1D2,NR5A2,ONECUT2,PBX1,PCGF3,PER2,PGR,PHOX2B,PITX1,PKNOX2,POU2F1,PPARA,PRDM1,PURA,PURG,RAD23B,RFX4,RFX6,RFX7,RREB1,SIX…
GO:MF	lipid binding	GO:0008289	4.91848e-08	ABCA1,ACBD5,ACOX3,AGAP1,AIDA,ANXA7,ARFIP1,ARFIP2,ASAP1,CALB1,COL4A3BP,COQ9,CPNE3,DAB2IP,EEA1,ESR1,ESYT2,F3,GLTP,GOLPH3,GPR12,HIP1,IQGAP3,ITPR2,JAG1,KCNJ2,KIF16B,LDLRAP1,MAPKAP1,MCF2L,MME,NF1,NR3C2,NR5A2,OGT,OPHN1,OSBPL11,OSBPL5,OSBPL8,PACSIN2,PFN2,PGR,PICALM,PPARA,PRKCI,PROM1,PROM2,RAPGEF2,RBP1,RORA,SAP30L,SCARB2,SESTD1,SH3GL2,SH3PXD2A,SNX10,SNX16,SNX18,SNX21,SNX29,SNX3,SNX30,SNX33,SNX6,SNX8,SPTB…
GO:MF	zinc ion binding	GO:0008270	6.3143e-08	ACER3,ADAMTS14,ADAMTS5,AGBL4,BHMT,BRAP,BRCA1,CA12,CA8,CALB1,CHORDC1,CPD,CPE,CREBBP,CRYZ,CYLD,DBF4,DMD,DNPEP,DPF1,DTNA,EGR1,ERAP1,ESR1,GCH1,GDA,GLRA1,HERC2,HIF1AN,KCMF1,KDM1B,KDM5A,L3MBTL3,LACTB2,LIN28B,MAP3K1,MIB1,MID1,MME,MMP24,NAPEPLD,NBR1,NR1D2,NR3C2,NR5A2,PGR,PHC1,PHC3,PPARA,PRICKLE1,PRICKLE2,PTPN1,RBBP6,RERE,RNF145,RNF146,RNF165,RORA,SAMHD1,SAP30L,SEC23A,SEC24A,SEC24B,SIAH2,SRSF7,THRB,TIMP2,…
GO:MF	identical protein binding	GO:0042802	6.38358e-08	ABCD2,ABCD3,ACPP,ACVR1,ADIPOR2,ADRA2A,AHI1,AMOTL1,ANXA7,ATF1,ATG7,ATL2,BAIAP2,BRAP,CASR,CD2AP,CHKA,COQ9,CREB1,CRKL,CSF1R,CTNNA2,CUL3,DAB2IP,DCP1A,DGKD,E2F8,EEA1,ELAVL1,EPS15,ERBB4,ERCC4,FADD,FAM109A,FAP,FBN1,FGFR2,FLRT3,FMR1,FZD4,GCG,GCH1,GLCE,GLTP,GOPC,GPD1L,GRIN3A,HARS,HIF1AN,HIP1,HMBOX1,HNRNPU,HOOK3,HS2ST1,HTT,IDH1,IGF2R,IMPA2,JMJD6,KATNAL1,KCNJ2,KCTD12,KCTD15,KLHL12,LEPR,LRP6,LRRK1,MAD2L1,MAP…
GO:MF	ion transmembrane transporter activity	GO:0015075	6.9758e-08	ANO5,ATP1B3,ATP2B2,ATP2B4,ATP2C1,ATP5F1,ATP6V1C1,ATP6V1C2,ATP7A,BEST4,CACHD1,CACNA1C,CACNB2,CACNB4,CACNG2,CHRNA6,CLCN4,CLCN5,CLCN6,CNGA3,CNGB3,GABRB2,GABRG2,GLRA1,GLRA2,GRIA2,GRIA3,GRID1,GRIN2A,GRIN3A,ITPR2,JPH1,KCNA4,KCNC4,KCNE4,KCNG4,KCNH1,KCNJ12,KCNJ2,KCNK10,KCNK2,KCNK3,KCNN3,KCNQ3,KCNQ4,KCNT2,KCNV1,LRRC8B,NCS1,NDUFA4,NMUR2,NTRK2,SCN2A,SCN3A,SCN4B,SCN8A,SCN9A,SEC61A1,SFXN2,SLC11A2,SLC12A5,SLC1…
GO:MF	ubiquitin-protein transferase activity	GO:0004842	8.69507e-08	AKTIP,ARIH1,ARIH2,ASB4,BCOR,BRAP,BRCA1,CBLB,CHFR,CNOT4,CUL3,FANCF,FBXL2,G2E3,HECTD1,HECTD2,HERC2,ITCH,KCMF1,KCTD10,KLHL13,KLHL20,MIB1,MSL2,MYLIP,NEDD4,PJA2,PPIL2,RBBP6,RNF103,RNF111,RNF141,RNF145,RNF146,RNF165,RNF180,RNF19A,RNF220,SEL1L,SH3RF1,SIAH2,SMURF1,TNFAIP1,TOPORS,TRAF6,TRIM2,TRIM23,UBE2D3,UBE2G1,UBE2G2,UBE2J1,UBE2K,UBE2W,UBE3C,UBOX5,UHRF1,ZNRF2
GO:MF	molecular function regulator	GO:0098772	1.0183e-07	ABR,ADRB1,AGAP1,AGFG1,ARFGEF1,ARFGEF2,ARHGAP26,ARHGAP28,ARHGEF12,ARHGEF6,ARHGEF7,ARPP19,ASAP1,ATP1B3,ATPIF1,AZIN1,BMP7,BMP8A,C12ORF74,C9ORF72,CAMK2N1,CAST,CCK,CCL20,CCND2,CCNE2,CCNJ,CCNJL,CCNK,CCNL1,CCNT2,CXCL12,DAB2IP,DBF4,DCP1A,DFFA,DGKI,DGKQ,DKK2,DNAJA2,DOCK10,DOCK5,DOCK7,EGF,ELMOD2,EPHA7,FBXO8,FGF12,FGF14,FGF18,FGF6,FGF9,FLRT3,FURIN,GCG,GHR,GIT2,GOPC,GPD1L,GPRC5B,GREM1,HEXIM1,IGF1,IKBKE,IL16,…
GO:MF	enzyme activator activity	GO:0008047	1.78403e-07	ABR,AGAP1,AGFG1,ARHGAP26,ARHGAP28,ARHGEF12,ASAP1,ATP1B3,AZIN1,CCNK,CCNT2,DAB2IP,DBF4,DCP1A,DGKQ,DNAJA2,DOCK5,ELMOD2,GHR,GIT2,GPRC5B,GREM1,IQGAP3,ITSN1,LLGL2,NF1,NRP1,OPHN1,PAK2,PARP16,PARP8,PPP2R5E,PRKCE,RABGAP1,RALBP1,RAP1GAP2,RAPGEF2,RASA1,RASGRP3,RGS6,RGS7,RICTOR,RUNDC1,SEC23A,SFRP2,SH3PXD2A,SRGAP1,SRGAP2,SRGAP3,STXBP5,STXBP5L,SYNGAP1,TBC1D15,TBC1D20,TBC1D22B,TBC1D2B,TBC1D8,TBCK,TNFAIP1,TOM1L1…
GO:MF	hydrolase activity	GO:0016787	1.90086e-07	ABCA1,ABCA3,ABCA8,ABCC10,ABCD2,ABCD3,ABHD13,ABHD2,ACER3,ACPP,ACTC1,ADAM11,ADAM19,ADAM9,ADAMTS14,ADAMTS3,ADAMTS5,ADAMTS6,ADARB1,AGAP1,AGBL4,AGL,AGMAT,AMPD3,ARF6,ASCC3,ATAD2B,ATL2,ATP13A3,ATRX,BACE1,CAPN7,CASP3,CHD9,CHKA,CNDP1,CNDP2,CNOT6,CNOT6L,CORIN,CPD,CPE,CPPED1,CTSS,CYLD,DAGLA,DCP2,DDAH1,DDHD1,DDI1,DDX17,DDX21,DDX5,DDX6,DHX40,DICER1,DNAI1,DNAJC27,DNAL1,DNM3,DNPEP,DOLPP1,DPYSL2,DPYSL3,DPYSL5,DS…
GO:MF	protein domain specific binding	GO:0019904	1.99599e-07	ABL1,ACVR2A,ADAM19,ADAM9,ADRB1,AFAP1L2,AIDA,ALX4,AP2A2,ARFIP1,ARFIP2,ATP2B2,ATP2B4,ATRX,CALM1,CAPN7,CARD10,CBLB,CD2AP,CHMP2B,CNTLN,CUL3,DAB2IP,DDX6,DFFA,DICER1,FADD,FZD1,FZD2,FZD3,FZD4,GNG12,HIF1AN,IQGAP3,LLGL2,MED1,MPP5,MYD88,MYO5A,NEDD4,PAG1,PRKAR1A,QKI,RAP2B,RAPGEF2,SHCBP1,SLC22A5,SRP72,STRN,STX18,SYNJ2,TFDP1,TFDP2,TP63,TRPS1,UBE2I,USP47,VAPA,VRK2,WARS,WNT3,YWHAB,ZFYVE9,ZMYND8
GO:MF	kinase binding	GO:0019900	2.93723e-07	ABL1,ACVR1,ADRA2A,ANKRA2,AP2A2,BMPR2,CADPS,CAMK2N1,CBLB,CCND2,CCNJ,CCNJL,CCNK,CD4,CDK12,CNTLN,CPNE3,CYLD,DAB2IP,DGKQ,DPYSL2,DSCAM,ELAVL1,ERRFI1,GCH1,GPRC5B,GSK3B,HTT,IQGAP3,KAT2B,KIF13B,MAP2K3,MAP2K6,MAP3K1,MAP3K12,MAPK14,MAPK6,MAPRE2,NBR1,NIN,NRP1,PAK2,PARP16,PARP8,PDE3B,PFKFB2,PPP1R12A,PRKAA1,PRKAA2,PRKAB2,PRKAR1A,PTPN1,PTPN11,PTPRK,RAC2,RBBP6,RHOB,RICTOR,RND3,SH2B3,SHC2,SNAI1,SOX9,SPRED1,SPRED…
GO:MF	ubiquitin-like protein transferase activity	GO:0019787	3.05057e-07	AKTIP,ARIH1,ARIH2,ASB4,BCOR,BRAP,BRCA1,CBLB,CHFR,CNOT4,CUL3,FANCF,FBXL2,G2E3,HECTD1,HECTD2,HERC2,ITCH,KCMF1,KCTD10,KLHL13,KLHL20,MIB1,MSL2,MYLIP,NEDD4,PJA2,PPIL2,RBBP6,RNF103,RNF111,RNF141,RNF145,RNF146,RNF165,RNF180,RNF19A,RNF220,SEL1L,SH3RF1,SIAH2,SMURF1,TNFAIP1,TOPORS,TRAF6,TRIM2,TRIM23,UBE2D3,UBE2G1,UBE2G2,UBE2I,UBE2J1,UBE2K,UBE2W,UBE3C,UBOX5,UHRF1,ZNRF2
GO:MF	GTPase binding	GO:0051020	4.05009e-07	ABCA1,ABR,ADRB1,ARFGEF1,ARFGEF2,ARHGEF12,ARHGEF6,ARHGEF7,ATG14,C12ORF74,C9ORF72,CDC42EP3,CDC42SE2,CORO1C,DAAM2,DGKI,DOCK10,DOCK5,DOCK7,EGF,EXOC5,FBXO8,GGA1,IPO7,IQGAP3,ITSN1,KCTD10,LLGL2,MCF2L,MICAL3,MYO5A,PAK2,PEX5L,PICALM,RAB8A,RABGAP1,RAF1,RALBP1,RALGDS,RALGPS1,RAPGEF2,RAPGEF5,RAPGEF6,RAPGEFL1,RASGRP3,RGL1,RIMS1,RIMS2,RIMS3,RRAGD,RUNDC1,SOS1,SPTBN1,SRGAP1,SRGAP2,SRGAP3,STXBP5,STXBP5L,TBC1D15,T…
GO:MF	inorganic molecular entity transmembrane transporter activity	GO:0015318	4.26444e-07	ANO5,AQP4,ATP1B3,ATP2B2,ATP2B4,ATP2C1,ATP5F1,ATP6V1C1,ATP6V1C2,ATP7A,BEST4,CACHD1,CACNA1C,CACNB2,CACNB4,CACNG2,CHRNA6,CLCN4,CLCN5,CLCN6,CNGA3,CNGB3,GABRB2,GABRG2,GLRA1,GLRA2,GRIA2,GRIA3,GRID1,GRIN2A,GRIN3A,ITPR2,JPH1,KCNA4,KCNC4,KCNE4,KCNG4,KCNH1,KCNJ12,KCNJ2,KCNK10,KCNK2,KCNK3,KCNN3,KCNQ3,KCNQ4,KCNT2,KCNV1,LRRC8B,NCS1,NDUFA4,NMUR2,SCN2A,SCN3A,SCN4B,SCN8A,SCN9A,SEC61A1,SLC11A2,SLC12A5,SLC16A14,SL…
GO:MF	transition metal ion binding	GO:0046914	5.30771e-07	ABL1,ABL2,ACER3,ADAMTS14,ADAMTS5,AGBL4,ATP7A,BHMT,BRAP,BRCA1,CA12,CA8,CALB1,CHORDC1,CPD,CPE,CREBBP,CRYZ,CYLD,CYP2U1,CYP46A1,DBF4,DCP2,DMD,DNPEP,DPF1,DTNA,DYRK2,EGR1,ERAP1,ESR1,GALNT1,GALNT2,GALNT3,GCH1,GDA,GLRA1,HEPHL1,HERC2,HIF1AN,ISCU,JMJD6,KCMF1,KDM1B,KDM5A,L3MBTL3,LACTB2,LIN28B,MAP3K1,MGAT2,MIB1,MID1,MME,MMP24,NAPEPLD,NBR1,NR1D2,NR3C2,NR5A2,PGR,PHC1,PHC3,PPARA,PPM1A,PRICKLE1,PRICKLE2,PTPN1,RB…
GO:MF	enzyme regulator activity	GO:0030234	7.56463e-07	ABR,AGAP1,AGFG1,ARHGAP26,ARHGAP28,ARHGEF12,ARPP19,ASAP1,ATP1B3,ATPIF1,AZIN1,CAMK2N1,CAST,CCND2,CCNE2,CCNJ,CCNJL,CCNK,CCNL1,CCNT2,DAB2IP,DBF4,DCP1A,DFFA,DGKI,DGKQ,DNAJA2,DOCK5,ELMOD2,FURIN,GHR,GIT2,GOPC,GPRC5B,GREM1,HEXIM1,IKBKE,IQGAP3,ITSN1,KAT2B,KNG1,LLGL2,LRP6,NF1,NRP1,OPHN1,PAK2,PARP16,PARP8,PHACTR2,PI15,PPP1R12A,PPP1R14C,PPP1R2,PPP2R2A,PPP2R5E,PPP4R4,PRKAR1A,PRKCE,RABGAP1,RAC2,RALBP1,RAP1GAP2…
GO:MF	phosphoric ester hydrolase activity	GO:0042578	8.0948e-07	ACPP,DUSP16,DUSP7,ENOPH1,ENPP6,EYA1,EYA2,EYA4,FRMPD2,GDE1,GPCPD1,GPLD1,IMPA2,IMPAD1,INPP4A,LPIN2,MINPP1,NAPEPLD,NT5C2,NT5DC3,NT5E,OCRL,PDE11A,PDE3B,PDE5A,PDE6H,PDE7A,PFKFB2,PFKFB3,PGP,PLCB4,PLCL1,PLCXD3,PPM1A,PPM1E,PPM1F,PPM1H,PPP2R2A,PPP3CA,PPP3CB,PRKAR1A,PTP4A1,PTP4A2,PTPDC1,PTPN1,PTPN11,PTPN2,PTPN21,PTPN7,PTPRA,PTPRB,PTPRD,PTPRK,PTPRN,PTPRN2,PTPRT,SAMHD1,SSH2,SYNJ2,UBASH3B
GO:MF	DNA-binding transcription activator activity, RNA polymerase II-specific	GO:0001228	1.06273e-06	ALX4,ATF1,CLOCK,CREB1,CREB3L2,CSRNP2,CSRNP3,EGR1,EHF,ETV5,FOXJ2,FOXO3,GABPA,HLF,IRF4,KLF10,KLF13,KLF6,KLF7,LMX1A,MAFG,MEIS2,MLXIP,MYBL1,MYBL2,NEUROD1,NFAT5,NFATC3,NFIB,NR5A2,ONECUT2,PBX1,PGR,PHOX2B,PLAGL2,PPARA,RFX6,RREB1,SIX4,SOX21,SOX4,SOX9,STAT2,TBPL1,TBR1,TBX15,TBX18,TBX3,TCF12,TCF21,TEAD1,TFDP1,TFDP2,TP63
GO:MF	DNA-binding transcription activator activity	GO:0001216	1.23724e-06	ALX4,ATF1,CLOCK,CREB1,CREB3L2,CSRNP2,CSRNP3,EGR1,EHF,ETV5,FOXJ2,FOXO3,GABPA,HLF,IRF4,KLF10,KLF13,KLF6,KLF7,LMX1A,MAFG,MEIS2,MLXIP,MYBL1,MYBL2,NEUROD1,NFAT5,NFATC3,NFIB,NR5A2,ONECUT2,PBX1,PGR,PHOX2B,PLAGL2,PPARA,RFX6,RREB1,SIX4,SOX21,SOX4,SOX9,STAT2,TBPL1,TBR1,TBX15,TBX18,TBX3,TCF12,TCF21,TEAD1,TFDP1,TFDP2,TP63
GO:MF	phosphatidylinositol binding	GO:0035091	2.65245e-06	AIDA,ARFIP1,ASAP1,COL4A3BP,DAB2IP,EEA1,ESYT2,GOLPH3,HIP1,IQGAP3,ITPR2,KCNJ2,KIF16B,LDLRAP1,MAPKAP1,MCF2L,OGT,OSBPL5,OSBPL8,PFN2,PICALM,SAP30L,SESTD1,SH3PXD2A,SNX10,SNX16,SNX18,SNX21,SNX29,SNX3,SNX30,SNX33,SNX6,SNX8,TPCN1,TWF1,WIPI2,ZCCHC2,ZFYVE1,ZFYVE26,ZFYVE9
GO:MF	SNARE binding	GO:0000149	2.98613e-06	ABCA1,ABL1,CPLX2,NAPB,NAPG,PICALM,SNAPIN,STX16,STX2,STX3,STX6,STX7,STXBP5,STXBP5L,SYPL1,SYT1,SYT10,SYT11,SYT13,SYT15,TMED10,TXLNA,TXLNG,UNC13A,VPS54
GO:MF	protein kinase binding	GO:0019901	3.2075e-06	ABL1,ACVR1,ADRA2A,ANKRA2,AP2A2,BMPR2,CADPS,CAMK2N1,CBLB,CCND2,CCNJ,CCNJL,CCNK,CD4,CDK12,CNTLN,CPNE3,CYLD,DAB2IP,DPYSL2,DSCAM,ELAVL1,ERRFI1,GCH1,GPRC5B,GSK3B,IQGAP3,KAT2B,KIF13B,MAP2K3,MAP2K6,MAP3K1,MAP3K12,MAPK14,MAPK6,MAPRE2,NBR1,NRP1,PAK2,PDE3B,PFKFB2,PPP1R12A,PRKAA1,PRKAA2,PRKAB2,PRKAR1A,PTPN1,PTPN11,PTPRK,RAC2,RBBP6,RHOB,RICTOR,RND3,SH2B3,SHC2,SOX9,SPRED1,SPRED2,STK38,TNIP1,TRIB1,UNC5C,USP37,…
GO:MF	proximal promoter sequence-specific DNA binding	GO:0000987	5.41768e-06	BATF,BCL11A,CLOCK,CREB1,CREB3L2,CREBBP,E2F8,EHF,ELK4,ERG,FOXJ2,FOXO3,GABPA,GMEB2,GZF1,HNRNPU,IRF4,KDM2B,KLF10,KLF13,KLF6,KLF7,MAFG,MAX,MEIS2,MYBL1,MYBL2,NEUROD1,NFAT5,NFATC3,NFIB,NKX2-2,NR1D2,NR5A2,ONECUT2,PBX1,PGR,PHOX2B,PITX1,POU2F1,PPARA,RAD23B,RFX4,RFX6,RFX7,RREB1,SIX4,SMAD5,SNAI1,SOX21,SOX4,SOX6,SOX9,STAT2,TBPL1,TBPL2,TBR1,TBX15,TBX3,TCF12,TCF21,TEAD1,TGIF1,VAX1,YAP1,ZBTB2,ZFHX3
GO:MF	RNA polymerase II proximal promoter sequence-specific DNA binding	GO:0000978	7.40418e-06	BATF,BCL11A,CLOCK,CREB1,CREB3L2,E2F8,EHF,ELK4,ERG,FOXJ2,FOXO3,GABPA,GMEB2,GZF1,HNRNPU,IRF4,KDM2B,KLF10,KLF13,KLF6,KLF7,MAFG,MAX,MEIS2,MYBL1,MYBL2,NEUROD1,NFAT5,NFATC3,NFIB,NKX2-2,NR1D2,NR5A2,ONECUT2,PBX1,PGR,PHOX2B,PITX1,POU2F1,PPARA,RAD23B,RFX4,RFX6,RFX7,RREB1,SIX4,SMAD5,SNAI1,SOX21,SOX4,SOX6,SOX9,STAT2,TBPL1,TBPL2,TBR1,TBX15,TBX3,TCF12,TCF21,TEAD1,TGIF1,VAX1,YAP1,ZBTB2,ZFHX3
GO:MF	cation transmembrane transporter activity	GO:0008324	1.61009e-05	ATP1B3,ATP2B2,ATP2B4,ATP2C1,ATP5F1,ATP6V1C1,ATP6V1C2,ATP7A,CACHD1,CACNA1C,CACNB2,CACNB4,CACNG2,CHRNA6,CLCN4,CLCN5,CNGA3,CNGB3,GRIA2,GRIA3,GRIN2A,GRIN3A,ITPR2,JPH1,KCNA4,KCNC4,KCNE4,KCNG4,KCNH1,KCNJ12,KCNJ2,KCNK10,KCNK2,KCNK3,KCNN3,KCNQ3,KCNQ4,KCNT2,KCNV1,NCS1,NDUFA4,SCN2A,SCN3A,SCN4B,SCN8A,SCN9A,SEC61A1,SLC11A2,SLC12A5,SLC1A2,SLC22A3,SLC22A5,SLC24A3,SLC24A4,SLC25A15,SLC30A4,SLC30A7,SLC31A2,SLC36A…
GO:MF	inorganic cation transmembrane transporter activity	GO:0022890	3.71249e-05	ATP1B3,ATP2B2,ATP2B4,ATP2C1,ATP5F1,ATP6V1C1,ATP6V1C2,ATP7A,CACHD1,CACNA1C,CACNB2,CACNB4,CACNG2,CHRNA6,CLCN4,CLCN5,CNGA3,CNGB3,GRIA2,GRIA3,GRIN2A,GRIN3A,ITPR2,JPH1,KCNA4,KCNC4,KCNE4,KCNG4,KCNH1,KCNJ12,KCNJ2,KCNK10,KCNK2,KCNK3,KCNN3,KCNQ3,KCNQ4,KCNT2,KCNV1,NCS1,NDUFA4,SCN2A,SCN3A,SCN4B,SCN8A,SCN9A,SEC61A1,SLC11A2,SLC12A5,SLC1A2,SLC24A3,SLC24A4,SLC30A4,SLC31A2,SLC36A1,SLC39A10,SLC39A11,SLC41A2,SLC4A…
GO:MF	protein-containing complex binding	GO:0044877	4.54389e-05	AAK1,ABL1,ACVR1,ACVR2A,ACVR2B,ADAM9,ADRA2A,ANTXR1,ANXA7,BICD1,CACNB2,CORO1C,CORO2A,CPEB1,CTNNA2,DAB2IP,EIF5A2,EPHB1,ERCC4,ERMN,FAP,FBN1,FMR1,FZD4,GNAI2,GNAO1,HIP1,HMBOX1,HNRNPU,IGF1,ITGA2,ITGB8,JMJD6,KIF3A,KLHL17,KRAS,LASP1,LCP1,LDLRAP1,MACF1,MED1,MRPS27,MYH11,MYO5A,MYO6,NDUFA4,NEBL,NID1,NOV,NRAS,PAFAH1B1,PDGFRA,PELO,PEX26,PHF19,PHF6,PKNOX2,PLS1,PPP1R9A,PRMT3,PTPN11,RAB32,RAD23B,RCSD1,RICTOR,SAP3…
GO:MF	nucleoside-triphosphatase regulator activity	GO:0060589	5.72833e-05	ABR,AGAP1,AGFG1,ARHGAP26,ARHGAP28,ARHGEF12,ASAP1,ATP1B3,ATPIF1,DAB2IP,DGKI,DNAJA2,DOCK5,ELMOD2,GIT2,GOPC,LLGL2,NF1,NRP1,OPHN1,RABGAP1,RALBP1,RAP1GAP2,RAPGEF2,RASA1,RASGRP3,RGS6,RGS7,RUNDC1,SEC23A,SRGAP1,SRGAP2,SRGAP3,STXBP5,STXBP5L,SYNGAP1,TBC1D15,TBC1D20,TBC1D22B,TBC1D2B,TBC1D8,TBCK,TNFAIP1,TOR1AIP2,TSC2,USP6NL
GO:MF	actin binding	GO:0003779	6.52693e-05	ABL1,ANTXR1,CACNB2,CALD1,CCDC88A,CORO1C,CORO2A,CTNNA2,DAAM2,DMD,ENC1,EPB41,ERMN,HIP1,HNRNPU,IPP,KLHL17,LASP1,LCP1,LDB3,MACF1,MICAL2,MYH11,MYO3B,MYO5A,MYO6,NEBL,OPHN1,PARVA,PDLIM3,PDLIM5,PFN2,PHACTR2,PKNOX2,PLS1,PPP1R9A,PRKCE,PSTPIP2,RAI14,RCSD1,SHROOM3,SHROOM4,SPTBN1,SSFA2,SSH2,SYNPO,SYNPO2,TLN2,TMEM57,TRPM7,TWF1,WASL,WDR1,WIPF1,WIPF2,WIPF3
GO:MF	metal ion transmembrane transporter activity	GO:0046873	6.78645e-05	ATP1B3,ATP2B2,ATP2B4,ATP2C1,ATP7A,CACHD1,CACNA1C,CACNB2,CACNB4,CACNG2,GRIN2A,GRIN3A,ITPR2,JPH1,KCNA4,KCNC4,KCNE4,KCNG4,KCNH1,KCNJ12,KCNJ2,KCNK10,KCNK2,KCNK3,KCNN3,KCNQ3,KCNQ4,KCNT2,KCNV1,NCS1,SCN2A,SCN3A,SCN4B,SCN8A,SCN9A,SEC61A1,SLC11A2,SLC12A5,SLC1A2,SLC24A3,SLC24A4,SLC30A4,SLC31A2,SLC39A10,SLC39A11,SLC4A7,SLC5A11,SLC5A7,SLC6A1,SLC6A14,SLC6A17,SLC6A9,SLC8A1,SLC8A3,SLC9A1,SLC9A2,TPCN1,TRPA1,TRPM…
GO:MF	small GTPase binding	GO:0031267	7.50235e-05	ABCA1,ABR,ADRB1,ARHGEF12,ARHGEF6,ARHGEF7,C12ORF74,C9ORF72,CDC42EP3,CDC42SE2,CORO1C,DAAM2,DGKI,EGF,EXOC5,GGA1,IPO7,IQGAP3,ITSN1,KCTD10,LLGL2,MCF2L,MICAL3,MYO5A,PAK2,PEX5L,PICALM,RAB8A,RABGAP1,RAF1,RALBP1,RAPGEF2,RGL1,RIMS1,RIMS2,RIMS3,RUNDC1,SOS1,SRGAP1,SRGAP2,SRGAP3,STXBP5,STXBP5L,TBC1D15,TBC1D20,TBC1D22B,TBC1D2B,TBC1D8,TBCK,TNFAIP1,TSC2,USP6NL,VAV2,WDR44
GO:MF	phosphatase activity	GO:0016791	9.05212e-05	ACPP,DUSP16,DUSP7,ENOPH1,EYA1,EYA2,EYA4,FRMPD2,IMPA2,IMPAD1,INPP4A,LPIN2,MINPP1,NT5C2,NT5DC3,NT5E,OCRL,PFKFB2,PFKFB3,PGP,PPM1A,PPM1E,PPM1F,PPM1H,PPP2R2A,PPP3CA,PPP3CB,PTP4A1,PTP4A2,PTPDC1,PTPN1,PTPN11,PTPN2,PTPN21,PTPN7,PTPRA,PTPRB,PTPRD,PTPRK,PTPRN,PTPRN2,PTPRT,SSH2,SYNJ2,UBASH3B
GO:MF	ion channel activity	GO:0005216	9.25807e-05	ANO5,BEST4,CACHD1,CACNA1C,CACNB2,CACNB4,CACNG2,CHRNA6,CLCN4,CLCN5,CLCN6,CNGA3,CNGB3,GABRB2,GABRG2,GLRA1,GLRA2,GRIA2,GRIA3,GRID1,GRIN2A,GRIN3A,ITPR2,JPH1,KCNA4,KCNC4,KCNE4,KCNG4,KCNH1,KCNJ12,KCNJ2,KCNK10,KCNK2,KCNK3,KCNN3,KCNQ3,KCNQ4,KCNT2,KCNV1,LRRC8B,NCS1,NMUR2,SCN2A,SCN3A,SCN4B,SCN8A,SCN9A,SEC61A1,SLC24A3,SLC24A4,SLC26A9,TMC7,TMEM63C,TPCN1,TRPA1,TRPM6,TRPM7,TTYH2,UNC80
GO:MF	GTPase regulator activity	GO:0030695	9.59876e-05	ABR,AGAP1,AGFG1,ARHGAP26,ARHGAP28,ARHGEF12,ASAP1,DAB2IP,DGKI,DOCK5,ELMOD2,GIT2,GOPC,LLGL2,NF1,NRP1,OPHN1,RABGAP1,RALBP1,RAP1GAP2,RAPGEF2,RASA1,RASGRP3,RGS6,RGS7,RUNDC1,SEC23A,SRGAP1,SRGAP2,SRGAP3,STXBP5,STXBP5L,SYNGAP1,TBC1D15,TBC1D20,TBC1D22B,TBC1D2B,TBC1D8,TBCK,TNFAIP1,TSC2,USP6NL
GO:MF	protein dimerization activity	GO:0046983	0.000104766	ABCD2,ABCD3,ACPP,ACVR1,ADCY6,ADIPOR2,ADRA2A,ADRB1,ALG2,ALX4,ANO1,ANO3,ANO5,ATF1,ATG7,CASR,CHKA,CLOCK,COQ9,CSF1R,CUL3,DAB2IP,DGKD,E2F8,EBF4,EEA1,ELAVL1,ERBB4,FAM109A,FAP,FGFR2,FLRT3,FMR1,FZD4,GABBR2,GABPA,GCH1,GGA1,GLCE,GOPC,GPD1L,HIF1AN,HIP1,HPSE,ID2,IDH1,IMPA2,JMJD6,LRP6,MAD2L1,MAFG,MAP3K12,MAPK6,MAX,MGAT2,MID1,MLXIP,MME,MNT,NEUROD1,NEUROD6,NFYB,NHLH2,NPAS2,NPR3,NTRK2,NUDT5,PADI2,PAFAH1B1,PANK1,…
GO:MF	GTPase activator activity	GO:0005096	0.000112746	ABR,AGAP1,AGFG1,ARHGAP26,ARHGAP28,ARHGEF12,ASAP1,DAB2IP,DOCK5,ELMOD2,GIT2,LLGL2,NF1,NRP1,OPHN1,RABGAP1,RALBP1,RAP1GAP2,RAPGEF2,RASA1,RASGRP3,RGS6,RGS7,RUNDC1,SEC23A,SRGAP1,SRGAP2,SRGAP3,STXBP5,STXBP5L,SYNGAP1,TBC1D15,TBC1D20,TBC1D22B,TBC1D2B,TBC1D8,TBCK,TNFAIP1,TSC2,USP6NL
GO:MF	syntaxin binding	GO:0019905	0.000182462	ABCA1,ABL1,CPLX2,NAPB,NAPG,STX6,STX7,STXBP5,STXBP5L,SYPL1,SYT1,SYT10,TMED10,TXLNA,TXLNG,UNC13A,VPS54
GO:MF	thiol-dependent ubiquitin-specific protease activity	GO:0004843	0.000191911	CYLD,FAM105B,MYSM1,OTUD6B,OTUD7B,STAMBPL1,USP12,USP13,USP22,USP28,USP3,USP31,USP32,USP37,USP38,USP45,USP46,USP47,USP48,VCPIP1,YOD1
GO:MF	passive transmembrane transporter activity	GO:0022803	0.000207071	ANO5,AQP4,BEST4,CACHD1,CACNA1C,CACNB2,CACNB4,CACNG2,CHRNA6,CLCN4,CLCN5,CLCN6,CNGA3,CNGB3,GABRB2,GABRG2,GLRA1,GLRA2,GRIA2,GRIA3,GRID1,GRIN2A,GRIN3A,ITPR2,JPH1,KCNA4,KCNC4,KCNE4,KCNG4,KCNH1,KCNJ12,KCNJ2,KCNK10,KCNK2,KCNK3,KCNN3,KCNQ3,KCNQ4,KCNT2,KCNV1,LRRC8B,NCS1,NMUR2,NTRK2,SCN2A,SCN3A,SCN4B,SCN8A,SCN9A,SEC61A1,SLC24A3,SLC24A4,SLC26A9,TMC7,TMEM63C,TPCN1,TRPA1,TRPM6,TRPM7,TTYH2,UNC80
GO:MF	channel activity	GO:0015267	0.000207071	ANO5,AQP4,BEST4,CACHD1,CACNA1C,CACNB2,CACNB4,CACNG2,CHRNA6,CLCN4,CLCN5,CLCN6,CNGA3,CNGB3,GABRB2,GABRG2,GLRA1,GLRA2,GRIA2,GRIA3,GRID1,GRIN2A,GRIN3A,ITPR2,JPH1,KCNA4,KCNC4,KCNE4,KCNG4,KCNH1,KCNJ12,KCNJ2,KCNK10,KCNK2,KCNK3,KCNN3,KCNQ3,KCNQ4,KCNT2,KCNV1,LRRC8B,NCS1,NMUR2,NTRK2,SCN2A,SCN3A,SCN4B,SCN8A,SCN9A,SEC61A1,SLC24A3,SLC24A4,SLC26A9,TMC7,TMEM63C,TPCN1,TRPA1,TRPM6,TRPM7,TTYH2,UNC80
GO:MF	gated channel activity	GO:0022836	0.000406867	ANO5,CACHD1,CACNA1C,CACNB2,CACNB4,CACNG2,CHRNA6,CLCN4,CLCN5,CLCN6,CNGA3,CNGB3,GABRB2,GABRG2,GLRA1,GLRA2,GRIA2,GRIA3,GRID1,GRIN2A,GRIN3A,ITPR2,JPH1,KCNA4,KCNC4,KCNE4,KCNG4,KCNH1,KCNJ12,KCNJ2,KCNK2,KCNK3,KCNN3,KCNQ3,KCNQ4,KCNT2,KCNV1,NCS1,NMUR2,NTRK2,SCN2A,SCN3A,SCN8A,SCN9A,TMC7,TMEM63C,TPCN1,TRPA1,TTYH2
GO:MF	ion gated channel activity	GO:0022839	0.000556658	ANO5,CACHD1,CACNA1C,CACNB2,CACNB4,CACNG2,CHRNA6,CLCN4,CLCN5,CLCN6,CNGA3,CNGB3,GABRB2,GABRG2,GLRA1,GLRA2,GRIA2,GRIA3,GRID1,GRIN2A,GRIN3A,ITPR2,JPH1,KCNA4,KCNC4,KCNE4,KCNG4,KCNH1,KCNJ12,KCNJ2,KCNK2,KCNK3,KCNN3,KCNQ3,KCNQ4,KCNT2,KCNV1,NCS1,NMUR2,NTRK2,SCN2A,SCN3A,SCN8A,SCN9A,TMEM63C,TPCN1,TRPA1,TTYH2
GO:MF	signaling receptor binding	GO:0005102	0.000804663	AAK1,ABCA1,ABL1,ADAM9,ADRA2A,ADRB1,AKAP5,ANKRA2,ANXA7,ARF4,ARHGEF12,ARPP19,ARRDC3,ASXL1,BMP7,BMP8A,BRE,CADM1,CBLB,CCK,CCL20,CD4,CPE,CPNE3,CUL3,CXCL12,DAB2IP,DKK2,DLL4,DSCAM,EFNB1,EFNB2,EGF,EPHA7,ERBB4,FADD,FAP,FBN1,FGF12,FGF14,FGF18,FGF6,FGF9,FLRT3,FZD1,GABARAPL1,GCG,GHR,GNAI2,GNAO1,GOPC,GREM1,GRIP1,HIF1AN,IGF1,IL16,IL17A,ITGB8,JAG1,JAG2,KCTD10,KL,KNG1,LDLRAP1,LIFR,LRP6,MED1,MED13,MYD88,NEDD4,NLG…
GO:MF	Ras GTPase binding	GO:0017016	0.000858817	ABR,ADRB1,ARHGEF12,ARHGEF6,ARHGEF7,C12ORF74,C9ORF72,CDC42EP3,CDC42SE2,CORO1C,DAAM2,DGKI,EGF,EXOC5,IPO7,IQGAP3,ITSN1,KCTD10,LLGL2,MCF2L,MICAL3,MYO5A,PAK2,PICALM,RAB8A,RABGAP1,RAF1,RALBP1,RAPGEF2,RGL1,RIMS1,RIMS2,RIMS3,RUNDC1,SOS1,SRGAP1,SRGAP2,SRGAP3,STXBP5,STXBP5L,TBC1D15,TBC1D20,TBC1D22B,TBC1D2B,TBC1D8,TBCK,TNFAIP1,USP6NL,VAV2,WDR44
GO:MF	transcription factor binding	GO:0008134	0.000859322	ANK1,ASXL1,ATG7,BCOR,CREB1,CREBBP,CREG1,DGKQ,E2F8,ERCC4,FOXO3,GABARAPL1,GABPA,GRIP1,HIF1AN,HNRNPU,ID2,KAT2B,KDM1B,MAPK14,MED1,MED13,MEIS2,MIER3,NEUROD1,NFAT5,NFATC3,NKX2-2,NR1D2,NRBF2,NRIP1,PADI2,PDCD11,PER2,PITX1,POU2F1,PPARA,PPID,PTPRN,PURA,RCOR1,RCOR3,RERE,RORA,SALL4,SETD3,SETD6,SUMO1,TAF4,TAF4B,TBPL1,TBPL2,TBR1,TBX15,TBX18,TBX3,TCF12,TCF21,TEAD1,TFDP1,TFDP2,THRB,TRIB1,UBE2I,YAP1,ZFPM2,ZNF516
GO:MF	transferase activity, transferring glycosyl groups	GO:0016757	0.000873577	AGL,ALG1,ALG2,B3GALNT2,B3GAT1,B3GNT5,B4GALT1,B4GALT4,B4GALT5,CSGALNACT1,DPY19L1,DPY19L3,DPY19L4,EXTL2,FUT4,FUT9,GALNT1,GALNT10,GALNT14,GALNT2,GALNT3,GALNT6,GALNT7,GCNT2,GXYLT1,HAS3,LFNG,MGAT2,MGAT4A,NDST3,OGT,PARP16,PARP8,POGLUT1,POMT2,PPAT,ST3GAL5,ST6GALNAC6,ST8SIA1,ST8SIA4,ST8SIA5,TIPARP,TMTC1,TNKS,ZC3HAV1
GO:MF	protein tyrosine phosphatase activity	GO:0004725	0.0012397	DUSP16,DUSP7,EYA1,EYA2,EYA4,FRMPD2,PGP,PTP4A1,PTP4A2,PTPDC1,PTPN1,PTPN11,PTPN2,PTPN21,PTPN7,PTPRA,PTPRB,PTPRD,PTPRK,PTPRN,PTPRN2,PTPRT,SSH2,UBASH3B
GO:MF	thiol-dependent ubiquitinyl hydrolase activity	GO:0036459	0.00163961	CYLD,FAM105B,MYSM1,OTUD6B,OTUD7B,STAMBPL1,USP12,USP13,USP22,USP28,USP3,USP31,USP32,USP37,USP38,USP45,USP46,USP47,USP48,VCPIP1,YOD1
GO:MF	ubiquitin-like protein-specific protease activity	GO:0019783	0.00207155	CYLD,FAM105B,MYSM1,OTUD6B,OTUD7B,SENP5,STAMBPL1,USP12,USP13,USP22,USP28,USP3,USP31,USP32,USP37,USP38,USP45,USP46,USP47,USP48,VCPIP1,YOD1
GO:MF	ubiquitinyl hydrolase activity	GO:0101005	0.00264985	CYLD,FAM105B,MYSM1,OTUD6B,OTUD7B,STAMBPL1,USP12,USP13,USP22,USP28,USP3,USP31,USP32,USP37,USP38,USP45,USP46,USP47,USP48,VCPIP1,YOD1
GO:MF	myosin binding	GO:0017022	0.00346168	ACTC1,ARFGEF1,CALD1,CALM1,KIRREL,LLGL2,RAB14,RAB3B,RAB8A,SHROOM4,STXBP5,STXBP5L,TRPM7,USH2A
GO:MF	phosphatidylinositol phosphate binding	GO:1901981	0.00470215	ARFIP1,ASAP1,COL4A3BP,DAB2IP,GOLPH3,HIP1,IQGAP3,KCNJ2,LDLRAP1,MAPKAP1,OGT,OSBPL5,OSBPL8,PFN2,PICALM,SAP30L,SESTD1,SNX18,SNX21,SNX3,TPCN1,TWF1,WIPI2,ZFYVE1,ZFYVE26
GO:MF	Wnt-activated receptor activity	GO:0042813	0.00521344	EGF,FZD1,FZD2,FZD3,FZD4,FZD6,LRP6,ROR1
GO:MF	active transmembrane transporter activity	GO:0022804	0.00566095	ABCA1,ABCA3,ABCA8,ABCC10,ABCD2,ABCD3,ATP1B3,ATP2B2,ATP2B4,ATP2C1,ATP5F1,ATP6V1C1,ATP6V1C2,ATP7A,CLCN4,CLCN5,RALBP1,SLC10A7,SLC12A5,SLC16A2,SLC1A2,SLC24A3,SLC24A4,SLC26A4,SLC26A7,SLC26A9,SLC35D1,SLC35E1,SLC35E2B,SLC36A1,SLC4A1,SLC4A7,SLC5A11,SLC5A7,SLC6A1,SLC6A14,SLC6A17,SLC6A9,SLC8A1,SLC8A3,SLC9A1,SLC9A2,SLCO2A1,SLCO3A1,TIMM17B
GO:MF	tubulin binding	GO:0015631	0.00584347	APC,CAMSAP1,CCDC88A,CEP350,DNAL1,DNM3,DPYSL2,DPYSL5,EML1,EML4,GABARAPL1,GAS2,HOOK3,HTT,KATNAL1,KIF13B,KIF16B,KIF1B,KIF21B,KIF3A,KIF5A,MACF1,MAP6,MAP9,MAPRE2,MDM1,MID1,MTUS1,NDE1,PAFAH1B1,PHF6,PRC1,RAD51D,SPAST,STMN3,STMN4,SYT11,TAOK1,TMEM57,TUBGCP5,UNC5C,VAPA
GO:MF	phosphoprotein phosphatase activity	GO:0004721	0.00639951	DUSP16,DUSP7,EYA1,EYA2,EYA4,FRMPD2,PGP,PPM1A,PPM1E,PPM1F,PPM1H,PPP2R2A,PPP3CA,PPP3CB,PTP4A1,PTP4A2,PTPDC1,PTPN1,PTPN11,PTPN2,PTPN21,PTPN7,PTPRA,PTPRB,PTPRD,PTPRK,PTPRN,PTPRN2,PTPRT,SSH2,UBASH3B
GO:MF	guanyl ribonucleotide binding	GO:0032561	0.00644751	ADSS,AGAP1,AK3,ARF4,ARF6,ARL10,ARL4A,ARL4C,ARL5A,ARL8A,ATL2,CNGA3,CNGB3,DNAJC27,DNM3,DYNC1LI1,EHD3,GCH1,GNAI2,GNAO1,HBS1L,KRAS,NMUR2,NRAS,PDE5A,PDE6H,RAB14,RAB22A,RAB23,RAB2A,RAB31,RAB32,RAB3B,RAB4A,RAB7A,RAB8A,RAB8B,RAC2,RAP1A,RAP2B,RAP2C,RASD1,RHOB,RIT1,RND3,RRAGD,SAMHD1,SAR1A,SAR1B,SUCLG2,TRIM23,TUBG1
GO:MF	voltage-gated ion channel activity	GO:0005244	0.0064773	CACHD1,CACNA1C,CACNB2,CACNB4,CACNG2,CLCN4,CLCN5,CLCN6,GRIN2A,GRIN3A,KCNA4,KCNC4,KCNE4,KCNG4,KCNH1,KCNJ12,KCNJ2,KCNK2,KCNK3,KCNQ3,KCNQ4,KCNT2,KCNV1,NCS1,NTRK2,SCN2A,SCN3A,SCN8A,SCN9A,TPCN1
GO:MF	voltage-gated channel activity	GO:0022832	0.0064773	CACHD1,CACNA1C,CACNB2,CACNB4,CACNG2,CLCN4,CLCN5,CLCN6,GRIN2A,GRIN3A,KCNA4,KCNC4,KCNE4,KCNG4,KCNH1,KCNJ12,KCNJ2,KCNK2,KCNK3,KCNQ3,KCNQ4,KCNT2,KCNV1,NCS1,NTRK2,SCN2A,SCN3A,SCN8A,SCN9A,TPCN1
GO:MF	molecular transducer activity	GO:0060089	0.0076671	ABCA1,ACVR1,ACVR2A,ACVR2B,ADIPOR2,ADRA2A,ADRB1,AMOT,ANTXR1,ATRN,BMPR2,C3AR1,CALCR,CASR,CCNK,CD4,CD47,CDK19,CELSR2,CHRNA6,CNR1,CNTFR,CSF1R,CXCR5,CYSLTR2,DRD1,EDAR,EDNRA,EDNRB,EGF,EPHA5,EPHA7,EPHB1,ERBB4,ESR1,F3,FGFR2,FZD1,FZD2,FZD3,FZD4,FZD6,GABBR2,GABRB2,GABRG2,GALR1,GLRA1,GLRA2,GNRHR,GPR12,GPR153,GPR65,GPRC5B,GRIA2,GRIA3,GRID1,GRIN2A,GRIN3A,GRM8,HTR1F,HTR7,IGF2R,IL17RD,IL2RB,ITGA2,ITGB8,JMJD6,LE…
GO:MF	cation channel activity	GO:0005261	0.00859534	CACHD1,CACNA1C,CACNB2,CACNB4,CACNG2,CHRNA6,CNGA3,CNGB3,GRIA2,GRIA3,GRIN2A,GRIN3A,ITPR2,JPH1,KCNA4,KCNC4,KCNE4,KCNG4,KCNH1,KCNJ12,KCNJ2,KCNK10,KCNK2,KCNK3,KCNN3,KCNQ3,KCNQ4,KCNT2,KCNV1,NCS1,SCN2A,SCN3A,SCN4B,SCN8A,SCN9A,SEC61A1,SLC24A3,SLC24A4,TMEM63C,TPCN1,TRPA1,TRPM6,TRPM7,UNC80
GO:MF	guanyl nucleotide binding	GO:0019001	0.00859604	ADSS,AGAP1,AK3,ARF4,ARF6,ARL10,ARL4A,ARL4C,ARL5A,ARL8A,ATL2,CNGA3,CNGB3,DNAJC27,DNM3,DYNC1LI1,EHD3,GCH1,GNAI2,GNAO1,HBS1L,KRAS,NMUR2,NRAS,PDE5A,PDE6H,RAB14,RAB22A,RAB23,RAB2A,RAB31,RAB32,RAB3B,RAB4A,RAB7A,RAB8A,RAB8B,RAC2,RAP1A,RAP2B,RAP2C,RASD1,RHOB,RIT1,RND3,RRAGD,SAMHD1,SAR1A,SAR1B,SUCLG2,TRIM23,TUBG1
GO:BP	biological_process	GO:0008150	9.21095e-213	A1CF,AACS,AAK1,AASS,ABCA1,ABCA3,ABCA8,ABCC10,ABCD2,ABCD3,ABHD13,ABHD2,ABL1,ABL2,ABR,ACADSB,ACBD5,ACER3,ACOX3,ACPP,ACTC1,ACVR1,ACVR2A,ACVR2B,ADAM11,ADAM19,ADAM9,ADAMTS14,ADAMTS3,ADAMTS5,ADAMTS6,ADARB1,ADCY1,ADCY3,ADCY6,ADCY9,ADIPOR2,ADNP,ADRA2A,ADRB1,ADSS,AFAP1L2,AFF1,AFF2,AFF3,AGAP1,AGBL4,AGFG1,AGL,AGMAT,AGPAT5,AIDA,AK1,AK2,AK3,AK4,AKAP10,AKAP5,AKTIP,ALDH5A1,ALG1,ALG2,ALG9,ALPK2,ALPK3,ALX4,AMOT,A…
GO:BP	cellular process	GO:0009987	2.6124e-174	A1CF,AAK1,AASS,ABCA1,ABCD2,ABCD3,ABHD13,ABHD2,ABL1,ABL2,ABR,ACBD5,ACER3,ACOX3,ACPP,ACTC1,ACVR1,ACVR2A,ACVR2B,ADAM9,ADAMTS14,ADAMTS3,ADARB1,ADCY1,ADCY3,ADCY6,ADCY9,ADIPOR2,ADNP,ADRA2A,ADRB1,ADSS,AFAP1L2,AFF1,AFF2,AFF3,AGBL4,AGFG1,AGL,AGMAT,AGPAT5,AIDA,AK1,AK2,AK3,AK4,AKTIP,ALDH5A1,ALG1,ALG2,ALG9,ALPK2,ALPK3,ALX4,AMOT,AMOTL1,AMPD3,ANK1,ANK3,ANKRA2,ANKS4B,ANO1,ANO3,ANTXR1,ANXA7,AP3M2,APC,API5,ARC,AR…
GO:BP	biological regulation	GO:0065007	6.10504e-140	A1CF,AAK1,ABCA1,ABCD2,ABHD2,ABL1,ABL2,ABR,ACER3,ACOX3,ACPP,ACTC1,ACVR1,ACVR2A,ACVR2B,ADAM19,ADAM9,ADAMTS3,ADAMTS5,ADARB1,ADCY1,ADCY3,ADCY6,ADCY9,ADIPOR2,ADNP,ADRA2A,ADRB1,AFAP1L2,AFF1,AFF2,AFF3,AGAP1,AGBL4,AGFG1,AIDA,AK4,AKAP5,AKTIP,ALDH5A1,ALX4,AMOT,AMOTL1,AMPD3,ANK1,ANK3,ANKRA2,ANO1,ANO3,ANTXR1,ANXA7,APC,API5,ARC,ARF4,ARF6,ARFGEF1,ARFGEF2,ARFIP1,ARHGAP1,ARHGAP11A,ARHGAP26,ARHGAP28,ARHGAP36,ARHG…
GO:BP	regulation of biological process	GO:0050789	2.41318e-123	A1CF,AAK1,ABCA1,ABCD2,ABHD2,ABL1,ABL2,ABR,ACER3,ACPP,ACTC1,ACVR1,ACVR2A,ACVR2B,ADAM19,ADAM9,ADAMTS3,ADAMTS5,ADARB1,ADCY1,ADCY3,ADCY6,ADCY9,ADIPOR2,ADNP,ADRA2A,ADRB1,AFAP1L2,AFF1,AFF2,AFF3,AGBL4,AIDA,AK4,AKTIP,ALX4,AMOT,AMOTL1,ANK1,ANK3,ANKRA2,ANO1,ANTXR1,ANXA7,APC,API5,ARC,ARF4,ARF6,ARFGEF1,ARFGEF2,ARFIP1,ARHGAP1,ARHGAP11A,ARHGAP26,ARHGAP28,ARHGAP36,ARHGEF12,ARHGEF6,ARHGEF7,ARID2,ARID5B,ARPP19,AR…
GO:BP	regulation of cellular process	GO:0050794	2.28949e-111	AAK1,ABCA1,ABCD2,ABHD2,ABL1,ABL2,ABR,ACER3,ACPP,ACTC1,ACVR1,ACVR2A,ACVR2B,ADAM9,ADAMTS3,ADARB1,ADCY1,ADCY3,ADCY6,ADCY9,ADIPOR2,ADNP,ADRA2A,ADRB1,AFAP1L2,AFF1,AFF2,AFF3,AGBL4,AIDA,AK4,AKTIP,ALX4,AMOT,AMOTL1,ANK1,ANK3,ANKRA2,ANO1,ANTXR1,ANXA7,APC,API5,ARC,ARF4,ARF6,ARFGEF1,ARFGEF2,ARFIP1,ARHGAP1,ARHGAP11A,ARHGAP26,ARHGAP28,ARHGAP36,ARHGEF12,ARHGEF6,ARHGEF7,ARID2,ARID5B,ARPP19,ARRDC3,ARRDC4,ASAP1,AS…
GO:BP	cellular metabolic process	GO:0044237	1.1521e-97	A1CF,AAK1,AASS,ABCA1,ABCD2,ABCD3,ABHD13,ABHD2,ABL1,ABL2,ACBD5,ACER3,ACOX3,ACPP,ACVR1,ACVR2A,ACVR2B,ADAM9,ADARB1,ADCY1,ADCY3,ADCY6,ADCY9,ADRA2A,ADSS,AFAP1L2,AFF1,AFF2,AFF3,AGBL4,AGL,AGMAT,AGPAT5,AIDA,AK1,AK2,AK3,AK4,AKTIP,ALDH5A1,ALG1,ALG2,ALG9,ALPK2,ALPK3,ALX4,AMPD3,ANK1,ANTXR1,ANXA7,ARC,ARF4,ARFGEF1,ARFGEF2,ARID2,ARID5B,ARIH1,ARIH2,ARPP19,ARRDC3,ARRDC4,AS3MT,ASB13,ASB3,ASB4,ASB7,ASCC3,ASH1L,ASPH…
GO:BP	organic substance metabolic process	GO:0071704	1.52866e-97	A1CF,AACS,AAK1,AASS,ABCA1,ABCD2,ABCD3,ABHD13,ABHD2,ABL1,ABL2,ACER3,ACOX3,ACPP,ACVR1,ACVR2A,ACVR2B,ADAM11,ADAM19,ADAM9,ADAMTS14,ADAMTS3,ADAMTS5,ADAMTS6,ADARB1,ADCY1,ADCY3,ADCY6,ADCY9,ADRA2A,ADSS,AFAP1L2,AFF1,AFF2,AFF3,AGBL4,AGL,AGMAT,AGPAT5,AIDA,AK1,AK2,AK3,AK4,AKTIP,ALDH5A1,ALG1,ALG2,ALG9,ALPK2,ALPK3,ALX4,AMPD3,ANK1,ANTXR1,ANXA7,APC,ARC,ARF4,ARFGEF1,ARFGEF2,ARID2,ARID5B,ARIH1,ARIH2,ARPP19,ARRDC3,…
GO:BP	metabolic process	GO:0008152	1.40351e-96	A1CF,AACS,AAK1,AASS,ABCA1,ABCD2,ABCD3,ABHD13,ABHD2,ABL1,ABL2,ACADSB,ACBD5,ACER3,ACOX3,ACPP,ACVR1,ACVR2A,ACVR2B,ADAM11,ADAM19,ADAM9,ADAMTS14,ADAMTS3,ADAMTS5,ADAMTS6,ADARB1,ADCY1,ADCY3,ADCY6,ADCY9,ADIPOR2,ADRA2A,ADRB1,ADSS,AFAP1L2,AFF1,AFF2,AFF3,AGBL4,AGL,AGMAT,AGPAT5,AIDA,AK1,AK2,AK3,AK4,AKTIP,ALDH5A1,ALG1,ALG2,ALG9,ALPK2,ALPK3,ALX4,AMPD3,ANK1,ANTXR1,ANXA7,APC,ARC,ARF4,ARFGEF1,ARFGEF2,ARID2,ARID5B…
GO:BP	primary metabolic process	GO:0044238	3.53461e-92	A1CF,AACS,AAK1,AASS,ABCA1,ABCD2,ABCD3,ABHD13,ABHD2,ABL1,ABL2,ACER3,ACOX3,ACPP,ACVR1,ACVR2A,ACVR2B,ADAM11,ADAM19,ADAM9,ADAMTS14,ADAMTS3,ADAMTS5,ADAMTS6,ADARB1,ADCY1,ADCY3,ADCY6,ADCY9,ADRA2A,ADSS,AFAP1L2,AFF1,AFF2,AFF3,AGBL4,AGL,AGMAT,AGPAT5,AIDA,AK1,AK2,AK3,AK4,AKTIP,ALDH5A1,ALG1,ALG2,ALG9,ALPK2,ALPK3,ALX4,AMPD3,ANK1,ANTXR1,APC,ARF4,ARFGEF1,ARID2,ARID5B,ARIH1,ARIH2,ARPP19,ARRDC3,ARRDC4,ASB13,ASB3,…
GO:BP	nitrogen compound metabolic process	GO:0006807	1.10631e-87	A1CF,AAK1,AASS,ABCA1,ABHD13,ABL1,ABL2,ACER3,ACPP,ACVR1,ACVR2A,ACVR2B,ADAM11,ADAM19,ADAM9,ADAMTS14,ADAMTS3,ADAMTS5,ADAMTS6,ADARB1,ADCY1,ADCY3,ADCY6,ADCY9,ADRA2A,ADSS,AFAP1L2,AFF1,AFF2,AFF3,AGBL4,AGMAT,AIDA,AK1,AK2,AK3,AK4,AKTIP,ALDH5A1,ALG1,ALG2,ALG9,ALPK2,ALPK3,ALX4,AMPD3,ANK1,ANTXR1,APC,ARF4,ARFGEF1,ARID2,ARID5B,ARIH1,ARIH2,ARPP19,ARRDC3,ARRDC4,ASB13,ASB3,ASB4,ASB7,ASCC3,ASH1L,ASPHD2,ASXL1,ATAD2…
GO:BP	macromolecule metabolic process	GO:0043170	1.31377e-83	A1CF,AAK1,ABCA1,ABHD13,ABL1,ABL2,ACVR1,ACVR2A,ACVR2B,ADAM11,ADAM19,ADAM9,ADAMTS14,ADAMTS3,ADAMTS5,ADAMTS6,ADARB1,ADCY1,ADRA2A,AFAP1L2,AFF1,AFF2,AFF3,AGBL4,AGL,AIDA,AKTIP,ALG1,ALG2,ALG9,ALPK2,ALPK3,ALX4,ANK1,ANTXR1,ANXA7,APC,ARC,ARF4,ARFGEF1,ARFGEF2,ARID2,ARID5B,ARIH1,ARIH2,ARPP19,ARRDC3,ARRDC4,ASB13,ASB3,ASB4,ASB7,ASCC3,ASH1L,ASPHD2,ASXL1,ATAD2B,ATF1,ATG12,ATG14,ATG5,ATG7,ATRX,ATXN1,ATXN1L,AUTS2,…
GO:BP	cellular macromolecule metabolic process	GO:0044260	8.81481e-82	AAK1,ABCA1,ABHD13,ABL1,ABL2,ACVR1,ACVR2A,ACVR2B,ADAM9,ADARB1,ADCY1,ADRA2A,AFAP1L2,AFF1,AFF2,AFF3,AGBL4,AGL,AIDA,AKTIP,ALG1,ALG2,ALG9,ALPK2,ALPK3,ALX4,ANK1,ANTXR1,ARC,ARF4,ARFGEF1,ARFGEF2,ARID2,ARID5B,ARIH1,ARIH2,ARPP19,ARRDC3,ARRDC4,ASB13,ASB3,ASB4,ASB7,ASCC3,ASH1L,ASPHD2,ASXL1,ATAD2B,ATF1,ATG12,ATG14,ATG5,ATG7,ATRX,ATXN1,ATXN1L,AUTS2,AXIN2,B3GALNT2,B3GAT1,B3GNT5,BABAM1,BACH2,BATF,BCL11A,BCLAF1,B…
GO:BP	regulation of metabolic process	GO:0019222	8.71095e-72	A1CF,ABCD2,ABL1,ABL2,ACVR1,ACVR2A,ACVR2B,ADAM19,ADAM9,ADAMTS5,ADARB1,ADCY1,ADIPOR2,ADRA2A,ADRB1,AFAP1L2,AFF1,AFF2,AFF3,AGBL4,AIDA,AK4,AKTIP,ALX4,ANK1,ANTXR1,ANXA7,APC,ARC,ARF4,ARFGEF1,ARID2,ARID5B,ARPP19,ARRDC3,ARRDC4,ASH1L,ASXL1,ATAD2B,ATF1,ATG14,ATG5,ATG7,ATP7A,ATRX,ATXN1,ATXN1L,AUTS2,AXIN2,AZIN1,BABAM1,BACH2,BATF,BCL11A,BCLAF1,BCOR,BEND3,BMP7,BMP8A,BMPER,BMPR2,BRCA1,BRE,BRWD1,C9ORF72,CALCR,CAM…
GO:BP	positive regulation of biological process	GO:0048518	2.1618e-70	AAK1,ABCA1,ABCD2,ABL1,ABL2,ABR,ACER3,ACPP,ACVR1,ACVR2A,ACVR2B,ADAM19,ADAM9,ADAMTS3,ADARB1,ADCY1,ADIPOR2,ADRA2A,ADRB1,AFAP1L2,AKTIP,ALX4,AMOT,AMOTL1,ANO1,ANTXR1,APC,ARC,ARF4,ARF6,ARFGEF1,ARFGEF2,ARID5B,ARPP19,ARRDC3,ARRDC4,ASAP1,ASB4,ASH1L,ASXL1,ATAD2B,ATF1,ATG14,ATG5,ATG7,ATP7A,ATRX,ATXN1L,AUTS2,AXIN2,AZIN1,BABAM1,BAIAP2,BCLAF1,BEND3,BICD1,BMP7,BMP8A,BMPER,BMPR2,BNIP3L,BRCA1,BRE,C3AR1,C9ORF72,CAC…
GO:BP	multicellular organismal process	GO:0032501	1.80976e-67	ABCA1,ABHD2,ABL1,ABL2,ABR,ACER3,ACPP,ACTC1,ACVR1,ACVR2A,ACVR2B,ADAM9,ADAMTS3,ADAMTS5,ADAMTS6,ADARB1,ADCY1,ADCY3,ADCY6,ADIPOR2,ADRA2A,ADRB1,AFAP1L2,AFF3,AGFG1,AGPAT5,AIDA,ALDH5A1,ALPK3,ALX4,AMOT,AMOTL1,AMPD3,ANTXR1,APC,ARC,ARF4,ARF6,ARFGEF2,ARID2,ARID5B,ARRDC3,ASAP1,ASB4,ASH1L,ASXL1,ATG5,ATRN,ATRNL1,ATRX,ATXN1,ATXN10,ATXN1L,AXIN2,B3GNT5,BABAM1,BAIAP2,BCOR,BMP7,BMPER,BMPR2,BNC2,BRCA1,C3AR1,C9ORF72,…
GO:BP	localization	GO:0051179	2.98626e-67	A1CF,AAK1,ABCA1,ABCA3,ABCA8,ABCC10,ABCD2,ABCD3,ABL1,ABR,ACVR1,ACVR2B,ADAM9,ADARB1,ADCY1,ADCY3,ADCY6,ADRA2A,AKAP10,AKTIP,AMOT,AMOTL1,ANK1,ANK3,ANKS4B,ANO1,ANO3,ANO5,ANTXR1,AP2A2,AP3M2,AP3S2,AP4E1,APC,AQP4,ARC,ARF4,ARF6,ARFGEF2,ARFIP1,ARFIP2,ARID2,ARL4A,ARL8A,ARMC1,ARRDC4,ASH1L,ASTN2,ATG14,ATG5,ATG7,ATG9A,ATP10A,ATP10B,ATP10D,ATP13A3,ATP1B3,ATP2B2,ATP2B4,ATP2C1,ATP5F1,ATP6V1B2,ATP6V1C1,ATP6V1C2,ATP…
GO:BP	regulation of macromolecule metabolic process	GO:0060255	3.71589e-66	A1CF,ABL1,ACVR1,ACVR2A,ACVR2B,ADAM19,ADAM9,ADARB1,ADCY1,ADRA2A,AFAP1L2,AFF1,AFF2,AFF3,AGBL4,AIDA,AKTIP,ALX4,ANK1,ANTXR1,ANXA7,APC,ARC,ARF4,ARFGEF1,ARID2,ARID5B,ARPP19,ARRDC3,ARRDC4,ASH1L,ASXL1,ATAD2B,ATF1,ATG14,ATG5,ATG7,ATRX,ATXN1,ATXN1L,AUTS2,AXIN2,AZIN1,BABAM1,BACH2,BATF,BCL11A,BCLAF1,BCOR,BEND3,BMP7,BMP8A,BMPER,BMPR2,BRCA1,BRE,BRWD1,C9ORF72,CALCR,CAMK2N1,CAMK4,CARD10,CASR,CAST,CBFA2T2,CBFB,CB…
GO:BP	developmental process	GO:0032502	5.45848e-66	ABHD2,ABL1,ABL2,ABR,ACER3,ACTC1,ACVR1,ACVR2A,ACVR2B,ADAM9,ADAMTS6,ADARB1,ADCY1,ADIPOR2,ADRB1,AFF3,AGFG1,AGPAT5,AIDA,ALDH5A1,ALPK3,ALX4,AMOT,AMOTL1,ANTXR1,ANXA7,APC,ARC,ARF4,ARF6,ARID2,ARID5B,ARRDC3,ASAP1,ASB4,ASH1L,ASXL1,ATG5,ATRN,ATRNL1,ATRX,ATXN1,ATXN10,ATXN1L,AXIN2,B3GNT5,BABAM1,BAIAP2,BATF,BCOR,BMP7,BMP8A,BMPER,BMPR2,BNC2,BRCA1,BRWD1,C3AR1,C9ORF72,CACNB4,CALB1,CALCR,CAMK4,CAMSAP1,CARD10,CASP3…
GO:BP	protein modification process	GO:0036211	8.29243e-65	AAK1,ABCA1,ABHD13,ABL1,ABL2,ACVR1,ACVR2A,ACVR2B,ADAM9,ADARB1,ADRA2A,AIDA,AKTIP,ALG1,ALG2,ALPK2,ALPK3,ARF4,ARFGEF1,ARIH1,ARIH2,ARPP19,ARRDC3,ARRDC4,ASB13,ASB3,ASB4,ASB7,ASH1L,ASPHD2,ASXL1,ATG12,ATG14,ATG5,ATG7,ATRX,AUTS2,AXIN2,B3GALNT2,B3GAT1,B3GNT5,BCOR,BEND3,BMP7,BMP8A,BMPER,BMPR2,BRAP,BRCA1,BRD1,C9ORF72,CAB39L,CAMK2A,CAMK2N1,CAMK4,CAMKK2,CARD10,CBFB,CBLB,CCL20,CCND2,CCNE2,CCNJ,CCNJL,CCNK,CCNL1,…
GO:BP	cellular protein modification process	GO:0006464	8.29243e-65	AAK1,ABCA1,ABHD13,ABL1,ABL2,ACVR1,ACVR2A,ACVR2B,ADAM9,ADARB1,ADRA2A,AIDA,AKTIP,ALG1,ALG2,ALPK2,ALPK3,ARF4,ARFGEF1,ARIH1,ARIH2,ARPP19,ARRDC3,ARRDC4,ASB13,ASB3,ASB4,ASB7,ASH1L,ASPHD2,ASXL1,ATG12,ATG14,ATG5,ATG7,ATRX,AUTS2,AXIN2,B3GALNT2,B3GAT1,B3GNT5,BCOR,BEND3,BMP7,BMP8A,BMPER,BMPR2,BRAP,BRCA1,BRD1,C9ORF72,CAB39L,CAMK2A,CAMK2N1,CAMK4,CAMKK2,CARD10,CBFB,CBLB,CCL20,CCND2,CCNE2,CCNJ,CCNJL,CCNK,CCNL1,…
GO:BP	regulation of cellular metabolic process	GO:0031323	1.61452e-64	ABCD2,ABL1,ACVR1,ACVR2A,ACVR2B,ADAM9,ADARB1,ADCY1,ADRA2A,AFAP1L2,AFF1,AFF2,AFF3,AGBL4,AIDA,AK4,AKTIP,ALX4,ANK1,ANTXR1,ARC,ARF4,ARFGEF1,ARID2,ARID5B,ARPP19,ARRDC3,ARRDC4,ASH1L,ASXL1,ATAD2B,ATF1,ATG14,ATG5,ATG7,ATRX,ATXN1,ATXN1L,AUTS2,AXIN2,BABAM1,BACH2,BATF,BCL11A,BCLAF1,BCOR,BEND3,BMP7,BMP8A,BMPER,BMPR2,BRCA1,BRE,BRWD1,C9ORF72,CALCR,CAMK2N1,CAMK4,CARD10,CAST,CBFA2T2,CBFB,CBLB,CBX7,CCL20,CCND2,CCN…
GO:BP	regulation of primary metabolic process	GO:0080090	2.25169e-64	ABCD2,ABL1,ACVR1,ACVR2A,ACVR2B,ADAM9,ADARB1,ADCY1,ADRA2A,AFAP1L2,AFF1,AFF2,AFF3,AGBL4,AIDA,AK4,AKTIP,ALX4,ANK1,ANTXR1,APC,ARF4,ARFGEF1,ARID2,ARID5B,ARPP19,ARRDC3,ARRDC4,ASH1L,ASXL1,ATAD2B,ATF1,ATG14,ATG5,ATG7,ATRX,ATXN1,ATXN1L,AUTS2,AXIN2,AZIN1,BABAM1,BACH2,BATF,BCL11A,BCLAF1,BCOR,BEND3,BMP7,BMP8A,BMPER,BMPR2,BRCA1,BRE,BRWD1,C9ORF72,CALCR,CAMK2N1,CAMK4,CARD10,CAST,CBFA2T2,CBFB,CBLB,CBX7,CCL20,CCN…
GO:BP	multicellular organism development	GO:0007275	1.00882e-63	ABL1,ABL2,ABR,ACER3,ACTC1,ACVR1,ACVR2A,ACVR2B,ADAM9,ADAMTS6,ADARB1,ADCY1,ADIPOR2,AFF3,AGPAT5,AIDA,ALDH5A1,ALPK3,ALX4,AMOT,AMOTL1,ANTXR1,APC,ARC,ARF4,ARF6,ARID2,ARID5B,ARRDC3,ASAP1,ASB4,ASH1L,ASXL1,ATG5,ATRN,ATRNL1,ATRX,ATXN1,ATXN10,ATXN1L,AXIN2,B3GNT5,BABAM1,BAIAP2,BCOR,BMP7,BMPER,BMPR2,BNC2,BRCA1,C3AR1,C9ORF72,CACNB4,CALB1,CALCR,CAMK4,CAMSAP1,CARD10,CASP3,CBFA2T2,CBFB,CBX7,CCDC141,CCK,CCM2,CD8A,…
GO:BP	macromolecule modification	GO:0043412	1.51852e-63	A1CF,AAK1,ABCA1,ABHD13,ABL1,ABL2,ACVR1,ACVR2A,ACVR2B,ADAM9,ADARB1,ADRA2A,AIDA,AKTIP,ALG1,ALG2,ALG9,ALPK2,ALPK3,ARF4,ARFGEF1,ARIH1,ARIH2,ARPP19,ARRDC3,ARRDC4,ASB13,ASB3,ASB4,ASB7,ASCC3,ASH1L,ASPHD2,ASXL1,ATG12,ATG14,ATG5,ATG7,ATRX,AUTS2,AXIN2,B3GALNT2,B3GAT1,B3GNT5,BCOR,BEND3,BMP7,BMP8A,BMPER,BMPR2,BRAP,BRCA1,BRD1,C9ORF72,CAB39L,CAMK2A,CAMK2N1,CAMK4,CAMKK2,CARD10,CBFB,CBLB,CCL20,CCND2,CCNE2,CCNJ,C…
GO:BP	positive regulation of cellular process	GO:0048522	2.27163e-63	AAK1,ABCA1,ABCD2,ABL1,ABL2,ACER3,ACPP,ACVR1,ACVR2A,ACVR2B,ADAM9,ADAMTS3,ADCY1,ADRA2A,AFAP1L2,AKTIP,ALX4,AMOTL1,ANO1,ANTXR1,APC,ARC,ARF4,ARF6,ARFGEF1,ARID5B,ARPP19,ARRDC3,ARRDC4,ASAP1,ASB4,ASH1L,ASXL1,ATAD2B,ATF1,ATG14,ATG5,ATG7,ATRX,ATXN1L,AUTS2,AXIN2,BABAM1,BAIAP2,BCLAF1,BICD1,BMP7,BMP8A,BMPER,BMPR2,BNIP3L,BRCA1,BRE,C3AR1,C9ORF72,CACNB2,CACNB4,CADM1,CADPS,CALB1,CAMK4,CAPN7,CARD10,CBFA2T2,CBFB,CC…
GO:BP	organonitrogen compound metabolic process	GO:1901564	2.6884e-63	AAK1,AASS,ABCA1,ABHD13,ABL1,ABL2,ACER3,ACPP,ACVR1,ACVR2A,ACVR2B,ADAM11,ADAM19,ADAM9,ADAMTS14,ADAMTS3,ADAMTS5,ADAMTS6,ADARB1,ADCY1,ADCY3,ADCY6,ADCY9,ADRA2A,ADSS,AGBL4,AGMAT,AIDA,AK1,AK2,AK3,AK4,AKTIP,ALDH5A1,ALG1,ALG2,ALPK2,ALPK3,AMPD3,ANTXR1,APC,ARF4,ARFGEF1,ARIH1,ARIH2,ARPP19,ARRDC3,ARRDC4,ASB13,ASB3,ASB4,ASB7,ASH1L,ASPHD2,ASXL1,ATG12,ATG14,ATG5,ATG7,ATP5F1,ATPIF1,ATRX,AUTS2,AXIN2,AZIN1,B3GALNT2…
GO:BP	regulation of nitrogen compound metabolic process	GO:0051171	1.39724e-62	ABL1,ACVR1,ACVR2A,ACVR2B,ADAM9,ADARB1,ADCY1,ADRA2A,AFAP1L2,AFF1,AFF2,AFF3,AGBL4,AIDA,AK4,AKTIP,ALX4,ANK1,ANTXR1,APC,ARF4,ARFGEF1,ARID2,ARID5B,ARPP19,ARRDC3,ARRDC4,ASH1L,ASXL1,ATAD2B,ATF1,ATG14,ATG5,ATG7,ATRX,ATXN1,ATXN1L,AUTS2,AXIN2,AZIN1,BABAM1,BACH2,BATF,BCL11A,BCLAF1,BCOR,BEND3,BMP7,BMP8A,BMPER,BMPR2,BRCA1,BRE,BRWD1,C9ORF72,CALCR,CAMK2N1,CAMK4,CARD10,CAST,CBFA2T2,CBFB,CBLB,CBX7,CCL20,CCND2,CCN…
GO:BP	anatomical structure development	GO:0048856	8.46064e-62	ABHD2,ABL1,ABL2,ABR,ACER3,ACTC1,ACVR1,ACVR2A,ACVR2B,ADAM9,ADAMTS6,ADARB1,ADCY1,ADIPOR2,AFF3,AGFG1,AGPAT5,AIDA,ALDH5A1,ALPK3,ALX4,AMOT,AMOTL1,ANTXR1,ANXA7,APC,ARC,ARF4,ARF6,ARID2,ARID5B,ARRDC3,ASAP1,ASB4,ASH1L,ASXL1,ATG5,ATRN,ATRNL1,ATRX,ATXN1,ATXN10,ATXN1L,AXIN2,B3GNT5,BABAM1,BAIAP2,BCOR,BMP7,BMP8A,BMPER,BMPR2,BNC2,BRCA1,BRWD1,C3AR1,C9ORF72,CACNB4,CALB1,CALCR,CAMK4,CAMSAP1,CARD10,CASP3,CBFA2T2,CB…
GO:BP	cell communication	GO:0007154	6.6293e-60	AAK1,ABCA1,ABHD2,ABL1,ABR,ACPP,ACVR1,ACVR2A,ACVR2B,ADAM9,ADAMTS3,ADARB1,ADCY1,ADCY3,ADCY6,ADCY9,ADIPOR2,ADRA2A,ADRB1,AFAP1L2,AIDA,AMOT,AMOTL1,ANK1,ANK3,ANO1,APC,ARC,ARF6,ARFGEF1,ARFGEF2,ARHGAP1,ARHGAP11A,ARHGAP26,ARHGAP28,ARHGAP36,ARHGEF12,ARHGEF6,ARHGEF7,ARRDC3,ASB13,ASB3,ASB4,ASB7,ASH1L,ASXL1,ATG14,ATG5,ATG7,ATRX,AXIN2,BAIAP2,BCLAF1,BMP7,BMP8A,BMPER,BMPR2,BRAP,BRE,C12ORF74,C3AR1,C9ORF72,CAB39L,…
GO:BP	response to stimulus	GO:0050896	9.64361e-60	AAK1,ABCA1,ABHD2,ABL1,ABL2,ABR,ACER3,ACPP,ACVR1,ACVR2A,ACVR2B,ADAM9,ADAMTS3,ADAMTS5,ADCY1,ADCY3,ADCY6,ADCY9,ADIPOR2,ADRA2A,ADRB1,AFAP1L2,AFF3,AIDA,AK4,AKTIP,ALG2,AMOT,AMOTL1,ANK1,ANK3,ANKS4B,ANO1,ANXA7,APC,ARC,ARF6,ARFGEF1,ARFGEF2,ARHGAP1,ARHGAP11A,ARHGAP26,ARHGAP28,ARHGAP36,ARHGEF12,ARHGEF6,ARHGEF7,ARRDC3,AS3MT,ASB13,ASB3,ASB4,ASB7,ASCC3,ASH1L,ASXL1,ATG14,ATG5,ATG7,ATRX,AXIN2,BABAM1,BAIAP2,BCLAF…
GO:BP	cellular protein metabolic process	GO:0044267	6.63565e-59	AAK1,ABCA1,ABHD13,ABL1,ABL2,ACVR1,ACVR2A,ACVR2B,ADAM9,ADARB1,ADRA2A,AIDA,AKTIP,ALG1,ALG2,ALPK2,ALPK3,ANTXR1,ARF4,ARFGEF1,ARIH1,ARIH2,ARPP19,ARRDC3,ARRDC4,ASB13,ASB3,ASB4,ASB7,ASH1L,ASPHD2,ASXL1,ATG12,ATG14,ATG5,ATG7,ATRX,AUTS2,AXIN2,B3GALNT2,B3GAT1,B3GNT5,BCOR,BEND3,BMP7,BMP8A,BMPER,BMPR2,BRAP,BRCA1,BRD1,C9ORF72,CAB39L,CAMK2A,CAMK2N1,CAMK4,CAMKK2,CARD10,CAST,CBFB,CBLB,CCL20,CCND2,CCNE2,CCNJ,CCNJL…
GO:BP	signaling	GO:0023052	2.53759e-58	AAK1,ABCA1,ABHD2,ABL1,ABR,ACPP,ACVR1,ACVR2A,ACVR2B,ADAM9,ADAMTS3,ADARB1,ADCY1,ADCY3,ADCY6,ADCY9,ADIPOR2,ADRA2A,ADRB1,AFAP1L2,AIDA,AMOT,AMOTL1,ANK1,ANK3,ANO1,APC,ARC,ARF6,ARFGEF1,ARFGEF2,ARHGAP1,ARHGAP11A,ARHGAP26,ARHGAP28,ARHGAP36,ARHGEF12,ARHGEF6,ARHGEF7,ARRDC3,ASB13,ASB3,ASB4,ASB7,ASH1L,ASXL1,ATRX,AXIN2,BAIAP2,BCLAF1,BMP7,BMP8A,BMPER,BMPR2,BRAP,BRE,C12ORF74,C3AR1,C9ORF72,CAB39L,CACNB2,CACNB4,CA…
GO:BP	system development	GO:0048731	2.75515e-58	ABL1,ABL2,ABR,ACER3,ACTC1,ACVR1,ACVR2A,ACVR2B,ADAM9,ADAMTS6,ADARB1,ADCY1,ADIPOR2,AGPAT5,ALDH5A1,ALPK3,ALX4,AMOT,AMOTL1,ANTXR1,ARF4,ARF6,ARID2,ARID5B,ARRDC3,ASAP1,ASB4,ASH1L,ASXL1,ATG5,ATRN,ATRNL1,ATRX,ATXN1,ATXN10,ATXN1L,AXIN2,B3GNT5,BABAM1,BAIAP2,BCOR,BMP7,BMPER,BMPR2,BNC2,C3AR1,C9ORF72,CACNB4,CALB1,CALCR,CAMK4,CAMSAP1,CARD10,CASP3,CBFA2T2,CBFB,CBX7,CCDC141,CCK,CCM2,CD8A,CDH23,CDON,CHODL,CLMP,CL…
GO:BP	protein metabolic process	GO:0019538	4.48094e-58	AAK1,ABCA1,ABHD13,ABL1,ABL2,ACVR1,ACVR2A,ACVR2B,ADAM11,ADAM19,ADAM9,ADAMTS14,ADAMTS3,ADAMTS5,ADAMTS6,ADARB1,ADRA2A,AGBL4,AIDA,AKTIP,ALG1,ALG2,ALPK2,ALPK3,ANTXR1,APC,ARF4,ARFGEF1,ARIH1,ARIH2,ARPP19,ARRDC3,ARRDC4,ASB13,ASB3,ASB4,ASB7,ASH1L,ASPHD2,ASXL1,ATG12,ATG14,ATG5,ATG7,ATRX,AUTS2,AXIN2,AZIN1,B3GALNT2,B3GAT1,B3GNT5,BACE1,BCOR,BEND3,BMP7,BMP8A,BMPER,BMPR2,BRAP,BRCA1,BRD1,C9ORF72,CAB39L,CAMK2A,CA…
GO:BP	cellular response to stimulus	GO:0051716	3.38356e-57	AAK1,ABCA1,ABHD2,ABL1,ABL2,ABR,ACPP,ACVR1,ACVR2A,ACVR2B,ADAM9,ADAMTS3,ADCY1,ADCY3,ADCY6,ADCY9,ADIPOR2,ADRA2A,ADRB1,AFAP1L2,AIDA,AK4,AKTIP,AMOT,AMOTL1,ANK1,ANK3,ANKS4B,ANO1,APC,ARC,ARF6,ARFGEF1,ARFGEF2,ARHGAP1,ARHGAP11A,ARHGAP26,ARHGAP28,ARHGAP36,ARHGEF12,ARHGEF6,ARHGEF7,ARRDC3,AS3MT,ASB13,ASB3,ASB4,ASB7,ASCC3,ASH1L,ASXL1,ATG14,ATG5,ATG7,ATRX,AXIN2,BABAM1,BCLAF1,BMP7,BMP8A,BMPER,BMPR2,BRAP,BRCA1,B…
GO:BP	transport	GO:0006810	7.66835e-51	AAK1,ABCA1,ABCA3,ABCA8,ABCC10,ABCD2,ABCD3,ABL1,ABR,ACVR2B,ADAM9,ADCY1,ADCY6,ADRA2A,AKTIP,ANK3,ANO1,ANO3,ANO5,ANTXR1,AP2A2,AP3M2,AP3S2,AP4E1,AQP4,ARC,ARF4,ARF6,ARFGEF2,ARFIP1,ARFIP2,ARL4A,ARL8A,ARMC1,ARRDC4,ATG14,ATG5,ATG7,ATG9A,ATP10A,ATP10B,ATP10D,ATP13A3,ATP1B3,ATP2B2,ATP2B4,ATP2C1,ATP5F1,ATP6V1B2,ATP6V1C1,ATP6V1C2,ATP7A,ATP8A1,ATP8B1,AZIN1,BEST4,BICD1,BMP7,C17ORF75,C9ORF72,CACHD1,CACNA1C,CACNB…
GO:BP	establishment of localization	GO:0051234	2.83357e-48	AAK1,ABCA1,ABCA3,ABCA8,ABCC10,ABCD2,ABCD3,ABL1,ABR,ACVR2B,ADAM9,ADCY1,ADCY6,ADRA2A,AKTIP,ANK3,ANO1,ANO3,ANO5,ANTXR1,AP2A2,AP3M2,AP3S2,AP4E1,AQP4,ARC,ARF4,ARF6,ARFGEF2,ARFIP1,ARFIP2,ARL4A,ARL8A,ARMC1,ARRDC4,ATG14,ATG5,ATG7,ATG9A,ATP10A,ATP10B,ATP10D,ATP13A3,ATP1B3,ATP2B2,ATP2B4,ATP2C1,ATP5F1,ATP6V1B2,ATP6V1C1,ATP6V1C2,ATP7A,ATP8A1,ATP8B1,AZIN1,BEST4,BICD1,BMP7,C17ORF75,C9ORF72,CACHD1,CACNA1C,CACNB…
GO:BP	negative regulation of biological process	GO:0048519	3.3464e-47	ABL1,ABR,ACTC1,ACVR1,ACVR2B,ADAMTS5,ADARB1,ADNP,ADRA2A,ADRB1,AGBL4,AIDA,AMOT,ANTXR1,ANXA7,APC,API5,ARC,ARF4,ARF6,ARFGEF1,ARHGAP28,ARID2,ARPP19,ARRDC3,ASAP1,ASH1L,ASTN2,ASXL1,ATAD2B,ATG14,ATG5,ATG7,ATRX,ATXN1,ATXN1L,AVEN,AXIN2,AZIN1,BCL11A,BCLAF1,BCOR,BEND3,BMP7,BMPER,BMPR2,BRAP,BRCA1,BRE,BTG1,BTG2,C9ORF72,CALCR,CAMK2N1,CAMSAP1,CARD10,CAST,CBFA2T2,CBFB,CBLB,CBX7,CCNK,CCP110,CD274,CD2AP,CD80,CDK12,…
GO:BP	regulation of biological quality	GO:0065008	7.11899e-46	AAK1,ABCA1,ABL1,ABL2,ABR,ACOX3,ACVR2A,ACVR2B,ADAMTS5,ADCY1,ADCY6,ADIPOR2,ADRA2A,ADRB1,ALDH5A1,AMPD3,ANK3,ANO1,ANO3,ANXA7,ARC,ARF4,ARF6,ARFGEF1,ARHGAP28,ARID2,ARRDC3,ASXL1,ATG5,ATP10A,ATP10B,ATP10D,ATP13A3,ATP1B3,ATP2B2,ATP2B4,ATP7A,ATP8A1,ATP8B1,ATRX,AXIN2,BAIAP2,BMP7,BMPR2,BRWD1,C3AR1,CACNB2,CACNB4,CACNG2,CADPS,CALB1,CALCR,CASP3,CASR,CCNE2,CD47,CDC37L1,CDC42EP3,CDH23,CELF6,CFDP1,CHMP2B,CHRNA6,CL…
GO:BP	signal transduction	GO:0007165	2.36127e-44	AAK1,ABCA1,ABHD2,ABL1,ABR,ACPP,ACVR1,ACVR2A,ACVR2B,ADAM9,ADAMTS3,ADCY1,ADCY3,ADCY6,ADCY9,ADIPOR2,ADRA2A,ADRB1,AFAP1L2,AIDA,AMOT,AMOTL1,ANK1,ANK3,APC,ARC,ARF6,ARFGEF1,ARFGEF2,ARHGAP1,ARHGAP11A,ARHGAP26,ARHGAP28,ARHGAP36,ARHGEF12,ARHGEF6,ARHGEF7,ARRDC3,ASB13,ASB3,ASB4,ASB7,ASH1L,ASXL1,ATRX,AXIN2,BCLAF1,BMP7,BMP8A,BMPER,BMPR2,BRAP,BRE,C12ORF74,C3AR1,C9ORF72,CAB39L,CACNB4,CACNG2,CALCR,CALM1,CAMK2N1,C…
GO:BP	negative regulation of cellular process	GO:0048523	4.4082e-43	ABL1,ABR,ACTC1,ACVR1,ACVR2B,ADARB1,ADNP,ADRA2A,AGBL4,AIDA,ANTXR1,APC,API5,ARC,ARF4,ARFGEF1,ARHGAP28,ARID2,ARPP19,ARRDC3,ASAP1,ASH1L,ASXL1,ATAD2B,ATG14,ATG5,ATG7,ATRX,ATXN1,ATXN1L,AVEN,AXIN2,BCL11A,BCLAF1,BCOR,BEND3,BMP7,BMPER,BMPR2,BRAP,BRCA1,BRE,BTG1,BTG2,C9ORF72,CAMK2N1,CAMSAP1,CARD10,CAST,CBFA2T2,CBFB,CBLB,CBX7,CCNK,CCP110,CD274,CD2AP,CD80,CDK12,CDYL2,CFDP1,CHFR,CHORDC1,CLOCK,CNOT6L,COPS8,CORO…
GO:BP	phosphorus metabolic process	GO:0006793	1.12707e-41	AAK1,ABL1,ABL2,ACPP,ACVR1,ACVR2A,ACVR2B,ADAM9,ADARB1,ADCY1,ADCY3,ADCY6,ADCY9,ADRA2A,ADSS,AGPAT5,AIDA,AK1,AK2,AK3,AK4,AKTIP,ALPK2,ALPK3,AMPD3,ARPP19,ASH1L,ATG14,ATP5F1,AXIN2,BMP7,BMP8A,BMPER,BMPR2,BPGM,BRAP,C9ORF72,CAB39L,CACNB4,CAMK2A,CAMK2N1,CAMK4,CAMKK2,CARD10,CBLB,CCL20,CCND2,CCNE2,CCNJ,CCNJL,CCNK,CCNL1,CCNT2,CD4,CDC42BPA,CDC7,CDK12,CDK19,CDON,CDS1,CHKA,CHORDC1,CLK4,COASY,COL4A3BP,COPS8,COQ9,C…
GO:BP	positive regulation of metabolic process	GO:0009893	2.05247e-41	ABCD2,ABL1,ABL2,ACVR1,ACVR2A,ACVR2B,ADAM19,ADAM9,ADIPOR2,ADRA2A,ADRB1,AFAP1L2,AKTIP,ALX4,ANTXR1,APC,ARF4,ARFGEF1,ARID5B,ARPP19,ARRDC3,ARRDC4,ASH1L,ASXL1,ATAD2B,ATF1,ATG14,ATG5,ATG7,ATP7A,ATRX,AUTS2,AXIN2,BABAM1,BCLAF1,BEND3,BMP7,BMP8A,BMPER,BMPR2,BRCA1,BRE,C9ORF72,CAMK2N1,CAMK4,CARD10,CASR,CBFB,CCL20,CCNK,CCNT2,CD4,CDC7,CDON,CLOCK,CNOT6,CNOT6L,COPS8,CREB1,CREB3L2,CREBBP,CRKL,CSF1R,CSRNP2,CSRNP3,C…
GO:BP	phosphate-containing compound metabolic process	GO:0006796	3.72746e-41	AAK1,ABL1,ABL2,ACPP,ACVR1,ACVR2A,ACVR2B,ADAM9,ADARB1,ADCY1,ADCY3,ADCY6,ADCY9,ADRA2A,ADSS,AGPAT5,AIDA,AK1,AK2,AK3,AK4,AKTIP,ALPK2,ALPK3,AMPD3,ARPP19,ASH1L,ATG14,ATP5F1,AXIN2,BMP7,BMP8A,BMPER,BMPR2,BPGM,BRAP,C9ORF72,CAB39L,CACNB4,CAMK2A,CAMK2N1,CAMK4,CAMKK2,CARD10,CBLB,CCL20,CCND2,CCNE2,CCNJ,CCNJL,CCNK,CCNL1,CCNT2,CD4,CDC42BPA,CDC7,CDK12,CDK19,CDON,CDS1,CHKA,CHORDC1,CLK4,COASY,COL4A3BP,COPS8,COQ9,C…
GO:BP	regulation of gene expression	GO:0010468	7.20089e-41	A1CF,ABL1,ACVR1,ACVR2A,ACVR2B,ADAM19,ADCY1,AFAP1L2,AFF1,AFF2,AFF3,AGBL4,ALX4,ANK1,ANXA7,ARF4,ARID2,ARID5B,ASH1L,ASXL1,ATAD2B,ATF1,ATG14,ATRX,ATXN1,ATXN1L,AUTS2,AXIN2,BACH2,BATF,BCL11A,BCLAF1,BCOR,BEND3,BMP7,BMPER,BMPR2,BRCA1,BRWD1,CALCR,CAMK2N1,CAMK4,CASR,CAST,CBFA2T2,CBFB,CBX7,CCNK,CCNL1,CCNT2,CDK12,CDON,CELF1,CELF2,CELF5,CELF6,CHD5,CLK4,CLOCK,CNOT6,CNOT6L,CPEB1,CREB1,CREB3L2,CREBBP,CREBL2,CREG1…
GO:BP	cellular component organization	GO:0016043	8.92217e-41	AAK1,ABCA1,ABCD3,ABL1,ABL2,ABR,ACPP,ACTC1,ADAM9,ADAMTS14,ADARB1,ADCY1,AGFG1,AIDA,AKTIP,ALDH5A1,AMOT,AMOTL1,ANK3,ANKRA2,ANKS4B,ANO3,ANTXR1,ANXA7,APC,ARC,ARF4,ARF6,ARFGEF1,ARFGEF2,ARHGAP26,ARHGAP28,ARID1A,ARID2,ASAP1,ASCC3,ASH1L,ASXL1,ATAD2B,ATG12,ATG14,ATG5,ATG7,ATG9A,ATL2,ATP10A,ATP10B,ATP10D,ATP8A1,ATP8B1,ATRX,ATXN10,ATXN1L,ATXN2,AUTS2,AXIN2,BAIAP2,BCOR,BEND3,BICD1,BMP7,BMPR2,BRCA1,BRD1,BRE,BRWD…
GO:BP	cellular component organization or biogenesis	GO:0071840	2.47739e-39	AAK1,ABCA1,ABCD3,ABL1,ABL2,ABR,ACPP,ACTC1,ADAM9,ADAMTS14,ADARB1,ADCY1,AGFG1,AIDA,AKTIP,ALDH5A1,ALG9,AMOT,AMOTL1,ANK3,ANKRA2,ANKS4B,ANO3,ANTXR1,ANXA7,APC,ARC,ARF4,ARF6,ARFGEF1,ARFGEF2,ARHGAP26,ARHGAP28,ARID1A,ARID2,ARRDC4,ASAP1,ASCC3,ASH1L,ASXL1,ATAD2B,ATG12,ATG14,ATG5,ATG7,ATG9A,ATL2,ATP10A,ATP10B,ATP10D,ATP8A1,ATP8B1,ATRX,ATXN10,ATXN1L,ATXN2,AUTS2,AXIN2,BAIAP2,BCOR,BEND3,BICD1,BMP7,BMPR2,BRCA1,B…
GO:BP	regulation of cell communication	GO:0010646	4.38012e-38	AAK1,ABCA1,ABL1,ABR,ACPP,ACVR1,ACVR2A,ACVR2B,ADAM9,ADAMTS3,ADCY1,ADCY6,ADRA2A,AFAP1L2,AIDA,AMOT,ANO1,APC,ARC,ARF6,ARFGEF1,ARFGEF2,ARHGAP26,ARHGAP28,ARHGEF12,ARHGEF6,ARHGEF7,ARRDC3,ASH1L,ASXL1,AXIN2,BAIAP2,BCLAF1,BMP7,BMP8A,BMPER,BMPR2,BRAP,C12ORF74,C9ORF72,CACNB2,CACNB4,CACNG2,CALB1,CAMK2N1,CARD10,CBFA2T2,CBLB,CCL20,CD180,CD2AP,CD4,CDC42SE2,CDK12,CDON,CHRNA6,CLOCK,CNKSR2,COPS8,CPLX2,CREB1,CREBBP,…
GO:BP	regulation of signaling	GO:0023051	9.12478e-38	AAK1,ABCA1,ABL1,ABR,ACPP,ACVR1,ACVR2A,ACVR2B,ADAM9,ADAMTS3,ADCY1,ADCY6,ADRA2A,AFAP1L2,AIDA,AMOT,ANO1,APC,ARC,ARF6,ARFGEF1,ARFGEF2,ARHGAP26,ARHGAP28,ARHGEF12,ARHGEF6,ARHGEF7,ARRDC3,ASH1L,ASXL1,AXIN2,BAIAP2,BCLAF1,BMP7,BMP8A,BMPER,BMPR2,BRAP,C12ORF74,C9ORF72,CACNB2,CACNB4,CACNG2,CALB1,CAMK2N1,CARD10,CBFA2T2,CBLB,CCL20,CD180,CD2AP,CD4,CDC42SE2,CDK12,CDON,CHRNA6,CLOCK,CNKSR2,COPS8,CPLX2,CREB1,CREBBP,…
GO:BP	cellular developmental process	GO:0048869	3.0518e-37	ABHD2,ABL1,ABL2,ACTC1,ACVR1,ACVR2A,ACVR2B,ADAM9,ADARB1,ADCY1,AGFG1,AGPAT5,ALPK3,AMOT,ANTXR1,ANXA7,APC,ARC,ARF4,ARF6,ASAP1,ASB4,ASXL1,ATG5,ATRX,ATXN10,AXIN2,BAIAP2,BATF,BMP7,BMP8A,BMPR2,BRWD1,C9ORF72,CACNB4,CALCR,CAMK4,CAMSAP1,CASP3,CBFA2T2,CBFB,CCK,CCM2,CD8A,CDC42EP3,CDH23,CDK12,CDON,CFDP1,CHD5,CHODL,CLOCK,CLRN1,COL12A1,COL25A1,COL4A3BP,CORO1C,CREB1,CREB3L2,CRKL,CSF1R,CTNNA2,CUL3,CYFIP2,CYLD,DAAM…
GO:BP	cell differentiation	GO:0030154	7.34675e-37	ABHD2,ABL1,ABL2,ACTC1,ACVR1,ACVR2A,ACVR2B,ADAM9,ADARB1,ADCY1,AGFG1,AGPAT5,ALPK3,AMOT,ANTXR1,ANXA7,APC,ARF4,ARF6,ASAP1,ASB4,ASXL1,ATG5,ATRX,ATXN10,AXIN2,BAIAP2,BATF,BMP7,BMP8A,BMPR2,C9ORF72,CACNB4,CALCR,CAMK4,CAMSAP1,CASP3,CBFA2T2,CBFB,CCK,CCM2,CD8A,CDH23,CDK12,CDON,CHD5,CHODL,CLOCK,CLRN1,COL12A1,COL25A1,CORO1C,CREB1,CREB3L2,CRKL,CSF1R,CTNNA2,CYFIP2,CYLD,DAAM2,DAB2IP,DAGLA,DCX,DDX6,DISC1,DLG5,DLL4…
GO:BP	animal organ development	GO:0048513	7.81274e-37	ABL1,ABR,ACTC1,ACVR1,ACVR2A,ACVR2B,ADAM9,ADAMTS6,ADARB1,AGPAT5,ALPK3,ALX4,ARF6,ARID2,ARID5B,ARRDC3,ASH1L,ASXL1,ATG5,ATRN,ATRNL1,ATRX,ATXN1L,AXIN2,B3GNT5,BABAM1,BCOR,BMP7,BMPER,BMPR2,BNC2,CACNB4,CALB1,CALCR,CAMK4,CASP3,CBFB,CBX7,CCDC141,CCM2,CD8A,CDH23,CDON,CLOCK,CLRN1,COL12A1,COL13A1,COL4A3BP,CORO1C,CPE,CREB1,CREB3L2,CRKL,CSF1R,CTNNA2,CUL3,CXCR5,CYLD,DAAM2,DAB2IP,DCX,DISC1,DLG5,DLL4,DLX1,DPYSL2,D…
GO:BP	regulation of RNA metabolic process	GO:0051252	9.8264e-37	ABL1,ACVR1,ACVR2A,ACVR2B,ADCY1,AFAP1L2,AFF1,AFF2,AFF3,AGBL4,ALX4,ANK1,ARF4,ARID2,ARID5B,ASH1L,ASXL1,ATAD2B,ATF1,ATRX,ATXN1,ATXN1L,AUTS2,AXIN2,BACH2,BATF,BCL11A,BCLAF1,BCOR,BEND3,BMP7,BMPER,BMPR2,BRCA1,BRWD1,CALCR,CAMK4,CBFA2T2,CBFB,CBX7,CCNK,CCNL1,CCNT2,CDK12,CDON,CDYL2,CELF1,CELF2,CELF5,CELF6,CHD5,CLK4,CLOCK,CNOT6,CNOT6L,CREB1,CREB3L2,CREBBP,CREBL2,CREG1,CSRNP2,CSRNP3,CUL3,CUX1,CYLD,DAB2IP,DCP2,…
GO:BP	regulation of nucleobase-containing compound metabolic process	GO:0019219	1.43877e-36	ABL1,ACVR1,ACVR2A,ACVR2B,ADCY1,AFAP1L2,AFF1,AFF2,AFF3,AGBL4,AK4,ALX4,ANK1,ARF4,ARID2,ARID5B,ASH1L,ASXL1,ATAD2B,ATF1,ATRX,ATXN1,ATXN1L,AUTS2,AXIN2,BABAM1,BACH2,BATF,BCL11A,BCLAF1,BCOR,BEND3,BMP7,BMPER,BMPR2,BRCA1,BRE,BRWD1,CALCR,CAMK4,CBFA2T2,CBFB,CBX7,CCNK,CCNL1,CCNT2,CDK12,CDON,CDYL2,CELF1,CELF2,CELF5,CELF6,CHD5,CLK4,CLOCK,CNOT6,CNOT6L,CREB1,CREB3L2,CREBBP,CREBL2,CREG1,CSRNP2,CSRNP3,CUL3,CUX1,CY…
GO:BP	positive regulation of macromolecule metabolic process	GO:0010604	3.96715e-36	ABL1,ACVR1,ACVR2A,ACVR2B,ADAM19,ADAM9,ADRA2A,AFAP1L2,AKTIP,ALX4,ANTXR1,APC,ARF4,ARFGEF1,ARID5B,ARRDC3,ARRDC4,ASH1L,ASXL1,ATAD2B,ATF1,ATG14,ATG7,ATRX,AUTS2,AXIN2,BABAM1,BCLAF1,BMP7,BMP8A,BMPER,BMPR2,BRCA1,BRE,CAMK2N1,CAMK4,CARD10,CASR,CBFB,CCL20,CCNK,CCNT2,CD4,CDC7,CDON,CLOCK,CNOT6,CNOT6L,COPS8,CREB1,CREB3L2,CREBBP,CRKL,CSF1R,CSRNP2,CSRNP3,CTIF,CUL3,CUL4B,CYFIP2,DAB2IP,DBF4,DCUN1D1,DCUN1D3,DCUN1D4…
GO:BP	biosynthetic process	GO:0009058	6.63001e-36	AASS,ABCA1,ABCD3,ABL1,ACER3,ACVR1,ACVR2A,ACVR2B,ADAMTS3,ADCY1,ADCY3,ADCY6,ADCY9,ADSS,AFAP1L2,AFF1,AFF2,AFF3,AGBL4,AGL,AGMAT,AK1,AK2,AK3,AK4,ALG1,ALG2,ALX4,AMPD3,ANK1,ARF4,ARFGEF1,ARID2,ARID5B,ARPP19,ASH1L,ASXL1,ATAD2B,ATF1,ATG12,ATG5,ATG7,ATP5F1,ATPIF1,ATRX,ATXN1,ATXN1L,AUTS2,AZIN1,B3GALNT2,B3GAT1,B3GNT5,BACH2,BATF,BCAT1,BCL11A,BCLAF1,BCOR,BEND3,BHMT,BMP7,BMPER,BMPR2,BRCA1,BRWD1,CAMK4,CBFA2T2,CBF…
GO:BP	organic substance biosynthetic process	GO:1901576	1.34856e-35	AASS,ABCA1,ABCD3,ABL1,ACER3,ACVR1,ACVR2A,ACVR2B,ADCY1,ADCY3,ADCY6,ADCY9,ADSS,AFAP1L2,AFF1,AFF2,AFF3,AGBL4,AGL,AGMAT,AK1,AK2,AK3,AK4,ALG1,ALG2,ALX4,AMPD3,ANK1,ARF4,ARFGEF1,ARID2,ARID5B,ARPP19,ASH1L,ASXL1,ATAD2B,ATF1,ATG12,ATG5,ATG7,ATP5F1,ATPIF1,ATRX,ATXN1,ATXN1L,AUTS2,AZIN1,B3GALNT2,B3GAT1,B3GNT5,BACH2,BATF,BCAT1,BCL11A,BCLAF1,BCOR,BEND3,BHMT,BMP7,BMPER,BMPR2,BRCA1,BRWD1,CAMK4,CBFA2T2,CBFB,CBX7,C…
GO:BP	positive regulation of cellular metabolic process	GO:0031325	1.61695e-35	ABCD2,ABL1,ACVR1,ACVR2A,ACVR2B,ADAM9,ADRA2A,AFAP1L2,AKTIP,ALX4,ANTXR1,ARF4,ARFGEF1,ARID5B,ARPP19,ARRDC3,ARRDC4,ASH1L,ASXL1,ATAD2B,ATF1,ATG14,ATG5,ATG7,ATRX,AUTS2,AXIN2,BABAM1,BCLAF1,BMP7,BMP8A,BMPER,BMPR2,BRCA1,BRE,C9ORF72,CAMK4,CARD10,CBFB,CCL20,CCNK,CCNT2,CD4,CDC7,CDON,CLOCK,CNOT6,CNOT6L,COPS8,CREB1,CREB3L2,CREBBP,CRKL,CSF1R,CSRNP2,CSRNP3,CTIF,CUL3,CYFIP2,DAB2IP,DBF4,DCUN1D1,DCUN1D3,DCUN1D4,DDA…
GO:BP	cellular biosynthetic process	GO:0044249	3.75523e-35	AASS,ABCA1,ABCD3,ABL1,ACER3,ACVR1,ACVR2A,ACVR2B,ADCY1,ADCY3,ADCY6,ADCY9,ADSS,AFAP1L2,AFF1,AFF2,AFF3,AGBL4,AGL,AGMAT,AK1,AK2,AK3,AK4,ALG1,ALG2,ALX4,AMPD3,ANK1,ARF4,ARFGEF1,ARID2,ARID5B,ARPP19,ASH1L,ASXL1,ATAD2B,ATF1,ATG12,ATG5,ATG7,ATP5F1,ATPIF1,ATRX,ATXN1,ATXN1L,AUTS2,AZIN1,B3GALNT2,B3GAT1,B3GNT5,BACH2,BATF,BCAT1,BCL11A,BCLAF1,BCOR,BEND3,BHMT,BMP7,BMPER,BMPR2,BRCA1,BRWD1,CAMK4,CBFA2T2,CBFB,CBX7,C…
GO:BP	cellular localization	GO:0051641	2.66904e-34	A1CF,ABCA1,ABCD3,ABL1,ADCY1,ADCY6,ADRA2A,AKTIP,AMOT,ANK1,ANK3,ANO1,AP2A2,AP3M2,AP3S2,AP4E1,ARC,ARF4,ARF6,ARFIP1,ARFIP2,ARL4A,ARL8A,ASTN2,ATG14,ATG5,ATG9A,ATRX,AXIN2,BMP7,C17ORF75,CACNB2,CACNB4,CACNG2,CADPS,CARD10,CCDC141,CCDC88A,CCNE2,CD2AP,CHMP2B,CHRNA6,CLTCL1,CNTLN,COL4A3BP,CORO1C,CPE,CPLX2,CREB3L2,CRKL,CUL3,CYLD,DCP1A,DERL3,DGKI,DGKQ,DISC1,DLG3,DNAJC27,DNM3,DRD1,EFR3A,EGF,EHD3,EPHA5,EPS15,ERBB…
GO:BP	regulation of molecular function	GO:0065009	9.50983e-34	ABL1,ABL2,ABR,ACVR2A,ACVR2B,ADAM9,ADARB1,ADCY1,ADRA2A,ADRB1,AGAP1,AGFG1,AIDA,AKAP5,AKTIP,AMOT,ANTXR1,ARC,ARF4,ARF6,ARFGEF1,ARHGAP1,ARHGAP26,ARHGAP28,ARHGEF12,ARID5B,ARPP19,ARRDC3,ARRDC4,ASAP1,ATG14,ATP1B3,ATP7A,ATPIF1,AZIN1,BMP7,C9ORF72,CACNB2,CACNB4,CACNG2,CAMK2N1,CARD10,CASR,CAST,CBLB,CCL20,CCND2,CCNE2,CCNJ,CCNJL,CCNK,CCNL1,CCNT2,CCPG1,CDK12,CDON,CHORDC1,CLOCK,CNOT6,COPS8,CORO1C,CRKL,CSF1R,CSRN…
GO:BP	nervous system development	GO:0007399	1.00616e-33	ABL1,ABL2,ABR,ACER3,ACVR2B,ADARB1,ADCY1,ALDH5A1,ARF4,ARF6,ASAP1,ATRN,ATRX,ATXN1,ATXN10,ATXN1L,B3GNT5,BAIAP2,BMP7,BMPR2,C9ORF72,CAMSAP1,CASP3,CBFA2T2,CCDC141,CCK,CDH23,CDON,CHODL,CLRN1,COL25A1,CREB1,CRKL,CSF1R,CTNNA2,CYFIP2,DAAM2,DAB2IP,DAGLA,DCX,DDX6,DISC1,DLG5,DLL4,DLX1,DPYSL2,DPYSL3,DPYSL5,DRD1,DSCAM,EDNRA,EDNRB,EFNB1,EFNB2,EGF,EGFLAM,ENC1,EPHA5,EPHA7,EPHB1,ERBB4,EYA1,FAM126A,FANCD2,FGF14,FGF9,…
GO:BP	positive regulation of nitrogen compound metabolic process	GO:0051173	1.49833e-33	ABL1,ACVR1,ACVR2A,ACVR2B,ADAM9,ADRA2A,AFAP1L2,AKTIP,ALX4,ANTXR1,APC,ARF4,ARFGEF1,ARID5B,ARRDC3,ARRDC4,ASH1L,ASXL1,ATAD2B,ATF1,ATG14,ATG7,ATRX,AUTS2,AXIN2,BABAM1,BCLAF1,BMP7,BMP8A,BMPER,BMPR2,BRCA1,BRE,CAMK4,CARD10,CBFB,CCL20,CCNK,CCNT2,CD4,CDON,CLOCK,CNOT6,CNOT6L,COPS8,CREB1,CREB3L2,CREBBP,CRKL,CSF1R,CSRNP2,CSRNP3,CTIF,CUL3,CUL4B,CYFIP2,DAB2IP,DBF4,DCUN1D1,DCUN1D3,DCUN1D4,DDAH1,DGKQ,DISC1,DLX1,DN…
GO:BP	gene expression	GO:0010467	3.72332e-33	A1CF,ABL1,ACVR1,ACVR2A,ACVR2B,ADAM19,ADAMTS3,ADARB1,ADCY1,AFAP1L2,AFF1,AFF2,AFF3,AGBL4,ALG9,ALX4,ANK1,ANXA7,ARF4,ARID2,ARID5B,ASH1L,ASXL1,ATAD2B,ATF1,ATG14,ATRX,ATXN1,ATXN1L,AUTS2,AXIN2,BACH2,BATF,BCAS2,BCL11A,BCLAF1,BCOR,BEND3,BMP7,BMPER,BMPR2,BRCA1,BRWD1,CALCR,CAMK2N1,CAMK4,CASR,CAST,CBFA2T2,CBFB,CBX7,CCNK,CCNL1,CCNT2,CDC40,CDK12,CDON,CELF1,CELF2,CELF5,CELF6,CHD5,CLK4,CLOCK,CNOT6,CNOT6L,CORIN,C…
GO:BP	macromolecule biosynthetic process	GO:0009059	4.59238e-33	ABCA1,ABL1,ACVR1,ACVR2A,ACVR2B,ADCY1,AFAP1L2,AFF1,AFF2,AFF3,AGBL4,AGL,ALG1,ALG2,ALX4,ANK1,ARF4,ARFGEF1,ARID2,ARID5B,ASH1L,ASXL1,ATAD2B,ATF1,ATG12,ATG5,ATG7,ATRX,ATXN1,ATXN1L,AUTS2,B3GALNT2,B3GAT1,B3GNT5,BACH2,BATF,BCL11A,BCLAF1,BCOR,BEND3,BMP7,BMPER,BMPR2,BRCA1,BRWD1,CAMK4,CBFA2T2,CBFB,CBX7,CCNE2,CCNK,CCNL1,CCNT2,CDC6,CDC7,CDK12,CDON,CDYL2,CHD5,CLOCK,CNOT6,CNOT6L,CPEB1,CREB1,CREB3L2,CREBBP,CREBL2…
GO:BP	cellular macromolecule biosynthetic process	GO:0034645	6.76535e-33	ABCA1,ABL1,ACVR1,ACVR2A,ACVR2B,ADCY1,AFAP1L2,AFF1,AFF2,AFF3,AGBL4,AGL,ALG1,ALG2,ALX4,ANK1,ARF4,ARFGEF1,ARID2,ARID5B,ASH1L,ASXL1,ATAD2B,ATF1,ATG12,ATG5,ATG7,ATRX,ATXN1,ATXN1L,AUTS2,B3GALNT2,B3GAT1,B3GNT5,BACH2,BATF,BCL11A,BCLAF1,BCOR,BEND3,BMP7,BMPER,BMPR2,BRCA1,BRWD1,CAMK4,CBFA2T2,CBFB,CBX7,CCNE2,CCNK,CCNL1,CCNT2,CDC6,CDC7,CDK12,CDON,CHD5,CLOCK,CNOT6L,CPEB1,CREB1,CREB3L2,CREBBP,CREBL2,CREG1,CSRNP…
GO:BP	regulation of biosynthetic process	GO:0009889	7.2327e-33	ABL1,ACVR1,ACVR2A,ACVR2B,ADCY1,AFAP1L2,AFF1,AFF2,AFF3,AGBL4,AK4,ALX4,ANK1,ARF4,ARFGEF1,ARID2,ARID5B,ARPP19,ASH1L,ASXL1,ATAD2B,ATF1,ATRX,ATXN1,ATXN1L,AUTS2,BACH2,BATF,BCL11A,BCLAF1,BCOR,BEND3,BMP7,BMPER,BMPR2,BRCA1,BRWD1,CAMK4,CBFA2T2,CBFB,CBX7,CCNK,CCNL1,CCNT2,CD47,CDC7,CDK12,CDON,CDYL2,CHD5,CLOCK,CNOT6,CNOT6L,CPEB1,CREB1,CREB3L2,CREBBP,CREBL2,CREG1,CSRNP2,CSRNP3,CTIF,CUL3,CUX1,CYLD,DAB2IP,DBF4,D…
GO:BP	intracellular signal transduction	GO:0035556	1.28323e-32	ABCA1,ABL1,ABR,ADAM9,ADCY1,ADCY3,ADCY6,ADCY9,ADRA2A,ADRB1,AIDA,AMOT,AMOTL1,ARF6,ARFGEF1,ARFGEF2,ARHGAP26,ARHGAP28,ARHGEF12,ARHGEF6,ARHGEF7,ARRDC3,ASB13,ASB3,ASB4,ASB7,ASH1L,ATRX,BCLAF1,BMP7,BMP8A,BMPER,BRAP,BRE,C12ORF74,C9ORF72,CALCR,CALM1,CAMK2N1,CAMKK2,CARD10,CCL20,CD2AP,CD4,CDC42BPA,CDC42EP3,CDC42SE2,CDK12,CDON,COPS8,CRKL,CSF1R,CUL3,CXCR5,CYLD,DAB2IP,DCLK1,DCX,DEF8,DEPDC1,DGKD,DGKE,DGKG,DGKI,D…
GO:BP	phosphorylation	GO:0016310	1.56081e-32	AAK1,ABL1,ABL2,ACVR1,ACVR2A,ACVR2B,ADAM9,ADARB1,ADRA2A,AIDA,AK1,AK2,AK3,AK4,AKTIP,ALPK2,ALPK3,ASH1L,ATG14,AXIN2,BMP7,BMP8A,BMPER,BMPR2,BPGM,BRAP,C9ORF72,CAB39L,CAMK2A,CAMK2N1,CAMK4,CAMKK2,CARD10,CBLB,CCL20,CCND2,CCNE2,CCNJ,CCNJL,CCNK,CCNL1,CCNT2,CD4,CDC42BPA,CDC7,CDK12,CDK19,CDON,CHKA,CHORDC1,CLK4,COASY,COL4A3BP,COPS8,COQ9,CORO1C,CPNE3,CREB1,CRKL,CSF1R,CSNK1A1,CSNK1G1,CYLD,DAB2IP,DBF4,DCLK1,DGKD,…
GO:BP	regulation of cellular biosynthetic process	GO:0031326	1.89943e-32	ABL1,ACVR1,ACVR2A,ACVR2B,ADCY1,AFAP1L2,AFF1,AFF2,AFF3,AGBL4,AK4,ALX4,ANK1,ARF4,ARFGEF1,ARID2,ARID5B,ARPP19,ASH1L,ASXL1,ATAD2B,ATF1,ATRX,ATXN1,ATXN1L,AUTS2,BACH2,BATF,BCL11A,BCLAF1,BCOR,BEND3,BMP7,BMPER,BMPR2,BRCA1,BRWD1,CAMK4,CBFA2T2,CBFB,CBX7,CCNK,CCNL1,CCNT2,CD47,CDC7,CDK12,CDON,CDYL2,CHD5,CLOCK,CNOT6,CNOT6L,CPEB1,CREB1,CREB3L2,CREBBP,CREBL2,CREG1,CSRNP2,CSRNP3,CTIF,CUL3,CUX1,CYLD,DAB2IP,DBF4,D…
GO:BP	regulation of response to stimulus	GO:0048583	2.89555e-32	AAK1,ABCA1,ABL1,ABR,ACPP,ACVR1,ACVR2A,ACVR2B,ADAM9,ADAMTS3,ADCY6,ADRA2A,AFAP1L2,AIDA,AMOT,ANO1,APC,ARC,ARF6,ARFGEF1,ARFGEF2,ARHGAP26,ARHGAP28,ARHGEF12,ARHGEF6,ARHGEF7,ARRDC3,ASH1L,ASXL1,ATG5,AXIN2,BABAM1,BCLAF1,BMP7,BMP8A,BMPER,BMPR2,BRAP,BRE,C12ORF74,C3AR1,C9ORF72,CACNB4,CACNG2,CADM1,CAMK2N1,CARD10,CBFA2T2,CBLB,CCL20,CD180,CD2AP,CD4,CD47,CDC42SE2,CDK12,CDON,CHORDC1,CHRNA6,CLOCK,CNKSR2,COPS8,CREB…
GO:BP	regulation of localization	GO:0032879	3.41182e-32	AAK1,ABCA1,ABL1,ABR,ACVR1,ADAM9,ADARB1,ADCY1,ADCY6,ADRA2A,AMOT,AMOTL1,ANO1,ARC,ARF6,ARFIP1,ARID2,ASTN2,ATG5,AZIN1,BICD1,BMP7,BMPER,BMPR2,C3AR1,CACNA1C,CACNB2,CACNB4,CACNG2,CADM1,CADPS,CAPN7,CARD10,CASR,CCL20,CCNE2,CD2AP,CD47,CHRNA6,CLOCK,CLTCL1,CORIN,CORO1C,CPLX2,CPNE3,CREB1,CRKL,CSF1R,CTNNA2,CTTNBP2NL,CXCL12,CYLD,DAB2IP,DCP2,DERL3,DGKI,DGKQ,DLG5,DLL4,DNAJC27,DOCK5,DPYSL3,DRD1,DSCAM,EDNRA,EGF,EHD…
GO:BP	macromolecule localization	GO:0033036	1.19881e-31	A1CF,AAK1,ABCA1,ABCA3,ABCA8,ABCD3,ABL1,ACVR2B,ADAM9,ADCY6,ADRA2A,AKAP10,AKTIP,AMOT,ANK1,ANK3,ANKS4B,ANO1,ANO3,AP2A2,AP3M2,AP3S2,AP4E1,ARC,ARF4,ARF6,ARFIP1,ARFIP2,ARL4A,ARL8A,ARRDC4,ASTN2,ATG5,ATG7,ATG9A,ATP10A,ATP10B,ATP10D,ATP8A1,ATP8B1,ATRX,AXIN2,BMP7,C17ORF75,CACNG2,CADM1,CARD10,CCNE2,CD2AP,CHMP2B,CLOCK,CLTCL1,CNTLN,COL4A3BP,CORO1C,CPE,CRKL,CSF1R,CYLD,DCP1A,DCP2,DERL3,DISC1,DLG3,DLG5,DNAJC27,D…
GO:BP	regulation of macromolecule biosynthetic process	GO:0010556	2.2162e-31	ABL1,ACVR1,ACVR2A,ACVR2B,ADCY1,AFAP1L2,AFF1,AFF2,AFF3,AGBL4,ALX4,ANK1,ARF4,ARFGEF1,ARID2,ARID5B,ASH1L,ASXL1,ATAD2B,ATF1,ATRX,ATXN1,ATXN1L,AUTS2,BACH2,BATF,BCL11A,BCLAF1,BCOR,BEND3,BMP7,BMPER,BMPR2,BRCA1,BRWD1,CAMK4,CBFA2T2,CBFB,CBX7,CCNK,CCNL1,CCNT2,CDC7,CDK12,CDON,CDYL2,CHD5,CLOCK,CNOT6,CNOT6L,CPEB1,CREB1,CREB3L2,CREBBP,CREBL2,CREG1,CSRNP2,CSRNP3,CTIF,CUL3,CUX1,CYLD,DAB2IP,DBF4,DCP2,DGKQ,DLL4,DL…
GO:BP	protein phosphorylation	GO:0006468	5.63507e-31	AAK1,ABL1,ABL2,ACVR1,ACVR2A,ACVR2B,ADAM9,ADARB1,ADRA2A,AIDA,AKTIP,ALPK2,ALPK3,ASH1L,ATG14,AXIN2,BMP7,BMP8A,BMPER,BMPR2,BRAP,C9ORF72,CAB39L,CAMK2A,CAMK2N1,CAMK4,CAMKK2,CARD10,CBLB,CCL20,CCND2,CCNE2,CCNJ,CCNJL,CCNK,CCNL1,CCNT2,CD4,CDC42BPA,CDC7,CDK12,CDK19,CDON,CHORDC1,CLK4,COPS8,CORO1C,CPNE3,CREB1,CRKL,CSF1R,CSNK1A1,CSNK1G1,CYLD,DAB2IP,DBF4,DCLK1,DGKQ,DNAJC27,DRD1,DSTYK,DUSP16,DUSP7,DYRK2,EDAR,EEF…
GO:BP	anatomical structure morphogenesis	GO:0009653	5.65379e-31	ABL1,ABR,ACTC1,ACVR1,ACVR2A,ACVR2B,ADAM9,ADARB1,ADCY1,ADIPOR2,AFF3,AGFG1,ALX4,AMOT,AMOTL1,ANTXR1,ANXA7,ARC,ARID2,ASB4,ASH1L,ASXL1,ATRN,ATRNL1,ATRX,AXIN2,BAIAP2,BCOR,BMP7,BMPER,BMPR2,BRWD1,C3AR1,C9ORF72,CALB1,CAMSAP1,CARD10,CCK,CCM2,CDC42EP3,CDON,CFDP1,CHODL,CLRN1,COL12A1,COL13A1,COL25A1,COL4A3BP,CORO1C,CPE,CREB1,CRKL,CSF1R,CTNNA2,CUL3,CYFIP2,DAB2IP,DCX,DDHD1,DICER1,DLG5,DLL4,DOCK5,DPYSL2,DPYSL5,D…
GO:BP	cellular aromatic compound metabolic process	GO:0006725	1.25226e-30	A1CF,ABL1,ACPP,ACVR1,ACVR2A,ACVR2B,ADARB1,ADCY1,ADCY3,ADCY6,ADCY9,ADSS,AFAP1L2,AFF1,AFF2,AFF3,AGBL4,AK1,AK2,AK3,AK4,ALG9,ALX4,AMPD3,ANK1,ARF4,ARID2,ARID5B,ASCC3,ASH1L,ASXL1,ATAD2B,ATF1,ATP5F1,ATPIF1,ATRX,ATXN1,ATXN1L,AUTS2,AXIN2,BABAM1,BACH2,BATF,BCAS2,BCL11A,BCLAF1,BCOR,BEND3,BMP7,BMPER,BMPR2,BPGM,BRCA1,BRE,BRWD1,CACNB4,CALCR,CAMK4,CBFA2T2,CBFB,CBX7,CCNE2,CCNK,CCNL1,CCNT2,CDC40,CDC6,CDC7,CDK12,C…
GO:BP	regulation of cellular macromolecule biosynthetic process	GO:2000112	1.9837e-30	ABL1,ACVR1,ACVR2A,ACVR2B,ADCY1,AFAP1L2,AFF1,AFF2,AFF3,AGBL4,ALX4,ANK1,ARF4,ARFGEF1,ARID2,ARID5B,ASH1L,ASXL1,ATAD2B,ATF1,ATRX,ATXN1,ATXN1L,AUTS2,BACH2,BATF,BCL11A,BCLAF1,BCOR,BEND3,BMP7,BMPER,BMPR2,BRCA1,BRWD1,CAMK4,CBFA2T2,CBFB,CBX7,CCNK,CCNL1,CCNT2,CDC7,CDK12,CDON,CHD5,CLOCK,CNOT6L,CPEB1,CREB1,CREB3L2,CREBBP,CREBL2,CREG1,CSRNP2,CSRNP3,CTIF,CUL3,CUX1,CYLD,DAB2IP,DBF4,DCP2,DGKQ,DLL4,DLX1,DSCC1,DYR…
GO:BP	cellular nitrogen compound metabolic process	GO:0034641	2.77293e-30	A1CF,ABL1,ACER3,ACPP,ACVR1,ACVR2A,ACVR2B,ADARB1,ADCY1,ADCY3,ADCY6,ADCY9,ADSS,AFAP1L2,AFF1,AFF2,AFF3,AGBL4,AGMAT,AK1,AK2,AK3,AK4,ALG9,ALX4,AMPD3,ANK1,ARF4,ARID2,ARID5B,ASCC3,ASH1L,ASXL1,ATAD2B,ATF1,ATP5F1,ATPIF1,ATRX,ATXN1,ATXN1L,AUTS2,AXIN2,AZIN1,BABAM1,BACE1,BACH2,BATF,BCAS2,BCL11A,BCLAF1,BCOR,BEND3,BMP7,BMPER,BMPR2,BPGM,BRCA1,BRE,BRWD1,CACNB4,CALCR,CAMK4,CBFA2T2,CBFB,CBX7,CCNE2,CCNK,CCNL1,CCNT2…
GO:BP	regulation of transcription, DNA-templated	GO:0006355	2.77354e-30	ABL1,ACVR1,ACVR2A,ACVR2B,ADCY1,AFAP1L2,AFF1,AFF2,AFF3,AGBL4,ALX4,ANK1,ARF4,ARID2,ARID5B,ASH1L,ASXL1,ATAD2B,ATF1,ATRX,ATXN1,ATXN1L,AUTS2,BACH2,BATF,BCL11A,BCLAF1,BCOR,BEND3,BMP7,BMPER,BMPR2,BRCA1,BRWD1,CAMK4,CBFA2T2,CBFB,CBX7,CCNK,CCNL1,CCNT2,CDK12,CDON,CHD5,CLOCK,CREB1,CREB3L2,CREBBP,CREBL2,CREG1,CSRNP2,CSRNP3,CUL3,CUX1,CYLD,DAB2IP,DGKQ,DLL4,DLX1,E2F8,EBF4,EDNRB,EGF,EGR1,EHF,ELK4,ERBB4,ERG,ESR1,E…
GO:BP	heterocycle metabolic process	GO:0046483	3.35672e-30	A1CF,ABL1,ACPP,ACVR1,ACVR2A,ACVR2B,ADARB1,ADCY1,ADCY3,ADCY6,ADCY9,ADSS,AFAP1L2,AFF1,AFF2,AFF3,AGBL4,AK1,AK2,AK3,AK4,ALG9,ALX4,AMPD3,ANK1,ARF4,ARID2,ARID5B,ASCC3,ASH1L,ASXL1,ATAD2B,ATF1,ATP5F1,ATPIF1,ATRX,ATXN1,ATXN1L,AUTS2,AXIN2,BABAM1,BACH2,BATF,BCAS2,BCL11A,BCLAF1,BCOR,BEND3,BMP7,BMPER,BMPR2,BPGM,BRCA1,BRE,BRWD1,CACNB4,CALCR,CAMK4,CBFA2T2,CBFB,CBX7,CCNE2,CCNK,CCNL1,CCNT2,CDC40,CDC6,CDC7,CDK12,C…
GO:BP	regulation of nucleic acid-templated transcription	GO:1903506	4.16253e-30	ABL1,ACVR1,ACVR2A,ACVR2B,ADCY1,AFAP1L2,AFF1,AFF2,AFF3,AGBL4,ALX4,ANK1,ARF4,ARID2,ARID5B,ASH1L,ASXL1,ATAD2B,ATF1,ATRX,ATXN1,ATXN1L,AUTS2,BACH2,BATF,BCL11A,BCLAF1,BCOR,BEND3,BMP7,BMPER,BMPR2,BRCA1,BRWD1,CAMK4,CBFA2T2,CBFB,CBX7,CCNK,CCNL1,CCNT2,CDK12,CDON,CDYL2,CHD5,CLOCK,CNOT6,CREB1,CREB3L2,CREBBP,CREBL2,CREG1,CSRNP2,CSRNP3,CUL3,CUX1,CYLD,DAB2IP,DGKQ,DLL4,DLX1,E2F8,EBF4,EDNRB,EGF,EGR1,EHF,ELK4,ERBB…
GO:BP	regulation of RNA biosynthetic process	GO:2001141	4.16253e-30	ABL1,ACVR1,ACVR2A,ACVR2B,ADCY1,AFAP1L2,AFF1,AFF2,AFF3,AGBL4,ALX4,ANK1,ARF4,ARID2,ARID5B,ASH1L,ASXL1,ATAD2B,ATF1,ATRX,ATXN1,ATXN1L,AUTS2,BACH2,BATF,BCL11A,BCLAF1,BCOR,BEND3,BMP7,BMPER,BMPR2,BRCA1,BRWD1,CAMK4,CBFA2T2,CBFB,CBX7,CCNK,CCNL1,CCNT2,CDK12,CDON,CDYL2,CHD5,CLOCK,CNOT6,CREB1,CREB3L2,CREBBP,CREBL2,CREG1,CSRNP2,CSRNP3,CUL3,CUX1,CYLD,DAB2IP,DGKQ,DLL4,DLX1,E2F8,EBF4,EDNRB,EGF,EGR1,EHF,ELK4,ERBB…
GO:BP	organic cyclic compound metabolic process	GO:1901360	5.26509e-30	A1CF,ABCA1,ABL1,ACPP,ACVR1,ACVR2A,ACVR2B,ADARB1,ADCY1,ADCY3,ADCY6,ADCY9,ADSS,AFAP1L2,AFF1,AFF2,AFF3,AGBL4,AK1,AK2,AK3,AK4,ALG9,ALX4,AMPD3,ANK1,ARF4,ARID2,ARID5B,ASCC3,ASH1L,ASXL1,ATAD2B,ATF1,ATP5F1,ATPIF1,ATRX,ATXN1,ATXN1L,AUTS2,AXIN2,BABAM1,BACH2,BATF,BCAS2,BCL11A,BCLAF1,BCOR,BEND3,BMP7,BMPER,BMPR2,BPGM,BRCA1,BRE,BRWD1,CACNB4,CALCR,CAMK4,CBFA2T2,CBFB,CBX7,CCNE2,CCNK,CCNL1,CCNT2,CDC40,CDC6,CDC7,C…
GO:BP	regulation of multicellular organismal process	GO:0051239	6.89697e-30	ABCA1,ABL1,ABL2,ABR,ACPP,ACVR1,ACVR2A,ACVR2B,ADAM9,ADAMTS5,ADIPOR2,ADRA2A,ADRB1,AFAP1L2,AMOT,AMOTL1,ARF6,ARFGEF2,ARRDC3,ASAP1,ASB4,ATG5,ATRN,ATXN1L,AXIN2,BCOR,BMP7,BMPER,BMPR2,C3AR1,CACNB2,CADM1,CALCR,CAPN7,CARD10,CBFA2T2,CBFB,CD2AP,CD47,CDON,CHODL,CLOCK,CORIN,CORO1C,CREB1,CRKL,CSF1R,CTNNA2,CYLD,DAAM2,DAB2IP,DDX6,DICER1,DISC1,DLG5,DLL4,DLX1,DOCK5,DPYSL2,DPYSL3,DSCAM,EDNRB,EGF,EGR1,EHD3,ELAVL1,EPH…
GO:BP	nucleobase-containing compound metabolic process	GO:0006139	7.65648e-30	A1CF,ABL1,ACPP,ACVR1,ACVR2A,ACVR2B,ADARB1,ADCY1,ADCY3,ADCY6,ADCY9,ADSS,AFAP1L2,AFF1,AFF2,AFF3,AGBL4,AK1,AK2,AK3,AK4,ALG9,ALX4,AMPD3,ANK1,ARF4,ARID2,ARID5B,ASCC3,ASH1L,ASXL1,ATAD2B,ATF1,ATP5F1,ATRX,ATXN1,ATXN1L,AUTS2,AXIN2,BABAM1,BACH2,BATF,BCAS2,BCL11A,BCLAF1,BCOR,BEND3,BMP7,BMPER,BMPR2,BPGM,BRCA1,BRE,BRWD1,CACNB4,CALCR,CAMK4,CBFA2T2,CBFB,CBX7,CCNE2,CCNK,CCNL1,CCNT2,CDC40,CDC6,CDC7,CDK12,CDON,CDS…
GO:BP	organic substance transport	GO:0071702	8.80573e-30	ABCA1,ABCA3,ABCA8,ABCD3,ABL1,ACVR2B,ADAM9,ADCY6,ADRA2A,AKTIP,ANK3,ANO1,ANO3,AP2A2,AP3M2,AP3S2,AP4E1,ARC,ARF6,ARFIP1,ARFIP2,ARL4A,ARL8A,ARRDC4,ATG5,ATG7,ATG9A,ATP10A,ATP10B,ATP10D,ATP8A1,ATP8B1,AZIN1,BMP7,C17ORF75,CACNB4,CACNG2,CADM1,CADPS,CD2AP,CHMP2B,CHRNA6,CLOCK,CLTCL1,COL4A3BP,CPE,CSF1R,DERL3,DNAJC27,DNM3,DRD1,EDNRA,EGF,EIF5A2,EPHA5,ERLEC1,ESYT2,FAM91A1,FGF9,FLVCR1,FLVCR2,FRMD4A,FZD4,GALR1,GCG…
GO:BP	transcription, DNA-templated	GO:0006351	1.2005e-29	ABL1,ACVR1,ACVR2A,ACVR2B,ADCY1,AFAP1L2,AFF1,AFF2,AFF3,AGBL4,ALX4,ANK1,ARF4,ARID2,ARID5B,ASH1L,ASXL1,ATAD2B,ATF1,ATRX,ATXN1,ATXN1L,AUTS2,BACH2,BATF,BCL11A,BCLAF1,BCOR,BEND3,BMP7,BMPER,BMPR2,BRCA1,BRWD1,CAMK4,CBFA2T2,CBFB,CBX7,CCNK,CCNL1,CCNT2,CDK12,CDON,CHD5,CLOCK,CREB1,CREB3L2,CREBBP,CREBL2,CREG1,CSRNP2,CSRNP3,CUL3,CUX1,CYLD,DAB2IP,DGKQ,DIDO1,DLL4,DLX1,E2F8,EBF4,EDNRB,EGF,EGR1,EHF,ELK4,ELL,ELL2,E…
GO:BP	cell development	GO:0048468	2.26564e-29	ABHD2,ABL1,ABL2,ACTC1,ACVR1,ADARB1,ADCY1,AGFG1,ALPK3,ANTXR1,ARF4,ARF6,ASAP1,ATG5,ATRX,ATXN10,AXIN2,BAIAP2,BMP7,BMP8A,BMPR2,C9ORF72,CACNB4,CAMSAP1,CBFA2T2,CBFB,CCK,CCM2,CDH23,CDON,CHODL,CLOCK,CLRN1,COL12A1,COL25A1,CORO1C,CREB1,CRKL,CSF1R,CTNNA2,CYFIP2,DAAM2,DAB2IP,DCX,DDX6,DISC1,DLG5,DLL4,DLX1,DOCK5,DPYSL2,DPYSL3,DPYSL5,DRD1,DSCAM,EDNRA,EDNRB,EFNB1,EFNB2,EGFLAM,EPHA5,EPHA7,EPHB1,ERBB4,EYA1,FBN1,FG…
GO:BP	aromatic compound biosynthetic process	GO:0019438	2.27224e-29	ABL1,ACVR1,ACVR2A,ACVR2B,ADCY1,ADCY3,ADCY6,ADCY9,ADSS,AFAP1L2,AFF1,AFF2,AFF3,AGBL4,AK1,AK2,AK3,AK4,ALX4,AMPD3,ANK1,ARF4,ARID2,ARID5B,ASH1L,ASXL1,ATAD2B,ATF1,ATP5F1,ATPIF1,ATRX,ATXN1,ATXN1L,AUTS2,BACH2,BATF,BCL11A,BCLAF1,BCOR,BEND3,BMP7,BMPER,BMPR2,BRCA1,BRWD1,CAMK4,CBFA2T2,CBFB,CBX7,CCNK,CCNL1,CCNT2,CDK12,CDON,CDS1,CDYL2,CHD5,CLOCK,CNOT6,COASY,CREB1,CREB3L2,CREBBP,CREBL2,CREG1,CSRNP2,CSRNP3,CUL3,…
GO:BP	heterocycle biosynthetic process	GO:0018130	2.63326e-29	ABL1,ACVR1,ACVR2A,ACVR2B,ADCY1,ADCY3,ADCY6,ADCY9,ADSS,AFAP1L2,AFF1,AFF2,AFF3,AGBL4,AK1,AK2,AK3,AK4,ALX4,AMPD3,ANK1,ARF4,ARID2,ARID5B,ASH1L,ASXL1,ATAD2B,ATF1,ATP5F1,ATPIF1,ATRX,ATXN1,ATXN1L,AUTS2,BACH2,BATF,BCL11A,BCLAF1,BCOR,BEND3,BMP7,BMPER,BMPR2,BRCA1,BRWD1,CAMK4,CBFA2T2,CBFB,CBX7,CCNK,CCNL1,CCNT2,CDK12,CDON,CDS1,CDYL2,CHD5,CLOCK,CNOT6,COASY,CREB1,CREB3L2,CREBBP,CREBL2,CREG1,CSRNP2,CSRNP3,CUL3,…
GO:BP	nucleic acid-templated transcription	GO:0097659	2.64344e-29	ABL1,ACVR1,ACVR2A,ACVR2B,ADCY1,AFAP1L2,AFF1,AFF2,AFF3,AGBL4,ALX4,ANK1,ARF4,ARID2,ARID5B,ASH1L,ASXL1,ATAD2B,ATF1,ATRX,ATXN1,ATXN1L,AUTS2,BACH2,BATF,BCL11A,BCLAF1,BCOR,BEND3,BMP7,BMPER,BMPR2,BRCA1,BRWD1,CAMK4,CBFA2T2,CBFB,CBX7,CCNK,CCNL1,CCNT2,CDK12,CDON,CDYL2,CHD5,CLOCK,CNOT6,CREB1,CREB3L2,CREBBP,CREBL2,CREG1,CSRNP2,CSRNP3,CUL3,CUX1,CYLD,DAB2IP,DGKQ,DIDO1,DLL4,DLX1,E2F8,EBF4,EDNRB,EGF,EGR1,EHF,ELK…
GO:BP	RNA biosynthetic process	GO:0032774	4.33053e-29	ABL1,ACVR1,ACVR2A,ACVR2B,ADCY1,AFAP1L2,AFF1,AFF2,AFF3,AGBL4,ALX4,ANK1,ARF4,ARID2,ARID5B,ASH1L,ASXL1,ATAD2B,ATF1,ATRX,ATXN1,ATXN1L,AUTS2,BACH2,BATF,BCL11A,BCLAF1,BCOR,BEND3,BMP7,BMPER,BMPR2,BRCA1,BRWD1,CAMK4,CBFA2T2,CBFB,CBX7,CCNK,CCNL1,CCNT2,CDK12,CDON,CDYL2,CHD5,CLOCK,CNOT6,CREB1,CREB3L2,CREBBP,CREBL2,CREG1,CSRNP2,CSRNP3,CUL3,CUX1,CYLD,DAB2IP,DGKQ,DIDO1,DLL4,DLX1,E2F8,EBF4,EDNRB,EGF,EGR1,EHF,ELK…
GO:BP	nucleobase-containing compound biosynthetic process	GO:0034654	5.29429e-29	ABL1,ACVR1,ACVR2A,ACVR2B,ADCY1,ADCY3,ADCY6,ADCY9,ADSS,AFAP1L2,AFF1,AFF2,AFF3,AGBL4,AK1,AK2,AK3,AK4,ALX4,AMPD3,ANK1,ARF4,ARID2,ARID5B,ASH1L,ASXL1,ATAD2B,ATF1,ATP5F1,ATRX,ATXN1,ATXN1L,AUTS2,BACH2,BATF,BCL11A,BCLAF1,BCOR,BEND3,BMP7,BMPER,BMPR2,BRCA1,BRWD1,CAMK4,CBFA2T2,CBFB,CBX7,CCNK,CCNL1,CCNT2,CDK12,CDON,CDS1,CDYL2,CHD5,CLOCK,CNOT6,COASY,CREB1,CREB3L2,CREBBP,CREBL2,CREG1,CSRNP2,CSRNP3,CUL3,CUX1,CY…
GO:BP	nucleic acid metabolic process	GO:0090304	2.38167e-28	A1CF,ABL1,ACVR1,ACVR2A,ACVR2B,ADARB1,ADCY1,AFAP1L2,AFF1,AFF2,AFF3,AGBL4,ALG9,ALX4,ANK1,ARF4,ARID2,ARID5B,ASCC3,ASH1L,ASXL1,ATAD2B,ATF1,ATRX,ATXN1,ATXN1L,AUTS2,AXIN2,BABAM1,BACH2,BATF,BCAS2,BCL11A,BCLAF1,BCOR,BEND3,BMP7,BMPER,BMPR2,BRCA1,BRE,BRWD1,CALCR,CAMK4,CBFA2T2,CBFB,CBX7,CCNE2,CCNK,CCNL1,CCNT2,CDC40,CDC6,CDC7,CDK12,CDON,CDYL2,CELF1,CELF2,CELF5,CELF6,CHD5,CLK4,CLOCK,CNOT6,CNOT6L,CREB1,CREB3L2…
GO:BP	RNA metabolic process	GO:0016070	5.05428e-28	A1CF,ABL1,ACVR1,ACVR2A,ACVR2B,ADARB1,ADCY1,AFAP1L2,AFF1,AFF2,AFF3,AGBL4,ALG9,ALX4,ANK1,ARF4,ARID2,ARID5B,ASH1L,ASXL1,ATAD2B,ATF1,ATRX,ATXN1,ATXN1L,AUTS2,AXIN2,BACH2,BATF,BCAS2,BCL11A,BCLAF1,BCOR,BEND3,BMP7,BMPER,BMPR2,BRCA1,BRWD1,CALCR,CAMK4,CBFA2T2,CBFB,CBX7,CCNK,CCNL1,CCNT2,CDC40,CDK12,CDON,CDYL2,CELF1,CELF2,CELF5,CELF6,CHD5,CLK4,CLOCK,CNOT6,CNOT6L,CREB1,CREB3L2,CREBBP,CREBL2,CREG1,CSRNP2,CSRNP…
GO:BP	protein localization	GO:0008104	5.67623e-28	AAK1,ABCA1,ABL1,ACVR2B,ADAM9,ADCY6,ADRA2A,AKAP10,AKTIP,AMOT,ANK1,ANK3,ANKS4B,ANO1,AP2A2,AP3M2,AP3S2,AP4E1,ARC,ARF4,ARF6,ARFIP1,ARFIP2,ARL4A,ARL8A,ARRDC4,ASTN2,ATG5,ATG7,ATG9A,ATRX,AXIN2,BMP7,C17ORF75,CACNG2,CADM1,CARD10,CCNE2,CD2AP,CHMP2B,CLOCK,CLTCL1,CNTLN,CORO1C,CPE,CRKL,CSF1R,CYLD,DCP1A,DERL3,DISC1,DLG3,DLG5,DNAJC27,DNM3,DRD1,EFR3A,EGF,EHD3,EIF5A2,EPHA5,ERBB4,ERLEC1,ETV5,EXOC5,FAM126A,FAM91A1,…
GO:BP	organic cyclic compound biosynthetic process	GO:1901362	2.04612e-27	ABL1,ACVR1,ACVR2A,ACVR2B,ADCY1,ADCY3,ADCY6,ADCY9,ADSS,AFAP1L2,AFF1,AFF2,AFF3,AGBL4,AK1,AK2,AK3,AK4,ALX4,AMPD3,ANK1,ARF4,ARID2,ARID5B,ASH1L,ASXL1,ATAD2B,ATF1,ATP5F1,ATPIF1,ATRX,ATXN1,ATXN1L,AUTS2,BACH2,BATF,BCL11A,BCLAF1,BCOR,BEND3,BMP7,BMPER,BMPR2,BRCA1,BRWD1,CAMK4,CBFA2T2,CBFB,CBX7,CCNK,CCNL1,CCNT2,CDK12,CDON,CDS1,CDYL2,CHD5,CLOCK,CNOT6,COASY,CREB1,CREB3L2,CREBBP,CREBL2,CREG1,CSRNP2,CSRNP3,CUL3,…
GO:BP	regulation of protein metabolic process	GO:0051246	2.30968e-27	ABL1,ACVR1,ACVR2A,ACVR2B,ADAM9,ADARB1,ADRA2A,AIDA,AKTIP,ANTXR1,APC,ARFGEF1,ARPP19,ARRDC3,ARRDC4,ASH1L,ATG14,ATG5,ATG7,ATRX,AUTS2,AXIN2,AZIN1,BCOR,BMP7,BMP8A,BMPER,BMPR2,BRCA1,C9ORF72,CAMK2N1,CARD10,CAST,CBLB,CCL20,CCND2,CCNE2,CCNJ,CCNJL,CCNK,CCNL1,CCNT2,CD4,CDK12,CDON,CHORDC1,CNDP1,CNOT6L,COPS8,CORO1C,CPEB1,CRKL,CSF1R,CTIF,CUL3,CUL4B,CYFIP2,CYLD,DAB2IP,DBF4,DCUN1D1,DCUN1D3,DCUN1D4,DERL3,DGKQ,DISC…
GO:BP	cellular nitrogen compound biosynthetic process	GO:0044271	9.14621e-27	ABL1,ACER3,ACVR1,ACVR2A,ACVR2B,ADCY1,ADCY3,ADCY6,ADCY9,ADSS,AFAP1L2,AFF1,AFF2,AFF3,AGBL4,AGMAT,AK1,AK2,AK3,AK4,ALX4,AMPD3,ANK1,ARF4,ARID2,ARID5B,ASH1L,ASXL1,ATAD2B,ATF1,ATP5F1,ATPIF1,ATRX,ATXN1,ATXN1L,AUTS2,AZIN1,BACH2,BATF,BCL11A,BCLAF1,BCOR,BEND3,BMP7,BMPER,BMPR2,BRCA1,BRWD1,CAMK4,CBFA2T2,CBFB,CBX7,CCNK,CCNL1,CCNT2,CD47,CDK12,CDON,CDS1,CDYL2,CERS6,CHD5,CLOCK,CNOT6,CNOT6L,COASY,CPEB1,CREB1,CREB3…
GO:BP	negative regulation of metabolic process	GO:0009892	1.68697e-26	ABL1,ACVR2B,ADAMTS5,ADARB1,ADRA2A,AGBL4,AIDA,ANXA7,ARPP19,ARRDC3,ASH1L,ATAD2B,ATG14,ATG5,ATG7,ATRX,ATXN1,ATXN1L,AXIN2,AZIN1,BCL11A,BCLAF1,BCOR,BEND3,BMP7,BMPR2,BRCA1,C9ORF72,CALCR,CAMK2N1,CAST,CBFA2T2,CBFB,CBLB,CBX7,CDYL2,CHORDC1,CLOCK,CNOT6,CNOT6L,CORO1C,CPEB1,CREB1,CREBBP,CRKL,CSRNP2,CSRNP3,CUL3,CUX1,CYLD,DAB2IP,DCP1A,DCP2,DERL3,DFFA,DGKQ,DICER1,DIP2A,DLL4,DLX1,DUSP16,DUSP7,E2F8,EDNRB,EGR1,ELAV…
GO:BP	regulation of catalytic activity	GO:0050790	2.25233e-26	ABL1,ABL2,ABR,ACVR2A,ACVR2B,ADAM9,ADARB1,ADRA2A,ADRB1,AGAP1,AGFG1,AIDA,AKAP5,AMOT,ANTXR1,ARF4,ARFGEF1,ARHGAP1,ARHGAP26,ARHGAP28,ARHGEF12,ARPP19,ARRDC3,ARRDC4,ASAP1,ATG14,ATP1B3,ATP7A,ATPIF1,AZIN1,BMP7,CAMK2N1,CARD10,CASR,CAST,CBLB,CCL20,CCND2,CCNE2,CCNJ,CCNJL,CCNK,CCNL1,CCNT2,CDK12,CHORDC1,COPS8,CORO1C,CRKL,CSF1R,CSRNP2,CSRNP3,CYFIP2,DAB2IP,DBF4,DCP1A,DCUN1D1,DCUN1D3,DCUN1D4,DFFA,DGKI,DGKQ,DNAJA2…
GO:BP	regulation of signal transduction	GO:0009966	3.84779e-26	AAK1,ABCA1,ABL1,ABR,ACPP,ACVR1,ACVR2A,ACVR2B,ADAM9,ADAMTS3,ADRA2A,AFAP1L2,AIDA,AMOT,APC,ARC,ARF6,ARFGEF1,ARFGEF2,ARHGAP26,ARHGAP28,ARHGEF12,ARHGEF6,ARHGEF7,ARRDC3,ASH1L,ASXL1,AXIN2,BCLAF1,BMP7,BMP8A,BMPER,BMPR2,BRAP,C12ORF74,C9ORF72,CACNG2,CAMK2N1,CARD10,CBFA2T2,CBLB,CCL20,CD180,CD2AP,CD4,CDC42SE2,CDK12,CDON,CLOCK,CNKSR2,COPS8,CREBBP,CRKL,CSF1R,CSNK1A1,CSNK1G1,CUL3,CYFIP2,CYLD,DAAM2,DAB2IP,DGKI,D…
GO:BP	regulation of transcription by RNA polymerase II	GO:0006357	9.25011e-26	ABL1,ACVR1,ACVR2A,ACVR2B,ALX4,ANK1,ARF4,ARID5B,ASH1L,ASXL1,ATAD2B,ATF1,ATRX,ATXN1,ATXN1L,AUTS2,BATF,BCL11A,BCOR,BEND3,BMP7,BMPER,BMPR2,BRCA1,BRWD1,CBFA2T2,CBFB,CBX7,CCNK,CCNL1,CCNT2,CDK12,CDON,CHD5,CLOCK,CREB1,CREB3L2,CREBBP,CSRNP2,CSRNP3,CUL3,CUX1,DAB2IP,DGKQ,DLL4,DLX1,E2F8,EDNRB,EGR1,EHF,ELK4,ERG,ETS2,ETV5,EYA1,FADD,FBN1,FGF9,FOXJ2,FOXO3,FZD1,GABPA,GALR1,GCG,GMEB2,GREM1,GZF1,HEXIM1,HIF1AN,HLF,H…
GO:BP	nitrogen compound transport	GO:0071705	1.10324e-25	ABCA1,ABL1,ACVR2B,ADAM9,ADCY6,ADRA2A,AKTIP,ANK3,ANO1,AP2A2,AP3M2,AP3S2,AP4E1,ARC,ARF6,ARFIP1,ARFIP2,ARL4A,ARL8A,ARRDC4,ATG5,ATG7,ATG9A,AZIN1,C17ORF75,CACNB4,CACNG2,CADM1,CADPS,CD2AP,CHMP2B,CHRNA6,CLOCK,CLTCL1,COL4A3BP,CPE,CSF1R,DERL3,DNAJC27,DNM3,DRD1,EIF5A2,EPHA5,ERLEC1,FAM91A1,FGF9,FLVCR1,FLVCR2,FRMD4A,GCG,GGA1,GGA2,GHR,GLTP,GLUD1,GOLPH3,GOPC,GRIP1,HNRNPU,IGF1,IPO7,KLF7,KPNA1,KPNA3,KPNA6,LONP2,…
GO:BP	response to chemical	GO:0042221	1.11478e-25	ABCA1,ABHD2,ABL1,ABL2,ABR,ACVR1,ACVR2A,ACVR2B,ADAM9,ADAMTS3,ADCY3,ADCY6,ADIPOR2,ADRA2A,AFF3,AK4,ALG2,AMOT,ANO1,ANXA7,AS3MT,ASXL1,ATG5,ATG7,ATRX,BCLAF1,BMP7,BMPER,BMPR2,C3AR1,CACNB4,CALB1,CASR,CAT,CCL20,CD180,CD274,CD4,CD47,CD80,CHRNA6,CLOCK,CNTFR,CPNE3,CREB1,CREB3L2,CREBBP,CRKL,CRYZ,CSF1R,CUL3,CXCL12,CXCR5,CYFIP2,CYLD,CYP2U1,CYP46A1,DAB2IP,DDAH1,DERL3,DGKD,DGKQ,DLL4,DLX1,DNAJB12,DPYSL2,DPYSL5,DRD…
GO:BP	negative regulation of macromolecule metabolic process	GO:0010605	1.61556e-25	ABL1,ACVR2B,ADARB1,AGBL4,AIDA,ANXA7,ARPP19,ASH1L,ATAD2B,ATG14,ATG5,ATRX,ATXN1,ATXN1L,AXIN2,AZIN1,BCL11A,BCLAF1,BCOR,BEND3,BMP7,BMPR2,BRCA1,C9ORF72,CALCR,CAMK2N1,CAST,CBFA2T2,CBFB,CBLB,CBX7,CDYL2,CHORDC1,CLOCK,CNOT6,CNOT6L,CORO1C,CPEB1,CREB1,CREBBP,CRKL,CUL3,CUX1,CYLD,DAB2IP,DCP1A,DCP2,DERL3,DFFA,DGKQ,DICER1,DIP2A,DLL4,DLX1,DUSP16,DUSP7,E2F8,EDNRB,EGR1,ELAVL1,ELK4,ERCC4,ERLEC1,ERRFI1,FGF9,FMR1,FOX…
GO:BP	regulation of cellular protein metabolic process	GO:0032268	2.01741e-25	ABL1,ACVR1,ACVR2A,ACVR2B,ADAM9,ADARB1,ADRA2A,AIDA,AKTIP,ANTXR1,ARFGEF1,ARPP19,ARRDC3,ARRDC4,ASH1L,ATG14,ATG5,ATG7,ATRX,AUTS2,AXIN2,BCOR,BMP7,BMP8A,BMPER,BMPR2,BRCA1,C9ORF72,CAMK2N1,CARD10,CAST,CBLB,CCL20,CCND2,CCNE2,CCNJ,CCNJL,CCNK,CCNL1,CCNT2,CD4,CDK12,CDON,CHORDC1,CNDP1,CNOT6L,COPS8,CORO1C,CPEB1,CRKL,CSF1R,CTIF,CUL3,CYFIP2,CYLD,DAB2IP,DBF4,DCUN1D1,DCUN1D3,DCUN1D4,DERL3,DGKQ,DISC1,DNAJC27,DRD1,D…
GO:BP	transcription by RNA polymerase II	GO:0006366	2.99011e-25	ABL1,ACVR1,ACVR2A,ACVR2B,ALX4,ANK1,ARF4,ARID5B,ASH1L,ASXL1,ATAD2B,ATF1,ATRX,ATXN1,ATXN1L,AUTS2,BATF,BCL11A,BCOR,BEND3,BMP7,BMPER,BMPR2,BRCA1,BRWD1,CBFA2T2,CBFB,CBX7,CCNK,CCNL1,CCNT2,CDK12,CDON,CHD5,CLOCK,CREB1,CREB3L2,CREBBP,CSRNP2,CSRNP3,CUL3,CUX1,DAB2IP,DGKQ,DLL4,DLX1,E2F8,EDNRB,EGR1,EHF,ELK4,ELL,ELL2,ERG,ETS2,ETV5,EYA1,FADD,FBN1,FGF9,FOXJ2,FOXO3,FZD1,GABPA,GALR1,GCG,GMEB2,GREM1,GZF1,HEXIM1,HIF…
GO:BP	regulation of developmental process	GO:0050793	6.91078e-25	ABL1,ABL2,ABR,ACVR1,ACVR2A,ACVR2B,ADAM9,ADRB1,AMOT,ANXA7,APC,ARC,ARF6,ASAP1,ASB4,ASXL1,ATRN,ATXN1L,AXIN2,BAIAP2,BCOR,BMP7,BMPER,BMPR2,BRWD1,C3AR1,CAMSAP1,CARD10,CBFA2T2,CBFB,CDC42EP3,CDK12,CDON,CFDP1,CHODL,CLOCK,CORO1C,CREB1,CRKL,CSF1R,CTNNA2,CXCL12,CYLD,DAAM2,DAB2IP,DDHD1,DDX6,DISC1,DLG5,DLL4,DLX1,DOCK5,DPYSL2,DPYSL3,DSCAM,EDNRB,EGF,ELAVL1,EPHA7,EPHB1,ERBB4,ERMN,ERRFI1,ETV5,EYA1,F3,FADD,FANCD2,F…
GO:BP	establishment of localization in cell	GO:0051649	3.53491e-24	ABCA1,ABCD3,ABL1,ADCY1,ADCY6,ADRA2A,AKTIP,ANO1,AP2A2,AP3M2,AP3S2,AP4E1,ARC,ARF6,ARFIP1,ARFIP2,ARL4A,ARL8A,ATG14,ATG5,C17ORF75,CACNB2,CACNB4,CADPS,CCDC88A,CHMP2B,CHRNA6,CLTCL1,COL4A3BP,CORO1C,CPLX2,CREB3L2,CUL3,DERL3,DGKI,DGKQ,DNAJC27,DNM3,DRD1,EHD3,EPHA5,EPS15,ERC2,ERLEC1,FAM109A,FAM91A1,FGF9,FYCO1,GCG,GGA1,GGA2,GRIN2A,GRIN3A,GRIP1,HMP19,HNRNPU,HOOK3,HTT,IPO7,ITPR2,ITSN1,JPH1,KCNC4,KIF13B,KIF1B,K…
GO:BP	regulation of protein modification process	GO:0031399	8.75274e-24	ABL1,ACVR1,ACVR2A,ACVR2B,ADAM9,ADARB1,ADRA2A,AIDA,AKTIP,ARFGEF1,ARPP19,ARRDC3,ARRDC4,ASH1L,ATG14,ATG5,ATG7,ATRX,AUTS2,AXIN2,BCOR,BMP7,BMP8A,BMPER,BMPR2,BRCA1,C9ORF72,CAMK2N1,CARD10,CBLB,CCL20,CCND2,CCNE2,CCNJ,CCNJL,CCNK,CCNL1,CCNT2,CD4,CDK12,CDON,CHORDC1,COPS8,CORO1C,CRKL,CSF1R,CUL3,CYLD,DAB2IP,DBF4,DCUN1D1,DCUN1D3,DCUN1D4,DGKQ,DNAJC27,DRD1,DSTYK,DUSP16,DUSP7,EDAR,EEF2K,EGF,EGR1,EPHA7,EPHB1,ERBB4…
GO:BP	negative regulation of nitrogen compound metabolic process	GO:0051172	2.57959e-23	ABL1,ACVR2B,ADARB1,AGBL4,AIDA,ARPP19,ASH1L,ATAD2B,ATG14,ATG5,ATRX,ATXN1,ATXN1L,AXIN2,AZIN1,BCL11A,BCLAF1,BCOR,BEND3,BMP7,BMPR2,BRCA1,C9ORF72,CAMK2N1,CAST,CBFA2T2,CBFB,CBLB,CBX7,CDYL2,CHORDC1,CLOCK,CNOT6L,CORO1C,CPEB1,CREB1,CREBBP,CRKL,CUL3,CUX1,CYLD,DAB2IP,DCP2,DERL3,DFFA,DGKQ,DLL4,DLX1,DUSP16,DUSP7,E2F8,EDNRB,EGR1,ELAVL1,ELK4,ERCC4,ERLEC1,ERRFI1,FGF9,FMR1,FOXN3,FOXO3,FURIN,FZD1,GABPA,GHR,GPD1L,G…
GO:BP	regulation of phosphate metabolic process	GO:0019220	5.27524e-23	ABL1,ACVR1,ACVR2A,ACVR2B,ADAM9,ADARB1,ADRA2A,AIDA,AK4,AKTIP,ARPP19,ASH1L,ATG14,AXIN2,BMP7,BMP8A,BMPER,BMPR2,C9ORF72,CAMK2N1,CARD10,CBLB,CCL20,CCND2,CCNE2,CCNJ,CCNJL,CCNK,CCNL1,CCNT2,CD4,CDK12,CDON,CHORDC1,COPS8,CORO1C,CRKL,CSF1R,CSRNP2,CSRNP3,CYLD,DAB2IP,DBF4,DGKQ,DNAJC27,DRD1,DSCAM,DSTYK,DUSP16,DUSP7,EDAR,EEF2K,EGF,ELFN2,EPHA7,EPHB1,ERBB4,ERRFI1,FGF18,FGFR2,FMR1,FZD1,FZD4,GCG,GHR,GPD1L,GPRC5B,GR…
GO:BP	neurogenesis	GO:0022008	5.54798e-23	ABL1,ABL2,ADARB1,ADCY1,ARF4,ARF6,ASAP1,ATXN10,BAIAP2,BMP7,BMPR2,C9ORF72,CAMSAP1,CASP3,CBFA2T2,CCK,CDH23,CDON,CHODL,CLRN1,COL25A1,CREB1,CRKL,CSF1R,CTNNA2,CYFIP2,DAAM2,DAB2IP,DAGLA,DCX,DDX6,DISC1,DLG5,DLL4,DLX1,DPYSL2,DPYSL3,DPYSL5,DRD1,DSCAM,EDNRB,EFNB1,EFNB2,EGFLAM,EPHA5,EPHA7,EPHB1,ERBB4,EYA1,FLRT3,FMR1,FZD2,FZD3,FZD4,GABRB2,GHR,GLDN,GRIN2A,GRIN3A,GRIP1,GSK3B,HIPK1,HOOK3,ID2,IGF1,IGSF9,IQGAP3,IT…
GO:BP	regulation of phosphorus metabolic process	GO:0051174	6.0322e-23	ABL1,ACVR1,ACVR2A,ACVR2B,ADAM9,ADARB1,ADRA2A,AIDA,AK4,AKTIP,ARPP19,ASH1L,ATG14,AXIN2,BMP7,BMP8A,BMPER,BMPR2,C9ORF72,CAMK2N1,CARD10,CBLB,CCL20,CCND2,CCNE2,CCNJ,CCNJL,CCNK,CCNL1,CCNT2,CD4,CDK12,CDON,CHORDC1,COPS8,CORO1C,CRKL,CSF1R,CSRNP2,CSRNP3,CYLD,DAB2IP,DBF4,DGKQ,DNAJC27,DRD1,DSCAM,DSTYK,DUSP16,DUSP7,EDAR,EEF2K,EGF,ELFN2,EPHA7,EPHB1,ERBB4,ERRFI1,FGF18,FGFR2,FMR1,FZD1,FZD4,GCG,GHR,GPD1L,GPRC5B,GR…
GO:BP	cell-cell signaling	GO:0007267	1.013e-22	ABL1,ABR,ACVR2B,ADARB1,ADCY1,ADCY6,ADRA2A,ANO1,APC,ARC,AXIN2,BAIAP2,BMP7,CACNB2,CACNB4,CADPS,CALB1,CHRNA6,CLOCK,CPE,CPLX2,CREB1,CRKL,CSNK1A1,CSNK1G1,CUL3,CYLD,CYP46A1,DAAM2,DAB2IP,DAGLA,DGKE,DGKI,DISC1,DIXDC1,DKK2,DLGAP1,DLGAP2,DRD1,EGF,EGR1,EPHA5,EPHB1,ERC2,ETV5,FGF12,FGF9,FOXO3,FZD1,FZD2,FZD3,FZD4,FZD6,GABRB2,GABRG2,GALR1,GCG,GHR,GJA1,GLRA1,GLRA2,GLS,GLUD1,GREM1,GRIA2,GRIA3,GRID1,GRIN2A,GRIN3A,…
GO:BP	negative regulation of cellular metabolic process	GO:0031324	1.62351e-22	ABL1,ACVR2B,ADARB1,AGBL4,AIDA,ARPP19,ASH1L,ATAD2B,ATG14,ATG5,ATG7,ATRX,ATXN1,ATXN1L,AXIN2,BCL11A,BCLAF1,BCOR,BEND3,BMP7,BMPR2,BRCA1,C9ORF72,CAMK2N1,CAST,CBFA2T2,CBFB,CBLB,CBX7,CDYL2,CHORDC1,CLOCK,CNOT6L,CORO1C,CPEB1,CREB1,CREBBP,CRKL,CSRNP2,CSRNP3,CUL3,CUX1,CYLD,DAB2IP,DCP2,DERL3,DFFA,DGKQ,DLL4,DLX1,DUSP16,DUSP7,E2F8,EDNRB,EGR1,ELAVL1,ELFN2,ELK4,ERCC4,ERLEC1,ERRFI1,FGF9,FMR1,FOXN3,FOXO3,FURIN,FZD…
GO:BP	generation of neurons	GO:0048699	1.82449e-22	ABL1,ABL2,ADARB1,ADCY1,ARF4,ARF6,ASAP1,ATXN10,BAIAP2,BMP7,BMPR2,C9ORF72,CAMSAP1,CASP3,CBFA2T2,CCK,CDH23,CDON,CHODL,CLRN1,COL25A1,CREB1,CRKL,CSF1R,CTNNA2,CYFIP2,DAAM2,DAB2IP,DAGLA,DCX,DDX6,DISC1,DLG5,DLL4,DLX1,DPYSL2,DPYSL3,DPYSL5,DRD1,DSCAM,EDNRB,EFNB1,EFNB2,EGFLAM,EPHA5,EPHA7,EPHB1,ERBB4,EYA1,FLRT3,FMR1,FZD2,FZD3,FZD4,GABRB2,GHR,GLDN,GRIN3A,GRIP1,GSK3B,HIPK1,HOOK3,ID2,IGF1,IGSF9,IQGAP3,ITGA6,JAG…
GO:BP	positive regulation of cell communication	GO:0010647	3.26829e-22	AAK1,ABL1,ACPP,ACVR1,ACVR2A,ACVR2B,ADAM9,ADAMTS3,ADCY1,ADRA2A,AFAP1L2,ANO1,ARC,ASXL1,BCLAF1,BMP7,BMP8A,BMPER,BMPR2,CACNB2,CACNB4,CALB1,CARD10,CCL20,CD180,CD4,CDC42SE2,CDON,COPS8,CREB1,CREBBP,CRKL,CSF1R,CSNK1G1,CYFIP2,CYLD,CYP46A1,DAAM2,DAB2IP,DGKI,DISC1,DLG5,DLL4,DNAJC27,DRD1,DSTYK,EDAR,EGF,ERBB4,F3,FADD,FGF18,FGF9,FGFR2,FZD2,FZD4,GALR1,GCG,GHR,GLUD1,GPR65,GREM1,GRIN2A,GRIP1,GSK3B,HEXIM1,HIP1,HPS…
GO:BP	response to organic substance	GO:0010033	4.55082e-22	ABCA1,ABHD2,ABL1,ABL2,ABR,ACVR1,ACVR2A,ACVR2B,ADAM9,ADAMTS3,ADCY3,ADCY6,ADIPOR2,ADRA2A,AFF3,ANO1,ASXL1,ATRX,BCLAF1,BMP7,BMPER,BMPR2,CACNB4,CALB1,CCL20,CD180,CD274,CD4,CD47,CD80,CLOCK,CNTFR,CPNE3,CREB1,CREB3L2,CREBBP,CRKL,CSF1R,CUL3,CXCL12,CXCR5,CYFIP2,CYLD,DAB2IP,DERL3,DGKD,DGKQ,DLL4,DLX1,DNAJB12,DRD1,DSTYK,EDEM3,EGR1,EPHA5,ERBB4,ERLEC1,ERP44,ESR1,F3,FADD,FAM105B,FBN1,FBXO32,FGF12,FGF18,FGF6,FGF9…
GO:BP	tissue development	GO:0009888	4.70511e-22	ABL1,ACTC1,ACVR1,ACVR2A,ACVR2B,ADAM9,ADARB1,ALPK3,ANXA7,ARC,ARID2,ARID5B,ARRDC3,ASXL1,ATG5,ATRN,ATRNL1,ATRX,AXIN2,BCOR,BMP7,BMPER,BMPR2,BNC2,CACNB4,CALB1,CASP3,CBFA2T2,CCM2,CDON,CLOCK,CLRN1,COL12A1,CORO1C,CREB1,CREB3L2,CXCL12,DAB2IP,DLG5,DLL4,E2F8,EDNRA,EDNRB,EFNB1,EGF,EGFLAM,EGR1,EHF,EPHA7,EPHB1,ERBB4,ERRFI1,ESRP2,ETS2,ETV5,EXOC5,EYA1,EYA2,FGF18,FGF6,FGF9,FHOD3,FLRT3,FNDC3A,FZD1,FZD2,FZD3,GPCPD1…
GO:BP	positive regulation of signaling	GO:0023056	6.45932e-22	AAK1,ABL1,ACPP,ACVR1,ACVR2A,ACVR2B,ADAM9,ADAMTS3,ADCY1,ADRA2A,AFAP1L2,ANO1,ARC,ASXL1,BCLAF1,BMP7,BMP8A,BMPER,BMPR2,CACNB2,CACNB4,CALB1,CARD10,CCL20,CD180,CD4,CDC42SE2,CDON,COPS8,CREB1,CREBBP,CRKL,CSF1R,CSNK1G1,CYFIP2,CYLD,CYP46A1,DAAM2,DAB2IP,DGKI,DISC1,DLG5,DLL4,DNAJC27,DRD1,DSTYK,EDAR,EGF,ERBB4,F3,FADD,FGF18,FGF9,FGFR2,FZD2,FZD4,GALR1,GCG,GHR,GLUD1,GPR65,GREM1,GRIN2A,GRIP1,GSK3B,HEXIM1,HIP1,HPS…
GO:BP	positive regulation of gene expression	GO:0010628	6.91759e-22	ACVR1,ACVR2A,ADAM19,AFAP1L2,ALX4,ARF4,ASH1L,ASXL1,ATAD2B,ATF1,ATRX,AUTS2,AXIN2,BCLAF1,BMP7,BMPR2,BRCA1,CAMK2N1,CAMK4,CASR,CBFB,CCNK,CCNT2,CDON,CLOCK,CREB1,CREB3L2,CREBBP,CSRNP2,CSRNP3,CTIF,DAB2IP,DGKQ,DLL4,DLX1,DRD1,E2F8,EDAR,EGF,EGR1,EHF,EIF5A2,ELAVL1,ELK4,ERBB4,ERG,ESR1,ETV5,EYA1,FADD,FGF9,FMR1,FOXJ2,FOXO3,FZD1,FZD2,FZD4,GABPA,GALR1,GCG,GPBP1,GREM1,HLF,HMBOX1,HNRNPU,HOXA11,ID2,IGF1,IKZF1,INSIG2…
GO:BP	amide transport	GO:0042886	8.73398e-22	ABCA1,ABL1,ACVR2B,ADAM9,ADCY6,ADRA2A,AKTIP,ANK3,ANO1,AP2A2,AP3M2,AP3S2,AP4E1,ARC,ARF6,ARFIP1,ARFIP2,ARL4A,ARL8A,ARRDC4,ATG5,ATG7,ATG9A,C17ORF75,CACNG2,CADM1,CD2AP,CHMP2B,CLOCK,CLTCL1,COL4A3BP,CPE,CSF1R,DERL3,DNAJC27,DNM3,DRD1,EIF5A2,EPHA5,ERLEC1,FAM91A1,FGF9,FRMD4A,GCG,GGA1,GGA2,GHR,GLTP,GLUD1,GOLPH3,GOPC,GRIP1,HNRNPU,IGF1,IPO7,KLF7,KPNA1,KPNA3,KPNA6,LONP2,LRP2,MACF1,MAPK14,MED1,MON2,MTTP,MYO5A,N…
GO:BP	protein transport	GO:0015031	1.50242e-21	ABCA1,ABL1,ACVR2B,ADAM9,ADCY6,ADRA2A,AKTIP,ANK3,ANO1,AP2A2,AP3M2,AP3S2,AP4E1,ARC,ARF6,ARFIP1,ARFIP2,ARL4A,ARL8A,ARRDC4,ATG5,ATG7,ATG9A,C17ORF75,CACNG2,CADM1,CD2AP,CHMP2B,CLOCK,CLTCL1,CSF1R,DERL3,DNAJC27,DNM3,DRD1,EIF5A2,EPHA5,ERLEC1,FAM91A1,FGF9,FRMD4A,GCG,GGA1,GGA2,GHR,GLUD1,GOLPH3,GOPC,GRIP1,HNRNPU,IGF1,IPO7,KLF7,KPNA1,KPNA3,KPNA6,LONP2,MACF1,MAPK14,MED1,MON2,MTTP,MYO5A,NAPB,NAPG,NEDD4,NEUROD1,…
GO:BP	peptide transport	GO:0015833	2.25129e-21	ABCA1,ABL1,ACVR2B,ADAM9,ADCY6,ADRA2A,AKTIP,ANK3,ANO1,AP2A2,AP3M2,AP3S2,AP4E1,ARC,ARF6,ARFIP1,ARFIP2,ARL4A,ARL8A,ARRDC4,ATG5,ATG7,ATG9A,C17ORF75,CACNG2,CADM1,CD2AP,CHMP2B,CLOCK,CLTCL1,CPE,CSF1R,DERL3,DNAJC27,DNM3,DRD1,EIF5A2,EPHA5,ERLEC1,FAM91A1,FGF9,FRMD4A,GCG,GGA1,GGA2,GHR,GLUD1,GOLPH3,GOPC,GRIP1,HNRNPU,IGF1,IPO7,KLF7,KPNA1,KPNA3,KPNA6,LONP2,MACF1,MAPK14,MED1,MON2,MTTP,MYO5A,NAPB,NAPG,NEDD4,NEUR…
GO:BP	vesicle-mediated transport	GO:0016192	3.01282e-21	AAK1,ABCA1,ABL1,ABR,ADCY1,AKTIP,ANK3,AP2A2,AP3M2,AP3S2,AP4E1,ARC,ARF4,ARF6,ARFGEF2,ARL4A,ATG14,ATG5,BICD1,C17ORF75,C9ORF72,CACNB2,CACNB4,CACNG2,CADPS,CD47,CHMP2B,CHRNA6,CLTCL1,CORO1C,CPLX2,CREB3L2,CUL3,CUX1,DGKI,DGKQ,DNM3,DRD1,EEA1,EGF,EHD3,EPN2,EPS15,ERC2,EXOC5,EXOC6,FAM109A,FAM91A1,FMR1,GGA1,GGA2,GOLPH3,GOPC,GREM1,GRIN3A,GRIP1,HIP1,HMP19,HOOK3,HTT,ITSN1,JMJD6,KIF1B,KLHL12,KLHL20,LDLRAD3,LDLRAP1…
GO:BP	cellular response to chemical stimulus	GO:0070887	4.05064e-21	ABCA1,ABHD2,ABL1,ABL2,ACVR1,ACVR2A,ACVR2B,ADAM9,ADAMTS3,ADCY3,ADCY6,ADIPOR2,ADRA2A,AK4,ANO1,AS3MT,ATG7,ATRX,BCLAF1,BMP7,BMPER,BMPR2,C3AR1,CACNB4,CALB1,CAT,CCL20,CD180,CD274,CD4,CD47,CD80,CLOCK,CNTFR,CPNE3,CREB1,CREB3L2,CREBBP,CRKL,CRYZ,CSF1R,CUL3,CXCL12,CXCR5,CYFIP2,CYLD,CYP2U1,CYP46A1,DAB2IP,DDAH1,DERL3,DLL4,DLX1,DNAJB12,DRD1,DSTYK,EDNRB,EGR1,EPHA5,EPHB1,ERBB4,ESR1,ETV5,F3,FADD,FAM105B,FANCD2,FB…
GO:BP	cellular macromolecule localization	GO:0070727	6.55037e-21	A1CF,AMOT,ANK1,ANK3,AP2A2,AP3M2,AP3S2,AP4E1,ARC,ARF4,ARF6,ARFIP1,ARFIP2,ARL4A,ASTN2,ATG9A,ATRX,AXIN2,BMP7,C17ORF75,CACNG2,CARD10,CCNE2,CD2AP,CLTCL1,CNTLN,CPE,CRKL,CYLD,DCP1A,DERL3,DISC1,DLG3,DNAJC27,DNM3,DRD1,EFR3A,EGF,EHD3,ERBB4,ERLEC1,ETV5,EXOC5,FAM126A,FAM91A1,FGF9,GGA1,GGA2,GOLPH3,GOPC,GPD1L,GRIN2A,GRIP1,HNRNPU,HOOK3,IPO7,ITGA4,ITSN1,KPNA1,KPNA3,KPNA6,LDLRAP1,LONP2,LRP6,MACF1,MAPK14,MAU2,MED1…
GO:BP	regulation of cellular component organization	GO:0051128	6.92813e-21	AAK1,ABCA1,ABL1,ABL2,ADAM9,AIDA,ANKRA2,ANTXR1,ANXA7,APC,ARC,ARF4,ARF6,ARFGEF1,ARHGAP28,ASAP1,ATAD2B,ATG5,ATRX,ATXN2,AUTS2,AXIN2,BAIAP2,BCOR,BICD1,BMP7,BMPR2,BRCA1,BRWD1,C9ORF72,CAMSAP1,CBFA2T2,CCDC88A,CCP110,CD2AP,CDC42EP3,CFDP1,CHMP2B,CHODL,CHORDC1,CLRN1,CNOT6,CNOT6L,CORO1C,CRKL,CSF1R,CTNNA2,CUL3,CYLD,DAB2IP,DCP2,DCUN1D3,DDHD1,DFFA,DGKQ,DISC1,DLG5,DOCK5,DPYSL2,DPYSL3,DSCAM,DYNC1LI1,EGF,EHD3,EIF5…
GO:BP	cellular protein localization	GO:0034613	7.20597e-21	AMOT,ANK1,ANK3,AP2A2,AP3M2,AP3S2,AP4E1,ARC,ARF4,ARF6,ARFIP1,ARFIP2,ARL4A,ASTN2,ATG9A,ATRX,AXIN2,BMP7,C17ORF75,CACNG2,CARD10,CCNE2,CD2AP,CLTCL1,CNTLN,CPE,CRKL,CYLD,DCP1A,DERL3,DISC1,DLG3,DNAJC27,DNM3,DRD1,EFR3A,EGF,EHD3,ERBB4,ERLEC1,ETV5,EXOC5,FAM126A,FAM91A1,FGF9,GGA1,GGA2,GOLPH3,GOPC,GPD1L,GRIN2A,GRIP1,HNRNPU,HOOK3,IPO7,ITGA4,ITSN1,KPNA1,KPNA3,KPNA6,LDLRAP1,LONP2,LRP6,MACF1,MAPK14,MAU2,MED1,MID1…
GO:BP	neuron differentiation	GO:0030182	1.3205e-20	ABL1,ABL2,ADARB1,ADCY1,ARF4,ARF6,ASAP1,ATXN10,BAIAP2,BMP7,BMPR2,C9ORF72,CAMSAP1,CASP3,CBFA2T2,CCK,CDH23,CDON,CHODL,CLRN1,COL25A1,CREB1,CRKL,CSF1R,CTNNA2,CYFIP2,DAB2IP,DCX,DDX6,DISC1,DLG5,DLL4,DLX1,DPYSL2,DPYSL3,DPYSL5,DRD1,DSCAM,EDNRB,EFNB1,EFNB2,EGFLAM,EPHA5,EPHA7,EPHB1,ERBB4,EYA1,FLRT3,FMR1,FZD2,FZD3,FZD4,GABRB2,GHR,GLDN,GRIN3A,GRIP1,GSK3B,HIPK1,ID2,IGSF9,IQGAP3,ITGA6,JAG1,JAG2,KANK1,KIF13B,KIF…
GO:BP	organelle organization	GO:0006996	1.61706e-20	ABCA1,ABCD3,ABL1,ABR,ACTC1,AGFG1,AKTIP,AMOT,AMOTL1,ANK3,ANTXR1,APC,ARC,ARF6,ARFGEF1,ARFGEF2,ARHGAP26,ARHGAP28,ARID1A,ARID2,ASAP1,ASCC3,ASH1L,ASXL1,ATAD2B,ATG12,ATG14,ATG5,ATG7,ATG9A,ATL2,ATP8B1,ATRX,ATXN10,ATXN2,AUTS2,AXIN2,BAIAP2,BCOR,BEND3,BICD1,BMP7,BRCA1,BRD1,BRE,BRWD1,C9ORF72,CADPS,CAMSAP1,CCDC88A,CCNE2,CCP110,CD2AP,CDC42BPA,CDC42EP3,CEP350,CHD5,CHMP2B,CHORDC1,CLOCK,CLRN1,CNOT6,CNOT6L,CNTLN,…
GO:BP	positive regulation of molecular function	GO:0044093	2.05893e-20	ABL1,ABL2,ABR,ACVR2B,ADAM9,ADCY1,ADRA2A,ADRB1,AGAP1,AGFG1,AKAP5,AKTIP,ANTXR1,ARC,ARF4,ARF6,ARHGAP1,ARHGAP26,ARHGAP28,ARHGEF12,ARID5B,ARRDC3,ARRDC4,ASAP1,ATG14,ATP1B3,ATP7A,AZIN1,CARD10,CASR,CCL20,CCNK,CCNT2,CLOCK,CNOT6,COPS8,CORO1C,CRKL,CSF1R,CYFIP2,DAB2IP,DBF4,DCP1A,DCUN1D1,DCUN1D3,DCUN1D4,DGKQ,DNAJA2,DOCK5,DSCC1,DSTYK,EGF,EHD3,ELMOD2,F3,FADD,FGF14,FGF18,FGFR2,FMR1,FZD1,FZD2,FZD4,GCG,GCH1,GHR,GI…
GO:BP	positive regulation of cellular biosynthetic process	GO:0031328	2.14187e-20	ACVR1,ACVR2A,AFAP1L2,ALX4,ARF4,ARFGEF1,ARID5B,ARPP19,ASH1L,ASXL1,ATAD2B,ATF1,ATRX,AUTS2,BCLAF1,BMP7,BMPR2,BRCA1,CAMK4,CBFB,CCNK,CCNT2,CDC7,CDON,CLOCK,CNOT6,CREB1,CREB3L2,CREBBP,CSRNP2,CSRNP3,CTIF,DAB2IP,DBF4,DDAH1,DLX1,DSCC1,DYRK2,E2F8,EGF,EGR1,EHF,EIF5A2,ELAVL1,ELK4,ELOVL5,ERBB4,ERG,ETV5,EYA1,FADD,FMR1,FOXJ2,FOXO3,FZD1,FZD2,FZD4,GABPA,GALR1,GCG,GMEB2,GPBP1,GREM1,HLF,HMBOX1,HNRNPU,HOXA11,ID2,IGF1…
GO:BP	tube development	GO:0035295	2.68249e-20	ABL1,ACVR1,ACVR2B,ADIPOR2,ALX4,AMOT,AMOTL1,ARID2,ASB4,ASXL1,ATRX,ATXN1L,BMP7,BMPER,BMPR2,C3AR1,CALB1,CARD10,CBFA2T2,CCM2,CLMP,CREB1,CRKL,DAB2IP,DICER1,DLG5,DLL4,E2F8,EDAR,EDNRA,EDNRB,EFNB2,EGF,EPHA7,EPHB1,ERRFI1,ESRP2,ETS2,ETV5,EYA1,F3,FGF18,FGF9,FZD1,FZD2,FZD3,FZD4,GREM1,GZF1,HOXA11,HPSE,HS2ST1,ID2,ITGA6,ITGB8,JAG1,JMJD6,KDM2B,KIAA1024,KIAA1462,KIF3A,KRAS,LEPR,LHCGR,LMX1B,LRP2,MAPK14,MED1,MIB1,M…
GO:BP	regulation of phosphorylation	GO:0042325	6.2122e-20	ABL1,ACVR1,ACVR2A,ACVR2B,ADAM9,ADARB1,ADRA2A,AIDA,AK4,AKTIP,ASH1L,ATG14,AXIN2,BMP7,BMP8A,BMPER,BMPR2,C9ORF72,CAMK2N1,CARD10,CBLB,CCL20,CCND2,CCNE2,CCNJ,CCNJL,CCNK,CCNL1,CCNT2,CD4,CDK12,CDON,CHORDC1,COPS8,CORO1C,CRKL,CSF1R,CYLD,DAB2IP,DBF4,DGKQ,DNAJC27,DRD1,DSCAM,DSTYK,DUSP16,DUSP7,EDAR,EEF2K,EGF,EPHA7,EPHB1,ERBB4,ERRFI1,FGF18,FGFR2,FMR1,FZD1,FZD4,GCG,GHR,GPD1L,GPRC5B,GREM1,HEXIM1,HNRNPU,HTT,IGF1,…
GO:BP	positive regulation of biosynthetic process	GO:0009891	6.60289e-20	ACVR1,ACVR2A,AFAP1L2,ALX4,ARF4,ARFGEF1,ARID5B,ARPP19,ASH1L,ASXL1,ATAD2B,ATF1,ATRX,AUTS2,BCLAF1,BMP7,BMPR2,BRCA1,CAMK4,CBFB,CCNK,CCNT2,CDC7,CDON,CLOCK,CNOT6,CREB1,CREB3L2,CREBBP,CSRNP2,CSRNP3,CTIF,DAB2IP,DBF4,DDAH1,DLX1,DSCC1,DYRK2,E2F8,EGF,EGR1,EHF,EIF5A2,ELAVL1,ELK4,ELOVL5,ERBB4,ERG,ETV5,EYA1,FADD,FMR1,FOXJ2,FOXO3,FZD1,FZD2,FZD4,GABPA,GALR1,GCG,GMEB2,GPBP1,GREM1,HLF,HMBOX1,HNRNPU,HOXA11,ID2,IGF1…
GO:BP	cell surface receptor signaling pathway	GO:0007166	1.10975e-19	AAK1,ABCA1,ABL1,ACPP,ACVR1,ACVR2A,ACVR2B,ADAM9,ADAMTS3,ADCY6,ADIPOR2,ADRA2A,AFAP1L2,APC,ARC,AXIN2,BMP7,BMP8A,BMPER,BMPR2,C3AR1,CACNB4,CACNG2,CALCR,CBFA2T2,CBLB,CCL20,CD180,CD274,CD4,CD80,CD8A,CDON,CELSR2,CHRNA6,CNTFR,CPE,CPNE3,CREBBP,CRKL,CSF1R,CSNK1A1,CSNK1G1,CUL3,CXCL12,CXCR5,CYFIP2,CYLD,DAAM2,DAB2IP,DAGLA,DGKI,DGKQ,DISC1,DIXDC1,DKK2,DLG5,DLL4,DLX1,DSCAM,DSTYK,EFNB1,EFNB2,EGF,EGR1,EPHA5,EPHA7,E…
GO:BP	positive regulation of RNA metabolic process	GO:0051254	2.25625e-19	ACVR1,ACVR2A,AFAP1L2,ALX4,ARF4,ARID5B,ASH1L,ASXL1,ATAD2B,ATF1,ATRX,AUTS2,BCLAF1,BMP7,BMPR2,BRCA1,CAMK4,CBFB,CCNK,CCNT2,CDON,CLOCK,CNOT6,CNOT6L,CREB1,CREB3L2,CREBBP,CSRNP2,CSRNP3,DAB2IP,DLX1,E2F8,EGF,EGR1,EHF,ELK4,ERBB4,ERG,ETV5,EYA1,FADD,FOXJ2,FOXO3,FZD1,FZD2,FZD4,GABPA,GALR1,GCG,GMEB2,GPBP1,GREM1,GRSF1,HLF,HMBOX1,HNRNPU,HOXA11,ID2,IGF1,IKZF1,INSIG2,IRF4,ITGA6,JAG1,JMJD6,KAT2B,KDM1B,KDM5A,KLF10,K…
GO:BP	positive regulation of macromolecule biosynthetic process	GO:0010557	2.38402e-19	ACVR1,ACVR2A,AFAP1L2,ALX4,ARF4,ARFGEF1,ARID5B,ASH1L,ASXL1,ATAD2B,ATF1,ATRX,AUTS2,BCLAF1,BMP7,BMPR2,BRCA1,CAMK4,CBFB,CCNK,CCNT2,CDC7,CDON,CLOCK,CNOT6,CREB1,CREB3L2,CREBBP,CSRNP2,CSRNP3,CTIF,DAB2IP,DBF4,DLX1,DSCC1,DYRK2,E2F8,EGF,EGR1,EHF,EIF5A2,ELAVL1,ELK4,ERBB4,ERG,ETV5,EYA1,FADD,FMR1,FOXJ2,FOXO3,FZD1,FZD2,FZD4,GABPA,GALR1,GCG,GMEB2,GPBP1,GREM1,HLF,HMBOX1,HNRNPU,HOXA11,ID2,IGF1,IKZF1,INSIG2,IRF4,I…
GO:BP	regulation of multicellular organismal development	GO:2000026	2.78316e-19	ABL1,ABL2,ACVR1,ACVR2A,ACVR2B,AMOT,ARF6,ASAP1,ASB4,ATXN1L,AXIN2,BCOR,BMP7,BMPER,BMPR2,C3AR1,CARD10,CBFA2T2,CBFB,CDON,CHODL,CLOCK,CREB1,CRKL,CTNNA2,CYLD,DAAM2,DAB2IP,DDX6,DISC1,DLG5,DLL4,DLX1,DPYSL2,DPYSL3,DSCAM,EDNRB,EGF,EPHA7,EPHB1,ERBB4,ERRFI1,ETV5,EYA1,F3,FADD,FANCD2,FBN1,FGF18,FGF9,FLRT3,FMR1,FZD1,FZD2,FZD3,FZD4,GABPA,GHR,GREM1,GSK3B,HOOK3,HOXA11,HPSE,ID2,IGF1,ITCH,ITGA6,ITGB8,JAG1,KANK1,KIAA…
GO:BP	establishment of protein localization	GO:0045184	3.12825e-19	ABCA1,ABL1,ACVR2B,ADAM9,ADCY6,ADRA2A,AKTIP,ANK3,ANO1,AP2A2,AP3M2,AP3S2,AP4E1,ARC,ARF6,ARFIP1,ARFIP2,ARL4A,ARL8A,ARRDC4,ATG5,ATG7,ATG9A,C17ORF75,CACNG2,CADM1,CD2AP,CHMP2B,CLOCK,CLTCL1,CORO1C,CSF1R,DERL3,DNAJC27,DNM3,DRD1,EIF5A2,EPHA5,ERLEC1,FAM91A1,FGF9,FRMD4A,GCG,GGA1,GGA2,GHR,GLUD1,GOLPH3,GOPC,GRIP1,HNRNPU,IGF1,IPO7,KLF7,KPNA1,KPNA3,KPNA6,LONP2,MACF1,MAPK14,MED1,MON2,MTTP,MYO5A,NAPB,NAPG,NEDD4,N…
GO:BP	locomotion	GO:0040011	3.28577e-19	ABL1,ABR,ACVR1,ADAM9,ADARB1,ADCY3,ADRA2A,AMOT,AMOTL1,APC,ARC,ARF4,ARF6,ARID2,ARRDC3,ASH1L,AVL9,BMP7,BMPER,BMPR2,C3AR1,CAPN7,CARD10,CCDC141,CCDC88A,CCK,CCL20,CHMP2B,CLRN1,CORO1C,CPNE3,CRKL,CSF1R,CTNNA2,CUL3,CXCL12,CXCR5,CYFIP2,DAB2IP,DCX,DISC1,DLG5,DLL4,DOCK5,DPYSL2,DPYSL3,DPYSL5,DRD1,DSCAM,EDNRB,EFNB1,EFNB2,EGF,EGFLAM,EPHA5,EPHA7,EPHB1,ERBB4,FADD,FAP,FGF18,FLRT3,FZD3,FZD4,GHR,GREM1,GRIN2A,ID2,IGF…
GO:BP	regulation of protein phosphorylation	GO:0001932	3.95795e-19	ABL1,ACVR1,ACVR2A,ACVR2B,ADAM9,ADARB1,ADRA2A,AIDA,AKTIP,ASH1L,ATG14,AXIN2,BMP7,BMP8A,BMPER,BMPR2,C9ORF72,CAMK2N1,CARD10,CBLB,CCL20,CCND2,CCNE2,CCNJ,CCNJL,CCNK,CCNL1,CCNT2,CD4,CDK12,CDON,CHORDC1,COPS8,CORO1C,CRKL,CSF1R,CYLD,DAB2IP,DBF4,DGKQ,DNAJC27,DRD1,DSTYK,DUSP16,DUSP7,EDAR,EEF2K,EGF,EPHA7,EPHB1,ERBB4,ERRFI1,FGF18,FGFR2,FMR1,FZD1,FZD4,GCG,GHR,GPD1L,GPRC5B,GREM1,HEXIM1,HTT,IGF1,IQGAP3,ITCH,KAT2B…
GO:BP	positive regulation of nucleobase-containing compound metabolic process	GO:0045935	7.13165e-19	ACVR1,ACVR2A,AFAP1L2,ALX4,ARF4,ARID5B,ASH1L,ASXL1,ATAD2B,ATF1,ATRX,AUTS2,BABAM1,BCLAF1,BMP7,BMPR2,BRCA1,BRE,CAMK4,CBFB,CCNK,CCNT2,CDON,CLOCK,CNOT6,CNOT6L,CREB1,CREB3L2,CREBBP,CSRNP2,CSRNP3,DAB2IP,DLX1,DSCC1,E2F8,EGF,EGR1,EHF,ELK4,ERBB4,ERG,ETV5,EYA1,EYA2,EYA4,FADD,FAM168A,FOXJ2,FOXO3,FZD1,FZD2,FZD4,GABPA,GALR1,GCG,GMEB2,GPBP1,GREM1,GRSF1,HLF,HMBOX1,HNRNPU,HOXA11,ID2,IGF1,IKZF1,INSIG2,IRF4,ITGA6,J…
GO:BP	regulation of intracellular signal transduction	GO:1902531	7.15462e-19	ABCA1,ABL1,ABR,ADAM9,ADRA2A,AIDA,AMOT,ARF6,ARFGEF1,ARFGEF2,ARHGAP26,ARHGAP28,ARHGEF12,ARHGEF6,ARHGEF7,ARRDC3,ASH1L,BCLAF1,BMP7,BMP8A,BMPER,C12ORF74,C9ORF72,CAMK2N1,CARD10,CCL20,CD2AP,CD4,CDC42SE2,CDK12,CDON,COPS8,CRKL,CSF1R,CUL3,CYLD,DAB2IP,DGKI,DGKQ,DLG5,DNAJC27,DSTYK,DUSP16,DUSP7,EDAR,EGF,EPHA7,EPHB1,ERBB4,F3,FADD,FBXL2,FBXO8,FGF18,FGFR2,FZD4,GCG,GHR,GPD1L,GPR65,GREM1,HEXIM1,HPSE,HTT,IGF1,IKBKE…
GO:BP	neuron projection development	GO:0031175	1.10396e-18	ABL1,ABL2,ADARB1,ADCY1,ARF4,ARF6,ASAP1,ATXN10,BAIAP2,BMP7,BMPR2,C9ORF72,CAMSAP1,CBFA2T2,CCK,CDH23,CHODL,CLRN1,COL25A1,CREB1,CRKL,CSF1R,CTNNA2,CYFIP2,DAB2IP,DCX,DISC1,DLG5,DPYSL2,DPYSL3,DPYSL5,DSCAM,EFNB1,EFNB2,EGFLAM,EPHA5,EPHA7,EPHB1,FLRT3,FMR1,FZD3,FZD4,GHR,GRIN3A,GRIP1,GSK3B,IGSF9,IQGAP3,ITGA6,KANK1,KIF13B,KIF3A,KLF7,LMX1A,LPAR3,LRP2,MACF1,MAP4K4,MAP6,MAPK6,MATN2,MYLIP,NCKIPSD,NCS1,NEDD4,NFIB,…
GO:BP	regulation of transport	GO:0051049	1.46808e-18	AAK1,ABCA1,ABL1,ABR,ADAM9,ADCY1,ADCY6,ADRA2A,ANO1,ARC,ARF6,ARFIP1,ATG5,AZIN1,BICD1,BMP7,CACNA1C,CACNB2,CACNB4,CACNG2,CADM1,CADPS,CASR,CD2AP,CD47,CHRNA6,CLOCK,CLTCL1,CORIN,CPLX2,CREB1,CSF1R,CTTNBP2NL,DERL3,DGKI,DGKQ,DNAJC27,DRD1,EDNRA,EGF,EHD3,EPHA5,ERLEC1,FGF12,FGF14,FMR1,FRMD4A,GALR1,GCG,GHR,GLUD1,GOPC,GPD1L,GREM1,GRIN3A,GSK3B,HIP1,HTT,IGF1,IL16,KCNA4,KCNC4,KCNE4,KCNG4,KCNH1,KCNIP4,KCNJ12,KCNJ2,…
GO:BP	positive regulation of RNA biosynthetic process	GO:1902680	1.52134e-18	ACVR1,ACVR2A,AFAP1L2,ALX4,ARF4,ARID5B,ASH1L,ASXL1,ATAD2B,ATF1,ATRX,AUTS2,BCLAF1,BMP7,BMPR2,BRCA1,CAMK4,CBFB,CCNK,CCNT2,CDON,CLOCK,CNOT6,CREB1,CREB3L2,CREBBP,CSRNP2,CSRNP3,DAB2IP,DLX1,E2F8,EGF,EGR1,EHF,ELK4,ERBB4,ERG,ETV5,EYA1,FADD,FOXJ2,FOXO3,FZD1,FZD2,FZD4,GABPA,GALR1,GCG,GMEB2,GPBP1,GREM1,HLF,HMBOX1,HNRNPU,HOXA11,ID2,IGF1,IKZF1,INSIG2,IRF4,ITGA6,JAG1,JMJD6,KAT2B,KDM1B,KDM5A,KLF10,KLF13,KLF6,KLF…
GO:BP	positive regulation of nucleic acid-templated transcription	GO:1903508	1.52134e-18	ACVR1,ACVR2A,AFAP1L2,ALX4,ARF4,ARID5B,ASH1L,ASXL1,ATAD2B,ATF1,ATRX,AUTS2,BCLAF1,BMP7,BMPR2,BRCA1,CAMK4,CBFB,CCNK,CCNT2,CDON,CLOCK,CNOT6,CREB1,CREB3L2,CREBBP,CSRNP2,CSRNP3,DAB2IP,DLX1,E2F8,EGF,EGR1,EHF,ELK4,ERBB4,ERG,ETV5,EYA1,FADD,FOXJ2,FOXO3,FZD1,FZD2,FZD4,GABPA,GALR1,GCG,GMEB2,GPBP1,GREM1,HLF,HMBOX1,HNRNPU,HOXA11,ID2,IGF1,IKZF1,INSIG2,IRF4,ITGA6,JAG1,JMJD6,KAT2B,KDM1B,KDM5A,KLF10,KLF13,KLF6,KLF…
GO:BP	cellular response to organic substance	GO:0071310	2.1102e-18	ABCA1,ABHD2,ABL1,ABL2,ACVR1,ACVR2A,ACVR2B,ADAM9,ADAMTS3,ADCY3,ADCY6,ADIPOR2,ADRA2A,ANO1,BCLAF1,BMP7,BMPER,BMPR2,CACNB4,CALB1,CCL20,CD180,CD274,CD4,CD47,CD80,CLOCK,CNTFR,CPNE3,CREB1,CREB3L2,CREBBP,CRKL,CSF1R,CUL3,CXCL12,CXCR5,CYFIP2,CYLD,DAB2IP,DERL3,DLL4,DLX1,DNAJB12,DRD1,DSTYK,EGR1,EPHA5,ERBB4,ESR1,F3,FADD,FAM105B,FBN1,FBXO32,FGF12,FGF18,FGF6,FGF9,FGFR2,FLRT3,FOXO3,FZD1,FZD4,GABPA,GABRG2,GCG,GFP…
GO:BP	homeostatic process	GO:0042592	4.86065e-18	ABCA1,ABL1,ABL2,ACOX3,ACVR2A,ACVR2B,ADAMTS5,ADCY6,ADIPOR2,ADRA2A,ADRB1,AMPD3,ANO1,ANXA7,ARID2,ARRDC3,ASXL1,ATG5,ATP13A3,ATP1B3,ATP2B2,ATP2B4,ATP7A,ATRX,C3AR1,CACNB2,CACNB4,CALB1,CALCR,CASP3,CASR,CCNE2,CDH23,CHMP2B,CLRN1,COL4A3BP,CORIN,CXCR5,CYLD,DCP2,DISC1,DMXL1,DNAJC16,DRD1,EDNRB,EGR1,EPHA5,ERCC4,ERP44,FADD,FLVCR1,FOXO3,GALR1,GATM,GCG,GHR,GLS,GPD1L,GPR12,GPR65,GRIN2A,HEPHL1,HMBOX1,HNRNPU,HTT,ID2…
GO:BP	neuron development	GO:0048666	5.46652e-18	ABL1,ABL2,ADARB1,ADCY1,ARF4,ARF6,ASAP1,ATXN10,BAIAP2,BMP7,BMPR2,C9ORF72,CAMSAP1,CBFA2T2,CCK,CDH23,CHODL,CLRN1,COL25A1,CREB1,CRKL,CSF1R,CTNNA2,CYFIP2,DAB2IP,DCX,DISC1,DLG5,DPYSL2,DPYSL3,DPYSL5,DRD1,DSCAM,EDNRB,EFNB1,EFNB2,EGFLAM,EPHA5,EPHA7,EPHB1,FLRT3,FMR1,FZD2,FZD3,FZD4,GABRB2,GHR,GLDN,GRIN3A,GRIP1,GSK3B,ID2,IGSF9,IQGAP3,ITGA6,KANK1,KIF13B,KIF3A,KLF7,LHX8,LMX1A,LPAR3,LRP2,MACF1,MAP4K4,MAP6,MAPK6…
GO:BP	positive regulation of response to stimulus	GO:0048584	9.66968e-18	AAK1,ABL1,ACPP,ACVR1,ACVR2A,ACVR2B,ADAM9,ADAMTS3,ADRA2A,AFAP1L2,ANO1,ARC,ARFGEF1,ASXL1,BABAM1,BCLAF1,BMP7,BMP8A,BMPER,BMPR2,BRE,C3AR1,CACNB4,CADM1,CARD10,CCL20,CD180,CD4,CD47,CDC42SE2,CDON,CLOCK,COPS8,CREBBP,CRKL,CSF1R,CSNK1G1,CXCL12,CYFIP2,CYLD,DAAM2,DAB2IP,DGKI,DISC1,DLG5,DLL4,DNAJC27,DSCAM,DSTYK,EDAR,EGF,ERBB4,EYA1,EYA2,EYA4,F3,FADD,FAM168A,FGF18,FGF9,FGFR2,FMR1,FOXO3,FZD2,FZD4,GALR1,GCG,GHR,G…
GO:BP	movement of cell or subcellular component	GO:0006928	1.07659e-17	ABL1,ABR,ACTC1,ACVR1,ADAM9,ADARB1,ADCY3,ADRA2A,AMOT,AMOTL1,AP3M2,APC,ARC,ARF4,ARF6,ARID2,ARL8A,ASH1L,AVL9,BMP7,BMPER,BMPR2,C3AR1,CACNB2,CAPN7,CARD10,CCDC141,CCDC88A,CCK,CCL20,CLRN1,CORO1C,CPNE3,CRKL,CSF1R,CTNNA2,CUL3,CXCL12,CXCR5,CYFIP2,DAB2IP,DCX,DISC1,DLG5,DLL4,DNAI1,DOCK5,DPYSL2,DPYSL3,DPYSL5,DRD1,DSCAM,DYNC1I2,DYNC1LI1,EDNRB,EFNB1,EFNB2,EGF,EGFLAM,EPHA5,EPHA7,EPHB1,ERBB4,FADD,FAP,FGF18,FLRT3,…
GO:BP	positive regulation of signal transduction	GO:0009967	3.27541e-17	AAK1,ABL1,ACPP,ACVR1,ACVR2A,ACVR2B,ADAM9,ADAMTS3,ADRA2A,AFAP1L2,ARC,ASXL1,BCLAF1,BMP7,BMP8A,BMPER,BMPR2,CARD10,CCL20,CD180,CD4,CDC42SE2,CDON,COPS8,CREBBP,CRKL,CSF1R,CSNK1G1,CYFIP2,CYLD,DAAM2,DAB2IP,DGKI,DISC1,DLG5,DLL4,DNAJC27,DSTYK,EDAR,EGF,ERBB4,F3,FADD,FGF18,FGF9,FGFR2,FZD2,FZD4,GCG,GHR,GPR65,GREM1,GRIP1,GSK3B,HEXIM1,HIP1,HPSE,HTT,IGF1,IKBKE,ITSN1,JAG1,JAG2,KANK1,KIAA1462,KL,KLHDC10,KRAS,LDLRA…
GO:BP	positive regulation of transcription, DNA-templated	GO:0045893	3.48789e-17	ACVR1,ACVR2A,AFAP1L2,ALX4,ARF4,ASH1L,ASXL1,ATAD2B,ATF1,ATRX,AUTS2,BCLAF1,BMP7,BMPR2,BRCA1,CAMK4,CBFB,CCNK,CCNT2,CDON,CLOCK,CREB1,CREB3L2,CREBBP,CSRNP2,CSRNP3,DAB2IP,DLX1,E2F8,EGF,EGR1,EHF,ELK4,ERBB4,ERG,ETV5,EYA1,FADD,FOXJ2,FOXO3,FZD1,FZD2,FZD4,GABPA,GALR1,GCG,GPBP1,GREM1,HLF,HMBOX1,HNRNPU,HOXA11,ID2,IGF1,IKZF1,INSIG2,IRF4,ITGA6,JAG1,JMJD6,KAT2B,KDM1B,KDM5A,KLF10,KLF13,KLF6,KLF7,KPNA6,LHX8,LMX1A,…
GO:BP	intracellular transport	GO:0046907	9.4296e-17	ABCA1,ABCD3,AKTIP,AP2A2,AP3M2,AP3S2,AP4E1,ARF6,ARFIP1,ARFIP2,ARL4A,ARL8A,ATG14,C17ORF75,CCDC88A,CHMP2B,CLTCL1,COL4A3BP,CORO1C,CREB3L2,CUL3,DERL3,DNAJC27,DRD1,EHD3,EPS15,ERLEC1,FAM109A,FAM91A1,FGF9,FYCO1,GGA1,GGA2,GRIP1,HMP19,HNRNPU,HOOK3,HTT,IPO7,KIF13B,KIF1B,KIF3A,KLHL12,KLHL20,KPNA1,KPNA3,KPNA6,LDLRAP1,LMAN1,LONP2,MAP6,MAPK14,MED1,MYO5A,NAPB,NAPG,NDE1,NEDD4,NF1,NRBP1,NUP54,NUS1,PAFAH1B1,PAN3,PE…
GO:BP	positive regulation of protein metabolic process	GO:0051247	1.0429e-16	ABL1,ACVR1,ACVR2A,ACVR2B,ADAM9,ADRA2A,AKTIP,ANTXR1,APC,ARFGEF1,ARRDC3,ARRDC4,ATG14,ATG7,AUTS2,AXIN2,BMP7,BMP8A,BMPER,BMPR2,BRCA1,CARD10,CCL20,CCNK,CCNT2,CD4,CDON,COPS8,CRKL,CSF1R,CTIF,CUL3,CUL4B,CYFIP2,DAB2IP,DBF4,DCUN1D1,DCUN1D3,DCUN1D4,DGKQ,DISC1,DNAJC27,DSTYK,EDAR,EGF,EGR1,EIF5A2,ELAVL1,EPHA7,ERBB4,F3,FADD,FANCI,FGF18,FGFR2,FMR1,FZD1,FZD4,GCG,GGA1,GHR,GPRC5B,GREM1,GSK3B,HIP1,IGF1,IQGAP3,IRF4,I…
GO:BP	positive regulation of catalytic activity	GO:0043085	1.68452e-16	ABL1,ABL2,ABR,ACVR2B,ADAM9,ADRA2A,ADRB1,AGAP1,AGFG1,AKAP5,ANTXR1,ARF4,ARHGAP1,ARHGAP26,ARHGAP28,ARHGEF12,ARRDC3,ARRDC4,ASAP1,ATG14,ATP1B3,ATP7A,AZIN1,CARD10,CASR,CCL20,CCNK,CCNT2,COPS8,CORO1C,CRKL,CSF1R,CYFIP2,DAB2IP,DBF4,DCP1A,DCUN1D1,DCUN1D3,DCUN1D4,DGKQ,DNAJA2,DOCK5,DSCC1,DSTYK,EGF,ELMOD2,F3,FADD,FGF18,FGFR2,FZD4,GCG,GCH1,GHR,GIT2,GPRC5B,GREM1,HIP1,HMBOX1,IGF1,IQGAP3,ITGA6,ITSN1,LLGL2,LPAR3,MA…
GO:BP	circulatory system development	GO:0072359	1.76082e-16	ABL1,ACTC1,ACVR1,ACVR2B,ADAMTS6,ADIPOR2,ALPK3,AMOT,AMOTL1,ANTXR1,ARID2,ASB4,ASXL1,ATG5,AXIN2,BCOR,BMP7,BMPER,BMPR2,C3AR1,CARD10,CCM2,COL4A3BP,CPE,CREB1,CRKL,DAB2IP,DLL4,E2F8,EDNRA,EFNB2,EGF,EPHB1,ERBB4,ERRFI1,ETS2,EYA1,F3,FBN1,FGF18,FGF9,FHOD3,FLRT3,FLVCR1,FZD1,FZD2,FZD4,GJA1,GREM1,HEXIM1,HNRNPU,HPSE,ID2,IGF1,ITGB8,JAG1,JMJD6,KIAA1024,KIAA1462,KIF3A,LDB3,LEPR,LRP2,MAPK14,MED1,MIB1,MTDH,MYH11,MYLK…
GO:BP	response to stress	GO:0006950	2.20655e-16	ABCA1,ABL1,ABR,ACER3,ACVR1,ADAM9,ADAMTS5,ADCY1,ADIPOR2,ADRA2A,ADRB1,AFAP1L2,AIDA,AK4,AKTIP,ANKS4B,ANO1,ANXA7,APC,ARFGEF1,ASCC3,ASH1L,ATG14,ATG5,ATG7,ATRX,AXIN2,BABAM1,BCLAF1,BMPR2,BRCA1,BRE,CADM1,CAT,CCL20,CCNK,CD47,CDC7,CHORDC1,CLOCK,COL4A3BP,CREB3L2,CREBBP,CSF1R,CUL3,CUL4B,CXCL12,CYLD,DAB2IP,DDAH1,DEK,DERL3,DNAJA2,DNAJB12,DPYSL3,DRD1,DYRK2,EDAR,EDEM3,EDNRA,EGR1,ELMOD2,EPHB1,ERBB4,ERCC4,ERLEC1,E…
GO:BP	protein modification by small protein conjugation or removal	GO:0070647	3.69873e-16	ABL1,AKTIP,ARIH1,ARIH2,ARRDC3,ARRDC4,ASB13,ASB3,ASB4,ASB7,ASXL1,ATG5,ATG7,BCOR,BRAP,BRCA1,CBFB,CBLB,CHFR,CNOT4,COPS8,CUL3,CUL4B,CYLD,DCAF17,DCUN1D1,DCUN1D3,DCUN1D4,EGR1,EYA1,FAM105B,FANCF,FANCI,FBXL17,FBXL2,FBXO32,G2E3,HECTD1,HECTD2,HERC2,ITCH,KBTBD8,KCMF1,KCTD10,KDM2B,KIAA1024,KLHL12,KLHL13,KLHL18,KLHL20,MAD2L1,MIB1,MSL2,MYLIP,MYSM1,NEDD4,OGT,OTUD6B,OTUD7B,PCGF2,PCGF3,PCNP,PHC1,PJA2,PPIL2,PRICKL…
GO:BP	ion transport	GO:0006811	4.01115e-16	ABCA1,ABCD3,ABL1,ANO1,ANO3,ANO5,ARC,ARMC1,ATG5,ATP10A,ATP10B,ATP10D,ATP13A3,ATP1B3,ATP2B2,ATP2B4,ATP2C1,ATP5F1,ATP6V1B2,ATP6V1C1,ATP6V1C2,ATP7A,ATP8A1,ATP8B1,BEST4,CACHD1,CACNA1C,CACNB2,CACNB4,CACNG2,CALB1,CASR,CDH23,CHRNA6,CLCN4,CLCN5,CLCN6,CNGA3,CNGB3,COL4A3BP,DRD1,EGF,EHD3,FGF12,FGF14,FLVCR1,FLVCR2,GABRB2,GABRG2,GCG,GLRA1,GLRA2,GLTP,GOT2,GPD1L,GRIA2,GRIA3,GRID1,GRIN2A,GRIN3A,HEPHL1,HTT,IL16,IT…
GO:BP	negative regulation of gene expression	GO:0010629	1.37175e-15	ACVR2B,AGBL4,ANXA7,ATAD2B,ATRX,ATXN1,ATXN1L,AXIN2,BCL11A,BCLAF1,BCOR,BEND3,BMP7,CALCR,CAST,CBFA2T2,CBFB,CBX7,CLOCK,CNOT6,CNOT6L,CPEB1,CREB1,CREBBP,CRKL,CUL3,CUX1,DAB2IP,DCP1A,DCP2,DGKQ,DICER1,DIP2A,DLL4,DLX1,E2F8,EDNRB,EGR1,ELAVL1,ELK4,FGF9,FMR1,FOXN3,FOXO3,FZD1,GABPA,GREM1,GZF1,HELZ,HEXIM1,HIF1AN,HMBOX1,HNRNPU,ID2,IGF1,IREB2,ITGB8,KDM1B,KDM2B,KDM5A,KLF10,KLF11,KLF7,LEPR,LIN28B,MAX,MDM4,MECP2,MED…
GO:BP	tube morphogenesis	GO:0035239	2.54657e-15	ABL1,ACVR1,ACVR2B,ADIPOR2,AMOT,AMOTL1,ARID2,ASB4,BMP7,BMPER,BMPR2,C3AR1,CARD10,CCM2,DAB2IP,DICER1,DLG5,DLL4,E2F8,EDAR,EDNRA,EFNB2,EGF,EPHA7,EPHB1,ESRP2,ETS2,ETV5,EYA1,F3,FGF18,FGF9,FZD1,FZD2,FZD3,FZD4,GREM1,GZF1,HOXA11,HPSE,HS2ST1,ID2,ITGB8,JAG1,JMJD6,KDM2B,KIAA1024,KIAA1462,KIF3A,KRAS,LEPR,LRP2,MAPK14,MED1,MIB1,MTDH,NEDD4,NF1,NFIB,NGFR,NOV,NRARP,NRP1,NUS1,PARVA,PBX1,PDE3B,PDGFRA,PKNOX1,PRICKLE1,…
GO:BP	positive regulation of cellular protein metabolic process	GO:0032270	2.87033e-15	ABL1,ACVR1,ACVR2A,ACVR2B,ADAM9,ADRA2A,AKTIP,ANTXR1,ARFGEF1,ARRDC3,ARRDC4,ATG14,ATG7,AUTS2,AXIN2,BMP7,BMP8A,BMPER,BMPR2,BRCA1,CARD10,CCL20,CCNK,CCNT2,CD4,CDON,COPS8,CRKL,CSF1R,CTIF,CUL3,CYFIP2,DAB2IP,DBF4,DCUN1D1,DCUN1D3,DCUN1D4,DGKQ,DISC1,DNAJC27,DSTYK,EDAR,EGF,EIF5A2,ELAVL1,EPHA7,ERBB4,F3,FADD,FANCI,FGF18,FGFR2,FMR1,FZD1,FZD4,GCG,GHR,GPRC5B,GREM1,GSK3B,HIP1,IGF1,IQGAP3,KIAA1462,KL,KLHDC10,KRAS,L…
GO:BP	regulation of cell differentiation	GO:0045595	2.96362e-15	ABL1,ABL2,ACVR1,ACVR2A,ACVR2B,APC,ARF6,ASAP1,ASB4,ASXL1,AXIN2,BMP7,BMPR2,CBFA2T2,CBFB,CDK12,CDON,CHODL,CLOCK,CORO1C,CREB1,CRKL,CTNNA2,CYLD,DAAM2,DAB2IP,DDX6,DISC1,DLG5,DLL4,DLX1,DOCK5,DPYSL2,DPYSL3,DSCAM,EDNRB,EPHA7,EPHB1,ERBB4,ERRFI1,EYA1,FADD,FANCD2,FBN1,FGF18,FGF9,FMR1,FNDC5,FZD3,FZD4,GABPA,GREM1,GSK3B,HIF1AN,HNRNPU,HOOK3,HOXA11,ID2,IGF1,ITGA6,JAG1,KANK1,KIF13B,KLF10,KLF13,KLF7,KRAS,LMX1A,LPAR…
GO:BP	transmembrane transport	GO:0055085	4.83086e-15	ABCA1,ABCA3,ABCA8,ABCC10,ABCD2,ABCD3,ABL1,ANO1,ANO5,AQP4,ARC,ATG5,ATP1B3,ATP2B2,ATP2B4,ATP2C1,ATP5F1,ATP6V1B2,ATP6V1C1,ATP6V1C2,ATP7A,AZIN1,BEST4,CACHD1,CACNA1C,CACNB2,CACNB4,CACNG2,CHRNA6,CLCN4,CLCN5,CLCN6,CLTCL1,CNGA3,CNGB3,CNNM1,CTTNBP2NL,DRD1,EDNRA,EHD3,FGF12,FGF14,FLVCR1,FLVCR2,GABRB2,GABRG2,GJA1,GLRA1,GLRA2,GPD1L,GRIA2,GRIA3,GRID1,GRIN2A,GRIN3A,HTT,IGF1,ITPR2,JPH1,KCNA4,KCNC4,KCNE4,KCNG4,KC…
GO:BP	cell migration	GO:0016477	8.06405e-15	ABL1,ABR,ACVR1,ADAM9,ADARB1,ADRA2A,AMOT,AMOTL1,APC,ARC,ARF4,ARF6,ARID2,AVL9,BMP7,BMPER,BMPR2,C3AR1,CAPN7,CARD10,CCDC141,CCDC88A,CCK,CCL20,CORO1C,CPNE3,CRKL,CSF1R,CTNNA2,CUL3,CXCL12,CXCR5,DAB2IP,DCX,DISC1,DLG5,DLL4,DOCK5,DPYSL3,DRD1,EDNRB,EFNB1,EGF,EPHB1,ERBB4,FADD,FAP,FGF18,FLRT3,FZD3,GREM1,ID2,IGF1,IL16,IQGAP3,ITGA2,ITGA4,ITGA6,ITGB8,JAG1,KANK1,KIAA1462,LRCH1,MACF1,MAP2K3,MAPK14,MAPRE2,MATN2,MOS…
GO:BP	cellular component morphogenesis	GO:0032989	1.29168e-14	ABL1,ACTC1,ADARB1,ADCY1,AGFG1,ANTXR1,ANXA7,ARC,ASXL1,BAIAP2,BMP7,BMPR2,BRWD1,C9ORF72,CAMSAP1,CCK,CDC42EP3,CFDP1,CHODL,CLRN1,COL12A1,COL25A1,COL4A3BP,CORO1C,CREB1,CRKL,CSF1R,CTNNA2,CUL3,CYFIP2,DAB2IP,DCX,DOCK5,DPYSL2,DPYSL5,DSCAM,EFNB1,EFNB2,EGFLAM,EPHA5,EPHA7,EPHB1,ERMN,FHOD3,FLRT3,FZD3,FZD4,ID2,IQGAP3,ITGA4,KANK1,KIF13B,KIF3A,KLF7,LMX1A,LPAR3,LRP2,MACF1,MAP4K4,MAP6,MAPK14,MATN2,MED1,MYLK3,NEBL,N…
GO:BP	anatomical structure formation involved in morphogenesis	GO:0048646	2.68042e-14	ABL1,ACTC1,ACVR1,ACVR2A,ACVR2B,ADAM9,ADIPOR2,AGFG1,AMOT,AMOTL1,AXIN2,BMP7,BMPER,BMPR2,C3AR1,CALB1,CARD10,CDON,COL12A1,DAB2IP,DCX,DICER1,DLL4,DSCAM,E2F8,EDAR,EDNRA,EGF,EPHB1,ETS2,EYA1,F3,FGF18,FGF9,FHOD3,FZD1,FZD2,FZD3,GREM1,HIPK1,HOXA11,HPSE,HS2ST1,ID2,IGF1,ITGA2,ITGA4,ITGA7,ITGB8,JMJD6,KBTBD8,KDM2B,KIAA1024,KIAA1462,KLHL12,LEPR,LFNG,LRP2,LRP6,MAPK14,MED1,MIB1,MTDH,MYLK3,NEBL,NF1,NFIB,NGFR,NOV,NR…
GO:BP	regulation of locomotion	GO:0040012	2.86384e-14	ABL1,ABR,ACVR1,ADAM9,ADARB1,ADRA2A,AMOT,AMOTL1,ARF6,ARID2,ARRDC3,BMP7,BMPER,BMPR2,C3AR1,CAPN7,CARD10,CCL20,CHMP2B,CORO1C,CPNE3,CRKL,CSF1R,CTNNA2,CXCL12,DAB2IP,DLG5,DLL4,DOCK5,DPYSL3,DRD1,DSCAM,EGF,ERBB4,FADD,FGF18,GHR,IGF1,IL16,ITGA6,JAG1,KANK1,KIAA1462,LRCH1,MACF1,MAP2K3,MAPK14,MAPRE2,MOSPD2,MTUS1,MYD88,MYSM1,NF1,NOV,NRP1,NUS1,ONECUT2,OSBPL8,PADI2,PDGFD,PFN2,PLXNA1,PLXNA2,PLXNA4,PLXNC1,PPM1F,PRK…
GO:BP	head development	GO:0060322	3.9519e-14	ABL1,ABR,ATRN,ATRX,ATXN1L,B3GNT5,BMP7,CCDC141,CDON,CREB1,CRKL,CSF1R,CTNNA2,DAB2IP,DCX,DISC1,DLG5,DLX1,DPYSL2,DRD1,EDNRA,EGF,EPHA5,EPHA7,ERBB4,FANCD2,FGF9,FLRT3,FLVCR1,FOXO3,FZD3,FZD4,HOOK3,ID2,KDM2B,KIF3A,KLHL17,KRAS,LHX8,LMX1A,LRP2,MED1,NDE1,NEUROD1,NF1,NFIB,NIN,NR3C2,NRP1,NTRK2,OPHN1,PAFAH1B1,PDGFRA,PEX13,PGAP1,PHOX2B,PLXNA2,PLXNA4,PTCHD1,PTPN11,RAF1,RERE,ROGDI,SEC24B,SEMA3A,SFRP2,SHROOM4,SLC1A…
GO:BP	positive regulation of protein modification process	GO:0031401	4.37353e-14	ABL1,ACVR1,ACVR2A,ACVR2B,ADAM9,ADRA2A,AKTIP,ARFGEF1,ARRDC3,ARRDC4,ATG14,ATG7,AUTS2,AXIN2,BMP7,BMP8A,BMPER,BMPR2,BRCA1,CARD10,CCL20,CCNK,CCNT2,CD4,CDON,COPS8,CRKL,CSF1R,CUL3,DAB2IP,DBF4,DCUN1D1,DCUN1D3,DCUN1D4,DGKQ,DNAJC27,DSTYK,EDAR,EGF,EPHA7,ERBB4,FANCI,FGF18,FGFR2,FMR1,FZD1,FZD4,GCG,GHR,GPRC5B,GREM1,IGF1,IQGAP3,KIAA1462,KL,KLHDC10,KRAS,LEPR,LPAR3,LRRK1,MAP2K3,MAP2K4,MAP2K6,MAP3K1,MAP3K12,MAP3K8…
GO:BP	negative regulation of response to stimulus	GO:0048585	5.98145e-14	ABL1,ABR,ACVR1,ADRA2A,AIDA,APC,ARRDC3,ASH1L,ASXL1,AXIN2,BMP7,BMPER,BRAP,CAMK2N1,CBFA2T2,CBLB,CD2AP,CLOCK,CSNK1A1,CTNNA2,CUL3,CYLD,DAB2IP,DDAH1,DERL3,DKK2,DLG5,DLL4,DLX1,DUSP16,DUSP7,EGR1,ERCC4,ERLEC1,ERRFI1,EYA1,EYA2,EYA4,FAM105B,FBN1,FGF9,FOXO3,FZD1,GCG,GHR,GPD1L,GREM1,GRIN3A,GSK3B,HIF1AN,HTT,IGF1,IRF4,ITCH,ITGA6,JAG1,JAG2,KANK1,KCTD10,KIAA1024,KLF7,KNG1,LEPR,LFNG,LRP2,MAPK14,MNT,NEDD4,NEUROD1,N…
GO:BP	localization of cell	GO:0051674	1.24337e-13	ABL1,ABR,ACVR1,ADAM9,ADARB1,ADCY3,ADRA2A,AMOT,AMOTL1,APC,ARC,ARF4,ARF6,ARID2,ASH1L,AVL9,BMP7,BMPER,BMPR2,C3AR1,CAPN7,CARD10,CCDC141,CCDC88A,CCK,CCL20,CLRN1,CORO1C,CPNE3,CRKL,CSF1R,CTNNA2,CUL3,CXCL12,CXCR5,DAB2IP,DCX,DISC1,DLG5,DLL4,DOCK5,DPYSL3,DRD1,EDNRB,EFNB1,EGF,EPHB1,ERBB4,FADD,FAP,FGF18,FLRT3,FZD3,GREM1,ID2,IGF1,IL16,IQGAP3,ITGA2,ITGA4,ITGA6,ITGB8,JAG1,KANK1,KIAA1462,LRCH1,MACF1,MAP2K3,MAPK1…
GO:BP	cell motility	GO:0048870	1.24337e-13	ABL1,ABR,ACVR1,ADAM9,ADARB1,ADCY3,ADRA2A,AMOT,AMOTL1,APC,ARC,ARF4,ARF6,ARID2,ASH1L,AVL9,BMP7,BMPER,BMPR2,C3AR1,CAPN7,CARD10,CCDC141,CCDC88A,CCK,CCL20,CLRN1,CORO1C,CPNE3,CRKL,CSF1R,CTNNA2,CUL3,CXCL12,CXCR5,DAB2IP,DCX,DISC1,DLG5,DLL4,DOCK5,DPYSL3,DRD1,EDNRB,EFNB1,EGF,EPHB1,ERBB4,FADD,FAP,FGF18,FLRT3,FZD3,GREM1,ID2,IGF1,IL16,IQGAP3,ITGA2,ITGA4,ITGA6,ITGB8,JAG1,KANK1,KIAA1462,LRCH1,MACF1,MAP2K3,MAPK1…
GO:BP	cellular component assembly	GO:0022607	1.32008e-13	ABCA1,ABL1,ACPP,ACTC1,AGFG1,AIDA,ALDH5A1,ANK3,ANKRA2,ANKS4B,ANTXR1,ARC,ARF6,ARFGEF1,ARHGAP28,ASAP1,ATG12,ATG14,ATG5,ATG7,ATG9A,ATL2,ATRX,ATXN10,ATXN2,BAIAP2,BEND3,BMP7,C9ORF72,CADPS,CAMSAP1,CCP110,CDC42EP3,CELF1,CELF2,CELF5,CELF6,CHMP2B,CLRN1,CLTCL1,CNOT6,CNOT6L,COPS8,CORO1C,CRKL,CRYZ,CTNNA2,CUL3,CYFIP2,CYLD,DAB2IP,DCX,DDX6,DGKD,DGKQ,DICER1,DISC1,DLG5,DNAI1,DNAL1,DPYSL3,DSCAM,EHD3,EIF3H,ELAVL1,EP…
GO:BP	negative regulation of nucleobase-containing compound metabolic process	GO:0045934	1.61837e-13	ACVR2B,AGBL4,ATAD2B,ATRX,ATXN1,ATXN1L,AXIN2,BCL11A,BCLAF1,BCOR,BEND3,BMP7,BMPR2,CBFA2T2,CBFB,CBX7,CDYL2,CLOCK,CREB1,CREBBP,CUL3,CUX1,DAB2IP,DCP2,DFFA,DLL4,DLX1,E2F8,EDNRB,EGR1,ELAVL1,ELK4,ERCC4,FGF9,FMR1,FOXN3,FOXO3,FZD1,GABPA,GREM1,GZF1,HEXIM1,HIF1AN,HMBOX1,HNRNPU,ID2,KDM1B,KDM2B,KDM5A,KLF10,KLF11,KLF7,MAX,MDM4,MECP2,MED1,MIER3,MNT,MSH3,MTF1,NAA40,NACC2,NEDD4,NFATC3,NFIB,NFIX,NR1D2,NRARP,NRIP1,O…
GO:BP	cell population proliferation	GO:0008283	2.495e-13	ABL1,ACER3,ACVR2A,ACVR2B,ADARB1,ANXA7,APC,ARID2,ASCC3,ATXN1L,AXIN2,BABAM1,BMP7,BMPER,BMPR2,BTG1,BTG2,CAMK2N1,CD180,CD274,CD47,CD80,CDC7,CDON,CFDP1,CNOT6,CNOT6L,COL4A3BP,COPS8,CRKL,CSF1R,DAB2IP,DAGLA,DDAH1,DISC1,DLG5,DLL4,E2F8,EFNB1,EGF,EHF,EIF5A2,EPHB1,ERBB4,ESRP2,EYA1,F3,FADD,FAP,FGF18,FGF6,FGF9,FGFR2,FOXO3,FZD3,GHR,GNG2,GRK5,HIPK1,HNRNPU,HOOK3,HPSE,ID2,IGF1,ITCH,ITGA4,JAG1,JAG2,KANK1,KAT2B,KDM2…
GO:BP	regulation of nervous system development	GO:0051960	2.5008e-13	ABL1,ABL2,ARF6,ASAP1,BMP7,BMPR2,CBFA2T2,CDON,CHODL,CRKL,CTNNA2,DAAM2,DAB2IP,DDX6,DISC1,DLG5,DLL4,DLX1,DPYSL2,DPYSL3,DSCAM,EDNRB,EGF,EPHA7,EPHB1,ERBB4,EYA1,FLRT3,FMR1,FZD1,FZD2,FZD3,FZD4,GHR,GSK3B,HOOK3,ID2,ITGA6,JAG1,KANK1,KIF13B,LMX1A,LPAR3,LRP2,LRRTM2,LRRTM3,MACF1,MAP6,MAPK6,MED1,MIB1,MME,MYLIP,NCKIPSD,NCS1,NEDD4,NEUROD1,NF1,NIN,NKX2-2,NOS1,NRP1,NTRK2,PAFAH1B1,PBX1,PHOX2B,PLXNA1,PLXNA2,PLXNA4,P…
GO:BP	export from cell	GO:0140352	2.89796e-13	ABCA1,ABL1,ABR,ACVR2B,ADAM9,ADCY1,ADCY6,ADRA2A,ANO1,ARF6,ARFIP1,ATG5,ATP1B3,BMP7,CACNB2,CACNB4,CADM1,CADPS,CD2AP,CHRNA6,CLOCK,CPE,CPLX2,CREB1,CSF1R,DGKI,DRD1,EPHA5,ERC2,EXOC5,EXOC6,FRMD4A,FURIN,FZD4,GALR1,GCG,GHR,GLUD1,GRIN3A,IGF1,KCNC4,KCNE4,KCNT2,KLF7,MAPK14,MCTP2,MICAL3,MYO5A,NAPB,NEUROD1,NF1,NOV,NR3C2,PAFAH1B1,PDZD11,PFN2,PPID,PPP3CB,PRKCE,PTPN11,PTPRN,PTPRN2,RAB31,RAB3B,RAB8A,RAB8B,RAC2,RAF1…
GO:BP	regulation of hydrolase activity	GO:0051336	3.11482e-13	ABL1,ABL2,ABR,ADRB1,AGAP1,AGFG1,AMOT,ANTXR1,ARF4,ARFGEF1,ARHGAP1,ARHGAP26,ARHGAP28,ARHGEF12,ARPP19,ASAP1,ATP1B3,ATPIF1,CASR,CAST,CCL20,CORO1C,CRKL,CSRNP2,CSRNP3,CYFIP2,DAB2IP,DFFA,DGKI,DNAJA2,DOCK5,ELFN2,ELMOD2,EPHA5,EPHA7,F3,FADD,FGFR2,FURIN,GIT2,HIP1,HTT,IQGAP3,ITGA6,KDM5A,KIAA0430,KNG1,LEPR,LLGL2,MAPK14,MAPRE2,MSH3,NDE1,NF1,NGFR,NMUR2,NOS1,NRP1,NTRK2,NUAK1,OPHN1,PAFAH1B1,PAK2,PELO,PFN2,PHACTR2…
GO:BP	animal organ morphogenesis	GO:0009887	3.12968e-13	ABL1,ABR,ACTC1,ACVR1,ACVR2B,ADARB1,ALX4,ARID2,ASH1L,ASXL1,ATRN,ATRNL1,AXIN2,BCOR,BMP7,BMPR2,CALB1,CDON,CLRN1,COL12A1,COL13A1,COL4A3BP,CPE,CRKL,CTNNA2,CUL3,DLG5,DLL4,DSCAM,EDAR,EGFLAM,EPHB1,ERRFI1,ESRP2,ETV5,EYA1,FANCD2,FBN1,FGF18,FGF6,FGF9,FGFR2,FLVCR1,FOXN3,FOXO3,FZD1,FZD2,FZD3,GREM1,GZF1,HIPK1,HOXA11,HS2ST1,ID2,IGF1,IMPAD1,INSIG2,JAG1,KCNQ4,KDM2B,KIF3A,KRAS,LRIG1,LRIG3,LRP2,MAPK14,MED1,MIB1,NED…
GO:BP	peptidyl-amino acid modification	GO:0018193	3.82241e-13	ABL1,ABL2,ACVR1,ADRA2A,ASH1L,ASPHD2,ATG5,ATRX,AUTS2,BCOR,BEND3,BMP7,BRCA1,BRD1,CBLB,CDC42BPA,CDC7,CHD5,CLK4,CLOCK,CREBBP,CSF1R,CSNK1A1,CSNK1G1,DERL3,DGKQ,DPY19L1,DPY19L3,DPY19L4,DRD1,DYRK2,EGF,EGFLAM,EGR1,EPHA5,EPHA7,EPHB1,ERBB4,ERRFI1,EYA1,EZH1,FGFR2,FKBP15,FKBP3,FKBP5,FKBP7,GALNT1,GALNT2,GALNT3,GCG,GHR,GPD1L,GREM1,GSK3B,HIF1AN,HIPK1,IGF1,IKBKE,IRF4,JMJD6,KAT2B,LRRK1,LYN,MAP3K12,MAPK14,MAST4,MET…
GO:BP	embryo development	GO:0009790	3.98389e-13	ABL1,ABR,ACVR1,ACVR2A,ACVR2B,AFF3,ALX4,AMOT,ARID2,AXIN2,BMP7,BMPR2,BRCA1,CDON,CLRN1,COL12A1,CUL3,DLL4,DLX1,EFNB1,ERBB4,EYA1,FBN1,FGF9,FGFR2,FLRT3,FLVCR1,FZD1,FZD2,FZD3,GREM1,GRSF1,HIPK1,HOXA11,HS2ST1,ID2,IGF1,IMPAD1,INSIG2,ITGA2,ITGA4,ITGA7,JAG2,KBTBD8,KCNQ4,KDM2B,KIAA1217,KIF3A,KLHL12,LFNG,LMBR1,LRIG1,LRIG3,LRP2,LRP6,MED1,MIB1,NEUROD1,NF1,NRARP,NRP1,PAFAH1B1,PBX1,PCDH15,PDGFRA,PGAP1,PLXNA2,POGLU…
GO:BP	negative regulation of RNA metabolic process	GO:0051253	4.17165e-13	ACVR2B,AGBL4,ATAD2B,ATRX,ATXN1,ATXN1L,AXIN2,BCL11A,BCLAF1,BCOR,BEND3,BMP7,CBFA2T2,CBFB,CBX7,CDYL2,CLOCK,CREB1,CREBBP,CUL3,CUX1,DAB2IP,DLL4,DLX1,E2F8,EDNRB,EGR1,ELAVL1,ELK4,FGF9,FMR1,FOXN3,FOXO3,FZD1,GABPA,GREM1,GZF1,HEXIM1,HIF1AN,HMBOX1,HNRNPU,ID2,KDM1B,KDM2B,KDM5A,KLF10,KLF11,KLF7,MAX,MDM4,MECP2,MED1,MIER3,MNT,MTF1,NAA40,NACC2,NEDD4,NFATC3,NFIB,NFIX,NR1D2,NRARP,NRIP1,OTUD7B,PAPD4,PCGF2,PER2,PHF1…
GO:BP	positive regulation of transcription by RNA polymerase II	GO:0045944	4.54898e-13	ACVR1,ACVR2A,ALX4,ARF4,ASH1L,ASXL1,ATAD2B,ATF1,ATRX,AUTS2,BMP7,BMPR2,BRCA1,CBFB,CDON,CLOCK,CREB1,CREB3L2,CSRNP2,CSRNP3,DAB2IP,DLX1,E2F8,EGR1,EHF,ELK4,ERG,ETV5,EYA1,FADD,FOXJ2,FOXO3,GABPA,GALR1,GCG,GREM1,HLF,HNRNPU,IGF1,IKZF1,INSIG2,IRF4,ITGA6,JAG1,JMJD6,KAT2B,KDM1B,KLF10,KLF13,KLF6,KLF7,KPNA6,LHX8,LMX1A,LMX1B,LPIN2,LRP6,MAFG,MAPK14,MAX,MBTPS2,MED1,MED13,MEIS2,MICAL2,MLXIP,MTF1,MYBL1,MYBL2,MYO6,MY…
GO:BP	positive regulation of multicellular organismal process	GO:0051240	5.74539e-13	ABCA1,ABL1,ABL2,ACVR1,ACVR2A,ACVR2B,ADAM9,ADIPOR2,ADRA2A,ADRB1,AFAP1L2,AMOT,AMOTL1,ARF6,ARFGEF2,ASB4,ATG5,ATXN1L,AXIN2,BMP7,BMPER,BMPR2,C3AR1,CADM1,CAPN7,CBFA2T2,CBFB,CDON,CHODL,CREB1,CRKL,CSF1R,CYLD,DAB2IP,DISC1,DLG5,DLX1,DOCK5,DSCAM,EGF,EGR1,EPHB1,ERBB4,F3,FADD,FGF18,FGF9,FLRT3,FOXO3,FURIN,FZD3,FZD4,GALR1,GATM,GCH1,GHR,GREM1,HOXA11,HPSE,ID2,IGF1,IRF4,ITCH,ITGA6,ITGB8,JAG1,KDM2B,KIAA1462,KL,KLF1…
GO:BP	regulation of cell migration	GO:0030334	5.96253e-13	ABL1,ABR,ACVR1,ADAM9,ADARB1,ADRA2A,AMOT,AMOTL1,ARF6,ARID2,BMP7,BMPER,BMPR2,C3AR1,CAPN7,CARD10,CCL20,CORO1C,CPNE3,CRKL,CSF1R,CTNNA2,CXCL12,DAB2IP,DLG5,DLL4,DOCK5,DPYSL3,DRD1,EGF,ERBB4,FADD,FGF18,IGF1,ITGA6,JAG1,KANK1,KIAA1462,LRCH1,MACF1,MAP2K3,MAPK14,MAPRE2,MOSPD2,MTUS1,MYD88,MYSM1,NF1,NOV,NRP1,NUS1,ONECUT2,OSBPL8,PADI2,PDGFD,PFN2,PLXNA1,PLXNA2,PLXNA4,PLXNC1,PPM1F,PRKCE,PRR5L,PTP4A1,PTPRK,RAC2,RA…
GO:BP	catabolic process	GO:0009056	6.33115e-13	AASS,ABCD2,ABCD3,ABHD13,ABHD2,ACBD5,ACER3,ACOX3,ADRA2A,AGL,ALDH5A1,ANXA7,APC,ATG12,ATG14,ATG5,ATG7,ATG9A,AXIN2,AZIN1,BACE1,BPGM,C9ORF72,CALCR,CAT,CHFR,CLOCK,CNOT6,CNOT6L,CRYZ,CTSS,CUL3,CUL4B,CUL5,CYLD,CYP2U1,CYP46A1,DAB2IP,DAGLA,DCP1A,DCP2,DDAH1,DERL3,DFFA,DICER1,DIEXF,DISC1,DNAJB12,EDEM3,EGF,ELAVL1,ENC1,ERAP1,ERCC4,ERI1,ERLEC1,FAP,FBXL17,FBXL2,FBXO8,FMR1,FOXO3,FUCA1,FURIN,FYCO1,GABARAPL1,GDA,GGA…
GO:BP	secretion	GO:0046903	6.91418e-13	ABCA1,ABL1,ABR,ACVR2B,ADAM9,ADCY1,ADCY6,ADRA2A,ANO1,ARF6,ARFIP1,ATG5,BMP7,CACNB2,CACNB4,CADM1,CADPS,CD2AP,CHRNA6,CLOCK,CORIN,CPE,CPLX2,CREB1,CSF1R,DGKI,DRD1,EGF,EPHA5,ERC2,EXOC5,EXOC6,FRMD4A,FURIN,FZD4,GALR1,GCG,GHR,GLUD1,GRIN3A,IGF1,KCNC4,KLF7,MAPK14,MCTP2,MICAL3,MYO5A,MYO6,NAPB,NEUROD1,NF1,NMUR2,NOV,NR3C2,PAFAH1B1,PDZD11,PFN2,PLA2G10,PLA2G12A,PPID,PPP3CB,PRKCE,PTGER3,PTPN11,PTPRN,PTPRN2,RAB31,R…
GO:BP	cell death	GO:0008219	7.74567e-13	ABL1,ACER3,ACTC1,ACVR1,ACVR2B,ADARB1,ADNP,AKTIP,ALX4,APC,API5,ARF4,ARF6,ATG5,ATG7,AVEN,AXIN2,BCLAF1,BMP7,BMP8A,BMPR2,BNIP3L,BRE,CARD10,CASP3,CFDP1,CRKL,CSF1R,CSRNP3,CUL3,CYFIP2,CYLD,DAB2IP,DCUN1D3,DFFA,DICER1,DIDO1,DIP2A,DLX1,DSTYK,DYRK2,EGR1,EPHA7,EPHB1,ERBB4,EXOC5,EYA1,EYA2,EYA4,F3,FADD,FAP,FGFR2,FOXO3,FZD1,FZD3,GABRB2,GAS2,GCG,GHR,GREM1,GRIN2A,GRK5,GSK3B,HIP1,HIPK1,HTT,IGF1,IKBKE,IPMK,ITGA4,IT…
GO:BP	negative regulation of cellular biosynthetic process	GO:0031327	9.7545e-13	ACVR2B,AGBL4,ATAD2B,ATRX,ATXN1,ATXN1L,BCL11A,BCLAF1,BCOR,BEND3,BMP7,BMPR2,BRCA1,CBFA2T2,CBFB,CBX7,CDYL2,CLOCK,CNOT6L,CPEB1,CREB1,CREBBP,CUL3,CUX1,DAB2IP,DCP2,DLL4,DLX1,E2F8,EDNRB,EGR1,ELK4,FGF9,FMR1,FOXN3,FOXO3,FZD1,GABPA,GHR,GREM1,GZF1,HEXIM1,HIF1AN,HMBOX1,HNRNPU,ID2,INSIG2,IREB2,KDM1B,KDM2B,KDM5A,KLF10,KLF11,KLF7,LEPR,MAX,MDM4,MECP2,MED1,MIER3,MNT,MSH3,MTF1,NAA40,NACC2,NEDD4,NFATC3,NFIB,NFIX,NR…
GO:BP	actin filament-based process	GO:0030029	1.03401e-12	ABL1,ABR,ACTC1,AMOT,AMOTL1,ANTXR1,ARF6,ARFGEF1,ARHGAP26,ARHGAP28,BAIAP2,C9ORF72,CACNB2,CCDC88A,CD2AP,CDC42BPA,CDC42EP3,CLRN1,CORO1C,CSF1R,CTNNA2,CUL3,DAAM2,DPYSL3,EPB41,EPB41L4B,EPB41L5,EPHA5,ERMN,FHOD3,FRMD6,GHR,GPD1L,HIP1,KANK1,KCNE4,KCNJ2,KIRREL,KLHL17,KRAS,LCP1,LDB3,LLGL2,MAPKAP1,MICAL2,MICAL3,MYLK3,MYO5A,NEBL,NF1,NOTCH2,NRP1,OPHN1,PACSIN2,PAFAH1B1,PARVA,PCDH15,PDGFRA,PDLIM3,PDLIM5,PFN2,PLEK,…
GO:BP	negative regulation of biosynthetic process	GO:0009890	1.08985e-12	ACVR2B,AGBL4,ATAD2B,ATRX,ATXN1,ATXN1L,BCL11A,BCLAF1,BCOR,BEND3,BMP7,BMPR2,BRCA1,CBFA2T2,CBFB,CBX7,CDYL2,CLOCK,CNOT6L,CPEB1,CREB1,CREBBP,CUL3,CUX1,DAB2IP,DCP2,DLL4,DLX1,E2F8,EDNRB,EGR1,ELK4,FGF9,FMR1,FOXN3,FOXO3,FZD1,GABPA,GHR,GREM1,GZF1,HEXIM1,HIF1AN,HMBOX1,HNRNPU,ID2,INSIG2,IREB2,KDM1B,KDM2B,KDM5A,KLF10,KLF11,KLF7,LEPR,MAX,MDM4,MECP2,MED1,MIER3,MNT,MSH3,MTF1,NAA40,NACC2,NEDD4,NFATC3,NFIB,NFIX,NR…
GO:BP	brain development	GO:0007420	1.3572e-12	ABL1,ABR,ATRN,ATRX,ATXN1L,B3GNT5,BMP7,CCDC141,CDON,CREB1,CRKL,CSF1R,CTNNA2,DAB2IP,DCX,DISC1,DLG5,DLX1,DPYSL2,DRD1,EGF,EPHA5,EPHA7,ERBB4,FANCD2,FGF9,FOXO3,FZD3,FZD4,HOOK3,ID2,KDM2B,KIF3A,KLHL17,KRAS,LHX8,LMX1A,LRP2,MED1,NDE1,NEUROD1,NF1,NFIB,NIN,NR3C2,NRP1,NTRK2,OPHN1,PAFAH1B1,PEX13,PGAP1,PHOX2B,PLXNA2,PLXNA4,PTCHD1,PTPN11,RERE,ROGDI,SEC24B,SEMA3A,SFRP2,SHROOM4,SLC1A2,SLC6A17,SLC7A11,SMARCC2,SOS1,…
GO:BP	cell morphogenesis	GO:0000902	1.50552e-12	ABL1,ADARB1,ADCY1,ANTXR1,ANXA7,ARC,ASXL1,BAIAP2,BMP7,BMPR2,BRWD1,C9ORF72,CAMSAP1,CCK,CDC42EP3,CFDP1,CHODL,CLRN1,COL12A1,COL25A1,COL4A3BP,CORO1C,CREB1,CRKL,CSF1R,CTNNA2,CUL3,CYFIP2,DAB2IP,DCX,DOCK5,DPYSL2,DPYSL5,DSCAM,EFNB1,EFNB2,EGFLAM,EPHA5,EPHA7,EPHB1,ERMN,FLRT3,FZD3,FZD4,ID2,IQGAP3,ITGA4,KANK1,KIF13B,KIF3A,KLF7,LMX1A,LPAR3,LRP2,MACF1,MAP4K4,MAP6,MAPK14,MATN2,MED1,NEDD4,NFIB,NIN,NPTX1,NRP1,NTRK…
GO:BP	cell projection organization	GO:0030030	1.82966e-12	ABL1,ABL2,ADARB1,ADCY1,ARF4,ARF6,ASAP1,ATG5,ATXN10,BAIAP2,BMP7,BMPR2,C9ORF72,CAMSAP1,CBFA2T2,CCK,CCP110,CDC42EP3,CDH23,CHODL,CLRN1,COL25A1,CORO1C,CREB1,CRKL,CSF1R,CTNNA2,CYFIP2,CYLD,DAB2IP,DCX,DISC1,DLG5,DNAI1,DNAL1,DPYSL2,DPYSL3,DPYSL5,DSCAM,EFNB1,EFNB2,EGFLAM,EHD3,EPHA5,EPHA7,EPHB1,ERMN,EXOC5,FLRT3,FMR1,FZD3,FZD4,GHR,GLDN,GRIN3A,GRIP1,GSK3B,HTT,IGSF9,IQGAP3,ITGA6,KANK1,KIF13B,KIF3A,KLF7,LMX1A,L…
GO:BP	negative regulation of macromolecule biosynthetic process	GO:0010558	2.01117e-12	ACVR2B,AGBL4,ATAD2B,ATRX,ATXN1,ATXN1L,BCL11A,BCLAF1,BCOR,BEND3,BMP7,BMPR2,CBFA2T2,CBFB,CBX7,CDYL2,CLOCK,CNOT6L,CPEB1,CREB1,CREBBP,CUL3,CUX1,DAB2IP,DCP2,DLL4,DLX1,E2F8,EDNRB,EGR1,ELK4,FGF9,FMR1,FOXN3,FOXO3,FZD1,GABPA,GHR,GREM1,GZF1,HEXIM1,HIF1AN,HMBOX1,HNRNPU,ID2,IREB2,KDM1B,KDM2B,KDM5A,KLF10,KLF11,KLF7,MAX,MDM4,MECP2,MED1,MIER3,MNT,MSH3,MTF1,NAA40,NACC2,NEDD4,NFATC3,NFIB,NFIX,NR1D2,NRARP,NRIP1,OT…
GO:BP	secretion by cell	GO:0032940	2.20693e-12	ABCA1,ABL1,ABR,ACVR2B,ADAM9,ADCY1,ADCY6,ADRA2A,ANO1,ARF6,ARFIP1,ATG5,BMP7,CACNB2,CACNB4,CADM1,CADPS,CD2AP,CHRNA6,CLOCK,CPE,CPLX2,CREB1,CSF1R,DGKI,DRD1,EPHA5,ERC2,EXOC5,EXOC6,FRMD4A,FURIN,FZD4,GALR1,GCG,GHR,GLUD1,GRIN3A,IGF1,KCNC4,KLF7,MAPK14,MCTP2,MICAL3,MYO5A,NAPB,NEUROD1,NF1,NOV,NR3C2,PAFAH1B1,PDZD11,PFN2,PPID,PPP3CB,PRKCE,PTPN11,PTPRN,PTPRN2,RAB31,RAB3B,RAB8A,RAB8B,RAC2,RAF1,RAP1A,RFX6,RIMS1,R…
GO:BP	cellular component biogenesis	GO:0044085	2.35845e-12	ABCA1,ABL1,ACPP,ACTC1,AGFG1,AIDA,ALDH5A1,ALG9,ANK3,ANKRA2,ANKS4B,ANTXR1,ARC,ARF6,ARFGEF1,ARHGAP28,ARRDC4,ASAP1,ATG12,ATG14,ATG5,ATG7,ATG9A,ATL2,ATRX,ATXN10,ATXN2,BAIAP2,BEND3,BMP7,C9ORF72,CADPS,CAMSAP1,CCP110,CDC42EP3,CELF1,CELF2,CELF5,CELF6,CHMP2B,CLRN1,CLTCL1,CNOT6,CNOT6L,COPS8,CORO1C,CRKL,CRYZ,CTNNA2,CUL3,CUL4B,CYFIP2,CYLD,DAB2IP,DCX,DDX6,DGKD,DGKQ,DICER1,DIEXF,DISC1,DLG5,DNAI1,DNAL1,DPYSL3,DS…
GO:BP	vesicle organization	GO:0016050	2.4707e-12	ABCA1,AGFG1,AKTIP,ARFGEF2,CADPS,CHMP2B,CORO1C,CREB1,CUL3,DNM3,EEA1,FAM109A,GOLPH3,HOOK3,KLHL12,PAFAH1B1,PI4K2A,PI4K2B,PICALM,PTPRN,RAB14,RAB22A,RAB32,RAB8A,RAB8B,SAR1A,SAR1B,SEC16A,SEC23A,SEC24A,SEC24B,SNAPIN,SNX10,SNX3,SNX33,SORT1,SPACA1,STAM,STX16,STX2,STX3,STX6,STX7,SYT1,TBC1D20,TBPL1,TMED10,TMF1,UNC13A,VAPA,VPS4B,ZPBP2
GO:BP	central nervous system development	GO:0007417	2.55317e-12	ABL1,ABR,ADARB1,ALDH5A1,ATRN,ATRX,ATXN1L,B3GNT5,BMP7,CCDC141,CDON,CREB1,CRKL,CSF1R,CTNNA2,DAAM2,DAB2IP,DCX,DISC1,DLG5,DLL4,DLX1,DPYSL2,DRD1,EGF,EPHA5,EPHA7,EPHB1,ERBB4,FANCD2,FGF9,FOXO3,FZD3,FZD4,HAPLN1,HOOK3,ID2,KDM2B,KIF3A,KLHL17,KRAS,LHX8,LMX1A,LRP2,MED1,MTF1,NDE1,NEUROD1,NF1,NFIB,NIN,NKX2-2,NMUR2,NR3C2,NRP1,NTRK2,OPHN1,PAFAH1B1,PEX13,PGAP1,PHOX2B,PLXNA2,PLXNA4,PTCHD1,PTPN11,RERE,RFX4,ROGDI,SE…
GO:BP	regulation of cell motility	GO:2000145	3.03245e-12	ABL1,ABR,ACVR1,ADAM9,ADARB1,ADRA2A,AMOT,AMOTL1,ARF6,ARID2,BMP7,BMPER,BMPR2,C3AR1,CAPN7,CARD10,CCL20,CORO1C,CPNE3,CRKL,CSF1R,CTNNA2,CXCL12,DAB2IP,DLG5,DLL4,DOCK5,DPYSL3,DRD1,EGF,ERBB4,FADD,FGF18,IGF1,ITGA6,JAG1,KANK1,KIAA1462,LRCH1,MACF1,MAP2K3,MAPK14,MAPRE2,MOSPD2,MTUS1,MYD88,MYSM1,NF1,NOV,NRP1,NUS1,ONECUT2,OSBPL8,PADI2,PDGFD,PFN2,PLXNA1,PLXNA2,PLXNA4,PLXNC1,PPM1F,PRKCE,PRR5L,PTP4A1,PTPRK,RAC2,RA…
GO:BP	negative regulation of nucleic acid-templated transcription	GO:1903507	3.34948e-12	ACVR2B,AGBL4,ATAD2B,ATRX,ATXN1,ATXN1L,BCL11A,BCLAF1,BCOR,BEND3,BMP7,CBFA2T2,CBFB,CBX7,CDYL2,CLOCK,CREB1,CREBBP,CUL3,CUX1,DAB2IP,DLL4,DLX1,E2F8,EDNRB,EGR1,ELK4,FGF9,FOXN3,FOXO3,FZD1,GABPA,GREM1,GZF1,HEXIM1,HIF1AN,HMBOX1,HNRNPU,ID2,KDM1B,KDM2B,KDM5A,KLF10,KLF11,KLF7,MAX,MDM4,MECP2,MED1,MIER3,MNT,MTF1,NAA40,NACC2,NEDD4,NFATC3,NFIB,NFIX,NR1D2,NRARP,NRIP1,OTUD7B,PCGF2,PER2,PHF14,PHF19,PHF21A,PHF6,POLE…
GO:BP	negative regulation of RNA biosynthetic process	GO:1902679	3.34948e-12	ACVR2B,AGBL4,ATAD2B,ATRX,ATXN1,ATXN1L,BCL11A,BCLAF1,BCOR,BEND3,BMP7,CBFA2T2,CBFB,CBX7,CDYL2,CLOCK,CREB1,CREBBP,CUL3,CUX1,DAB2IP,DLL4,DLX1,E2F8,EDNRB,EGR1,ELK4,FGF9,FOXN3,FOXO3,FZD1,GABPA,GREM1,GZF1,HEXIM1,HIF1AN,HMBOX1,HNRNPU,ID2,KDM1B,KDM2B,KDM5A,KLF10,KLF11,KLF7,MAX,MDM4,MECP2,MED1,MIER3,MNT,MTF1,NAA40,NACC2,NEDD4,NFATC3,NFIB,NFIX,NR1D2,NRARP,NRIP1,OTUD7B,PCGF2,PER2,PHF14,PHF19,PHF21A,PHF6,POLE…
GO:BP	negative regulation of cell communication	GO:0010648	4.73645e-12	ABL1,ACVR1,ADRA2A,AIDA,APC,ARC,ARRDC3,ASH1L,ASXL1,AXIN2,BMP7,BMPER,BRAP,CAMK2N1,CBFA2T2,CBLB,CD2AP,CLOCK,CSNK1A1,CUL3,CYLD,DAB2IP,DGKI,DKK2,DLG5,DLL4,DLX1,DRD1,DUSP16,DUSP7,EGR1,ERRFI1,EYA1,EYA2,EYA4,FBN1,FGF9,FOXO3,FZD1,GHR,GLRA1,GPD1L,GREM1,GSK3B,HIF1AN,HTT,IGF1,IRF4,ITCH,ITGA6,JAG1,JAG2,KANK1,KCTD10,KIAA1024,KLF7,LFNG,LRP2,MAPK14,MNT,NEDD4,NEUROD1,NF1,NLRC3,NOV,NRARP,NRP1,ONECUT2,OTUD7B,PADI2,…
GO:BP	positive regulation of phosphate metabolic process	GO:0045937	4.76283e-12	ABL1,ACVR1,ACVR2A,ACVR2B,ADAM9,ADRA2A,AKTIP,ATG14,AXIN2,BMP7,BMP8A,BMPER,BMPR2,CARD10,CCL20,CCNK,CCNT2,CD4,CDON,COPS8,CRKL,CSF1R,DAB2IP,DBF4,DGKQ,DNAJC27,DSCAM,DSTYK,EDAR,EGF,EPHA7,ERBB4,FGF18,FGFR2,FMR1,FZD1,FZD4,GCG,GHR,GPRC5B,GREM1,IGF1,IQGAP3,ITGA6,ITSN1,KIAA1462,KL,KLHDC10,KRAS,LEPR,LHCGR,LPAR3,LRRK1,MAP2K3,MAP2K4,MAP2K6,MAP3K1,MAP3K12,MAP3K8,MAP4K3,MAP4K4,MID1,MYD88,NOS1,NOTCH2,NRP1,NTRK2,O…
GO:BP	positive regulation of phosphorus metabolic process	GO:0010562	4.76283e-12	ABL1,ACVR1,ACVR2A,ACVR2B,ADAM9,ADRA2A,AKTIP,ATG14,AXIN2,BMP7,BMP8A,BMPER,BMPR2,CARD10,CCL20,CCNK,CCNT2,CD4,CDON,COPS8,CRKL,CSF1R,DAB2IP,DBF4,DGKQ,DNAJC27,DSCAM,DSTYK,EDAR,EGF,EPHA7,ERBB4,FGF18,FGFR2,FMR1,FZD1,FZD4,GCG,GHR,GPRC5B,GREM1,IGF1,IQGAP3,ITGA6,ITSN1,KIAA1462,KL,KLHDC10,KRAS,LEPR,LHCGR,LPAR3,LRRK1,MAP2K3,MAP2K4,MAP2K6,MAP3K1,MAP3K12,MAP3K8,MAP4K3,MAP4K4,MID1,MYD88,NOS1,NOTCH2,NRP1,NTRK2,O…
GO:BP	trans-synaptic signaling	GO:0099537	6.19074e-12	ABL1,ABR,ADARB1,ADCY1,ARC,BAIAP2,CACNB2,CACNB4,CADPS,CALB1,CHRNA6,CPLX2,CYP46A1,DAGLA,DGKE,DGKI,DLGAP1,DLGAP2,DRD1,EPHB1,ERC2,ETV5,FGF12,GABRB2,GABRG2,GHR,GLRA1,GLRA2,GLS,GRIA2,GRIA3,GRID1,GRIN2A,GRIN3A,HTR1F,HTR7,KCNC4,KRAS,LRFN2,LRRTM2,MCTP2,MME,MYO5A,NAPB,NETO1,NF1,NLGN4X,NOS1,NTRK2,OPHN1,PACSIN2,PAFAH1B1,PCDH17,PDZD11,PFN2,PLCL1,PRKCE,PTPRA,PTPRD,PTPRN2,RAB3B,RAP1A,RIMBP2,RIMS1,RIMS2,RIMS3,RN…
GO:BP	plasma membrane bounded cell projection organization	GO:0120036	6.43553e-12	ABL1,ABL2,ADARB1,ADCY1,ARF4,ARF6,ASAP1,ATG5,ATXN10,BAIAP2,BMP7,BMPR2,C9ORF72,CAMSAP1,CBFA2T2,CCK,CCP110,CDC42EP3,CDH23,CHODL,CLRN1,COL25A1,CORO1C,CREB1,CRKL,CSF1R,CTNNA2,CYFIP2,CYLD,DAB2IP,DCX,DISC1,DLG5,DNAI1,DNAL1,DPYSL2,DPYSL3,DPYSL5,DSCAM,EFNB1,EFNB2,EGFLAM,EHD3,EPHA5,EPHA7,EPHB1,EXOC5,FLRT3,FMR1,FZD3,FZD4,GHR,GLDN,GRIN3A,GRIP1,GSK3B,HTT,IGSF9,IQGAP3,ITGA6,KANK1,KIF13B,KIF3A,KLF7,LMX1A,LPAR3,…
GO:BP	negative regulation of signaling	GO:0023057	6.6782e-12	ABL1,ACVR1,ADRA2A,AIDA,APC,ARC,ARRDC3,ASH1L,ASXL1,AXIN2,BMP7,BMPER,BRAP,CAMK2N1,CBFA2T2,CBLB,CD2AP,CLOCK,CSNK1A1,CUL3,CYLD,DAB2IP,DGKI,DKK2,DLG5,DLL4,DLX1,DRD1,DUSP16,DUSP7,EGR1,ERRFI1,EYA1,EYA2,EYA4,FBN1,FGF9,FOXO3,FZD1,GHR,GLRA1,GPD1L,GREM1,GSK3B,HIF1AN,HTT,IGF1,IRF4,ITCH,ITGA6,JAG1,JAG2,KANK1,KCTD10,KIAA1024,KLF7,LFNG,LRP2,MAPK14,MNT,NEDD4,NEUROD1,NF1,NLRC3,NOV,NRARP,NRP1,ONECUT2,OTUD7B,PADI2,…
GO:BP	cardiovascular system development	GO:0072358	6.9119e-12	ABL1,ACVR1,ACVR2B,ADAMTS6,ADIPOR2,AMOT,AMOTL1,ANTXR1,ARID2,ASB4,BMP7,BMPER,BMPR2,C3AR1,CARD10,CCM2,CRKL,DAB2IP,DLL4,E2F8,EDNRA,EFNB2,EGF,EPHB1,ERRFI1,ETS2,EYA1,F3,FGF18,FGF9,FLVCR1,FZD4,GREM1,HPSE,ITGB8,JAG1,JMJD6,KIAA1024,KIAA1462,LEPR,LRP2,MAPK14,MED1,MIB1,MTDH,NEDD4,NF1,NFATC3,NGFR,NOV,NRARP,NRP1,NUS1,PARVA,PDE3B,PDGFRA,PKNOX1,POGLUT1,PPP3CB,PRICKLE1,PRKX,PTPRB,QKI,RAMP3,RHOB,SEC24B,SFRP2,SGCB…
GO:BP	cell part morphogenesis	GO:0032990	7.06422e-12	ABL1,ADARB1,ADCY1,BMP7,BMPR2,C9ORF72,CCK,CHODL,COL25A1,COL4A3BP,CORO1C,CREB1,CSF1R,CTNNA2,CYFIP2,DAB2IP,DCX,DPYSL2,DPYSL5,DSCAM,EFNB1,EFNB2,EGFLAM,EPHA5,EPHA7,EPHB1,FLRT3,FZD3,FZD4,IQGAP3,KANK1,KIF13B,KIF3A,KLF7,LMX1A,LPAR3,LRP2,MACF1,MAP4K4,MAP6,MATN2,NEDD4,NFIB,NIN,NPTX1,NRP1,NTRK2,PACSIN2,PAFAH1B1,PHOX2B,PICALM,PID1,PLXNA1,PLXNA2,PLXNA4,PLXNC1,PTPN11,RAB8A,RAC2,RAPGEF2,RERE,RNF165,SEMA3A,SEMA3…
GO:BP	signal release	GO:0023061	7.08204e-12	ACVR2B,ADCY1,ADCY6,ADRA2A,ANO1,BMP7,CACNB2,CACNB4,CADPS,CHRNA6,CLOCK,CPE,CPLX2,CREB1,DGKI,DRD1,EPHA5,ERC2,FZD4,GALR1,GCG,GHR,GLUD1,GRIN3A,IGF1,KCNC4,KLF7,MCTP2,MYO5A,NAPB,NEUROD1,NF1,NOV,NR3C2,PDZD11,PFN2,PPP3CB,PRKCE,PTPN11,PTPRN,PTPRN2,RAF1,RAP1A,RFX6,RIMS1,RIMS2,RIMS3,SERP1,SLC16A2,SLC6A9,SNAPIN,SOX4,STX2,STX3,STXBP5L,SYT1,TBX3,TMF1,UNC13A,VIP,WLS
GO:BP	intracellular protein transport	GO:0006886	7.53009e-12	AP2A2,AP3M2,AP3S2,AP4E1,ARF6,ARFIP1,ARFIP2,ARL4A,C17ORF75,CLTCL1,DERL3,DNAJC27,DRD1,ERLEC1,FAM91A1,FGF9,GGA1,GGA2,GRIP1,HNRNPU,IPO7,KPNA1,KPNA3,KPNA6,LONP2,MAPK14,MED1,NAPB,NAPG,NEDD4,NF1,NUP54,PAN3,PEX13,PEX26,PEX5L,POLDIP3,PPM1A,PRICKLE1,PRKAA1,PRR5L,PTPN1,PTPN11,PURA,RAB14,RAB22A,RAB23,RAB2A,RAB31,RAB32,RAB3B,RAB4A,RAB8A,RAB8B,RABGAP1,RAMP3,RHOB,RIMS2,RIOK2,RNF165,RUNDC1,SAR1A,SAR1B,SCARB2,SDA…
GO:BP	positive regulation of phosphorylation	GO:0042327	8.31781e-12	ABL1,ACVR1,ACVR2A,ACVR2B,ADAM9,ADRA2A,AKTIP,ATG14,AXIN2,BMP7,BMP8A,BMPER,BMPR2,CARD10,CCL20,CCNK,CCNT2,CD4,CDON,COPS8,CRKL,CSF1R,DAB2IP,DBF4,DGKQ,DNAJC27,DSCAM,DSTYK,EDAR,EGF,EPHA7,ERBB4,FGF18,FGFR2,FMR1,FZD1,FZD4,GCG,GHR,GPRC5B,GREM1,IGF1,IQGAP3,ITGA6,ITSN1,KIAA1462,KL,KLHDC10,KRAS,LEPR,LPAR3,LRRK1,MAP2K3,MAP2K4,MAP2K6,MAP3K1,MAP3K12,MAP3K8,MAP4K3,MAP4K4,MID1,MYD88,NOS1,NOTCH2,NRP1,NTRK2,OSBPL8,…
GO:BP	synaptic signaling	GO:0099536	8.58785e-12	ABL1,ABR,ADARB1,ADCY1,ARC,BAIAP2,CACNB2,CACNB4,CADPS,CALB1,CHRNA6,CPLX2,CRKL,CYP46A1,DAGLA,DGKE,DGKI,DLGAP1,DLGAP2,DRD1,EPHB1,ERC2,ETV5,FGF12,GABRB2,GABRG2,GHR,GLRA1,GLRA2,GLS,GRIA2,GRIA3,GRID1,GRIN2A,GRIN3A,HTR1F,HTR7,KCNC4,KRAS,LRFN2,LRRTM2,MCTP2,MME,MYO5A,NAPB,NETO1,NF1,NLGN4X,NOS1,NTRK2,OPHN1,PACSIN2,PAFAH1B1,PCDH17,PDZD11,PFN2,PLCL1,PRKCE,PTPRA,PTPRD,PTPRN2,RAB3B,RAP1A,RIMBP2,RIMS1,RIMS2,RIM…
GO:BP	negative regulation of multicellular organismal process	GO:0051241	9.00992e-12	ABR,ACVR2B,ADAMTS5,ADRB1,AMOT,ARRDC3,ASAP1,AXIN2,BCOR,BMP7,BMPR2,CALCR,CARD10,CBFB,CD2AP,CORO1C,DAAM2,DAB2IP,DDX6,DICER1,DLL4,DLX1,DOCK5,EDNRB,EPHA7,EPHB1,ERBB4,FBN1,FURIN,FZD3,GABPA,GHR,GLRA1,GREM1,GSK3B,HOOK3,ID2,IGF1,JAG1,KANK1,KIAA1024,KLF13,KLF7,KNG1,LEPR,LFNG,LMX1A,MAP2K6,MED1,MEIS2,MIB1,MYLIP,NBR1,NF1,NFATC3,NFIB,NGFR,NKX2-2,NLRC3,NPR3,NRARP,NRP1,OTUD7B,PBX1,PDE3B,PDE5A,PFN2,PHF14,PHOX2B,P…
GO:BP	cell projection morphogenesis	GO:0048858	9.40567e-12	ABL1,ADARB1,ADCY1,BMP7,BMPR2,C9ORF72,CCK,CHODL,COL25A1,CORO1C,CREB1,CSF1R,CTNNA2,CYFIP2,DAB2IP,DCX,DPYSL2,DPYSL5,DSCAM,EFNB1,EFNB2,EGFLAM,EPHA5,EPHA7,EPHB1,FLRT3,FZD3,FZD4,IQGAP3,KANK1,KIF13B,KIF3A,KLF7,LMX1A,LPAR3,LRP2,MACF1,MAP4K4,MAP6,MATN2,NEDD4,NFIB,NIN,NPTX1,NRP1,NTRK2,PACSIN2,PAFAH1B1,PHOX2B,PICALM,PLXNA1,PLXNA2,PLXNA4,PLXNC1,PTPN11,RAB8A,RAC2,RAPGEF2,RERE,RNF165,SEMA3A,SEMA3D,SEMA3G,SEMA4…
GO:BP	response to external stimulus	GO:0009605	1.05845e-11	ABCA1,ABL1,ABR,ADAM9,ADAMTS5,ADRB1,AMOT,ASH1L,ATG14,ATG5,ATG7,BAIAP2,BMP7,BMPR2,C3AR1,CACNB4,CADM1,CASP3,CCL20,CD180,CD274,CD47,CD80,CLOCK,CRKL,CSF1R,CTNNA2,CXCL12,CXCR5,CYFIP2,CYLD,DAB2IP,DGKQ,DPYSL2,DPYSL5,DSCAM,EDNRB,EFNB1,EFNB2,EGFLAM,ELMOD2,EPHA5,EPHA7,EPHB1,FADD,FAM105B,FAM46A,FANCD2,FGF18,FKBP5,FLRT3,FMR1,FOXO3,FZD3,GABARAPL1,GCG,GCH1,GHR,GLRA1,GNLY,GRIN2A,GRIN3A,HEXIM1,HNRNPUL1,HPSE,HTT,I…
GO:BP	heart development	GO:0007507	1.09704e-11	ACTC1,ACVR1,ACVR2B,ADAMTS6,ALPK3,ARID2,ASXL1,ATG5,AXIN2,BCOR,BMP7,BMPR2,CCM2,COL4A3BP,CPE,CREB1,CRKL,DLL4,EDNRA,ERBB4,ETS2,EYA1,FBN1,FGF9,FHOD3,FLRT3,FZD1,FZD2,GJA1,GREM1,HEXIM1,HNRNPU,ID2,IGF1,JAG1,JMJD6,KIF3A,LDB3,LRP2,MAPK14,MED1,MIB1,MYH11,MYLK3,NEBL,NEDD4,NF1,NOTCH2,NPY1R,NRP1,PARVA,PDGFRA,PDLIM3,PDLIM5,PPP3CB,PRICKLE1,PRKAR1A,PTPN11,RRBP1,SALL4,SEC24B,SFRP2,SGCB,SGCD,SNAI1,SOS1,SOX4,SOX6,SO…
GO:BP	regulation of cell development	GO:0060284	1.17468e-11	ABL1,ABL2,ARF6,ASAP1,AXIN2,BMP7,BMPR2,CBFA2T2,CDON,CHODL,CLOCK,CORO1C,CRKL,CTNNA2,DAAM2,DAB2IP,DDX6,DISC1,DLG5,DLL4,DLX1,DOCK5,DPYSL2,DPYSL3,DSCAM,EDNRB,EPHA7,ERBB4,EYA1,FBN1,FMR1,FZD3,FZD4,GSK3B,HOOK3,HOXA11,ID2,IGF1,ITGA6,JAG1,KANK1,KIF13B,LMX1A,LPAR3,LRP2,MACF1,MAP6,MAPK6,MED1,MIB1,MME,MYLIP,NCKIPSD,NCS1,NEDD4,NEUROD1,NF1,NIN,NKX2-2,NOS1,NOTCH2,NRP1,NTRK2,PAFAH1B1,PBX1,PDE5A,PHOX2B,PLXNA1,PLXN…
GO:BP	vasculature development	GO:0001944	1.31074e-11	ABL1,ACVR1,ACVR2B,ADAMTS6,ADIPOR2,AMOT,AMOTL1,ANTXR1,ARID2,ASB4,BMP7,BMPER,BMPR2,C3AR1,CARD10,CCM2,CRKL,DAB2IP,DLL4,E2F8,EDNRA,EFNB2,EGF,EPHB1,ERRFI1,ETS2,EYA1,F3,FGF18,FGF9,FLVCR1,FZD4,GREM1,HPSE,ITGB8,JAG1,JMJD6,KIAA1024,KIAA1462,LEPR,LRP2,MAPK14,MED1,MIB1,MTDH,NEDD4,NF1,NFATC3,NGFR,NOV,NRARP,NRP1,NUS1,PARVA,PDE3B,PDGFRA,PKNOX1,PPP3CB,PRICKLE1,PRKX,PTPRB,QKI,RAMP3,RHOB,SEC24B,SFRP2,SGCB,SGCD,SO…
GO:BP	regulation of anatomical structure morphogenesis	GO:0022603	1.34319e-11	ABL1,ABR,ACVR1,ADAM9,AMOT,ANXA7,ARC,ASB4,BAIAP2,BCOR,BMP7,BMPER,BMPR2,BRWD1,C3AR1,CAMSAP1,CARD10,CDC42EP3,CFDP1,CHODL,CORO1C,CRKL,CSF1R,DAB2IP,DDHD1,DLL4,DOCK5,DPYSL2,DSCAM,EPHA7,ERMN,ETV5,EYA1,F3,FGF18,FZD1,FZD2,FZD3,FZD4,GREM1,HOXA11,ID2,ITGB8,KANK1,KIAA1024,KIAA1462,KIF13B,LFNG,LPAR3,MACF1,MAP6,MAPK14,MED1,MTDH,NEDD4,NF1,NFIB,NGFR,NIN,NRARP,NRP1,NTRK2,PAFAH1B1,PDE3B,PLXNA1,PLXNA2,PLXNA4,PLXNC1…
GO:BP	actin cytoskeleton organization	GO:0030036	1.75598e-11	ABL1,ABR,ACTC1,AMOT,AMOTL1,ANTXR1,ARF6,ARFGEF1,ARHGAP26,ARHGAP28,BAIAP2,C9ORF72,CCDC88A,CD2AP,CDC42BPA,CDC42EP3,CLRN1,CORO1C,CSF1R,CTNNA2,CUL3,DAAM2,DPYSL3,EPB41,EPB41L4B,EPB41L5,EPHA5,ERMN,FHOD3,FRMD6,GHR,HIP1,KANK1,KIRREL,KLHL17,KRAS,LCP1,LDB3,LLGL2,MAPKAP1,MICAL2,MICAL3,MYLK3,NEBL,NF1,NOTCH2,NRP1,OPHN1,PACSIN2,PAFAH1B1,PARVA,PCDH15,PDGFRA,PDLIM3,PDLIM5,PFN2,PLEK,PLS1,PPM1E,PPM1F,PPP1R9A,PRKAR1…
GO:BP	cation transport	GO:0006812	2.2966e-11	ABL1,ARC,ARMC1,ATG5,ATP13A3,ATP1B3,ATP2B2,ATP2B4,ATP2C1,ATP5F1,ATP6V1B2,ATP6V1C1,ATP6V1C2,ATP7A,CACHD1,CACNA1C,CACNB2,CACNB4,CACNG2,CALB1,CASR,CDH23,CHRNA6,CLCN4,CLCN5,CNGA3,CNGB3,DRD1,EGF,EHD3,FGF12,FGF14,FLVCR1,FLVCR2,GCG,GPD1L,GRIN2A,GRIN3A,HEPHL1,HTT,IL16,ITPR2,JPH1,KCNA4,KCNC4,KCNE4,KCNG4,KCNH1,KCNIP4,KCNJ12,KCNJ2,KCNK10,KCNK2,KCNK3,KCNN3,KCNQ3,KCNQ4,KCNT2,KCNV1,LRP2,MICU1,MYO5A,NCS1,NDFIP2,…
GO:BP	regulation of neurogenesis	GO:0050767	2.45803e-11	ABL1,ABL2,ARF6,ASAP1,BMP7,BMPR2,CBFA2T2,CDON,CHODL,CRKL,CTNNA2,DAAM2,DAB2IP,DDX6,DISC1,DLG5,DLL4,DLX1,DPYSL2,DPYSL3,DSCAM,EDNRB,EPHA7,ERBB4,EYA1,FMR1,FZD3,FZD4,GSK3B,HOOK3,ID2,ITGA6,JAG1,KANK1,KIF13B,LMX1A,LPAR3,LRP2,MACF1,MAP6,MAPK6,MED1,MIB1,MME,MYLIP,NCKIPSD,NCS1,NEDD4,NEUROD1,NF1,NIN,NKX2-2,NOS1,NRP1,NTRK2,PAFAH1B1,PBX1,PHOX2B,PLXNA1,PLXNA2,PLXNA4,PLXNC1,PRKCI,PRTG,RAPGEF2,RASSF10,SEMA3A,SEMA…
GO:BP	plasma membrane bounded cell projection morphogenesis	GO:0120039	2.48103e-11	ABL1,ADARB1,ADCY1,BMP7,BMPR2,C9ORF72,CCK,CHODL,COL25A1,CORO1C,CREB1,CSF1R,CTNNA2,CYFIP2,DAB2IP,DCX,DPYSL2,DPYSL5,DSCAM,EFNB1,EFNB2,EGFLAM,EPHA5,EPHA7,EPHB1,FLRT3,FZD3,FZD4,IQGAP3,KANK1,KIF13B,KIF3A,KLF7,LMX1A,LPAR3,LRP2,MACF1,MAP4K4,MAP6,MATN2,NEDD4,NFIB,NIN,NPTX1,NRP1,NTRK2,PAFAH1B1,PHOX2B,PICALM,PLXNA1,PLXNA2,PLXNA4,PLXNC1,PTPN11,RAB8A,RAC2,RAPGEF2,RERE,RNF165,SEMA3A,SEMA3D,SEMA3G,SEMA4B,SEMA5A…
GO:BP	negative regulation of developmental process	GO:0051093	2.65957e-11	ABL1,ABR,ADRB1,AMOT,ASAP1,ASXL1,AXIN2,BCOR,BMP7,BMPR2,CARD10,CBFB,CDK12,CORO1C,DAAM2,DAB2IP,DDX6,DLL4,DLX1,EDNRB,EPHA7,EPHB1,ERBB4,FBN1,FZD3,GABPA,GREM1,GSK3B,HNRNPU,HOOK3,ID2,IGF1,JAG1,KANK1,KIAA1024,KLF13,KLF7,KRAS,LEPR,LFNG,LMX1A,MED1,MEIS2,MIB1,MYLIP,NBR1,NF1,NFATC3,NFIB,NGFR,NKX2-2,NOV,NRARP,NRP1,PBX1,PDE3B,PHF14,PHOX2B,PPARA,PRICKLE1,PRTG,RAPGEF2,RBPMS2,RFX4,SEMA3A,SEMA3D,SEMA3G,SEMA4B,SEMA…
GO:BP	signal transduction by protein phosphorylation	GO:0023014	2.72521e-11	ABL1,ADAM9,ADRA2A,AIDA,ASH1L,BMP7,BMP8A,BMPER,BRAP,CAB39L,CAMK2N1,CCL20,CD4,CDK12,CDON,CRKL,CSF1R,CYLD,DAB2IP,DNAJC27,DSTYK,DUSP16,DUSP7,EDAR,EGF,EPHA7,EPHB1,ERBB4,FGF18,FGFR2,FZD4,GCG,GHR,IGF1,ITCH,KIAA1462,KL,KLHDC10,LPAR3,MAGI3,MAP2K3,MAP2K4,MAP2K6,MAP3K1,MAP3K12,MAP3K8,MAP4K3,MAP4K4,MAPK1,MAPK10,MAPK14,MAPK6,MED1,MID1,MYD88,NBR1,NF1,NOTCH2,NRP1,NTRK2,PAFAH1B1,PDE5A,PDE6H,PDGFD,PRKCE,PTPN1,PTP…
GO:BP	regulation of cell population proliferation	GO:0042127	2.73413e-11	ABL1,ACER3,ADARB1,APC,ARID2,ATXN1L,AXIN2,BMP7,BMPR2,BTG1,BTG2,CAMK2N1,CD274,CD47,CD80,CDC7,CDON,CFDP1,CNOT6,CNOT6L,COPS8,CRKL,CSF1R,DAB2IP,DDAH1,DISC1,DLG5,DLL4,EFNB1,EGF,EIF5A2,EPHB1,ERBB4,ESRP2,EYA1,F3,FADD,FAP,FGF18,FGF6,FGF9,FGFR2,FOXO3,FZD3,GHR,GRK5,HIPK1,HNRNPU,HPSE,ID2,IGF1,ITCH,ITGA4,JAG1,JAG2,KAT2B,KDM2B,KIAA1024,KIAA1462,KIF3A,KLF11,KLF13,KRAS,LDLRAP1,LIFR,LRP2,MAFG,MAPK14,MED1,MEIS2,MY…
GO:BP	regulation of cellular component movement	GO:0051270	2.90786e-11	ABL1,ABR,ACVR1,ADAM9,ADARB1,ADRA2A,AMOT,AMOTL1,ARF6,ARID2,BMP7,BMPER,BMPR2,C3AR1,CAPN7,CARD10,CCL20,CORO1C,CPNE3,CRKL,CSF1R,CTNNA2,CXCL12,DAB2IP,DLG5,DLL4,DOCK5,DPYSL3,DRD1,DSCAM,EGF,ERBB4,FADD,FGF18,IGF1,ITGA6,JAG1,KANK1,KIAA1462,LRCH1,MACF1,MAP2K3,MAPK14,MAPRE2,MOSPD2,MTUS1,MYD88,MYSM1,NF1,NOV,NRP1,NUS1,ONECUT2,OSBPL8,PADI2,PDGFD,PFN2,PLXNA1,PLXNA2,PLXNA4,PLXNC1,PPM1F,PRKCE,PRR5L,PTP4A1,PTPRK,R…
GO:BP	positive regulation of protein phosphorylation	GO:0001934	3.1519e-11	ABL1,ACVR1,ACVR2A,ACVR2B,ADAM9,ADRA2A,AKTIP,ATG14,AXIN2,BMP7,BMP8A,BMPER,BMPR2,CARD10,CCL20,CCNK,CCNT2,CD4,CDON,COPS8,CRKL,CSF1R,DAB2IP,DBF4,DGKQ,DNAJC27,DSTYK,EDAR,EGF,EPHA7,ERBB4,FGF18,FGFR2,FMR1,FZD1,FZD4,GCG,GHR,GPRC5B,GREM1,IGF1,IQGAP3,KIAA1462,KL,KLHDC10,KRAS,LEPR,LPAR3,LRRK1,MAP2K3,MAP2K4,MAP2K6,MAP3K1,MAP3K12,MAP3K8,MAP4K3,MAP4K4,MID1,MYD88,NOS1,NOTCH2,NRP1,NTRK2,OSBPL8,PAK2,PARP16,PARP8,…
GO:BP	cellular response to stress	GO:0033554	3.19108e-11	ABL1,AIDA,AK4,AKTIP,ANKS4B,ANO1,APC,ASCC3,ATG14,ATG5,ATG7,ATRX,AXIN2,BABAM1,BCLAF1,BMPR2,BRCA1,BRE,CCNK,CDC7,CHORDC1,CLOCK,COL4A3BP,CREB3L2,CUL3,CUL4B,CYLD,DAB2IP,DDAH1,DEK,DERL3,DNAJB12,DYRK2,EDAR,EDEM3,EGR1,EPHB1,ERCC4,ERLEC1,ERP44,ETV5,EYA1,EYA2,EYA4,FAM168A,FANCD2,FANCF,FANCI,FMR1,FOXN3,FOXO3,FZD1,FZD4,GABARAPL1,GCH1,HERC2,HIC2,HIF1AN,HIPK1,ID2,IKBKE,INSIG2,ITCH,KIAA0101,KIAA0430,KLF10,KLHDC1…
GO:BP	programmed cell death	GO:0012501	3.21867e-11	ABL1,ACER3,ACTC1,ACVR1,ACVR2B,ADARB1,ADNP,AKTIP,ALX4,APC,API5,ARF4,ARF6,ATG5,ATG7,AVEN,BCLAF1,BMP7,BMP8A,BMPR2,BNIP3L,BRE,CARD10,CASP3,CFDP1,CRKL,CSF1R,CSRNP3,CUL3,CYFIP2,CYLD,DAB2IP,DCUN1D3,DFFA,DICER1,DIDO1,DIP2A,DLX1,DSTYK,DYRK2,EGR1,EPHA7,ERBB4,EXOC5,EYA1,EYA2,EYA4,F3,FADD,FAP,FGFR2,FOXO3,FZD3,GABRB2,GAS2,GCG,GHR,GREM1,GRIN2A,GRK5,GSK3B,HIP1,HIPK1,HTT,IGF1,IKBKE,IPMK,ITGA4,ITGA6,ITPK1,ITSN1,J…
GO:BP	regulation of cellular localization	GO:0060341	3.80171e-11	ABL1,ADCY1,ADCY6,ADRA2A,ANO1,ARC,ARF6,ASTN2,ATG5,CACNB2,CACNB4,CARD10,CCNE2,CD2AP,CHRNA6,CPLX2,CRKL,CYLD,DERL3,DGKI,DGKQ,DNAJC27,DRD1,EGF,EPHA5,ERBB4,ERLEC1,GCG,GOPC,GPD1L,GRIN3A,HNRNPU,HTT,KCNC4,KLF7,LDLRAP1,MAPK14,MCTP2,MYO5A,NAPB,NEDD4,NF1,NGFR,NOS1,NUS1,OPHN1,OTUD7B,PCDH17,PFN2,PICALM,PID1,PLS1,PPM1A,PPM1F,PPP1R12A,PPP3CB,PRKAA1,PRKAA2,PRKCE,PRKCI,PRR5L,PTPN1,PTPN11,RAB3B,RAC2,RAMP3,RAP1A,RFX…
GO:BP	protein ubiquitination	GO:0016567	3.94266e-11	ABL1,AKTIP,ARIH1,ARIH2,ARRDC3,ARRDC4,ASB13,ASB3,ASB4,ASB7,ATG5,BCOR,BRAP,BRCA1,CBFB,CBLB,CHFR,CNOT4,CUL3,CUL4B,DCAF17,DCUN1D1,DCUN1D3,DCUN1D4,FANCF,FANCI,FBXL17,FBXL2,FBXO32,G2E3,HECTD1,HECTD2,HERC2,ITCH,KBTBD8,KCMF1,KCTD10,KDM2B,KIAA1024,KLHL12,KLHL13,KLHL18,KLHL20,MAD2L1,MIB1,MSL2,MYLIP,NEDD4,OGT,PCGF2,PCGF3,PCNP,PHC1,PJA2,PPIL2,PRICKLE1,PRKCE,PRMT3,RBBP6,RNF103,RNF111,RNF141,RNF145,RNF146,RNF1…
GO:BP	cell morphogenesis involved in neuron differentiation	GO:0048667	4.21285e-11	ABL1,ADARB1,ADCY1,BMP7,BMPR2,C9ORF72,CCK,CHODL,CLRN1,COL25A1,CREB1,CSF1R,CTNNA2,CYFIP2,DCX,DPYSL2,DPYSL5,DSCAM,EFNB1,EFNB2,EGFLAM,EPHA5,EPHA7,EPHB1,FLRT3,FZD3,ID2,KIF13B,KIF3A,KLF7,LMX1A,LPAR3,MACF1,MAP6,MATN2,NEDD4,NFIB,NIN,NPTX1,NRP1,NTRK2,OPHN1,PAFAH1B1,PCDH15,PHOX2B,PICALM,PLXNA1,PLXNA2,PLXNA4,PLXNC1,PTPN11,RAB8A,RAC2,RAPGEF2,RERE,RNF165,SEC24B,SEMA3A,SEMA3D,SEMA3G,SEMA4B,SEMA5A,SEMA6B,SEMA6D…
GO:BP	neuron projection morphogenesis	GO:0048812	5.42376e-11	ABL1,ADARB1,ADCY1,BMP7,BMPR2,C9ORF72,CCK,CHODL,COL25A1,CREB1,CSF1R,CTNNA2,CYFIP2,DAB2IP,DCX,DPYSL2,DPYSL5,DSCAM,EFNB1,EFNB2,EGFLAM,EPHA5,EPHA7,EPHB1,FLRT3,FZD3,FZD4,IQGAP3,KIF13B,KIF3A,KLF7,LMX1A,LPAR3,LRP2,MACF1,MAP4K4,MAP6,MATN2,NEDD4,NFIB,NIN,NPTX1,NRP1,NTRK2,PAFAH1B1,PHOX2B,PICALM,PLXNA1,PLXNA2,PLXNA4,PLXNC1,PTPN11,RAB8A,RAC2,RAPGEF2,RERE,RNF165,SEMA3A,SEMA3D,SEMA3G,SEMA4B,SEMA5A,SEMA6B,SEMA6…
GO:BP	protein modification by small protein conjugation	GO:0032446	5.50182e-11	ABL1,AKTIP,ARIH1,ARIH2,ARRDC3,ARRDC4,ASB13,ASB3,ASB4,ASB7,ATG5,ATG7,BCOR,BRAP,BRCA1,CBFB,CBLB,CHFR,CNOT4,CUL3,CUL4B,DCAF17,DCUN1D1,DCUN1D3,DCUN1D4,EGR1,EYA1,FANCF,FANCI,FBXL17,FBXL2,FBXO32,G2E3,HECTD1,HECTD2,HERC2,ITCH,KBTBD8,KCMF1,KCTD10,KDM2B,KIAA1024,KLHL12,KLHL13,KLHL18,KLHL20,MAD2L1,MIB1,MSL2,MYLIP,NEDD4,OGT,PCGF2,PCGF3,PCNP,PHC1,PJA2,PPIL2,PRICKLE1,PRKCE,PRMT3,RBBP6,RNF103,RNF111,RNF141,RNF…
GO:BP	negative regulation of cellular macromolecule biosynthetic process	GO:2000113	6.33235e-11	ACVR2B,AGBL4,ATAD2B,ATRX,ATXN1,ATXN1L,BCL11A,BCLAF1,BCOR,BEND3,BMP7,BMPR2,CBFA2T2,CBFB,CBX7,CLOCK,CNOT6L,CPEB1,CREB1,CREBBP,CUL3,CUX1,DAB2IP,DCP2,DLL4,DLX1,E2F8,EDNRB,EGR1,ELK4,FGF9,FMR1,FOXN3,FOXO3,FZD1,GABPA,GREM1,GZF1,HEXIM1,HIF1AN,HMBOX1,HNRNPU,ID2,IREB2,KDM1B,KDM2B,KDM5A,KLF10,KLF11,KLF7,MAX,MDM4,MECP2,MED1,MIER3,MNT,MSH3,MTF1,NAA40,NACC2,NEDD4,NFATC3,NFIB,NFIX,NR1D2,NRARP,NRIP1,OTUD7B,PCGF2…
GO:BP	anterograde trans-synaptic signaling	GO:0098916	6.58006e-11	ABL1,ABR,ADARB1,ADCY1,ARC,BAIAP2,CACNB2,CACNB4,CADPS,CALB1,CHRNA6,CPLX2,CYP46A1,DGKE,DGKI,DLGAP1,DLGAP2,DRD1,EPHB1,ERC2,ETV5,FGF12,GABRB2,GABRG2,GHR,GLRA1,GLRA2,GLS,GRIA2,GRIA3,GRID1,GRIN2A,GRIN3A,HTR1F,HTR7,KCNC4,KRAS,LRFN2,LRRTM2,MCTP2,MME,MYO5A,NAPB,NETO1,NF1,NLGN4X,NTRK2,OPHN1,PACSIN2,PAFAH1B1,PCDH17,PDZD11,PFN2,PLCL1,PRKCE,PTPRA,PTPRN2,RAB3B,RAP1A,RIMBP2,RIMS1,RIMS2,RIMS3,RNF19A,SLC12A5,SLC1…
GO:BP	chemical synaptic transmission	GO:0007268	6.58006e-11	ABL1,ABR,ADARB1,ADCY1,ARC,BAIAP2,CACNB2,CACNB4,CADPS,CALB1,CHRNA6,CPLX2,CYP46A1,DGKE,DGKI,DLGAP1,DLGAP2,DRD1,EPHB1,ERC2,ETV5,FGF12,GABRB2,GABRG2,GHR,GLRA1,GLRA2,GLS,GRIA2,GRIA3,GRID1,GRIN2A,GRIN3A,HTR1F,HTR7,KCNC4,KRAS,LRFN2,LRRTM2,MCTP2,MME,MYO5A,NAPB,NETO1,NF1,NLGN4X,NTRK2,OPHN1,PACSIN2,PAFAH1B1,PCDH17,PDZD11,PFN2,PLCL1,PRKCE,PTPRA,PTPRN2,RAB3B,RAP1A,RIMBP2,RIMS1,RIMS2,RIMS3,RNF19A,SLC12A5,SLC1…
GO:BP	ion transmembrane transport	GO:0034220	7.00375e-11	ABCD3,ABL1,ANO1,ANO5,ARC,ATG5,ATP1B3,ATP2B2,ATP2B4,ATP2C1,ATP5F1,ATP6V1B2,ATP6V1C1,ATP6V1C2,ATP7A,BEST4,CACHD1,CACNA1C,CACNB2,CACNB4,CACNG2,CHRNA6,CLCN4,CLCN5,CLCN6,CNGA3,CNGB3,DRD1,EHD3,FGF12,FGF14,GABRB2,GABRG2,GLRA1,GLRA2,GPD1L,GRIA2,GRIA3,GRID1,GRIN2A,GRIN3A,HTT,ITPR2,JPH1,KCNA4,KCNC4,KCNE4,KCNG4,KCNH1,KCNIP4,KCNJ12,KCNJ2,KCNK10,KCNK2,KCNK3,KCNN3,KCNQ3,KCNQ4,KCNT2,KCNV1,LRP2,LRRC8B,MICU1,MYO5…
GO:BP	negative regulation of transcription, DNA-templated	GO:0045892	7.64664e-11	ACVR2B,AGBL4,ATAD2B,ATRX,ATXN1,ATXN1L,BCL11A,BCLAF1,BCOR,BEND3,BMP7,CBFA2T2,CBFB,CBX7,CLOCK,CREB1,CREBBP,CUL3,CUX1,DAB2IP,DLL4,DLX1,E2F8,EDNRB,EGR1,ELK4,FGF9,FOXN3,FOXO3,FZD1,GABPA,GREM1,GZF1,HEXIM1,HIF1AN,HMBOX1,HNRNPU,ID2,KDM1B,KDM2B,KDM5A,KLF10,KLF11,KLF7,MAX,MDM4,MECP2,MED1,MIER3,MNT,MTF1,NAA40,NACC2,NEDD4,NFATC3,NFIB,NFIX,NR1D2,NRARP,NRIP1,OTUD7B,PCGF2,PER2,PHF14,PHF19,PHF21A,PHF6,POLE3,POU2…
GO:BP	regulation of transferase activity	GO:0051338	7.9015e-11	ABL1,ACVR2B,ADAM9,ADARB1,ADRA2A,AIDA,ARRDC3,ARRDC4,ATG14,BMP7,CAMK2N1,CARD10,CBLB,CCND2,CCNE2,CCNJ,CCNJL,CCNK,CCNL1,CCNT2,CDK12,CHORDC1,COPS8,CORO1C,CRKL,CSF1R,DAB2IP,DBF4,DCUN1D1,DCUN1D3,DCUN1D4,DGKQ,DSCC1,DSTYK,DUSP16,DUSP7,EGF,ERRFI1,FGF18,FZD4,GCG,GHR,GPRC5B,GREM1,HEXIM1,HMBOX1,HNRNPU,HTT,IGF1,IQGAP3,ITSN1,KAT2B,LPAR3,LRP6,MAD2L1,MAP2K3,MAP2K4,MAP2K6,MAP3K1,MAP3K12,MAP3K8,MAP4K3,MAP4K4,NEK7,N…
GO:BP	blood vessel development	GO:0001568	1.02442e-10	ABL1,ACVR1,ACVR2B,ADAMTS6,ADIPOR2,AMOT,AMOTL1,ANTXR1,ARID2,ASB4,BMP7,BMPER,BMPR2,C3AR1,CARD10,CCM2,CRKL,DAB2IP,DLL4,E2F8,EDNRA,EFNB2,EGF,EPHB1,ETS2,EYA1,F3,FGF18,FGF9,FLVCR1,FZD4,GREM1,HPSE,ITGB8,JAG1,JMJD6,KIAA1024,KIAA1462,LEPR,LRP2,MAPK14,MED1,MIB1,MTDH,NEDD4,NF1,NGFR,NOV,NRARP,NRP1,NUS1,PARVA,PDE3B,PDGFRA,PKNOX1,PRICKLE1,PRKX,PTPRB,QKI,RAMP3,RHOB,SEC24B,SFRP2,SGCD,SOS1,SOX4,SPRED1,TBX3,TCF21,…
GO:BP	cellular catabolic process	GO:0044248	1.22045e-10	AASS,ABCD2,ABCD3,ABHD2,ACBD5,ACER3,ACOX3,ADRA2A,AGL,ALDH5A1,ANXA7,ATG12,ATG14,ATG5,ATG7,ATG9A,AXIN2,C9ORF72,CALCR,CAT,CHFR,CLOCK,CNOT6,CNOT6L,CRYZ,CTSS,CUL3,CUL4B,CUL5,CYLD,CYP2U1,DAB2IP,DAGLA,DCP1A,DCP2,DDAH1,DERL3,DFFA,DICER1,DISC1,DNAJB12,EDEM3,EGF,ELAVL1,ENC1,ERAP1,ERCC4,ERI1,ERLEC1,FAP,FBXL17,FBXL2,FBXO8,FMR1,FOXO3,FURIN,FYCO1,GABARAPL1,GDA,GK5,GLDC,GLS,GOT2,GPCPD1,GRSF1,GSK3B,HERC2,HNRNPU,H…
GO:BP	tissue morphogenesis	GO:0048729	1.64237e-10	ABL1,ACTC1,ACVR1,ACVR2A,ACVR2B,ADARB1,BMP7,BMPR2,CCM2,COL12A1,DLG5,DLL4,EDNRA,EGF,EPHA7,ESRP2,ETS2,ETV5,EXOC5,EYA1,FLRT3,FZD1,FZD2,FZD3,GREM1,GRSF1,GZF1,HOXA11,HS2ST1,IGF1,ITGA2,JAG1,JAG2,KDM2B,KIF3A,KRAS,LRP2,MED1,MIB1,MPP5,NRARP,NRP1,OPHN1,PAFAH1B1,PBX1,PCDH15,PRICKLE1,PRKAR1A,RHOB,RRBP1,SALL4,SEC24B,SEMA3A,SFRP2,SHROOM3,SIX4,SNAI1,SOS1,SOX4,SOX9,STK3,TBR1,TBX18,TBX3,TCF21,TGFBR2,TMEFF2,TP63,TT…
GO:BP	apoptotic process	GO:0006915	1.81651e-10	ABL1,ACTC1,ACVR1,ACVR2B,ADARB1,ADNP,AKTIP,ALX4,APC,API5,ARF4,ARF6,ATG5,ATG7,AVEN,BCLAF1,BMP7,BMP8A,BMPR2,BNIP3L,BRE,CARD10,CASP3,CFDP1,CRKL,CSF1R,CSRNP3,CUL3,CYFIP2,CYLD,DAB2IP,DCUN1D3,DFFA,DICER1,DIDO1,DIP2A,DLX1,DSTYK,DYRK2,EGR1,EPHA7,ERBB4,EXOC5,EYA1,EYA2,EYA4,F3,FADD,FAP,FGFR2,FOXO3,FZD3,GABRB2,GAS2,GCG,GHR,GREM1,GRIN2A,GRK5,GSK3B,HIP1,HIPK1,HTT,IGF1,IKBKE,ITGA4,ITGA6,ITSN1,JAG2,KDM2B,KLF11,K…
GO:BP	chemical homeostasis	GO:0048878	1.87613e-10	ABCA1,ABL1,ABL2,ACOX3,ADCY6,ADIPOR2,ADRA2A,ANO1,ANXA7,ATG5,ATP13A3,ATP1B3,ATP2B2,ATP2B4,ATP7A,C3AR1,CACNB2,CACNB4,CALB1,CALCR,CASR,CDH23,COL4A3BP,CORIN,CXCR5,DISC1,DMXL1,DRD1,EDNRB,EPHA5,FOXO3,GALR1,GCG,GLS,GPD1L,GPR12,GPR65,GRIN2A,HEPHL1,HTT,IREB2,ISCU,ITPR2,JPH1,KCTD7,KL,KLF7,KNG1,LDLRAP1,LEPR,MED13,MTTP,MYLIP,MYO5A,NEUROD1,NMUR2,NR1D2,NR5A2,NUS1,PICALM,PLCB4,PLCL1,PPP3CB,PRKAA1,PRKAA2,PRKCE,PT…
GO:BP	MAPK cascade	GO:0000165	3.15486e-10	ABL1,ADAM9,ADRA2A,AIDA,ASH1L,BMP7,BMP8A,BMPER,BRAP,CAMK2N1,CCL20,CD4,CDK12,CDON,CRKL,CSF1R,CYLD,DAB2IP,DNAJC27,DSTYK,DUSP16,DUSP7,EDAR,EGF,EPHA7,EPHB1,ERBB4,FGF18,FGFR2,FZD4,GCG,GHR,IGF1,ITCH,KIAA1462,KL,KLHDC10,LPAR3,MAGI3,MAP2K3,MAP2K4,MAP2K6,MAP3K12,MAP4K3,MAPK1,MAPK10,MAPK14,MAPK6,MED1,MID1,MYD88,NBR1,NF1,NOTCH2,NRP1,NTRK2,PAFAH1B1,PDE5A,PDE6H,PDGFD,PRKCE,PTPN1,PTPN11,RAF1,RAMP3,RAPGEF2,RASSF…
GO:BP	epithelium development	GO:0060429	3.41063e-10	ABL1,ACVR1,ACVR2B,ADAM9,ANXA7,ATRX,AXIN2,BMP7,BMPER,BMPR2,CALB1,CASP3,CBFA2T2,CCM2,CLOCK,CLRN1,CREB1,DLG5,DLL4,E2F8,EDNRA,EGF,EHF,EPHA7,ERRFI1,ESRP2,ETS2,ETV5,EXOC5,EYA1,FLRT3,FNDC3A,FZD1,FZD2,FZD3,GREM1,GRSF1,GZF1,HOXA11,HPSE,HS2ST1,JAG1,JAG2,KDM2B,KIF3A,KLF7,KRAS,LFNG,LMX1B,LRP2,MAFG,MED1,MIB1,MPP5,MYD88,MYSM1,NEUROD1,NF1,NFIB,NKX2-2,NR5A2,NRARP,NRP1,ONECUT2,OPHN1,PAFAH1B1,PBX1,PCDH15,PGR,PLXNA…
GO:BP	cytoskeleton organization	GO:0007010	4.02919e-10	ABL1,ABR,ACTC1,AGFG1,AMOT,AMOTL1,ANK3,ANTXR1,APC,ARC,ARF6,ARFGEF1,ARHGAP26,ARHGAP28,ATRX,BAIAP2,BICD1,BRWD1,C9ORF72,CAMSAP1,CCDC88A,CCP110,CD2AP,CDC42BPA,CDC42EP3,CEP350,CHMP2B,CHORDC1,CLRN1,CNTLN,CORO1C,CSF1R,CSNK1A1,CTNNA2,CUL3,CYLD,DAAM2,DCX,DISC1,DNAI1,DNAL1,DOCK5,DPYSL2,DPYSL3,DYNC1LI1,EML1,EML4,EPB41,EPB41L4B,EPB41L5,EPHA5,ERMN,FAM179B,FHOD3,FRMD6,GHR,GSK3B,HIP1,HNRNPU,HOOK3,HTT,KANK1,KAT2B…
GO:BP	response to endogenous stimulus	GO:0009719	4.73246e-10	ABCA1,ABHD2,ABL1,ACVR1,ACVR2A,ACVR2B,ADAM9,ADCY6,ADIPOR2,ADRA2A,BMP7,BMPER,BMPR2,CLOCK,CREB1,CREBBP,CRKL,DLL4,DLX1,DRD1,DSTYK,EGR1,EPHA5,ERBB4,ESR1,FBN1,FBXO32,FGF12,FGF18,FGF6,FGF9,FGFR2,FLRT3,FOXO3,FZD1,GABPA,GABRG2,GHR,GLRA1,GLRA2,GNAO1,GNRHR,GREM1,GSK3B,HMP19,HNRNPU,HTR1F,HTR7,ID2,IGF1,IQGAP3,ITGA4,ITPR2,KANK1,KAT2B,KL,LEPR,LHCGR,LPIN2,LRP2,MED1,MYD88,MYO5A,NEDD4,NGFR,NOS1,NR1D2,NR3C2,NR5A2,N…
GO:BP	enzyme linked receptor protein signaling pathway	GO:0007167	5.45077e-10	ABL1,ACVR1,ACVR2A,ACVR2B,ADAM9,ADAMTS3,ADRA2A,AFAP1L2,BMP7,BMP8A,BMPER,BMPR2,CBLB,CPNE3,CREBBP,CRKL,CSF1R,CYFIP2,DAB2IP,DGKQ,DLX1,DSTYK,EFNB1,EFNB2,EGF,EGR1,EPHA5,EPHA7,EPHB1,ERBB4,ERRFI1,F3,FBN1,FGF12,FGF18,FGF6,FGF9,FGFR2,FLRT3,FOXO3,FZD1,FZD4,GREM1,GSK3B,HIP1,IGF1,IQGAP3,KANK1,KIAA1462,KL,LIFR,LRP2,MAPK14,NEDD4,NOV,NRP1,NTRK2,NUS1,OGT,ONECUT2,OSBPL8,PDE6H,PDGFD,PDGFRA,PELO,PHF14,PID1,PPM1A,PTP…
GO:BP	regulation of neuron differentiation	GO:0045664	5.81482e-10	ABL1,ABL2,ARF6,ASAP1,BMP7,BMPR2,CBFA2T2,CDON,CHODL,CRKL,CTNNA2,DAB2IP,DDX6,DISC1,DLG5,DLX1,DPYSL2,DPYSL3,DSCAM,EDNRB,EPHA7,EYA1,FMR1,FZD4,GSK3B,ID2,ITGA6,JAG1,KANK1,KIF13B,LMX1A,LPAR3,MACF1,MAP6,MAPK6,MED1,MIB1,MYLIP,NCKIPSD,NCS1,NEDD4,NEUROD1,NIN,NKX2-2,NRP1,NTRK2,PAFAH1B1,PBX1,PHOX2B,PLXNA1,PLXNA2,PLXNA4,PLXNC1,PRKCI,RAPGEF2,SEMA3A,SEMA3D,SEMA3G,SEMA4B,SEMA6B,SEMA6D,SFRP2,SMURF1,SNAPIN,SOX9,SRC…
GO:BP	axonogenesis	GO:0007409	6.76198e-10	ABL1,ADARB1,ADCY1,BMP7,BMPR2,C9ORF72,CCK,CHODL,COL25A1,CREB1,CSF1R,CTNNA2,CYFIP2,DCX,DPYSL2,DPYSL5,DSCAM,EFNB1,EFNB2,EGFLAM,EPHA5,EPHA7,EPHB1,FLRT3,FZD3,KIF13B,KIF3A,KLF7,LMX1A,LPAR3,MACF1,MAP6,MATN2,NFIB,NIN,NPTX1,NRP1,NTRK2,PAFAH1B1,PHOX2B,PICALM,PLXNA1,PLXNA2,PLXNA4,PLXNC1,PTPN11,RAB8A,RAC2,RNF165,SEMA3A,SEMA3D,SEMA3G,SEMA4B,SEMA5A,SEMA6B,SEMA6D,SLITRK4,SPAST,TBR1,TMEFF2,TTC8,UNC5C,VANGL2,VAX1…
GO:BP	metal ion transport	GO:0030001	6.85548e-10	ABL1,ARMC1,ATG5,ATP1B3,ATP2B2,ATP2B4,ATP2C1,ATP7A,CACHD1,CACNA1C,CACNB2,CACNB4,CACNG2,CALB1,CASR,CDH23,DRD1,EGF,EHD3,FGF12,FGF14,FLVCR1,FLVCR2,GCG,GPD1L,GRIN2A,GRIN3A,HEPHL1,HTT,IL16,ITPR2,JPH1,KCNA4,KCNC4,KCNE4,KCNG4,KCNH1,KCNIP4,KCNJ12,KCNJ2,KCNK10,KCNK2,KCNK3,KCNN3,KCNQ3,KCNQ4,KCNT2,KCNV1,LRP2,MICU1,MYO5A,NCS1,NDFIP2,NEDD4,NETO2,NKAIN1,NMUR2,NOS1,PLCB4,PLCL1,PRKCE,RAMP3,SCARA5,SCN2A,SCN3A,SCN3…
GO:BP	organic substance catabolic process	GO:1901575	7.41871e-10	AASS,ABCD2,ABCD3,ABHD13,ABHD2,ACER3,ACOX3,ADRA2A,AGL,ALDH5A1,APC,ATG7,AXIN2,AZIN1,BACE1,BPGM,CALCR,CHFR,CLOCK,CNOT6,CNOT6L,CTSS,CUL3,CUL4B,CUL5,CYLD,CYP46A1,DAB2IP,DAGLA,DCP1A,DCP2,DDAH1,DERL3,DFFA,DICER1,DIEXF,DISC1,DNAJB12,EDEM3,EGF,ELAVL1,ENC1,ERAP1,ERI1,ERLEC1,FAP,FBXL17,FBXL2,FBXO8,FMR1,FUCA1,FURIN,GDA,GGA1,GK5,GLDC,GLS,GOT2,GPCPD1,GPD1L,GRIN2A,GRSF1,GSK3B,HERC2,HNRNPU,HPSE,IDH1,IGF1,IMPA2,I…
GO:BP	cell morphogenesis involved in differentiation	GO:0000904	9.67073e-10	ABL1,ADARB1,ADCY1,ANTXR1,BMP7,BMPR2,C9ORF72,CCK,CHODL,CLRN1,COL12A1,COL25A1,CORO1C,CREB1,CRKL,CSF1R,CTNNA2,CYFIP2,DCX,DOCK5,DPYSL2,DPYSL5,DSCAM,EFNB1,EFNB2,EGFLAM,EPHA5,EPHA7,EPHB1,FLRT3,FZD3,FZD4,ID2,ITGA4,KANK1,KIF13B,KIF3A,KLF7,LMX1A,LPAR3,MACF1,MAP6,MATN2,NEDD4,NFIB,NIN,NPTX1,NRP1,NTRK2,OPHN1,PAFAH1B1,PARVA,PCDH15,PHOX2B,PICALM,PLXNA1,PLXNA2,PLXNA4,PLXNC1,PTPN11,RAB8A,RAC2,RAPGEF2,RERE,RNF165…
GO:BP	small GTPase mediated signal transduction	GO:0007264	1.06254e-09	ABCA1,ABL1,ABR,AMOT,ARF6,ARFGEF1,ARFGEF2,ARHGAP26,ARHGAP28,ARHGEF12,ARHGEF6,ARHGEF7,BRAP,C12ORF74,CD2AP,CDC42EP3,CDC42SE2,CDON,CUL3,DGKI,DNAJC27,DOCK10,DOCK5,DOCK7,FBXO8,GPR65,IGF1,ITSN1,KANK1,KCTD10,KRAS,KSR2,MAPRE2,MCF2L,NF1,NGFR,NOTCH2,NRAS,NRP1,OGT,OPHN1,RAB14,RAB22A,RAB23,RAB2A,RAB31,RAB32,RAB3B,RAB4A,RAB8A,RAB8B,RAC2,RALBP1,RALGDS,RALGPS1,RAP1A,RAP1GAP2,RAP2B,RAP2C,RAPGEF2,RAPGEF5,RAPGEF6,R…
GO:BP	regulation of kinase activity	GO:0043549	1.21179e-09	ABL1,ACVR2B,ADAM9,ADARB1,ADRA2A,AIDA,ATG14,BMP7,CAMK2N1,CARD10,CBLB,CCND2,CCNE2,CCNJ,CCNJL,CCNK,CCNL1,CCNT2,CDK12,CHORDC1,COPS8,CORO1C,CRKL,CSF1R,DAB2IP,DBF4,DGKQ,DSTYK,DUSP16,DUSP7,EGF,ERRFI1,FGF18,FZD4,GCG,GHR,GPRC5B,GREM1,HEXIM1,HNRNPU,HTT,IGF1,IQGAP3,ITSN1,KAT2B,LPAR3,LRP6,MAP2K3,MAP2K4,MAP2K6,MAP3K1,MAP3K12,MAP3K8,MAP4K3,MAP4K4,NF1,OSBPL8,PAK2,PARP16,PARP8,PDE5A,PDE6H,PDGFD,PPM1E,PPM1F,PRKAR…
GO:BP	negative regulation of signal transduction	GO:0009968	1.22614e-09	ABL1,ACVR1,AIDA,APC,ARRDC3,ASH1L,ASXL1,AXIN2,BMP7,BMPER,BRAP,CAMK2N1,CBFA2T2,CBLB,CD2AP,CLOCK,CSNK1A1,CUL3,CYLD,DAB2IP,DKK2,DLG5,DLL4,DLX1,DUSP16,DUSP7,EGR1,ERRFI1,EYA1,EYA2,EYA4,FBN1,FGF9,FOXO3,FZD1,GPD1L,GREM1,GSK3B,HIF1AN,HTT,IGF1,IRF4,ITCH,ITGA6,JAG1,JAG2,KANK1,KCTD10,KIAA1024,LFNG,LRP2,MAPK14,MNT,NEDD4,NEUROD1,NF1,NLRC3,NOV,NRARP,NRP1,ONECUT2,OTUD7B,PADI2,PAFAH1B1,PDE11A,PDE3B,PELO,PHF14,PID…
GO:BP	regulation of protein kinase activity	GO:0045859	1.27201e-09	ABL1,ACVR2B,ADAM9,ADARB1,ADRA2A,AIDA,BMP7,CAMK2N1,CARD10,CBLB,CCND2,CCNE2,CCNJ,CCNJL,CCNK,CCNL1,CCNT2,CDK12,CHORDC1,COPS8,CORO1C,CRKL,CSF1R,DAB2IP,DBF4,DGKQ,DUSP16,DUSP7,EGF,ERRFI1,FGF18,FZD4,GCG,GHR,GPRC5B,GREM1,HEXIM1,HTT,IGF1,IQGAP3,KAT2B,LPAR3,LRP6,MAP2K3,MAP2K4,MAP2K6,MAP3K1,MAP3K12,MAP3K8,MAP4K3,MAP4K4,NF1,OSBPL8,PAK2,PARP16,PARP8,PDE5A,PDE6H,PDGFD,PPM1E,PPM1F,PRKAR1A,PTPN1,PTPN11,RAC2,RAF1…
GO:BP	regulation of secretion	GO:0051046	1.48774e-09	ABL1,ABR,ADAM9,ADCY1,ADCY6,ADRA2A,ANO1,ARF6,ARFIP1,ATG5,BMP7,CACNB2,CACNB4,CADM1,CADPS,CD2AP,CHRNA6,CLOCK,CORIN,CPLX2,CREB1,CSF1R,DGKI,DRD1,EGF,EPHA5,FRMD4A,GALR1,GCG,GHR,GLUD1,GRIN3A,IGF1,KCNC4,KLF7,MAPK14,MCTP2,MYO6,NAPB,NF1,NOV,NR3C2,PFN2,PPID,PPP3CB,PRKCE,PTGER3,PTPN11,RAB3B,RAB8A,RAB8B,RAC2,RAP1A,RFX6,RIMS1,RIMS2,RIMS3,SEC24A,SERP1,SNAPIN,SOX4,SPTBN1,STAM,STXBP5,STXBP5L,SYT1,SYT10,SYT11,SYT1…
GO:BP	axon development	GO:0061564	1.81516e-09	ABL1,ADARB1,ADCY1,BMP7,BMPR2,C9ORF72,CCK,CHODL,COL25A1,CREB1,CSF1R,CTNNA2,CYFIP2,DCX,DPYSL2,DPYSL5,DSCAM,EFNB1,EFNB2,EGFLAM,EPHA5,EPHA7,EPHB1,FLRT3,FZD3,KIF13B,KIF3A,KLF7,LMX1A,LPAR3,MACF1,MAP6,MATN2,NFIB,NIN,NPTX1,NRP1,NTRK2,PAFAH1B1,PHOX2B,PICALM,PLXNA1,PLXNA2,PLXNA4,PLXNC1,PTPN11,RAB8A,RAC2,RNF165,SEMA3A,SEMA3D,SEMA3G,SEMA4B,SEMA5A,SEMA6B,SEMA6D,SLITRK4,SPAST,SPRY3,TBR1,TMEFF2,TSPAN2,TTC8,UNC5…
GO:BP	blood vessel morphogenesis	GO:0048514	1.93321e-09	ABL1,ACVR1,ADIPOR2,AMOT,AMOTL1,ARID2,ASB4,BMPER,BMPR2,C3AR1,CARD10,CCM2,DAB2IP,DLL4,E2F8,EDNRA,EFNB2,EGF,EPHB1,ETS2,EYA1,F3,FGF18,FGF9,FZD4,GREM1,HPSE,ITGB8,JAG1,JMJD6,KIAA1024,KIAA1462,LEPR,LRP2,MAPK14,MED1,MTDH,NEDD4,NF1,NGFR,NOV,NRARP,NRP1,NUS1,PARVA,PDE3B,PDGFRA,PKNOX1,PRKX,PTPRB,QKI,RAMP3,RHOB,SEC24B,SFRP2,SGCD,SOS1,SOX4,SPRED1,TCF21,TGFBR2,THBS1,THBS2,TIPARP,VEGFC,WARS,XDH,YAP1,ZFPM2
GO:BP	cellular response to endogenous stimulus	GO:0071495	2.27998e-09	ABHD2,ABL1,ACVR1,ACVR2A,ACVR2B,ADAM9,ADCY6,ADIPOR2,ADRA2A,BMP7,BMPER,BMPR2,CLOCK,CREBBP,CRKL,DLL4,DLX1,DRD1,DSTYK,EGR1,EPHA5,ERBB4,ESR1,FBN1,FBXO32,FGF12,FGF18,FGF6,FGF9,FGFR2,FLRT3,FOXO3,FZD1,GABPA,GABRG2,GHR,GLRA1,GLRA2,GNAO1,GNRHR,GREM1,GSK3B,HMP19,HNRNPU,HTR1F,HTR7,ID2,IGF1,IQGAP3,ITGA4,ITPR2,KANK1,KAT2B,KL,LEPR,LHCGR,LPIN2,LRP2,MED1,MYO5A,NEDD4,NGFR,NR1D2,NR3C2,NR5A2,NRIP1,NTRK2,OGT,ONECUT2,…
GO:BP	system process	GO:0003008	2.38388e-09	ABL1,ABR,ACPP,ACTC1,ADARB1,ADCY1,ADCY3,ADCY6,ADRB1,ARC,ARF4,ATG5,ATXN1L,BMP7,BMPR2,CACNB2,CACNB4,CACNG2,CALB1,CALD1,CAMK4,CCND2,CDH23,CHMP2B,CHRNA6,CLRN1,CNGA3,CNGB3,COL4A3BP,CORIN,CREB1,CTNNA2,DDAH1,DGKI,DOCK5,DRD1,EDNRA,EDNRB,EHD3,EPHB1,ERAP1,EYA4,FBXO32,FGF12,FMR1,FOXO3,FZD2,FZD4,GABRB2,GABRG2,GALR1,GATM,GCH1,GHR,GLRA1,GLRA2,GLS,GNAO1,GPD1L,GRIN2A,GRIN3A,HTR7,HTT,ID2,IGF1,IREB2,JAG2,KCNE4,KCNJ…
GO:BP	embryonic morphogenesis	GO:0048598	2.63275e-09	ABL1,ABR,ACVR1,ACVR2A,ACVR2B,AFF3,ALX4,AMOT,BMP7,BMPR2,CDON,CLRN1,COL12A1,CUL3,DLL4,EYA1,FBN1,FGF9,FGFR2,FLRT3,FLVCR1,FZD1,FZD2,FZD3,GREM1,GRSF1,HIPK1,HOXA11,HS2ST1,ID2,IGF1,IMPAD1,INSIG2,ITGA2,ITGA4,ITGA7,JAG2,KCNQ4,KDM2B,KIF3A,LMBR1,LRIG1,LRIG3,LRP2,MED1,MIB1,NEUROD1,PBX1,PCDH15,PDGFRA,POGLUT1,PRICKLE1,PRKAR1A,RBPMS2,SALL4,SEC24B,SFRP2,SHROOM3,SIX4,SNAI1,SOBP,SOS1,SOX21,SOX4,SOX9,STK3,TBR1,TBX1…
GO:BP	behavior	GO:0007610	3.21523e-09	ADARB1,ADCY1,ADCY3,ADCY6,ARC,ARF4,ARRDC3,ATXN1L,CACNB4,CALB1,CAMK4,CCK,CCND2,CDH23,CELF6,CREB1,DGKI,DRD1,DSCAM,EGR1,ETV5,FGF12,FZD4,GABRG2,GATM,GHR,GLRA1,GNAO1,GRID1,GRIN2A,HTT,ID2,KRAS,LEPR,LHX8,LMX1A,LPAR5,MAFG,MEIS2,MME,MYO5A,NF1,NMUR2,NPY1R,NR1D2,NTRK2,PAFAH1B1,PCDH15,PCDH17,PEX13,PICALM,PPP3CB,PRKAA1,PRKCE,PTCHD1,RCAN1,RMI1,SLC12A5,SLC1A2,SLC7A11,SLC8A3,SOBP,SORCS3,SYNPO,TBR1,THRB,TMOD2,USP4…
GO:BP	positive regulation of intracellular signal transduction	GO:1902533	3.34736e-09	ABL1,ADAM9,ADRA2A,BCLAF1,BMPER,CARD10,CCL20,CD4,CDON,COPS8,CRKL,CSF1R,DAB2IP,DGKI,DLG5,DNAJC27,DSTYK,EDAR,EGF,ERBB4,F3,FADD,FGF18,FGFR2,FZD4,GCG,GHR,GPR65,GREM1,HEXIM1,HPSE,HTT,IGF1,IKBKE,ITSN1,KIAA1462,KL,KLHDC10,KRAS,LPAR3,LRP2,LRRK1,MAP2K3,MAP2K4,MAP2K6,MAP3K12,MAP4K3,MAPRE2,MID1,MTDH,MYD88,NEDD4,NFAT5,NOS1,NOTCH2,NRP1,NTRK2,OSBPL8,PDE5A,PDE6H,PDGFD,PLAGL2,PRKCE,PRR5L,PTPN1,PTPN11,RAF1,RAMP3,R…
GO:BP	positive regulation of developmental process	GO:0051094	3.92748e-09	ABL1,ABL2,ACVR1,ACVR2A,ACVR2B,ADAM9,AMOT,ASB4,ATXN1L,AXIN2,BMP7,BMPER,BMPR2,C3AR1,CBFA2T2,CBFB,CDON,CHODL,CORO1C,CREB1,CRKL,CXCL12,CYLD,DAB2IP,DDHD1,DISC1,DLG5,DLX1,DOCK5,DSCAM,EGF,EPHB1,ERBB4,F3,FADD,FGF18,FGF9,FLRT3,FNDC5,FZD3,FZD4,GHR,GREM1,HIF1AN,HNRNPU,HOXA11,HPSE,ID2,IGF1,ITCH,ITGA6,ITGB8,JAG1,KDM2B,KIAA1462,KL,KLF10,LPAR3,LRP2,LRRTM2,LRRTM3,MACF1,MAP6,MAPK14,MAPK6,MED1,MME,MTDH,NAPEPLD,NCK…
GO:BP	endomembrane system organization	GO:0010256	4.33781e-09	ABCA1,AGFG1,AKTIP,ANK3,ANO3,ARFGEF1,ARFGEF2,ASAP1,ATL2,ATP8B1,BAIAP2,CHMP2B,COL4A3BP,CORO1C,CREB1,EHD3,FAM109A,GOLPH3,HOOK3,HTT,LMAN1,MPP5,PACSIN2,PAFAH1B1,PI4K2A,PI4K2B,PTPRN,RAB22A,REEP3,SEC16A,SEC61A1,SLC4A1,SNX10,SNX3,SNX33,SPACA1,SPAST,SPTBN1,STX18,STX2,STX6,SURF4,SYT11,TBC1D20,TBPL1,TMED10,TMED7,TMEFF2,TMF1,TOR1AIP2,TOR1B,USP6NL,VCPIP1,VPS4B,VTI1A,WASL,XKR4,ZPBP2
GO:BP	regulation of secretion by cell	GO:1903530	5.19814e-09	ABL1,ABR,ADAM9,ADCY1,ADCY6,ADRA2A,ANO1,ARF6,ARFIP1,ATG5,BMP7,CACNB2,CACNB4,CADM1,CADPS,CD2AP,CHRNA6,CLOCK,CPLX2,CREB1,CSF1R,DGKI,DRD1,EPHA5,FRMD4A,GALR1,GCG,GHR,GLUD1,GRIN3A,IGF1,KCNC4,KLF7,MAPK14,MCTP2,NAPB,NF1,NOV,NR3C2,PFN2,PPID,PPP3CB,PRKCE,PTPN11,RAB3B,RAB8A,RAB8B,RAC2,RAP1A,RFX6,RIMS1,RIMS2,RIMS3,SEC24A,SERP1,SNAPIN,SOX4,SPTBN1,STAM,STXBP5,STXBP5L,SYT1,SYT10,SYT11,SYT13,SYT15,TGFBR2,TMF1,VI…
GO:BP	regulation of MAPK cascade	GO:0043408	6.73885e-09	ABL1,ADAM9,ADRA2A,AIDA,ASH1L,BMP7,BMP8A,BMPER,CAMK2N1,CCL20,CD4,CDK12,CDON,CRKL,CSF1R,CYLD,DAB2IP,DNAJC27,DSTYK,DUSP16,DUSP7,EDAR,EGF,EPHA7,EPHB1,ERBB4,FGF18,FGFR2,FZD4,GCG,GHR,IGF1,ITCH,KIAA1462,KL,KLHDC10,LPAR3,MAGI3,MAP2K3,MAP2K4,MAP2K6,MAP3K12,MAP4K3,MID1,MYD88,NBR1,NF1,NOTCH2,NRP1,NTRK2,PAFAH1B1,PDE5A,PDE6H,PDGFD,PRKCE,PTPN1,PTPN11,RAF1,RAMP3,RAPGEF2,RASSF2,RELL1,SFRP2,SH2B3,SH3RF1,SHC2,SPRE…
GO:BP	macromolecule catabolic process	GO:0009057	7.77925e-09	ABHD13,ADRA2A,AGL,APC,ATG7,AXIN2,AZIN1,BACE1,CALCR,CHFR,CLOCK,CNOT6,CNOT6L,CTSS,CUL3,CUL4B,CUL5,CYLD,DAB2IP,DCP1A,DCP2,DERL3,DFFA,DICER1,DIEXF,DISC1,DNAJB12,EDEM3,EGF,ELAVL1,ENC1,ERI1,ERLEC1,FAP,FBXL17,FBXL2,FBXO8,FMR1,FURIN,GGA1,GRIN2A,GRSF1,GSK3B,HERC2,HNRNPU,HPSE,IGF1,ITCH,KCTD10,KLHL20,LIN28B,LONP2,MAD2L1,MAN1B1,MDM4,MYLIP,NEDD4,OGT,OPHN1,OTUD7B,PAN3,PAPD4,PCBP4,PCNP,PELO,POMT2,PRICKLE1,PRR5L…
GO:BP	carbohydrate derivative metabolic process	GO:1901135	8.01512e-09	ACPP,ADCY1,ADCY3,ADCY6,ADCY9,ADSS,AK1,AK2,AK3,AK4,ALG1,ALG2,AMPD3,ARFGEF1,ATP5F1,B3GALNT2,B3GAT1,B3GNT5,BMPR2,BPGM,CACNB4,COASY,DERL3,DOLPP1,DPY19L1,DPY19L3,DPY19L4,DSEL,EDEM3,EGF,EGFLAM,ELOVL4,ELOVL5,ELOVL7,ERP44,EXTL2,FBN1,FUCA1,FUT4,FUT9,GALNT1,GALNT10,GALNT14,GALNT2,GALNT3,GALNT6,GALNT7,GFPT1,GFPT2,GK5,GLCE,GNS,GPAM,GPD1L,GPLD1,GXYLT1,H6PD,HAS3,HPSE,HS2ST1,IGF1,IMPAD1,ITGB8,LFNG,MAN1A2,MAN1B1…
GO:BP	positive regulation of cellular component organization	GO:0051130	9.05844e-09	ABCA1,ABL1,ABL2,ADAM9,ARF6,ASAP1,ATRX,AUTS2,BAIAP2,BICD1,BMP7,BMPR2,BRCA1,CBFA2T2,CCP110,CDC42EP3,CHODL,CLRN1,CNOT6,CNOT6L,CORO1C,CRKL,CTNNA2,CUL3,DAB2IP,DDHD1,DLG5,DOCK5,DPYSL3,DSCAM,EGF,EIF5A2,EPHB1,FAM179B,FLRT3,FMR1,FYCO1,FZD4,G3BP2,GCG,GHR,GREM1,GSK3B,HIP1,HMBOX1,HNRNPU,HTT,IGF1,ITGA6,KIRREL,LDLRAP1,LMAN1,LPAR3,LRRTM2,LRRTM3,MACF1,MAP6,MAPK14,MAPK6,MAPRE2,MIB1,NCKIPSD,NEK7,NIN,NOS1,NRP1,NTRK…
GO:BP	morphogenesis of an epithelium	GO:0002009	9.79527e-09	ABL1,ACVR1,BMP7,CCM2,DLG5,DLL4,EDNRA,EGF,EPHA7,ESRP2,ETS2,ETV5,EXOC5,EYA1,FLRT3,FZD1,FZD2,FZD3,GREM1,GRSF1,GZF1,HOXA11,HS2ST1,JAG1,JAG2,KDM2B,KIF3A,KRAS,LRP2,MIB1,MPP5,NRARP,NRP1,OPHN1,PAFAH1B1,PBX1,PCDH15,PRICKLE1,RHOB,SALL4,SEC24B,SEMA3A,SFRP2,SHROOM3,SIX4,SOS1,SOX4,SOX9,STK3,TBR1,TBX18,TBX3,TCF21,TGFBR2,TMEFF2,TP63,TTC8,VANGL2,VEGFC,WDR1,WNT10A,YAP1
GO:BP	regulation of vesicle-mediated transport	GO:0060627	1.5012e-08	AAK1,ABR,ADCY1,ARC,ATG5,BICD1,CACNB2,CACNB4,CADPS,CD47,CHRNA6,DGKI,DGKQ,DRD1,EGF,FMR1,GOPC,GREM1,GRIN3A,HIP1,LDLRAP1,LRRTM2,MIB1,NAPB,OPHN1,PACSIN2,PCDH17,PFN2,PICALM,PPP3CB,PROM2,PTPN1,RAB3B,RAB4A,RAB8A,RAB8B,RAC2,RAP1A,RIMS1,RIMS2,RIMS3,SAR1A,SAR1B,SEC24B,SNAPIN,SNX3,SNX33,STAM,STX18,STXBP5,STXBP5L,SYT1,SYT10,SYT11,SYT13,SYT15,TBC1D20,TUB,VPS4B,YIPF5
GO:BP	glycoprotein metabolic process	GO:0009100	2.41547e-08	ALG1,ALG2,ARFGEF1,B3GALNT2,B3GAT1,B3GNT5,BMPR2,DERL3,DOLPP1,DPY19L1,DPY19L3,DPY19L4,DSEL,EDEM3,EGFLAM,ERP44,EXTL2,FUT4,FUT9,GALNT1,GALNT10,GALNT14,GALNT2,GALNT3,GALNT6,GALNT7,GFPT1,GFPT2,GLCE,GXYLT1,HPSE,HS2ST1,IGF1,IMPAD1,LFNG,MAN1A2,MAN1B1,MAN1C1,MGAT2,MGAT4A,NDST3,NECAB1,NUS1,OGT,OSTC,POGLUT1,POMT2,SERP1,SPOCK3,ST3GAL5,ST6GALNAC6,ST8SIA1,ST8SIA4,ST8SIA5,TMTC1,TNIP1,UBE2G2,UBE2J1,VANGL2
GO:BP	transmembrane receptor protein tyrosine kinase signaling pathway	GO:0007169	3.197e-08	ABL1,ADAMTS3,ADRA2A,AFAP1L2,CBLB,CPNE3,CRKL,CSF1R,CYFIP2,DAB2IP,DGKQ,DSTYK,EFNB1,EFNB2,EGF,EPHA5,EPHA7,EPHB1,ERBB4,ERRFI1,F3,FGF12,FGF18,FGF6,FGF9,FGFR2,FLRT3,FOXO3,FZD4,GREM1,GSK3B,HIP1,IGF1,IQGAP3,KANK1,KIAA1462,KL,MAPK14,NEDD4,NRP1,NTRK2,NUS1,OGT,OSBPL8,PDE6H,PDGFD,PDGFRA,PELO,PHF14,PID1,PTPN1,PTPN11,PTPRA,RAB14,RAF1,RASSF2,ROR1,SH2B3,SHCBP1,SOS1,SOX9,SPRY3,STAT5B,THBS1,TIPARP,TMEM108,TSC2,UBA…
GO:BP	muscle structure development	GO:0061061	3.77968e-08	ACTC1,ACVR1,ADARB1,ALPK3,ALX4,ATG5,CACNB4,CDON,CREB1,DLL4,EDNRB,EGR1,EPHB1,ERBB4,FGF6,FGF9,FHOD3,FZD1,FZD2,GPCPD1,GREM1,HIF1AN,HLF,HNRNPU,HSPB2,ID2,IGF1,KIAA1161,KRAS,LDB3,LRP2,MAPK14,MED1,METTL8,MYH11,MYLK3,NEBL,NF1,NFATC3,NOV,NR1D2,PAX3,PDGFRA,PDLIM3,PDLIM5,PHOX2B,PRICKLE1,PRKAA1,PRKAR1A,QKI,RBPMS2,RCAN1,RNF165,SERP1,SETD3,SFMBT1,SGCB,SGCD,SIX4,SOX6,SOX9,TBX3,TCF21,TLL2,TMOD2,VANGL2,VAX1,WDR1,Y…
GO:BP	negative regulation of cell differentiation	GO:0045596	4.27824e-08	ASAP1,ASXL1,AXIN2,BMP7,CBFB,CDK12,CORO1C,DAAM2,DAB2IP,DDX6,DLX1,EDNRB,EPHA7,EPHB1,ERBB4,FBN1,GABPA,GREM1,GSK3B,HNRNPU,HOOK3,ID2,IGF1,JAG1,KANK1,KLF13,KRAS,LMX1A,MED1,MEIS2,MIB1,MYLIP,NBR1,NF1,NFATC3,NKX2-2,NOV,NRARP,NRP1,PBX1,PHOX2B,PPARA,PRICKLE1,PRTG,RAPGEF2,RBPMS2,SEMA3A,SEMA3D,SEMA3G,SEMA4B,SEMA6B,SEMA6D,SFRP2,SIX4,SNAI1,SNAPIN,SOX6,SOX9,SRSF6,TBX3,THRB,TLX3,TP63,TRIB1,UBASH3B,USH2A,VAX1,WNT3…
GO:BP	regulation of organelle organization	GO:0033043	5.17635e-08	ABL1,APC,ARF6,ARFGEF1,ARHGAP28,ASAP1,ATAD2B,ATG5,ATRX,ATXN2,AUTS2,AXIN2,BAIAP2,BCOR,BICD1,BMP7,BRCA1,C9ORF72,CAMSAP1,CCDC88A,CCP110,CD2AP,CDC42EP3,CHMP2B,CHORDC1,CNOT6,CNOT6L,CSF1R,CTNNA2,CUL3,CYLD,DCP2,DDHD1,DYNC1LI1,EGF,EHD3,EPHA5,ERCC4,FAM179B,FHOD3,FMR1,FYCO1,G3BP2,GCG,GSK3B,HMBOX1,HNRNPU,HORMAD1,HTT,IGF1,KANK1,KAT2B,KDM5A,KIRREL,LMAN1,MAD2L1,MAP6,MDM1,MID1IP1,NAA40,NEK7,NIN,NOS1,NOTCH2,NRP1,…
GO:BP	regulation of catabolic process	GO:0009894	5.26792e-08	ABCD2,ADRA2A,APC,ATG5,ATG7,AXIN2,AZIN1,C9ORF72,CALCR,CNOT6L,CUL4B,DAB2IP,DCP2,DERL3,DFFA,DISC1,EGF,ELAVL1,ERCC4,ERLEC1,FAP,FBXL2,FMR1,FOXO3,FURIN,FYCO1,GGA1,GRIN2A,GRSF1,GSK3B,HNRNPU,HTT,IDH1,IGF1,ITCH,LEPR,MAD2L1,MDM4,MYLIP,NEDD4,OGT,OPHN1,PAPD4,PCBP4,PDE3B,PIP4K2A,PPARA,PRICKLE1,PRKAA1,PRKAA2,PRKCE,PRR5L,PTPN1,RAB8A,RAD23B,RNF180,RNF19A,RRAGD,SAMD4A,SCARB2,SESN3,SMURF1,SNX3,SNX33,SOX9,SPTLC2,SY…
GO:BP	negative regulation of transcription by RNA polymerase II	GO:0000122	5.97173e-08	ACVR2B,ATRX,ATXN1,ATXN1L,BCL11A,BCOR,BEND3,CBFA2T2,CBFB,CBX7,CREBBP,CUL3,CUX1,DAB2IP,DLL4,DLX1,E2F8,EDNRB,EGR1,ELK4,FGF9,FOXO3,GABPA,GZF1,HEXIM1,HIF1AN,HMBOX1,HNRNPU,ID2,KDM1B,KDM2B,KDM5A,KLF11,KLF7,MAX,MDM4,MECP2,MED1,MIER3,MNT,MTF1,NACC2,NEDD4,NFATC3,NFIB,NFIX,NR1D2,NRARP,NRIP1,OTUD7B,PCGF2,PER2,PHF14,PHF19,PHF21A,PHF6,PPARA,PPID,PURA,PURG,RCOR1,RREB1,SALL4,SAP130,SMAD5,SMARCC2,SNAI1,SOX21,SOX6…
GO:BP	inorganic ion transmembrane transport	GO:0098660	6.54669e-08	ABL1,ANO1,ATG5,ATP1B3,ATP2B2,ATP2B4,ATP2C1,ATP5F1,ATP6V1B2,ATP6V1C1,ATP6V1C2,ATP7A,BEST4,CACHD1,CACNA1C,CACNB2,CACNB4,CACNG2,CLCN4,CLCN5,CLCN6,DRD1,EHD3,FGF12,FGF14,GABRB2,GABRG2,GLRA1,GLRA2,GPD1L,GRIN2A,GRIN3A,HTT,ITPR2,JPH1,KCNA4,KCNC4,KCNE4,KCNG4,KCNH1,KCNIP4,KCNJ12,KCNJ2,KCNK10,KCNK2,KCNK3,KCNN3,KCNQ3,KCNQ4,KCNT2,KCNV1,MICU1,MYO5A,NCS1,NDUFA4,NEDD4,NETO2,PLCB4,PLCL1,PRKCE,RAMP3,SCARA5,SCN2A,S…
GO:BP	immune system development	GO:0002520	9.95255e-08	ABL1,ACVR2A,AGPAT5,ASXL1,ATG5,ATXN1L,BABAM1,CACNB4,CALCR,CAMK4,CASP3,CBFB,CD8A,CREB1,CRKL,CSF1R,CXCR5,CYLD,DLL4,EGR1,FADD,FANCD2,FBN1,FLVCR1,GABPA,ID2,IREB2,IRF4,ITCH,JAG1,JAG2,JMJD6,KLF10,KLF13,L3MBTL3,LEPR,LFNG,LRRK1,MAPK14,MED1,MEIS2,MSH3,MYSM1,NF1,NFAM1,NOTCH2,NRARP,OSTM1,PAFAH1B1,PAPD4,PBX1,PDGFRA,PGM3,PICALM,PIP4K2A,PKNOX1,PPP3CB,PRRC2C,PTPN11,RAF1,RASSF2,RBP1,ROGDI,RTKN2,SAMHD1,SFRP2,SH2B3…
GO:BP	regulation of GTPase activity	GO:0043087	1.00175e-07	ABR,ADRB1,AGAP1,AGFG1,AMOT,ARFGEF1,ARHGAP1,ARHGAP26,ARHGAP28,ARHGEF12,ASAP1,CCL20,CORO1C,CRKL,DAB2IP,DGKI,DOCK5,ELMOD2,EPHA5,GIT2,IQGAP3,ITGA6,LLGL2,MAPRE2,NF1,NRP1,NTRK2,OPHN1,PAFAH1B1,PICALM,PLXNA1,PLXNA2,PLXNA4,PLXNC1,PROM2,RABGAP1,RALBP1,RAP1GAP2,RAPGEF2,RASA1,RASGRP3,RGS6,RGS7,RICTOR,RUNDC1,SEC23A,SNX18,SRGAP1,SRGAP2,SRGAP3,STXBP5,STXBP5L,SYNGAP1,TBC1D15,TBC1D20,TBC1D22B,TBC1D2B,TBC1D8,TBCK,…
GO:BP	sensory organ development	GO:0007423	1.15796e-07	ABR,ACVR2B,ATG5,BMP7,BMPER,BMPR2,BNC2,CALB1,CCM2,CDH23,CDON,CLRN1,DCX,DLL4,DLX1,DSCAM,EPHB1,EYA1,FBN1,FGF9,FZD2,FZD3,FZD4,GABRB2,HIPK1,IGF1,INSIG2,JAG1,JAG2,JMJD6,KCNQ4,KDM2B,KIF3A,LRIG1,LRIG3,MDM1,MED1,MEIS2,NEUROD1,NF1,NRP1,PAFAH1B1,PCDH15,PDGFRA,PDS5B,PHOX2B,PKNOX1,PRKCI,PROM1,PTPN11,RD3,ROR1,SDK2,SEC24B,SIX4,SMCHD1,SOBP,SOS1,SOX21,SOX9,TBC1D20,TGFBR2,TGFBR3,THRB,TTC8,TUB,USH2A,VANGL2,VAX1,WNT…
GO:BP	regulation of cellular component biogenesis	GO:0044087	1.4987e-07	ABCA1,ABL1,AIDA,ANKRA2,ANTXR1,ARF6,ARFGEF1,ARHGAP28,ASAP1,ATG5,ATXN2,BAIAP2,BMP7,C9ORF72,CAMSAP1,CCP110,CDC42EP3,CHMP2B,CLRN1,CNOT6,CNOT6L,CORO1C,CTNNA2,CYLD,DAB2IP,DLG5,DPYSL3,EPHA7,EPHB1,FAM179B,FBLIM1,FHOD3,FLRT3,FMR1,FZD1,G3BP2,GHR,GREM1,HNRNPU,HTT,KANK1,KAT2B,KIRREL,LRRTM2,LRRTM3,MACF1,MDM1,NAPB,NIN,NLRC3,NRP1,PAN3,PFN2,PIP4K2A,PPM1A,PPM1E,PPM1F,PRKAA1,PRKAA2,PRKCE,PTPN11,PTPRD,RAC2,RAF1,RAP…
GO:BP	regulation of trans-synaptic signaling	GO:0099177	1.53419e-07	ABL1,ABR,ADCY1,ARC,BAIAP2,CACNB2,CACNB4,CALB1,CHRNA6,CPLX2,CYP46A1,DGKE,DGKI,DRD1,EPHB1,GRIA2,GRIA3,GRID1,GRIN2A,GRIN3A,KCNC4,KRAS,LRFN2,LRRTM2,MCTP2,MME,NAPB,NETO1,NF1,NLGN4X,NTRK2,OPHN1,PACSIN2,PCDH17,PFN2,PLCL1,PRKCE,PTPRA,RAB3B,RAP1A,RIMS1,RIMS2,RIMS3,RNF19A,SLC7A11,SLC8A3,SNAPIN,SORCS3,STXBP5L,SYNGR1,SYNPO,SYT1,TMEM108,USP46
GO:BP	modulation of chemical synaptic transmission	GO:0050804	1.53419e-07	ABL1,ABR,ADCY1,ARC,BAIAP2,CACNB2,CACNB4,CALB1,CHRNA6,CPLX2,CYP46A1,DGKE,DGKI,DRD1,EPHB1,GRIA2,GRIA3,GRID1,GRIN2A,GRIN3A,KCNC4,KRAS,LRFN2,LRRTM2,MCTP2,MME,NAPB,NETO1,NF1,NLGN4X,NTRK2,OPHN1,PACSIN2,PCDH17,PFN2,PLCL1,PRKCE,PTPRA,RAB3B,RAP1A,RIMS1,RIMS2,RIMS3,RNF19A,SLC7A11,SLC8A3,SNAPIN,SORCS3,STXBP5L,SYNGR1,SYNPO,SYT1,TMEM108,USP46
GO:BP	protein catabolic process	GO:0030163	1.56662e-07	ABHD13,ADRA2A,APC,ATG7,AZIN1,BACE1,CHFR,CLOCK,CTSS,CUL3,CUL4B,CUL5,CYLD,DAB2IP,DERL3,DIEXF,DISC1,DNAJB12,EDEM3,EGF,ENC1,ERLEC1,FAP,FBXL17,FBXL2,FBXO8,FURIN,GGA1,GRIN2A,GSK3B,HERC2,HPSE,IGF1,ITCH,KCTD10,KLHL20,LONP2,MAD2L1,MAN1B1,MDM4,MYLIP,NEDD4,OGT,OPHN1,OTUD7B,PCNP,POMT2,PRICKLE1,PSMD12,RAD23B,RBBP6,RNF103,RNF111,RNF146,RNF165,RNF180,RNF19A,RNF216,SEL1L,SIAH2,SMURF1,SNX3,SNX33,SOX9,SPOPL,SPSB1,…
GO:BP	cell cycle	GO:0007049	1.74205e-07	ABL1,ACVR1,ADARB1,AFAP1L2,ANK3,APC,ARL8A,ARPP19,ATRX,AXIN2,BMP7,BRCA1,BRE,CAMK2N1,CCND2,CCNDBP1,CCNE2,CCNJ,CCNJL,CCNK,CCNL1,CCNT2,CCP110,CDC7,CDK19,CHFR,CHMP2B,CHORDC1,CLOCK,CLTCL1,CNTLN,CSNK1A1,CUL3,CUL4B,CXCR5,CYLD,DAB2IP,DBF4,DCUN1D3,DSCC1,DYNC1LI1,E2F8,EGF,ERCC4,FANCD2,FAP,FOXN3,FZD3,GNAI2,GRK5,HEXIM1,HNRNPU,HORMAD1,HTT,ID2,IGF1,IQGAP3,KAT2B,KATNAL1,KIAA0101,KIAA0430,KIF3A,KLF11,KLHL13,KLHL18…
GO:BP	regulation of cell death	GO:0010941	1.78289e-07	ABL1,ACER3,ACTC1,ACVR1,ACVR2B,ADNP,ALX4,APC,API5,ARF4,ATG5,ATG7,AVEN,AXIN2,BCLAF1,BMP7,BMP8A,BNIP3L,BRE,CARD10,CFDP1,CSF1R,CSRNP3,CYLD,DAB2IP,DCUN1D3,DFFA,DIP2A,DLX1,DSTYK,EGR1,EPHA7,EPHB1,EYA1,EYA2,EYA4,F3,FADD,FAP,FZD1,FZD3,GABRB2,GCG,GHR,GREM1,GRIN2A,GRK5,GSK3B,HIP1,HTT,IGF1,ITGA4,ITGA6,ITSN1,KDM2B,KLF11,KLHL20,KRAS,LRP2,LRP6,MAD2L1,MAP2K4,MAP3K12,MDM4,MED1,MNT,MTDH,NEUROD1,NF1,NGFR,NLRC3,NOV,…
GO:BP	hematopoietic or lymphoid organ development	GO:0048534	2.09142e-07	ABL1,ACVR2A,AGPAT5,ASXL1,ATG5,ATXN1L,BABAM1,CACNB4,CALCR,CAMK4,CASP3,CBFB,CD8A,CREB1,CRKL,CSF1R,CXCR5,CYLD,DLL4,EGR1,FADD,FANCD2,FBN1,FLVCR1,GABPA,ID2,IREB2,IRF4,JAG1,JAG2,JMJD6,KLF10,KLF13,L3MBTL3,LEPR,LFNG,LRRK1,MAPK14,MED1,MEIS2,MYSM1,NF1,NFAM1,NOTCH2,NRARP,OSTM1,PAFAH1B1,PAPD4,PBX1,PDGFRA,PGM3,PICALM,PIP4K2A,PKNOX1,PPP3CB,PRRC2C,PTPN11,RAF1,RASSF2,RBP1,ROGDI,RTKN2,SFRP2,SH2B3,SIX4,SLC4A1,SLC8…
GO:BP	cellular response to growth factor stimulus	GO:0071363	2.10119e-07	ABL1,ACVR1,ACVR2A,ACVR2B,ADAM9,ADAMTS3,BMP7,BMPER,BMPR2,CPNE3,CREB1,CREBBP,CRKL,CYFIP2,DAB2IP,DLL4,DLX1,DSTYK,EGR1,ERBB4,FBN1,FGF12,FGF18,FGF6,FGF9,FGFR2,FLRT3,FZD1,FZD4,GREM1,ID2,IQGAP3,KIAA1462,KL,LRP2,MAP2K3,MAPK14,MED1,NEDD4,NOS1,NRP1,NTRK2,NUS1,ONECUT2,PHOX2B,PPM1A,PTPN1,PTPN11,PTPRK,RAB14,RAF1,RBPMS2,RGMB,RNF111,RNF165,SFRP2,SHCBP1,SMAD5,SMURF1,SOX6,SOX9,SPRY3,TGFBR2,TGFBR3,THBS1,TMEM108,TR…
GO:BP	negative regulation of protein metabolic process	GO:0051248	2.34569e-07	ABL1,ADARB1,AIDA,ARPP19,ASH1L,ATG14,ATG5,AZIN1,BCOR,BMP7,BRCA1,C9ORF72,CAMK2N1,CAST,CBLB,CHORDC1,CNOT6L,CORO1C,CPEB1,CRKL,CYLD,DAB2IP,DERL3,DGKQ,DUSP16,DUSP7,EDNRB,ERLEC1,ERRFI1,FMR1,FURIN,GHR,GPD1L,GRIN2A,HEXIM1,IGF1,IREB2,ITCH,KAT2B,KDM5A,KIAA1024,KIRREL,KNG1,LRP6,LRRK1,MAD2L1,MDM4,NF1,OGT,OPHN1,PAFAH1B1,PAK2,PHACTR2,PI15,PICALM,PID1,PPM1E,PPM1F,PPP1R14C,PPP1R2,PPP4R4,PRKAA1,PRKAA2,PRKAR1A,PRKC…
GO:BP	dephosphorylation	GO:0016311	2.67757e-07	ACPP,ARPP19,CSRNP2,CSRNP3,CTTNBP2NL,DUSP16,DUSP7,ELFN2,ENOPH1,EYA1,EYA2,EYA4,FRMPD2,HTT,IMPA2,IMPAD1,IQGAP3,KIAA0430,LPIN2,MINPP1,NT5C2,NT5DC3,NT5E,NUAK1,OCRL,PELO,PFKFB2,PFKFB3,PGP,PHACTR2,PPM1A,PPM1E,PPM1F,PPM1H,PPP1R12A,PPP1R14C,PPP1R2,PPP2R2A,PPP2R5E,PPP3CA,PPP3CB,PPP4R4,PPP6R3,PTP4A1,PTP4A2,PTPDC1,PTPN1,PTPN11,PTPN2,PTPN21,PTPN7,PTPRA,PTPRB,PTPRD,PTPRK,PTPRN,PTPRN2,PTPRT,RCAN1,SLC39A10,SORBS…
GO:BP	Ras protein signal transduction	GO:0007265	2.92652e-07	ABCA1,ABL1,ABR,ARF6,ARFGEF1,ARFGEF2,ARHGEF12,ARHGEF6,ARHGEF7,BRAP,C12ORF74,CDC42EP3,CDC42SE2,CUL3,DGKI,DNAJC27,FBXO8,GPR65,IGF1,ITSN1,KANK1,KCTD10,KRAS,KSR2,MAPRE2,MCF2L,NF1,NGFR,NOTCH2,NRAS,NRP1,OGT,OPHN1,RAB14,RAB22A,RAB23,RAB2A,RAB31,RAB32,RAB3B,RAB4A,RAB8A,RAB8B,RAC2,RALGPS1,RAP1A,RAP2B,RAP2C,RAPGEF2,RASA1,RASGRP3,RHOB,RIT1,RND3,SCAI,SOS1,SPRY3,SRGAP1,SSX2IP,TNFAIP1,USP28,VANGL2,VAV2
GO:BP	positive regulation of transport	GO:0051050	3.61066e-07	ABCA1,ABL1,ABR,ADAM9,ANO1,ARC,ARF6,ATG5,AZIN1,BICD1,BMP7,CACNB2,CACNB4,CADM1,CADPS,CD2AP,CD47,CLTCL1,CREB1,CSF1R,DRD1,EGF,EHD3,FGF12,FGF14,FMR1,FRMD4A,GALR1,GCG,GHR,GLUD1,GPD1L,GREM1,GSK3B,HIP1,HTT,IGF1,KCTD7,LDLRAP1,MAPK14,MIB1,NEDD4,OSBPL8,PPID,PPM1A,PPP3CB,PRKAA1,PRKCE,PRKCI,PRR5L,PTPN11,RAB3B,RAMP3,RFX6,RIOK2,SAR1A,SAR1B,SCN4B,SEC16A,SEC24A,SERP1,SLC1A2,SOX4,SPTBN1,STAC,STAM,STIM2,STX18,SYT1,…
GO:BP	cellular chemical homeostasis	GO:0055082	3.82132e-07	ABL1,ABL2,ADCY6,ADRA2A,ANO1,ANXA7,ATG5,ATP13A3,ATP1B3,ATP2B2,ATP2B4,ATP7A,C3AR1,CACNB2,CACNB4,CALB1,CALCR,CASR,CDH23,CXCR5,DISC1,DMXL1,DRD1,EPHA5,GALR1,GCG,GPR12,GPR65,GRIN2A,HTT,IREB2,ISCU,ITPR2,JPH1,KCTD7,KLF7,KNG1,MYO5A,NMUR2,PLCB4,PLCL1,PPP3CB,PRKAA1,PRKAA2,PRKCE,PTGDR,PTGER3,PTPRN,PTPRN2,RAF1,RAMP3,RFX6,ROGDI,SCARA5,SLC11A2,SLC12A5,SLC24A3,SLC24A4,SLC30A4,SLC30A7,SLC31A2,SLC39A10,SLC4A1,SLC4…
GO:BP	response to growth factor	GO:0070848	5.25418e-07	ABL1,ACVR1,ACVR2A,ACVR2B,ADAM9,ADAMTS3,BMP7,BMPER,BMPR2,CPNE3,CREB1,CREBBP,CRKL,CYFIP2,DAB2IP,DLL4,DLX1,DSTYK,EGR1,ERBB4,FBN1,FGF12,FGF18,FGF6,FGF9,FGFR2,FLRT3,FZD1,FZD4,GREM1,ID2,IQGAP3,KIAA1462,KL,LRP2,MAP2K3,MAPK14,MED1,NEDD4,NOS1,NRP1,NTRK2,NUS1,ONECUT2,PHOX2B,PPM1A,PTPN1,PTPN11,PTPRK,RAB14,RAF1,RBPMS2,RGMB,RNF111,RNF165,SFRP2,SHCBP1,SMAD5,SMURF1,SOX6,SOX9,SPRY3,TGFBR2,TGFBR3,THBS1,TMEM108,TR…
GO:BP	dendrite development	GO:0016358	5.63879e-07	ARF4,ARF6,ASAP1,BAIAP2,BMP7,CRKL,CTNNA2,DAB2IP,DCX,DLG5,DSCAM,EGFLAM,EPHB1,FMR1,GHR,GRIN3A,GRIP1,GSK3B,IGSF9,KLF7,MAP6,MAPK6,MATN2,NEDD4,NRP1,PAFAH1B1,PAK2,PICALM,RAPGEF2,RERE,SEMA3A,SLC12A5,SRCIN1,TMEFF2,TMEM106B,WASL
GO:BP	neuron projection guidance	GO:0097485	5.67191e-07	BMP7,BMPR2,CSF1R,CYFIP2,DPYSL2,DPYSL5,DSCAM,EFNB1,EFNB2,EGFLAM,EPHA5,EPHA7,EPHB1,FLRT3,FZD3,KIF3A,KLF7,LMX1A,MATN2,NFIB,NRP1,PLXNA1,PLXNA2,PLXNA4,PLXNC1,RAC2,RNF165,SEMA3A,SEMA3D,SEMA3G,SEMA4B,SEMA5A,SEMA6B,SEMA6D,TBR1,TMEFF2,TTC8,UNC5C,VANGL2,VAX1,WNT3
GO:BP	regulation of neuron projection development	GO:0010975	6.25431e-07	ABL1,ABL2,ARF6,ASAP1,BMP7,BMPR2,CBFA2T2,CHODL,CRKL,CTNNA2,DAB2IP,DISC1,DLG5,DPYSL2,DPYSL3,DSCAM,EPHA7,FMR1,FZD4,GSK3B,ITGA6,KANK1,KIF13B,LPAR3,MACF1,MAP6,MAPK6,MYLIP,NCKIPSD,NCS1,NEDD4,NIN,NRP1,NTRK2,PAFAH1B1,PLXNA1,PLXNA2,PLXNA4,PLXNC1,PRKCI,RAPGEF2,SEMA3A,SEMA3D,SEMA3G,SEMA4B,SEMA6B,SEMA6D,SFRP2,SMURF1,SNAPIN,SRCIN1,SYT1,TBR1,TWF1,WNT3
GO:BP	small molecule metabolic process	GO:0044281	6.68468e-07	AASS,ABCA1,ABCD2,ABCD3,ACER3,ACOX3,ACPP,ADCY1,ADCY3,ADCY6,ADCY9,ADSS,AGMAT,AK1,AK2,AK3,AK4,ALDH5A1,AMPD3,ARPP19,AS3MT,ATP5F1,AZIN1,BCAT1,BHMT,BPGM,BRCA1,CACNB4,CDS1,COASY,COQ10A,COQ10B,COQ9,CYP2U1,CYP46A1,DAGLA,DALRD3,DDAH1,DGKQ,DHRS3,DSEL,DYRK2,EGF,EGFLAM,EGR1,ELOVL4,ELOVL5,ELOVL7,ENOPH1,FUCA1,GADL1,GATC,GATM,GCG,GCH1,GDA,GDE1,GFPT1,GFPT2,GK5,GLCE,GLDC,GLS,GLUD1,GOT2,GPAM,GPT2,H6PD,HARS,HAS3,HPD…
GO:BP	regulation of neurotransmitter levels	GO:0001505	7.33861e-07	ADCY1,ALDH5A1,CACNB2,CACNB4,CADPS,CD47,CELF6,CHRNA6,CPLX2,DAGLA,DDAH1,DGKI,DRD1,ENPP6,ERC2,GLDC,GRIN2A,GRIN3A,KCNC4,MCTP2,NAPB,NF1,NOS1,PDZD11,PFN2,PTPRN2,RAB3B,RAP1A,RIMS1,RIMS2,RIMS3,RNF180,SLC1A2,SLC22A3,SLC5A7,SLC6A9,SLC7A11,SNAPIN,STX2,STX3,STXBP5L,SYT1,TPH2,UNC13A
GO:BP	supramolecular fiber organization	GO:0097435	7.34346e-07	ABL1,ACTC1,ADAMTS14,AGFG1,APC,ARF6,ARFGEF1,ARHGAP28,BAIAP2,C9ORF72,CAMSAP1,CCDC88A,CD2AP,CDC42EP3,CLRN1,CORO1C,CTNNA2,CUL3,DPYSL3,ERMN,FAM179B,FHOD3,GHR,HIP1,HOOK3,KANK1,KATNAL1,KIRREL,LCP1,MICAL2,MID1IP1,MYH11,MYLK3,MZT1,NCKAP5,NDE1,NEBL,NF1,NIN,NRP1,PAFAH1B1,PCDH15,PDGFRA,PDLIM3,PFN2,PLS1,PPM1E,PPM1F,PPP1R9A,PRKAR1A,PRKCE,PRKCI,RAC2,RHOB,RICTOR,RND3,SFRP2,SH3KBP1,SHROOM4,SIX4,SORBS2,SPAST,SPTBN…
GO:BP	organonitrogen compound catabolic process	GO:1901565	7.86662e-07	AASS,ABHD13,ACER3,ADRA2A,ALDH5A1,APC,ATG7,AZIN1,BACE1,CHFR,CLOCK,CTSS,CUL3,CUL4B,CUL5,CYLD,DAB2IP,DDAH1,DERL3,DIEXF,DISC1,DNAJB12,EDEM3,EGF,ENC1,ERAP1,ERLEC1,FAP,FBXL17,FBXL2,FBXO8,FURIN,GDA,GGA1,GLDC,GLS,GOT2,GRIN2A,GSK3B,HERC2,HPSE,IGF1,ITCH,KCTD10,KLHL20,LONP2,MAD2L1,MAN1B1,MAT1A,MDM4,MLYCD,MYLIP,NEDD4,NEU3,NOS1,NT5E,OGT,OPHN1,OTUD7B,PCNP,PDE5A,POMT2,PRICKLE1,PSMD12,RAD23B,RBBP6,RNF103,RNF111,…
GO:BP	peptidyl-serine modification	GO:0018209	8.28222e-07	CDC7,CSNK1A1,CSNK1G1,DGKQ,DRD1,DYRK2,EGFLAM,GALNT1,GALNT2,GALNT3,GCG,GPD1L,GSK3B,HIPK1,IKBKE,MAP3K12,MAPK14,MAST4,NOS1,PAK2,PFN2,PLCL1,POGLUT1,PPM1F,PRKAA1,PRKAA2,PRKCE,PRKCI,PRKX,RAF1,RAMP3,RASSF2,RICTOR,SFRP2,SMG1,SPOCK3,STK32B,STK38,STK38L,TGFBR2,TLK1,TNKS,TTBK1,UHMK1,VRK2
GO:BP	negative regulation of locomotion	GO:0040013	8.77602e-07	ABR,ADARB1,ARID2,ARRDC3,CARD10,CORO1C,DAB2IP,DLG5,DLL4,ERBB4,GHR,JAG1,KANK1,LRCH1,NF1,NOV,NRP1,OSBPL8,PADI2,PFN2,PTPRK,RAP2B,RAP2C,RHOB,SCAI,SEMA3A,SEMA3D,SEMA3G,SEMA4B,SEMA6B,SEMA6D,SFRP2,SRGAP1,SRGAP2,SRGAP3,THBS1,TMEFF2,TRIB1,WASL,WNT3,ZMYND8
GO:BP	negative regulation of cellular protein metabolic process	GO:0032269	8.83473e-07	ABL1,ADARB1,AIDA,ARPP19,ASH1L,ATG14,ATG5,BCOR,BMP7,BRCA1,C9ORF72,CAMK2N1,CAST,CBLB,CHORDC1,CNOT6L,CORO1C,CPEB1,CRKL,CYLD,DAB2IP,DERL3,DGKQ,DUSP16,DUSP7,EDNRB,ERLEC1,ERRFI1,FMR1,FURIN,GPD1L,HEXIM1,IREB2,ITCH,KAT2B,KDM5A,KIAA1024,KIRREL,KNG1,LRP6,LRRK1,MAD2L1,NF1,OGT,OPHN1,PAFAH1B1,PAK2,PHACTR2,PI15,PICALM,PID1,PPM1E,PPM1F,PPP1R14C,PPP1R2,PPP4R4,PRKAA1,PRKAA2,PRKAR1A,PRKCE,PRMT3,PRR5L,PTPN1,PURA,RA…
GO:BP	regulation of cell projection organization	GO:0031344	9.33698e-07	ABL1,ABL2,ARF6,ASAP1,ATG5,BMP7,BMPR2,CBFA2T2,CCP110,CDC42EP3,CHODL,CLRN1,CORO1C,CRKL,CTNNA2,CYLD,DAB2IP,DISC1,DLG5,DPYSL2,DPYSL3,DSCAM,EPHA7,ERMN,FMR1,FZD4,GSK3B,HTT,ITGA6,KANK1,KIF13B,LPAR3,MACF1,MAP6,MAPK6,MYLIP,NCKIPSD,NCS1,NEDD4,NIN,NRP1,NTRK2,PAFAH1B1,PFN2,PLS1,PLXNA1,PLXNA2,PLXNA4,PLXNC1,PRKCI,PROM2,RAC2,RAPGEF2,SEMA3A,SEMA3D,SEMA3G,SEMA4B,SEMA6B,SEMA6D,SFRP2,SMURF1,SNAPIN,SRCIN1,SYT1,TBR1,…
GO:BP	cell adhesion	GO:0007155	9.43398e-07	ABL1,ACVR1,ADAM19,ADAM9,ANTXR1,BMP7,CBFB,CD274,CD47,CD80,CDH23,CELSR2,CFDP1,COL13A1,CORO1C,CRKL,CTNNA2,CYFIP2,CYLD,DLG3,DLG5,DOCK5,DSCAM,EFNB1,EGFLAM,EPHA7,EPHB1,FADD,FAT3,FBLIM1,FBN1,FLRT3,FNDC3A,FZD4,GLDN,GREM1,HAPLN1,HPSE,IGF1,IGSF9,ITCH,ITGA2,ITGA4,ITGA6,ITGA7,ITGB8,JAG1,JAG2,KANK1,KIRREL,KNG1,LMLN,LPP,MACF1,MAPK14,MMP24,NCAM1,NF1,NFAT5,NID1,NID2,NLGN4X,NOV,NRARP,NRP1,NT5E,NUAK1,ONECUT2,PAG1,…
GO:BP	developmental growth	GO:0048589	1.04563e-06	ABL1,ACVR2B,ADARB1,ADRB1,ARID2,ATRN,ATRX,BMPR2,BNC2,C9ORF72,CCM2,COL12A1,CREB1,CYFIP2,DCX,DPYSL2,DSCAM,EPHA7,ERBB4,FGF9,FLRT3,FLVCR1,FOXO3,GAS2,HOXA11,ID2,IGF1,IQGAP3,LEPR,LPAR3,MACF1,MAPK14,NIN,NOV,NPY1R,NRP1,NTRK2,PCDH15,PLS1,PLXNA4,PRKAR1A,PTPN11,RBBP6,RMI1,SEMA3A,SEMA3D,SEMA3G,SEMA4B,SEMA5A,SEMA6B,SEMA6D,SERP1,SFRP2,SIX4,SLC12A5,SLC1A2,SMURF1,SOS1,SOX9,STK3,SYT1,TGFBR2,TLL2,TMEM108,TTC8,VANGL…
GO:BP	axon guidance	GO:0007411	1.13719e-06	BMP7,BMPR2,CSF1R,CYFIP2,DPYSL2,DPYSL5,DSCAM,EFNB1,EFNB2,EGFLAM,EPHA5,EPHA7,EPHB1,FLRT3,FZD3,KIF3A,KLF7,LMX1A,MATN2,NFIB,NRP1,PLXNA1,PLXNA2,PLXNA4,PLXNC1,RAC2,RNF165,SEMA3A,SEMA3D,SEMA3G,SEMA4B,SEMA6B,SEMA6D,TBR1,TMEFF2,TTC8,UNC5C,VANGL2,VAX1,WNT3
GO:BP	negative regulation of protein modification process	GO:0031400	1.33639e-06	ABL1,ADARB1,AIDA,ARPP19,ASH1L,ATG14,ATG5,BCOR,BMP7,BRCA1,C9ORF72,CAMK2N1,CBLB,CHORDC1,CORO1C,CRKL,CYLD,DAB2IP,DGKQ,DUSP16,DUSP7,ERRFI1,GPD1L,HEXIM1,ITCH,KAT2B,KDM5A,KIAA1024,KIRREL,LRP6,LRRK1,MAD2L1,NF1,OGT,PAFAH1B1,PHACTR2,PID1,PPM1E,PPM1F,PPP1R14C,PPP1R2,PPP4R4,PRKAA1,PRKAA2,PRKAR1A,PRKCE,PRMT3,PRR5L,PTPN1,RASSF2,SFRP2,SH2B3,SOX4,SPRED1,SPRED2,SPRY3,STK38,SWAP70,TIMP3,TNIP1,TRIB1,UBASH3B,WARS,X…
GO:BP	biological adhesion	GO:0022610	1.34895e-06	ABL1,ACVR1,ADAM19,ADAM9,ANTXR1,BMP7,CBFB,CD274,CD47,CD80,CDH23,CELSR2,CFDP1,COL13A1,CORO1C,CRKL,CTNNA2,CYFIP2,CYLD,DLG3,DLG5,DOCK5,DSCAM,EFNB1,EGFLAM,EPHA7,EPHB1,FADD,FAT3,FBLIM1,FBN1,FLRT3,FNDC3A,FZD4,GLDN,GREM1,HAPLN1,HPSE,IGF1,IGSF9,ITCH,ITGA2,ITGA4,ITGA6,ITGA7,ITGB8,JAG1,JAG2,KANK1,KIRREL,KNG1,LMLN,LPP,MACF1,MAPK14,MMP24,NCAM1,NF1,NFAT5,NID1,NID2,NLGN4X,NOV,NRARP,NRP1,NT5E,NUAK1,ONECUT2,PAG1,…
GO:BP	carbohydrate derivative biosynthetic process	GO:1901137	1.37483e-06	ADCY1,ADCY3,ADCY6,ADCY9,ADSS,AK1,AK2,AK3,AK4,ALG1,ALG2,AMPD3,ARFGEF1,ATP5F1,B3GALNT2,B3GAT1,B3GNT5,BMPR2,COASY,DERL3,DOLPP1,DPY19L1,DPY19L3,DPY19L4,EGF,ELOVL4,ELOVL5,ELOVL7,EXTL2,FUT4,FUT9,GALNT1,GALNT10,GALNT14,GALNT2,GALNT3,GALNT6,GALNT7,GFPT1,GFPT2,GK5,GLCE,GXYLT1,HAS3,HS2ST1,IGF1,LFNG,MGAT2,MGAT4A,MLYCD,NDST3,NECAB1,NT5E,NUS1,OGT,OSTC,PANK1,PGM3,PID1,PIGT,POGLUT1,POMT2,PPAT,PRPS1,RRM2B,SERP1,…
GO:BP	cellular homeostasis	GO:0019725	1.42613e-06	ABL1,ABL2,ADCY6,ADRA2A,ANO1,ANXA7,ATG5,ATP13A3,ATP1B3,ATP2B2,ATP2B4,ATP7A,C3AR1,CACNB2,CACNB4,CALB1,CALCR,CASR,CDH23,CHMP2B,CXCR5,DISC1,DMXL1,DNAJC16,DRD1,EPHA5,ERP44,GALR1,GCG,GPR12,GPR65,GRIN2A,HTT,IREB2,ISCU,ITPR2,JPH1,KCTD7,KLF7,KNG1,MYO5A,NMUR2,PLCB4,PLCL1,PPP3CB,PRDX4,PRKAA1,PRKAA2,PRKCE,PTGDR,PTGER3,PTPRN,PTPRN2,QSOX2,RAF1,RAMP3,RFX6,ROGDI,SCARA5,SLC11A2,SLC12A5,SLC24A3,SLC24A4,SLC30A4,SLC…
GO:BP	immune system process	GO:0002376	1.57981e-06	ABL1,ABR,ACVR2A,ADAM9,AGPAT5,AMPD3,ASXL1,ATG5,ATG7,ATXN1L,BABAM1,C3AR1,CACNB4,CADM1,CALCR,CAMK4,CASP3,CBFB,CCL20,CD180,CD274,CD4,CD47,CD80,CD8A,CREB1,CRKL,CSF1R,CXCL12,CXCR5,CYLD,DAB2IP,DLG5,DLL4,EDNRB,EFNB1,EGR1,ELMOD2,ERAP1,FADD,FAM105B,FANCD2,FBN1,FLVCR1,GABPA,GALNT2,GCH1,HEXIM1,ID2,IGF1,IKBKE,IL16,IPO7,IREB2,IRF4,ITCH,ITGA4,ITGA6,JAG1,JAG2,JMJD6,KLF10,KLF13,L3MBTL3,LEPR,LFNG,LRCH1,LRRK1,MAPK1…
GO:BP	negative regulation of cellular component movement	GO:0051271	1.75317e-06	ABR,ADARB1,ARID2,CARD10,CORO1C,DAB2IP,DLG5,DLL4,ERBB4,JAG1,KANK1,LRCH1,NF1,NOV,NRP1,OSBPL8,PADI2,PFN2,PTPRK,RAP2B,RAP2C,RHOB,SCAI,SEMA3A,SEMA3D,SEMA3G,SEMA4B,SEMA6B,SEMA6D,SFRP2,SRGAP1,SRGAP2,SRGAP3,TGFBR3,THBS1,TMEFF2,TRIB1,WASL,WNT3,ZMYND8
GO:BP	regulation of protein localization	GO:0032880	2.13321e-06	AAK1,ABL1,ADAM9,ADCY6,ADRA2A,ANO1,ARC,ARF6,ARFIP1,ASTN2,ATG5,CADM1,CARD10,CCNE2,CD2AP,CLOCK,CRKL,CSF1R,CYLD,DERL3,DNAJC27,EGF,EPHA5,ERBB4,ERLEC1,FRMD4A,GCG,GHR,GLUD1,GOPC,GPD1L,IGF1,KLF7,LDLRAP1,MAPK14,NF1,NGFR,NOV,OPHN1,OTUD7B,PICALM,PID1,PLS1,PPID,PPM1A,PPM1F,PPP3CB,PRKAA1,PRKAA2,PRKCE,PRKCI,PRR5L,PTPN1,PTPN11,RAB14,RAMP3,RFX6,RIOK2,SAR1A,SAR1B,SEC16A,SEC24A,SEMA3A,SERP1,SIX4,SLC7A11,SNX3,SNX33…
GO:BP	hemopoiesis	GO:0030097	2.19815e-06	ABL1,ACVR2A,AGPAT5,ASXL1,ATG5,ATXN1L,BABAM1,CALCR,CAMK4,CASP3,CBFB,CD8A,CREB1,CSF1R,CYLD,DLL4,EGR1,FADD,FANCD2,FBN1,FLVCR1,GABPA,ID2,IREB2,IRF4,JAG1,JAG2,JMJD6,KLF10,KLF13,L3MBTL3,LEPR,LFNG,LRRK1,MAPK14,MED1,MEIS2,MYSM1,NF1,NFAM1,NOTCH2,NRARP,OSTM1,PAFAH1B1,PAPD4,PBX1,PDGFRA,PGM3,PICALM,PIP4K2A,PKNOX1,PPP3CB,PRRC2C,PTPN11,RASSF2,RBP1,ROGDI,RTKN2,SFRP2,SH2B3,SLC4A1,SLC8A3,SMAD5,SNX10,SOS1,SOX4,SOX…
GO:BP	protein-containing complex subunit organization	GO:0043933	2.30258e-06	ABCA1,ABL1,ACPP,ADAMTS14,AIDA,ALDH5A1,ANKRA2,ANKS4B,APC,ARC,ARF6,ARFGEF1,ARHGAP28,ARID2,ASAP1,ATG14,ATL2,ATRX,ATXN2,BAIAP2,BEND3,C9ORF72,CADPS,CAMSAP1,CDC42EP3,CELF1,CELF2,CELF5,CELF6,CLTCL1,CNOT6,CNOT6L,COPS8,CRYZ,CTNNA2,CUL3,CYLD,DAB2IP,DDX6,DGKD,DGKQ,DICER1,DLG5,DNAI1,DNAL1,EHD3,EIF3H,EIF5A2,ELAVL1,EPS15,ERC2,FAM179B,FBLIM1,FHOD3,FYCO1,G3BP2,GABARAPL1,GCH1,GLS,GREM1,HIP1,HMP19,IKBKE,JMJD6,KANK…
GO:BP	regulation of protein serine/threonine kinase activity	GO:0071900	2.53865e-06	ABL1,ADAM9,ADRA2A,AIDA,BMP7,CCND2,CCNE2,CCNJ,CCNJL,CCNK,CCNL1,CCNT2,CDK12,CHORDC1,CRKL,CSF1R,DAB2IP,DBF4,DUSP16,DUSP7,EGF,FGF18,FZD4,GHR,HEXIM1,HTT,IGF1,IQGAP3,KAT2B,LPAR3,LRP6,MAP2K3,MAP2K4,MAP2K6,MAP3K12,MAP4K3,NF1,PARP16,PARP8,PDE5A,PDE6H,PDGFD,PRKAR1A,PTPN1,PTPN11,RAF1,RAPGEF2,SFRP2,SH2B3,SHC2,SPRED1,SPRED2,SPRY3,STK38,TAOK1,THBS1,TRIB1,VANGL2
GO:BP	cation transmembrane transport	GO:0098655	2.65369e-06	ABL1,ARC,ATG5,ATP1B3,ATP2B2,ATP2B4,ATP2C1,ATP5F1,ATP6V1B2,ATP6V1C1,ATP6V1C2,ATP7A,CACHD1,CACNA1C,CACNB2,CACNB4,CACNG2,CLCN4,CLCN5,CNGA3,CNGB3,DRD1,EHD3,FGF12,FGF14,GPD1L,GRIN2A,GRIN3A,HTT,ITPR2,JPH1,KCNA4,KCNC4,KCNE4,KCNG4,KCNH1,KCNIP4,KCNJ12,KCNJ2,KCNK10,KCNK2,KCNK3,KCNN3,KCNQ3,KCNQ4,KCNT2,KCNV1,MICU1,MYO5A,NCS1,NDUFA4,NEDD4,NETO2,PLCB4,PLCL1,PRKCE,RAMP3,SCARA5,SCN2A,SCN3A,SCN3B,SCN4B,SCN8A,SCN9…
GO:BP	macromolecule glycosylation	GO:0043413	3.08224e-06	ALG1,ALG2,ARFGEF1,B3GALNT2,B3GAT1,B3GNT5,DERL3,DOLPP1,DPY19L1,DPY19L3,DPY19L4,EXTL2,FUT4,FUT9,GALNT1,GALNT10,GALNT14,GALNT2,GALNT3,GALNT6,GALNT7,GFPT1,GFPT2,GXYLT1,LFNG,MGAT2,MGAT4A,NUS1,OGT,OSTC,POGLUT1,POMT2,SERP1,ST3GAL5,ST6GALNAC6,ST8SIA1,ST8SIA4,ST8SIA5,TMTC1,UBE2G2,UBE2J1
GO:BP	protein glycosylation	GO:0006486	3.08224e-06	ALG1,ALG2,ARFGEF1,B3GALNT2,B3GAT1,B3GNT5,DERL3,DOLPP1,DPY19L1,DPY19L3,DPY19L4,EXTL2,FUT4,FUT9,GALNT1,GALNT10,GALNT14,GALNT2,GALNT3,GALNT6,GALNT7,GFPT1,GFPT2,GXYLT1,LFNG,MGAT2,MGAT4A,NUS1,OGT,OSTC,POGLUT1,POMT2,SERP1,ST3GAL5,ST6GALNAC6,ST8SIA1,ST8SIA4,ST8SIA5,TMTC1,UBE2G2,UBE2J1
GO:BP	growth	GO:0040007	3.23152e-06	ABL1,ACVR2B,ADARB1,ADRB1,ARID2,ATRN,ATRX,BMPR2,BNC2,C9ORF72,CCM2,COL12A1,CREB1,CREG1,CRKL,CYFIP2,DCUN1D3,DCX,DPYSL2,DSCAM,EPHA7,ERBB4,FGF9,FLRT3,FLVCR1,FOXO3,GAS2,HOXA11,ID2,IGF1,IQGAP3,KDM2B,KIAA1024,LEPR,LMX1A,LPAR3,MACF1,MAPK14,MCTS1,N6AMT1,NAIF1,NIN,NOTCH2,NOV,NPY1R,NRP1,NTRK2,PCDH15,PLS1,PLXNA4,PPM1F,PRKAR1A,PTPN11,RBBP6,RMI1,SEMA3A,SEMA3D,SEMA3G,SEMA4B,SEMA5A,SEMA6B,SEMA6D,SERP1,SFRP2,SIX4,…
GO:BP	regulation of plasma membrane bounded cell projection organization	GO:0120035	3.41991e-06	ABL1,ABL2,ARF6,ASAP1,ATG5,BMP7,BMPR2,CBFA2T2,CCP110,CDC42EP3,CHODL,CLRN1,CORO1C,CRKL,CTNNA2,CYLD,DAB2IP,DISC1,DLG5,DPYSL2,DPYSL3,DSCAM,EPHA7,FMR1,FZD4,GSK3B,HTT,ITGA6,KANK1,KIF13B,LPAR3,MACF1,MAP6,MAPK6,MYLIP,NCKIPSD,NCS1,NEDD4,NIN,NRP1,NTRK2,PAFAH1B1,PFN2,PLS1,PLXNA1,PLXNA2,PLXNA4,PLXNC1,PRKCI,RAC2,RAPGEF2,SEMA3A,SEMA3D,SEMA3G,SEMA4B,SEMA6B,SEMA6D,SFRP2,SMURF1,SNAPIN,SRCIN1,SYT1,TBR1,TWF1,WNT3
GO:BP	epithelial tube morphogenesis	GO:0060562	3.49788e-06	ABL1,ACVR1,BMP7,CCM2,DLG5,DLL4,EDNRA,EGF,EPHA7,ESRP2,ETS2,ETV5,EYA1,FZD1,FZD2,FZD3,GREM1,GZF1,HOXA11,HS2ST1,KDM2B,KIF3A,KRAS,LRP2,MIB1,NRARP,NRP1,PBX1,PRICKLE1,RHOB,SALL4,SEC24B,SFRP2,SHROOM3,SIX4,SOX4,SOX9,STK3,TBR1,TBX3,TCF21,TGFBR2,VANGL2,YAP1
GO:BP	response to oxygen-containing compound	GO:1901700	3.75675e-06	ABCA1,ABL1,ABL2,ABR,ACVR2B,ADAM9,ADCY3,ADCY6,ADRA2A,ANO1,ASXL1,CAT,CD180,CD274,CD80,CREB1,CRKL,DAB2IP,DGKQ,DRD1,EDEM3,EGR1,EPHA5,FBXO32,FOXO3,GABPA,GCG,GCH1,GHR,GLRA1,GLRA2,GNAO1,GNRHR,GOT2,GRIN2A,GRIN3A,GSK3B,HMP19,HTR1F,HTR7,IGF1,ITGA4,ITPR2,JAG1,KANK1,KAT2B,KL,KLF7,LPIN2,LRP6,MAN1B1,MAPK14,MED1,MYD88,MYO5A,NEUROD1,NGFR,NOS1,NR3C2,NRIP1,OGT,OSBPL8,PDGFRA,PID1,PPP3CB,PRKAA1,PRKAA2,PRKCE,PRKCI,PT…
GO:BP	glycoprotein biosynthetic process	GO:0009101	3.90777e-06	ALG1,ALG2,ARFGEF1,B3GALNT2,B3GAT1,B3GNT5,BMPR2,DERL3,DOLPP1,DPY19L1,DPY19L3,DPY19L4,EXTL2,FUT4,FUT9,GALNT1,GALNT10,GALNT14,GALNT2,GALNT3,GALNT6,GALNT7,GFPT1,GFPT2,GLCE,GXYLT1,HS2ST1,IGF1,LFNG,MGAT2,MGAT4A,NDST3,NECAB1,NUS1,OGT,OSTC,POGLUT1,POMT2,SERP1,ST3GAL5,ST6GALNAC6,ST8SIA1,ST8SIA4,ST8SIA5,TMTC1,TNIP1,UBE2G2,UBE2J1,VANGL2
GO:BP	positive regulation of locomotion	GO:0040017	3.93271e-06	ABL1,ACVR1,ADAM9,ADRA2A,AMOTL1,ARF6,BMP7,BMPR2,C3AR1,CAPN7,CCL20,CHMP2B,CPNE3,CRKL,CSF1R,CXCL12,DAB2IP,DOCK5,DRD1,DSCAM,EGF,FADD,FGF18,IGF1,IL16,ITGA6,KIAA1462,MAP2K3,MAPK14,MAPRE2,MOSPD2,NRP1,NUS1,ONECUT2,PDGFD,PPM1F,PRKCE,PTP4A1,RAC2,RHOB,SEMA3A,SEMA3D,SEMA3G,SEMA4B,SEMA6B,SEMA6D,SNAI1,SOX9,SWAP70,TACR1,TGFBR2,TGFBR3,THBS1,VAPA,VEGFC,VPS37B,VPS4B,ZNF609
GO:BP	cellular macromolecule catabolic process	GO:0044265	3.98834e-06	AXIN2,CALCR,CHFR,CLOCK,CNOT6,CNOT6L,CTSS,CUL3,CUL4B,CUL5,CYLD,DAB2IP,DCP1A,DCP2,DERL3,DFFA,DICER1,DISC1,DNAJB12,EDEM3,EGF,ELAVL1,ENC1,ERI1,ERLEC1,FAP,FBXL17,FBXL2,FBXO8,FMR1,FURIN,GRSF1,GSK3B,HERC2,HNRNPU,HPSE,ITCH,KCTD10,KLHL20,LIN28B,LONP2,MAN1B1,MYLIP,NEDD4,OGT,OPHN1,OTUD7B,PAN3,PAPD4,PCBP4,PCNP,PELO,POMT2,PRICKLE1,PRR5L,PSMD12,RAD23B,RBBP6,RNF103,RNF111,RNF146,RNF165,RNF180,RNF19A,RNF216,SAMD…
GO:BP	Golgi vesicle transport	GO:0048193	4.04664e-06	ANK3,ARF4,ARFGEF2,CREB3L2,CUL3,CUX1,EHD3,EPS15,GGA1,GOLPH3,GOPC,HTT,KLHL12,KLHL20,LMAN1,MACF1,MYO5A,NRBP1,PGAP1,RAB14,RAB31,RAB8A,RAB8B,SAR1A,SAR1B,SEC16A,SEC23A,SEC23IP,SEC24A,SEC24B,SNX8,SORCS1,SORT1,SPAST,SPTBN1,STEAP2,STX18,STX6,TBC1D20,TMED10,TMED7,TNFAIP1,TRAPPC10,VAPA,VPS54,YIPF5
GO:BP	regulation of programmed cell death	GO:0043067	4.39659e-06	ABL1,ACER3,ACTC1,ACVR1,ACVR2B,ADNP,ALX4,APC,API5,ARF4,ATG5,ATG7,AVEN,BCLAF1,BMP7,BMP8A,BNIP3L,BRE,CARD10,CFDP1,CSF1R,CSRNP3,CYLD,DAB2IP,DCUN1D3,DFFA,DIP2A,DLX1,DSTYK,EGR1,EPHA7,EYA1,EYA2,EYA4,F3,FADD,FAP,FZD3,GABRB2,GCG,GHR,GREM1,GRIN2A,GRK5,GSK3B,HIP1,HTT,IGF1,ITGA4,ITGA6,ITSN1,KDM2B,KLF11,KLHL20,KRAS,LRP2,LRP6,MAD2L1,MAP2K4,MAP3K12,MDM4,MED1,MNT,MTDH,NEUROD1,NF1,NGFR,NLRC3,NRP1,NTRK2,PAK2,PLAGL…
GO:BP	stem cell differentiation	GO:0048863	4.94546e-06	ACVR1,BMP7,CDK12,CORO1C,EDNRA,EDNRB,EFNB1,ERBB4,FZD1,GREM1,HNRNPU,ID2,JAG1,KBTBD8,KLHL12,LRP6,NRP1,PHF19,PHOX2B,PRICKLE1,SEMA3A,SEMA3D,SEMA3G,SEMA4B,SEMA6B,SEMA6D,SETD6,SOX21,SOX6,SOX9,TP63,WNT10A,WNT3,YAP1,YTHDF2
GO:BP	regulation of response to stress	GO:0080134	5.03528e-06	ABL1,ABR,ADRA2A,AIDA,ARFGEF1,ASH1L,AXIN2,BABAM1,BCLAF1,BRE,CADM1,CD47,CHORDC1,CLOCK,CYLD,DAB2IP,DDAH1,DEK,DERL3,EDAR,ELMOD2,EPHB1,ERCC4,ERLEC1,EYA1,EYA2,EYA4,FADD,FAM105B,FAM168A,FANCD2,FMR1,FZD1,FZD4,GCH1,GHR,HEXIM1,HPSE,IGF1,IKBKE,IRF4,ITCH,KANK1,KLHDC10,KNG1,KPNA6,MAGI3,MAP2K4,MAP3K12,MAPK14,MED1,MID1,MYD88,NAPEPLD,NBR1,NLRC3,NOV,NR1D2,NT5E,NUAK1,PAFAH1B1,PPARA,PRKCE,PTPN1,RASSF2,RELL1,RICTOR,…
GO:BP	neurotransmitter transport	GO:0006836	6.54236e-06	ADCY1,CACNB2,CACNB4,CADPS,CHRNA6,CPLX2,DGKI,DRD1,ERC2,GRIN3A,KCNC4,MCTP2,NAPB,NF1,NOS1,PDZD11,PFN2,PTPRN2,RAB3B,RAP1A,RIMS1,RIMS2,RIMS3,SLC17A6,SLC1A2,SLC22A3,SLC36A1,SLC5A7,SLC6A1,SLC6A14,SLC6A17,SLC6A9,SLC7A11,SNAPIN,STX2,STX3,STXBP5L,SYT1,UNC13A
GO:BP	regulation of apoptotic process	GO:0042981	6.61033e-06	ABL1,ACTC1,ACVR1,ACVR2B,ADNP,ALX4,APC,API5,ARF4,ATG5,ATG7,AVEN,BCLAF1,BMP7,BMP8A,BNIP3L,BRE,CARD10,CFDP1,CSF1R,CSRNP3,CYLD,DAB2IP,DCUN1D3,DFFA,DIP2A,DLX1,DSTYK,EGR1,EPHA7,EYA1,EYA2,EYA4,F3,FADD,FAP,FZD3,GABRB2,GCG,GHR,GREM1,GRIN2A,GRK5,GSK3B,HIP1,HTT,IGF1,ITGA4,ITGA6,ITSN1,KDM2B,KLF11,KLHL20,KRAS,LRP2,LRP6,MAD2L1,MAP2K4,MAP3K12,MDM4,MED1,MNT,MTDH,NEUROD1,NF1,NGFR,NLRC3,NRP1,NTRK2,PAK2,PLAGL2,PPID…
GO:BP	positive regulation of cell population proliferation	GO:0008284	6.67776e-06	ABL1,ACER3,ATXN1L,BMPR2,CD274,CD47,CD80,CDC7,CDON,CNOT6,CNOT6L,CRKL,CSF1R,DISC1,DLL4,EFNB1,EGF,EIF5A2,ERBB4,ESRP2,EYA1,F3,FADD,FGF18,FGF6,FGF9,FGFR2,FZD3,GRK5,HIPK1,HNRNPU,HPSE,ID2,IGF1,ITGA4,KIAA1462,KIF3A,KRAS,LDLRAP1,LIFR,LRP2,MAPK14,MED1,MEIS2,MYD88,NF1,NOTCH2,NRARP,NRAS,NTRK2,PBX1,PDGFD,PID1,PRKCI,PTPRN,PURA,RAC2,RASSF10,RBPMS2,ROGDI,RTKN2,SFRP2,SLC39A10,SOX4,SOX9,SRSF6,ST8SIA1,TBX3,TGFBR2,T…
GO:BP	inorganic cation transmembrane transport	GO:0098662	8.29975e-06	ABL1,ATG5,ATP1B3,ATP2B2,ATP2B4,ATP2C1,ATP5F1,ATP6V1B2,ATP6V1C1,ATP6V1C2,ATP7A,CACHD1,CACNA1C,CACNB2,CACNB4,CACNG2,CLCN4,CLCN5,DRD1,EHD3,FGF12,FGF14,GPD1L,GRIN2A,GRIN3A,HTT,ITPR2,JPH1,KCNA4,KCNC4,KCNE4,KCNG4,KCNH1,KCNIP4,KCNJ12,KCNJ2,KCNK10,KCNK2,KCNK3,KCNN3,KCNQ3,KCNQ4,KCNT2,KCNV1,MICU1,MYO5A,NCS1,NDUFA4,NEDD4,NETO2,PLCB4,PLCL1,PRKCE,RAMP3,SCARA5,SCN2A,SCN3A,SCN3B,SCN4B,SCN8A,SCN9A,SEC61A1,SESTD1…
GO:BP	negative regulation of phosphorus metabolic process	GO:0010563	9.26247e-06	ABL1,ADARB1,AIDA,ARPP19,ASH1L,ATG14,BMP7,C9ORF72,CAMK2N1,CBLB,CHORDC1,CORO1C,CRKL,CSRNP2,CSRNP3,CYLD,DAB2IP,DGKQ,DUSP16,DUSP7,ELFN2,ERRFI1,GPD1L,HEXIM1,HNRNPU,IQGAP3,ITCH,KAT2B,KIAA0430,KIRREL,LRP6,LRRK1,NF1,PAFAH1B1,PHACTR2,PID1,PPM1E,PPM1F,PPP1R14C,PPP1R2,PPP4R4,PRKAR1A,PRR5L,PTPN1,RASSF2,SFRP2,SH2B3,SORBS2,SPRED1,SPRED2,SPRY3,STK38,SWAP70,TIMP3,TNIP1,TRIB1,UBASH3B,WARS,XDH,YWHAB,ZFYVE1
GO:BP	negative regulation of phosphate metabolic process	GO:0045936	9.26247e-06	ABL1,ADARB1,AIDA,ARPP19,ASH1L,ATG14,BMP7,C9ORF72,CAMK2N1,CBLB,CHORDC1,CORO1C,CRKL,CSRNP2,CSRNP3,CYLD,DAB2IP,DGKQ,DUSP16,DUSP7,ELFN2,ERRFI1,GPD1L,HEXIM1,HNRNPU,IQGAP3,ITCH,KAT2B,KIAA0430,KIRREL,LRP6,LRRK1,NF1,PAFAH1B1,PHACTR2,PID1,PPM1E,PPM1F,PPP1R14C,PPP1R2,PPP4R4,PRKAR1A,PRR5L,PTPN1,RASSF2,SFRP2,SH2B3,SORBS2,SPRED1,SPRED2,SPRY3,STK38,SWAP70,TIMP3,TNIP1,TRIB1,UBASH3B,WARS,XDH,YWHAB,ZFYVE1
GO:BP	positive regulation of transferase activity	GO:0051347	9.57239e-06	ABL1,ACVR2B,ADAM9,ADRA2A,ARRDC3,ARRDC4,ATG14,CARD10,CCNK,CCNT2,COPS8,CRKL,CSF1R,DAB2IP,DBF4,DCUN1D1,DCUN1D3,DCUN1D4,DGKQ,DSCC1,DSTYK,EGF,FGF18,FZD4,GCG,GHR,GPRC5B,GREM1,HMBOX1,IGF1,IQGAP3,ITSN1,LPAR3,MAP2K3,MAP2K4,MAP2K6,MAP3K1,MAP3K12,MAP3K8,MAP4K3,MAP4K4,NEK7,OSBPL8,PAK2,PARP16,PARP8,PDE5A,PDE6H,PDGFD,PTPN1,PTPN11,RAF1,RAPGEF2,RASSF2,SHC2,STK10,TAOK1,TGFBR2,THBS1,TNFSF15,TNKS,TOM1L1,UBE2I,VANGL…
GO:BP	glycosylation	GO:0070085	1.00465e-05	ALG1,ALG2,ARFGEF1,B3GALNT2,B3GAT1,B3GNT5,DERL3,DOLPP1,DPY19L1,DPY19L3,DPY19L4,EXTL2,FUT4,FUT9,GALNT1,GALNT10,GALNT14,GALNT2,GALNT3,GALNT6,GALNT7,GFPT1,GFPT2,GXYLT1,LFNG,MGAT2,MGAT4A,NUS1,OGT,OSTC,POGLUT1,POMT2,SERP1,ST3GAL5,ST6GALNAC6,ST8SIA1,ST8SIA4,ST8SIA5,TMTC1,UBE2G2,UBE2J1
GO:BP	regulation of cellular catabolic process	GO:0031329	1.01051e-05	ABCD2,ADRA2A,ATG5,ATG7,AXIN2,C9ORF72,CALCR,CNOT6L,DAB2IP,DCP2,DERL3,DFFA,DISC1,EGF,ELAVL1,ERCC4,ERLEC1,FBXL2,FMR1,FOXO3,FURIN,FYCO1,GRSF1,GSK3B,HNRNPU,HTT,IDH1,IGF1,LEPR,MYLIP,OGT,OPHN1,PAPD4,PCBP4,PIP4K2A,PRICKLE1,PRKAA1,PRKAA2,PRR5L,PTPN1,RAB8A,RAD23B,RNF180,RNF19A,RRAGD,SAMD4A,SCARB2,SESN3,SMURF1,SNX33,SPTLC2,SYNCRIP,TIMP2,TIMP3,TIMP4,TMF1,TNRC6A,TNRC6B,TP53INP1,TPCN1,TRIB1,TSC2,UBE2G2,UBE2J1,…
GO:BP	cation homeostasis	GO:0055080	1.08042e-05	ABL1,ABL2,ADCY6,ANXA7,ATG5,ATP13A3,ATP1B3,ATP2B2,ATP2B4,ATP7A,C3AR1,CACNB2,CACNB4,CALB1,CALCR,CASR,CDH23,CORIN,CXCR5,DISC1,DMXL1,DRD1,EDNRB,GALR1,GPR12,GPR65,GRIN2A,HEPHL1,HTT,IREB2,ISCU,ITPR2,JPH1,KCTD7,KL,KNG1,MYO5A,NMUR2,PICALM,PLCB4,PLCL1,PRKCE,PTGDR,PTGER3,RAMP3,ROGDI,SCARA5,SGCD,SLC11A2,SLC12A5,SLC24A3,SLC24A4,SLC30A4,SLC30A7,SLC31A2,SLC39A10,SLC4A1,SLC4A7,SLC8A1,SLC8A3,SLC9A1,SLC9A2,SNAPIN…
GO:BP	positive regulation of cell differentiation	GO:0045597	1.11443e-05	ABL1,ABL2,ACVR1,ACVR2A,ACVR2B,ASB4,AXIN2,BMP7,BMPR2,CBFA2T2,CBFB,CDON,CHODL,CREB1,CRKL,CYLD,DAB2IP,DISC1,DLG5,DLX1,DOCK5,DSCAM,FADD,FGF18,FNDC5,FZD3,FZD4,GREM1,HIF1AN,HNRNPU,HOXA11,ID2,IGF1,ITGA6,JAG1,KLF10,LPAR3,LRP2,MACF1,MAP6,MAPK14,MAPK6,MED1,MME,NAPEPLD,NCKIPSD,NEUROD1,NIN,NKX2-2,NRP1,NTRK2,PAFAH1B1,PDE5A,PHOX2B,PLXNA1,PLXNA2,PLXNA4,PLXNC1,PRKCI,PROM1,RASSF10,SEMA3A,SETD3,SFRP2,SMAD5,SMURF1,…
GO:BP	myeloid cell differentiation	GO:0030099	1.17885e-05	ACVR2A,CALCR,CAMK4,CASP3,CBFB,CREB1,CSF1R,FADD,FBN1,FLVCR1,GABPA,ID2,IREB2,IRF4,JAG1,JMJD6,KLF10,KLF13,L3MBTL3,LRRK1,MAPK14,MED1,MEIS2,NF1,NOTCH2,OSTM1,PAFAH1B1,PIP4K2A,PKNOX1,PTPN11,RASSF2,RBP1,SH2B3,SLC4A1,SMAD5,SNX10,SOX6,TET2,TGFBR2,TRIB1,TSPAN2,UBASH3B,WDR1
GO:BP	ion homeostasis	GO:0050801	1.20172e-05	ABCA1,ABL1,ABL2,ADCY6,ANXA7,ATG5,ATP13A3,ATP1B3,ATP2B2,ATP2B4,ATP7A,C3AR1,CACNB2,CACNB4,CALB1,CALCR,CASR,CDH23,CORIN,CXCR5,DISC1,DMXL1,DRD1,EDNRB,GALR1,GLS,GPD1L,GPR12,GPR65,GRIN2A,HEPHL1,HTT,IREB2,ISCU,ITPR2,JPH1,KCTD7,KL,KNG1,MYO5A,NMUR2,PICALM,PLCB4,PLCL1,PRKCE,PTGDR,PTGER3,RAMP3,ROGDI,SCARA5,SGCD,SLC11A2,SLC12A5,SLC24A3,SLC24A4,SLC30A4,SLC30A7,SLC31A2,SLC39A10,SLC4A1,SLC4A7,SLC7A11,SLC8A1,SLC…
GO:BP	muscle tissue development	GO:0060537	1.23937e-05	ACTC1,ACVR1,ALPK3,ARID2,ATG5,BMP7,CDON,CREB1,CXCL12,DLL4,EGR1,EPHB1,ERBB4,EYA1,EYA2,FGF9,FHOD3,GPCPD1,GREM1,HLF,HNRNPU,ID2,IGF1,KIAA1161,LRP2,MAPK14,MED1,METTL8,MYH11,MYLK3,NEBL,NF1,NR1D2,PDGFRA,PHOX2B,POGLUT1,PRKAA1,PRKAR1A,RCAN1,SGCB,SGCD,SIX4,SOX6,SOX9,TBX3,TCF21,TIPARP,TLL2,VAX1,YAP1,ZFPM2
GO:BP	neurotransmitter secretion	GO:0007269	1.25934e-05	ADCY1,CACNB2,CACNB4,CADPS,CHRNA6,CPLX2,DGKI,DRD1,ERC2,GRIN3A,KCNC4,MCTP2,NAPB,NF1,PDZD11,PFN2,PTPRN2,RAP1A,RIMS1,RIMS2,RIMS3,SLC6A9,SNAPIN,STX2,STX3,STXBP5L,SYT1,UNC13A
GO:BP	signal release from synapse	GO:0099643	1.25934e-05	ADCY1,CACNB2,CACNB4,CADPS,CHRNA6,CPLX2,DGKI,DRD1,ERC2,GRIN3A,KCNC4,MCTP2,NAPB,NF1,PDZD11,PFN2,PTPRN2,RAP1A,RIMS1,RIMS2,RIMS3,SLC6A9,SNAPIN,STX2,STX3,STXBP5L,SYT1,UNC13A
GO:BP	cognition	GO:0050890	1.46538e-05	ADCY1,ADCY3,ARC,ARF4,ATXN1L,CALB1,CAMK4,CCND2,CHMP2B,CREB1,DGKI,DRD1,GATM,GRIN2A,HTT,KRAS,LHX8,LMX1A,MEIS2,MME,NF1,NTRK2,PAFAH1B1,PICALM,PTCHD1,RCAN1,SHROOM4,SLC12A5,SLC7A11,SLC8A3,SOBP,SORCS3,SYNPO,TBR1,TMOD2,VIP
GO:BP	inorganic ion homeostasis	GO:0098771	1.51538e-05	ABL1,ABL2,ADCY6,ANXA7,ATG5,ATP13A3,ATP1B3,ATP2B2,ATP2B4,ATP7A,C3AR1,CACNB2,CACNB4,CALB1,CALCR,CASR,CDH23,CORIN,CXCR5,DISC1,DMXL1,DRD1,EDNRB,GALR1,GPR12,GPR65,GRIN2A,HEPHL1,HTT,IREB2,ISCU,ITPR2,JPH1,KCTD7,KL,KNG1,MYO5A,NMUR2,PICALM,PLCB4,PLCL1,PRKCE,PTGDR,PTGER3,RAMP3,ROGDI,SCARA5,SGCD,SLC11A2,SLC12A5,SLC24A3,SLC24A4,SLC30A4,SLC30A7,SLC31A2,SLC39A10,SLC4A1,SLC4A7,SLC8A1,SLC8A3,SLC9A1,SLC9A2,SNAPIN…
GO:BP	chordate embryonic development	GO:0043009	1.67752e-05	ABL1,ACVR1,ACVR2A,ALX4,AXIN2,BMP7,BMPR2,BRCA1,DLX1,EYA1,FGF9,FGFR2,FLVCR1,FZD1,FZD2,FZD3,HOXA11,ID2,IGF1,KBTBD8,KDM2B,KIAA1217,KIF3A,KLHL12,LFNG,LRP2,LRP6,MIB1,NF1,NRARP,PBX1,PDGFRA,PLXNA2,POGLUT1,PRICKLE1,SALL4,SEC24B,SFRP2,SHROOM3,SIX4,SNAI1,SOX4,SOX9,STK3,TBX15,TBX18,TGFBR2,VANGL2
GO:BP	taxis	GO:0042330	1.68331e-05	AMOT,BMP7,BMPR2,C3AR1,CCL20,CRKL,CSF1R,CXCL12,CXCR5,CYFIP2,DPYSL2,DPYSL5,DSCAM,EDNRB,EFNB1,EFNB2,EGFLAM,EPHA5,EPHA7,EPHB1,FGF18,FLRT3,FZD3,ID2,IL16,KIF3A,KLF7,LMX1A,MAPK14,MATN2,MOSPD2,MTUS1,NFIB,NOV,NRP1,PADI2,PARVA,PDGFRA,PELO,PLXNA1,PLXNA2,PLXNA4,PLXNC1,PPM1F,RAC2,RNF165,SEMA3A,SEMA3D,SEMA3G,SEMA4B,SEMA5A,SEMA6B,SEMA6D,SWAP70,TBR1,THBS1,TMEFF2,TMEM57,TTC8,UNC5C,VANGL2,VAX1,VEGFC,WNT3
GO:BP	histone modification	GO:0016570	2.27778e-05	ASH1L,ASXL1,ATG5,ATRX,AUTS2,BCOR,BEND3,BRCA1,BRD1,CHD5,CLOCK,CREBBP,CUL4B,DRD1,ELK4,EYA1,EYA2,EYA4,EZH1,FMR1,GCG,HDAC9,IRF4,JMJD6,KAT2B,KDM1B,KDM2B,KDM5A,MAP3K12,METTL8,MSL2,MYSM1,NAA40,NOS1,OGT,PAAF1,PADI2,PCGF2,PCGF3,PHC1,PHF19,PHF20,POLE3,PRKAA1,PRKAA2,RCOR1,SAP30L,SETD3,SETD6,SETD7,TBL1X,UHRF1,USP22,USP3,WDR82,YEATS4
GO:BP	positive regulation of hydrolase activity	GO:0051345	2.36096e-05	ABL2,ABR,ADRB1,AGAP1,AGFG1,ANTXR1,ARF4,ARHGAP1,ARHGAP26,ARHGAP28,ARHGEF12,ASAP1,ATP1B3,CASR,CCL20,CORO1C,CRKL,CYFIP2,DAB2IP,DNAJA2,DOCK5,ELMOD2,F3,FADD,FGFR2,GIT2,HIP1,ITGA6,LLGL2,MAPK14,MAPRE2,MSH3,NF1,NGFR,NMUR2,NRP1,OPHN1,PELO,PFN2,PICALM,PPM1F,PPP1R12A,RABGAP1,RALBP1,RAP1GAP2,RAPGEF2,RASA1,RASGRP3,RGS6,RGS7,RUNDC1,SEC23A,SFRP2,SLC39A10,SNX18,SRGAP1,SRGAP2,SRGAP3,STXBP5,STXBP5L,SYNGAP1,TBC1D15…
GO:BP	membrane organization	GO:0061024	2.66535e-05	ABCA1,ANK3,ANO3,ASAP1,ATL2,ATP10A,ATP10B,ATP10D,ATP8A1,ATP8B1,BAIAP2,CHMP2B,COL4A3BP,CORO1C,CRKL,CUL3,DNM3,EEA1,ETV5,EYA2,GLDN,GLTP,GOLPH3,GSK3B,KLHL12,MPP5,NAIF1,NLGN4X,PACSIN2,PAFAH1B1,PICALM,RAB8A,RAB8B,RAC2,REEP3,SAR1A,SAR1B,SEC16A,SEC23A,SEC24A,SEC24B,SLC4A1,SLC7A11,SMURF1,SNAPIN,SNX18,SNX3,SNX33,SPAST,SPTBN1,STX16,STX18,STX2,STX3,STX6,STX7,SYT1,SYT11,TBC1D20,THBS1,TMED10,TMEFF2,TOR1B,VAPA,V…
GO:BP	ubiquitin-dependent protein catabolic process	GO:0006511	2.81785e-05	CHFR,CLOCK,CUL3,CUL4B,CUL5,CYLD,DERL3,DISC1,DNAJB12,EDEM3,EGF,ERLEC1,FBXL17,FBXL2,FBXO8,GSK3B,HERC2,ITCH,KCTD10,KLHL20,MAN1B1,MYLIP,NEDD4,OGT,OTUD7B,PCNP,PRICKLE1,PSMD12,RAD23B,RBBP6,RNF103,RNF111,RNF146,RNF165,RNF180,RNF19A,RNF216,SEL1L,SIAH2,SMURF1,SPOPL,SPSB1,TNFAIP1,TRIB1,TRIM2,UBE2D3,UBE2G1,UBE2G2,UBE2J1,UBE2K,UBE2W,UBE3C,UBQLN4,USP12,USP13,USP22,USP28,USP3,USP31,USP32,USP37,USP38,USP45,USP4…
GO:BP	covalent chromatin modification	GO:0016569	2.85875e-05	ASH1L,ASXL1,ATG5,ATRX,AUTS2,BCOR,BEND3,BRCA1,BRD1,CHD5,CLOCK,CREBBP,CUL4B,DRD1,ELK4,EYA1,EYA2,EYA4,EZH1,FMR1,GCG,HDAC9,IRF4,JMJD6,KAT2B,KDM1B,KDM2B,KDM5A,MAP3K12,METTL8,MSL2,MYSM1,NAA40,NOS1,OGT,PAAF1,PADI2,PCGF2,PCGF3,PHC1,PHF19,PHF20,POLE3,PPHLN1,PRKAA1,PRKAA2,RCOR1,SAP30L,SETD3,SETD6,SETD7,TBL1X,UHRF1,USP22,USP3,WDR82,YEATS4
GO:BP	embryo development ending in birth or egg hatching	GO:0009792	3.13827e-05	ABL1,ACVR1,ACVR2A,ALX4,AXIN2,BMP7,BMPR2,BRCA1,DLX1,EYA1,FGF9,FGFR2,FLVCR1,FZD1,FZD2,FZD3,HOXA11,ID2,IGF1,KBTBD8,KDM2B,KIAA1217,KIF3A,KLHL12,LFNG,LRP2,LRP6,MIB1,NF1,NRARP,PBX1,PDGFRA,PLXNA2,POGLUT1,PRICKLE1,RICTOR,SALL4,SEC24B,SFRP2,SHROOM3,SIX4,SNAI1,SOX4,SOX9,STK3,TBX15,TBX18,TGFBR2,VANGL2
GO:BP	development of primary sexual characteristics	GO:0045137	3.20813e-05	ACVR2A,ATRX,BMP7,CRKL,FANCF,FGF9,FNDC3A,FOXO3,FZD4,GAS2,HOXA11,LEPR,LFNG,LHCGR,LHFPL2,LHX8,LRP2,PDGFRA,PGR,PRDX4,SEMA3A,SFRP2,SIX4,SOX9,TAF4,TBC1D20,TCF21,TIPARP,TMF1,ZFPM2
GO:BP	chemotaxis	GO:0006935	3.33352e-05	AMOT,BMP7,BMPR2,C3AR1,CCL20,CRKL,CSF1R,CXCL12,CXCR5,CYFIP2,DPYSL2,DPYSL5,DSCAM,EDNRB,EFNB1,EFNB2,EGFLAM,EPHA5,EPHA7,EPHB1,FGF18,FLRT3,FZD3,IL16,KIF3A,KLF7,LMX1A,MAPK14,MATN2,MOSPD2,MTUS1,NFIB,NOV,NRP1,PADI2,PARVA,PDGFRA,PELO,PLXNA1,PLXNA2,PLXNA4,PLXNC1,PPM1F,RAC2,RNF165,SEMA3A,SEMA3D,SEMA3G,SEMA4B,SEMA5A,SEMA6B,SEMA6D,SWAP70,TBR1,THBS1,TMEFF2,TMEM57,TTC8,UNC5C,VANGL2,VAX1,VEGFC,WNT3
GO:BP	synapse organization	GO:0050808	3.6772e-05	ABL1,ARF4,BAIAP2,CACNB2,CACNB4,CACNG2,CRKL,CTNNA2,DAB2IP,DISC1,DLG5,DSCAM,EPHA7,EPHB1,ERBB4,ERC2,ETV5,FLRT3,FZD1,GABRB2,GABRG2,GHR,IGSF9,LMX1A,LRFN2,LRRTM2,LRRTM3,MAPK14,MYO5A,NEDD4,NLGN4X,NRP1,PAFAH1B1,PCDH17,PCLO,PFN2,PTPRD,SDK2,SIX4,SLC7A11,SLITRK4,SNAPIN,SRCIN1,SYNPO,TMEFF2,TMEM108,UNC13A,WASL
GO:BP	ameboidal-type cell migration	GO:0001667	3.6772e-05	ABL1,ACVR1,ADAM9,AMOT,AMOTL1,ARF6,BMP7,BMPER,BMPR2,CAPN7,CARD10,CORO1C,DAB2IP,DLL4,DOCK5,EDNRB,EFNB1,ERBB4,FAP,FGF18,GREM1,ID2,ITGA4,KANK1,KIAA1462,MAP2K3,MAPRE2,NF1,NOV,NRP1,NUS1,PAFAH1B1,PFN2,PHOX2B,PPM1F,PRKCE,PRR5L,PTPN11,RHOB,SEMA3A,SEMA3D,SEMA3G,SEMA4B,SEMA6B,SEMA6D,SOX9,TGFBR2,THBS1
GO:BP	import into cell	GO:0098657	3.6963e-05	AAK1,ABCA1,AP2A2,ARC,ATP1B3,BICD1,C9ORF72,CACNG2,CLTCL1,DGKQ,DNM3,EEA1,EGF,EPN2,EPS15,FMR1,GREM1,HIP1,ITSN1,JMJD6,KCNJ12,KCNJ2,LDLRAD3,LDLRAP1,LRP2,LRP6,LRRTM2,MIB1,MYO6,NECAP1,NEDD4,NLGN4X,NOS1,OPHN1,PACSIN2,PICALM,PPP3CB,PROM2,PTPN1,RAB22A,RAB31,RAB3B,RAB4A,RAC2,RALBP1,RAMP3,SCARA5,SCARB2,SH3GL2,SLC11A2,SLC12A5,SLC1A2,SLC22A3,SLC39A10,SLC6A9,SLC7A11,SLC8A1,SLC9A2,SNX10,SNX18,SNX33,SORT1,STEAP2,…
GO:BP	negative regulation of neurogenesis	GO:0050768	4.13114e-05	ASAP1,BMP7,DAAM2,DDX6,DLX1,EDNRB,EPHA7,ERBB4,GSK3B,HOOK3,ID2,JAG1,KANK1,LMX1A,MED1,MIB1,MYLIP,NF1,NKX2-2,NRP1,PBX1,PHOX2B,PRTG,RAPGEF2,SEMA3A,SEMA3D,SEMA3G,SEMA4B,SEMA6B,SEMA6D,SNAPIN,SOX9,THRB,TLX3,VAX1,WNT3
GO:BP	proteolysis involved in cellular protein catabolic process	GO:0051603	4.19835e-05	CHFR,CLOCK,CTSS,CUL3,CUL4B,CUL5,CYLD,DAB2IP,DERL3,DISC1,DNAJB12,EDEM3,EGF,ENC1,ERLEC1,FAP,FBXL17,FBXL2,FBXO8,GSK3B,HERC2,ITCH,KCTD10,KLHL20,LONP2,MAN1B1,MYLIP,NEDD4,OGT,OPHN1,OTUD7B,PCNP,POMT2,PRICKLE1,PSMD12,RAD23B,RBBP6,RNF103,RNF111,RNF146,RNF165,RNF180,RNF19A,RNF216,SEL1L,SIAH2,SMURF1,SPOPL,SPSB1,TMF1,TNFAIP1,TRIB1,TRIM2,UBE2D3,UBE2G1,UBE2G2,UBE2J1,UBE2K,UBE2W,UBE3C,UBQLN4,USP12,USP13,USP22,U…
GO:BP	proteolysis	GO:0006508	5.15724e-05	ADAM11,ADAM19,ADAM9,ADAMTS14,ADAMTS3,ADAMTS5,ADAMTS6,ADRA2A,AGBL4,ANTXR1,ASXL1,BACE1,CAMK2N1,CAPN7,CASP3,CAST,CHFR,CLOCK,CNDP1,CNDP2,COPS8,CORIN,CPD,CPE,CTSS,CUL3,CUL4B,CUL5,CYFIP2,CYLD,DAB2IP,DDI1,DERL3,DISC1,DNAJB12,DNPEP,EDEM3,EGF,EIF3H,ENC1,EPHA7,ERAP1,ERLEC1,F3,FADD,FAM105B,FAP,FBXL17,FBXL2,FBXO8,FURIN,GSK3B,HERC2,HIP1,ITCH,KCTD10,KLHL20,KNG1,LDLRAD3,LMLN,LONP2,MAN1B1,MAPK14,MBTPS2,METAP2,MM…
GO:BP	regulation of cytoskeleton organization	GO:0051493	5.52493e-05	ABL1,APC,ARF6,ARFGEF1,ARHGAP28,BAIAP2,BICD1,C9ORF72,CAMSAP1,CCDC88A,CD2AP,CDC42EP3,CHMP2B,CHORDC1,CSF1R,CTNNA2,CYLD,EPHA5,FAM179B,FHOD3,GSK3B,HNRNPU,KANK1,KAT2B,KIRREL,MAP6,MDM1,MID1IP1,NIN,NOTCH2,NRP1,PAFAH1B1,PFN2,PPM1E,PPM1F,PRKAA1,PRKAA2,PRKCE,RAC2,RHOB,RICTOR,RND3,SKA3,SPAST,SPTBN1,STAG2,STMN3,STMN4,SWAP70,SYNPO,SYNPO2,TAOK1,TGFBR2,TMEFF2,TMOD2,TTC8,TWF1,VANGL2,VPS4B,WASL,WDR1
GO:BP	protein dephosphorylation	GO:0006470	5.85336e-05	ARPP19,CTTNBP2NL,DUSP16,DUSP7,EYA1,EYA2,EYA4,FRMPD2,HTT,NUAK1,PELO,PGP,PHACTR2,PPM1A,PPM1E,PPM1F,PPM1H,PPP1R12A,PPP1R14C,PPP1R2,PPP2R2A,PPP2R5E,PPP3CA,PPP3CB,PPP4R4,PPP6R3,PTP4A1,PTP4A2,PTPDC1,PTPN1,PTPN11,PTPN2,PTPN21,PTPN7,PTPRA,PTPRB,PTPRD,PTPRK,PTPRN,PTPRN2,PTPRT,RCAN1,SLC39A10,SSH2,SWAP70,UBASH3B,YWHAB
GO:BP	positive regulation of MAPK cascade	GO:0043410	5.85818e-05	ABL1,ADAM9,ADRA2A,BMPER,CCL20,CD4,CDON,CRKL,CSF1R,DAB2IP,DNAJC27,DSTYK,EDAR,EGF,ERBB4,FGF18,FGFR2,FZD4,GCG,GHR,IGF1,KIAA1462,KL,KLHDC10,LPAR3,MAP2K3,MAP2K4,MAP2K6,MAP3K12,MAP4K3,MID1,MYD88,NOTCH2,NRP1,NTRK2,PDE5A,PDE6H,PDGFD,PRKCE,PTPN1,PTPN11,RAF1,RAMP3,RAPGEF2,RASSF2,RELL1,SHC2,STK3,TAOK1,THBS1,VANGL2,WNT7B,XDH
GO:BP	synaptic vesicle cycle	GO:0099504	6.40142e-05	ADCY1,CACNB2,CACNB4,CADPS,CHRNA6,CPLX2,DGKI,DGKQ,DNM3,DRD1,ERC2,GRIN3A,ITSN1,NAPB,NLGN4X,OPHN1,PCDH17,PFN2,PICALM,PPP3CB,RAB3B,RAP1A,RIMS1,RIMS2,RIMS3,SLC17A6,SNAPIN,STX2,STX3,STXBP5L,SYT1,UNC13A
GO:BP	negative regulation of cell migration	GO:0030336	6.40142e-05	ABR,ADARB1,ARID2,CARD10,CORO1C,DAB2IP,DLG5,DLL4,ERBB4,JAG1,KANK1,LRCH1,NF1,NOV,OSBPL8,PADI2,PFN2,PTPRK,RAP2B,RAP2C,RHOB,SCAI,SEMA3A,SFRP2,SRGAP1,SRGAP2,SRGAP3,THBS1,TMEFF2,TRIB1,WASL,ZMYND8
GO:BP	regulated exocytosis	GO:0045055	6.40142e-05	ABR,ADCY1,CACNB2,CACNB4,CADPS,CHRNA6,CPLX2,DGKI,DRD1,ERC2,GRIN3A,NAPB,PFN2,PPP3CB,RAB31,RAC2,RAP1A,RIMS1,RIMS2,RIMS3,SNAPIN,STEAP2,STX2,STX3,STXBP5L,SYT1,SYT10,SYT11,SYT13,SYT15,TMED10,UNC13A
GO:BP	peptidyl-serine phosphorylation	GO:0018105	6.62238e-05	CDC7,CSNK1A1,CSNK1G1,DGKQ,DRD1,DYRK2,GCG,GPD1L,GSK3B,HIPK1,IKBKE,MAP3K12,MAPK14,MAST4,NOS1,PAK2,PFN2,PLCL1,PPM1F,PRKAA1,PRKAA2,PRKCE,PRKCI,PRKX,RAF1,RAMP3,RASSF2,RICTOR,SFRP2,SMG1,STK32B,STK38,STK38L,TGFBR2,TLK1,TNKS,TTBK1,UHMK1,VRK2
GO:BP	modification-dependent protein catabolic process	GO:0019941	6.74807e-05	CHFR,CLOCK,CUL3,CUL4B,CUL5,CYLD,DERL3,DISC1,DNAJB12,EDEM3,EGF,ERLEC1,FBXL17,FBXL2,FBXO8,GSK3B,HERC2,ITCH,KCTD10,KLHL20,MAN1B1,MYLIP,NEDD4,OGT,OTUD7B,PCNP,PRICKLE1,PSMD12,RAD23B,RBBP6,RNF103,RNF111,RNF146,RNF165,RNF180,RNF19A,RNF216,SEL1L,SIAH2,SMURF1,SPOPL,SPSB1,TNFAIP1,TRIB1,TRIM2,UBE2D3,UBE2G1,UBE2G2,UBE2J1,UBE2K,UBE2W,UBE3C,UBQLN4,USP12,USP13,USP22,USP28,USP3,USP31,USP32,USP37,USP38,USP45,USP4…
GO:BP	divalent inorganic cation transport	GO:0072511	7.35522e-05	ABL1,ATG5,ATP2B2,ATP2B4,ATP2C1,ATP7A,CACHD1,CACNA1C,CACNB2,CACNB4,CACNG2,CALB1,CASR,CDH23,DRD1,EGF,EHD3,FGF14,GCG,GRIN2A,GRIN3A,HTT,IL16,ITPR2,JPH1,KCNJ2,MICU1,MYO5A,NCS1,NMUR2,NOS1,PLCB4,PLCL1,PRKCE,RAMP3,SEC61A1,SESTD1,SLC11A2,SLC24A3,SLC24A4,SLC30A4,SLC30A7,SLC39A10,SLC39A11,SLC41A2,SLC8A1,SLC8A3,STAC,STIM2,TPCN1,TRPA1,TRPM7,UBASH3B,ZDHHC17
GO:BP	exocytosis	GO:0006887	7.81997e-05	ABR,ADCY1,CACNB2,CACNB4,CADPS,CHRNA6,CPLX2,DGKI,DRD1,ERC2,EXOC5,EXOC6,GRIN3A,MICAL3,MYO5A,NAPB,PFN2,PPP3CB,RAB31,RAB3B,RAB8A,RAB8B,RAC2,RAP1A,RIMS1,RIMS2,RIMS3,SCAMP1,SNAPIN,STAM,STEAP2,STX2,STX3,STXBP5,STXBP5L,SYT1,SYT10,SYT11,SYT13,SYT15,TMED10,UNC13A,VPS4B
GO:BP	negative regulation of cell development	GO:0010721	7.92973e-05	ASAP1,BMP7,CORO1C,DAAM2,DDX6,DLX1,EDNRB,EPHA7,ERBB4,FBN1,GSK3B,HOOK3,ID2,IGF1,JAG1,KANK1,LMX1A,MED1,MIB1,MYLIP,NF1,NKX2-2,NRP1,PBX1,PHOX2B,PRTG,RAPGEF2,SEMA3A,SEMA3D,SEMA3G,SEMA4B,SEMA6B,SEMA6D,SNAPIN,SOX9,THRB,TLX3,VAX1,WNT3
GO:BP	organonitrogen compound biosynthetic process	GO:1901566	8.24007e-05	AASS,ABCA1,ACER3,ADCY1,ADCY3,ADCY6,ADCY9,ADSS,AGMAT,AK1,AK2,AK3,AK4,ALG1,ALG2,AMPD3,ARFGEF1,ATG12,ATG5,ATG7,ATP5F1,ATPIF1,AZIN1,B3GALNT2,B3GAT1,B3GNT5,BCAT1,BHMT,BMPR2,CDS1,CERS6,CHKA,CNOT6L,COASY,CPEB1,CTIF,DALRD3,DERL3,DOLPP1,DPY19L1,DPY19L3,DPY19L4,EGF,EGR1,EIF1AX,EIF3H,EIF4E3,EIF4G2,EIF5A2,ELAVL1,ELOVL4,ELOVL5,ELOVL7,ENOPH1,EXTL2,FMR1,FURIN,FUT4,FUT9,GALNT1,GALNT10,GALNT14,GALNT2,GALNT3,GALNT…
GO:BP	cellular ion homeostasis	GO:0006873	8.25234e-05	ABL1,ABL2,ADCY6,ANXA7,ATG5,ATP13A3,ATP1B3,ATP2B2,ATP2B4,ATP7A,C3AR1,CACNB2,CACNB4,CALB1,CALCR,CASR,CDH23,CXCR5,DISC1,DMXL1,DRD1,GALR1,GPR12,GPR65,GRIN2A,HTT,IREB2,ISCU,ITPR2,JPH1,KCTD7,KNG1,MYO5A,NMUR2,PLCB4,PLCL1,PRKCE,PTGDR,PTGER3,RAMP3,ROGDI,SCARA5,SLC11A2,SLC12A5,SLC24A3,SLC24A4,SLC30A4,SLC30A7,SLC31A2,SLC39A10,SLC4A1,SLC4A7,SLC8A1,SLC8A3,SLC9A2,SNAPIN,STIM2,SWAP70,SYNPO,TACR1,TPCN1,TRPA1,TRP…
GO:BP	gonad development	GO:0008406	8.35857e-05	ACVR2A,ATRX,BMP7,CRKL,FANCF,FGF9,FNDC3A,FOXO3,FZD4,GAS2,HOXA11,LEPR,LFNG,LHCGR,LHX8,LRP2,PDGFRA,PGR,PRDX4,SEMA3A,SFRP2,SIX4,SOX9,TAF4,TBC1D20,TCF21,TIPARP,TMF1,ZFPM2
GO:BP	regulation of response to external stimulus	GO:0032101	8.49802e-05	ABR,ASH1L,BMPR2,C3AR1,CADM1,CD180,CD47,CLOCK,CTNNA2,CXCL12,CYLD,DAB2IP,DSCAM,ELMOD2,FADD,FAM105B,FANCD2,FGF18,GCG,GHR,GRIN3A,HEXIM1,HPSE,IGF1,IKBKE,IL16,IRF4,ITCH,KNG1,KPNA6,LEPR,MAPK14,MED1,MOSPD2,MTUS1,MYD88,NAPEPLD,NLRC3,NOV,NR1D2,NRP1,NT5E,PADI2,PLXNA4,PPARA,PPM1F,PRKCE,RAC2,RICTOR,RIOK3,RNF216,RORA,SAMHD1,SEMA3A,SEMA3D,SEMA3G,SEMA4B,SEMA6B,SEMA6D,SERPINF2,SETD6,SH2B3,SPATA2,SWAP70,SYT11,TBR1…
GO:BP	protein-containing complex assembly	GO:0065003	9.15576e-05	ABCA1,ABL1,ACPP,AIDA,ALDH5A1,ANKRA2,ANKS4B,ARC,ARF6,ARFGEF1,ARHGAP28,ASAP1,ATL2,ATRX,ATXN2,BAIAP2,BEND3,C9ORF72,CADPS,CAMSAP1,CDC42EP3,CELF1,CELF2,CELF5,CELF6,CLTCL1,CNOT6,CNOT6L,COPS8,CRYZ,CTNNA2,CUL3,CYLD,DAB2IP,DDX6,DGKD,DGKQ,DICER1,DLG5,DNAI1,DNAL1,EHD3,EIF3H,ELAVL1,EPS15,ERC2,FAM179B,FBLIM1,FHOD3,G3BP2,GCH1,GLS,GREM1,HIP1,HMP19,IKBKE,JMJD6,KANK1,KCNA4,KCNC4,KCNG4,KCNJ12,KCNJ2,KCNV1,KCTD10,KC…
GO:BP	inner ear development	GO:0048839	9.3903e-05	ABR,ATG5,BMPER,CCM2,CDH23,CLRN1,EYA1,FGF9,FZD2,FZD3,GABRB2,IGF1,INSIG2,JAG1,JAG2,KCNQ4,KIF3A,LRIG1,LRIG3,NEUROD1,PAFAH1B1,PCDH15,PHOX2B,PTPN11,ROR1,SEC24B,SIX4,SOBP,SOX21,SOX9,TTC8,USH2A,VANGL2
GO:BP	skeletal system development	GO:0001501	9.6379e-05	ACVR2A,ACVR2B,ALX4,ASH1L,ASXL1,AXIN2,BMP7,BMPR2,COL12A1,COL13A1,CREB3L2,DLX1,EYA1,FBN1,FGF18,FGF6,FGF9,FGFR2,FLVCR1,FOXN3,GREM1,HAPLN1,HOXA11,ID2,IGF1,IMPAD1,INSIG2,ITGB8,JAG2,KIAA1217,LRRK1,MAPK14,MED1,NFIB,NOTCH2,NOV,NPR3,PAFAH1B1,PBX1,PDGFRA,PIP4K2A,PTPN11,RASSF2,SERP1,SFRP2,SH2B3,SIX4,SMAD5,SNAI1,SOX4,SOX6,SOX9,TBX15,TBX3,TGFBR2,TIPARP,TP63,TRPS1,TTC9,VCAN
GO:BP	negative regulation of nervous system development	GO:0051961	9.92133e-05	ASAP1,BMP7,DAAM2,DDX6,DLX1,EDNRB,EPHA7,ERBB4,GSK3B,HOOK3,ID2,JAG1,KANK1,LMX1A,MED1,MIB1,MYLIP,NF1,NKX2-2,NRP1,PBX1,PHOX2B,PRTG,RAPGEF2,RFX4,SEMA3A,SEMA3D,SEMA3G,SEMA4B,SEMA6B,SEMA6D,SNAPIN,SOX9,THRB,TLX3,VAX1,WNT3
GO:BP	metal ion homeostasis	GO:0055065	0.000100486	ABL1,ABL2,ADCY6,ANXA7,ATG5,ATP13A3,ATP1B3,ATP2B2,ATP2B4,ATP7A,C3AR1,CACNB2,CACNB4,CALB1,CALCR,CASR,CDH23,CORIN,CXCR5,DISC1,DRD1,GALR1,GPR12,GPR65,GRIN2A,HEPHL1,HTT,IREB2,ISCU,ITPR2,JPH1,KCTD7,KL,KNG1,MYO5A,NMUR2,PICALM,PLCB4,PLCL1,PRKCE,PTGDR,PTGER3,RAMP3,SCARA5,SGCD,SLC11A2,SLC12A5,SLC24A3,SLC24A4,SLC30A4,SLC30A7,SLC31A2,SLC39A10,SLC8A1,SLC8A3,SNX10,STIM2,SWAP70,SYNPO,TACR1,TPCN1,TRPA1,TRPM7,UBA…
GO:BP	developmental process involved in reproduction	GO:0003006	0.000100784	ABHD2,ACVR1,ACVR2A,AGFG1,ASH1L,ATRX,BMP7,CRKL,FANCF,FGF9,FNDC3A,FOXO3,FZD4,GAS2,GOPC,HORMAD1,HOXA11,IGF1,KIAA0430,LEPR,LFNG,LHCGR,LHFPL2,LHX8,LRP2,PAFAH1B1,PDE5A,PDGFRA,PGR,PRDX4,PTGDR,PTPN11,QKI,SEMA3A,SFRP2,SIX4,SMAD5,SNAI1,SOX9,SPACA1,STK3,TAF4,TBC1D20,TBPL1,TBX3,TCF21,TIPARP,TMF1,TP63,UBE2J1,YTHDF2,ZFPM2,ZPBP2
GO:BP	actin filament organization	GO:0007015	0.000105482	ABL1,ACTC1,ARF6,ARFGEF1,ARHGAP28,BAIAP2,C9ORF72,CD2AP,CDC42EP3,CLRN1,CORO1C,CTNNA2,CUL3,DPYSL3,ERMN,FHOD3,GHR,HIP1,KANK1,KIRREL,LCP1,MICAL2,NEBL,NRP1,PCDH15,PDLIM3,PFN2,PLS1,PPM1E,PPM1F,PPP1R9A,PRKCE,PRKCI,RAC2,RHOB,RICTOR,RND3,SH3KBP1,SHROOM4,SORBS2,SPTBN1,SWAP70,SYNPO,SYNPO2,TGFBR2,TMEFF2,TMOD2,TNFAIP1,TTC8,TWF1,WASL,WDR1
GO:BP	heart morphogenesis	GO:0003007	0.000113077	ACTC1,ACVR1,ARID2,ASXL1,AXIN2,BMP7,BMPR2,COL4A3BP,CPE,CRKL,DLL4,EYA1,FZD1,FZD2,ID2,JAG1,KIF3A,LRP2,MED1,MIB1,NEDD4,NOTCH2,NPY1R,NRP1,PARVA,RRBP1,SEC24B,SFRP2,SNAI1,SOS1,SOX4,SOX9,TBR1,TBX3,TGFBR2,TGFBR3,VANGL2,YAP1,ZFPM2
GO:BP	vesicle-mediated transport in synapse	GO:0099003	0.000115628	ADCY1,ARC,CACNB2,CACNB4,CADPS,CHRNA6,CPLX2,DGKI,DGKQ,DNM3,DRD1,ERC2,GRIN3A,ITSN1,NAPB,NLGN4X,OPHN1,PCDH17,PFN2,PICALM,PPP3CB,RAB3B,RAP1A,RIMS1,RIMS2,RIMS3,SLC17A6,SNAPIN,STX2,STX3,STXBP5L,SYT1,UNC13A
GO:BP	learning or memory	GO:0007611	0.000122719	ADCY1,ADCY3,ARC,ARF4,ATXN1L,CALB1,CAMK4,CCND2,CREB1,DGKI,DRD1,GATM,GRIN2A,HTT,KRAS,LHX8,LMX1A,MEIS2,MME,NF1,NTRK2,PAFAH1B1,PICALM,RCAN1,SLC12A5,SLC7A11,SLC8A3,SORCS3,SYNPO,TBR1,TMOD2,VIP
GO:BP	striated muscle tissue development	GO:0014706	0.00012394	ACTC1,ACVR1,ALPK3,ARID2,ATG5,BMP7,CDON,CREB1,DLL4,EGR1,EPHB1,ERBB4,EYA1,EYA2,FGF9,FHOD3,GPCPD1,GREM1,HLF,HNRNPU,ID2,IGF1,KIAA1161,LRP2,MAPK14,MED1,METTL8,MYH11,MYLK3,NEBL,NF1,NR1D2,PDGFRA,PHOX2B,PRKAA1,PRKAR1A,RCAN1,SGCB,SGCD,SIX4,SOX6,TBX3,TCF21,TLL2,VAX1,YAP1,ZFPM2
GO:BP	divalent metal ion transport	GO:0070838	0.000131454	ABL1,ATG5,ATP2B2,ATP2B4,ATP2C1,CACHD1,CACNA1C,CACNB2,CACNB4,CACNG2,CALB1,CASR,CDH23,DRD1,EGF,EHD3,FGF14,GCG,GRIN2A,GRIN3A,HTT,IL16,ITPR2,JPH1,KCNJ2,MICU1,MYO5A,NCS1,NMUR2,NOS1,PLCB4,PLCL1,PRKCE,RAMP3,SEC61A1,SESTD1,SLC11A2,SLC24A3,SLC24A4,SLC30A4,SLC30A7,SLC39A10,SLC39A11,SLC41A2,SLC8A1,SLC8A3,STAC,STIM2,TPCN1,TRPA1,TRPM7,UBASH3B,ZDHHC17
GO:BP	positive regulation of cell migration	GO:0030335	0.000144531	ABL1,ACVR1,ADAM9,ADRA2A,AMOTL1,ARF6,BMP7,BMPR2,C3AR1,CAPN7,CCL20,CPNE3,CRKL,CSF1R,CXCL12,DAB2IP,DOCK5,DRD1,EGF,FADD,FGF18,IGF1,ITGA6,KIAA1462,MAP2K3,MAPK14,MAPRE2,MOSPD2,NRP1,NUS1,ONECUT2,PDGFD,PPM1F,PRKCE,PTP4A1,RAC2,RHOB,SEMA3A,SEMA3D,SEMA3G,SEMA4B,SEMA6B,SEMA6D,SNAI1,SOX9,SWAP70,TGFBR2,TGFBR3,THBS1,VEGFC,ZNF609
GO:BP	regulation of cell cycle	GO:0051726	0.000149234	ABL1,ADARB1,AFAP1L2,APC,ATRX,AXIN2,BMP7,BRCA1,BRE,CAMK2N1,CCND2,CCNDBP1,CCNE2,CCNJ,CCNJL,CCNK,CCNL1,CCNT2,CCP110,CDC7,CDK19,CHFR,CHMP2B,CHORDC1,CLOCK,CUL3,CUL4B,CXCR5,CYLD,DAB2IP,DBF4,DCUN1D3,DYNC1LI1,E2F8,EGF,FAP,FOXN3,FZD3,GRK5,HEXIM1,HNRNPU,HORMAD1,ID2,IGF1,IQGAP3,KAT2B,KIAA0101,KLHL13,KLHL18,LFNG,LRP6,MAD2L1,MAP9,MAPK14,MDM1,MDM4,MED1,MEIS2,MNT,NACC2,NEUROD1,NOTCH2,PBX1,PRC1,PRKCE,PTPN11,PTPR…
GO:BP	positive regulation of cellular component movement	GO:0051272	0.000149923	ABL1,ACVR1,ADAM9,ADRA2A,AMOTL1,ARF6,BMP7,BMPR2,C3AR1,CAPN7,CCL20,CPNE3,CRKL,CSF1R,CXCL12,DAB2IP,DOCK5,DRD1,DSCAM,EGF,FADD,FGF18,IGF1,ITGA6,KIAA1462,MAP2K3,MAPK14,MAPRE2,MOSPD2,NRP1,NUS1,ONECUT2,PDGFD,PPM1F,PRKCE,PTP4A1,RAC2,RHOB,SEMA3A,SEMA3D,SEMA3G,SEMA4B,SEMA6B,SEMA6D,SNAI1,SOX9,SWAP70,TACR1,TGFBR2,TGFBR3,THBS1,VEGFC,ZNF609
GO:BP	modification-dependent macromolecule catabolic process	GO:0043632	0.000156138	CHFR,CLOCK,CUL3,CUL4B,CUL5,CYLD,DERL3,DISC1,DNAJB12,EDEM3,EGF,ERLEC1,FBXL17,FBXL2,FBXO8,GSK3B,HERC2,ITCH,KCTD10,KLHL20,MAN1B1,MYLIP,NEDD4,OGT,OTUD7B,PCNP,PRICKLE1,PSMD12,RAD23B,RBBP6,RNF103,RNF111,RNF146,RNF165,RNF180,RNF19A,RNF216,SEL1L,SIAH2,SMURF1,SPOPL,SPSB1,TNFAIP1,TRIB1,TRIM2,UBE2D3,UBE2G1,UBE2G2,UBE2J1,UBE2K,UBE2W,UBE3C,UBQLN4,USP12,USP13,USP22,USP28,USP3,USP31,USP32,USP37,USP38,USP45,USP4…
GO:BP	regulation of hormone levels	GO:0010817	0.000156342	ACVR2B,ADCY6,ADRA2A,ANO1,BMP7,CLOCK,CORIN,CPE,CREB1,CYP46A1,DGKQ,DHRS3,DIO2,EGR1,EPHA5,FURIN,FZD4,GALR1,GCG,GHR,GLUD1,IGF1,IYD,KLF7,LHCGR,MED1,MYO5A,NEUROD1,NOV,NR3C2,PDGFRA,PPP3CB,PRKCE,PTPN11,PTPRN,PTPRN2,RAF1,RBP1,RDH12,RFX6,SERP1,SLC16A2,SLC5A7,SOX4,STXBP5L,TBX3,TIPARP,TMF1,VIP
GO:BP	regulation of protein transport	GO:0051223	0.000162032	ABL1,ADAM9,ADCY6,ADRA2A,ANO1,ARC,ARF6,ARFIP1,ATG5,CADM1,CD2AP,CLOCK,CSF1R,DERL3,DNAJC27,EPHA5,ERLEC1,FRMD4A,GCG,GHR,GLUD1,GOPC,IGF1,KLF7,MAPK14,NF1,NOV,OPHN1,PPID,PPM1A,PPM1F,PPP3CB,PRKAA1,PRKCE,PRR5L,PTPN1,PTPN11,RFX6,RIOK2,SAR1A,SAR1B,SEC16A,SEC24A,SERP1,SLC7A11,SNX3,SOX4,SPTBN1,STXBP5L,SYT11,TGFBR2,UBE2G2,UBE2J1,UHMK1,VTCN1,WLS
GO:BP	multi-organism process	GO:0051704	0.000168063	ABCA1,ABHD2,ABL1,ABR,ACVR1,ACVR2A,ADAM9,ADAMTS5,ADARB1,ADCY3,AGFG1,ASH1L,ATG5,ATG7,ATRX,ATXN1L,BAIAP2,CADM1,CASP3,CCL20,CCNK,CD180,CD274,CD47,CD80,CHMP2B,CLOCK,CRKL,CSF1R,CYLD,DAB2IP,DDX6,DRD1,EEA1,ELMOD2,EPS15,FADD,FAM105B,FAM46A,FANCD2,FANCF,FBXL2,FKBP5,FMR1,FNDC3A,FOXO3,FURIN,GAS2,GCH1,GLRA1,GNLY,GOPC,GRID1,HERC2,HEXIM1,HNRNPUL1,HORMAD1,HOXA11,IGF1,IGF2R,IKBKE,IPO7,IRF4,ITCH,JAG2,KDM1B,KDM2B,K…
GO:BP	regulation of small GTPase mediated signal transduction	GO:0051056	0.000172856	ABCA1,ABL1,ABR,AMOT,ARF6,ARFGEF1,ARFGEF2,ARHGAP26,ARHGAP28,ARHGEF12,ARHGEF6,ARHGEF7,C12ORF74,CD2AP,CDC42SE2,CDON,CUL3,DGKI,FBXO8,GPR65,IGF1,ITSN1,KANK1,KCTD10,KRAS,MAPRE2,MCF2L,NF1,NOTCH2,NRP1,OGT,OPHN1,RALGPS1,RAP1GAP2,RASA1,SCAI,SOS1,SPRY3,SSX2IP,TNFAIP1,TSC2,VAV2
GO:BP	sex differentiation	GO:0007548	0.000173948	ACVR2A,ATRX,BMP7,CRKL,FANCF,FGF9,FNDC3A,FOXO3,FZD4,GAS2,HOXA11,LEPR,LFNG,LHCGR,LHFPL2,LHX8,LRP2,PDGFRA,PGR,PRDX4,PTPN11,SEMA3A,SFRP2,SIX4,SOX9,TAF4,TBC1D20,TBX3,TCF21,TIPARP,TMF1,TP63,ZFPM2
GO:BP	cellular response to oxygen-containing compound	GO:1901701	0.000187165	ABCA1,ABL1,ABL2,ADAM9,ADCY3,ADCY6,ADRA2A,ANO1,CD180,CD274,CD80,CREB1,CRKL,DAB2IP,DRD1,EPHA5,FBXO32,FOXO3,GABPA,GCG,GCH1,GHR,GLRA1,GLRA2,GNAO1,GNRHR,GSK3B,HMP19,HTR1F,HTR7,IGF1,ITGA4,ITPR2,KANK1,KAT2B,KL,KLF7,LPIN2,LRP6,MAPK14,MED1,MYD88,MYO5A,NGFR,NR3C2,NRIP1,OGT,OSBPL8,PDGFRA,PID1,PPP3CB,PRKAA1,PRKAA2,PRKCE,PRKCI,PTGDR,PTPN1,PTPN11,PTPRA,PTPRK,PTPRN,PTPRN2,RAB31,RAB8A,RAB8B,RAF1,RAMP3,RAP1A,RAPG…
GO:BP	forebrain development	GO:0030900	0.000199972	ATRX,CCDC141,CDON,CREB1,CRKL,CSF1R,DAB2IP,DCX,DISC1,DLX1,DRD1,EPHA5,ERBB4,HOOK3,ID2,KDM2B,KIF3A,KRAS,LHX8,LMX1A,LRP2,NDE1,NEUROD1,NF1,NFIB,NIN,NR3C2,NRP1,NTRK2,OPHN1,PAFAH1B1,PEX13,PGAP1,PLXNA4,PTCHD1,SEMA3A,SLC1A2,SLC7A11,SMARCC2,TACC1,TBR1,TBX3,TMEM108,TTC8,WNT7B
GO:BP	positive regulation of cell motility	GO:2000147	0.000205412	ABL1,ACVR1,ADAM9,ADRA2A,AMOTL1,ARF6,BMP7,BMPR2,C3AR1,CAPN7,CCL20,CPNE3,CRKL,CSF1R,CXCL12,DAB2IP,DOCK5,DRD1,EGF,FADD,FGF18,IGF1,ITGA6,KIAA1462,MAP2K3,MAPK14,MAPRE2,MOSPD2,NRP1,NUS1,ONECUT2,PDGFD,PPM1F,PRKCE,PTP4A1,RAC2,RHOB,SEMA3A,SEMA3D,SEMA3G,SEMA4B,SEMA6B,SEMA6D,SNAI1,SOX9,SWAP70,TACR1,TGFBR2,TGFBR3,THBS1,VEGFC,ZNF609
GO:BP	angiogenesis	GO:0001525	0.000226716	ABL1,ACVR1,ADIPOR2,AMOT,AMOTL1,BMPER,C3AR1,CARD10,DAB2IP,DLL4,E2F8,EDNRA,EGF,EPHB1,ETS2,F3,FGF18,FGF9,GREM1,HPSE,ITGB8,JMJD6,KIAA1024,KIAA1462,LEPR,MAPK14,MED1,MTDH,NF1,NGFR,NOV,NRARP,NRP1,NUS1,PARVA,PDE3B,PDGFRA,PKNOX1,PRKX,PTPRB,RAMP3,RHOB,SFRP2,SPRED1,TCF21,TGFBR2,THBS1,THBS2,VEGFC,WARS
GO:BP	canonical Wnt signaling pathway	GO:0060070	0.00023138	APC,AXIN2,CSNK1A1,CSNK1G1,CYLD,DAAM2,DAB2IP,DISC1,DIXDC1,DKK2,EGF,EGR1,FGF9,FOXO3,FZD1,FZD2,FZD3,FZD4,FZD6,GSK3B,KANK1,LRP6,LRRK1,MAPK14,NRARP,PPM1A,PRICKLE1,RNF146,SFRP2,SIAH2,SOX4,SOX9,STK3,TNKS,USP47,WLS,WNT10A,WNT3,WNT7B,YAP1
GO:BP	neural crest cell differentiation	GO:0014033	0.000231406	ACVR1,BMP7,CORO1C,EDNRA,EDNRB,EFNB1,ERBB4,ID2,JAG1,KBTBD8,KLHL12,LRP6,NRP1,PHOX2B,SEMA3A,SEMA3D,SEMA3G,SEMA4B,SEMA6B,SEMA6D,SOX9,WNT10A
GO:BP	developmental growth involved in morphogenesis	GO:0060560	0.000259039	ABL1,BMPR2,C9ORF72,CYFIP2,DCX,DPYSL2,DSCAM,EPHA7,FLRT3,IQGAP3,LPAR3,MACF1,NIN,NRP1,NTRK2,PLXNA4,SEMA3A,SEMA3D,SEMA3G,SEMA4B,SEMA5A,SEMA6B,SEMA6D,SFRP2,SIX4,SMURF1,SOX9,SYT1,TGFBR2,TMEM108,VANGL2,WNT3,YAP1
GO:BP	negative regulation of protein phosphorylation	GO:0001933	0.000262396	ABL1,ADARB1,AIDA,ASH1L,ATG14,BMP7,C9ORF72,CAMK2N1,CBLB,CHORDC1,CORO1C,CRKL,CYLD,DAB2IP,DGKQ,DUSP16,DUSP7,ERRFI1,GPD1L,HEXIM1,ITCH,KAT2B,KIRREL,LRP6,LRRK1,NF1,PAFAH1B1,PID1,PPM1E,PPM1F,PRKAR1A,PRR5L,PTPN1,RASSF2,SFRP2,SH2B3,SPRED1,SPRED2,SPRY3,STK38,TIMP3,TNIP1,TRIB1,UBASH3B,WARS,XDH
GO:BP	cellular cation homeostasis	GO:0030003	0.000268438	ABL1,ABL2,ADCY6,ANXA7,ATG5,ATP13A3,ATP1B3,ATP2B2,ATP2B4,ATP7A,C3AR1,CACNB2,CACNB4,CALB1,CALCR,CASR,CDH23,CXCR5,DISC1,DMXL1,DRD1,GALR1,GPR12,GPR65,GRIN2A,HTT,IREB2,ISCU,ITPR2,JPH1,KCTD7,KNG1,MYO5A,NMUR2,PLCB4,PLCL1,PRKCE,PTGDR,PTGER3,RAMP3,ROGDI,SCARA5,SLC11A2,SLC24A3,SLC24A4,SLC30A4,SLC30A7,SLC31A2,SLC39A10,SLC4A1,SLC4A7,SLC8A1,SLC8A3,SLC9A2,SNAPIN,STIM2,SWAP70,SYNPO,TACR1,TPCN1,TRPA1,TRPM7,UBASH…
GO:BP	negative regulation of cell death	GO:0060548	0.000274721	ABL1,ACTC1,ACVR1,ADNP,API5,ARF4,ATG5,AVEN,BMP7,BRE,CFDP1,CSF1R,DFFA,DLX1,DSTYK,EYA1,EYA2,EYA4,FADD,FZD1,FZD3,GABRB2,GCG,GHR,GREM1,GRK5,HTT,IGF1,ITGA6,ITSN1,KDM2B,KLHL20,KRAS,LRP2,LRP6,MAD2L1,MAP2K4,MAP3K12,MDM4,MED1,MNT,MTDH,NEUROD1,NOV,NRP1,NTRK2,PAK2,PARP16,PRKAA1,PRKAA2,PRKCI,PTPN1,RAF1,RRM2B,RTKN2,SFRP2,SH3RF1,SIAH2,SIX4,SLC39A10,SLC7A11,SNAI1,SOX4,SOX9,SRSF6,TBX3,THBS1,TMF1,TNFAIP8,TXNDC12,U…
GO:BP	endocytosis	GO:0006897	0.000277378	AAK1,ABCA1,AP2A2,ARC,BICD1,C9ORF72,CACNG2,CLTCL1,DGKQ,DNM3,EEA1,EGF,EPN2,EPS15,FMR1,GREM1,HIP1,ITSN1,JMJD6,LDLRAD3,LDLRAP1,LRP2,LRP6,LRRTM2,MIB1,MYO6,NECAP1,NEDD4,NLGN4X,OPHN1,PACSIN2,PICALM,PPP3CB,PROM2,PTPN1,RAB22A,RAB31,RAB4A,RAC2,RALBP1,RAMP3,SCARA5,SCARB2,SH3GL2,SNX10,SNX18,SNX33,SORT1,STEAP2,SYT1,SYT11,THBS1,TLN2,TMEM108,TMPRSS13,TUB,WASL,WIPF2,WIPF3,XKR4
GO:BP	negative regulation of cell motility	GO:2000146	0.000280994	ABR,ADARB1,ARID2,CARD10,CORO1C,DAB2IP,DLG5,DLL4,ERBB4,JAG1,KANK1,LRCH1,NF1,NOV,OSBPL8,PADI2,PFN2,PTPRK,RAP2B,RAP2C,RHOB,SCAI,SEMA3A,SFRP2,SRGAP1,SRGAP2,SRGAP3,THBS1,TMEFF2,TRIB1,WASL,ZMYND8
GO:BP	developmental cell growth	GO:0048588	0.000301545	ABL1,BMPR2,C9ORF72,CYFIP2,DCX,DPYSL2,DSCAM,EPHA7,FLRT3,ID2,IGF1,IQGAP3,LPAR3,MACF1,NIN,NRP1,NTRK2,PLXNA4,SEMA3A,SEMA3D,SEMA3G,SEMA4B,SEMA5A,SEMA6B,SEMA6D,SMURF1,SOX9,SYT1,TGFBR2,TMEM108,WNT3
GO:BP	protein localization to extracellular region	GO:0071692	0.000310662	ABCA1,ABL1,ACVR2B,ADAM9,ADCY6,ADRA2A,ANO1,ARF6,ARFIP1,ATG5,CADM1,CD2AP,CLOCK,CSF1R,EPHA5,FBN1,FRMD4A,GCG,GHR,GLUD1,IGF1,KLF7,MAPK14,MYO5A,NEUROD1,NOV,PAFAH1B1,PPID,PPP3CB,PRKCE,PTPN11,PTPRN,PTPRN2,RAB3B,RAB8A,RAB8B,RAF1,RFX6,SEC24A,SEL1L,SERP1,SOX4,SPTBN1,STXBP5L,SYT11,TGFBR2,VIP,VTCN1,WLS
GO:BP	regulation of peptide transport	GO:0090087	0.000312963	ABL1,ADAM9,ADCY6,ADRA2A,ANO1,ARC,ARF6,ARFIP1,ATG5,CADM1,CD2AP,CLOCK,CSF1R,DERL3,DNAJC27,EPHA5,ERLEC1,FRMD4A,GCG,GHR,GLUD1,GOPC,IGF1,KLF7,MAPK14,NF1,NOV,NR3C2,OPHN1,PPID,PPM1A,PPM1F,PPP3CB,PRKAA1,PRKCE,PRR5L,PTPN1,PTPN11,RFX6,RIOK2,SAR1A,SAR1B,SEC16A,SEC24A,SERP1,SLC7A11,SNX3,SOX4,SPTBN1,STXBP5L,SYT11,TGFBR2,UBE2G2,UBE2J1,UHMK1,VTCN1,WLS
GO:BP	synaptic vesicle exocytosis	GO:0016079	0.000313782	ADCY1,CACNB2,CACNB4,CADPS,CHRNA6,CPLX2,DGKI,DRD1,ERC2,GRIN3A,NAPB,PFN2,RAP1A,RIMS1,RIMS2,RIMS3,SNAPIN,STX2,STX3,STXBP5L,SYT1,UNC13A
GO:BP	peptide secretion	GO:0002790	0.000320652	ABCA1,ABL1,ACVR2B,ADAM9,ADCY6,ADRA2A,ANO1,ARF6,ARFIP1,ATG5,CADM1,CD2AP,CLOCK,CPE,CSF1R,EPHA5,FRMD4A,GCG,GHR,GLUD1,IGF1,KLF7,MAPK14,MYO5A,NEUROD1,NOV,NR3C2,PAFAH1B1,PPID,PPP3CB,PRKCE,PTPN11,PTPRN,PTPRN2,RAB3B,RAB8A,RAB8B,RAF1,RFX6,SEC24A,SEL1L,SERP1,SLC16A2,SOX4,SPTBN1,STXBP5L,SYT11,TGFBR2,VIP,VTCN1,WLS
GO:BP	positive regulation of nervous system development	GO:0051962	0.000320652	ABL2,BMP7,BMPR2,CBFA2T2,CDON,CHODL,CRKL,DAB2IP,DISC1,DLG5,DLX1,DSCAM,EGF,EPHB1,FLRT3,FZD3,FZD4,GHR,ID2,ITGA6,LPAR3,LRP2,LRRTM2,LRRTM3,MACF1,MAP6,MAPK6,MME,NCKIPSD,NEUROD1,NIN,NKX2-2,NRP1,NTRK2,PAFAH1B1,PHOX2B,PLXNA1,PLXNA2,PLXNA4,PLXNC1,PRKCI,RASSF10,SEMA3A,SLITRK4,SMURF1,SYT1,TCF12,TWF1,VWC2L,WNT3,ZNF609
GO:BP	embryonic organ development	GO:0048568	0.000324437	ABR,ACVR1,ALX4,ARID2,BMP7,CLRN1,EYA1,FBN1,FGF9,FGFR2,FLVCR1,FZD2,FZD3,HIPK1,HOXA11,ID2,IGF1,INSIG2,KCNQ4,KDM2B,KIF3A,LRIG1,LRIG3,MED1,MIB1,NEUROD1,PBX1,PCDH15,PDGFRA,RBBP6,RBPMS2,SEC24B,SH2B3,SIX4,SNAI1,SOBP,SOX21,SOX9,STK3,TBR1,TBX15,TBX3,TCF21,TGFBR2,TGFBR3,VANGL2,YAP1,ZFPM2
GO:BP	cellular metal ion homeostasis	GO:0006875	0.000352204	ABL1,ABL2,ADCY6,ANXA7,ATG5,ATP13A3,ATP1B3,ATP2B2,ATP2B4,ATP7A,C3AR1,CACNB2,CACNB4,CALB1,CALCR,CASR,CDH23,CXCR5,DISC1,DRD1,GALR1,GPR12,GPR65,GRIN2A,HTT,IREB2,ISCU,ITPR2,JPH1,KCTD7,KNG1,MYO5A,NMUR2,PLCB4,PLCL1,PRKCE,PTGDR,PTGER3,RAMP3,SCARA5,SLC11A2,SLC24A3,SLC24A4,SLC30A4,SLC30A7,SLC31A2,SLC39A10,SLC8A1,SLC8A3,STIM2,SWAP70,SYNPO,TACR1,TPCN1,TRPA1,TRPM7,UBASH3B
GO:BP	regulation of MAP kinase activity	GO:0043405	0.000361296	ADAM9,ADRA2A,AIDA,BMP7,CDK12,CRKL,DAB2IP,DUSP16,DUSP7,EGF,FGF18,FZD4,GHR,IGF1,LPAR3,MAP2K3,MAP2K4,MAP2K6,MAP3K12,MAP4K3,NF1,PDE5A,PDE6H,PDGFD,PTPN1,PTPN11,RAF1,SFRP2,SH2B3,SHC2,SPRED1,SPRED2,SPRY3,STK38,TAOK1,THBS1,TRIB1,VANGL2
GO:BP	regulation of cell morphogenesis	GO:0022604	0.000364987	ABL1,ANXA7,ARC,BAIAP2,BMPR2,BRWD1,CAMSAP1,CDC42EP3,CFDP1,CHODL,CORO1C,CRKL,CSF1R,DOCK5,DPYSL2,DSCAM,EPHA7,ERMN,FZD4,KANK1,KIF13B,LPAR3,MACF1,MAP6,NEDD4,NIN,NRP1,NTRK2,PAFAH1B1,PLXNA1,PLXNA2,PLXNA4,PLXNC1,RAC2,RAPGEF2,RHOB,RND3,SEMA3A,SEMA3D,SEMA3G,SEMA4B,SEMA6B,SEMA6D,SH3KBP1,SMURF1,SRCIN1,SYT1,TBR1,WDR1,WNT3,ZMYM2
GO:BP	morphogenesis of a branching structure	GO:0001763	0.000370519	ABL1,ACVR1,BMP7,COL13A1,DLG5,DLL4,EDNRA,EGF,EPHA7,ERMN,ESRP2,ETS2,ETV5,EYA1,GREM1,GZF1,HOXA11,KRAS,NRARP,NRP1,PBX1,RERE,SEMA3A,SFRP2,SIX4,SOX9,TCF21,TGFBR2,TP63,VANGL2,YAP1
GO:BP	response to hormone	GO:0009725	0.000387759	ABHD2,ADIPOR2,ADRA2A,BMP7,CLOCK,CREB1,CRKL,EGR1,EPHA5,ESR1,FBXO32,FOXO3,GHR,GNRHR,GSK3B,HNRNPU,IGF1,KANK1,KAT2B,KL,LEPR,LHCGR,LPIN2,MED1,MYO5A,NEDD4,NOS1,NR1D2,NR3C2,NR5A2,NRIP1,OGT,OSBPL8,PADI2,PGR,PID1,PPARA,PRKAA1,PRKAA2,PRKCE,PRKCI,PRLR,PTGDR,PTPN1,PTPN11,PTPRA,RAB31,RAB8A,RAB8B,RAMP3,RORA,RXFP2,SSTR1,STAT2,STAT5B,STEAP2,TCF21,TGFBR2,TGFBR3,THRB,TIMP2,TIMP3,TIMP4,TP63,TSC2,VDR,YAP1
GO:BP	negative regulation of neuron differentiation	GO:0045665	0.00039518	ASAP1,BMP7,DDX6,DLX1,EDNRB,EPHA7,GSK3B,ID2,JAG1,KANK1,LMX1A,MED1,MIB1,MYLIP,NKX2-2,NRP1,PBX1,PHOX2B,RAPGEF2,SEMA3A,SEMA3D,SEMA3G,SEMA4B,SEMA6B,SEMA6D,SNAPIN,SOX9,THRB,TLX3,WNT3
GO:BP	protein localization to membrane	GO:0072657	0.00039607	ANK1,ANK3,ARF6,CACNG2,CPE,CRKL,DLG3,EFR3A,EHD3,ETV5,EXOC5,FAM126A,GGA1,GOLPH3,GOPC,GRIN2A,GRIP1,ITGA4,LDLRAP1,LRP6,MACF1,MYO5A,NUP54,PDZD11,PEX26,PICALM,PID1,PLS1,PRKCI,RAB31,RAB32,RAB3B,RAB8A,RAB8B,RAMP3,RAPGEF2,SEC16A,SEC23A,SEC61A1,SEC61A2,SEC62,SEC63,SLC4A1,SLC7A11,SPTBN1,SRP14,SRP72,SSR3,STAC,STX7,TM9SF2,TM9SF3,TMEFF2,TTC8,TUB,VPS37B,ZDHHC7
GO:BP	cellular protein catabolic process	GO:0044257	0.000403327	CHFR,CLOCK,CTSS,CUL3,CUL4B,CUL5,CYLD,DAB2IP,DERL3,DISC1,DNAJB12,EDEM3,EGF,ENC1,ERLEC1,FAP,FBXL17,FBXL2,FBXO8,FURIN,GSK3B,HERC2,ITCH,KCTD10,KLHL20,LONP2,MAN1B1,MYLIP,NEDD4,OGT,OPHN1,OTUD7B,PCNP,POMT2,PRICKLE1,PSMD12,RAD23B,RBBP6,RNF103,RNF111,RNF146,RNF165,RNF180,RNF19A,RNF216,SEL1L,SIAH2,SMURF1,SPOPL,SPSB1,TMF1,TNFAIP1,TRIB1,TRIM2,UBE2D3,UBE2G1,UBE2G2,UBE2J1,UBE2K,UBE2W,UBE3C,UBQLN4,USP12,USP13,U…
GO:BP	outflow tract morphogenesis	GO:0003151	0.000404284	BMP7,BMPR2,CRKL,EYA1,FZD1,FZD2,ID2,JAG1,LRP2,NEDD4,NPY1R,NRP1,PARVA,SEC24B,SFRP2,TBX3,TGFBR2,ZFPM2
GO:BP	hormone secretion	GO:0046879	0.000416511	ACVR2B,ADCY6,ADRA2A,ANO1,BMP7,CLOCK,CPE,CREB1,EPHA5,FZD4,GALR1,GCG,GHR,GLUD1,IGF1,KLF7,MYO5A,NEUROD1,NOV,NR3C2,PPP3CB,PRKCE,PTPN11,PTPRN,PTPRN2,RAF1,RFX6,SERP1,SLC16A2,SOX4,STXBP5L,TBX3,TMF1,VIP
GO:BP	protein secretion	GO:0009306	0.000425701	ABCA1,ABL1,ACVR2B,ADAM9,ADCY6,ADRA2A,ANO1,ARF6,ARFIP1,ATG5,CADM1,CD2AP,CLOCK,CSF1R,EPHA5,FRMD4A,GCG,GHR,GLUD1,IGF1,KLF7,MAPK14,MYO5A,NEUROD1,NOV,PAFAH1B1,PPID,PPP3CB,PRKCE,PTPN11,PTPRN,PTPRN2,RAB3B,RAB8A,RAB8B,RAF1,RFX6,SEC24A,SEL1L,SERP1,SOX4,SPTBN1,STXBP5L,SYT11,TGFBR2,VIP,VTCN1,WLS
GO:BP	establishment of protein localization to extracellular region	GO:0035592	0.000425701	ABCA1,ABL1,ACVR2B,ADAM9,ADCY6,ADRA2A,ANO1,ARF6,ARFIP1,ATG5,CADM1,CD2AP,CLOCK,CSF1R,EPHA5,FRMD4A,GCG,GHR,GLUD1,IGF1,KLF7,MAPK14,MYO5A,NEUROD1,NOV,PAFAH1B1,PPID,PPP3CB,PRKCE,PTPN11,PTPRN,PTPRN2,RAB3B,RAB8A,RAB8B,RAF1,RFX6,SEC24A,SEL1L,SERP1,SOX4,SPTBN1,STXBP5L,SYT11,TGFBR2,VIP,VTCN1,WLS
GO:BP	chromosome organization	GO:0051276	0.000452717	ABL1,ARID1A,ARID2,ASCC3,ASH1L,ASXL1,ATAD2B,ATG5,ATRX,AUTS2,AXIN2,BCOR,BEND3,BRCA1,BRD1,BRE,CCNE2,CHD5,CHMP2B,CLOCK,CREBBP,CUL3,CUL4B,DCP2,DRD1,DSCC1,DYNC1LI1,ELK4,ERCC4,EYA1,EYA2,EYA4,EZH1,FANCD2,FMR1,GCG,HDAC9,HMBOX1,HNRNPU,HORMAD1,IRF4,JMJD6,KAT2B,KDM1B,KDM2B,KDM5A,MAD2L1,MAP3K12,MAU2,METTL8,MSH3,MSL2,MYSM1,NAA40,NEK7,NOS1,NUDT5,OGT,PAAF1,PADI2,PBRM1,PCGF2,PCGF3,PDS5A,PDS5B,PHC1,PHF13,PHF19,PHF…
GO:BP	positive regulation of kinase activity	GO:0033674	0.000460997	ABL1,ACVR2B,ADAM9,ADRA2A,ATG14,CARD10,CCNK,CCNT2,COPS8,CRKL,CSF1R,DAB2IP,DBF4,DGKQ,DSTYK,EGF,FGF18,FZD4,GCG,GHR,GPRC5B,GREM1,IGF1,IQGAP3,ITSN1,LPAR3,MAP2K3,MAP2K4,MAP2K6,MAP3K1,MAP3K12,MAP3K8,MAP4K3,MAP4K4,OSBPL8,PAK2,PARP16,PARP8,PDE5A,PDE6H,PDGFD,PTPN1,PTPN11,RAF1,RAPGEF2,RASSF2,SHC2,STK10,TAOK1,TGFBR2,THBS1,TNFSF15,TOM1L1,VANGL2,VAV2
GO:BP	regulation of exocytosis	GO:0017157	0.000516012	ABR,ADCY1,CACNB2,CACNB4,CADPS,CHRNA6,DGKI,DRD1,GRIN3A,NAPB,PFN2,RAB3B,RAB8A,RAB8B,RAC2,RAP1A,RIMS1,RIMS2,RIMS3,SNAPIN,STAM,STXBP5,STXBP5L,SYT1,SYT10,SYT11,SYT13,SYT15,VPS4B
GO:BP	positive regulation of secretion by cell	GO:1903532	0.000559743	ABL1,ADAM9,ANO1,ARF6,BMP7,CACNB2,CACNB4,CADM1,CADPS,CD2AP,CREB1,CSF1R,FRMD4A,GALR1,GCG,GHR,GLUD1,IGF1,MAPK14,PPID,PPP3CB,PRKCE,PTPN11,RFX6,SEC24A,SERP1,SOX4,SPTBN1,STAM,SYT1,TGFBR2,TMF1,VIP,VPS4B,VTCN1,WLS
GO:BP	negative regulation of cell population proliferation	GO:0008285	0.000560784	ADARB1,APC,ARID2,AXIN2,BMP7,BMPR2,BTG1,BTG2,CAMK2N1,CD274,CD80,COPS8,CSF1R,DAB2IP,DDAH1,DLG5,DLL4,EPHB1,ERBB4,FAP,GHR,ID2,ITCH,KAT2B,KDM2B,KIAA1024,KLF11,KLF13,MED1,NF1,NFIB,NGFR,NOV,PBRM1,PDE5A,PDS5B,PELO,PHF14,PHOX2B,PRDX4,PRKAR1A,PTPRK,RAF1,RAPGEF2,SFRP2,SH2B3,SOX4,SOX9,STK3,TFDP1,THBS1,TP53INP1,TRIB1,VAX1,VIP,VTCN1,XDH
GO:BP	negative regulation of catalytic activity	GO:0043086	0.000574557	ABL1,ADARB1,AIDA,AMOT,ARFGEF1,ARPP19,ATPIF1,BMP7,CAMK2N1,CAST,CBLB,CHORDC1,CORO1C,CSRNP2,CSRNP3,DAB2IP,DFFA,DGKI,DUSP16,DUSP7,ELFN2,ERRFI1,FURIN,GALR1,HEXIM1,HNRNPU,KAT2B,KDM5A,KIAA0430,KNG1,LEPR,LRP6,MAD2L1,NF1,NOS1,PAK2,PHACTR2,PI15,PICALM,PPM1E,PPM1F,PPP1R12A,PPP1R14C,PPP1R2,PPP4R4,PRKAR1A,PTPN1,RARRES1,SERPINF2,SFRP2,SH2B3,SH3RF1,SIAH2,SORBS2,SPRED1,SPRED2,SPRY3,STK38,TFPI,THBS1,TIMP2,TIMP3,T…
GO:BP	positive regulation of secretion	GO:0051047	0.000579771	ABL1,ADAM9,ANO1,ARF6,ATG5,BMP7,CACNB2,CACNB4,CADM1,CADPS,CD2AP,CREB1,CSF1R,FRMD4A,GALR1,GCG,GHR,GLUD1,IGF1,MAPK14,PPID,PPP3CB,PRKCE,PTPN11,RFX6,SEC24A,SERP1,SOX4,SPTBN1,STAM,SYT1,TGFBR2,TMF1,VIP,VPS4B,VTCN1,WLS
GO:BP	lipid metabolic process	GO:0006629	0.000619823	AACS,ABCA1,ABCD2,ABCD3,ABHD2,ACER3,ACOX3,ADRA2A,AGPAT5,ALG2,ATG14,BRCA1,CDS1,CERS6,CHKA,COL4A3BP,CREB1,CRKL,CSF1R,CYP46A1,DAB2IP,DAGLA,DGKD,DGKE,DGKG,DGKI,DGKQ,DHRS3,DOLPP1,EGR1,ELOVL4,ELOVL5,ELOVL7,ENPP6,FAM126A,GDE1,GK5,GNLY,GPAM,GPCPD1,GPLD1,ID2,IDH1,IMPA2,IMPAD1,INPP4A,INSIG2,IP6K3,ITGB8,LCLAT1,LEPR,LHCGR,LPCAT2,LPGAT1,LPIN2,MAPK14,MED1,MID1IP1,MLYCD,MTTP,MYO5A,NAA40,NAPEPLD,NEU3,NR1D2,NR5A2,…
GO:BP	regulation of transmembrane transport	GO:0034762	0.000687937	ABL1,ARC,ATG5,AZIN1,CACNA1C,CACNB2,CACNB4,CACNG2,CLTCL1,CTTNBP2NL,DRD1,EDNRA,EHD3,FGF12,FGF14,GPD1L,HTT,IGF1,KCNA4,KCNC4,KCNE4,KCNG4,KCNH1,KCNIP4,KCNJ12,KCNJ2,KCNV1,MAPK14,MYO5A,NEDD4,NETO2,OSBPL8,PID1,PRKCE,PRKCI,PTPN11,RAMP3,SCN2A,SCN3A,SCN3B,SCN4B,SCN8A,SCN9A,SESTD1,SLC1A2,STAC,STIM2,THBS1,UBASH3B,WDR1,YES1
GO:BP	protein modification by small protein removal	GO:0070646	0.000694044	ASXL1,COPS8,CYLD,FAM105B,ITCH,MYSM1,OTUD6B,OTUD7B,SENP5,SPATA2,STAMBPL1,TNIP1,USP12,USP13,USP22,USP28,USP3,USP31,USP32,USP37,USP38,USP45,USP46,USP47,USP48,VCPIP1,YOD1
GO:BP	protein deubiquitination	GO:0016579	0.000698652	ASXL1,CYLD,FAM105B,ITCH,MYSM1,OTUD6B,OTUD7B,SPATA2,STAMBPL1,TNIP1,USP12,USP13,USP22,USP28,USP3,USP31,USP32,USP37,USP38,USP45,USP46,USP47,USP48,VCPIP1,YOD1
GO:BP	negative regulation of cellular component organization	GO:0051129	0.000705108	ANTXR1,APC,ARFGEF1,ARHGAP28,ASAP1,ATAD2B,ATG5,ATRX,BCOR,BMP7,BRCA1,CAMSAP1,CCP110,CORO1C,CTNNA2,DCP2,DFFA,DYNC1LI1,EPHA7,ERCC4,FAP,FHOD3,GSK3B,HNRNPU,HORMAD1,IGF1,KANK1,KAT2B,KDM5A,LRRTM2,MAD2L1,MDM1,MID1IP1,MYLIP,NLRC3,NRP1,PACSIN2,PFN2,PICALM,PPM1A,PROM2,RAF1,RAPGEF2,RIOK3,SEMA3A,SEMA3D,SEMA3G,SEMA4B,SEMA6B,SEMA6D,SNAPIN,SNX33,SPTBN1,SWAP70,SYT11,TAOK1,TMEFF2,TMOD2,TNKS,TWF1,UBQLN4,WASL,WNT3
GO:BP	Wnt signaling pathway	GO:0016055	0.000723948	ABL1,APC,AXIN2,CPE,CSNK1A1,CSNK1G1,CUL3,CYLD,DAAM2,DAB2IP,DISC1,DIXDC1,DKK2,EGF,EGR1,FGF9,FOXO3,FZD1,FZD2,FZD3,FZD4,FZD6,GSK3B,KANK1,KLHL12,LRP6,LRRK1,MAPK14,NRARP,PPM1A,PRICKLE1,RNF146,ROR1,SFRP2,SIAH2,SNX3,SOX4,SOX9,STK3,TNKS,TSC2,USP47,VANGL2,WLS,WNT10A,WNT3,WNT7B,YAP1
GO:BP	positive regulation of cell development	GO:0010720	0.000733102	ABL1,ABL2,BMP7,BMPR2,CBFA2T2,CDON,CHODL,CRKL,DAB2IP,DISC1,DLG5,DLX1,DOCK5,DSCAM,FZD3,FZD4,HOXA11,ID2,IGF1,ITGA6,LPAR3,LRP2,MACF1,MAP6,MAPK6,MME,NCKIPSD,NEUROD1,NIN,NKX2-2,NRP1,NTRK2,PAFAH1B1,PDE5A,PHOX2B,PLXNA1,PLXNA2,PLXNA4,PLXNC1,PRKCI,RASSF10,SEMA3A,SMURF1,SYT1,TCF12,TRIB1,TWF1,VWC2L,WNT3,ZNF609
GO:BP	regulation of neurotransmitter secretion	GO:0046928	0.000735968	ADCY1,CACNB2,CACNB4,CHRNA6,CPLX2,DGKI,DRD1,GRIN3A,KCNC4,MCTP2,NAPB,NF1,PFN2,RAP1A,RIMS1,RIMS2,RIMS3,SNAPIN,STXBP5L,SYT1
GO:BP	response to glucose	GO:0009749	0.000735968	ACVR2B,ADCY6,ADRA2A,ANO1,EGR1,EPHA5,GCG,KLF7,NEUROD1,PPP3CB,PRKAA1,PRKAA2,PRKCE,PTPRN,PTPRN2,RAF1,RFX6,RMI1,SOX4,THBS1
GO:BP	ear development	GO:0043583	0.000807668	ABR,ATG5,BMPER,CCM2,CDH23,CLRN1,EYA1,FGF9,FZD2,FZD3,GABRB2,IGF1,INSIG2,JAG1,JAG2,KCNQ4,KIF3A,LRIG1,LRIG3,NEUROD1,PAFAH1B1,PCDH15,PHOX2B,PTPN11,ROR1,SEC24B,SIX4,SOBP,SOX21,SOX9,TTC8,USH2A,VANGL2
GO:BP	regulation of cell adhesion	GO:0030155	0.000809371	ABL1,ADAM19,ADAM9,BMP7,CBFB,CD274,CD47,CD80,CORO1C,CRKL,CYLD,DLG5,DOCK5,DSCAM,EFNB1,EGFLAM,EPHA7,FADD,FZD4,GREM1,IGF1,ITCH,ITGA6,JAG1,JAG2,KANK1,KNG1,MACF1,MAPK14,NF1,NFAT5,NID1,NRARP,NRP1,NUAK1,ONECUT2,PAG1,PDE3B,PDE5A,PLXNA1,PLXNA2,PLXNA4,PLXNC1,PPARA,PPM1F,PPP1R12A,PRKAR1A,PRKCE,PTPN11,RAC2,SH2B3,SOX9,SWAP70,TGFBR2,TGFBR3,THBS1,UBASH3B,VTCN1
GO:BP	chromatin organization	GO:0006325	0.000833726	ARID1A,ARID2,ASH1L,ASXL1,ATAD2B,ATG5,ATRX,AUTS2,BCOR,BEND3,BRCA1,BRD1,BRE,CHD5,CLOCK,CREBBP,CUL4B,DRD1,ELK4,EYA1,EYA2,EYA4,EZH1,FMR1,GCG,HDAC9,HNRNPU,IRF4,JMJD6,KAT2B,KDM1B,KDM2B,KDM5A,MAP3K12,METTL8,MSL2,MYSM1,NAA40,NOS1,NUDT5,OGT,PAAF1,PADI2,PBRM1,PCGF2,PCGF3,PHC1,PHF19,PHF20,POLE3,PPHLN1,PRKAA1,PRKAA2,RCOR1,RERE,SAP30L,SETD3,SETD6,SETD7,SMCHD1,SNAI1,SOX9,TBL1X,TLK1,TP63,UBN1,UHRF1,USP22,USP3,W…
GO:BP	cell-cell signaling by wnt	GO:0198738	0.000938428	ABL1,APC,AXIN2,CPE,CSNK1A1,CSNK1G1,CUL3,CYLD,DAAM2,DAB2IP,DISC1,DIXDC1,DKK2,EGF,EGR1,FGF9,FOXO3,FZD1,FZD2,FZD3,FZD4,FZD6,GSK3B,KANK1,KLHL12,LRP6,LRRK1,MAPK14,NRARP,PPM1A,PRICKLE1,RNF146,ROR1,SFRP2,SIAH2,SNX3,SOX4,SOX9,STK3,TNKS,TSC2,USP47,VANGL2,WLS,WNT10A,WNT3,WNT7B,YAP1
GO:BP	response to abiotic stimulus	GO:0009628	0.000967764	ADRB1,AK4,ANO1,ANXA7,ATG7,BRE,CACNB4,CCND2,CHORDC1,CLOCK,CREBBP,CUL4B,DCUN1D3,DDAH1,DNAJA2,DRD1,EDNRA,EGR1,EPHB1,ERCC4,EYA1,FADD,FANCD2,GRIN2A,HIF1AN,HTT,ID2,IGF1,ITPR2,KRAS,MAP2K4,MAP3K1,MAP4K3,MAPK14,MDM4,MEIS2,MME,MMP24,NEDD4,NF1,NOS1,OPN3,PCDH15,PER2,POLE3,POLH,PPID,PRKAA1,PRKCE,PTPRK,RAF1,RCSD1,RDH12,RHOB,SCARA5,SFRP2,SLC11A2,SLC12A5,SLC1A2,SLC38A3,SLC7A11,SLC8A1,SLC8A3,SLC9A1,SOX9,ST8SIA1,S…
GO:BP	response to monosaccharide	GO:0034284	0.00100478	ACVR2B,ADCY6,ADRA2A,ANO1,EGR1,EPHA5,GCG,KLF7,NEUROD1,PPP3CB,PRKAA1,PRKAA2,PRKCE,PTPRN,PTPRN2,RAF1,RFX6,RMI1,SOX4,THBS1
GO:BP	response to hexose	GO:0009746	0.00100478	ACVR2B,ADCY6,ADRA2A,ANO1,EGR1,EPHA5,GCG,KLF7,NEUROD1,PPP3CB,PRKAA1,PRKAA2,PRKCE,PTPRN,PTPRN2,RAF1,RFX6,RMI1,SOX4,THBS1
GO:BP	secretory granule organization	GO:0033363	0.00104051	ABCA1,AGFG1,CREB1,PAFAH1B1,PTPRN,SPACA1,TBC1D20,TBPL1,TMF1,ZPBP2
GO:BP	cell surface receptor signaling pathway involved in cell-cell signaling	GO:1905114	0.00104453	ABL1,APC,AXIN2,CHRNA6,CPE,CSNK1A1,CSNK1G1,CUL3,CYLD,DAAM2,DAB2IP,DGKI,DISC1,DIXDC1,DKK2,EGF,EGR1,FGF9,FOXO3,FZD1,FZD2,FZD3,FZD4,FZD6,GHR,GLRA1,GLRA2,GRIN2A,GSK3B,KANK1,KLHL12,LRP6,LRRK1,MAPK14,NRARP,PPM1A,PRICKLE1,RNF146,ROR1,SFRP2,SIAH2,SNX3,SOX4,SOX9,STK3,TMEM108,TNKS,TSC2,USP47,VANGL2,WLS,WNT10A,WNT3,WNT7B,YAP1
GO:BP	regulation of establishment of protein localization	GO:0070201	0.00107565	ABL1,ADAM9,ADCY6,ADRA2A,ANO1,ARC,ARF6,ARFIP1,ATG5,CADM1,CD2AP,CLOCK,CSF1R,DERL3,DNAJC27,EPHA5,ERLEC1,FRMD4A,GCG,GHR,GLUD1,GOPC,IGF1,KLF7,MAPK14,NF1,NOV,OPHN1,PPID,PPM1A,PPM1F,PPP3CB,PRKAA1,PRKCE,PRR5L,PTPN1,PTPN11,RFX6,RIOK2,SAR1A,SAR1B,SEC16A,SEC24A,SERP1,SLC7A11,SNX3,SOX4,SPTBN1,STXBP5L,SYT11,TGFBR2,UBE2G2,UBE2J1,UHMK1,VTCN1,WLS
GO:BP	renal system development	GO:0072001	0.00111669	ACVR2B,BMP7,BMPER,CALB1,DLG5,EPHA7,EYA1,GREM1,GZF1,HOXA11,HS2ST1,ID2,ITGA6,JAG1,JMJD6,KIF3A,LMX1B,MME,NF1,NID1,NRP1,PBX1,PDGFRA,PROM1,RRM2B,SEC61A1,SIX4,SMAD5,SOX4,SOX9,TBX18,TCF21,TGFBR3,TIPARP,TTC8,VANGL2,YAP1
GO:BP	positive regulation of protein kinase activity	GO:0045860	0.00112418	ABL1,ACVR2B,ADAM9,ADRA2A,CARD10,CCNK,CCNT2,COPS8,CRKL,CSF1R,DAB2IP,DBF4,DGKQ,EGF,FGF18,FZD4,GCG,GHR,GPRC5B,GREM1,IGF1,IQGAP3,LPAR3,MAP2K3,MAP2K4,MAP2K6,MAP3K1,MAP3K12,MAP3K8,MAP4K3,MAP4K4,OSBPL8,PAK2,PARP16,PARP8,PDE5A,PDE6H,PDGFD,PTPN1,PTPN11,RAF1,RAPGEF2,RASSF2,SHC2,STK10,TAOK1,TGFBR2,THBS1,TNFSF15,TOM1L1,VANGL2
GO:BP	mesenchyme development	GO:0060485	0.00112441	ACVR1,AXIN2,BMP7,BMPR2,BNC2,CORO1C,DAB2IP,DLG5,EDNRA,EDNRB,EFNB1,ERBB4,FGF9,ID2,JAG1,KBTBD8,KLHL12,LRP6,NEDD4,NRP1,PHOX2B,POGLUT1,RRBP1,SEMA3A,SEMA3D,SEMA3G,SEMA4B,SEMA6B,SEMA6D,SFRP2,SIX4,SNAI1,SOX9,TCF21,TGFBR2,TGFBR3,WNT10A,YAP1
GO:BP	positive regulation of GTPase activity	GO:0043547	0.00113827	ABR,ADRB1,AGAP1,AGFG1,ARHGAP1,ARHGAP26,ARHGAP28,ARHGEF12,ASAP1,CCL20,CORO1C,CRKL,DAB2IP,DOCK5,ELMOD2,GIT2,ITGA6,LLGL2,MAPRE2,NF1,NRP1,OPHN1,PICALM,RABGAP1,RALBP1,RAP1GAP2,RAPGEF2,RASA1,RASGRP3,RGS6,RGS7,RUNDC1,SEC23A,SNX18,SRGAP1,SRGAP2,SRGAP3,STXBP5,STXBP5L,SYNGAP1,TBC1D15,TBC1D20,TBC1D22B,TBC1D2B,TBC1D8,TBCK,TNFAIP1,TSC2,USP6NL
GO:BP	positive regulation of neurogenesis	GO:0050769	0.00114393	ABL2,BMP7,BMPR2,CBFA2T2,CDON,CHODL,CRKL,DAB2IP,DISC1,DLG5,DLX1,DSCAM,FZD3,FZD4,ID2,ITGA6,LPAR3,LRP2,MACF1,MAP6,MAPK6,MME,NCKIPSD,NEUROD1,NIN,NKX2-2,NRP1,NTRK2,PAFAH1B1,PHOX2B,PLXNA1,PLXNA2,PLXNA4,PLXNC1,PRKCI,RASSF10,SEMA3A,SMURF1,SYT1,TCF12,TWF1,VWC2L,WNT3,ZNF609
GO:BP	negative regulation of molecular function	GO:0044092	0.00117784	ABL1,ADARB1,AIDA,AMOT,ARFGEF1,ARHGAP28,ARPP19,ATPIF1,BMP7,C9ORF72,CAMK2N1,CAST,CBLB,CHORDC1,CORO1C,CSRNP2,CSRNP3,CTTNBP2NL,CYLD,DAB2IP,DFFA,DGKI,DISC1,DKK2,DUSP16,DUSP7,ELFN2,ERCC4,ERRFI1,FAM105B,FURIN,GALR1,HEXIM1,HNRNPU,ID2,ITCH,ITGA4,KAT2B,KCNE4,KDM5A,KIAA0430,KNG1,LEPR,LRP6,MAD2L1,MED13,NEDD4,NF1,NLRC3,NOS1,PAK2,PHACTR2,PI15,PICALM,PPM1E,PPM1F,PPP1R12A,PPP1R14C,PPP1R2,PPP4R4,PRKAR1A,PTPN1,RAM…
GO:BP	cardiac muscle tissue development	GO:0048738	0.00118623	ACTC1,ACVR1,ALPK3,ARID2,ATG5,BMP7,CREB1,DLL4,ERBB4,FGF9,FHOD3,GREM1,HNRNPU,ID2,IGF1,LRP2,MAPK14,MED1,MYH11,MYLK3,NEBL,PDGFRA,PRKAR1A,SGCB,SGCD,SOX6,TBX3,YAP1,ZFPM2
GO:BP	hormone transport	GO:0009914	0.00121831	ACVR2B,ADCY6,ADRA2A,ANO1,BMP7,CLOCK,CPE,CREB1,EPHA5,FZD4,GALR1,GCG,GHR,GLUD1,IGF1,KLF7,MYO5A,NEUROD1,NOV,NR3C2,PPP3CB,PRKCE,PTPN11,PTPRN,PTPRN2,RAF1,RFX6,SERP1,SLC16A2,SOX4,STXBP5L,TBX3,TMF1,VIP
GO:BP	negative regulation of cell adhesion	GO:0007162	0.00130293	ABL1,CBFB,CD274,CD80,CORO1C,DLG5,DSCAM,FZD4,ITCH,JAG1,KANK1,KNG1,NF1,NRARP,PAG1,PDE3B,PDE5A,PLXNA1,PLXNA2,PLXNA4,PLXNC1,PPARA,PPM1F,PRKAR1A,PTPN11,SH2B3,SOX9,SWAP70,TGFBR3,THBS1,UBASH3B,VTCN1
GO:BP	neural crest cell development	GO:0014032	0.0013611	ACVR1,BMP7,CORO1C,EDNRA,EDNRB,EFNB1,ERBB4,ID2,JAG1,KBTBD8,KLHL12,NRP1,PHOX2B,SEMA3A,SEMA3D,SEMA3G,SEMA4B,SEMA6B,SEMA6D,SOX9
GO:BP	regulation of synaptic vesicle cycle	GO:0098693	0.0013611	ADCY1,CACNB2,CACNB4,CHRNA6,DGKI,DGKQ,DRD1,GRIN3A,NAPB,PCDH17,PFN2,PPP3CB,RAB3B,RAP1A,RIMS1,RIMS2,RIMS3,SNAPIN,STXBP5L,SYT1
GO:BP	response to drug	GO:0042493	0.00148459	ABL1,ADAM9,ADCY3,ADCY6,ATG5,ATRX,BMP7,CAT,CHRNA6,CREB1,CRKL,CYP2U1,DGKQ,DRD1,EPHA5,FBXO32,FZD1,FZD4,GABPA,GALR1,GHR,GLRA1,GLRA2,GNAO1,GOT2,GRIN2A,GRIN3A,HMP19,HTR1F,HTR7,ITPR2,JAG1,LRP2,MAPK14,NOS1,PPM1E,PPM1F,PPP1R12A,PPP2R2A,PPP3CB,PRKAA1,PRKAA2,PRKCE,PTPN11,RAB3B,RHOB,SFRP2,SLC12A5,SLC17A6,SLC1A2,SLC25A15,SLC36A1,SLC38A3,SLC6A17,SLC6A9,SLC7A11,SOX9,SRP14,SRP72,SYT1,SYT10,SYT11,SYT13,SYT15,TGFB…
GO:BP	negative regulation of apoptotic process	GO:0043066	0.00153276	ABL1,ACTC1,ACVR1,ADNP,API5,ARF4,ATG5,AVEN,BMP7,BRE,CFDP1,CSF1R,DFFA,DLX1,DSTYK,EYA1,EYA2,EYA4,FADD,FZD3,GABRB2,GCG,GHR,GREM1,GRK5,HTT,IGF1,ITGA6,ITSN1,KDM2B,KLHL20,KRAS,LRP2,LRP6,MAD2L1,MAP2K4,MAP3K12,MDM4,MED1,MNT,MTDH,NEUROD1,NRP1,NTRK2,PAK2,PRKAA1,PRKAA2,PRKCI,PTPN1,RAF1,RRM2B,RTKN2,SFRP2,SH3RF1,SIAH2,SIX4,SLC39A10,SNAI1,SOX9,TBX3,THBS1,TMF1,TNFAIP8,TXNDC12,USP47,VIP,VTCN1,YAP1
GO:BP	positive regulation of catabolic process	GO:0009896	0.00154817	ABCD2,ADRA2A,APC,ATG5,ATG7,C9ORF72,CNOT6L,CUL4B,DAB2IP,DISC1,EGF,FOXO3,FYCO1,GGA1,GRSF1,GSK3B,HTT,IGF1,ITCH,MYLIP,NEDD4,PIP4K2A,PRICKLE1,PRKAA1,PRKAA2,PRKCE,PRR5L,PTPN1,RNF180,RNF19A,SESN3,SMURF1,SNX33,SOX9,SPTLC2,TIPARP,TNRC6A,TNRC6B,TPCN1,TRIB1,TSC2,USP13,VIP,YTHDF2,ZER1,ZYG11B
GO:BP	negative regulation of intracellular signal transduction	GO:1902532	0.00188219	ABL1,AIDA,ARRDC3,ASH1L,BMP7,CAMK2N1,CD2AP,CUL3,CYLD,DAB2IP,DLG5,DUSP16,DUSP7,GPD1L,ITCH,KANK1,KCTD10,KIAA1024,NF1,NLRC3,NOV,OTUD7B,PAFAH1B1,PDE11A,PDE3B,PPM1A,PRKAA1,PRKAA2,PTPN1,RASA1,RASSF2,RIOK3,RRM2B,RTKN2,SCAI,SESN3,SFRP2,SH2B3,SNAI1,SPRED1,SPRED2,SPRY3,STK38,THBS1,TIMP3,TNFAIP1,TNIP1,TSC2,TXNDC12,USP47,WWC2,XDH
GO:BP	negative regulation of phosphorylation	GO:0042326	0.00188292	ABL1,ADARB1,AIDA,ASH1L,ATG14,BMP7,C9ORF72,CAMK2N1,CBLB,CHORDC1,CORO1C,CRKL,CYLD,DAB2IP,DGKQ,DUSP16,DUSP7,ERRFI1,GPD1L,HEXIM1,HNRNPU,ITCH,KAT2B,KIRREL,LRP6,LRRK1,NF1,PAFAH1B1,PID1,PPM1E,PPM1F,PRKAR1A,PRR5L,PTPN1,RASSF2,SFRP2,SH2B3,SPRED1,SPRED2,SPRY3,STK38,TIMP3,TNIP1,TRIB1,UBASH3B,WARS,XDH
GO:BP	respiratory system development	GO:0060541	0.00194773	ACVR2B,ASXL1,ATXN1L,BMPR2,CREB1,DLG5,ERRFI1,ESRP2,FGF18,FGF9,JMJD6,KRAS,NFIB,PDGFRA,PGR,PHF14,PHOX2B,SEC24B,SIX4,SLC7A11,SMCHD1,SOX9,SRSF6,TCF21,TGFBR2,TGFBR3,THRB,VANGL2,YAP1,ZFPM2
GO:BP	regulation of cellular component size	GO:0032535	0.00196219	ABL1,ANXA7,ARF6,ARFGEF1,ARHGAP28,BAIAP2,BMPR2,CDC42EP3,CREB1,CTNNA2,DPYSL2,DSCAM,EPHA7,FHOD3,KANK1,KIRREL,LPAR3,MACF1,NRP1,NTRK2,PEX11A,PFN2,PICALM,PLS1,PLXNA4,PRKCE,RAB22A,RAB3B,RICTOR,SEMA3A,SEMA3D,SEMA3G,SEMA4B,SEMA6B,SEMA6D,SLC12A5,SPTBN1,SWAP70,TMOD2,TWF1,VAV2,WASL,WDR1,WNT3
GO:BP	reproductive structure development	GO:0048608	0.00207151	ACVR2A,ASH1L,ATRX,BMP7,CRKL,FANCF,FGF9,FNDC3A,FOXO3,FZD4,GAS2,HOXA11,LEPR,LFNG,LHCGR,LHX8,LRP2,PDGFRA,PGR,PRDX4,PTPN11,SEMA3A,SFRP2,SIX4,SNAI1,SOX9,STK3,TAF4,TBC1D20,TBX3,TCF21,TIPARP,TMF1,TP63,ZFPM2
GO:BP	activation of protein kinase activity	GO:0032147	0.00207151	ABL1,ACVR2B,ADAM9,ADRA2A,CARD10,COPS8,CRKL,DAB2IP,DGKQ,EGF,GHR,GPRC5B,GREM1,IGF1,LPAR3,MAP2K3,MAP2K4,MAP2K6,MAP3K1,MAP3K12,MAP3K8,MAP4K3,MAP4K4,OSBPL8,PDE6H,PTPN1,PTPN11,RAF1,SHC2,STK10,TAOK1,TGFBR2,THBS1,TNFSF15,TOM1L1
GO:BP	regulation of anatomical structure size	GO:0090066	0.00217751	ABL1,ADRB1,ANXA7,ARF6,ARFGEF1,ARHGAP28,ATG5,BAIAP2,BMPR2,CDC42EP3,CREB1,CTNNA2,DOCK5,DPYSL2,DRD1,DSCAM,EDNRA,EDNRB,EPHA7,FHOD3,HTR7,KANK1,KIRREL,LPAR3,MACF1,NOS1,NRP1,NTRK2,PEX11A,PFN2,PICALM,PLS1,PLXNA4,PRKCE,RAB22A,RAB3B,RICTOR,SEMA3A,SEMA3D,SEMA3G,SEMA4B,SEMA6B,SEMA6D,SLC12A5,SPTBN1,SWAP70,TMOD2,TWF1,VAV2,VIP,WASL,WDR1,WNT3
GO:BP	branching morphogenesis of an epithelial tube	GO:0048754	0.00225911	ABL1,ACVR1,BMP7,DLG5,DLL4,EDNRA,EGF,ESRP2,ETS2,ETV5,EYA1,GREM1,GZF1,HOXA11,KRAS,NRARP,NRP1,PBX1,SFRP2,SIX4,SOX9,TCF21,TGFBR2,VANGL2,YAP1
GO:BP	positive regulation of organelle organization	GO:0010638	0.00228215	ABL1,ARF6,ASAP1,ATRX,AUTS2,BAIAP2,BRCA1,CCP110,CDC42EP3,CNOT6,CNOT6L,CTNNA2,CUL3,DDHD1,EGF,FAM179B,FMR1,FYCO1,G3BP2,GCG,GSK3B,HMBOX1,HNRNPU,HTT,IGF1,KIRREL,LMAN1,NEK7,NIN,NOS1,NRP1,OGT,PAN3,PFN2,PHF19,PIP4K2A,PPHLN1,PPM1E,PPM1F,PRKAA1,PRKCE,RICTOR,SMURF1,SPAST,STX18,SURF4,SWAP70,SYNPO,SYNPO2,SYT1,TGFBR2,TNKS,VPS4B,WASL,WDR1
GO:BP	insulin secretion	GO:0030073	0.00230099	ACVR2B,ADCY6,ADRA2A,ANO1,CLOCK,EPHA5,GCG,GHR,GLUD1,IGF1,KLF7,MYO5A,NEUROD1,NOV,PPP3CB,PRKCE,PTPN11,PTPRN,PTPRN2,RAF1,RFX6,SERP1,SOX4,STXBP5L
GO:BP	acrosome assembly	GO:0001675	0.00234276	AGFG1,PAFAH1B1,SPACA1,TBC1D20,TBPL1,TMF1,ZPBP2
GO:BP	cardiac cell development	GO:0055006	0.00239049	ACTC1,ALPK3,ATG5,FHOD3,HNRNPU,ID2,IGF1,JAG1,MYH11,MYLK3,NEBL,PDGFRA,SGCB,SGCD,TBX3
GO:BP	reproductive system development	GO:0061458	0.00243414	ACVR2A,ASH1L,ATRX,BMP7,CRKL,FANCF,FGF9,FNDC3A,FOXO3,FZD4,GAS2,HOXA11,LEPR,LFNG,LHCGR,LHX8,LRP2,PDGFRA,PGR,PRDX4,PTPN11,SEMA3A,SFRP2,SIX4,SNAI1,SOX9,STK3,TAF4,TBC1D20,TBX3,TCF21,TIPARP,TMF1,TP63,ZFPM2
GO:BP	organophosphate metabolic process	GO:0019637	0.00256938	ACPP,ADCY1,ADCY3,ADCY6,ADCY9,ADSS,AGPAT5,AK1,AK2,AK3,AK4,AMPD3,ATG14,ATP5F1,BPGM,CACNB4,CDS1,CHKA,COASY,CSF1R,DAB2IP,DGKQ,ELOVL4,ELOVL5,ELOVL7,FAM126A,GDE1,GFPT1,GFPT2,GK5,GPAM,GPCPD1,GPD1L,GPLD1,H6PD,IDH1,IGF1,IMPA2,IMPAD1,INPP4A,IP6K3,IPMK,ITPK1,ITPKB,LCLAT1,LHCGR,LPCAT2,LPGAT1,MLYCD,MOCS1,NAPEPLD,NOS1,NT5C2,NT5E,NUDT5,NUS1,OCRL,OGT,PANK1,PDE5A,PFKFB2,PFKFB3,PGAP1,PGK1,PGP,PI4K2A,PI4K2B,PID1,PI…
GO:BP	divalent inorganic cation homeostasis	GO:0072507	0.00256984	ABL1,ABL2,ADCY6,ANXA7,ATG5,ATP13A3,ATP2B2,ATP2B4,C3AR1,CACNB2,CACNB4,CALB1,CALCR,CASR,CDH23,CXCR5,DISC1,DRD1,GALR1,GPR12,GPR65,GRIN2A,HTT,ITPR2,JPH1,KL,KNG1,MYO5A,NMUR2,PLCB4,PLCL1,PRKCE,PTGDR,PTGER3,RAMP3,SGCD,SLC24A3,SLC24A4,SLC30A4,SLC30A7,SLC39A10,SLC8A3,SNX10,STIM2,SWAP70,SYNPO,TACR1,TPCN1,TRPA1,TRPM7,UBASH3B
GO:BP	regulation of neurotransmitter transport	GO:0051588	0.00285211	ADCY1,CACNB2,CACNB4,CHRNA6,CPLX2,DGKI,DRD1,GRIN3A,KCNC4,MCTP2,NAPB,NF1,NOS1,PFN2,RAB3B,RAP1A,RIMS1,RIMS2,RIMS3,SNAPIN,STXBP5L,SYT1
GO:BP	anion transport	GO:0006820	0.00285337	ABCA1,ABCD3,ANO1,ANO3,ANO5,ATP10A,ATP10B,ATP10D,ATP8A1,ATP8B1,BEST4,CACNB4,CLCN4,CLCN5,CLCN6,COL4A3BP,GABRB2,GABRG2,GLRA1,GLRA2,GLTP,GOT2,LRP2,LRRC8B,MTTP,NF1,NMUR2,OSBPL5,OSBPL8,PITPNM2,PLA2G10,PLA2G12A,SCARB2,SLC12A5,SLC16A14,SLC16A2,SLC17A6,SLC1A2,SLC24A3,SLC24A4,SLC25A15,SLC26A4,SLC26A7,SLC26A9,SLC35B4,SLC35D1,SLC36A1,SLC38A1,SLC38A2,SLC38A3,SLC3A1,SLC4A1,SLC4A7,SLC6A1,SLC6A17,SLC6A9,SLC7A11,…
GO:BP	peptide hormone secretion	GO:0030072	0.00285816	ACVR2B,ADCY6,ADRA2A,ANO1,CLOCK,CPE,EPHA5,GCG,GHR,GLUD1,IGF1,KLF7,MYO5A,NEUROD1,NOV,NR3C2,PPP3CB,PRKCE,PTPN11,PTPRN,PTPRN2,RAF1,RFX6,SERP1,SLC16A2,SOX4,STXBP5L,VIP
GO:BP	response to nitrogen compound	GO:1901698	0.00289581	ABCA1,ADCY6,ATRX,CREB1,CRKL,DERL3,DGKQ,DNAJB12,DRD1,EDEM3,EGR1,ERLEC1,FOXO3,GABPA,GABRG2,GHR,GLRA1,GLRA2,GNAO1,GNRHR,GRIN2A,GSK3B,HMP19,HTR1F,HTR7,IGF1,ITGA4,ITPR2,JAG1,KANK1,KAT2B,KL,LPIN2,MAN1B1,MAPK14,MYD88,MYO5A,NGFR,NR3C2,OGT,OSBPL8,PDGFRA,PID1,POMT2,PPP2R2A,PRKAA1,PRKAA2,PRKCE,PRKCI,PTPN1,PTPN11,PTPRA,RAB31,RAB8A,RAB8B,RAMP3,RAP1A,RAPGEF2,RFTN2,RIOK3,RNF103,RNF165,RRAGD,SEL1L,SESN3,SLC1A2,S…
GO:BP	response to organonitrogen compound	GO:0010243	0.00298992	ABCA1,ADCY6,CREB1,DERL3,DGKQ,DNAJB12,DRD1,EDEM3,EGR1,ERLEC1,FOXO3,GABPA,GABRG2,GHR,GLRA1,GLRA2,GNAO1,GNRHR,GRIN2A,GSK3B,HMP19,HTR1F,HTR7,IGF1,ITGA4,ITPR2,JAG1,KANK1,KAT2B,KL,LPIN2,MAN1B1,MAPK14,MYD88,MYO5A,NGFR,NR3C2,OGT,OSBPL8,PDGFRA,PID1,POMT2,PPP2R2A,PRKAA1,PRKAA2,PRKCE,PRKCI,PTPN1,PTPN11,PTPRA,RAB31,RAB8A,RAB8B,RAMP3,RAP1A,RAPGEF2,RNF103,RNF165,RRAGD,SEL1L,SESN3,SLC1A2,SOX9,STAT2,STAT5B,TGFBR…
GO:BP	calcium ion transport	GO:0006816	0.00311399	ABL1,ATG5,ATP2B2,ATP2B4,ATP2C1,CACHD1,CACNA1C,CACNB2,CACNB4,CACNG2,CALB1,CASR,CDH23,DRD1,EGF,EHD3,FGF14,GCG,GRIN2A,GRIN3A,HTT,IL16,ITPR2,JPH1,MICU1,MYO5A,NCS1,NMUR2,NOS1,PLCB4,PLCL1,PRKCE,RAMP3,SEC61A1,SESTD1,SLC24A3,SLC24A4,SLC8A1,SLC8A3,STAC,STIM2,TPCN1,TRPA1,TRPM7,UBASH3B
GO:BP	negative regulation of programmed cell death	GO:0043069	0.00321363	ABL1,ACTC1,ACVR1,ADNP,API5,ARF4,ATG5,AVEN,BMP7,BRE,CFDP1,CSF1R,DFFA,DLX1,DSTYK,EYA1,EYA2,EYA4,FADD,FZD3,GABRB2,GCG,GHR,GREM1,GRK5,HTT,IGF1,ITGA6,ITSN1,KDM2B,KLHL20,KRAS,LRP2,LRP6,MAD2L1,MAP2K4,MAP3K12,MDM4,MED1,MNT,MTDH,NEUROD1,NRP1,NTRK2,PAK2,PRKAA1,PRKAA2,PRKCI,PTPN1,RAF1,RRM2B,RTKN2,SFRP2,SH3RF1,SIAH2,SIX4,SLC39A10,SNAI1,SOX9,TBX3,THBS1,TMF1,TNFAIP8,TXNDC12,USP47,VIP,VTCN1,YAP1
GO:BP	stem cell development	GO:0048864	0.00323799	ACVR1,BMP7,CORO1C,EDNRA,EDNRB,EFNB1,ERBB4,ID2,JAG1,KBTBD8,KLHL12,NRP1,PHOX2B,SEMA3A,SEMA3D,SEMA3G,SEMA4B,SEMA6B,SEMA6D,SOX9
GO:BP	mesenchymal cell development	GO:0014031	0.00323799	ACVR1,BMP7,CORO1C,EDNRA,EDNRB,EFNB1,ERBB4,ID2,JAG1,KBTBD8,KLHL12,NRP1,PHOX2B,SEMA3A,SEMA3D,SEMA3G,SEMA4B,SEMA6B,SEMA6D,SOX9
GO:BP	regulation of mRNA metabolic process	GO:1903311	0.00325418	AXIN2,CALCR,CELF1,CELF2,CELF5,CELF6,CNOT6L,DCP2,ELAVL1,FMR1,HNRNPU,JMJD6,KIAA1429,MBNL1,MBNL2,NSRP1,PAPOLA,PCBP4,PRR5L,RBFOX1,RBM19,RBMS2,SAMD4A,SON,SRSF6,SRSF7,SYNCRIP,TNRC6A,TNRC6B,VIP,YTHDC1,YTHDF2,ZC3H10
GO:BP	regulation of protein catabolic process	GO:0042176	0.00330693	ADRA2A,APC,ATG7,AZIN1,CUL4B,DAB2IP,DERL3,DISC1,EGF,ERLEC1,FURIN,GGA1,GRIN2A,GSK3B,IGF1,ITCH,MAD2L1,MDM4,MYLIP,NEDD4,OGT,OPHN1,PRICKLE1,RAD23B,RNF180,RNF19A,SMURF1,SNX3,SNX33,SOX9,TIMP2,TIMP3,TIMP4,TIPARP,TMF1,TRIB1,UBE2G2,UBE2J1,UBE2K,UBQLN4,USP13,VIP,ZER1,ZYG11B
GO:BP	positive regulation of cell projection organization	GO:0031346	0.00333693	ABL2,BMP7,BMPR2,CBFA2T2,CCP110,CDC42EP3,CHODL,CLRN1,CORO1C,DAB2IP,DLG5,DPYSL3,DSCAM,FZD4,HTT,ITGA6,LPAR3,MACF1,MAP6,MAPK6,NCKIPSD,NIN,NRP1,NTRK2,PAFAH1B1,PLXNA1,PLXNA2,PLXNA4,PLXNC1,PRKCI,PROM2,RAC2,SMURF1,SYT1,TWF1,WNT3
GO:BP	morphogenesis of embryonic epithelium	GO:0016331	0.00351294	ABL1,BMP7,FZD1,FZD2,FZD3,GREM1,GRSF1,HS2ST1,JAG2,KDM2B,LRP2,MIB1,PRICKLE1,SALL4,SEC24B,SFRP2,SHROOM3,SIX4,SOX4,SOX9,STK3,TBX18,TP63,VANGL2,VEGFC
GO:BP	epithelial cell differentiation	GO:0030855	0.00357324	ABL1,ACVR1,ACVR2B,ADAM9,ANXA7,ATRX,BMP7,BMPR2,CASP3,CBFA2T2,CCM2,CLOCK,CLRN1,CREB1,DLG5,E2F8,EHF,ERRFI1,FNDC3A,FZD1,FZD2,GREM1,JAG1,JAG2,KLF7,MAFG,MED1,MYD88,NEUROD1,NFIB,NKX2-2,NR5A2,ONECUT2,OPHN1,PAFAH1B1,PCDH15,PGR,PROM1,RAP2C,RAPGEF2,RFX6,SEC24B,SHROOM3,SOX4,SOX9,SRSF6,TBC1D20,TBX3,TCF21,THRB,TP63,TTC8,USH2A,WNT7B,XDH,YAP1,YIPF6
GO:BP	embryonic organ morphogenesis	GO:0048562	0.0036412	ABR,ACVR1,ALX4,BMP7,CLRN1,EYA1,FBN1,FGF9,FGFR2,FLVCR1,FZD2,FZD3,HIPK1,HOXA11,ID2,IGF1,INSIG2,KCNQ4,KDM2B,KIF3A,LRIG1,LRIG3,MIB1,NEUROD1,PCDH15,PDGFRA,RBPMS2,SEC24B,SIX4,SOBP,SOX21,SOX9,TBR1,TBX15,TBX3,TCF21,TGFBR2,VANGL2,YAP1
GO:BP	nervous system process	GO:0050877	0.00398666	ABL1,ABR,ACPP,ADARB1,ADCY1,ADCY3,ADCY6,ARC,ARF4,ATXN1L,CACNB2,CACNB4,CACNG2,CALB1,CAMK4,CCND2,CDH23,CHMP2B,CHRNA6,CLRN1,CNGA3,CNGB3,CREB1,CTNNA2,DGKI,DRD1,EPHB1,EYA4,FGF12,FMR1,FZD2,FZD4,GABRB2,GABRG2,GATM,GCH1,GHR,GLRA1,GLRA2,GLS,GRIN2A,GRIN3A,HTT,KCNQ4,KRAS,LHX8,LMX1A,LOXHD1,LRIG1,LRP2,MEIS2,MME,MMP24,MYO5A,NF1,NPY1R,NTRK2,OPN3,PAFAH1B1,PCDH15,PDCL,PDE6H,PGAP1,PHOX2B,PICALM,PTCHD1,RCAN1,RDH12,R…
GO:BP	response to carbohydrate	GO:0009743	0.00426361	ACVR2B,ADCY6,ADRA2A,ANO1,EGR1,EPHA5,GCG,KLF7,NEUROD1,PPP3CB,PRKAA1,PRKAA2,PRKCE,PTPRN,PTPRN2,RAF1,RFX6,RMI1,SOX4,THBS1
GO:BP	regulation of Ras protein signal transduction	GO:0046578	0.00456113	ABCA1,ABL1,ABR,ARF6,ARFGEF1,ARFGEF2,ARHGEF12,ARHGEF6,ARHGEF7,C12ORF74,CDC42SE2,CUL3,DGKI,FBXO8,GPR65,IGF1,ITSN1,KANK1,KCTD10,KRAS,MAPRE2,MCF2L,NF1,NOTCH2,NRP1,OGT,OPHN1,RALGPS1,RASA1,SCAI,SOS1,SPRY3,SSX2IP,TNFAIP1,VAV2
GO:BP	regulation of regulated secretory pathway	GO:1903305	0.00468128	ABR,ADCY1,CACNB2,CACNB4,CHRNA6,DGKI,DRD1,GRIN3A,NAPB,PFN2,RAC2,RAP1A,RIMS1,RIMS2,RIMS3,SNAPIN,STXBP5L,SYT1,SYT10,SYT11,SYT13,SYT15
GO:BP	regulation of chemotaxis	GO:0050920	0.00502228	BMPR2,C3AR1,CXCL12,DSCAM,FGF18,IL16,MAPK14,MOSPD2,MTUS1,NOV,NRP1,PADI2,PLXNA4,PPM1F,RAC2,SEMA3A,SEMA3D,SEMA3G,SEMA4B,SEMA6B,SEMA6D,SWAP70,TBR1,THBS1,VEGFC,WNT3
GO:BP	response to cytokine	GO:0034097	0.00502681	ADAM9,ADIPOR2,AFF3,BCLAF1,CACNB4,CCL20,CD4,CD47,CNTFR,CREB1,CRKL,CSF1R,CXCL12,CXCR5,CYLD,DAB2IP,EGR1,F3,FADD,FAM105B,FZD4,GCH1,GFPT2,GLDC,HIPK1,HNRNPU,IKBKE,IL17RD,IL2RB,LDLRAP1,LEPR,LIFR,LRCH1,MAP4K3,MAPK14,MED1,MME,MYBL2,MYLK3,NFAT5,NR5A2,PADI2,PAFAH1B1,PARP16,PID1,PPP3CB,PRLR,RAD23B,RNMT,SAMHD1,SH2B3,SNX10,SOX9,SPATA2,SSTR1,STAT2,SYNGR1,TIMP2,TIMP3,TIMP4,TRAF6,TWISTNB,UBE2G2,UBE2K,VEGFC,VPS26B…
GO:BP	kidney development	GO:0001822	0.00533843	ACVR2B,BMP7,BMPER,CALB1,DLG5,EPHA7,EYA1,GREM1,GZF1,HOXA11,HS2ST1,ID2,JAG1,JMJD6,KIF3A,LMX1B,MME,NF1,NID1,NRP1,PBX1,PDGFRA,PROM1,RRM2B,SEC61A1,SIX4,SMAD5,SOX4,SOX9,TCF21,TGFBR3,TIPARP,VANGL2,YAP1
GO:BP	regulation of protein complex assembly	GO:0043254	0.00546021	ABCA1,ABL1,AIDA,ANKRA2,ARF6,ARFGEF1,ARHGAP28,ASAP1,ATXN2,BAIAP2,CAMSAP1,CDC42EP3,CNOT6,CNOT6L,CTNNA2,DAB2IP,FAM179B,FBLIM1,FHOD3,G3BP2,KANK1,KIRREL,NAPB,NIN,NLRC3,PAN3,PFN2,PPM1A,PRKAA1,PRKAA2,PRKCE,PTPN11,RAF1,RICTOR,RIOK3,SAR1A,SAR1B,SPTBN1,TMOD2,TWF1,WARS,WASL
GO:BP	peptidyl-tyrosine dephosphorylation	GO:0035335	0.00567865	DUSP16,DUSP7,EYA1,EYA2,EYA4,FRMPD2,PGP,PTP4A1,PTP4A2,PTPDC1,PTPN1,PTPN11,PTPN2,PTPN21,PTPN7,PTPRA,PTPRB,PTPRD,PTPRK,PTPRN,PTPRN2,PTPRT,SSH2,UBASH3B
GO:BP	female sex differentiation	GO:0046660	0.00592353	BMP7,FANCF,FOXO3,FZD4,GAS2,LEPR,LFNG,LHCGR,LHFPL2,LHX8,LRP2,PDGFRA,PGR,TAF4,TBX3,TIPARP,TP63,ZFPM2
GO:BP	urogenital system development	GO:0001655	0.00634797	ACVR2B,BMP7,BMPER,CALB1,CRKL,DLG5,EPHA7,EYA1,GREM1,GZF1,HOXA11,HS2ST1,ID2,ITGA6,JAG1,JMJD6,KIF3A,LMX1B,MME,NF1,NID1,NRP1,PBX1,PDGFRA,PROM1,RRM2B,SEC61A1,SIX4,SMAD5,SOX4,SOX9,TBX18,TCF21,TGFBR3,TIPARP,TP63,TTC8,VANGL2,YAP1
GO:BP	myeloid leukocyte differentiation	GO:0002573	0.00662709	CALCR,CAMK4,CREB1,CSF1R,FADD,FBN1,ID2,IREB2,IRF4,KLF10,L3MBTL3,LRRK1,MAPK14,MED1,NF1,NOTCH2,OSTM1,PAFAH1B1,RASSF2,RBP1,SNX10,TGFBR2,TRIB1,TSPAN2,UBASH3B
GO:BP	morphogenesis of a branching epithelium	GO:0061138	0.00680943	ABL1,ACVR1,BMP7,DLG5,DLL4,EDNRA,EGF,ESRP2,ETS2,ETV5,EYA1,GREM1,GZF1,HOXA11,KRAS,NRARP,NRP1,PBX1,SEMA3A,SFRP2,SIX4,SOX9,TCF21,TGFBR2,TP63,VANGL2,YAP1
GO:BP	regulation of synaptic vesicle exocytosis	GO:2000300	0.00732104	ADCY1,CACNB2,CACNB4,CHRNA6,DGKI,DRD1,GRIN3A,NAPB,PFN2,RAP1A,RIMS1,RIMS2,RIMS3,SNAPIN,STXBP5L,SYT1
GO:BP	positive regulation of neuron projection development	GO:0010976	0.00737249	ABL2,BMP7,BMPR2,CBFA2T2,CHODL,DAB2IP,DLG5,DSCAM,FZD4,ITGA6,LPAR3,MACF1,MAP6,MAPK6,NCKIPSD,NIN,NRP1,NTRK2,PAFAH1B1,PLXNA1,PLXNA2,PLXNA4,PLXNC1,PRKCI,SMURF1,SYT1,TWF1,WNT3
GO:BP	insulin secretion involved in cellular response to glucose stimulus	GO:0035773	0.00808387	ADCY6,ADRA2A,ANO1,EPHA5,GCG,KLF7,PPP3CB,PRKCE,PTPRN,PTPRN2,RAF1,RFX6
GO:BP	positive regulation of neuron differentiation	GO:0045666	0.00832311	ABL2,BMP7,BMPR2,CBFA2T2,CDON,CHODL,DAB2IP,DLG5,DLX1,DSCAM,FZD4,ITGA6,LPAR3,MACF1,MAP6,MAPK6,NCKIPSD,NEUROD1,NIN,NKX2-2,NRP1,NTRK2,PAFAH1B1,PHOX2B,PLXNA1,PLXNA2,PLXNA4,PLXNC1,PRKCI,SMURF1,SYT1,TCF12,TWF1,VWC2L,WNT3
GO:BP	calcium ion homeostasis	GO:0055074	0.00892153	ABL1,ABL2,ADCY6,ANXA7,ATG5,ATP13A3,ATP2B2,ATP2B4,C3AR1,CACNB2,CACNB4,CALB1,CALCR,CASR,CDH23,CXCR5,DISC1,DRD1,GALR1,GPR12,GPR65,GRIN2A,HTT,ITPR2,JPH1,KL,KNG1,MYO5A,NMUR2,PLCB4,PLCL1,PRKCE,PTGDR,PTGER3,RAMP3,SGCD,SLC24A3,SLC24A4,SLC8A3,SNX10,STIM2,SWAP70,SYNPO,TACR1,TPCN1,TRPA1,UBASH3B
GO:BP	second-messenger-mediated signaling	GO:0019932	0.00893332	ABCA1,ADCY3,ADCY6,ADCY9,ADRA2A,ADRB1,ARRDC3,CALCR,CALM1,CCL20,CXCR5,DGKQ,DRD1,EDNRB,GCG,GRIN2A,HTT,IGF1,ITPR2,KSR2,LHCGR,MYO5A,NEUROD1,NFAT5,NFATC3,NMUR2,NOS1,PDE11A,PDE3B,PDE5A,PPP1R9A,PPP3CA,PPP3CB,PRKAA1,PRKAR1A,PTGER3,RAMP3,RAPGEF2,RCAN1,RXFP2,SGCD,SOX9,THBS1,VIP
GO:BP	cellular response to lipid	GO:0071396	0.00968598	ABCA1,ABHD2,ABL1,ABL2,ADAM9,ADCY3,ADCY6,BMP7,CD180,CD274,CD80,CLOCK,CREB1,DAB2IP,EPHA5,ESR1,FBXO32,HNRNPU,LRP6,MAPK14,MED1,MYD88,NEDD4,NR1D2,NR3C2,NR5A2,NRIP1,PADI2,PGR,PID1,PPARA,PRKAA1,PRKAA2,PRKCE,PTGDR,RAMP3,RORA,SOX9,TCF21,THRB,TP63,TRIB1,VDR,WNT7B,YAP1,YES1
GO:BP	epithelial cell migration	GO:0010631	0.00993974	ABL1,ADAM9,AMOT,AMOTL1,ARF6,BMPER,BMPR2,CAPN7,CARD10,CORO1C,DAB2IP,DLL4,DOCK5,FAP,FGF18,GREM1,KANK1,KIAA1462,MAP2K3,MAPRE2,NF1,NOV,NRP1,NUS1,PFN2,PPM1F,PRKCE,PTPN11,RHOB,SEMA3A,SOX9,TGFBR2,THBS1
GO:CC	cellular_component	GO:0005575	1.00977e-230	A1CF,AAK1,AASS,ABCA1,ABCA3,ABCA8,ABCC10,ABCD2,ABCD3,ABHD13,ABHD2,ABL1,ABL2,ABR,ACADSB,ACBD5,ACER3,ACOX3,ACPP,ACTC1,ACVR1,ACVR2A,ACVR2B,ADAM11,ADAM19,ADAM9,ADAMTS14,ADAMTS3,ADAMTS5,ADARB1,ADCY1,ADCY3,ADCY6,ADCY9,ADIPOR2,ADNP,ADRA2A,ADRB1,ADSS,AFAP1L2,AFF1,AFF2,AFF3,AGAP1,AGFG1,AGL,AGPAT5,AHI1,AIDA,AK1,AK2,AK3,AK4,AKAP10,AKAP5,AKTIP,ALDH5A1,ALG1,ALG2,ALG9,ALPK3,ALX4,AMOT,AMOTL1,AMPD3,ANK1,ANK3,ANKR…
GO:CC	cell	GO:0005623	8.98462e-199	A1CF,AAK1,AASS,ABCA1,ABCA3,ABCA8,ABCD2,ABCD3,ABHD13,ABHD2,ABL1,ABL2,ABR,ACADSB,ACBD5,ACER3,ACOX3,ACPP,ACTC1,ACVR1,ACVR2A,ACVR2B,ADAM19,ADARB1,ADCY1,ADCY3,ADCY6,ADCY9,ADIPOR2,ADNP,ADRA2A,ADRB1,ADSS,AFAP1L2,AFF1,AFF2,AFF3,AGAP1,AGFG1,AGL,AGPAT5,AHI1,AIDA,AK1,AK2,AK3,AK4,AKAP10,AKAP5,AKTIP,ALDH5A1,ALG1,ALG2,ALG9,ALPK3,ALX4,AMOT,AMOTL1,AMPD3,ANK1,ANK3,ANKRA2,ANKS4B,ANO1,ANO5,ANTXR1,ANXA7,AP2A2,AP3M2,…
GO:CC	cell part	GO:0044464	1.45571e-194	A1CF,AAK1,AASS,ABCA1,ABCA3,ABCA8,ABCD2,ABCD3,ABHD13,ABHD2,ABL1,ABR,ACADSB,ACBD5,ACER3,ACOX3,ACPP,ACTC1,ACVR1,ACVR2A,ACVR2B,ADAM19,ADARB1,ADCY1,ADCY3,ADCY6,ADCY9,ADIPOR2,ADNP,ADRA2A,ADRB1,ADSS,AFAP1L2,AFF1,AFF2,AFF3,AGAP1,AGFG1,AGL,AGPAT5,AHI1,AIDA,AK1,AK2,AK3,AK4,AKAP10,AKAP5,AKTIP,ALDH5A1,ALG1,ALG2,ALG9,ALPK3,ALX4,AMOT,AMOTL1,AMPD3,ANK1,ANK3,ANKRA2,ANKS4B,ANO1,ANO5,ANTXR1,ANXA7,AP2A2,AP3M2,AP3S2…
GO:CC	intracellular	GO:0005622	5.02523e-144	A1CF,AAK1,AASS,ABCA1,ABCA3,ABCA8,ABCD2,ABCD3,ABHD13,ABL1,ABR,ACADSB,ACBD5,ACER3,ACOX3,ACTC1,ACVR2A,ACVR2B,ADAM19,ADARB1,ADCY1,ADCY6,ADNP,ADRA2A,ADRB1,ADSS,AFAP1L2,AFF1,AFF2,AFF3,AGAP1,AGFG1,AGL,AGPAT5,AHI1,AIDA,AK1,AK2,AK3,AK4,AKAP10,AKTIP,ALDH5A1,ALG1,ALG2,ALG9,ALPK3,ALX4,AMOT,AMOTL1,AMPD3,ANK1,ANKRA2,ANKS4B,ANXA7,AP2A2,AP3M2,AP3S2,AP4E1,APC,API5,ARC,ARF4,ARF6,ARFGEF1,ARFGEF2,ARFIP1,ARFIP2,ARHGA…
GO:CC	intracellular part	GO:0044424	5.82347e-143	A1CF,AAK1,AASS,ABCA1,ABCA3,ABCA8,ABCD2,ABCD3,ABHD13,ABL1,ABR,ACADSB,ACBD5,ACER3,ACOX3,ACTC1,ACVR2A,ACVR2B,ADAM19,ADARB1,ADCY1,ADCY6,ADNP,ADRA2A,ADRB1,ADSS,AFAP1L2,AFF1,AFF2,AFF3,AGAP1,AGFG1,AGL,AGPAT5,AHI1,AIDA,AK1,AK2,AK3,AK4,AKAP10,AKTIP,ALDH5A1,ALG1,ALG2,ALG9,ALPK3,ALX4,AMOT,AMOTL1,AMPD3,ANK1,ANKRA2,ANKS4B,ANXA7,AP2A2,AP3M2,AP3S2,AP4E1,APC,API5,ARC,ARF4,ARF6,ARFGEF1,ARFGEF2,ARFIP1,ARFIP2,ARHGA…
GO:CC	organelle	GO:0043226	1.92559e-112	A1CF,AAK1,AASS,ABCA1,ABCA3,ABCA8,ABCD2,ABCD3,ABHD2,ABL1,ACADSB,ACBD5,ACER3,ACOX3,ACPP,ACTC1,ADAM19,ADARB1,ADCY1,ADCY3,ADCY6,ADNP,ADRB1,AFF1,AFF2,AFF3,AGAP1,AGFG1,AGL,AGPAT5,AHI1,AK2,AK3,AK4,AKAP10,AKAP5,AKTIP,ALDH5A1,ALG1,ALG2,ALPK3,ALX4,AMOT,AMOTL1,ANK1,ANKRA2,ANKS4B,ANO5,ANXA7,AP2A2,AP3S2,APC,API5,ARC,ARF4,ARF6,ARFGEF1,ARFGEF2,ARFIP1,ARFIP2,ARHGAP26,ARID1A,ARID2,ARID5B,ARL4A,ARL8A,ARRDC3,ARRDC4…
GO:CC	intracellular organelle	GO:0043229	7.80363e-106	A1CF,AAK1,AASS,ABCA1,ABCA3,ABCA8,ABCD2,ABCD3,ABL1,ACADSB,ACBD5,ACER3,ACOX3,ACTC1,ADAM19,ADARB1,ADCY6,ADNP,ADRB1,AFF1,AFF2,AFF3,AGAP1,AGFG1,AGL,AGPAT5,AHI1,AK2,AK3,AK4,AKAP10,AKTIP,ALDH5A1,ALG1,ALG2,ALPK3,ALX4,AMOT,AMOTL1,ANK1,ANKRA2,ANKS4B,ANXA7,AP2A2,AP3S2,APC,API5,ARC,ARF4,ARF6,ARFGEF1,ARFGEF2,ARFIP1,ARFIP2,ARHGAP26,ARID1A,ARID2,ARID5B,ARL4A,ARL8A,ARRDC3,ARRDC4,ASAP1,ASCC3,ASH1L,ASTN2,ASXL1,ATA…
GO:CC	membrane-bounded organelle	GO:0043227	3.69522e-101	A1CF,AAK1,AASS,ABCA1,ABCA3,ABCA8,ABCD2,ABCD3,ABL1,ACADSB,ACBD5,ACER3,ACOX3,ACPP,ADAM19,ADARB1,ADNP,ADRB1,AFF1,AFF2,AFF3,AGAP1,AGFG1,AGL,AGPAT5,AK2,AK3,AK4,AKAP10,AKTIP,ALDH5A1,ALG1,ALG2,ALPK3,ALX4,AMOT,AMOTL1,ANK1,ANKRA2,ANKS4B,ANO5,ANXA7,AP2A2,AP3S2,APC,API5,ARC,ARF4,ARF6,ARFGEF1,ARFGEF2,ARFIP1,ARFIP2,ARID1A,ARID2,ARID5B,ARL4A,ARL8A,ARRDC3,ARRDC4,ASCC3,ASH1L,ASTN2,ASXL1,ATAD2B,ATF1,ATG12,ATG14,A…
GO:CC	cytoplasm	GO:0005737	4.42138e-89	A1CF,AASS,ABCA1,ABCA3,ABCD2,ABCD3,ABHD13,ABL1,ABR,ACADSB,ACBD5,ACER3,ACOX3,ACTC1,ACVR2A,ACVR2B,ADAM19,ADARB1,ADCY1,ADRA2A,ADRB1,ADSS,AFAP1L2,AFF3,AGFG1,AGL,AGPAT5,AIDA,AK1,AK2,AK3,AK4,AKAP10,AKTIP,ALDH5A1,ALG1,ALG2,ALG9,AMOT,AMOTL1,AMPD3,ANKRA2,ANKS4B,ANXA7,AP2A2,AP3M2,AP3S2,AP4E1,APC,API5,ARC,ARF4,ARF6,ARFGEF1,ARFGEF2,ARFIP1,ARFIP2,ARHGAP26,ARHGAP28,ARHGEF12,ARL4A,ARL8A,ARPP19,ARRDC3,ARRDC4,AS3M…
GO:CC	intracellular membrane-bounded organelle	GO:0043231	5.2373e-84	A1CF,AAK1,AASS,ABCA1,ABCA3,ABCA8,ABCD2,ABCD3,ABL1,ACADSB,ACBD5,ACER3,ACOX3,ADAM19,ADARB1,ADNP,AFF1,AFF2,AFF3,AGAP1,AGFG1,AGL,AGPAT5,AK2,AK3,AK4,AKAP10,AKTIP,ALDH5A1,ALG1,ALG2,ALPK3,ALX4,AMOT,AMOTL1,ANK1,ANKRA2,ANKS4B,ANXA7,AP3S2,APC,API5,ARF4,ARFGEF1,ARFGEF2,ARFIP1,ARFIP2,ARID1A,ARID2,ARID5B,ARL4A,ARL8A,ASCC3,ASH1L,ASXL1,ATAD2B,ATF1,ATG12,ATG14,ATG5,ATG9A,ATL2,ATP10A,ATP10B,ATP10D,ATP5F1,ATP6V1B2…
GO:CC	membrane	GO:0016020	3.54188e-80	ABCA1,ABCA3,ABCA8,ABCC10,ABCD2,ABCD3,ABHD13,ABHD2,ABR,ACBD5,ACER3,ACPP,ACVR1,ACVR2A,ACVR2B,ADAM11,ADAM19,ADAM9,ADCY1,ADCY3,ADCY6,ADCY9,ADIPOR2,ADRA2A,ADRB1,ADSS,AGPAT5,AIDA,AKAP10,AKAP5,AKTIP,ALG2,AMOT,AMOTL1,ANK1,ANK3,ANKRA2,ANKRD22,ANKS4B,ANO1,ANO3,ANO5,ANTXR1,ANXA7,AP2A2,AP3M2,AP3S2,AP4E1,AQP4,ARC,ARF4,ARF6,ARFGEF1,ARFGEF2,ARFIP1,ARFIP2,ARHGAP1,ARHGAP26,ARID2,ARL10,ARL4A,ARL8A,ARRDC3,ARRDC4,AS…
GO:CC	cytoplasmic part	GO:0044444	6.79427e-59	AASS,ABCA1,ABCA3,ABCD2,ABCD3,ABHD13,ABL1,ABR,ACADSB,ACBD5,ACER3,ACOX3,ACTC1,ADAM19,ADARB1,ADRB1,ADSS,AFAP1L2,AFF3,AGFG1,AGPAT5,AK2,AK3,AK4,AKAP10,AKTIP,ALDH5A1,ALG1,ALG2,AMOT,AMOTL1,AMPD3,ANKRA2,ANKS4B,ANXA7,AP2A2,AP3M2,AP3S2,AP4E1,APC,ARC,ARF4,ARF6,ARFGEF1,ARFGEF2,ARFIP1,ARFIP2,ARL4A,ARL8A,ARRDC3,ARRDC4,AS3MT,ASCC3,ASH1L,ASTN2,ATG12,ATG14,ATG5,ATG7,ATG9A,ATL2,ATP10A,ATP10B,ATP10D,ATP5F1,ATP6V1B2…
GO:CC	membrane part	GO:0044425	1.27319e-58	ABCA1,ABCA3,ABCA8,ABCC10,ABCD2,ABCD3,ABHD13,ACBD5,ACER3,ACPP,ACVR1,ACVR2A,ACVR2B,ADAM11,ADAM19,ADAM9,ADCY1,ADCY3,ADCY6,ADCY9,ADIPOR2,ADRA2A,ADRB1,AGPAT5,AKAP5,AKTIP,AMOT,AMOTL1,ANK3,ANKRD22,ANKS4B,ANO1,ANO3,ANO5,ANTXR1,ANXA7,AP2A2,AP3M2,AP3S2,AP4E1,AQP4,ARC,ARF4,ARF6,ARHGAP1,ARHGAP26,ARL10,ASAP1,ASB3,ASPHD2,ASTN2,ATG14,ATG9A,ATL2,ATP10A,ATP10B,ATP10D,ATP13A3,ATP1B3,ATP2B2,ATP2B4,ATP2C1,ATP5F1,ATP…
GO:CC	nucleus	GO:0005634	1.55215e-52	A1CF,AAK1,ABL1,ACBD5,ADAM19,ADARB1,ADNP,AFF1,AFF2,AFF3,AGAP1,AGL,AGPAT5,AKTIP,ALG2,ALPK3,ALX4,AMOT,AMOTL1,ANK1,ANKRA2,ANXA7,APC,API5,ARFGEF1,ARID1A,ARID2,ARID5B,ARL4A,ASCC3,ASH1L,ASXL1,ATAD2B,ATF1,ATP10D,ATRX,ATXN1,ATXN1L,AXIN2,AZIN1,BABAM1,BACH2,BAIAP2,BATF,BCAS2,BCL11A,BCLAF1,BCOR,BEND3,BMPR2,BNC1,BNC2,BRAP,BRCA1,BRD1,BRE,BRWD1,C5ORF51,C9ORF72,CALB1,CAMK4,CAMKK2,CBFA2T2,CBFB,CBX7,CCND2,CCNDBP1,…
GO:CC	organelle part	GO:0044422	1.17198e-51	A1CF,ABCA3,ABCD3,ABL1,ACBD5,ACER3,ACPP,ACTC1,ADARB1,ADCY1,AFF1,AFF2,AFF3,AGPAT5,AHI1,AK2,AK3,AK4,AMOT,AMOTL1,ANKS4B,ANXA7,AP2A2,APC,ARC,ARF6,ARFGEF1,ARFGEF2,ARFIP1,ARFIP2,ARID1A,ARID2,ARL4A,ARL8A,ASAP1,ASCC3,ASH1L,ASXL1,ATAD2B,ATF1,ATG14,ATG5,ATG9A,ATL2,ATP10D,ATP2B2,ATP5F1,ATP6V1C1,ATP6V1C2,ATP7A,ATP8A1,ATRX,ATXN1L,AXIN2,B3GALNT2,B3GAT1,B3GNT5,BABAM1,BACE1,BAIAP2,BCAS2,BCL11A,BCLAF1,BCOR,BEND3,B…
GO:CC	cell periphery	GO:0071944	9.79144e-50	ABCA1,ABCA3,ABHD2,ABR,ACPP,ACVR1,ACVR2A,ACVR2B,ADCY1,ADCY3,ADCY6,ADCY9,ADIPOR2,ADRA2A,ADRB1,ADSS,AKAP10,AKAP5,AKTIP,AMOT,AMOTL1,ANK1,ANK3,ANKS4B,ANO1,ANO5,ANTXR1,ANXA7,AP2A2,AQP4,ARC,ARF4,ARF6,ARID2,ARL4A,ARRDC3,ARRDC4,ASAP1,ATP10A,ATP10B,ATP10D,ATP1B3,ATP2B2,ATP6V1B2,ATP6V1C1,ATP7A,ATP8A1,ATP8B1,ATRN,ATXN10,BAIAP2,BEST4,BMPR2,BRCA1,CACHD1,CACNA1C,CACNB2,CACNB4,CACNG2,CADM1,CALB1,CALD1,CASR,CBLB,…
GO:CC	plasma membrane	GO:0005886	5.96289e-49	ABCA1,ABCA3,ABHD2,ABR,ACPP,ACVR1,ACVR2A,ACVR2B,ADCY1,ADCY3,ADCY6,ADCY9,ADIPOR2,ADRA2A,ADRB1,ADSS,AKAP10,AKAP5,AKTIP,AMOT,AMOTL1,ANK1,ANK3,ANKS4B,ANO1,ANO5,ANTXR1,ANXA7,AP2A2,AQP4,ARC,ARF4,ARF6,ARID2,ARL4A,ARRDC3,ARRDC4,ASAP1,ATP10A,ATP10B,ATP10D,ATP1B3,ATP2B2,ATP6V1B2,ATP6V1C1,ATP7A,ATP8A1,ATP8B1,ATRN,ATXN10,BAIAP2,BEST4,BMPR2,BRCA1,CACHD1,CACNA1C,CACNB2,CACNB4,CACNG2,CADM1,CALB1,CALD1,CASR,CBLB,…
GO:CC	intracellular organelle part	GO:0044446	8.29419e-47	A1CF,ABCA3,ABCD3,ABL1,ACBD5,ACER3,ACTC1,ADARB1,AFF1,AFF2,AFF3,AGPAT5,AHI1,AK2,AK3,AK4,AMOT,AMOTL1,ANKS4B,ANXA7,AP2A2,APC,ARC,ARF6,ARFGEF1,ARFGEF2,ARFIP1,ARFIP2,ARID1A,ARID2,ARL4A,ARL8A,ASAP1,ASCC3,ASH1L,ASXL1,ATAD2B,ATF1,ATG14,ATG5,ATG9A,ATL2,ATP10D,ATP5F1,ATP6V1C1,ATP6V1C2,ATP7A,ATP8A1,ATRX,ATXN1L,AXIN2,B3GALNT2,B3GAT1,B3GNT5,BABAM1,BACE1,BAIAP2,BCAS2,BCL11A,BCLAF1,BCOR,BEND3,BMPR2,BNC1,BNC2,BNI…
GO:CC	integral component of membrane	GO:0016021	4.6279e-42	ABCA1,ABCA3,ABCA8,ABCC10,ABCD2,ABCD3,ABHD13,ACBD5,ACER3,ACPP,ACVR1,ACVR2A,ACVR2B,ADAM11,ADAM19,ADAM9,ADCY1,ADCY3,ADCY6,ADCY9,ADIPOR2,ADRA2A,ADRB1,AGPAT5,ANKRD22,ANO1,ANO3,ANO5,ANTXR1,AQP4,ARHGAP1,ARHGAP26,ARL10,ASB3,ASPHD2,ASTN2,ATG9A,ATL2,ATP10A,ATP10B,ATP10D,ATP13A3,ATP1B3,ATP2B2,ATP2B4,ATP2C1,ATP7A,ATP8A1,ATP8B1,ATRN,ATRNL1,B3GALNT2,B3GAT1,B3GNT5,B4GALT1,B4GALT5,BACE1,BEST4,BMPR2,BNIP3L,BVES,C…
GO:CC	intrinsic component of membrane	GO:0031224	1.99735e-41	ABCA1,ABCA3,ABCA8,ABCC10,ABCD2,ABCD3,ABHD13,ACBD5,ACER3,ACPP,ACVR1,ACVR2A,ACVR2B,ADAM11,ADAM19,ADAM9,ADCY1,ADCY3,ADCY6,ADCY9,ADIPOR2,ADRA2A,ADRB1,AGPAT5,ANKRD22,ANO1,ANO3,ANO5,ANTXR1,AQP4,ARHGAP1,ARHGAP26,ARL10,ASB3,ASPHD2,ASTN2,ATG9A,ATL2,ATP10A,ATP10B,ATP10D,ATP13A3,ATP1B3,ATP2B2,ATP2B4,ATP2C1,ATP7A,ATP8A1,ATP8B1,ATRN,ATRNL1,B3GALNT2,B3GAT1,B3GNT5,B4GALT1,B4GALT5,BACE1,BEST4,BMPR2,BNIP3L,BVES,C…
GO:CC	endomembrane system	GO:0012505	9.80458e-38	ABCA1,ABCA3,ACER3,ADAM19,ADRB1,AGPAT5,ALG1,ALG2,ANKS4B,ANXA7,AP2A2,ARC,ARF4,ARF6,ARFGEF1,ARFGEF2,ARFIP1,ARFIP2,ARL8A,ARRDC3,ARRDC4,ASH1L,ASTN2,ATG9A,ATL2,ATP10A,ATP10B,ATP10D,ATP7A,ATP8A1,ATP8B1,AVL9,B3GALNT2,B3GAT1,B3GNT5,B4GALT4,BACE1,BICD1,BRAP,C17ORF75,C9ORF72,CALCR,CAST,CDS1,CERS6,CHMP2B,CLCN4,CLCN5,CLRN1,CLTCL1,COL4A3BP,CORO1C,CPE,CREB3L2,CSGALNACT1,CUL3,CUX1,CYP46A1,DERL3,DGKQ,DISC1,DNAJB1…
GO:CC	neuron part	GO:0097458	1.88564e-33	ABHD13,ADCY1,AGFG1,AKAP5,ANK1,ANK3,AP3M2,ARC,ARF4,ARL8A,ASAP1,ATP2B2,ATXN10,BAIAP2,BMPR2,C9ORF72,CACNB2,CACNB4,CACNG2,CADPS,CALB1,CALCR,CAMK2A,CAMK2N1,CCK,CDH23,CHRNA6,CLCN4,CLCN5,CLRN1,CNGB3,CNKSR2,CNNM1,CPEB1,CPLX2,CTNNA2,CYFIP2,CYP46A1,DAB2IP,DAGLA,DCX,DGKI,DGKQ,DISC1,DLG5,DNM3,DPF1,DPYSL2,DPYSL5,DRD1,DSCAM,EEA1,ELOVL5,EPHA5,EPHA7,EPHB1,ERBB4,ERC2,ERMN,FAM126A,FKBP15,FLRT3,FMR1,FZD3,FZD4,GABBR…
GO:CC	protein-containing complex	GO:0032991	5.18509e-30	A1CF,ABL1,ACVR1,ACVR2A,ACVR2B,ADRA2A,AFF1,AFF3,AKAP10,AKTIP,ALX4,AMOT,AMOTL1,ANKRA2,AP2A2,AP3M2,AP3S2,AP4E1,APC,ARFGEF1,ARID1A,ASAP1,ASB4,ASCC3,ASXL1,ATF1,ATG12,ATG14,ATG5,ATP1B3,ATP5F1,ATP6V1B2,ATP6V1C1,ATP6V1C2,ATXN2,BABAM1,BCAS2,BCOR,BEST4,BMPR2,BRAP,BRCA1,BRD1,BRE,C1QTNF7,C9ORF72,CACHD1,CACNA1C,CACNB2,CACNB4,CACNG2,CALM1,CBFB,CBX7,CCM2,CCND2,CCNE2,CCNJ,CCNJL,CCNK,CCNT2,CCP110,CD2AP,CDC40,CDK1…
GO:CC	nucleoplasm	GO:0005654	2.4148e-28	A1CF,ABL1,ACBD5,ADARB1,AFF1,AFF2,AFF3,ARFGEF1,ARID2,ARL4A,ASCC3,ASH1L,ATAD2B,ATF1,ATP10D,ATRX,ATXN1L,BAIAP2,BCAS2,BCL11A,BCLAF1,BEND3,BMPR2,BNC1,BNC2,BRD1,C5ORF51,CAMK4,CBX7,CCNDBP1,CCNK,CCNT2,CDC40,CDC7,CDK12,CDK19,CHD5,CLOCK,CNDP2,CNTLN,COASY,COL4A3BP,COPS8,CORIN,CREB1,CREB3L2,CREBBP,CRKL,CSF1R,CSNK1A1,CUL4B,DBF4,DCAF17,DCP2,DDX46,DGKI,DGKQ,DSCC1,DUSP16,EGR1,EHF,ELAVL1,ELK4,ELL,ELL2,ERCC4,ESRP2…
GO:CC	vesicle	GO:0031982	1.67963e-27	ABCA1,ABCA3,ACPP,ADRB1,AGFG1,AMOT,AMOTL1,ANO5,ANXA7,AP2A2,ARC,ARF6,ARFGEF2,ARL8A,ARRDC3,ARRDC4,ASTN2,ATG14,ATG9A,ATP7A,AVL9,BACE1,C17ORF75,C9ORF72,CADPS,CALB1,CALCR,CD47,CHMP2B,CLCN4,CLCN5,CLRN1,CLTCL1,CORO1C,CPE,DAB2IP,DGKQ,DICER1,DISC1,DNM3,DYNC1I2,EEA1,EGF,EHD3,EPHB1,EPN2,EPS15,FAM109A,FAM91A1,FGF9,FGFR2,FNDC3A,FURIN,FYCO1,FZD4,GCH1,GGA1,GPRC5B,GRIN2A,HIP1,HMP19,HTT,IGF2R,IMPAD1,ITCH,ITPR2,ITS…
GO:CC	nuclear part	GO:0044428	2.4309e-27	A1CF,ABL1,ACBD5,ADARB1,AFF1,AFF2,AFF3,AGPAT5,AMOT,AMOTL1,ANXA7,ARFGEF1,ARID1A,ARID2,ARL4A,ASCC3,ASH1L,ASXL1,ATAD2B,ATF1,ATP10D,ATRX,ATXN1L,BABAM1,BAIAP2,BCAS2,BCL11A,BCLAF1,BCOR,BEND3,BMPR2,BNC1,BNC2,BRAP,BRCA1,BRD1,BRE,BRWD1,C5ORF51,CAMK4,CBFB,CBX7,CCNDBP1,CCNK,CCNT2,CDC40,CDC7,CDK12,CDK19,CHD5,CLOCK,CNDP2,CNTLN,COASY,COL4A3BP,COPS8,CORIN,CPNE3,CREB1,CREB3L2,CREBBP,CRKL,CSF1R,CSNK1A1,CUL4B,DBF4,…
GO:CC	cytoplasmic vesicle	GO:0031410	5.69391e-25	ABCA1,ABCA3,ADRB1,AGFG1,AMOT,AMOTL1,ANXA7,AP2A2,ARC,ARF6,ARFGEF2,ARL8A,ARRDC3,ARRDC4,ASTN2,ATG14,ATG9A,ATP7A,AVL9,BACE1,C17ORF75,C9ORF72,CADPS,CALCR,CHMP2B,CLCN4,CLCN5,CLRN1,CLTCL1,CORO1C,CPE,DAB2IP,DGKQ,DISC1,DNM3,EEA1,EHD3,EPHB1,EPN2,EPS15,FAM109A,FAM91A1,FGFR2,FNDC3A,FURIN,FYCO1,GCH1,GGA1,GRIN2A,HIP1,HMP19,HTT,IGF2R,IMPAD1,ITCH,ITPR2,ITSN1,IYD,KIF1B,KLHL12,LDLRAP1,LMAN1,LRP2,LRP6,MAP6,MCTP2,MI…
GO:CC	intracellular vesicle	GO:0097708	8.86984e-25	ABCA1,ABCA3,ADRB1,AGFG1,AMOT,AMOTL1,ANXA7,AP2A2,ARC,ARF6,ARFGEF2,ARL8A,ARRDC3,ARRDC4,ASTN2,ATG14,ATG9A,ATP7A,AVL9,BACE1,C17ORF75,C9ORF72,CADPS,CALCR,CHMP2B,CLCN4,CLCN5,CLRN1,CLTCL1,CORO1C,CPE,DAB2IP,DGKQ,DISC1,DNM3,EEA1,EHD3,EPHB1,EPN2,EPS15,FAM109A,FAM91A1,FGFR2,FNDC3A,FURIN,FYCO1,GCH1,GGA1,GRIN2A,HIP1,HMP19,HTT,IGF2R,IMPAD1,ITCH,ITPR2,ITSN1,IYD,KIF1B,KLHL12,LDLRAP1,LMAN1,LRP2,LRP6,MAP6,MCTP2,MI…
GO:CC	plasma membrane part	GO:0044459	1.38283e-24	ABCA1,ACVR1,ACVR2A,ACVR2B,ADCY1,ADCY3,ADCY6,ADCY9,ADIPOR2,ADRA2A,ADRB1,AKAP5,AMOT,AMOTL1,ANK3,ANTXR1,AP2A2,AQP4,ARC,ARF4,ARF6,ASAP1,ATP1B3,ATP2B2,ATP6V1B2,ATP7A,BMPR2,CACHD1,CACNA1C,CACNB2,CACNB4,CACNG2,CALB1,CASR,CD274,CD4,CD47,CD80,CD8A,CDON,CHRNA6,CLCN4,CLCN5,CLTCL1,CNTFR,COL25A1,CORO1C,CRKL,CSF1R,CTNNA2,CXCL12,CXCR5,CYLD,DAB2IP,DAGLA,DLG3,DMD,DNM3,DRD1,DSCAM,DSTYK,EEA1,EHD3,EPHA5,EPHA7,EPHB1,…
GO:CC	synapse	GO:0045202	1.68361e-24	ABR,ACTC1,ADCY1,ADRB1,AKAP5,ARC,ARF4,ARL8A,ASAP1,ATP2B2,BAIAP2,BMPR2,CACNB2,CACNB4,CACNG2,CADPS,CALB1,CAMK2N1,CHRNA6,CLCN4,CLCN5,CNKSR2,CPEB1,CPLX2,CRKL,CTNNA2,CYFIP2,CYP46A1,DAGLA,DGKE,DGKI,DGKQ,DISC1,DLG5,DLGAP1,DMD,DNM3,DRD1,DSCAM,ELAVL1,EPHA7,EPHB1,ERBB4,ERC2,FLRT3,FZD3,FZD4,GABRB2,GABRG2,GHR,GLRA1,GLRA2,GOPC,GRIA2,GRIA3,GRID1,GRIN2A,GRIN3A,GSK3B,HIP1,HTT,IGSF9,ITSN1,KCNA4,KCNC4,LRFN2,LRRTM2,…
GO:CC	intracellular organelle lumen	GO:0070013	5.00991e-24	A1CF,ABCD3,ABL1,ACBD5,ADARB1,AFF1,AFF2,AFF3,AK2,AK3,AK4,ARFGEF1,ARID1A,ARID2,ARL4A,ASCC3,ASH1L,ASXL1,ATAD2B,ATF1,ATP10D,ATRX,ATXN1L,BAIAP2,BCAS2,BCL11A,BCLAF1,BEND3,BMPR2,BNC1,BNC2,BRD1,BRWD1,C5ORF51,CAMK4,CBX7,CCNDBP1,CCNK,CCNT2,CDC40,CDC7,CDK12,CDK19,CHD5,CLOCK,CNDP2,CNTLN,COASY,COL4A3BP,COPS8,CORIN,CPNE3,CREB1,CREB3L2,CREBBP,CRKL,CSF1R,CSNK1A1,CUL4B,DBF4,DCAF17,DCP2,DDX21,DDX46,DFFA,DGKI,DGKQ,…
GO:CC	organelle lumen	GO:0043233	5.00991e-24	A1CF,ABCD3,ABL1,ACBD5,ADARB1,AFF1,AFF2,AFF3,AK2,AK3,AK4,ARFGEF1,ARID1A,ARID2,ARL4A,ASCC3,ASH1L,ASXL1,ATAD2B,ATF1,ATP10D,ATRX,ATXN1L,BAIAP2,BCAS2,BCL11A,BCLAF1,BEND3,BMPR2,BNC1,BNC2,BRD1,BRWD1,C5ORF51,CAMK4,CBX7,CCNDBP1,CCNK,CCNT2,CDC40,CDC7,CDK12,CDK19,CHD5,CLOCK,CNDP2,CNTLN,COASY,COL4A3BP,COPS8,CORIN,CPNE3,CREB1,CREB3L2,CREBBP,CRKL,CSF1R,CSNK1A1,CUL4B,DBF4,DCAF17,DCP2,DDX21,DDX46,DFFA,DGKI,DGKQ,…
GO:CC	membrane-enclosed lumen	GO:0031974	5.00991e-24	A1CF,ABCD3,ABL1,ACBD5,ADARB1,AFF1,AFF2,AFF3,AK2,AK3,AK4,ARFGEF1,ARID1A,ARID2,ARL4A,ASCC3,ASH1L,ASXL1,ATAD2B,ATF1,ATP10D,ATRX,ATXN1L,BAIAP2,BCAS2,BCL11A,BCLAF1,BEND3,BMPR2,BNC1,BNC2,BRD1,BRWD1,C5ORF51,CAMK4,CBX7,CCNDBP1,CCNK,CCNT2,CDC40,CDC7,CDK12,CDK19,CHD5,CLOCK,CNDP2,CNTLN,COASY,COL4A3BP,COPS8,CORIN,CPNE3,CREB1,CREB3L2,CREBBP,CRKL,CSF1R,CSNK1A1,CUL4B,DBF4,DCAF17,DCP2,DDX21,DDX46,DFFA,DGKI,DGKQ,…
GO:CC	nuclear lumen	GO:0031981	1.68803e-23	A1CF,ABL1,ACBD5,ADARB1,AFF1,AFF2,AFF3,ARFGEF1,ARID1A,ARID2,ARL4A,ASCC3,ASH1L,ASXL1,ATAD2B,ATF1,ATP10D,ATRX,ATXN1L,BAIAP2,BCAS2,BCL11A,BCLAF1,BEND3,BMPR2,BNC1,BNC2,BRD1,BRWD1,C5ORF51,CAMK4,CBX7,CCNDBP1,CCNK,CCNT2,CDC40,CDC7,CDK12,CDK19,CHD5,CLOCK,CNDP2,CNTLN,COASY,COL4A3BP,COPS8,CORIN,CPNE3,CREB1,CREB3L2,CREBBP,CRKL,CSF1R,CSNK1A1,CUL4B,DBF4,DCAF17,DCP2,DDX21,DDX46,DFFA,DGKI,DGKQ,DIEXF,DPF1,DSCC1,D…
GO:CC	cytosol	GO:0005829	2.11002e-21	ABL1,ABR,ADARB1,ADSS,AFAP1L2,AFF3,AKAP10,AKTIP,ALG2,AMPD3,ANKRA2,ANXA7,ARF4,ARF6,ARFGEF1,ARFGEF2,ARFIP1,ARL4A,AS3MT,ASCC3,ATP6V1B2,ATXN10,BAIAP2,BICD1,BRAP,BRE,BRWD1,C1ORF198,C5ORF51,CALB1,CBX7,CCDC43,CCDC6,CDC37L1,CDK19,CEP170,CHD5,CHMP2B,CLOCK,CLTCL1,CNDP1,CNDP2,CNOT6L,CNTLN,COASY,COL4A3BP,COPS8,CPNE3,CRKL,CRYZ,CTIF,CUL4B,CYLD,DCAF17,DCUN1D1,DCX,DDX6,DFFA,DGKD,DGKE,DGKQ,DIXDC1,DNAJA2,DNPEP,DOCK…
GO:CC	plasma membrane bounded cell projection	GO:0120025	1.24619e-20	ABHD13,ABHD2,ACPP,ADCY3,ADCY6,AHI1,AKAP5,AMOT,AMOTL1,ANK1,ANK3,ANKS4B,ANTXR1,AP3M2,ARC,ARF4,ARF6,ARL8A,ASAP1,ATG14,ATG5,ATP6V1B2,ATXN10,BAIAP2,C9ORF72,CALB1,CALCR,CAMK2A,CCK,CD2AP,CDH23,CEP170,CHRNA6,CLRN1,CNGB3,CNNM1,CORO1C,CPEB1,CPLX2,CSNK1A1,CTNNA2,CUL3,CYFIP2,CYLD,CYP46A1,DAB2IP,DAGLA,DCX,DGKI,DISC1,DLG5,DNAI1,DNM3,DPYSL2,DPYSL5,DRD1,DSCAM,EEA1,EHD3,ELOVL5,EPHA5,EPHA7,EPHB1,EPS15,ERMN,FAM126A…
GO:CC	cell projection	GO:0042995	4.11606e-20	ABHD13,ABHD2,ACPP,ADCY3,ADCY6,AGFG1,AHI1,AKAP5,AMOT,AMOTL1,ANK1,ANK3,ANKS4B,ANTXR1,AP3M2,ARC,ARF4,ARF6,ARL8A,ASAP1,ATG14,ATG5,ATP6V1B2,ATXN10,BAIAP2,C9ORF72,CALB1,CALCR,CAMK2A,CCK,CD2AP,CDH23,CEP170,CHRNA6,CLRN1,CNGB3,CNNM1,CORO1C,CPEB1,CPLX2,CSNK1A1,CTNNA2,CUL3,CYFIP2,CYLD,CYP46A1,DAB2IP,DAGLA,DCX,DGKI,DISC1,DLG5,DNAI1,DNM3,DPYSL2,DPYSL5,DRD1,DSCAM,EEA1,EHD3,ELOVL5,EPHA5,EPHA7,EPHB1,EPS15,ERMN,F…
GO:CC	neuron projection	GO:0043005	5.59336e-20	ABHD13,AKAP5,ANK1,ANK3,AP3M2,ARC,ARF4,ARL8A,ASAP1,ATXN10,BAIAP2,C9ORF72,CALB1,CALCR,CAMK2A,CCK,CDH23,CHRNA6,CLRN1,CNGB3,CNNM1,CPEB1,CPLX2,CTNNA2,CYFIP2,CYP46A1,DAB2IP,DAGLA,DCX,DGKI,DNM3,DPYSL2,DPYSL5,DRD1,DSCAM,EEA1,ELOVL5,EPHA5,EPHA7,EPHB1,ERMN,FAM126A,FKBP15,FLRT3,FMR1,FZD3,FZD4,GABBR2,GABRB2,GABRG2,GHR,GLRA1,GLRA2,GNAO1,GRIN2A,GRIN3A,GSK3B,HNRNPU,HTR1F,HTR7,HTT,IGSF9,IQGAP3,KCNA4,KCNC4,KCNN3,…
GO:CC	Golgi apparatus	GO:0005794	1.52264e-19	ABCA1,ACER3,ADAM19,ARF4,ARFGEF1,ARFGEF2,ARFIP1,ARFIP2,ASH1L,ATG9A,ATP7A,ATP8A1,ATP8B1,B3GALNT2,B3GAT1,B3GNT5,B4GALT4,BACE1,BICD1,C17ORF75,CLCN4,CLCN5,CLTCL1,COL4A3BP,CPE,CSGALNACT1,CUL3,CUX1,EHF,FAM109A,FAM114A1,FAM91A1,FGFR2,FNDC3A,FURIN,FUT4,FUT9,FYCO1,GALNT1,GALNT10,GALNT14,GALNT2,GALNT3,GALNT6,GALNT7,GLCE,GOLGA1,GOLPH3,GOPC,HIP1,HOOK3,HS2ST1,HTT,IGF2R,IL17RD,IMPAD1,KIAA0430,KLHL12,KLHL20,LFNG…
GO:CC	bounding membrane of organelle	GO:0098588	8.64207e-19	ABCA3,ABCD3,ACER3,ANXA7,AP2A2,ARC,ARF6,ARFGEF1,ARFGEF2,ARFIP1,ARFIP2,ARL8A,ATG14,ATP6V1C1,ATP6V1C2,B3GALNT2,B3GAT1,B3GNT5,CHMP2B,CLTCL1,CORO1C,CPE,CSGALNACT1,CUL3,CUX1,CYB561,DERL3,DRD1,EHD3,EPHB1,EPN2,EPS15,FOXO3,FURIN,FUT4,FUT9,GABARAPL1,GALNT1,GALNT10,GALNT14,GALNT2,GALNT3,GALNT6,GALNT7,GOLPH3,GPAM,HS2ST1,ITPR2,KLHL12,LFNG,LMAN1,MAN1A2,MAN1C1,MCTP2,MGAT2,MGAT4A,MMP24,NAPB,NAPG,NECAP1,NOS1,NRAS…
GO:CC	organelle membrane	GO:0031090	3.3363e-18	ABCA3,ABCD3,ACER3,ACPP,AGPAT5,ANKS4B,ANXA7,AP2A2,ARC,ARF6,ARFGEF1,ARFGEF2,ARFIP1,ARFIP2,ARL8A,ATG14,ATG9A,ATP5F1,ATP6V1C1,ATP6V1C2,B3GALNT2,B3GAT1,B3GNT5,BRAP,CALB1,CDS1,CHMP2B,CLCN4,CLTCL1,COQ9,CORO1C,CPE,CSGALNACT1,CUL3,CUX1,CYB561,CYP46A1,DERL3,DGKQ,DNAJB12,DOLPP1,DPY19L1,DPY19L3,DPY19L4,DRD1,EHD3,EIF5A2,ELOVL4,ELOVL5,ELOVL7,EPHB1,EPN2,EPS15,ERAP1,ERP44,ESYT2,FLRT3,FNDC3A,FOXO3,FURIN,FUT4,FUT9…
GO:CC	synapse part	GO:0044456	4.71158e-18	ADCY1,AKAP5,ARC,ARF4,ASAP1,ATP2B2,BMPR2,CACNB2,CACNB4,CACNG2,CADPS,CALB1,CAMK2N1,CHRNA6,CLCN4,CLCN5,CNKSR2,CPLX2,CRKL,CTNNA2,CYP46A1,DAGLA,DGKI,DGKQ,DISC1,DLG5,DMD,DNM3,DRD1,ELAVL1,ERBB4,ERC2,FLRT3,FZD3,GABRB2,GABRG2,GHR,GLRA1,GLRA2,GRIA2,GRIA3,GRID1,GRIN2A,GRIN3A,HIP1,HTT,ITSN1,KCNA4,KCNC4,LRFN2,LRRTM2,LRRTM3,MAGI1,MCTP2,MME,MYO5A,NCS1,NEDD4,NF1,NGFR,NLGN4X,NOS1,NRP1,NTRK2,OPHN1,PAK2,PCDH15,PCDH…
GO:CC	axon	GO:0030424	1.16117e-15	ANK3,AP3M2,ARL8A,C9ORF72,CALB1,CALCR,CCK,CPLX2,CTNNA2,DAB2IP,DAGLA,DNM3,DPYSL2,DSCAM,EEA1,EPHB1,ERMN,FKBP15,FLRT3,FMR1,FZD3,GABRG2,GHR,GSK3B,HTT,IGSF9,KCNA4,KCNC4,KCNQ3,KIF13B,KIF1B,KIF3A,LPAR3,LRP2,MAP3K12,MAP6,MBP,MME,NAV1,NF1,NFIB,NGFR,NIN,NRP1,NRSN1,NTRK2,OPHN1,PAFAH1B1,PNN,PPP3CB,PRKAA1,PRKAA2,PTPRK,ROR1,SCN2A,SCN3A,SCN8A,SCN9A,SEMA3A,SLC1A2,SLC38A1,SLC5A7,SNAPIN,SPAST,SPTBN1,SYT1,SYT11,SYT1…
GO:CC	intrinsic component of plasma membrane	GO:0031226	1.23396e-13	ABCA1,ACVR1,ACVR2A,ACVR2B,ADCY1,ADCY3,ADCY6,ADCY9,ADIPOR2,ADRA2A,ADRB1,ATP1B3,BMPR2,CACNG2,CASR,CD4,CD47,CDON,CHRNA6,CLCN4,CLCN5,CNTFR,COL25A1,CSF1R,DAGLA,DLG3,DRD1,DSCAM,EPHA5,EPHA7,EPHB1,ERBB4,FAM26E,FGFR2,FLRT3,FLVCR1,FLVCR2,GABBR2,GABRB2,GABRG2,GALR1,GLRA1,GLRA2,GPA33,GPC5,GPR65,GRIA2,GRIA3,GRID1,GRIN2A,GRIN3A,HAS3,HTR1F,HTR7,ITGA2,ITGA4,ITGA6,ITGA7,ITGB8,IYD,JAG2,KCNA4,KCNC4,KCNE4,KCNG4,KCNH…
GO:CC	integral component of plasma membrane	GO:0005887	1.24049e-13	ABCA1,ACVR1,ACVR2A,ACVR2B,ADCY1,ADCY3,ADCY6,ADCY9,ADRA2A,ADRB1,ATP1B3,BMPR2,CACNG2,CASR,CD4,CD47,CDON,CHRNA6,CLCN4,CLCN5,CNTFR,COL25A1,CSF1R,DAGLA,DLG3,DRD1,DSCAM,EPHA5,EPHA7,EPHB1,ERBB4,FAM26E,FGFR2,FLRT3,FLVCR1,FLVCR2,GABBR2,GABRB2,GABRG2,GALR1,GLRA1,GLRA2,GPA33,GPR65,GRIA2,GRIA3,GRID1,GRIN2A,GRIN3A,HAS3,HTR1F,HTR7,ITGA2,ITGA4,ITGA6,ITGA7,ITGB8,IYD,JAG2,KCNA4,KCNC4,KCNE4,KCNG4,KCNH1,KCNIP4,KCNJ…
GO:CC	presynapse	GO:0098793	1.59889e-12	CACNB2,CACNB4,CADPS,CALB1,CHRNA6,CLCN4,CLCN5,CPLX2,CTNNA2,CYP46A1,DGKI,DGKQ,DISC1,DNM3,DRD1,ERBB4,ERC2,FLRT3,FZD3,GRIN2A,HIP1,HTT,ITSN1,KCNC4,MAGI1,MCTP2,MME,NF1,NLGN4X,NTRK2,OPHN1,PCDH15,PCDH17,PCLO,PDZD11,PFN2,PI4K2A,PICALM,PTPRN2,RAB3B,RAB8A,RAB8B,RIMS1,RIMS2,RIMS3,ROR1,SCAMP1,SLC17A6,SLC1A2,SLC6A17,SLC6A9,SNAPIN,STX2,STX3,STX6,STX7,SYNGR1,SYNGR3,SYNJ2,SYPL1,SYT1,TPRG1L,UNC13A
GO:CC	endosome	GO:0005768	6.75385e-12	ABCA1,ADRB1,ARC,ARF6,ARFGEF2,ARL8A,ARRDC3,ARRDC4,ASTN2,ATP7A,AVL9,BACE1,C9ORF72,CHMP2B,CLCN4,CLCN5,CLTCL1,CORO1C,DGKQ,EEA1,EHD3,EPHB1,FAM109A,FYCO1,GGA1,HMP19,HTT,IGF2R,LDLRAP1,LRP2,LRP6,MME,MYO5A,NBR1,NRP1,NTRK2,PACSIN2,PI4K2A,PI4K2B,PICALM,PTPN1,RAB14,RAB22A,RAB23,RAB31,RAB32,RAB3B,RAB4A,RAB8A,RAB8B,RAP2B,RAP2C,RAPGEF2,RHOB,RRAGD,SCAMP1,SCAMP2,SLC11A2,SLC30A4,SLC48A1,SNX10,SNX16,SNX21,SNX3,SNX6…
GO:CC	cytoplasmic vesicle part	GO:0044433	1.92751e-11	ABCA3,ANXA7,AP2A2,ARC,ARF6,ARL8A,ATG9A,CHMP2B,CLTCL1,CORO1C,CPE,EHD3,EPHB1,EPN2,EPS15,HTT,ITPR2,IYD,KLHL12,MCTP2,NECAP1,NTRK2,PACSIN2,PICALM,PTPRN2,RAB14,RAB23,RAB32,RAB3B,RAB8A,RAP2B,RAP2C,RHOB,RRAGD,SAR1A,SAR1B,SCAMP1,SCAMP2,SCARB2,SEC16A,SEC23A,SEC24A,SEC24B,SLC11A2,SLC17A6,SLC48A1,SNAPIN,SNX10,SNX16,SNX18,SNX21,SNX3,SNX33,SNX8,SPACA1,STAM,STX6,SYNGR1,SYNGR3,SYPL1,SYT1,TMED10,TMEM108,TPCN1,TRA…
GO:CC	glutamatergic synapse	GO:0098978	6.03626e-11	ABR,ACTC1,ADCY1,ARC,ARF4,CACNB4,CACNG2,CADPS,CALB1,DGKE,DGKI,DGKQ,DRD1,ELAVL1,EPHA7,EPHB1,ERBB4,ERC2,FLRT3,FZD4,GRID1,GRIN2A,GRIN3A,GSK3B,LRRTM3,MAGI1,MAPK14,MYO5A,NAPB,NEDD4,NRP1,OPHN1,PACSIN2,PAK2,PCDH17,PFN2,PPM1H,PPP2R2A,PPP3CB,PRKAR1A,PTPRD,PURA,RNF19A,SLC1A2,SLITRK4,SORCS3,SYNPO,SYT1
GO:CC	cell projection part	GO:0044463	6.4633e-11	ABHD13,AHI1,AKAP5,ANK3,ANTXR1,AP3M2,ARC,ARF4,ARF6,ARL8A,ASAP1,ATG14,ATG5,ATXN10,C9ORF72,CALB1,CEP170,CNGB3,CNNM1,CPLX2,CSNK1A1,CYLD,CYP46A1,DAGLA,DCX,DGKI,DISC1,DLG5,DNAI1,DNM3,DPYSL2,DPYSL5,DRD1,DSCAM,EEA1,EHD3,ELOVL5,EPHB1,EPS15,ERMN,FAM179B,FAP,FKBP15,FLRT3,FMR1,FZD3,FZD4,GABRG2,GNAO1,HNRNPU,HTR1F,HTR7,HTT,IGSF9,KANK1,KCNA4,KCNC4,KCNQ3,KIAA1462,KIF1B,KIF3A,KIRREL,KLHL17,LRP2,MACF1,MAP3K12,MAP6…
GO:CC	plasma membrane bounded cell projection part	GO:0120038	6.4633e-11	ABHD13,AHI1,AKAP5,ANK3,ANTXR1,AP3M2,ARC,ARF4,ARF6,ARL8A,ASAP1,ATG14,ATG5,ATXN10,C9ORF72,CALB1,CEP170,CNGB3,CNNM1,CPLX2,CSNK1A1,CYLD,CYP46A1,DAGLA,DCX,DGKI,DISC1,DLG5,DNAI1,DNM3,DPYSL2,DPYSL5,DRD1,DSCAM,EEA1,EHD3,ELOVL5,EPHB1,EPS15,ERMN,FAM179B,FAP,FKBP15,FLRT3,FMR1,FZD3,FZD4,GABRG2,GNAO1,HNRNPU,HTR1F,HTR7,HTT,IGSF9,KANK1,KCNA4,KCNC4,KCNQ3,KIAA1462,KIF1B,KIF3A,KIRREL,KLHL17,LRP2,MACF1,MAP3K12,MAP6…
GO:CC	Golgi apparatus part	GO:0044431	8.51367e-11	ACER3,ARFGEF1,ARFGEF2,ARFIP1,ARFIP2,ATP7A,ATP8A1,B3GALNT2,B3GAT1,B3GNT5,BACE1,C17ORF75,CLTCL1,CSGALNACT1,CUL3,CUX1,FAM109A,FAM91A1,FURIN,FUT4,FUT9,GALNT1,GALNT10,GALNT14,GALNT2,GALNT3,GALNT6,GALNT7,GOLPH3,HOOK3,HS2ST1,IGF2R,KLHL12,KLHL20,LFNG,LMAN1,MAN1A2,MAN1C1,MAP6,MGAT2,MGAT4A,MME,MMP24,NRAS,PI4K2A,PI4K2B,QSOX2,RAB14,RAB2A,RAB31,RAB32,SAMD8,SAR1A,SCAMP1,SCAMP2,SEC16A,SEC23A,SEC24A,SEC24B,SGMS2…
GO:CC	transferase complex	GO:1990234	1.71634e-10	ACVR1,ACVR2A,ACVR2B,ASB4,ATG12,ATG14,ATG5,BCOR,BRAP,BRCA1,BRD1,BRE,C9ORF72,CBX7,CCND2,CCNE2,CCNJ,CCNJL,CCNK,CCNT2,CDK12,CREBBP,CUL3,CUL4B,CUL5,DCAF10,DCAF17,DCAF5,DCUN1D1,DCUN1D3,DCUN1D4,DERL3,DLST,EEA1,ENC1,ERCC4,EZH1,FAM105B,FBXL17,FBXL2,FBXO32,FBXO8,HCFC2,KAT2B,KBTBD8,KCTD10,KDM5A,KIAA1429,KLHL12,KLHL13,KLHL20,MAT2A,MAX,MSL2,MYO6,N6AMT1,NAA25,NEDD4,NUS1,OGT,OSTC,PAAF1,PCGF2,PCGF3,PDSS1,PHC1,PH…
GO:CC	whole membrane	GO:0098805	2.53778e-10	ABCA1,ABCA3,ABCD3,ANXA7,AP2A2,ARC,ARF6,ARL8A,ATG12,ATG14,ATG5,ATP6V1C1,ATP6V1C2,BMPR2,CBLB,CD4,CHMP2B,CLTCL1,CORO1C,CPE,CYB561,EFNB1,EHD3,EPHB1,EPN2,EPS15,FOXO3,FURIN,GABARAPL1,GPAM,GRIP1,HPSE,ITPR2,KLHL12,LRP6,MAL2,MCTP2,MME,NAPB,NAPG,NECAP1,NOS1,NTRK2,PACSIN2,PAG1,PEX11A,PEX13,PEX26,PEX5L,PICALM,PRKAR1A,PTPRN2,RAB14,RAB23,RAB32,RAB3B,RAB8A,RAB8B,RAP2B,RAP2C,RHOB,RRAGD,SAR1A,SAR1B,SCAMP1,SCAMP2,…
GO:CC	plasma membrane region	GO:0098590	4.21346e-10	ADCY1,AKAP5,AMOTL1,ANK3,ANTXR1,AQP4,ARC,ARF4,ARF6,ASAP1,ATP2B2,ATP6V1B2,ATP7A,BMPR2,CACNG2,CALB1,CHRNA6,CORO1C,CRKL,CTNNA2,DAGLA,DLG3,DMD,DNM3,DRD1,DSTYK,EHD3,EPS15,ERBB4,FAP,FLRT3,FZD3,GABRB2,GABRG2,GLRA1,GRIA2,GRIA3,GRID1,GRIN2A,GRIN3A,HIP1,ITGA6,JAG1,KANK1,KCNC4,KIAA1462,LDLRAP1,LRFN2,LRP2,LRP6,LRRTM2,LRRTM3,MACF1,MTTP,NCS1,NOS1,NRP1,NTRK2,PACSIN2,PCDH17,PDE6H,PDZD11,PI4K2A,PICALM,PRKAR1A,PRKC…
GO:CC	Golgi membrane	GO:0000139	7.9708e-10	ACER3,ARFGEF1,ARFGEF2,ARFIP1,ARFIP2,B3GALNT2,B3GAT1,B3GNT5,CSGALNACT1,CUL3,CUX1,FURIN,FUT4,FUT9,GALNT1,GALNT10,GALNT14,GALNT2,GALNT3,GALNT6,GALNT7,GOLPH3,HS2ST1,KLHL12,LFNG,LMAN1,MAN1A2,MAN1C1,MGAT2,MGAT4A,MMP24,NRAS,QSOX2,RAB14,RAB2A,RAB31,SAMD8,SAR1A,SCAMP1,SCAMP2,SEC16A,SEC23A,SEC24A,SEC24B,SGMS2,SLC10A7,SLC35A5,SLC35B4,STEAP2,STX6,SURF4,TBC1D20,TMED10,TMEM87A,TRIM23,VAPA,ZDHHC17,ZDHHC20
GO:CC	postsynapse	GO:0098794	3.504e-09	ADCY1,AKAP5,ARC,ARF4,ASAP1,ATP2B2,BMPR2,CACNG2,CALB1,CAMK2N1,CHRNA6,CNKSR2,CRKL,CTNNA2,CYP46A1,DAGLA,DGKI,DGKQ,DISC1,DLG5,DMD,DNM3,DRD1,ELAVL1,ERBB4,FLRT3,GABRB2,GABRG2,GHR,GLRA1,GLRA2,GRIA2,GRIA3,GRID1,GRIN2A,GRIN3A,HIP1,HTT,KCNA4,LRFN2,LRRTM2,LRRTM3,MYO5A,NCS1,NEDD4,NGFR,NOS1,NRP1,NTRK2,OPHN1,PAK2,PCDH17,PFN2,PPP1R9A,PURA,RAB4A,RAB8A,RNF19A,SORCS3,SPTBN1,SYNPO,TMEM108,TSC2
GO:CC	catalytic complex	GO:1902494	1.37038e-08	ACVR1,ACVR2A,ACVR2B,ARID1A,ASB4,ATG12,ATG14,ATG5,BCAS2,BCOR,BRAP,BRCA1,BRD1,BRE,C9ORF72,CBX7,CCND2,CCNE2,CCNJ,CCNJL,CCNK,CCNT2,CDC40,CDK12,CREBBP,CUL3,CUL4B,CUL5,DCAF10,DCAF17,DCAF5,DCUN1D1,DCUN1D3,DCUN1D4,DERL3,DICER1,DLST,DNAI1,DPF1,DYNC1I2,DYNC1LI1,EEA1,ENC1,ERCC4,EZH1,F3,FADD,FAM105B,FBXL17,FBXL2,FBXO32,FBXO8,GLDC,GNAI2,GNAO1,GNG12,GNG2,GPD1L,HCFC2,HDAC9,HNRNPA3,HNRNPU,KAT2B,KBTBD8,KCTD10,KDM…
GO:CC	somatodendritic compartment	GO:0036477	1.89538e-08	ABHD13,AGFG1,AKAP5,ARC,ARF4,ASAP1,ATXN10,C9ORF72,CACNG2,CALB1,CNNM1,CYP46A1,DAB2IP,DGKI,DNM3,DPYSL2,DPYSL5,DRD1,DSCAM,ELOVL5,ERMN,FMR1,FZD3,FZD4,GLRA1,GNAO1,GRIN3A,HNRNPU,HTR1F,HTR7,HTT,IGSF9,KCNA4,KCNC4,KCNN3,KIF1B,KIRREL,KLHL17,LRP2,MAP6,MBP,MME,MYO5A,NEDD4,NF1,NGFR,NIN,NRSN1,NTRK2,OPHN1,PAFAH1B1,PI4K2A,PICALM,PPP1R9A,PPP3CB,PRKAA1,PRKAA2,PTPRK,PURA,RAB8A,SLC5A7,STRN,SYNPO,TMEM108,UHMK1,UNC5C,V…
GO:CC	transport vesicle	GO:0030133	4.98545e-08	ATP7A,CLCN4,CLCN5,CLRN1,CLTCL1,DISC1,FURIN,GRIN2A,IGF2R,KLHL12,MCTP2,MME,NRSN1,PICALM,PLEKHF2,PTPRN2,RAB3B,RAB8A,RAB8B,SAR1A,SAR1B,SCAMP1,SEC16A,SEC23A,SEC24A,SEC24B,SLC17A6,SLC6A17,SNAPIN,STEAP2,STX2,STX3,STX6,STX7,SYNGR1,SYNGR3,SYPL1,SYT1,SYT10,SYT11,SYT13,SYT15,TPRG1L,UNC13A
GO:CC	vesicle membrane	GO:0012506	1.04252e-07	ABCA3,ACPP,ANXA7,AP2A2,ATG9A,CALB1,CLTCL1,CPE,DGKQ,EPN2,EPS15,FNDC3A,HTT,ITPR2,IYD,KLHL12,MCTP2,NECAP1,NOS1,PICALM,PTPRN2,RAB32,RAB3B,SAR1A,SAR1B,SCAMP1,SCARB2,SEC16A,SEC23A,SEC24A,SEC24B,SLC17A6,SNAPIN,SNX18,SNX33,SPACA1,STX6,SYNGR1,SYNGR3,SYPL1,SYT1,TMED10,UNC13A,VOPP1,ZNRF2
GO:CC	non-membrane-bounded organelle	GO:0043228	1.10427e-07	ABL1,ACTC1,ADARB1,ADCY6,AHI1,ALG2,AMOT,ANK1,APC,ARC,ARFGEF1,ARFGEF2,ARHGAP26,ARID1A,ARL4A,ARL8A,ASAP1,ASXL1,ATG14,ATG5,ATRX,ATXN1L,ATXN2,AXIN2,BAIAP2,BCAS2,BEND3,BRWD1,C9ORF72,CALD1,CAMK4,CAMSAP1,CBX7,CCDC141,CCDC88A,CCP110,CD2AP,CDC42BPA,CDC7,CDK12,CEP112,CEP170,CEP350,CFDP1,CHL1,CLMP,CLOCK,CLRN1,CLTCL1,CNTLN,CORIN,CORO1C,CPNE3,CREB1,CREBBP,CSNK1A1,CTNNA2,CTTNBP2NL,CUL3,CYLD,DCP1A,DCP2,DCTN4,DCT…
GO:CC	intracellular non-membrane-bounded organelle	GO:0043232	1.10427e-07	ABL1,ACTC1,ADARB1,ADCY6,AHI1,ALG2,AMOT,ANK1,APC,ARC,ARFGEF1,ARFGEF2,ARHGAP26,ARID1A,ARL4A,ARL8A,ASAP1,ASXL1,ATG14,ATG5,ATRX,ATXN1L,ATXN2,AXIN2,BAIAP2,BCAS2,BEND3,BRWD1,C9ORF72,CALD1,CAMK4,CAMSAP1,CBX7,CCDC141,CCDC88A,CCP110,CD2AP,CDC42BPA,CDC7,CDK12,CEP112,CEP170,CEP350,CFDP1,CHL1,CLMP,CLOCK,CLRN1,CLTCL1,CNTLN,CORIN,CORO1C,CPNE3,CREB1,CREBBP,CSNK1A1,CTNNA2,CTTNBP2NL,CUL3,CYLD,DCP1A,DCP2,DCTN4,DCT…
GO:CC	endoplasmic reticulum	GO:0005783	3.30047e-07	ACER3,AGPAT5,ALG1,ALG2,ANKS4B,ANXA7,ATL2,ATP10A,ATP10B,ATP10D,B3GALNT2,B3GNT5,CAST,CDS1,CERS6,CLCN4,CREB3L2,CYP46A1,DERL3,DNAJB12,DOLPP1,DRD1,EDEM3,EIF5A2,ELOVL4,ELOVL5,ELOVL7,EPHB1,ERAP1,ERLEC1,ERP44,ESYT2,FLRT3,FNDC5,FURIN,GRIN2A,HHAT,HTT,INSIG2,ITPR2,JPH1,LCLAT1,LMAN1,LPCAT2,LPGAT1,LPIN2,LRP2,MAN1A2,MAN1B1,MAN1C1,MGAT4A,MTTP,MYO5A,NOS1,NUS1,OSTC,PARP16,PARP8,PGAP1,PIGT,POGLUT1,POMT2,POU2F1,PRD…
GO:CC	cytoskeleton	GO:0005856	5.02794e-07	ABL1,ACTC1,ADCY6,AHI1,ALG2,AMOT,ANK1,APC,ARC,ARFGEF2,ARHGAP26,ARL8A,ASAP1,ATG14,ATG5,AXIN2,BAIAP2,BCAS2,CALD1,CAMSAP1,CCDC141,CCDC88A,CCP110,CD2AP,CDC42BPA,CDC7,CEP112,CEP170,CEP350,CLMP,CLRN1,CLTCL1,CNTLN,CORIN,CORO1C,CSNK1A1,CTNNA2,CTTNBP2NL,CUL3,CYLD,DCTN4,DCTN6,DCX,DGKQ,DISC1,DLG5,DMD,DNAI1,DYNC1I2,DYNC1LI1,DYRK2,EML1,EML4,EPB41,EPB41L4B,EPB41L5,FAM179B,FBLIM1,FKBP15,FRMD6,GAS2,GNAI2,HIP1,HIP…
GO:CC	nucleoplasm part	GO:0044451	7.51139e-07	ABL1,AFF1,AFF2,AFF3,ASCC3,ATRX,BCAS2,BCLAF1,BRD1,CCNK,CCNT2,CDC40,CDK12,CDK19,CHD5,CORIN,CREBBP,CSNK1A1,DBF4,DDX46,DGKQ,ELL,ELL2,ERCC4,EYA1,EZH1,FANCD2,FANCF,FANCI,GRK5,HCFC2,HDAC9,HIPK1,HMBOX1,HNRNPU,IKBKE,IL16,IMPAD1,KAT2B,KDM5A,KIAA1429,KLF11,KLHL20,MAPK14,MAU2,MAX,MED1,MED12L,MED13,MED18,MED20,MED23,MED9,MSL2,MYO6,NBR1,NOC3L,NSRP1,NUDT21,OGT,PAAF1,PACSIN2,PCNP,PHF19,PHF20,PHF21A,PNN,POLDIP3,P…
GO:CC	membrane protein complex	GO:0098796	1.28264e-06	ACVR1,ACVR2A,ACVR2B,AKTIP,AP2A2,AP3M2,AP3S2,AP4E1,ATG14,ATP1B3,ATP5F1,ATP6V1B2,ATP6V1C1,ATP6V1C2,BEST4,CACHD1,CACNA1C,CACNB2,CACNB4,CACNG2,CHMP2B,CHRNA6,CLTCL1,CNGA3,CNGB3,CNTFR,CORO1C,CPLX2,DERL3,DLG3,EPN2,EPS15,FADD,GABBR2,GABRG2,GJA1,GNAI2,GNAO1,GNG12,GNG2,GRIA2,GRIA3,GRIN2A,GRIN3A,HOOK3,IGF1,INSIG2,ITGA2,ITGA4,ITGA6,ITGA7,ITGB8,KCNA4,KCNC4,KCNE4,KCNG4,KCNIP4,KCNJ2,KCNK2,KCNQ3,KCNQ4,KCNV1,KLHL…
GO:CC	synaptic membrane	GO:0097060	1.99343e-06	ADCY1,ARC,ATP2B2,CACNG2,CALB1,CHRNA6,CRKL,CTNNA2,DAGLA,DMD,DNM3,DRD1,ERBB4,FLRT3,GABRB2,GABRG2,GLRA1,GRIA2,GRIA3,GRID1,GRIN2A,GRIN3A,HIP1,LRFN2,LRRTM2,LRRTM3,NCS1,NRP1,NTRK2,PCDH17,PI4K2A,PICALM,PTPRA,RIMS1,RIMS2,RIMS3,SLC1A2,SORCS3,STX2,STX3,SYT1,UNC13A
GO:CC	secretory vesicle	GO:0099503	2.87457e-06	ABCA3,ANXA7,CALCR,CLCN4,CLCN5,CPE,DISC1,FNDC3A,GRIN2A,IMPAD1,ITPR2,MCTP2,MME,MYO5A,PICALM,PTPRN,PTPRN2,RAB3B,RAB8A,RAB8B,RCBTB2,RRBP1,SCAMP1,SLC17A6,SLC6A17,SNAPIN,SNX10,SPACA1,STX2,STX3,STX6,STX7,STXBP5L,SYNGR1,SYNGR3,SYPL1,SYT1,SYT10,SYT11,SYT13,SYT15,THBS1,TMED10,TPRG1L,UNC13A,VPS13A,ZPBP2
GO:CC	endocytic vesicle	GO:0030139	2.9931e-06	ABCA1,AMOT,AP2A2,ARF6,ATG14,CLTCL1,DAB2IP,EHD3,EPN2,EPS15,IGF2R,ITSN1,LRP2,MYO6,PICALM,RAB14,RAB22A,RAB31,RAB32,RAB8A,RAB8B,RAPGEF2,SCARB2,SH3KBP1,SNX3,STX6,STX7,SYT11,VPS26B
GO:CC	cytoplasmic vesicle membrane	GO:0030659	4.31144e-06	ABCA3,ANXA7,AP2A2,ATG9A,CLTCL1,CPE,EPN2,EPS15,HTT,ITPR2,IYD,KLHL12,MCTP2,NECAP1,PICALM,PTPRN2,RAB32,RAB3B,SAR1A,SAR1B,SCAMP1,SCARB2,SEC16A,SEC23A,SEC24A,SEC24B,SLC17A6,SNAPIN,SNX18,SNX33,SPACA1,STX6,SYNGR1,SYNGR3,SYPL1,SYT1,TMED10,UNC13A,VOPP1,ZNRF2
GO:CC	dendrite	GO:0030425	4.59715e-06	ABHD13,AKAP5,ARC,ARF4,ASAP1,ATXN10,CALB1,CNNM1,CYP46A1,DGKI,DNM3,DPYSL2,DPYSL5,DRD1,DSCAM,ELOVL5,FZD3,FZD4,GNAO1,HNRNPU,HTR1F,HTR7,HTT,IGSF9,KCNA4,KIF1B,KIRREL,KLHL17,LRP2,MAP6,MME,NEDD4,NF1,NGFR,NIN,NTRK2,OPHN1,PI4K2A,PPP1R9A,PRKAA1,PRKAA2,PTPRK,PURA,RAB8A,SLC5A7,STRN,SYNPO,UHMK1,UNC5C
GO:CC	perinuclear region of cytoplasm	GO:0048471	4.85968e-06	ABCA1,ABL1,ALG2,ARFGEF1,ATP7A,ATXN10,CHODL,COL4A3BP,COPS8,CYFIP2,DCUN1D3,DGKI,EHD3,FMR1,GALNT1,GALNT2,GALNT3,GALNT6,HIF1AN,HTT,KIAA1462,KIRREL,MAD2L1,MAP6,MYO6,NCS1,NEDD4,NLRC3,NTRK2,PAFAH1B1,PICALM,PRKCE,RAB3B,RAPGEF2,RRBP1,SEC16A,SEC23A,SLC30A7,SLC8A3,SNAPIN,SPAST,STX6,STX7,SYNJ2,TAOK1,TMEM192,TSC2,TWF1,VAPA,VPS53,VPS54,YWHAB,ZFYVE1
GO:CC	dendritic tree	GO:0097447	5.34371e-06	ABHD13,AKAP5,ARC,ARF4,ASAP1,ATXN10,CALB1,CNNM1,CYP46A1,DGKI,DNM3,DPYSL2,DPYSL5,DRD1,DSCAM,ELOVL5,FZD3,FZD4,GNAO1,HNRNPU,HTR1F,HTR7,HTT,IGSF9,KCNA4,KIF1B,KIRREL,KLHL17,LRP2,MAP6,MME,NEDD4,NF1,NGFR,NIN,NTRK2,OPHN1,PI4K2A,PPP1R9A,PRKAA1,PRKAA2,PTPRK,PURA,RAB8A,SLC5A7,STRN,SYNPO,UHMK1,UNC5C
GO:CC	coated vesicle	GO:0030135	6.44816e-06	AP2A2,ATP7A,CLRN1,CLTCL1,EPN2,EPS15,FAM109A,FURIN,HIP1,IGF2R,KLHL12,LMAN1,MYO6,NECAP1,PICALM,RAB8A,RAB8B,SAR1A,SAR1B,SEC16A,SEC23A,SEC23IP,SEC24A,SEC24B,SNX18,SNX3,STEAP2,TMED10,TMED7,VANGL2,YIPF5,YIPF6
GO:CC	receptor complex	GO:0043235	8.45714e-06	ACVR1,ACVR2A,ACVR2B,ADRA2A,BMPR2,CACNG2,CHRNA6,CNTFR,CSF1R,DLG3,EGF,EPHA5,EPHA7,EPHB1,ERBB4,FGFR2,GABBR2,GABRG2,GPRC5B,GRIA2,GRIA3,GRIN2A,GRIN3A,ITGA2,ITGA4,ITGA6,ITGA7,ITGB8,ITPR2,LEPR,LIFR,LRP2,NOTCH2,NT5DC3,NTRK2,PDGFRA,PELO,PEX5L,PLXNA1,PLXNA2,PLXNA4,PLXNC1,PRLR,PTPRA,PTPRB,PTPRN2,RAMP3,RNMT,ROR1,TGFBR2,TGFBR3,TRAF5,VWC2L
GO:CC	endoplasmic reticulum part	GO:0044432	1.06813e-05	ACER3,AGPAT5,ANKS4B,ANXA7,ATL2,CDS1,CLCN4,CYP46A1,DERL3,DNAJB12,DOLPP1,EDEM3,EIF5A2,ELOVL4,ELOVL5,ELOVL7,ERAP1,ERLEC1,ERP44,ESYT2,FLRT3,INSIG2,ITPR2,JPH1,LCLAT1,LMAN1,LPIN2,MAN1B1,NOS1,NUS1,OSTC,PARP16,PARP8,PIGT,POGLUT1,POMT2,PTPN1,RAB2A,RNF165,RNF180,RRBP1,SAMD8,SAR1A,SAR1B,SEC11A,SEC16A,SEC23A,SEC61A1,SEC61A2,SEC62,SEC63,SEL1L,SERP1,SGMS2,SLC10A7,SLC35B4,SLC8A3,SPCS3,SPTLC2,SPTLC3,SURF4,TBC1D2…
GO:CC	cell junction	GO:0030054	2.17015e-05	AHI1,AMOT,AMOTL1,ANK3,ARC,ARHGAP26,ARL8A,BMPR2,CD2AP,CHRNA6,CLMP,COL13A1,CPNE3,CTNNA2,DCP2,DLG3,DLG5,DMD,DSCAM,EPB41L5,EPHA5,FBLIM1,FLRT3,FRMD4A,FZD4,GABRG2,GJA1,GRIA2,GRIA3,GRID1,GRIN2A,IQGAP3,ITGA2,ITGA6,JAG1,KIAA1462,KIRREL,KLF11,LASP1,LDB3,LMLN,LPP,MAGI1,MAGI3,MAPRE2,MPP5,NCS1,NOV,NRP1,NTRK2,PACSIN2,PARVA,PDLIM3,PDLIM5,PDZD11,PELO,PTPRK,RAP2B,RAP2C,RAPGEF2,SAMD4A,SCN4B,SH3KBP1,SHROOM4,SYNM,SY…
GO:CC	early endosome	GO:0005769	2.69627e-05	ADRB1,ARC,CLCN4,CLCN5,EEA1,EPHB1,FAM109A,GGA1,HTT,IGF2R,LDLRAP1,LRP6,MME,MYO5A,NRP1,PICALM,PTPN1,RAB14,RAB22A,RAB31,RAB32,RHOB,SLC11A2,SNX16,SNX21,SNX3,SNX8,STEAP2,STX6,STX7,TMEM108,VPS26B,WDFY2,WLS,ZFYVE9
GO:CC	exocytic vesicle	GO:0070382	6.49525e-05	CLCN4,CLCN5,DISC1,GRIN2A,MCTP2,MME,PICALM,PTPRN2,RAB3B,RAB8A,RAB8B,SCAMP1,SLC17A6,SLC6A17,SNAPIN,STX2,STX3,STX6,STX7,SYNGR1,SYNGR3,SYPL1,SYT1,SYT10,SYT11,SYT13,SYT15,TPRG1L,UNC13A
GO:CC	actin cytoskeleton	GO:0015629	7.91486e-05	ABL1,ACTC1,ALG2,AMOT,ARC,ASAP1,BAIAP2,CALD1,CD2AP,CDC42BPA,CORIN,CORO1C,CTNNA2,CTTNBP2NL,DCTN4,DCTN6,FBLIM1,FKBP15,HIP1,KAT2B,KLHL17,LDB3,LLGL2,LPP,MACF1,MICAL2,MICAL3,MYH11,MYLK3,MYO3B,MYO5A,MYO6,NEBL,ONECUT2,OPHN1,PARVA,PDLIM3,PDLIM5,PGM1,PKNOX2,PLS1,PPP1R12A,PPP1R9A,RAB22A,RAC2,SHROOM4,SPTBN1,SYNPO,SYNPO2,TMOD2,TWF1,VANGL2,WASL,WDR1,WIPF2,WIPF3,YES1
GO:CC	ubiquitin ligase complex	GO:0000151	8.86849e-05	ASB4,BCOR,BRAP,BRCA1,BRE,CBX7,CUL3,CUL4B,CUL5,DCAF10,DCAF17,DCAF5,DCUN1D1,DCUN1D3,DCUN1D4,DERL3,ENC1,FAM105B,FBXL17,FBXL2,FBXO32,FBXO8,KBTBD8,KCTD10,KLHL12,KLHL13,KLHL20,NEDD4,PCGF2,PCGF3,PHC1,PHC3,RNF19A,SEL1L,SPSB1,TNFAIP1,USP47,YPEL5,ZER1,ZYG11B
GO:CC	cell leading edge	GO:0031252	0.000120932	ABL1,AKAP5,AMOT,AMOTL1,ANTXR1,ARF4,ARF6,ATP6V1B2,CD2AP,CLRN1,CORO1C,CTNNA2,FAP,GABRG2,IQGAP3,ITSN1,KANK1,KCNC4,KIAA1462,MACF1,MYO5A,MYO6,PAFAH1B1,PARVA,PTPRK,RAC2,SCYL3,SLC1A2,SPTBN1,SSX2IP,STX2,TLN2,TRPM7,TUBG1,TWF1,UNC5C,USH2A,WASL
GO:CC	postsynaptic membrane	GO:0045211	0.000264613	ADCY1,ARC,ATP2B2,CACNG2,CALB1,CHRNA6,CRKL,CTNNA2,DAGLA,DMD,DNM3,DRD1,ERBB4,FLRT3,GABRB2,GABRG2,GLRA1,GRIA2,GRIA3,GRID1,GRIN2A,GRIN3A,HIP1,LRFN2,LRRTM2,LRRTM3,NCS1,NRP1,NTRK2,PCDH17,SORCS3
GO:CC	Golgi-associated vesicle	GO:0005798	0.000289635	ATP7A,CLRN1,CLTCL1,FURIN,IGF2R,KLHL12,LMAN1,MAP6,RAB8A,RAB8B,SAR1A,SAR1B,SEC16A,SEC23A,SEC23IP,SEC24A,SEC24B,STEAP2,TMED10,TMED7,VANGL2,YIPF5,YIPF6,ZDHHC17
GO:CC	axon part	GO:0033267	0.000396806	ANK3,AP3M2,ARL8A,C9ORF72,CPLX2,DAGLA,DSCAM,EEA1,ERMN,FKBP15,FLRT3,FMR1,KCNC4,KCNQ3,KIF3A,MAP3K12,MBP,NAV1,NGFR,NIN,NRSN1,NTRK2,OPHN1,PAFAH1B1,ROR1,SLC1A2,SNAPIN,SPAST,SPTBN1,TMEM108,UNC13A,UNC5C
GO:CC	synaptic vesicle	GO:0008021	0.000548334	CLCN4,CLCN5,DISC1,GRIN2A,MCTP2,MME,PICALM,PTPRN2,RAB3B,RAB8A,RAB8B,SCAMP1,SLC17A6,SLC6A17,SNAPIN,STX2,STX3,STX6,STX7,SYNGR1,SYNGR3,SYPL1,SYT1,TPRG1L,UNC13A
GO:CC	endoplasmic reticulum membrane	GO:0005789	0.000666646	ACER3,AGPAT5,ANKS4B,ANXA7,CDS1,CLCN4,CYP46A1,DERL3,DNAJB12,DOLPP1,EIF5A2,ELOVL4,ELOVL5,ELOVL7,ERAP1,ERP44,ESYT2,FLRT3,INSIG2,ITPR2,JPH1,LCLAT1,LMAN1,LPIN2,NOS1,NUS1,OSTC,PIGT,POMT2,PTPN1,RAB2A,RNF165,RNF180,RRBP1,SAMD8,SEC11A,SEC16A,SEC23A,SEC61A1,SEC61A2,SEC62,SEC63,SEL1L,SERP1,SGMS2,SLC10A7,SLC35B4,SLC8A3,SPCS3,SPTLC2,SPTLC3,SURF4,TBC1D20,TM6SF2,TMED10,TMEM57,TMEM97,UBQLN4,VAPA,VRK2
GO:CC	nuclear outer membrane-endoplasmic reticulum membrane network	GO:0042175	0.000726009	ACER3,AGPAT5,ANKS4B,ANXA7,CDS1,CLCN4,CYP46A1,DERL3,DNAJB12,DOLPP1,EIF5A2,ELOVL4,ELOVL5,ELOVL7,ERAP1,ERP44,ESYT2,FLRT3,INSIG2,ITPR2,JPH1,LCLAT1,LMAN1,LPIN2,NOS1,NUS1,OSTC,PIGT,POMT2,PTPN1,RAB2A,RNF165,RNF180,RRBP1,SAMD8,SEC11A,SEC16A,SEC23A,SEC61A1,SEC61A2,SEC62,SEC63,SEL1L,SERP1,SGMS2,SLC10A7,SLC35B4,SLC8A3,SPCS3,SPTLC2,SPTLC3,SURF4,TBC1D20,TM6SF2,TMED10,TMEM57,TMEM97,UBQLN4,VAPA,VRK2,YIPF5
GO:CC	plasma membrane protein complex	GO:0098797	0.000734256	ACVR1,ACVR2A,ACVR2B,AP2A2,ATP1B3,CACHD1,CACNA1C,CACNB2,CACNB4,CACNG2,CHRNA6,CLTCL1,CNTFR,CORO1C,DLG3,EPS15,FADD,GABBR2,GJA1,GNAI2,GNAO1,GNG12,GNG2,GRIA2,GRIA3,GRIN2A,GRIN3A,IGF1,ITGA2,ITGA4,ITGA6,ITGA7,ITGB8,KCNA4,KCNC4,KCNE4,KCNG4,KCNIP4,KCNJ2,KCNK2,KCNQ3,KCNQ4,KCNV1,LRP6,PELO,PICALM,RAMP3,SCN2A,SCN3A,SCN3B,SCN4B,SCN8A,SCN9A,SGCB,SGCD,SNTB2,TGFBR3,TMED10,TRAF5,VWC2L
GO:CC	Golgi subcompartment	GO:0098791	0.000778063	ARFIP1,ARFIP2,ATP7A,ATP8A1,BACE1,C17ORF75,CLTCL1,CSGALNACT1,FAM109A,FAM91A1,FURIN,FUT4,FUT9,GALNT2,GOLPH3,IGF2R,KLHL20,MGAT2,MGAT4A,MME,MMP24,PI4K2A,PI4K2B,RAB14,RAB31,RAB32,SCAMP1,SCAMP2,STX6,TMEM87A,VPS53,VPS54,WLS,YIPF6,ZFYVE1
GO:CC	microtubule cytoskeleton	GO:0015630	0.00118291	AHI1,APC,ARFGEF2,ARL8A,AXIN2,BCAS2,CAMSAP1,CCDC141,CCDC88A,CCP110,CDC7,CEP112,CEP170,CEP350,CLMP,CLRN1,CLTCL1,CNTLN,CSNK1A1,CUL3,CYLD,DCTN4,DCTN6,DISC1,DLG5,DNAI1,DYNC1I2,DYNC1LI1,EML1,EML4,FAM179B,GNAI2,HIPK1,HNRNPU,HOOK3,HTT,IQGAP3,KAT2B,KATNAL1,KIF13B,KIF16B,KIF1B,KIF21B,KIF3A,KIF5A,KLHL12,MACF1,MAD2L1,MAP6,MAP7D3,MAP9,MAPK14,MAPRE2,MDM1,MIB1,MICAL2,MICAL3,MID1,MID1IP1,MTUS1,MYO5A,MZT1,NAV1,NC…
GO:CC	cell body	GO:0044297	0.0013101	AGFG1,ATXN10,C9ORF72,CALB1,CNNM1,CXORF56,DAB2IP,DPYSL2,DPYSL5,DSCAM,ELOVL5,ERMN,FMR1,FZD3,GLRA1,GNAO1,GRIN3A,KCNC4,KCNN3,MBP,MME,MYO5A,NGFR,NRSN1,PAFAH1B1,PI4K2A,PICALM,PPP3CB,PRKAA1,PRKAA2,PTPRK,PURA,SEMA3A,SLC5A7,UNC5C,VIP,ZPBP2
GO:CC	organelle subcompartment	GO:0031984	0.00150275	ARFIP1,ARFIP2,ATP7A,ATP8A1,BACE1,C17ORF75,CLTCL1,CSGALNACT1,FAM109A,FAM91A1,FURIN,FUT4,FUT9,GALNT2,GOLPH3,IGF2R,KLHL20,MGAT2,MGAT4A,MME,MMP24,PARP16,PARP8,PI4K2A,PI4K2B,RAB14,RAB31,RAB32,SCAMP1,SCAMP2,STX6,TMEM87A,VPS53,VPS54,WLS,YIPF6,ZFYVE1
GO:CC	actin filament	GO:0005884	0.00151601	ACTC1,AMOT,CD2AP,FKBP15,LDB3,MICAL2,MICAL3,MYO5A,MYO6,PDLIM3,PDLIM5,PLS1,RAC2,SHROOM4,TWF1,WASL,WDR1,WIPF2,WIPF3,YES1
GO:CC	neuronal cell body	GO:0043025	0.00169379	AGFG1,ATXN10,C9ORF72,CALB1,CNNM1,DAB2IP,DPYSL2,DPYSL5,DSCAM,ELOVL5,ERMN,FMR1,FZD3,GLRA1,GRIN3A,KCNC4,KCNN3,MBP,MME,MYO5A,NGFR,NRSN1,PAFAH1B1,PI4K2A,PICALM,PPP3CB,PRKAA1,PRKAA2,PTPRK,PURA,SLC5A7,UNC5C,VIP
GO:CC	integral component of postsynaptic membrane	GO:0099055	0.00241217	ADCY1,CACNG2,CHRNA6,DAGLA,DRD1,ERBB4,FLRT3,GABRB2,GRID1,GRIN2A,LRFN2,LRRTM2,LRRTM3,NRP1,PCDH17,SORCS3
GO:CC	neuron to neuron synapse	GO:0098984	0.0027288	ADCY1,AKAP5,ARC,ATP2B2,BMPR2,CACNG2,CALB1,CAMK2N1,CNKSR2,CTNNA2,DISC1,DLG5,DNM3,ERBB4,GRIA2,GRIA3,GRID1,GRIN2A,GRIN3A,LRFN2,LRRTM3,NCS1,NOS1,NTRK2,PAK2,PPP1R9A,RNF19A,SORCS3,SPTBN1,TMEM108,TSC2
GO:CC	autophagosome	GO:0005776	0.0032588	ATG12,ATG14,ATG5,ATG9A,C9ORF72,FYCO1,GABARAPL1,HTT,NBR1,PIP4K2A,RAB23,TP53INP1,UBQLN4,VTI1A,WIPI2,ZFYVE1
GO:CC	actomyosin	GO:0042641	0.00370874	ACTC1,CDC42BPA,FBLIM1,KAT2B,LDB3,LPP,MYO5A,NEBL,PDLIM3,PDLIM5,SHROOM4,SYNPO,SYNPO2,VANGL2,WDR1
GO:CC	clathrin-coated vesicle	GO:0030136	0.00389099	AP2A2,ATP7A,CLRN1,CLTCL1,EPN2,EPS15,FAM109A,FURIN,HIP1,IGF2R,MYO6,NECAP1,PICALM,RAB8A,RAB8B,SNX18,SNX3,STEAP2
GO:CC	transporter complex	GO:1990351	0.00402487	ATP1B3,BEST4,CACHD1,CACNA1C,CACNB2,CACNB4,CACNG2,CHRNA6,CNGA3,CNGB3,DLG3,GABRG2,GRIA2,GRIA3,GRIN2A,GRIN3A,KCNA4,KCNC4,KCNE4,KCNG4,KCNIP4,KCNJ2,KCNK2,KCNQ3,KCNQ4,KCNV1,LRRC8B,PEX13,SCN2A,SCN3A,SCN3B,SCN4B,SCN8A,SCN9A,SESTD1,TTYH2,UNC80,VWC2L
GO:CC	postsynaptic density	GO:0014069	0.00511174	ADCY1,AKAP5,ARC,ATP2B2,BMPR2,CACNG2,CAMK2N1,CNKSR2,CTNNA2,DISC1,DLG5,DNM3,ERBB4,GRIA2,GRIA3,GRID1,GRIN2A,GRIN3A,LRFN2,LRRTM3,NCS1,NOS1,NTRK2,PAK2,PPP1R9A,SORCS3,SPTBN1,TMEM108,TSC2
GO:CC	asymmetric synapse	GO:0032279	0.00511174	ADCY1,AKAP5,ARC,ATP2B2,BMPR2,CACNG2,CAMK2N1,CNKSR2,CTNNA2,DISC1,DLG5,DNM3,ERBB4,GRIA2,GRIA3,GRID1,GRIN2A,GRIN3A,LRFN2,LRRTM3,NCS1,NOS1,NTRK2,PAK2,PPP1R9A,SORCS3,SPTBN1,TMEM108,TSC2
GO:CC	transmembrane transporter complex	GO:1902495	0.00551568	ATP1B3,BEST4,CACHD1,CACNA1C,CACNB2,CACNB4,CACNG2,CHRNA6,CNGA3,CNGB3,DLG3,GABRG2,GRIA2,GRIA3,GRIN2A,GRIN3A,KCNA4,KCNC4,KCNE4,KCNG4,KCNIP4,KCNJ2,KCNK2,KCNQ3,KCNQ4,KCNV1,LRRC8B,SCN2A,SCN3A,SCN3B,SCN4B,SCN8A,SCN9A,SESTD1,TTYH2,UNC80,VWC2L
GO:CC	COPII-coated ER to Golgi transport vesicle	GO:0030134	0.00565035	KLHL12,LMAN1,SAR1A,SAR1B,SEC16A,SEC23A,SEC23IP,SEC24A,SEC24B,TMED10,TMED7,VANGL2,YIPF5,YIPF6
GO:CC	intrinsic component of postsynaptic membrane	GO:0098936	0.00578927	ADCY1,CACNG2,CHRNA6,DAGLA,DRD1,ERBB4,FLRT3,GABRB2,GRID1,GRIN2A,LRFN2,LRRTM2,LRRTM3,NRP1,PCDH17,SORCS3
GO:CC	transport vesicle membrane	GO:0030658	0.00610507	CLTCL1,KLHL12,MCTP2,PTPRN2,RAB3B,SAR1A,SAR1B,SCAMP1,SEC16A,SEC23A,SEC24A,SEC24B,SLC17A6,SNAPIN,STX6,SYNGR1,SYNGR3,SYPL1,SYT1,UNC13A
GO:CC	integral component of synaptic membrane	GO:0099699	0.00639109	ADCY1,CACNG2,CHRNA6,DAGLA,DRD1,ERBB4,FLRT3,GABRB2,GRID1,GRIN2A,LRFN2,LRRTM2,LRRTM3,NRP1,PCDH17,PTPRA,SLC1A2,SORCS3
GO:CC	trans-Golgi network	GO:0005802	0.00698291	ARFIP1,ARFIP2,ATP7A,ATP8A1,BACE1,C17ORF75,CLTCL1,FAM109A,FAM91A1,FURIN,GOLPH3,IGF2R,KLHL20,MME,MMP24,PI4K2A,PI4K2B,RAB14,RAB31,RAB32,SCAMP1,SCAMP2,STX6,VPS53,VPS54,WLS,YIPF6
GO:CC	postsynaptic specialization	GO:0099572	0.0076068	ADCY1,AKAP5,ARC,ATP2B2,BMPR2,CACNG2,CAMK2N1,CNKSR2,CTNNA2,DISC1,DLG5,DNM3,ERBB4,GABRB2,GRIA2,GRIA3,GRID1,GRIN2A,GRIN3A,LRFN2,LRRTM2,LRRTM3,NCS1,NOS1,NTRK2,PAK2,PPP1R9A,SORCS3,SPTBN1,TMEM108,TSC2
GO:CC	endosomal part	GO:0044440	0.00797774	ARC,ARF6,ARL8A,CHMP2B,CORO1C,EHD3,EPHB1,NTRK2,PACSIN2,RAB14,RAB23,RAB8A,RAP2B,RAP2C,RHOB,RRAGD,SCAMP1,SCAMP2,SLC11A2,SLC48A1,SNX10,SNX16,SNX21,SNX3,SNX8,STAM,TMEM108,TPCN1,TRAPPC10,VPS37B,VPS4B,VPS53,ZFYVE9
GO:CC	nuclear body	GO:0016604	0.00818057	ABL1,AFF2,AFF3,ASCC3,ATRX,BCAS2,BCLAF1,BRD1,CDC40,CDK12,CHD5,CORIN,CREBBP,CSNK1A1,DBF4,DDX46,DGKQ,EYA1,FANCD2,GRK5,HIPK1,HMBOX1,HNRNPU,IKBKE,IL16,IMPAD1,KIAA1429,KLF11,KLHL20,MAPK14,MAU2,NBR1,NOC3L,NSRP1,PACSIN2,PCNP,PNN,POLDIP3,PRKAA1,PRKAA2,RAB8B,RAF1,RAPGEF5,RBBP6,RBM19,RMI1,RPA1,SAP130,SNRPD3,SRSF6,SRSF7,SUMO1,TCF12,THRB,TNKS,TPP2,UBE2I,UBN1,UBOX5,USP22,USP28,WBP4
KEGG	KEGG root term	KEGG:00000	1.08408e-57	AACS,AASS,ABCA1,ABCA3,ABCA8,ABCC10,ABCD2,ABCD3,ABL1,ABL2,ACADSB,ACER3,ACOX3,ACTC1,ACVR1,ACVR2A,ACVR2B,ADCY1,ADCY3,ADCY6,ADCY9,ADIPOR2,ADRA2A,ADRB1,ADSS,AGAP1,AGL,AGMAT,AGPAT5,AK1,AK2,AK3,AK4,ALDH5A1,ALG1,ALG2,AMOT,AMOTL1,AMOTL2,AMPD3,ANTXR1,AP2A2,AP3M2,AP3S2,AP4E1,APC,ARF6,ARFGEF1,ARFGEF2,ARHGEF12,ARHGEF6,ARHGEF7,ASAP1,ASH1L,ATG12,ATG14,ATG5,ATG7,ATG9A,ATP1B3,ATP2B2,ATP2B4,ATP5F1,ATP6V1B2,ATP6V1C…
KEGG	MAPK signaling pathway	KEGG:04010	6.92319e-11	CACNA1C,CACNB2,CACNB4,CACNG2,CASP3,CRKL,CSF1R,DUSP16,DUSP7,EGF,ELK4,ERBB4,FGF18,FGF6,FGF9,FGFR2,GNG12,HSPA2,IGF1,KRAS,MAP2K3,MAP2K4,MAP2K6,MAP3K1,MAP3K8,MAP4K3,MAP4K4,MAPK1,MAPK10,MAPK14,MAX,MYD88,NF1,NFATC3,NGFR,NRAS,NRK,NTRK2,PAK2,PDGFD,PDGFRA,PPM1A,PPP3CA,PPP3CB,PRKACB,PTPN7,RAC2,RAF1,RAP1A,RAPGEF2,RASA1,RASGRP3,RPS6KA2,RPS6KA6,SOS1,STK3,TAOK1,TGFBR2,TRAF6,VEGFC
KEGG	Endocytosis	KEGG:04144	2.05516e-07	AGAP1,AP2A2,ARF6,ARFGEF1,ARFGEF2,ASAP1,CBLB,CHMP2B,CLTCL1,EEA1,EHD3,EPN2,EPS15,FGFR2,GIT2,GRK5,GRK6,HSPA2,IGF2R,IL2RB,ITCH,KIF5A,LDLRAP1,NEDD4,PDGFRA,PRKCI,RAB22A,RAB31,RAB4A,RAB7A,RAB8A,SH3GL2,SH3KBP1,SMURF1,SNX3,SNX6,STAM,STAM2,TGFBR2,TRAF6,VPS26B,VPS37B,VPS4B,VTA1,WASL,WIPF1,WIPF2,WIPF3,ZFYVE9
KEGG	Melanogenesis	KEGG:04916	1.16309e-06	ADCY1,ADCY3,ADCY6,ADCY9,CALM1,CAMK2A,CREB1,CREB3L2,CREBBP,EDNRB,FZD1,FZD2,FZD3,FZD4,FZD6,GNAI2,GNAO1,GSK3B,KRAS,MAPK1,NRAS,PLCB4,PRKACB,RAF1,WNT10A,WNT3,WNT7B
KEGG	Apelin signaling pathway	KEGG:04371	3.25162e-06	ADCY1,ADCY3,ADCY6,ADCY9,CALM1,CAMK4,EGR1,GABARAPL1,GNAI2,GNB4,GNG12,GNG2,ITPR2,JAG1,KRAS,MAPK1,MYLK3,NOS1,NRAS,PDE3B,PLCB4,PRKAA1,PRKAA2,PRKAB2,PRKACB,PRKCE,RAF1,SLC8A1,SLC8A3,SLC9A1
KEGG	Regulation of actin cytoskeleton	KEGG:04810	3.33294e-06	APC,ARHGEF12,ARHGEF6,ARHGEF7,BAIAP2,CRKL,CXCL12,CYFIP2,EGF,ENAH,FGF18,FGF6,FGF9,FGFR2,GNG12,IQGAP3,ITGA2,ITGA4,ITGA6,ITGA7,ITGB8,KNG1,KRAS,LPAR5,MAPK1,MYLK3,NRAS,PAK2,PDGFD,PDGFRA,PELO,PFN2,PIP4K2A,PPP1R12A,RAC2,RAF1,SLC9A1,SOS1,SSH2,VAV2,WASL
KEGG	Wnt signaling pathway	KEGG:04310	2.12375e-05	APC,AXIN2,CAMK2A,CCND2,CREBBP,CSNK1A1,DAAM2,DKK2,FZD1,FZD2,FZD3,FZD4,FZD6,GSK3B,LRP6,MAPK10,NFATC3,PLCB4,PPP3CA,PPP3CB,PRICKLE1,PRICKLE2,PRKACB,RAC2,ROR1,SFRP2,TBL1X,VANGL1,VANGL2,WNT10A,WNT3,WNT7B
KEGG	Protein processing in endoplasmic reticulum	KEGG:04141	3.35655e-05	BAG1,DERL3,DNAJA2,DNAJB1,DNAJB12,EDEM3,ERLEC1,HSPA2,LMAN1,MAN1A2,MAN1B1,MAN1C1,MAPK10,MBTPS2,RAD23B,RRBP1,SAR1A,SAR1B,SEC23A,SEC24A,SEC24B,SEC61A1,SEC61A2,SEC62,SEC63,SEL1L,SSR3,TXNDC5,UBE2D3,UBE2G1,UBE2G2,UBE2J1,UBQLN4,YOD1
KEGG	GnRH signaling pathway	KEGG:04912	4.47961e-05	ADCY1,ADCY3,ADCY6,ADCY9,CACNA1C,CALM1,CAMK2A,EGR1,GNRHR,ITPR2,KRAS,MAP2K3,MAP2K4,MAP2K6,MAP3K1,MAPK1,MAPK10,MAPK14,NRAS,PLCB4,PRKACB,RAF1,SOS1
KEGG	Metabolic pathways	KEGG:01100	5.26708e-05	AACS,AASS,ACADSB,ACOX3,ADCY1,ADCY3,ADCY6,ADCY9,ADSS,AGL,AGMAT,AGPAT5,AK1,AK2,AK4,ALDH5A1,ALG1,ALG2,AMPD3,ATP5F1,ATP6V1B2,ATP6V1C1,ATP6V1C2,B3GALNT2,B3GAT1,B3GNT5,B4GALT1,B4GALT4,B4GALT5,BCAT1,BHMT,BPGM,CA12,CA8,CAT,CDS1,CHKA,CNDP1,CNDP2,CSGALNACT1,CYP24A1,CYP2U1,DGKD,DGKE,DGKG,DGKI,DGKQ,DHRS3,DLST,ELOVL4,ELOVL5,ELOVL7,ENOPH1,ETNK1,EXTL2,FUT4,FUT9,GADL1,GALNT1,GALNT10,GALNT14,GALNT2,GALNT3,GALNT6,…
KEGG	Adrenergic signaling in cardiomyocytes	KEGG:04261	0.000107213	ACTC1,ADCY1,ADCY3,ADCY6,ADCY9,ADRB1,ATP1B3,ATP2B2,ATP2B4,CACNA1C,CACNB2,CACNB4,CACNG2,CALM1,CAMK2A,CREB1,CREB3L2,GNAI2,MAPK1,MAPK14,PLCB4,PPP2R2A,PPP2R5E,PRKACB,SCN4B,SLC8A1,SLC8A3,SLC9A1,TPM2
KEGG	mTOR signaling pathway	KEGG:04150	0.00030965	ATP6V1B2,ATP6V1C1,ATP6V1C2,CAB39L,FNIP2,FZD1,FZD2,FZD3,FZD4,FZD6,GSK3B,IGF1,KRAS,LRP6,MAPK1,MAPKAP1,NRAS,PRKAA1,PRKAA2,RAF1,RICTOR,RPS6KA2,RPS6KA6,RRAGD,SEH1L,SOS1,TSC2,WNT10A,WNT3,WNT7B
KEGG	Calcium signaling pathway	KEGG:04020	0.00090405	ADCY1,ADCY3,ADCY9,ADRB1,ATP2B2,ATP2B4,CACNA1C,CALM1,CAMK2A,CAMK4,CYSLTR2,DRD1,EDNRA,EDNRB,ERBB4,GRIN2A,HTR7,ITPKB,ITPR2,LHCGR,MYLK3,NOS1,PDGFRA,PHKB,PLCB4,PPP3CA,PPP3CB,PRKACB,PTGER3,SLC8A1,SLC8A3,STIM2,TACR1,TPCN1
KEGG	ErbB signaling pathway	KEGG:04012	0.00355716	ABL1,ABL2,CAMK2A,CBLB,CRKL,EGF,ERBB4,GSK3B,KRAS,MAP2K4,MAPK1,MAPK10,NRAS,NRG2,PAK2,RAF1,SHC2,SOS1,STAT5B
KEGG	Progesterone-mediated oocyte maturation	KEGG:04914	0.00433665	ADCY1,ADCY3,ADCY6,ADCY9,CPEB1,GNAI2,IGF1,KRAS,MAD2L1,MAPK1,MAPK10,MAPK14,PDE3B,PGR,PRKACB,RAF1,RPS6KA2,RPS6KA6,STK10
KEGG	Oocyte meiosis	KEGG:04114	0.00435993	ADCY1,ADCY3,ADCY6,ADCY9,CALM1,CAMK2A,CCNE2,CPEB1,IGF1,ITPR2,MAD2L1,MAPK1,MAPK14,PGR,PPP2R5E,PPP3CA,PPP3CB,PRKACB,RPS6KA2,RPS6KA6,SMC1A,YWHAB
KEGG	Phosphatidylinositol signaling system	KEGG:04070	0.00499256	CALM1,CDS1,DGKD,DGKE,DGKG,DGKI,DGKQ,IMPA2,IMPAD1,INPP4A,IP6K3,IPMK,ITPK1,ITPKB,ITPR2,OCRL,PI4K2A,PI4K2B,PIP4K2A,PLCB4,SYNJ2
KEGG	Protein export	KEGG:03060	0.00526164	SEC11A,SEC61A1,SEC61A2,SEC62,SEC63,SPCS3,SRP14,SRP72,SRPRB
KEGG	Focal adhesion	KEGG:04510	0.00754104	CCND2,CHAD,COL9A3,CRKL,EGF,GSK3B,IGF1,ITGA2,ITGA4,ITGA6,ITGA7,ITGB8,MAPK1,MAPK10,MYLK3,PAK2,PARVA,PDGFD,PDGFRA,PELO,PPP1R12A,RAC2,RAF1,RAP1A,SHC2,SOS1,THBS1,THBS2,TLN2,TNN,VAV2,VEGFC
KEGG	Gap junction	KEGG:04540	0.00920043	ADCY1,ADCY3,ADCY6,ADCY9,ADRB1,DRD1,EGF,GJA1,GNAI2,ITPR2,KRAS,MAPK1,NRAS,PDGFD,PDGFRA,PLCB4,PRKACB,RAF1,SOS1
REAC	REACTOME root term	REAC:0000000	9.94537e-77	AAK1,AASS,ABCA1,ABCA3,ABCA8,ABCD2,ABCD3,ABL1,ACADSB,ACBD5,ACER3,ACOX3,ACPP,ACTC1,ACVR2A,ADAM11,ADAM19,ADAMTS14,ADAMTS5,ADAMTS6,ADCY3,ADCY6,ADIPOR2,ADRA2A,ADRB1,ADSS,AGFG1,AGL,AGMAT,AGPAT5,AHI1,AK1,AK2,AK3,AK4,AKAP10,ALDH5A1,ALG1,ALG2,AMOT,AMOTL1,AMPD3,ANKRD52,ANO1,ANO3,ANO5,AP2A2,AP4E1,APC,AQP4,ARFIP2,ARHGAP1,ARHGAP11A,ARHGAP26,ARHGAP28,ARHGAP36,ARHGEF12,ARHGEF7,ARID2,ARL8A,ARPP19,AS3MT,ASAP1,ASB…
REAC	Signal Transduction	REAC:R-GGA-162582	1.08033e-24	ABL1,ACVR2A,ADCY3,ADCY6,ADRA2A,ADRB1,AMOT,AMOTL1,AP2A2,APC,ARHGAP1,ARHGAP11A,ARHGAP26,ARHGAP28,ARHGAP36,ARHGEF12,ARHGEF7,ATP6V1B2,ATP6V1C1,ATP6V1C2,AXIN2,BAIAP2,BMPR2,BRAP,CALCR,CAMK2A,CASR,CBFB,CCK,CCL20,CD80,CDC42EP3,CNKSR2,CREB1,CREBBP,CSNK1A1,CUL3,CXCL12,CXCR5,CYFIP2,DAGLA,DGKD,DGKE,DGKG,DGKI,DGKQ,DLL4,DOCK7,DRD1,DUSP16,DUSP7,DYNC1LI1,EDNRA,EDNRB,EEF2K,EGF,EPS15,ERBB4,ERLEC1,ESR1,ESRP2,FADD,F…
REAC	Immune System	REAC:R-GGA-168256	1.7974e-11	ABL1,ACPP,AGL,AMPD3,ANKRD52,AP2A2,ARL8A,ASB13,ATG7,ATP6V1B2,ATP6V1C1,ATP6V1C2,ATP7A,ATP8A1,B4GALT1,BAIAP2,BRAP,BRWD1,CAMK2A,CASP3,CAT,CBLB,CD180,CD274,CD4,CD47,CD80,CNKSR2,CNTFR,CPNE3,CPPED1,CREB1,CREBBP,CREG1,CSF1R,CTSS,CUL3,CYFIP2,DET1,DNM3,DUSP16,DUSP7,DYNC1LI1,EDAR,EGF,EIF4E3,ERAP1,ERBB4,ERP44,FBXO32,FBXO41,FBXW2,FCRL4,FGF18,FGF9,FUCA1,GNLY,GNS,HECTD2,HERC2,HPSE,IDH1,IGF2R,IGSF1,IKBKE,IL16,IL…
REAC	Post-translational protein modification	REAC:R-GGA-597592	6.83332e-10	ADAMTS14,ADAMTS5,ADAMTS6,ALG1,ALG2,ANKRD52,APC,ASB13,AXIN2,B3GALNT2,B3GNT5,B4GALT1,B4GALT4,B4GALT5,BABAM1,BRCA1,BRE,CCP110,COMMD2,CUL3,CUL4B,CYLD,DCAF10,DCAF17,DCAF5,DCTN4,DCTN5,DCTN6,DCUN1D3,DCUN1D4,DDX17,DOLPP1,DYNC1LI1,EIF5A2,ESR1,FAM105B,FBN1,FBXO32,FBXO41,FBXW2,FCRL4,FUCA1,FURIN,GALNT1,GALNT10,GALNT14,GALNT2,GALNT3,GALNT6,GFPT1,GFPT2,GPLD1,HERC2,IKBKE,INO80D,KBTBD8,KCTD7,KLHL20,KNG1,LMAN1,MA…
REAC	Membrane Trafficking	REAC:R-GGA-199991	2.63245e-09	AAK1,AGFG1,AP2A2,AP4E1,ARFIP2,CD4,CHMP2B,CLTCL1,COPS8,CPD,DCTN4,DCTN5,DCTN6,DENND5B,DNM3,DYNC1LI1,EGF,EPN2,EPS15,GGA2,GNS,GOLGA1,HIP1,IGF2R,ITSN1,KIF13B,KIF16B,KIF1B,KIF21B,KIF3A,LMAN1,LRP2,NAPB,NAPG,NECAP1,OCRL,PAFAH1B1,PICALM,PPP6R3,RAB14,RAB31,RAB32,RAB4A,RAB8A,RAB8B,SAR1B,SCARB2,SCOC,SEC16A,SEC22A,SEC22C,SEC23A,SEC23IP,SEC24A,SEC24B,SH3GL2,SH3KBP1,SNX18,SORT1,STAM,STAM2,STX16,STX6,SURF4,SYNJ2…
REAC	Signaling by Receptor Tyrosine Kinases	REAC:R-GGA-9006934	4.69264e-09	AP2A2,ARHGEF7,ATP6V1B2,ATP6V1C1,ATP6V1C2,BAIAP2,CREB1,CYFIP2,DOCK7,DUSP7,EGF,EPS15,ERBB4,ESR1,ESRP2,FGF18,FGF9,FLRT3,FURIN,GALNT3,IGF1,ITCH,ITGA2,KL,KRAS,LRIG1,MAPK14,MAPKAP1,NEDD4,NRAS,NRG2,NTRK2,PAG1,PDE3B,PDGFD,PRKCE,PTPN11,PTPN2,PTPRK,RAB4A,RALGDS,RANBP10,RAP1A,RASA1,RICTOR,RPS6KA2,SH3GL2,SH3KBP1,SHC2,SOS1,SPRED1,SPRED2,STAM,STAM2,THBS1,VAV2,VEGFC,YAP1,YES1
REAC	Vesicle-mediated transport	REAC:R-GGA-5653656	6.42775e-09	AAK1,AGFG1,AP2A2,AP4E1,ARFIP2,CD4,CHMP2B,CLTCL1,COPS8,CPD,DCTN4,DCTN5,DCTN6,DENND5B,DNM3,DYNC1LI1,EGF,EPN2,EPS15,GGA2,GNS,GOLGA1,HIP1,IGF2R,ITSN1,KIF13B,KIF16B,KIF1B,KIF21B,KIF3A,LMAN1,LRP2,NAPB,NAPG,NECAP1,OCRL,PAFAH1B1,PICALM,PPP6R3,RAB14,RAB31,RAB32,RAB4A,RAB8A,RAB8B,SAR1B,SCARA5,SCARB2,SCOC,SEC16A,SEC22A,SEC22C,SEC23A,SEC23IP,SEC24A,SEC24B,SH3GL2,SH3KBP1,SNX18,SORT1,STAM,STAM2,STX16,STX6,SURF…
REAC	Neuronal System	REAC:R-GGA-112316	8.75859e-08	ADCY3,ADCY6,ALDH5A1,AP2A2,CACNB2,CACNB4,CACNG2,CAMK2A,CREB1,DLG3,DLGAP1,DLGAP2,EPB41L5,GABBR2,GABRB2,GLRA1,GLRA2,GLS,GNB4,GNG12,GNG2,GRIA2,GRIA3,GRIN2A,GRIN3A,GRIP1,KCNA4,KCNC4,KCNG4,KCNH1,KCNJ2,KCNK10,KCNK2,KCNN3,KCNQ3,KCNQ4,KCNV1,LRFN2,NLGN4X,PRKACB,PRKAR1A,PTPRD,RIMS1,RPS6KA2,RPS6KA6,SLC38A1,SLC38A2,SLC5A7,SLITRK4,SYT1,TSPAN7
REAC	Metabolism of proteins	REAC:R-GGA-392499	1.1444e-07	ABCA3,ADAMTS14,ADAMTS5,ADAMTS6,ALG1,ALG2,ANKRD52,APC,ASB13,AXIN2,B3GALNT2,B3GNT5,B4GALT1,B4GALT4,B4GALT5,BABAM1,BRCA1,BRE,CCP110,COMMD2,CUL3,CUL4B,CYLD,DCAF10,DCAF17,DCAF5,DCTN4,DCTN5,DCTN6,DCUN1D3,DCUN1D4,DDX17,DOLPP1,DYNC1LI1,EIF3H,EIF5A2,ESR1,FAM105B,FBN1,FBXO32,FBXO41,FBXW2,FCRL4,FUCA1,FURIN,GALNT1,GALNT10,GALNT14,GALNT2,GALNT3,GALNT6,GCG,GFPT1,GFPT2,GHR,GNAO1,GNB4,GNG12,GNG2,GPLD1,HERC2,IGF1…
REAC	Transport of small molecules	REAC:R-GGA-382551	2.18904e-07	ABCA1,ABCA3,ABCA8,ABCD2,ABCD3,ANO1,ANO3,ANO5,AP2A2,AQP4,ATP10A,ATP10B,ATP10D,ATP2B2,ATP2B4,ATP7A,ATP8A1,ATP8B1,BEST4,CLCN4,CLCN5,CLCN6,DDI1,DERL3,ERLEC1,FLVCR1,FURIN,HDLBP,IREB2,LRRC8B,LRRC8C,MICU1,OSTM1,PDZD11,PRKACB,PRKAR1A,RAF1,SEL1L,SLC11A2,SLC12A5,SLC16A2,SLC17A6,SLC22A3,SLC22A5,SLC24A3,SLC24A4,SLC26A4,SLC26A7,SLC26A9,SLC35B4,SLC35D1,SLC36A1,SLC38A1,SLC38A2,SLC38A3,SLC3A1,SLC41A2,SLC4A1,SLC4…
REAC	Gene expression (Transcription)	REAC:R-GGA-74160	3.02692e-07	ABL1,ARID2,BRD1,CBFB,CCND2,CCNK,CCNT2,CDC40,CNOT4,CNOT6,CNOT6L,CREBBP,DDX21,DEK,DYRK2,E2F8,ELL,ELL2,ESR1,FOXO3,GLS,HDAC9,INTS2,ITCH,KRAS,MAP2K6,MAX,MDM4,MED1,MED13,MED20,MED23,NPTXR,NR1D2,NRBF2,NRBP1,NUDT21,PAPOLA,PCGF2,PGR,PHAX,PHC1,PHC3,PHF19,PHF20,PIP4K2A,POLDIP3,POLR3A,POLR3H,PPARA,PPM1A,PRKAA1,PRKAA2,PRKAB2,PTPN11,RORA,RRAGD,SESN3,SMURF1,SNRPD3,SOX9,SRSF6,SUMO1,TAF4,TAF4B,TBL1X,TBPL2,TCEB3,T…
REAC	RNA Polymerase II Transcription	REAC:R-GGA-73857	1.23863e-06	ABL1,ARID2,BRD1,CBFB,CCND2,CCNK,CCNT2,CDC40,CNOT4,CNOT6,CNOT6L,CREBBP,DEK,DYRK2,E2F8,ELL,ELL2,ESR1,FOXO3,GLS,HDAC9,INTS2,ITCH,KRAS,MAP2K6,MAX,MDM4,MED1,MED13,MED20,MED23,NPTXR,NR1D2,NRBF2,NRBP1,NUDT21,PAPOLA,PCGF2,PGR,PHAX,PHC1,PHC3,PHF20,PIP4K2A,POLDIP3,PPARA,PPM1A,PRKAA1,PRKAA2,PRKAB2,PTPN11,RORA,RRAGD,SESN3,SMURF1,SNRPD3,SOX9,SRSF6,SUMO1,TAF4,TAF4B,TBL1X,TBPL2,TCEB3,TEAD1,TFDP1,TFDP2,TGIF1,THR…
REAC	Generic Transcription Pathway	REAC:R-GGA-212436	1.37068e-06	ABL1,ARID2,BRD1,CBFB,CCND2,CCNK,CCNT2,CNOT4,CNOT6,CNOT6L,CREBBP,DEK,DYRK2,E2F8,ELL,ESR1,FOXO3,GLS,HDAC9,ITCH,KRAS,MAP2K6,MAX,MDM4,MED1,MED13,MED20,MED23,NPTXR,NR1D2,NRBF2,NRBP1,PCGF2,PGR,PHC1,PHC3,PHF20,PIP4K2A,PPARA,PPM1A,PRKAA1,PRKAA2,PRKAB2,PTPN11,RORA,RRAGD,SESN3,SMURF1,SOX9,SUMO1,TBL1X,TCEB3,TEAD1,TFDP1,TFDP2,TGIF1,THRB,TP63,TRIM33,TSC2,UBE2I,YAP1,YEATS4,YWHAB,ZFHX3,ZNF704,ZNF706,ZNF770
REAC	Transmission across Chemical Synapses	REAC:R-GGA-112315	6.46145e-06	ADCY3,ADCY6,ALDH5A1,AP2A2,CACNB2,CACNB4,CACNG2,CAMK2A,CREB1,DLG3,GABBR2,GABRB2,GLRA1,GLRA2,GLS,GNB4,GNG12,GNG2,GRIA2,GRIA3,GRIN2A,GRIN3A,GRIP1,KCNJ2,PRKACB,PRKAR1A,RIMS1,RPS6KA2,RPS6KA6,SLC38A1,SLC38A2,SLC5A7,SYT1,TSPAN7
REAC	Signaling by Interleukins	REAC:R-GGA-449147	3.78905e-05	BRAP,BRWD1,CASP3,CD4,CNKSR2,CNTFR,CREB1,CSF1R,DUSP16,DUSP7,EGF,ERBB4,FGF18,FGF9,IL16,IL17RD,IL2RB,IQGAP3,KL,KRAS,KSR2,LIFR,MAP2K4,MAP2K6,MAP3K8,MAPK10,MAPK14,MYD88,NRAS,NRG2,PDE3B,PPP2R5E,PTPN11,RAF1,RAPGEF2,RPS6KA2,SHC2,SOS1,STAT2,TAB3,TRAF6,YES1,YWHAB
REAC	Cardiac conduction	REAC:R-GGA-5576891	4.96402e-05	ATP2B2,ATP2B4,CACNA1C,CACNB2,CACNB4,CACNG2,CORIN,FGF12,ITPR2,KCNE4,KCNIP4,KCNJ2,KCNK10,KCNK2,KCNK3,NOS1,SCN2A,SCN3A,SCN3B,SCN4B,SCN8A,SCN9A,SLC8A3
REAC	Cytokine Signaling in Immune system	REAC:R-GGA-1280215	5.00261e-05	BRAP,BRWD1,CAMK2A,CASP3,CD4,CNKSR2,CNTFR,CREB1,CSF1R,DUSP16,DUSP7,EDAR,EGF,EIF4E3,ERBB4,FGF18,FGF9,IL16,IL17RD,IL2RB,IQGAP3,KL,KRAS,KSR2,LIFR,MAP2K4,MAP2K6,MAP3K8,MAPK10,MAPK14,MYD88,NEDD4,NRAS,NRG2,PDE3B,PPP2R5E,PTPN11,PTPN2,RAF1,RAPGEF2,RNASEL,RPS6KA2,SHC2,SOS1,STAT2,SUMO1,TAB3,TNFSF15,TRAF6,YES1,YWHAB
REAC	Other interleukin signaling	REAC:R-GGA-449836	0.000141338	BRAP,CASP3,CD4,CNKSR2,CSF1R,DUSP16,DUSP7,EGF,ERBB4,FGF18,FGF9,IL16,IL17RD,IL2RB,IQGAP3,KL,KRAS,KSR2,NRAS,NRG2,PDE3B,PPP2R5E,PTPN11,RAF1,RAPGEF2,SHC2,SOS1,YWHAB
REAC	Neurotransmitter receptors and postsynaptic signal transmission	REAC:R-GGA-112314	0.000153153	ADCY3,ADCY6,AP2A2,CAMK2A,CREB1,DLG3,GABBR2,GABRB2,GLRA1,GLRA2,GNB4,GNG12,GNG2,GRIA2,GRIA3,GRIN2A,GRIN3A,GRIP1,KCNJ2,PRKACB,PRKAR1A,RPS6KA2,RPS6KA6,TSPAN7
REAC	Hemostasis	REAC:R-GGA-109582	0.000161481	ADRA2A,AK3,AKAP10,ATP2B2,ATP2B4,CD47,CDC37L1,DAGLA,DGKD,DGKE,DGKG,DGKI,DGKQ,DOCK10,DOCK5,DOCK7,EGF,EHD3,ENDOD1,F3,GNB4,GNG12,GNG2,IGF1,IGSF1,ISLR2,ITGA4,ITPK1,ITPR2,KIF13B,KIF16B,KIF1B,KIF21B,KIF3A,KNG1,KRAS,LHFPL2,MAPK14,NOS1,NRAS,PDE11A,PDE5A,PHACTR2,PHF21A,PLEK,PPIL2,PRKACB,PRKAR1A,PRKCE,PTPN11,RAD51B,RAF1,RAP1A,RCOR1,RHOB,SERPINF2,SLC7A11,SLC8A3,SOS1,TFPI,THBS1,TIMP3,VAV2,VEGFC,ZFPM2
REAC	Asparagine N-linked glycosylation	REAC:R-GGA-446203	0.000210114	ALG1,ALG2,B4GALT1,B4GALT4,B4GALT5,DCTN4,DCTN5,DCTN6,DOLPP1,DYNC1LI1,FUCA1,GFPT1,GFPT2,LMAN1,MAN1A2,MAN1C1,MGAT2,MGAT4A,NAPB,NAPG,NUS1,PGM3,PPP6R3,SAR1B,SEC16A,SEC22A,SEC22C,SEC23A,SEC23IP,SEC24A,SEC24B,ST6GALNAC6,ST8SIA1,ST8SIA4,ST8SIA5,TMED10,TMED7,TRAPPC10
REAC	Signaling by WNT	REAC:R-GGA-195721	0.000262929	AP2A2,APC,AXIN2,CAMK2A,CREBBP,CSNK1A1,CUL3,FZD2,FZD4,GNAO1,GNB4,GNG12,GNG2,GSK3B,KLHL12,PPP2R5E,PPP3CA,PPP3CB,RNF146,SNX3,SOX4,SOX6,SOX9,TNKS,WLS,WNT10A,WNT3,WNT7B
REAC	Clathrin-mediated endocytosis	REAC:R-GGA-8856828	0.000346833	AAK1,AGFG1,AP2A2,CD4,CLTCL1,COPS8,DNM3,EGF,EPN2,EPS15,HIP1,IGF2R,ITSN1,LRP2,NECAP1,OCRL,PICALM,SCARB2,SH3GL2,SH3KBP1,SNX18,STAM,STAM2,SYNJ2,SYT1,SYT11,WASL
REAC	Innate Immune System	REAC:R-GGA-168249	0.000485453	ABL1,ACPP,AGL,AMPD3,AP2A2,ARL8A,ATG7,ATP6V1B2,ATP6V1C1,ATP6V1C2,ATP7A,ATP8A1,B4GALT1,BAIAP2,CAT,CD180,CD47,CPNE3,CPPED1,CREB1,CREBBP,CREG1,CTSS,CYFIP2,DNM3,DUSP7,DYNC1LI1,ERP44,FCRL4,FUCA1,GNLY,GNS,HPSE,IDH1,IGF2R,IGSF1,IKBKE,IQGAP3,KRAS,LPCAT1,LPO,MAP2K4,MAP2K6,MAP3K1,MAP3K8,MAPK10,MAPK14,MME,MOSPD2,MYD88,NCKIPSD,NFATC3,NOS1,NRAS,PADI2,PDZD11,PLEKHO2,PPP3CA,PPP3CB,PRDX4,PRKCE,PSMD12,PTPN11,PTPRB…
REAC	GPCR downstream signalling	REAC:R-GGA-388396	0.000526944	ADCY3,ADCY6,ADRA2A,ADRB1,ARHGEF12,CALCR,CASR,CCK,CCL20,CREB1,CXCL12,CXCR5,DAGLA,DGKD,DGKE,DGKG,DGKI,DGKQ,DRD1,EDNRA,EDNRB,GALR1,GCG,GHR,GNAO1,GNB4,GNG12,GNG2,GPR65,GRK5,GRK6,HTR1F,HTR7,ITPR2,KNG1,KRAS,LPAR3,LPAR5,METAP2,NMUR2,NPY1R,NPY2R,NRAS,PDE11A,PDE3B,PDE7A,PLCB4,PRKACB,PRKAR1A,PRKCE,PTGDR,PTGER3,RAMP3,RBP1,RDH12,RGS21,RGS5,RGS6,RGS7,RHOB,RPS6KA2,SOS1,VIP
REAC	MAPK family signaling cascades	REAC:R-GGA-5683057	0.000561163	BRAP,CDC42EP3,CNKSR2,DUSP16,DUSP7,EGF,ERBB4,FGF18,FGF9,FOXO3,IL17RD,IL2RB,IQGAP3,KL,KRAS,KSR2,MAPK6,NRAS,NRG2,PPP2R5E,PRKACB,RAF1,RAPGEF2,SHC2,SOS1,YWHAB
REAC	Intracellular signaling by second messengers	REAC:R-GGA-9006925	0.000665017	ADCY3,ADCY6,CD80,CREB1,EGF,ERBB4,ESR1,FGF18,FGF9,FOXO3,KL,MAPKAP1,NEDD4,NPTXR,NRG2,PHC1,PHC3,PHLPP2,PIP4K2A,PRKACB,PRKAR1A,PRKCE,PTPN11,RAC2,RICTOR,RNF146,RRAGD,STRN,TNKS,TSC2
REAC	FLT3 Signaling	REAC:R-GGA-9607240	0.000778333	BRAP,CNKSR2,DUSP16,DUSP7,EGF,ERBB4,FGF18,FGF9,IL17RD,IL2RB,IQGAP3,KL,KRAS,KSR2,NRAS,NRG2,PDE3B,PPP2R5E,PTPN11,RAF1,RAPGEF2,SHC2,SOS1,YWHAB
REAC	Muscle contraction	REAC:R-GGA-397014	0.000908329	ACTC1,ATP2B2,ATP2B4,CACNA1C,CACNB2,CACNB4,CACNG2,CORIN,FGF12,ITPR2,KCNE4,KCNIP4,KCNJ2,KCNK10,KCNK2,KCNK3,NOS1,SCN2A,SCN3A,SCN3B,SCN4B,SCN8A,SCN9A,SLC8A3,TMOD2
REAC	Signaling by GPCR	REAC:R-GGA-372790	0.00121419	ADCY3,ADCY6,ADRA2A,ADRB1,ARHGEF12,CALCR,CASR,CCK,CCL20,CREB1,CXCL12,CXCR5,DAGLA,DGKD,DGKE,DGKG,DGKI,DGKQ,DRD1,EDNRA,EDNRB,GALR1,GCG,GHR,GNAO1,GNB4,GNG12,GNG2,GPR65,GRK5,GRK6,HTR1F,HTR7,ITPR2,KNG1,KRAS,LPAR3,LPAR5,METAP2,NMUR2,NPY1R,NPY2R,NRAS,PDE11A,PDE3B,PDE7A,PLCB4,PRKACB,PRKAR1A,PRKCE,PTGDR,PTGER3,RAMP3,RBP1,RDH12,RGS21,RGS5,RGS6,RGS7,RHOB,RPS6KA2,SOS1,VIP
REAC	Cargo recognition for clathrin-mediated endocytosis	REAC:R-GGA-8856825	0.001312	AAK1,AGFG1,AP2A2,CD4,CLTCL1,COPS8,EGF,EPN2,EPS15,IGF2R,ITSN1,LRP2,NECAP1,PICALM,SCARB2,SH3GL2,SH3KBP1,STAM,STAM2,SYT1,SYT11
REAC	Signaling by EGFR	REAC:R-GGA-177929	0.00208342	ARHGEF7,EGF,EPS15,KRAS,NRAS,PAG1,PTPN11,PTPRK,SH3GL2,SH3KBP1,SOS1,STAM,STAM2
REAC	RAF/MAP kinase cascade	REAC:R-GGA-5673001	0.00253125	BRAP,CNKSR2,DUSP16,DUSP7,EGF,ERBB4,FGF18,FGF9,IL17RD,IL2RB,IQGAP3,KL,KRAS,KSR2,NRAS,NRG2,PPP2R5E,RAF1,RAPGEF2,SHC2,SOS1,YWHAB
REAC	MAPK1/MAPK3 signaling	REAC:R-GGA-5684996	0.00313374	BRAP,CNKSR2,DUSP16,DUSP7,EGF,ERBB4,FGF18,FGF9,IL17RD,IL2RB,IQGAP3,KL,KRAS,KSR2,NRAS,NRG2,PPP2R5E,RAF1,RAPGEF2,SHC2,SOS1,YWHAB
REAC	MAP2K and MAPK activation	REAC:R-GGA-5674135	0.0032732	CNKSR2,IL17RD,IQGAP3,KRAS,KSR2,NRAS,RAF1,YWHAB
REAC	Signaling by MET	REAC:R-GGA-6806834	0.00475026	DOCK7,EPS15,ITGA2,KRAS,LRIG1,NRAS,PTPN11,PTPN2,RAB4A,RANBP10,RAP1A,SH3GL2,SH3KBP1,SOS1,STAM,STAM2
REAC	Ion channel transport	REAC:R-GGA-983712	0.00477988	ANO1,ANO3,ANO5,ATP10A,ATP10B,ATP10D,ATP2B2,ATP2B4,ATP7A,ATP8A1,ATP8B1,BEST4,CLCN4,CLCN5,CLCN6,OSTM1,PDZD11,RAF1,TPCN1,TRPA1,TRPM6,TRPM7,TTYH2,UNC80
REAC	Class I MHC mediated antigen processing & presentation	REAC:R-GGA-983169	0.00482982	ANKRD52,ASB13,CBLB,CUL3,DET1,ERAP1,FBXO32,FBXO41,FBXW2,FCRL4,HECTD2,HERC2,ITCH,KBTBD8,KCTD7,KLHL20,LONRF1,MYLIP,NEDD4,PJA2,RBBP6,RLIM,RNF19A,SAR1B,SEC23A,SEC24A,SEC24B,SH3RF1,SIAH2,SMURF1,SPSB1,TPP2,UBE2G1,UBE2G2,UBE2J1,UBE2K,UBE2W,UBE3C,UBOX5,ZNRF2
REAC	Toll Like Receptor 4 (TLR4) Cascade	REAC:R-GGA-166016	0.00544688	CD180,CREB1,DNM3,DUSP7,IKBKE,MAP2K4,MAP2K6,MAP3K1,MAP3K8,MAPK10,MAPK14,PTPN11,RPS6KA2,TAB3,TANK,TICAM1,TIRAP,TRAF6
REAC	Transport to the Golgi and subsequent modification	REAC:R-GGA-948021	0.00647068	B4GALT1,B4GALT4,B4GALT5,DCTN4,DCTN5,DCTN6,DYNC1LI1,FUCA1,LMAN1,MAN1A2,MAN1C1,MGAT2,MGAT4A,NAPB,NAPG,PPP6R3,SAR1B,SEC16A,SEC22A,SEC22C,SEC23A,SEC23IP,SEC24A,SEC24B,TMED10,TMED7,TRAPPC10
REAC	Phase 0 - rapid depolarisation	REAC:R-GGA-5576892	0.00882151	CACNA1C,CACNB2,CACNB4,CACNG2,FGF12,SCN2A,SCN3A,SCN3B,SCN4B,SCN8A,SCN9A
WP	WIKIPATHWAYS	WP:000000	1.19186e-24	ABCA1,ABCD2,ABCD3,ABL1,ADCY1,ADCY3,ADCY6,ADRA2A,AGL,AKAP10,APC,ARHGEF6,ARHGEF7,ASAP1,ATP1B3,AXIN2,BAIAP2,BHMT,BMPR2,CACNB2,CALM1,CAMK2A,CAPN7,CASP3,CBLB,CCND2,CCNE2,CDC40,CDC7,CELF1,CLK4,CNTFR,CREB1,CREBBP,CRKL,CYFIP2,CYP24A1,DBF4,DFFA,DHRS3,DICER1,DLL4,DRD1,EGF,EGR1,ELK4,ENAH,EPS15,ESR1,FADD,FBXW2,FGF12,FGF14,FGF18,FGF6,FGF9,FGFR2,FURIN,FZD1,FZD2,FZD3,FZD4,FZD6,GJA1,GLI2,GNAI2,GNB4,GNG12,GNG2,GR…
WP	MAPK Signaling Pathway	WP:WP769	9.20212e-08	CACNB2,CASP3,CRKL,EGF,FGF14,FGF18,FGF6,FGF9,FGFR2,GNG12,HSPA2,MAP2K6,MAP3K1,MAP3K8,MAP4K4,MAPK10,NF1,NFATC3,NRAS,NTRK2,PAK2,PPM1A,PPP3CB,PRKACB,RAC2,RAF1,RAP1A,RAPGEF2,TAOK1,TGFBR2,TRAF6
WP	EGFR1 Signaling Pathway	WP:WP752	2.74044e-06	ASAP1,CAMK2A,CBLB,CREB1,CRKL,EGF,ELK4,EPS15,GJA1,HIP1,HTT,ITCH,KLF11,KRAS,MAP3K1,MAPK14,NRAS,PRKAR1A,PRKCI,PTPN11,RAF1,RALBP1,RPS6KA2,SH3GL2,SH3KBP1,STAT5B,TGIF1,VAV2,WASL,YWHAB
WP	Wnt Signaling Pathway and Pluripotency	WP:WP779	4.29028e-05	APC,AXIN2,CCND2,CREBBP,FBXW2,FZD1,FZD2,FZD3,FZD4,FZD6,GSK3B,LRP6,MAPK10,PAFAH1B1,PPP2R2A,PPP2R5E,PRKCI,WNT10A,WNT7B,ZBTB33
WP	Insulin Signaling	WP:WP743	0.000178202	CBLB,EGR1,GSK3B,KIF3A,MAP2K6,MAP3K1,MAP3K8,MAP4K4,MAPK10,PRKAA1,PRKAA2,PRKCI,PTPN1,PTPN11,RAC2,RAF1,RPS6KA2,RPS6KA6,SHC2,TSC2
WP	Wnt Signaling Pathway	WP:WP785	0.000205467	APC,CCND2,FBXW2,FZD1,FZD2,FZD3,FZD6,GSK3B,MAPK10,PAFAH1B1,PPP2R5E,PRKCI,WNT10A,WNT7B
WP	Regulation of Actin Cytoskeleton	WP:WP824	0.000445737	APC,ARHGEF6,ARHGEF7,BAIAP2,CYFIP2,EGF,ENAH,FGF12,FGF14,FGF18,FGF6,FGF9,FGFR2,GNG12,KRAS,MAPK6,NRAS,PAK2,PDGFRA,PELO,RAC2,RAF1,SSH2
WP	Calcium Regulation in the Cardiac Cell	WP:WP808	0.00165019	ADCY3,ATP1B3,CALM1,CAMK2A,GJA1,GNB4,GNG12,GNG2,GRK5,GRK6,ITPR2,PRKACB,PRKAR1A,RGS5,RGS6,SLC8A1,SLC8A3,YWHAB
TF	Transfac	TF:M00000	5e-324	A1CF,AACS,AAK1,AASS,ABCA1,ABCA3,ABCA8,ABCC10,ABCD2,ABCD3,ABHD13,ABHD2,ABL1,ABL2,ABR,ACADSB,ACBD5,ACER3,ACOX3,ACPP,ACTC1,ACVR1,ACVR2A,ACVR2B,ADAM11,ADAM19,ADAM9,ADAMTS14,ADAMTS3,ADAMTS5,ADAMTS6,ADARB1,ADCY1,ADCY3,ADCY6,ADCY9,ADIPOR2,ADNP,ADRA2A,ADRB1,ADSS,AFAP1L2,AFF1,AFF2,AFF3,AGAP1,AGBL4,AGFG1,AGL,AGMAT,AGPAT5,AHI1,AIDA,AK1,AK2,AK3,AK4,AKAP10,AKAP5,AKTIP,ALDH5A1,ALG1,ALG2,ALG9,ALPK2,ALPK3,ALX4,A…
TF	Factor: PU.1; motif: AGGAAG; match class: 0	TF:M02031_0	3.10624e-163	A1CF,AAK1,AASS,ABCA1,ABCA3,ABCA8,ABCC10,ABCD2,ABCD3,ABHD13,ABHD2,ABL1,ABL2,ABR,ACADSB,ACBD5,ACER3,ACOX3,ACTC1,ACVR1,ACVR2A,ACVR2B,ADAM11,ADAM19,ADAMTS14,ADAMTS3,ADAMTS5,ADAMTS6,ADCY1,ADCY3,ADCY6,ADCY9,ADIPOR2,ADNP,ADRA2A,ADRB1,ADSS,AFAP1L2,AFF2,AFF3,AGAP1,AGBL4,AGFG1,AGL,AGMAT,AGPAT5,AHI1,AIDA,AK1,AK2,AK3,AKAP10,AKAP5,AKTIP,ALDH5A1,ALG1,ALG2,ALG9,ALPK2,ALPK3,AMMECR1L,AMOT,AMOTL1,AMOTL2,AMPD3,ANK1…
TF	Factor: PU.1; motif: AGGAAG	TF:M02031	3.10624e-163	A1CF,AAK1,AASS,ABCA1,ABCA3,ABCA8,ABCC10,ABCD2,ABCD3,ABHD13,ABHD2,ABL1,ABL2,ABR,ACADSB,ACBD5,ACER3,ACOX3,ACTC1,ACVR1,ACVR2A,ACVR2B,ADAM11,ADAM19,ADAMTS14,ADAMTS3,ADAMTS5,ADAMTS6,ADCY1,ADCY3,ADCY6,ADCY9,ADIPOR2,ADNP,ADRA2A,ADRB1,ADSS,AFAP1L2,AFF2,AFF3,AGAP1,AGBL4,AGFG1,AGL,AGMAT,AGPAT5,AHI1,AIDA,AK1,AK2,AK3,AKAP10,AKAP5,AKTIP,ALDH5A1,ALG1,ALG2,ALG9,ALPK2,ALPK3,AMMECR1L,AMOT,AMOTL1,AMOTL2,AMPD3,ANK1…
TF	Factor: Cdx-1; motif: TTTATK; match class: 0	TF:M02086_0	8.69202e-129	A1CF,AAK1,AASS,ABCA1,ABCA3,ABCA8,ABCC10,ABCD2,ABCD3,ABHD2,ABL1,ABL2,ACADSB,ACBD5,ACER3,ACOX3,ACPP,ACVR1,ACVR2B,ADAM11,ADAM19,ADAM9,ADAMTS14,ADAMTS3,ADARB1,ADCY1,ADCY6,ADCY9,ADNP,ADRB1,AFAP1L2,AFF1,AFF2,AGAP1,AGBL4,AGL,AGMAT,AHI1,AK3,AK4,AKAP10,AKAP5,AKTIP,ALDH5A1,ALG1,ALG2,ALG9,ALPK2,ALX4,AMMECR1L,AMOT,AMOTL1,ANK1,ANKRA2,ANKRD22,ANKRD40,ANKRD52,ANKS4B,ANO1,ANO5,ANTXR1,ANXA7,AP2A2,AP3M2,APC,API5,A…
TF	Factor: Cdx-1; motif: TTTATK	TF:M02086	8.69202e-129	A1CF,AAK1,AASS,ABCA1,ABCA3,ABCA8,ABCC10,ABCD2,ABCD3,ABHD2,ABL1,ABL2,ACADSB,ACBD5,ACER3,ACOX3,ACPP,ACVR1,ACVR2B,ADAM11,ADAM19,ADAM9,ADAMTS14,ADAMTS3,ADARB1,ADCY1,ADCY6,ADCY9,ADNP,ADRB1,AFAP1L2,AFF1,AFF2,AGAP1,AGBL4,AGL,AGMAT,AHI1,AK3,AK4,AKAP10,AKAP5,AKTIP,ALDH5A1,ALG1,ALG2,ALG9,ALPK2,ALX4,AMMECR1L,AMOT,AMOTL1,ANK1,ANKRA2,ANKRD22,ANKRD40,ANKRD52,ANKS4B,ANO1,ANO5,ANTXR1,ANXA7,AP2A2,AP3M2,APC,API5,A…
TF	Factor: Pax-5; motif: RRMSWGANWYCTNRAGCGKRACSRYNSM; match class: 0	TF:M00144_0	2.22007e-128	A1CF,AACS,AASS,ABCA1,ABCA3,ABCA8,ABCC10,ABCD2,ABCD3,ABHD2,ABR,ACADSB,ACBD5,ACTC1,ACVR2A,ACVR2B,ADAM11,ADAM19,ADAM9,ADAMTS14,ADAMTS3,ADAMTS5,ADARB1,ADCY3,ADCY6,ADCY9,ADNP,ADRA2A,ADRB1,ADSS,AFAP1L2,AFF1,AFF2,AFF3,AGBL4,AGFG1,AGL,AGMAT,AGPAT5,AIDA,AK3,AK4,AKTIP,ALDH5A1,ALG1,ALG2,ALG9,ALPK2,ALX4,AMMECR1L,AMOT,AMOTL2,AMPD3,ANK3,ANKRA2,ANKRD13B,ANKRD22,ANKRD34C,ANKRD40,ANKRD52,ANKS4B,ANO1,ANO3,ANXA7,AP…
TF	Factor: Pax-5; motif: RRMSWGANWYCTNRAGCGKRACSRYNSM	TF:M00144	2.22007e-128	A1CF,AACS,AASS,ABCA1,ABCA3,ABCA8,ABCC10,ABCD2,ABCD3,ABHD2,ABR,ACADSB,ACBD5,ACTC1,ACVR2A,ACVR2B,ADAM11,ADAM19,ADAM9,ADAMTS14,ADAMTS3,ADAMTS5,ADARB1,ADCY3,ADCY6,ADCY9,ADNP,ADRA2A,ADRB1,ADSS,AFAP1L2,AFF1,AFF2,AFF3,AGBL4,AGFG1,AGL,AGMAT,AGPAT5,AIDA,AK3,AK4,AKTIP,ALDH5A1,ALG1,ALG2,ALG9,ALPK2,ALX4,AMMECR1L,AMOT,AMOTL2,AMPD3,ANK3,ANKRA2,ANKRD13B,ANKRD22,ANKRD34C,ANKRD40,ANKRD52,ANKS4B,ANO1,ANO3,ANXA7,AP…
TF	Factor: E2F; motif: GGCGSG	TF:M00803	5.03023e-124	AACS,AAK1,AASS,ABCA1,ABCA3,ABCC10,ABCD2,ABCD3,ABHD13,ACBD5,ACOX3,ACTC1,ACVR2A,ACVR2B,ADAM11,ADAM19,ADAM9,ADAMTS14,ADAMTS3,ADAMTS5,ADARB1,ADCY3,ADCY6,ADCY9,ADRA2A,ADRB1,ADSS,AFAP1L2,AFF2,AFF3,AGBL4,AGFG1,AGL,AGPAT5,AIDA,AK1,AK2,AK3,AK4,AKTIP,ALDH5A1,ALG1,ALG2,ALG9,ALX4,AMOTL2,AMPD3,ANK1,ANKRA2,ANKRD13B,ANKRD34C,ANKRD40,ANKRD52,ANO1,ANXA7,AP3M2,AP3S2,AP4E1,API5,AQP4,ARF4,ARF6,ARFGEF1,ARFGEF2,ARFIP1…
TF	Factor: E2F; motif: GGCGSG; match class: 0	TF:M00803_0	5.03023e-124	AACS,AAK1,AASS,ABCA1,ABCA3,ABCC10,ABCD2,ABCD3,ABHD13,ACBD5,ACOX3,ACTC1,ACVR2A,ACVR2B,ADAM11,ADAM19,ADAM9,ADAMTS14,ADAMTS3,ADAMTS5,ADARB1,ADCY3,ADCY6,ADCY9,ADRA2A,ADRB1,ADSS,AFAP1L2,AFF2,AFF3,AGBL4,AGFG1,AGL,AGPAT5,AIDA,AK1,AK2,AK3,AK4,AKTIP,ALDH5A1,ALG1,ALG2,ALG9,ALX4,AMOTL2,AMPD3,ANK1,ANKRA2,ANKRD13B,ANKRD34C,ANKRD40,ANKRD52,ANO1,ANXA7,AP3M2,AP3S2,AP4E1,API5,AQP4,ARF4,ARF6,ARFGEF1,ARFGEF2,ARFIP1…
TF	Factor: E2F; motif: GGCGSG; match class: 1	TF:M00803_1	1.09725e-123	AACS,AAK1,AASS,ABCC10,ABCD2,ABCD3,ABHD13,ACBD5,ACTC1,ACVR2A,ACVR2B,ADAM9,ADAMTS14,ADAMTS3,ADAMTS5,ADARB1,ADCY6,ADCY9,ADRA2A,ADRB1,ADSS,AFF2,AFF3,AGBL4,AGFG1,AGL,AGPAT5,AIDA,AK3,AK4,ALDH5A1,ALG1,ALG2,ALX4,AMOTL2,AMPD3,ANKRD13B,ANKRD40,ANKRD52,ANXA7,AP3M2,AP3S2,API5,AQP4,ARF4,ARF6,ARFGEF1,ARFIP2,ARHGAP1,ARHGAP11A,ARHGEF12,ARID2,ARID5B,ARIH1,ARIH2,ARL4A,ARL4C,ARL8A,ARMC1,ARPP19,ARRDC4,ASB3,ASB7,ASCC…
TF	Factor: Pax-3; motif: NNNNNNCGTCACGSTYNNNNN; match class: 0	TF:M00327_0	1.94886e-122	AACS,AAK1,AASS,ABCA3,ABCA8,ABCD2,ABCD3,ABHD13,ABL2,ABR,ACBD5,ACTC1,ACVR2A,ADAM11,ADAMTS14,ADAMTS5,ADARB1,ADCY3,ADCY6,ADCY9,ADIPOR2,ADNP,ADRA2A,ADRB1,ADSS,AFF1,AFF2,AFF3,AGBL4,AGFG1,AGMAT,AGPAT5,AHI1,AIDA,AK1,AK2,AK3,AK4,AKAP10,AKTIP,ALDH5A1,ALG1,ALPK2,ALX4,AMOTL2,AMPD3,ANK1,ANKRA2,ANKRD13B,ANKRD34C,ANKRD40,ANKRD52,ANKS4B,ANO3,ANO5,ANTXR1,ANXA7,AP2A2,AP3M2,AP3S2,AP4E1,API5,AQP4,ARC,ARF4,ARFGEF1,AR…
TF	Factor: Pax-3; motif: NNNNNNCGTCACGSTYNNNNN	TF:M00327	1.94886e-122	AACS,AAK1,AASS,ABCA3,ABCA8,ABCD2,ABCD3,ABHD13,ABL2,ABR,ACBD5,ACTC1,ACVR2A,ADAM11,ADAMTS14,ADAMTS5,ADARB1,ADCY3,ADCY6,ADCY9,ADIPOR2,ADNP,ADRA2A,ADRB1,ADSS,AFF1,AFF2,AFF3,AGBL4,AGFG1,AGMAT,AGPAT5,AHI1,AIDA,AK1,AK2,AK3,AK4,AKAP10,AKTIP,ALDH5A1,ALG1,ALPK2,ALX4,AMOTL2,AMPD3,ANK1,ANKRA2,ANKRD13B,ANKRD34C,ANKRD40,ANKRD52,ANKS4B,ANO3,ANO5,ANTXR1,ANXA7,AP2A2,AP3M2,AP3S2,AP4E1,API5,AQP4,ARC,ARF4,ARFGEF1,AR…
TF	Factor: myogenin; motif: CAGCTG; match class: 1	TF:M02101_1	2.89184e-114	A1CF,AACS,AAK1,AASS,ABCA1,ABCA3,ABCA8,ABCC10,ABCD2,ABCD3,ABHD13,ABHD2,ABL1,ABL2,ABR,ACADSB,ACBD5,ACER3,ACOX3,ACPP,ACVR1,ADAM11,ADAM19,ADAM9,ADAMTS3,ADAMTS5,ADAMTS6,ADARB1,ADCY6,ADCY9,ADIPOR2,ADNP,ADRA2A,ADRB1,ADSS,AFF1,AFF2,AGAP1,AGL,AGMAT,AGPAT5,AIDA,AK2,AK3,AK4,AKAP5,AKTIP,ALDH5A1,ALG2,ALG9,ALPK2,ALPK3,ALX4,AMMECR1L,AMOT,AMOTL1,AMOTL2,AMPD3,ANK1,ANKRA2,ANKRD34C,ANKRD52,ANKS4B,ANO1,ANO3,ANO5,ANX…
TF	Factor: myogenin; motif: CAGCTG; match class: 0	TF:M02101_0	2.89184e-114	A1CF,AACS,AAK1,AASS,ABCA1,ABCA3,ABCA8,ABCC10,ABCD2,ABCD3,ABHD13,ABHD2,ABL1,ABL2,ABR,ACADSB,ACBD5,ACER3,ACOX3,ACPP,ACVR1,ADAM11,ADAM19,ADAM9,ADAMTS3,ADAMTS5,ADAMTS6,ADARB1,ADCY6,ADCY9,ADIPOR2,ADNP,ADRA2A,ADRB1,ADSS,AFF1,AFF2,AGAP1,AGL,AGMAT,AGPAT5,AIDA,AK2,AK3,AK4,AKAP5,AKTIP,ALDH5A1,ALG2,ALG9,ALPK2,ALPK3,ALX4,AMMECR1L,AMOT,AMOTL1,AMOTL2,AMPD3,ANK1,ANKRA2,ANKRD34C,ANKRD52,ANKS4B,ANO1,ANO3,ANO5,ANX…
TF	Factor: myogenin; motif: CAGCTG	TF:M02101	2.89184e-114	A1CF,AACS,AAK1,AASS,ABCA1,ABCA3,ABCA8,ABCC10,ABCD2,ABCD3,ABHD13,ABHD2,ABL1,ABL2,ABR,ACADSB,ACBD5,ACER3,ACOX3,ACPP,ACVR1,ADAM11,ADAM19,ADAM9,ADAMTS3,ADAMTS5,ADAMTS6,ADARB1,ADCY6,ADCY9,ADIPOR2,ADNP,ADRA2A,ADRB1,ADSS,AFF1,AFF2,AGAP1,AGL,AGMAT,AGPAT5,AIDA,AK2,AK3,AK4,AKAP5,AKTIP,ALDH5A1,ALG2,ALG9,ALPK2,ALPK3,ALX4,AMMECR1L,AMOT,AMOTL1,AMOTL2,AMPD3,ANK1,ANKRA2,ANKRD34C,ANKRD52,ANKS4B,ANO1,ANO3,ANO5,ANX…
TF	Factor: Churchill; motif: CGGGNN	TF:M00986	1.09079e-113	A1CF,AACS,AAK1,AASS,ABCA1,ABCA3,ABCC10,ABCD2,ABCD3,ABHD13,ABR,ACBD5,ACER3,ACOX3,ACTC1,ACVR2A,ACVR2B,ADAM11,ADAM19,ADAM9,ADAMTS14,ADAMTS3,ADAMTS5,ADARB1,ADCY3,ADCY6,ADCY9,ADNP,ADRA2A,ADRB1,ADSS,AFAP1L2,AFF1,AFF2,AFF3,AGBL4,AGFG1,AGL,AGPAT5,AIDA,AK1,AK2,AK3,AK4,AKAP10,AKAP5,ALDH5A1,ALG1,ALG2,ALG9,ALPK3,ALX4,AMOTL2,AMPD3,ANK3,ANKRA2,ANKRD13B,ANKRD34C,ANKRD40,ANKRD52,ANKS4B,ANTXR1,ANXA7,AP3M2,AP3S2,A…
TF	Factor: Churchill; motif: CGGGNN; match class: 0	TF:M00986_0	1.09079e-113	A1CF,AACS,AAK1,AASS,ABCA1,ABCA3,ABCC10,ABCD2,ABCD3,ABHD13,ABR,ACBD5,ACER3,ACOX3,ACTC1,ACVR2A,ACVR2B,ADAM11,ADAM19,ADAM9,ADAMTS14,ADAMTS3,ADAMTS5,ADARB1,ADCY3,ADCY6,ADCY9,ADNP,ADRA2A,ADRB1,ADSS,AFAP1L2,AFF1,AFF2,AFF3,AGBL4,AGFG1,AGL,AGPAT5,AIDA,AK1,AK2,AK3,AK4,AKAP10,AKAP5,ALDH5A1,ALG1,ALG2,ALG9,ALPK3,ALX4,AMOTL2,AMPD3,ANK3,ANKRA2,ANKRD13B,ANKRD34C,ANKRD40,ANKRD52,ANKS4B,ANTXR1,ANXA7,AP3M2,AP3S2,A…
TF	Factor: HOXA13; motif: ATAAMA; match class: 0	TF:M01292_0	2.62869e-104	A1CF,AAK1,AASS,ABCA1,ABCA3,ABCA8,ABCC10,ABCD3,ABHD2,ABL1,ABL2,ACADSB,ACBD5,ACER3,ACPP,ACVR1,ACVR2B,ADAM11,ADAM19,ADAMTS14,ADAMTS6,ADARB1,ADCY1,ADIPOR2,ADNP,ADRB1,ADSS,AFAP1L2,AFF1,AFF2,AGAP1,AGFG1,AGMAT,AGPAT5,AHI1,AIDA,AK1,AK2,AK3,AKAP10,AKAP5,AKTIP,ALDH5A1,ALG1,ALPK2,ALX4,AMMECR1L,AMOT,ANK1,ANK3,ANKRA2,ANKRD22,ANKRD52,ANKS4B,ANO5,ANTXR1,ANXA7,AP2A2,AP3M2,APC,API5,ARC,ARFGEF1,ARFIP1,ARHGAP26,ARH…
TF	Factor: HOXA13; motif: ATAAMA	TF:M01292	2.62869e-104	A1CF,AAK1,AASS,ABCA1,ABCA3,ABCA8,ABCC10,ABCD3,ABHD2,ABL1,ABL2,ACADSB,ACBD5,ACER3,ACPP,ACVR1,ACVR2B,ADAM11,ADAM19,ADAMTS14,ADAMTS6,ADARB1,ADCY1,ADIPOR2,ADNP,ADRB1,ADSS,AFAP1L2,AFF1,AFF2,AGAP1,AGFG1,AGMAT,AGPAT5,AHI1,AIDA,AK1,AK2,AK3,AKAP10,AKAP5,AKTIP,ALDH5A1,ALG1,ALPK2,ALX4,AMMECR1L,AMOT,ANK1,ANK3,ANKRA2,ANKRD22,ANKRD52,ANKS4B,ANO5,ANTXR1,ANXA7,AP2A2,AP3M2,APC,API5,ARC,ARFGEF1,ARFIP1,ARHGAP26,ARH…
TF	Factor: E2F-4; motif: NTTTCSCGCC	TF:M07380	1.56809e-101	AACS,AAK1,AASS,ABCA1,ABCA3,ABCD2,ABCD3,ABR,ACBD5,ACOX3,ACTC1,ACVR2A,ADAM11,ADAM9,ADAMTS3,ADARB1,ADCY6,ADCY9,ADNP,ADRA2A,ADRB1,ADSS,AFF2,AFF3,AGBL4,AGFG1,AGL,AGPAT5,AIDA,AK3,AK4,ALDH5A1,ALG1,ALX4,AMOTL2,AMPD3,ANK3,ANKRD13B,ANKRD40,ANKRD52,ANXA7,AP3S2,AP4E1,API5,ARC,ARF4,ARF6,ARFGEF1,ARFGEF2,ARFIP1,ARFIP2,ARHGAP1,ARHGAP11A,ARHGEF12,ARID2,ARID5B,ARIH1,ARIH2,ARL10,ARL4C,ARL5A,ARL8A,ARMC1,ARPP19,ARRDC…
TF	Factor: E2F-4; motif: NTTTCSCGCC; match class: 0	TF:M07380_0	1.56809e-101	AACS,AAK1,AASS,ABCA1,ABCA3,ABCD2,ABCD3,ABR,ACBD5,ACOX3,ACTC1,ACVR2A,ADAM11,ADAM9,ADAMTS3,ADARB1,ADCY6,ADCY9,ADNP,ADRA2A,ADRB1,ADSS,AFF2,AFF3,AGBL4,AGFG1,AGL,AGPAT5,AIDA,AK3,AK4,ALDH5A1,ALG1,ALX4,AMOTL2,AMPD3,ANK3,ANKRD13B,ANKRD40,ANKRD52,ANXA7,AP3S2,AP4E1,API5,ARC,ARF4,ARF6,ARFGEF1,ARFGEF2,ARFIP1,ARFIP2,ARHGAP1,ARHGAP11A,ARHGEF12,ARID2,ARID5B,ARIH1,ARIH2,ARL10,ARL4C,ARL5A,ARL8A,ARMC1,ARPP19,ARRDC…
TF	Factor: AP2; motif: GCCYGSGGSN; match class: 0	TF:M08867_0	5.66847e-100	AACS,AAK1,AASS,ABCA1,ABCD2,ABHD13,ACBD5,ACTC1,ACVR1,ACVR2A,ACVR2B,ADAM11,ADAM9,ADAMTS14,ADAMTS3,ADAMTS5,ADCY6,ADCY9,ADNP,ADRA2A,ADRB1,ADSS,AFAP1L2,AFF1,AFF2,AGBL4,AGFG1,AGPAT5,AIDA,AK3,AK4,ALDH5A1,ALG1,ALG2,AMOTL2,AMPD3,ANKRD13B,ANKRD34C,ANKRD40,ANKRD52,ANKS4B,ANO5,ANXA7,AP3S2,AP4E1,API5,ARC,ARF4,ARF6,ARFGEF1,ARFGEF2,ARFIP1,ARFIP2,ARHGAP1,ARHGAP26,ARHGEF12,ARID5B,ARIH1,ARIH2,ARL10,ARL4A,ARL4C,ARL…
TF	Factor: AP2; motif: GCCYGSGGSN	TF:M08867	5.66847e-100	AACS,AAK1,AASS,ABCA1,ABCD2,ABHD13,ACBD5,ACTC1,ACVR1,ACVR2A,ACVR2B,ADAM11,ADAM9,ADAMTS14,ADAMTS3,ADAMTS5,ADCY6,ADCY9,ADNP,ADRA2A,ADRB1,ADSS,AFAP1L2,AFF1,AFF2,AGBL4,AGFG1,AGPAT5,AIDA,AK3,AK4,ALDH5A1,ALG1,ALG2,AMOTL2,AMPD3,ANKRD13B,ANKRD34C,ANKRD40,ANKRD52,ANKS4B,ANO5,ANXA7,AP3S2,AP4E1,API5,ARC,ARF4,ARF6,ARFGEF1,ARFGEF2,ARFIP1,ARFIP2,ARHGAP1,ARHGAP26,ARHGEF12,ARID5B,ARIH1,ARIH2,ARL10,ARL4A,ARL4C,ARL…
TF	Factor: E2F-1; motif: NNNSSCGCSAANN; match class: 0	TF:M07250_0	2.49913e-96	AACS,AAK1,AASS,ABCC10,ABCD2,ABCD3,ABHD13,ABR,ACOX3,ACTC1,ACVR2A,ACVR2B,ADAMTS3,ADARB1,ADCY3,ADCY6,ADCY9,ADRA2A,ADSS,AFF2,AFF3,AGBL4,AGFG1,AGL,AK3,AK4,ALDH5A1,ALG2,ALPK2,ALX4,AMPD3,ANKRD13B,ANKRD34C,ANKRD40,ANKRD52,ANKS4B,AP3M2,AP3S2,AP4E1,AQP4,ARC,ARF4,ARF6,ARFGEF2,ARFIP2,ARHGAP1,ARHGAP11A,ARHGEF12,ARID2,ARID5B,ARIH1,ARL10,ARL8A,ARMC1,ARRDC3,ASB4,ASB7,ASCC3,ATAD2B,ATG14,ATG5,ATG9A,ATP10A,ATP10D,A…
TF	Factor: E2F-1; motif: NNNSSCGCSAANN	TF:M07250	2.49913e-96	AACS,AAK1,AASS,ABCC10,ABCD2,ABCD3,ABHD13,ABR,ACOX3,ACTC1,ACVR2A,ACVR2B,ADAMTS3,ADARB1,ADCY3,ADCY6,ADCY9,ADRA2A,ADSS,AFF2,AFF3,AGBL4,AGFG1,AGL,AK3,AK4,ALDH5A1,ALG2,ALPK2,ALX4,AMPD3,ANKRD13B,ANKRD34C,ANKRD40,ANKRD52,ANKS4B,AP3M2,AP3S2,AP4E1,AQP4,ARC,ARF4,ARF6,ARFGEF2,ARFIP2,ARHGAP1,ARHGAP11A,ARHGEF12,ARID2,ARID5B,ARIH1,ARL10,ARL8A,ARMC1,ARRDC3,ASB4,ASB7,ASCC3,ATAD2B,ATG14,ATG5,ATG9A,ATP10A,ATP10D,A…
TF	Factor: Churchill; motif: CGGGNN; match class: 1	TF:M00986_1	8.29518e-94	AACS,AAK1,AASS,ABCA1,ABCC10,ABCD2,ABCD3,ABHD13,ABR,ACBD5,ACOX3,ACTC1,ACVR2A,ACVR2B,ADAM11,ADAM9,ADAMTS14,ADAMTS3,ADAMTS5,ADCY3,ADCY6,ADCY9,ADRA2A,ADRB1,ADSS,AFAP1L2,AFF1,AFF2,AFF3,AGBL4,AGFG1,AGL,AGPAT5,AK1,AK2,AK3,AK4,ALDH5A1,ALG2,ALG9,ALX4,AMOTL2,AMPD3,ANK3,ANKRD13B,ANKRD34C,ANKRD40,ANKRD52,ANXA7,AP3S2,AP4E1,AQP4,ARF4,ARF6,ARFGEF1,ARFGEF2,ARFIP1,ARFIP2,ARHGAP11A,ARHGAP26,ARHGEF12,ARHGEF6,ARID2,…
TF	Factor: MafB; motif: GNTGAC	TF:M01227	2.66023e-93	A1CF,AACS,AAK1,AASS,ABCA1,ABCA3,ABCA8,ABCC10,ABCD2,ABCD3,ABL1,ABL2,ABR,ACADSB,ACBD5,ACER3,ACTC1,ACVR1,ACVR2B,ADAM11,ADAM19,ADAM9,ADAMTS3,ADAMTS5,ADAMTS6,ADARB1,ADCY6,ADRA2A,AFF1,AFF2,AGBL4,AGL,AGMAT,AGPAT5,AIDA,AK1,AK3,AKAP10,AKAP5,AKTIP,ALDH5A1,ALG1,ALG2,ALG9,ALPK2,ALPK3,AMMECR1L,AMOTL1,AMOTL2,AMPD3,ANK1,ANKRA2,ANKRD13B,ANKRD34C,ANKRD40,ANKRD52,ANO1,ANO3,ANO5,ANTXR1,AP2A2,AP3M2,AP4E1,API5,AQP4,A…
TF	Factor: MafB; motif: GNTGAC; match class: 0	TF:M01227_0	2.66023e-93	A1CF,AACS,AAK1,AASS,ABCA1,ABCA3,ABCA8,ABCC10,ABCD2,ABCD3,ABL1,ABL2,ABR,ACADSB,ACBD5,ACER3,ACTC1,ACVR1,ACVR2B,ADAM11,ADAM19,ADAM9,ADAMTS3,ADAMTS5,ADAMTS6,ADARB1,ADCY6,ADRA2A,AFF1,AFF2,AGBL4,AGL,AGMAT,AGPAT5,AIDA,AK1,AK3,AKAP10,AKAP5,AKTIP,ALDH5A1,ALG1,ALG2,ALG9,ALPK2,ALPK3,AMMECR1L,AMOTL1,AMOTL2,AMPD3,ANK1,ANKRA2,ANKRD13B,ANKRD34C,ANKRD40,ANKRD52,ANO1,ANO3,ANO5,ANTXR1,AP2A2,AP3M2,AP4E1,API5,AQP4,A…
TF	Factor: Sp1; motif: NGGGGCGGGGN	TF:M07395	3.30045e-93	AACS,AAK1,ABCD2,ABCD3,ABR,ACBD5,ACVR2A,ACVR2B,ADAM11,ADAM19,ADAM9,ADAMTS14,ADAMTS5,ADARB1,ADCY3,ADCY6,ADCY9,ADRA2A,ADRB1,ADSS,AFAP1L2,AFF1,AFF2,AFF3,AGBL4,AGFG1,AGL,AGPAT5,AIDA,AK2,AK3,AK4,AKAP10,AKTIP,ALG1,ALG2,ALX4,AMOTL2,AMPD3,ANK3,ANKRD13B,ANKRD34C,ANKRD40,ANKRD52,ANXA7,AP3S2,AP4E1,ARF4,ARF6,ARFGEF1,ARFGEF2,ARFIP2,ARHGEF12,ARID5B,ARIH1,ARIH2,ARL10,ARL4A,ARL4C,ARL8A,ARMC1,ARPP19,ARRDC3,ARRDC4,…
TF	Factor: Sp1; motif: NGGGGCGGGGN; match class: 0	TF:M07395_0	3.30045e-93	AACS,AAK1,ABCD2,ABCD3,ABR,ACBD5,ACVR2A,ACVR2B,ADAM11,ADAM19,ADAM9,ADAMTS14,ADAMTS5,ADARB1,ADCY3,ADCY6,ADCY9,ADRA2A,ADRB1,ADSS,AFAP1L2,AFF1,AFF2,AFF3,AGBL4,AGFG1,AGL,AGPAT5,AIDA,AK2,AK3,AK4,AKAP10,AKTIP,ALG1,ALG2,ALX4,AMOTL2,AMPD3,ANK3,ANKRD13B,ANKRD34C,ANKRD40,ANKRD52,ANXA7,AP3S2,AP4E1,ARF4,ARF6,ARFGEF1,ARFGEF2,ARFIP2,ARHGEF12,ARID5B,ARIH1,ARIH2,ARL10,ARL4A,ARL4C,ARL8A,ARMC1,ARPP19,ARRDC3,ARRDC4,…
TF	Factor: Sp1; motif: GGGGCGGGGC; match class: 0	TF:M00931_0	3.55481e-89	AACS,AAK1,ABCA1,ABCD3,ABR,ACBD5,ACVR2A,ACVR2B,ADAM11,ADAM19,ADAM9,ADAMTS14,ADAMTS5,ADARB1,ADCY3,ADCY6,ADCY9,ADRA2A,ADRB1,ADSS,AFAP1L2,AFF2,AFF3,AGBL4,AGFG1,AGL,AGPAT5,AIDA,AK1,AK2,AK3,AK4,AKAP10,AKTIP,ALG1,ALG2,ALX4,AMOTL2,AMPD3,ANK3,ANKRD13B,ANKRD34C,ANKRD40,ANKRD52,ANXA7,AP3S2,AP4E1,ARF4,ARF6,ARFGEF1,ARFGEF2,ARFIP2,ARHGEF12,ARID5B,ARIH2,ARL10,ARL4A,ARL4C,ARL8A,ARMC1,ARPP19,ARRDC3,ARRDC4,ASB3,AS…
TF	Factor: Sp1; motif: GGGGCGGGGC	TF:M00931	3.55481e-89	AACS,AAK1,ABCA1,ABCD3,ABR,ACBD5,ACVR2A,ACVR2B,ADAM11,ADAM19,ADAM9,ADAMTS14,ADAMTS5,ADARB1,ADCY3,ADCY6,ADCY9,ADRA2A,ADRB1,ADSS,AFAP1L2,AFF2,AFF3,AGBL4,AGFG1,AGL,AGPAT5,AIDA,AK1,AK2,AK3,AK4,AKAP10,AKTIP,ALG1,ALG2,ALX4,AMOTL2,AMPD3,ANK3,ANKRD13B,ANKRD34C,ANKRD40,ANKRD52,ANXA7,AP3S2,AP4E1,ARF4,ARF6,ARFGEF1,ARFGEF2,ARFIP2,ARHGEF12,ARID5B,ARIH2,ARL10,ARL4A,ARL4C,ARL8A,ARMC1,ARPP19,ARRDC3,ARRDC4,ASB3,AS…
TF	Factor: Sp1; motif: NGGGGGCGGGGYN; match class: 0	TF:M00196_0	1.43153e-88	AACS,AAK1,ABCD3,ABR,ACBD5,ACVR2A,ACVR2B,ADAM11,ADAM19,ADAM9,ADAMTS14,ADAMTS5,ADARB1,ADCY3,ADCY6,ADCY9,ADRB1,AFAP1L2,AFF2,AFF3,AGBL4,AGFG1,AGL,AGPAT5,AIDA,AK2,AK3,AK4,AKTIP,ALG1,ALG2,ALX4,AMOTL2,AMPD3,ANK3,ANKRD13B,ANKRD34C,ANKRD40,ANKRD52,ANXA7,AP3S2,AP4E1,ARF4,ARF6,ARFGEF1,ARFGEF2,ARFIP2,ARHGEF12,ARID5B,ARIH2,ARL10,ARL4A,ARL4C,ARL8A,ARMC1,ARPP19,ARRDC3,ARRDC4,ASB3,ASB7,ASCC3,ASPHD2,ASXL1,ATAD2B,…
TF	Factor: Sp1; motif: NGGGGGCGGGGYN	TF:M00196	1.43153e-88	AACS,AAK1,ABCD3,ABR,ACBD5,ACVR2A,ACVR2B,ADAM11,ADAM19,ADAM9,ADAMTS14,ADAMTS5,ADARB1,ADCY3,ADCY6,ADCY9,ADRB1,AFAP1L2,AFF2,AFF3,AGBL4,AGFG1,AGL,AGPAT5,AIDA,AK2,AK3,AK4,AKTIP,ALG1,ALG2,ALX4,AMOTL2,AMPD3,ANK3,ANKRD13B,ANKRD34C,ANKRD40,ANKRD52,ANXA7,AP3S2,AP4E1,ARF4,ARF6,ARFGEF1,ARFGEF2,ARFIP2,ARHGEF12,ARID5B,ARIH2,ARL10,ARL4A,ARL4C,ARL8A,ARMC1,ARPP19,ARRDC3,ARRDC4,ASB3,ASB7,ASCC3,ASPHD2,ASXL1,ATAD2B,…
TF	Factor: Pax-5; motif: BCNNNRNGCANBGNTGNRTAGCSGCHNB; match class: 0	TF:M00143_0	1.95653e-88	AACS,AAK1,AASS,ABCA1,ABCA3,ABCA8,ABCC10,ABCD2,ABHD13,ABL1,ABR,ACBD5,ACER3,ACOX3,ACPP,ACTC1,ACVR1,ACVR2A,ACVR2B,ADAM11,ADAM19,ADAM9,ADAMTS14,ADAMTS3,ADAMTS5,ADARB1,ADCY3,ADCY6,ADCY9,ADNP,ADRA2A,ADRB1,ADSS,AFAP1L2,AFF1,AFF2,AFF3,AGBL4,AGFG1,AGL,AGPAT5,AIDA,AK1,AK2,AK4,AKAP10,AKTIP,ALDH5A1,ALG1,ALG2,ALG9,ALPK2,ALPK3,ALX4,AMMECR1L,AMOTL1,AMOTL2,AMPD3,ANKRA2,ANKRD34C,ANKRD52,ANKS4B,ANO1,ANXA7,AP3S2,AP…
TF	Factor: Pax-5; motif: BCNNNRNGCANBGNTGNRTAGCSGCHNB	TF:M00143	1.95653e-88	AACS,AAK1,AASS,ABCA1,ABCA3,ABCA8,ABCC10,ABCD2,ABHD13,ABL1,ABR,ACBD5,ACER3,ACOX3,ACPP,ACTC1,ACVR1,ACVR2A,ACVR2B,ADAM11,ADAM19,ADAM9,ADAMTS14,ADAMTS3,ADAMTS5,ADARB1,ADCY3,ADCY6,ADCY9,ADNP,ADRA2A,ADRB1,ADSS,AFAP1L2,AFF1,AFF2,AFF3,AGBL4,AGFG1,AGL,AGPAT5,AIDA,AK1,AK2,AK4,AKAP10,AKTIP,ALDH5A1,ALG1,ALG2,ALG9,ALPK2,ALPK3,ALX4,AMMECR1L,AMOTL1,AMOTL2,AMPD3,ANKRA2,ANKRD34C,ANKRD52,ANKS4B,ANO1,ANXA7,AP3S2,AP…
TF	Factor: MAFB; motif: NTCAGCN; match class: 0	TF:M08888_0	2.02415e-88	AACS,AAK1,AASS,ABCA1,ABCA3,ABCA8,ABCC10,ABCD3,ABHD2,ABL1,ABL2,ABR,ACADSB,ACBD5,ACER3,ACOX3,ACPP,ACVR1,ADAM11,ADAM19,ADAM9,ADAMTS3,ADAMTS6,ADARB1,ADCY1,ADCY3,ADIPOR2,ADNP,ADRA2A,AFAP1L2,AFF1,AFF3,AGL,AGMAT,AK1,AK2,AK3,AKAP10,AKTIP,ALG1,ALG9,ALPK2,ALPK3,ALX4,AMMECR1L,AMOTL1,AMOTL2,ANK1,ANKRA2,ANKRD13B,ANKRD22,ANKRD34C,ANKRD40,ANKRD52,ANKS4B,ANO1,ANO3,ANO5,ANTXR1,AP2A2,AP3M2,AP3S2,APC,AQP4,ARC,ARFGE…
TF	Factor: MAFB; motif: NTCAGCN	TF:M08888	2.02415e-88	AACS,AAK1,AASS,ABCA1,ABCA3,ABCA8,ABCC10,ABCD3,ABHD2,ABL1,ABL2,ABR,ACADSB,ACBD5,ACER3,ACOX3,ACPP,ACVR1,ADAM11,ADAM19,ADAM9,ADAMTS3,ADAMTS6,ADARB1,ADCY1,ADCY3,ADIPOR2,ADNP,ADRA2A,AFAP1L2,AFF1,AFF3,AGL,AGMAT,AK1,AK2,AK3,AKAP10,AKTIP,ALG1,ALG9,ALPK2,ALPK3,ALX4,AMMECR1L,AMOTL1,AMOTL2,ANK1,ANKRA2,ANKRD13B,ANKRD22,ANKRD34C,ANKRD40,ANKRD52,ANKS4B,ANO1,ANO3,ANO5,ANTXR1,AP2A2,AP3M2,AP3S2,APC,AQP4,ARC,ARFGE…
TF	Factor: E2F-4; motif: GCGGGAAANA	TF:M02090	2.33837e-87	AACS,AAK1,ABCA3,ABCD2,ABCD3,ABHD13,ABR,ACBD5,ACPP,ACTC1,ACVR1,ACVR2A,ACVR2B,ADAM11,ADAM19,ADAM9,ADAMTS14,ADAMTS3,ADAMTS5,ADAMTS6,ADARB1,ADCY6,ADCY9,ADRA2A,ADRB1,ADSS,AFAP1L2,AFF1,AFF2,AFF3,AGBL4,AGFG1,AGL,AGPAT5,AIDA,AK1,AK2,AK4,ALDH5A1,ALG9,ALPK3,ALX4,AMOT,AMOTL2,AMPD3,ANK3,ANKRD13B,ANKRD34C,ANKRD52,ANKS4B,ANO3,ANXA7,AP3S2,AP4E1,API5,ARF6,ARFGEF1,ARFGEF2,ARFIP1,ARFIP2,ARHGAP1,ARHGAP11A,ARHGEF12,…
TF	Factor: E2F-4; motif: GCGGGAAANA; match class: 0	TF:M02090_0	2.33837e-87	AACS,AAK1,ABCA3,ABCD2,ABCD3,ABHD13,ABR,ACBD5,ACPP,ACTC1,ACVR1,ACVR2A,ACVR2B,ADAM11,ADAM19,ADAM9,ADAMTS14,ADAMTS3,ADAMTS5,ADAMTS6,ADARB1,ADCY6,ADCY9,ADRA2A,ADRB1,ADSS,AFAP1L2,AFF1,AFF2,AFF3,AGBL4,AGFG1,AGL,AGPAT5,AIDA,AK1,AK2,AK4,ALDH5A1,ALG9,ALPK3,ALX4,AMOT,AMOTL2,AMPD3,ANK3,ANKRD13B,ANKRD34C,ANKRD52,ANKS4B,ANO3,ANXA7,AP3S2,AP4E1,API5,ARF6,ARFGEF1,ARFGEF2,ARFIP1,ARFIP2,ARHGAP1,ARHGAP11A,ARHGEF12,…
TF	Factor: Pax-3; motif: TCGTCACRCTTHM	TF:M00360	2.71228e-85	AACS,AAK1,AASS,ABCA1,ABCA3,ABCA8,ABCC10,ABCD2,ABCD3,ABHD2,ABL1,ABL2,ABR,ACBD5,ACER3,ACOX3,ACPP,ACTC1,ACVR1,ADAM19,ADAM9,ADAMTS14,ADAMTS3,ADAMTS5,ADARB1,ADCY1,ADCY3,ADCY6,ADCY9,ADIPOR2,ADNP,ADRA2A,ADRB1,ADSS,AFAP1L2,AFF1,AFF3,AGBL4,AGFG1,AGMAT,AHI1,AIDA,AK1,AK3,AK4,AKAP10,AKAP5,ALDH5A1,ALG2,ALG9,ALPK3,ALX4,AMOT,AMOTL1,AMOTL2,AMPD3,ANK1,ANK3,ANKRD13B,ANKRD52,ANO1,ANO3,ANXA7,AP3M2,AP3S2,AP4E1,API5,A…
TF	Factor: Pax-3; motif: TCGTCACRCTTHM; match class: 0	TF:M00360_0	2.71228e-85	AACS,AAK1,AASS,ABCA1,ABCA3,ABCA8,ABCC10,ABCD2,ABCD3,ABHD2,ABL1,ABL2,ABR,ACBD5,ACER3,ACOX3,ACPP,ACTC1,ACVR1,ADAM19,ADAM9,ADAMTS14,ADAMTS3,ADAMTS5,ADARB1,ADCY1,ADCY3,ADCY6,ADCY9,ADIPOR2,ADNP,ADRA2A,ADRB1,ADSS,AFAP1L2,AFF1,AFF3,AGBL4,AGFG1,AGMAT,AHI1,AIDA,AK1,AK3,AK4,AKAP10,AKAP5,ALDH5A1,ALG2,ALG9,ALPK3,ALX4,AMOT,AMOTL1,AMOTL2,AMPD3,ANK1,ANK3,ANKRD13B,ANKRD52,ANO1,ANO3,ANXA7,AP3M2,AP3S2,AP4E1,API5,A…
TF	Factor: Sp1; motif: NNGGGGCGGGGNN; match class: 0	TF:M00932_0	1.55147e-83	AACS,AAK1,ABCA1,ABCD3,ABR,ACBD5,ACVR2A,ACVR2B,ADAM11,ADAM19,ADAM9,ADAMTS14,ADAMTS5,ADARB1,ADCY3,ADCY6,ADCY9,ADRA2A,ADRB1,AFAP1L2,AFF2,AFF3,AGBL4,AGFG1,AGL,AGPAT5,AIDA,AK2,AK3,AK4,AKTIP,ALG1,ALG2,ALX4,AMOTL2,AMPD3,ANK3,ANKRD13B,ANKRD34C,ANKRD40,ANKRD52,ANXA7,AP3S2,AP4E1,ARF4,ARF6,ARFGEF1,ARFGEF2,ARFIP2,ARHGEF12,ARHGEF7,ARID5B,ARIH2,ARL10,ARL4A,ARL4C,ARL8A,ARMC1,ARPP19,ARRDC3,ARRDC4,ASB3,ASB7,ASCC3…
TF	Factor: Sp1; motif: NNGGGGCGGGGNN	TF:M00932	1.55147e-83	AACS,AAK1,ABCA1,ABCD3,ABR,ACBD5,ACVR2A,ACVR2B,ADAM11,ADAM19,ADAM9,ADAMTS14,ADAMTS5,ADARB1,ADCY3,ADCY6,ADCY9,ADRA2A,ADRB1,AFAP1L2,AFF2,AFF3,AGBL4,AGFG1,AGL,AGPAT5,AIDA,AK2,AK3,AK4,AKTIP,ALG1,ALG2,ALX4,AMOTL2,AMPD3,ANK3,ANKRD13B,ANKRD34C,ANKRD40,ANKRD52,ANXA7,AP3S2,AP4E1,ARF4,ARF6,ARFGEF1,ARFGEF2,ARFIP2,ARHGEF12,ARHGEF7,ARID5B,ARIH2,ARL10,ARL4A,ARL4C,ARL8A,ARMC1,ARPP19,ARRDC3,ARRDC4,ASB3,ASB7,ASCC3…
TF	Factor: E2F-4; motif: NTTTCSCGCC; match class: 1	TF:M07380_1	3.1854e-79	AAK1,AASS,ABCD2,ABR,ACTC1,ACVR2A,ADAMTS3,ADARB1,ADCY6,ADCY9,ADNP,ADRA2A,ADRB1,ADSS,AFF3,AGBL4,AGFG1,AGL,AGPAT5,AIDA,AK4,ALDH5A1,ALG1,ALX4,AMPD3,ANK3,ANKRD13B,ANKRD40,ANKRD52,AP3S2,AP4E1,ARF4,ARFIP2,ARHGAP1,ARHGEF12,ARID2,ARID5B,ARIH1,ARIH2,ARL10,ARMC1,ARPP19,ARRDC4,ASB3,ASB7,ASCC3,ATAD2B,ATG12,ATG7,ATG9A,ATP1B3,ATP5F1,ATP6V1C1,ATP6V1C2,ATP8A1,ATPIF1,ATRN,ATRNL1,ATRX,ATXN1L,AUTS2,AVL9,AZIN1,B3GALN…
TF	Factor: Pax-5; motif: RRMSWGANWYCTNRAGCGKRACSRYNSM; match class: 1	TF:M00144_1	4.35582e-78	AACS,AASS,ABCA1,ABCA3,ABCA8,ACBD5,ACVR2A,ADAM11,ADAM19,ADAMTS14,ADAMTS3,ADAMTS5,ADARB1,ADCY3,ADCY6,ADCY9,ADRA2A,ADRB1,ADSS,AFF1,AFF2,AFF3,AGBL4,AGFG1,AK4,ALDH5A1,ALG2,ALG9,ALX4,AMMECR1L,AMOTL2,AMPD3,ANKRD34C,ANKRD40,ANKRD52,ANKS4B,APC,API5,ARC,ARF4,ARF6,ARFGEF1,ARFGEF2,ARFIP2,ARHGAP28,ARHGEF12,ARID2,ARID5B,ARIH2,ARL10,ARL4A,ARMC1,ARPP19,ARRDC3,ARRDC4,AS3MT,ASB3,ASB4,ASPHD2,ASXL1,ATAD2B,ATG12,ATG5…
TF	Factor: Pax-6; motif: NNNNTTCACGCWTGANTKNNN; match class: 0	TF:M00097_0	1.00036e-75	AACS,ABCA1,ABCA3,ABCA8,ABCC10,ABCD2,ABCD3,ABHD13,ABHD2,ABL1,ABL2,ACOX3,ACTC1,ACVR1,ACVR2A,ADAM11,ADAM19,ADAMTS3,ADAMTS5,ADAMTS6,ADARB1,ADCY1,ADCY6,ADIPOR2,ADNP,AFF2,AFF3,AGAP1,AGBL4,AGFG1,AGMAT,AGPAT5,AHI1,AK1,AKAP10,AKAP5,AKTIP,ALX4,AMMECR1L,AMOT,AMOTL1,AMPD3,ANK1,ANK3,ANKRA2,ANKS4B,ANO1,ANO3,ANO5,ANTXR1,ANXA7,AP2A2,AP3M2,AP4E1,APC,API5,ARFGEF1,ARFIP1,ARHGAP11A,ARHGAP28,ARHGAP36,ARHGEF6,ARHGEF7,…
TF	Factor: Pax-6; motif: NNNNTTCACGCWTGANTKNNN	TF:M00097	1.00036e-75	AACS,ABCA1,ABCA3,ABCA8,ABCC10,ABCD2,ABCD3,ABHD13,ABHD2,ABL1,ABL2,ACOX3,ACTC1,ACVR1,ACVR2A,ADAM11,ADAM19,ADAMTS3,ADAMTS5,ADAMTS6,ADARB1,ADCY1,ADCY6,ADIPOR2,ADNP,AFF2,AFF3,AGAP1,AGBL4,AGFG1,AGMAT,AGPAT5,AHI1,AK1,AKAP10,AKAP5,AKTIP,ALX4,AMMECR1L,AMOT,AMOTL1,AMPD3,ANK1,ANK3,ANKRA2,ANKS4B,ANO1,ANO3,ANO5,ANTXR1,ANXA7,AP2A2,AP3M2,AP4E1,APC,API5,ARFGEF1,ARFIP1,ARHGAP11A,ARHGAP28,ARHGAP36,ARHGEF6,ARHGEF7,…
TF	Factor: AP-2alpha; motif: NSCCNCRGGSN	TF:M07348	1.72971e-71	AAK1,AASS,ABCD2,ABHD13,ACBD5,ACOX3,ACTC1,ACVR1,ACVR2A,ACVR2B,ADAM9,ADAMTS14,ADAMTS3,ADCY3,ADCY6,ADCY9,ADRA2A,ADRB1,ADSS,AFAP1L2,AFF1,AFF2,AGBL4,AGFG1,AGPAT5,AK3,AK4,ALDH5A1,ALG2,AMOTL2,AMPD3,ANK1,ANKRD13B,ANKRD40,ANKRD52,ANKS4B,ANO1,ANXA7,AP3S2,AP4E1,API5,ARF4,ARF6,ARFGEF1,ARFGEF2,ARFIP1,ARFIP2,ARHGAP26,ARHGAP28,ARHGEF12,ARIH1,ARIH2,ARL10,ARL4A,ARL8A,ARPP19,ARRDC4,ASB7,ASH1L,ASPHD2,ATAD2B,ATG12,A…
TF	Factor: AP-2alpha; motif: NSCCNCRGGSN; match class: 0	TF:M07348_0	1.72971e-71	AAK1,AASS,ABCD2,ABHD13,ACBD5,ACOX3,ACTC1,ACVR1,ACVR2A,ACVR2B,ADAM9,ADAMTS14,ADAMTS3,ADCY3,ADCY6,ADCY9,ADRA2A,ADRB1,ADSS,AFAP1L2,AFF1,AFF2,AGBL4,AGFG1,AGPAT5,AK3,AK4,ALDH5A1,ALG2,AMOTL2,AMPD3,ANK1,ANKRD13B,ANKRD40,ANKRD52,ANKS4B,ANO1,ANXA7,AP3S2,AP4E1,API5,ARF4,ARF6,ARFGEF1,ARFGEF2,ARFIP1,ARFIP2,ARHGAP26,ARHGAP28,ARHGEF12,ARIH1,ARIH2,ARL10,ARL4A,ARL8A,ARPP19,ARRDC4,ASB7,ASH1L,ASPHD2,ATAD2B,ATG12,A…
TF	Factor: Elk-1; motif: GGAAGN; match class: 0	TF:M03819_0	3.39921e-71	AAK1,AASS,ABCA3,ABCD2,ABHD13,ABHD2,ABL2,ABR,ACADSB,ACBD5,ACER3,ACOX3,ACPP,ACTC1,ADAMTS3,ADAMTS5,ADAMTS6,ADCY3,ADIPOR2,ADNP,ADSS,AFAP1L2,AFF1,AFF2,AFF3,AGAP1,AGBL4,AGFG1,AGMAT,AGPAT5,AHI1,AIDA,AK1,AK3,AKAP10,AKAP5,AKTIP,ALDH5A1,ALG1,ALG9,ALPK2,AMMECR1L,AMOT,AMOTL1,AMPD3,ANK1,ANKRA2,ANKRD22,ANKRD34C,ANKS4B,ANO1,ANO3,ANO5,ANTXR1,ANXA7,AP2A2,AP3S2,AP4E1,APC,API5,ARC,ARF4,ARFGEF2,ARFIP1,ARFIP2,ARHGAP1…
TF	Factor: Elk-1; motif: GGAAGN	TF:M03819	3.39921e-71	AAK1,AASS,ABCA3,ABCD2,ABHD13,ABHD2,ABL2,ABR,ACADSB,ACBD5,ACER3,ACOX3,ACPP,ACTC1,ADAMTS3,ADAMTS5,ADAMTS6,ADCY3,ADIPOR2,ADNP,ADSS,AFAP1L2,AFF1,AFF2,AFF3,AGAP1,AGBL4,AGFG1,AGMAT,AGPAT5,AHI1,AIDA,AK1,AK3,AKAP10,AKAP5,AKTIP,ALDH5A1,ALG1,ALG9,ALPK2,AMMECR1L,AMOT,AMOTL1,AMPD3,ANK1,ANKRA2,ANKRD22,ANKRD34C,ANKS4B,ANO1,ANO3,ANO5,ANTXR1,ANXA7,AP2A2,AP3S2,AP4E1,APC,API5,ARC,ARF4,ARFGEF2,ARFIP1,ARFIP2,ARHGAP1…
TF	Factor: NF-E4; motif: GTGAGGS	TF:M08826	4.02426e-70	AACS,AASS,ABCA3,ABCA8,ABCD2,ABCD3,ABHD2,ABL1,ABR,ACBD5,ACER3,ACOX3,ACTC1,ACVR2A,ACVR2B,ADAM11,ADAM19,ADAMTS14,ADAMTS3,ADAMTS5,ADARB1,ADCY3,ADCY6,ADIPOR2,ADNP,ADRA2A,ADRB1,AFAP1L2,AFF1,AGBL4,AGFG1,AGL,AGPAT5,AK2,AK3,AK4,AKAP5,ALG1,ALG2,ALG9,AMMECR1L,AMOT,AMOTL1,ANK1,ANK3,ANKRA2,ANKRD13B,ANKRD34C,ANKS4B,ANO1,ANO5,ANTXR1,ANXA7,AP4E1,APC,AQP4,ARC,ARF4,ARF6,ARFGEF1,ARFIP1,ARFIP2,ARHGAP1,ARHGAP26,ARHGA…
TF	Factor: NF-E4; motif: GTGAGGS; match class: 0	TF:M08826_0	4.02426e-70	AACS,AASS,ABCA3,ABCA8,ABCD2,ABCD3,ABHD2,ABL1,ABR,ACBD5,ACER3,ACOX3,ACTC1,ACVR2A,ACVR2B,ADAM11,ADAM19,ADAMTS14,ADAMTS3,ADAMTS5,ADARB1,ADCY3,ADCY6,ADIPOR2,ADNP,ADRA2A,ADRB1,AFAP1L2,AFF1,AGBL4,AGFG1,AGL,AGPAT5,AK2,AK3,AK4,AKAP5,ALG1,ALG2,ALG9,AMMECR1L,AMOT,AMOTL1,ANK1,ANK3,ANKRA2,ANKRD13B,ANKRD34C,ANKS4B,ANO1,ANO5,ANTXR1,ANXA7,AP4E1,APC,AQP4,ARC,ARF4,ARF6,ARFGEF1,ARFIP1,ARFIP2,ARHGAP1,ARHGAP26,ARHGA…
TF	Factor: PU.1; motif: AGGAAG; match class: 1	TF:M02031_1	4.13065e-70	A1CF,AAK1,AASS,ABCA8,ABCC10,ABCD2,ABHD13,ABHD2,ABL1,ABL2,ACADSB,ACBD5,ACOX3,ACVR1,ACVR2B,ADAM19,ADAMTS14,ADAMTS5,ADCY1,ADCY3,ADCY6,ADCY9,ADNP,ADRA2A,ADRB1,ADSS,AFAP1L2,AFF2,AGAP1,AGBL4,AGFG1,AGL,AGMAT,AGPAT5,AIDA,AK1,AK3,AKAP10,AKTIP,ALG1,ALG9,ALPK2,ALPK3,AMMECR1L,AMOT,AMOTL1,AMOTL2,AMPD3,ANK1,ANKRA2,ANKRD13B,ANKRD22,ANKRD34C,ANKS4B,ANO1,ANO3,ANO5,ANTXR1,AP2A2,AP3S2,AP4E1,APC,AQP4,ARF4,ARFGEF1,AR…
TF	Factor: TCF-7; motif: TCAAAG; match class: 0	TF:M00805_0	2.44779e-68	AACS,AAK1,AASS,ABCA1,ABCC10,ABCD2,ABHD13,ABHD2,ABL2,ACER3,ACPP,ACTC1,ACVR1,ADAM19,ADAM9,ADAMTS6,ADARB1,ADCY1,ADCY6,ADNP,AFAP1L2,AFF1,AGAP1,AGL,AGMAT,AHI1,AIDA,AK2,AK3,AKAP10,AKAP5,AKTIP,ALDH5A1,ALG2,ALPK2,ALPK3,AMMECR1L,AMOT,AMOTL1,AMPD3,ANK3,ANKRA2,ANKRD34C,ANKRD40,ANKS4B,ANO1,ANO5,ANTXR1,AP3S2,APC,AQP4,ARC,ARF6,ARFGEF2,ARFIP1,ARFIP2,ARHGAP1,ARHGAP11A,ARHGAP26,ARHGEF12,ARHGEF6,ARHGEF7,ARID1A,ARI…
TF	Factor: TCF-7; motif: TCAAAG	TF:M00805	2.44779e-68	AACS,AAK1,AASS,ABCA1,ABCC10,ABCD2,ABHD13,ABHD2,ABL2,ACER3,ACPP,ACTC1,ACVR1,ADAM19,ADAM9,ADAMTS6,ADARB1,ADCY1,ADCY6,ADNP,AFAP1L2,AFF1,AGAP1,AGL,AGMAT,AHI1,AIDA,AK2,AK3,AKAP10,AKAP5,AKTIP,ALDH5A1,ALG2,ALPK2,ALPK3,AMMECR1L,AMOT,AMOTL1,AMPD3,ANK3,ANKRA2,ANKRD34C,ANKRD40,ANKS4B,ANO1,ANO5,ANTXR1,AP3S2,APC,AQP4,ARC,ARF6,ARFGEF2,ARFIP1,ARFIP2,ARHGAP1,ARHGAP11A,ARHGAP26,ARHGEF12,ARHGEF6,ARHGEF7,ARID1A,ARI…
TF	Factor: E2F-1; motif: TTGGCGCGRAANNGNM	TF:M00938	2.90955e-67	AACS,ABCA1,ABCA3,ABHD13,ACOX3,ACTC1,ACVR2B,ADAM11,ADAM9,ADAMTS14,ADAMTS3,ADAMTS5,ADARB1,ADCY6,ADCY9,ADRA2A,ADSS,AFF2,AFF3,AGFG1,AGL,AGPAT5,AIDA,AK3,AK4,AKTIP,ALG2,ALX4,ANKRD40,ANXA7,AP3M2,AP4E1,API5,AQP4,ARF6,ARFGEF1,ARFIP2,ARHGAP1,ARHGEF6,ARID5B,ARIH1,ARIH2,ARL10,ARL4A,ARL8A,ARMC1,ARPP19,ARRDC4,AS3MT,ASB3,ASB7,ASCC3,ASXL1,ATAD2B,ATG7,ATP10A,ATP1B3,ATP5F1,ATP6V1C1,ATP8A1,ATP8B1,ATPIF1,ATRN,ATRNL1…
TF	Factor: E2F-1; motif: TTGGCGCGRAANNGNM; match class: 0	TF:M00938_0	2.90955e-67	AACS,ABCA1,ABCA3,ABHD13,ACOX3,ACTC1,ACVR2B,ADAM11,ADAM9,ADAMTS14,ADAMTS3,ADAMTS5,ADARB1,ADCY6,ADCY9,ADRA2A,ADSS,AFF2,AFF3,AGFG1,AGL,AGPAT5,AIDA,AK3,AK4,AKTIP,ALG2,ALX4,ANKRD40,ANXA7,AP3M2,AP4E1,API5,AQP4,ARF6,ARFGEF1,ARFIP2,ARHGAP1,ARHGEF6,ARID5B,ARIH1,ARIH2,ARL10,ARL4A,ARL8A,ARMC1,ARPP19,ARRDC4,AS3MT,ASB3,ASB7,ASCC3,ASXL1,ATAD2B,ATG7,ATP10A,ATP1B3,ATP5F1,ATP6V1C1,ATP8A1,ATP8B1,ATPIF1,ATRN,ATRNL1…
TF	Factor: Sp1; motif: CCCCGCCCCN	TF:M00933	3.46911e-67	AACS,ABCD3,ABR,ACBD5,ACER3,ACVR2A,ACVR2B,ADAM11,ADAM19,ADAMTS5,ADARB1,ADCY3,ADCY6,ADCY9,ADRB1,AFAP1L2,AFF2,AFF3,AGFG1,AGL,AGPAT5,AIDA,AK2,AK4,AKTIP,ALG1,ALG2,ALX4,AMOTL2,AMPD3,ANK1,ANKRD13B,ANKRD40,ANKRD52,ANXA7,AP3S2,AP4E1,ARF4,ARF6,ARFGEF1,ARFIP2,ARHGEF7,ARID5B,ARIH2,ARL4A,ARL4C,ARL8A,ARMC1,ARPP19,ARRDC3,ARRDC4,ASB13,ASB3,ASB7,ASPHD2,ASXL1,ATAD2B,ATG12,ATG14,ATG5,ATG9A,ATP5F1,ATP6V1C2,ATPIF1,AT…
TF	Factor: Sp1; motif: CCCCGCCCCN; match class: 0	TF:M00933_0	3.46911e-67	AACS,ABCD3,ABR,ACBD5,ACER3,ACVR2A,ACVR2B,ADAM11,ADAM19,ADAMTS5,ADARB1,ADCY3,ADCY6,ADCY9,ADRB1,AFAP1L2,AFF2,AFF3,AGFG1,AGL,AGPAT5,AIDA,AK2,AK4,AKTIP,ALG1,ALG2,ALX4,AMOTL2,AMPD3,ANK1,ANKRD13B,ANKRD40,ANKRD52,ANXA7,AP3S2,AP4E1,ARF4,ARF6,ARFGEF1,ARFIP2,ARHGEF7,ARID5B,ARIH2,ARL4A,ARL4C,ARL8A,ARMC1,ARPP19,ARRDC3,ARRDC4,ASB13,ASB3,ASB7,ASPHD2,ASXL1,ATAD2B,ATG12,ATG14,ATG5,ATG9A,ATP5F1,ATP6V1C2,ATPIF1,AT…
TF	Factor: Cdx-1; motif: TTTATK; match class: 1	TF:M02086_1	9.29429e-67	A1CF,AASS,ABCA1,ABCC10,ABHD2,ABL1,ABL2,ACADSB,ACPP,ACVR1,ACVR2B,ADAM19,ADAMTS14,ADAMTS3,ADARB1,ADCY1,ADNP,AFF1,AFF2,AGAP1,AHI1,AKAP10,AKAP5,AKTIP,ALG9,ALPK2,ALX4,AMMECR1L,AMOT,AMOTL1,ANKRA2,ANKRD22,ANKS4B,ANO1,ANO5,ANTXR1,ANXA7,AP2A2,AQP4,ARF4,ARFIP1,ARHGAP11A,ARHGAP26,ARHGAP28,ARHGAP36,ARHGEF7,ARID5B,ARIH2,ARL4C,ARL5A,ARMC1,ARRDC3,ASAP1,ASCC3,ASH1L,ASTN2,ASXL1,ATF1,ATL2,ATP10B,ATP10D,ATP13A3,ATP…
TF	Factor: AP2; motif: GCCYGSGGSN; match class: 1	TF:M08867_1	1.13396e-66	AAK1,AASS,ABCD2,ABHD13,ACBD5,ACTC1,ACVR2A,ADAM11,ADAM9,ADAMTS14,ADAMTS3,ADAMTS5,ADCY6,ADCY9,ADRA2A,ADSS,AFAP1L2,AFF1,AFF2,AGBL4,AGFG1,AGPAT5,AK3,AK4,ALDH5A1,ALG1,ALG2,AMOTL2,AMPD3,ANKRD52,ANXA7,AP3S2,ARF4,ARF6,ARFGEF1,ARFGEF2,ARFIP1,ARHGAP26,ARHGEF12,ARIH2,ARL10,ARL4A,ARL4C,ARPP19,ARRDC4,ASB7,ASPHD2,ATAD2B,ATG12,ATG7,ATG9A,ATP10A,ATP1B3,ATPIF1,ATRNL1,ATRX,ATXN10,ATXN1L,ATXN7L1,AZIN1,B3GALNT2,B4GA…
TF	Factor: Sox-9; motif: NNNNNACAAARGNNSMN	TF:M07269	1.28436e-66	A1CF,AAK1,AASS,ABCA1,ABCA3,ABCA8,ABCC10,ABHD2,ABR,ACBD5,ACOX3,ACPP,ACVR1,ACVR2A,ACVR2B,ADAM11,ADAM19,ADAM9,ADAMTS14,ADAMTS3,ADAMTS5,ADAMTS6,ADARB1,ADCY1,ADIPOR2,ADRA2A,ADSS,AFF1,AFF2,AFF3,AGAP1,AGBL4,AGFG1,AGL,AGMAT,AIDA,AK1,AK2,AK3,AKAP10,AKAP5,ALG1,ALG9,ALPK3,AMOT,AMOTL1,AMPD3,ANKRA2,ANKRD34C,ANO1,ANO3,ANXA7,AP3M2,AP4E1,APC,AQP4,ARF6,ARFGEF1,ARHGAP1,ARHGAP11A,ARHGAP26,ARHGAP28,ARHGEF6,ARID1A,AR…
TF	Factor: Sox-9; motif: NNNNNACAAARGNNSMN; match class: 0	TF:M07269_0	1.28436e-66	A1CF,AAK1,AASS,ABCA1,ABCA3,ABCA8,ABCC10,ABHD2,ABR,ACBD5,ACOX3,ACPP,ACVR1,ACVR2A,ACVR2B,ADAM11,ADAM19,ADAM9,ADAMTS14,ADAMTS3,ADAMTS5,ADAMTS6,ADARB1,ADCY1,ADIPOR2,ADRA2A,ADSS,AFF1,AFF2,AFF3,AGAP1,AGBL4,AGFG1,AGL,AGMAT,AIDA,AK1,AK2,AK3,AKAP10,AKAP5,ALG1,ALG9,ALPK3,AMOT,AMOTL1,AMPD3,ANKRA2,ANKRD34C,ANO1,ANO3,ANXA7,AP3M2,AP4E1,APC,AQP4,ARF6,ARFGEF1,ARHGAP1,ARHGAP11A,ARHGAP26,ARHGAP28,ARHGEF6,ARID1A,AR…
TF	Factor: Sp1; motif: GGGGCGGGGT; match class: 0	TF:M00008_0	3.30864e-65	AACS,ABCA1,ABCD2,ABCD3,ACBD5,ACER3,ACVR2A,ACVR2B,ADARB1,ADCY6,ADCY9,ADRB1,ADSS,AFAP1L2,AFF3,AGFG1,AGL,AGPAT5,AIDA,AK1,AK2,AK4,AKTIP,ALG1,ALPK3,AMOTL2,AMPD3,ANKRD13B,ANKRD40,ANKRD52,ANO3,ANXA7,AP3S2,ARF4,ARF6,ARFGEF1,ARFGEF2,ARFIP2,ARID2,ARID5B,ARIH2,ARL4A,ARL8A,ARMC1,ARRDC3,ARRDC4,ASB3,ASB7,ASTN2,ASXL1,ATAD2B,ATG12,ATG14,ATG5,ATG9A,ATP5F1,ATP6V1C2,ATP8B1,ATPIF1,ATRN,ATRNL1,ATRX,ATXN1L,AUTS2,AVEN,…
TF	Factor: Sp1; motif: GGGGCGGGGT	TF:M00008	3.30864e-65	AACS,ABCA1,ABCD2,ABCD3,ACBD5,ACER3,ACVR2A,ACVR2B,ADARB1,ADCY6,ADCY9,ADRB1,ADSS,AFAP1L2,AFF3,AGFG1,AGL,AGPAT5,AIDA,AK1,AK2,AK4,AKTIP,ALG1,ALPK3,AMOTL2,AMPD3,ANKRD13B,ANKRD40,ANKRD52,ANO3,ANXA7,AP3S2,ARF4,ARF6,ARFGEF1,ARFGEF2,ARFIP2,ARID2,ARID5B,ARIH2,ARL4A,ARL8A,ARMC1,ARRDC3,ARRDC4,ASB3,ASB7,ASTN2,ASXL1,ATAD2B,ATG12,ATG14,ATG5,ATG9A,ATP5F1,ATP6V1C2,ATP8B1,ATPIF1,ATRN,ATRNL1,ATRX,ATXN1L,AUTS2,AVEN,…
TF	Factor: Sp1; motif: NGGGGCGGGGN; match class: 1	TF:M07395_1	1.03175e-62	AACS,AAK1,ABCD3,ADAMTS5,ADARB1,ADCY6,ADCY9,ADRA2A,ADRB1,AFAP1L2,AFF3,AGBL4,AGFG1,AK4,ALG2,AMOTL2,AMPD3,ANKRD13B,ANKRD40,AP3S2,AP4E1,ARF4,ARF6,ARFGEF1,ARFIP2,ARHGEF12,ARID5B,ARIH2,ARL10,ARL4A,ARL4C,ARL8A,ARMC1,ARPP19,ARRDC4,ASB3,ASB7,ASPHD2,ASXL1,ATAD2B,ATG12,ATG14,ATG9A,ATP6V1C2,ATPIF1,ATRN,ATRNL1,ATRX,ATXN1L,AUTS2,AZIN1,B3GALNT2,B4GALT1,B4GALT5,BABAM1,BACE1,BCL11A,BCL2L11,BCOR,BHMT,BICD1,BMP7,BM…
TF	Factor: Foxc1; motif: TTVYTTTNW	TF:M07254	1.1519e-62	AACS,ABCA1,ABCA8,ABCC10,ABCD3,ABHD13,ABHD2,ABL1,ACADSB,ACBD5,ACER3,ACPP,ACTC1,ACVR2A,ACVR2B,ADAM11,ADAMTS14,ADAMTS3,ADAMTS6,ADCY1,ADCY6,ADIPOR2,ADNP,ADRB1,AFF1,AFF3,AGAP1,AGMAT,AGPAT5,AHI1,AIDA,AK3,AKAP10,AKAP5,ALPK2,AMOT,AMOTL2,ANKRD22,ANKRD52,ANO1,ANO3,ANO5,ANTXR1,AP2A2,AP3M2,AP4E1,APC,ARFIP1,ARHGAP28,ARHGAP36,ARHGEF12,ARHGEF6,ARHGEF7,ARIH2,ARL5A,ARL8A,ARMC1,ARRDC3,ASAP1,ASB13,ASB4,ASB7,ASCC3,A…
TF	Factor: Foxc1; motif: TTVYTTTNW; match class: 0	TF:M07254_0	1.1519e-62	AACS,ABCA1,ABCA8,ABCC10,ABCD3,ABHD13,ABHD2,ABL1,ACADSB,ACBD5,ACER3,ACPP,ACTC1,ACVR2A,ACVR2B,ADAM11,ADAMTS14,ADAMTS3,ADAMTS6,ADCY1,ADCY6,ADIPOR2,ADNP,ADRB1,AFF1,AFF3,AGAP1,AGMAT,AGPAT5,AHI1,AIDA,AK3,AKAP10,AKAP5,ALPK2,AMOT,AMOTL2,ANKRD22,ANKRD52,ANO1,ANO3,ANO5,ANTXR1,AP2A2,AP3M2,AP4E1,APC,ARFIP1,ARHGAP28,ARHGAP36,ARHGEF12,ARHGEF6,ARHGEF7,ARIH2,ARL5A,ARL8A,ARMC1,ARRDC3,ASAP1,ASB13,ASB4,ASB7,ASCC3,A…
TF	Factor: E2F-1; motif: TWSGCGCGAAAAYKR	TF:M00024	6.35309e-61	A1CF,AACS,ABCA1,ABCA3,ABCC10,ABCD3,ABHD13,ABL1,ACBD5,ACER3,ACTC1,ACVR1,ACVR2B,ADAMTS14,ADAMTS3,ADCY1,ADCY3,ADIPOR2,ADSS,AFF1,AFF2,AGBL4,AGL,AHI1,ALPK2,ALX4,AMOT,AMOTL1,AMPD3,ANK3,ANKRD40,ANKRD52,ANO3,AP3M2,API5,AQP4,ARC,ARF4,ARFGEF1,ARFGEF2,ARHGEF12,ARID5B,ARIH1,ARL8A,ARMC1,ARPP19,ARRDC3,ARRDC4,ASAP1,ASB13,ASB3,ASB4,ASCC3,ATF1,ATG14,ATL2,ATP10A,ATP10B,ATP1B3,ATP2B4,ATP5F1,ATP6V1B2,ATP6V1C1,ATP6V1…
TF	Factor: E2F-1; motif: TWSGCGCGAAAAYKR; match class: 0	TF:M00024_0	6.35309e-61	A1CF,AACS,ABCA1,ABCA3,ABCC10,ABCD3,ABHD13,ABL1,ACBD5,ACER3,ACTC1,ACVR1,ACVR2B,ADAMTS14,ADAMTS3,ADCY1,ADCY3,ADIPOR2,ADSS,AFF1,AFF2,AGBL4,AGL,AHI1,ALPK2,ALX4,AMOT,AMOTL1,AMPD3,ANK3,ANKRD40,ANKRD52,ANO3,AP3M2,API5,AQP4,ARC,ARF4,ARFGEF1,ARFGEF2,ARHGEF12,ARID5B,ARIH1,ARL8A,ARMC1,ARPP19,ARRDC3,ARRDC4,ASAP1,ASB13,ASB3,ASB4,ASCC3,ATF1,ATG14,ATL2,ATP10A,ATP10B,ATP1B3,ATP2B4,ATP5F1,ATP6V1B2,ATP6V1C1,ATP6V1…
TF	Factor: GATA-3; motif: AGATAA; match class: 0	TF:M01878_0	9.33555e-61	A1CF,AACS,AASS,ABCA8,ABCC10,ABHD2,ABL2,ACADSB,ACBD5,ACOX3,ACPP,ACTC1,ADAM19,ADAM9,ADAMTS14,ADAMTS6,ADARB1,ADCY1,ADCY6,ADNP,ADRB1,AGAP1,AGBL4,AGL,AGMAT,AHI1,AK1,AK2,AK3,AKAP10,AKTIP,ALG9,ALPK2,ALPK3,AMMECR1L,AMOT,AMOTL2,AMPD3,ANK3,ANKRA2,ANKRD22,ANO1,ANO3,ANO5,ANTXR1,AP2A2,AP3M2,AP4E1,ARC,ARF4,ARFIP1,ARHGAP1,ARHGAP11A,ARHGAP28,ARHGAP36,ARHGEF7,ARIH1,ARL4C,AS3MT,ASAP1,ASB13,ASB4,ASH1L,ATF1,ATG14,AT…
TF	Factor: GATA-3; motif: AGATAA	TF:M01878	9.33555e-61	A1CF,AACS,AASS,ABCA8,ABCC10,ABHD2,ABL2,ACADSB,ACBD5,ACOX3,ACPP,ACTC1,ADAM19,ADAM9,ADAMTS14,ADAMTS6,ADARB1,ADCY1,ADCY6,ADNP,ADRB1,AGAP1,AGBL4,AGL,AGMAT,AHI1,AK1,AK2,AK3,AKAP10,AKTIP,ALG9,ALPK2,ALPK3,AMMECR1L,AMOT,AMOTL2,AMPD3,ANK3,ANKRA2,ANKRD22,ANO1,ANO3,ANO5,ANTXR1,AP2A2,AP3M2,AP4E1,ARC,ARF4,ARFIP1,ARHGAP1,ARHGAP11A,ARHGAP28,ARHGAP36,ARHGEF7,ARIH1,ARL4C,AS3MT,ASAP1,ASB13,ASB4,ASH1L,ATF1,ATG14,AT…
TF	Factor: E2F-1; motif: NKTSSCGC	TF:M00428	1.32067e-60	AACS,AASS,ABCA3,ABCD2,ABHD13,ABR,ACBD5,ACTC1,ACVR2A,ADAMTS14,ADAMTS3,ADAMTS5,ADARB1,ADCY3,ADCY6,ADCY9,ADRA2A,ADRB1,ADSS,AFF2,AGBL4,AGFG1,AGPAT5,AK1,ALG1,ALG2,ALX4,ANK3,ANKRD13B,ANKRD40,ANKRD52,AP3M2,AP3S2,AQP4,ARF4,ARF6,ARFGEF1,ARFGEF2,ARFIP2,ARHGAP1,ARHGAP11A,ARHGEF12,ARID5B,ARIH1,ARIH2,ARL4A,ARL8A,ARRDC4,AS3MT,ASB3,ASB7,ASCC3,ASPHD2,ATG14,ATP10A,ATP1B3,ATP2B4,ATP5F1,ATP6V1C1,ATP8A1,ATPIF1,ATRN,…
TF	Factor: E2F-1; motif: NKTSSCGC; match class: 0	TF:M00428_0	1.32067e-60	AACS,AASS,ABCA3,ABCD2,ABHD13,ABR,ACBD5,ACTC1,ACVR2A,ADAMTS14,ADAMTS3,ADAMTS5,ADARB1,ADCY3,ADCY6,ADCY9,ADRA2A,ADRB1,ADSS,AFF2,AGBL4,AGFG1,AGPAT5,AK1,ALG1,ALG2,ALX4,ANK3,ANKRD13B,ANKRD40,ANKRD52,AP3M2,AP3S2,AQP4,ARF4,ARF6,ARFGEF1,ARFGEF2,ARFIP2,ARHGAP1,ARHGAP11A,ARHGEF12,ARID5B,ARIH1,ARIH2,ARL4A,ARL8A,ARRDC4,AS3MT,ASB3,ASB7,ASCC3,ASPHD2,ATG14,ATP10A,ATP1B3,ATP2B4,ATP5F1,ATP6V1C1,ATP8A1,ATPIF1,ATRN,…
TF	Factor: myogenin; motif: CRSCTGTTBNNTTTGGCACGSNGCCARCH; match class: 0	TF:M00056_0	9.64185e-59	AACS,AASS,ABCA1,ABCA3,ABCA8,ABCC10,ABCD2,ABCD3,ABHD2,ABR,ACADSB,ACER3,ACOX3,ACPP,ACTC1,ACVR2A,ADAM19,ADAMTS3,ADAMTS5,ADAMTS6,ADARB1,ADCY3,ADCY6,ADIPOR2,ADNP,ADRB1,AFF1,AFF2,AGFG1,AGL,AGMAT,AGPAT5,AIDA,AK1,AK2,AKTIP,ALDH5A1,ALG1,ALG2,ALG9,ALPK2,ALPK3,ALX4,AMOTL1,AMOTL2,AMPD3,ANK1,ANK3,ANKRA2,ANKRD13B,ANKRD34C,ANKS4B,ANO1,ANO3,ANTXR1,ANXA7,AP3M2,AQP4,ARC,ARF4,ARF6,ARFGEF1,ARFIP1,ARFIP2,ARHGAP11A,AR…
TF	Factor: myogenin; motif: CRSCTGTTBNNTTTGGCACGSNGCCARCH	TF:M00056	9.64185e-59	AACS,AASS,ABCA1,ABCA3,ABCA8,ABCC10,ABCD2,ABCD3,ABHD2,ABR,ACADSB,ACER3,ACOX3,ACPP,ACTC1,ACVR2A,ADAM19,ADAMTS3,ADAMTS5,ADAMTS6,ADARB1,ADCY3,ADCY6,ADIPOR2,ADNP,ADRB1,AFF1,AFF2,AGFG1,AGL,AGMAT,AGPAT5,AIDA,AK1,AK2,AKTIP,ALDH5A1,ALG1,ALG2,ALG9,ALPK2,ALPK3,ALX4,AMOTL1,AMOTL2,AMPD3,ANK1,ANK3,ANKRA2,ANKRD13B,ANKRD34C,ANKS4B,ANO1,ANO3,ANTXR1,ANXA7,AP3M2,AQP4,ARC,ARF4,ARF6,ARFGEF1,ARFIP1,ARFIP2,ARHGAP11A,AR…
TF	Factor: LBP-1; motif: CAGCTGS; match class: 0	TF:M00644_0	4.89845e-57	AACS,AASS,ABCA1,ABCA3,ABCA8,ABCC10,ABCD2,ABCD3,ABHD2,ABL1,ABL2,ACADSB,ACBD5,ACER3,ACPP,ACVR1,ADAM11,ADAM19,ADAM9,ADAMTS5,ADARB1,ADCY9,ADIPOR2,ADNP,ADRA2A,ADRB1,ADSS,AFF1,AFF2,AGL,AGMAT,AGPAT5,AIDA,AK2,AK3,AK4,AKAP5,AKTIP,ALDH5A1,ALG9,ALPK3,ALX4,AMOT,AMOTL1,AMOTL2,AMPD3,ANK1,ANKRA2,ANKRD34C,ANKRD52,ANO1,ANO3,ANXA7,AP4E1,API5,AQP4,ARC,ARF4,ARFGEF1,ARFGEF2,ARFIP1,ARFIP2,ARHGAP11A,ARHGAP26,ARHGAP36,A…
TF	Factor: LBP-1; motif: CAGCTGS	TF:M00644	4.89845e-57	AACS,AASS,ABCA1,ABCA3,ABCA8,ABCC10,ABCD2,ABCD3,ABHD2,ABL1,ABL2,ACADSB,ACBD5,ACER3,ACPP,ACVR1,ADAM11,ADAM19,ADAM9,ADAMTS5,ADARB1,ADCY9,ADIPOR2,ADNP,ADRA2A,ADRB1,ADSS,AFF1,AFF2,AGL,AGMAT,AGPAT5,AIDA,AK2,AK3,AK4,AKAP5,AKTIP,ALDH5A1,ALG9,ALPK3,ALX4,AMOT,AMOTL1,AMOTL2,AMPD3,ANK1,ANKRA2,ANKRD34C,ANKRD52,ANO1,ANO3,ANXA7,AP4E1,API5,AQP4,ARC,ARF4,ARFGEF1,ARFGEF2,ARFIP1,ARFIP2,ARHGAP11A,ARHGAP26,ARHGAP36,A…
TF	Factor: Lhx2; motif: WATTAN	TF:M07047	4.45103e-55	A1CF,ABCC10,ABCD3,ABHD2,ABL1,ABL2,ACADSB,ACBD5,ACOX3,ACPP,ACVR1,ACVR2B,ADAM11,ADAMTS6,ADIPOR2,ADNP,AFF2,AGBL4,AGFG1,AIDA,AKAP10,AKAP5,AKTIP,AMMECR1L,AMOT,AMOTL2,ANKRA2,ANKRD22,ANKS4B,ANO1,ANTXR1,AP2A2,AP4E1,APC,ARFIP1,ARHGAP11A,ARHGAP26,ARHGAP28,ARHGEF6,ARHGEF7,ARID1A,ARIH1,ARL5A,ARL8A,ARMC1,ARPP19,ARRDC3,ASAP1,ASB4,ASCC3,ASTN2,ATF1,ATG5,ATG7,ATP10A,ATP10B,ATP10D,ATP13A3,ATP7A,ATRNL1,ATRX,ATXN1,A…
TF	Factor: Lhx2; motif: WATTAN; match class: 0	TF:M07047_0	4.45103e-55	A1CF,ABCC10,ABCD3,ABHD2,ABL1,ABL2,ACADSB,ACBD5,ACOX3,ACPP,ACVR1,ACVR2B,ADAM11,ADAMTS6,ADIPOR2,ADNP,AFF2,AGBL4,AGFG1,AIDA,AKAP10,AKAP5,AKTIP,AMMECR1L,AMOT,AMOTL2,ANKRA2,ANKRD22,ANKS4B,ANO1,ANTXR1,AP2A2,AP4E1,APC,ARFIP1,ARHGAP11A,ARHGAP26,ARHGAP28,ARHGEF6,ARHGEF7,ARID1A,ARIH1,ARL5A,ARL8A,ARMC1,ARPP19,ARRDC3,ASAP1,ASB4,ASCC3,ASTN2,ATF1,ATG5,ATG7,ATP10A,ATP10B,ATP10D,ATP13A3,ATP7A,ATRNL1,ATRX,ATXN1,A…
TF	Factor: Sp1; motif: NGGGGGCGGGGYN; match class: 1	TF:M00196_1	5.37877e-55	AACS,AAK1,ABCD3,ACVR2B,ADARB1,ADCY6,ADCY9,ADRB1,AFAP1L2,AFF3,AGFG1,AGPAT5,AK2,AK4,ALG2,AMPD3,ANKRD13B,ANKRD40,ANXA7,AP3S2,ARF4,ARF6,ARFGEF1,ARFIP2,ARID5B,ARIH2,ARL10,ARL4A,ARL4C,ARL8A,ARPP19,ARRDC4,ASB3,ASB7,ASPHD2,ASXL1,ATAD2B,ATG12,ATG14,ATP6V1C2,ATPIF1,ATRNL1,ATRX,ATXN1L,AUTS2,AZIN1,B3GALNT2,B4GALT1,B4GALT5,BABAM1,BACE1,BCL11A,BCL2L11,BCOR,BHMT,BMP7,BMPER,BNIP3L,BRD1,BRE,BRWD1,BTG2,C11ORF87,C1…
TF	Factor: NKX2B; motif: CACTTNA	TF:M02109	3.07132e-54	ABCA3,ABCA8,ABCC10,ABCD3,ABHD2,ABL1,ABL2,ACTC1,ADAM19,ADAM9,ADAMTS14,ADAMTS5,ADAMTS6,ADCY1,ADCY9,ADNP,ADRA2A,ADRB1,AGBL4,AGL,AIDA,AK1,AK2,AKAP10,AKAP5,AKTIP,ALDH5A1,AMMECR1L,AMOT,AMOTL1,ANK1,ANK3,ANKRA2,ANKRD22,ANKRD34C,ANO1,ANO3,ANO5,ANTXR1,ANXA7,AP2A2,AP3M2,AP4E1,APC,AQP4,ARC,ARHGAP1,ARHGAP28,ARID1A,ARL4C,ARL5A,ARL8A,ASH1L,ASPHD2,ATF1,ATG5,ATG7,ATL2,ATP10B,ATP10D,ATP13A3,ATP2B2,ATP8B1,ATRN,ATXN…
TF	Factor: NKX2B; motif: CACTTNA; match class: 0	TF:M02109_0	3.07132e-54	ABCA3,ABCA8,ABCC10,ABCD3,ABHD2,ABL1,ABL2,ACTC1,ADAM19,ADAM9,ADAMTS14,ADAMTS5,ADAMTS6,ADCY1,ADCY9,ADNP,ADRA2A,ADRB1,AGBL4,AGL,AIDA,AK1,AK2,AKAP10,AKAP5,AKTIP,ALDH5A1,AMMECR1L,AMOT,AMOTL1,ANK1,ANK3,ANKRA2,ANKRD22,ANKRD34C,ANO1,ANO3,ANO5,ANTXR1,ANXA7,AP2A2,AP3M2,AP4E1,APC,AQP4,ARC,ARHGAP1,ARHGAP28,ARID1A,ARL4C,ARL5A,ARL8A,ASH1L,ASPHD2,ATF1,ATG5,ATG7,ATL2,ATP10B,ATP10D,ATP13A3,ATP2B2,ATP8B1,ATRN,ATXN…
TF	Factor: E2F-1; motif: NTTSGCGG	TF:M00430	5.2269e-54	AAK1,AASS,ABCD2,ABHD13,ACTC1,ACVR1,ACVR2B,ADSS,AFAP1L2,AFF2,AFF3,AGPAT5,AK4,ALDH5A1,ALG2,ALX4,AMOTL2,AMPD3,ANK3,ANKRD40,ANKRD52,ANXA7,AP3M2,AP3S2,AQP4,ARF4,ARF6,ARFGEF2,ARHGAP1,ARHGAP11A,ARHGEF7,ARID2,ARID5B,ARL10,ARL4A,ARMC1,ARRDC3,ASB13,ASB4,ASCC3,ATG5,ATP10A,ATP10D,ATP1B3,ATP6V1C1,ATRNL1,ATRX,ATXN10,ATXN1L,AVEN,AXIN2,AZIN1,B3GNT5,B4GALT1,BACE1,BACH2,BCAT1,BCL11A,BCL2L11,BCL7A,BCOR,BEND4,BHMT,B…
TF	Factor: E2F-1; motif: NTTSGCGG; match class: 0	TF:M00430_0	5.2269e-54	AAK1,AASS,ABCD2,ABHD13,ACTC1,ACVR1,ACVR2B,ADSS,AFAP1L2,AFF2,AFF3,AGPAT5,AK4,ALDH5A1,ALG2,ALX4,AMOTL2,AMPD3,ANK3,ANKRD40,ANKRD52,ANXA7,AP3M2,AP3S2,AQP4,ARF4,ARF6,ARFGEF2,ARHGAP1,ARHGAP11A,ARHGEF7,ARID2,ARID5B,ARL10,ARL4A,ARMC1,ARRDC3,ASB13,ASB4,ASCC3,ATG5,ATP10A,ATP10D,ATP1B3,ATP6V1C1,ATRNL1,ATRX,ATXN10,ATXN1L,AVEN,AXIN2,AZIN1,B3GNT5,B4GALT1,BACE1,BACH2,BCAT1,BCL11A,BCL2L11,BCL7A,BCOR,BEND4,BHMT,B…
TF	Factor: Pax-3; motif: NNNNNNCGTCACGSTYNNNNN; match class: 1	TF:M00327_1	6.00024e-54	AACS,AASS,ABCA3,ABCD2,ADAM11,ADAMTS14,ADAMTS5,ADCY3,ADCY6,ADCY9,ADIPOR2,ADNP,ADRA2A,ADRB1,AFF1,AFF2,AGFG1,AGPAT5,AHI1,AIDA,AK1,AK2,AK3,AK4,AKAP10,AKTIP,ALG1,ALX4,AMPD3,ANKRA2,ANKRD13B,ANKRD40,ANKRD52,ANKS4B,ANXA7,AP2A2,AP3S2,AP4E1,API5,ARF4,ARFGEF1,ARFGEF2,ARFIP1,ARFIP2,ARHGAP11A,ARHGEF6,ARHGEF7,ARIH1,ARIH2,ARL10,ARL4A,ARL8A,ARMC1,ARPP19,ARRDC3,ARRDC4,ASB3,ASB4,ATF1,ATG12,ATG5,ATG7,ATG9A,ATP10A,A…
TF	Factor: Sp1; motif: GGGGCGGGGC; match class: 1	TF:M00931_1	2.04862e-53	AACS,AAK1,ABCD3,ADARB1,ADCY6,ADCY9,ADRA2A,ADRB1,AFAP1L2,AFF3,AGBL4,AGFG1,AGPAT5,AIDA,AK2,AK4,ALG2,AMPD3,ANKRD13B,ANKRD40,ANXA7,AP3S2,ARF4,ARF6,ARFGEF1,ARFIP2,ARHGEF12,ARID5B,ARIH2,ARL4A,ARL4C,ARL8A,ARPP19,ARRDC4,ASB3,ASPHD2,ASXL1,ATAD2B,ATG12,ATG14,ATG9A,ATP6V1C2,ATPIF1,ATRNL1,ATRX,ATXN1L,AUTS2,AZIN1,B3GALNT2,B4GALT1,B4GALT5,BABAM1,BACE1,BCL11A,BCL2L11,BCOR,BHMT,BMP7,BMPER,BNIP3L,BRD1,BRE,BRWD1,B…
TF	Factor: Msx-2; motif: NNNGACYAATTAGYNNT	TF:M01393	1.27383e-52	A1CF,ABCA3,ABCC10,ABHD2,ABL2,ACADSB,ACOX3,ACPP,ACVR2B,ADAMTS6,ADCY1,ADCY6,ADIPOR2,ADNP,AFF3,AGAP1,AGBL4,AGFG1,AHI1,AIDA,AKAP10,AKAP5,AKTIP,ALG9,ALPK2,ALX4,AMOT,AMOTL2,ANK1,ANKRA2,ANKS4B,ANO1,ANO3,ANO5,ANTXR1,AP2A2,AP3M2,AP4E1,APC,ARF6,ARHGAP26,ARHGAP28,ARHGEF7,ARL4C,ARL5A,ARL8A,ARMC1,ASB13,ASB4,ASB7,ASCC3,ASH1L,ATF1,ATG9A,ATP10A,ATP10B,ATP10D,ATP13A3,ATP2B2,ATP2C1,ATP6V1C2,ATP7A,ATP8B1,ATRNL1,ATR…
TF	Factor: Msx-2; motif: NNNGACYAATTAGYNNT; match class: 0	TF:M01393_0	1.27383e-52	A1CF,ABCA3,ABCC10,ABHD2,ABL2,ACADSB,ACOX3,ACPP,ACVR2B,ADAMTS6,ADCY1,ADCY6,ADIPOR2,ADNP,AFF3,AGAP1,AGBL4,AGFG1,AHI1,AIDA,AKAP10,AKAP5,AKTIP,ALG9,ALPK2,ALX4,AMOT,AMOTL2,ANK1,ANKRA2,ANKS4B,ANO1,ANO3,ANO5,ANTXR1,AP2A2,AP3M2,AP4E1,APC,ARF6,ARHGAP26,ARHGAP28,ARHGEF7,ARL4C,ARL5A,ARL8A,ARMC1,ASB13,ASB4,ASB7,ASCC3,ASH1L,ATF1,ATG9A,ATP10A,ATP10B,ATP10D,ATP13A3,ATP2B2,ATP2C1,ATP6V1C2,ATP7A,ATP8B1,ATRNL1,ATR…
TF	Factor: c-Myc:Max; motif: GCCAYGYGSN; match class: 0	TF:M00322_0	3.63727e-52	AACS,AASS,ABCA3,ABCD3,ABHD2,ACER3,ACTC1,ACVR1,ACVR2A,ADAM19,ADAM9,ADAMTS14,ADAMTS5,ADARB1,ADRA2A,ADRB1,ADSS,AFF2,AFF3,AGBL4,AGFG1,AGL,AGPAT5,AK2,AK3,AK4,AKAP5,ALG1,ALG2,ALG9,ALX4,AMOTL2,AMPD3,ANK3,ANKRA2,ANKRD34C,ANKRD52,AP3M2,API5,ARF6,ARFGEF2,ARFIP2,ARHGAP1,ARHGAP28,ARHGEF12,ARHGEF6,ARID5B,ARL10,ARL8A,ARPP19,ARRDC3,ARRDC4,AS3MT,ASPHD2,ASTN2,ASXL1,ATG12,ATG5,ATG7,ATG9A,ATP10A,ATP1B3,ATP2B2,ATP2B…
TF	Factor: c-Myc:Max; motif: GCCAYGYGSN	TF:M00322	3.63727e-52	AACS,AASS,ABCA3,ABCD3,ABHD2,ACER3,ACTC1,ACVR1,ACVR2A,ADAM19,ADAM9,ADAMTS14,ADAMTS5,ADARB1,ADRA2A,ADRB1,ADSS,AFF2,AFF3,AGBL4,AGFG1,AGL,AGPAT5,AK2,AK3,AK4,AKAP5,ALG1,ALG2,ALG9,ALX4,AMOTL2,AMPD3,ANK3,ANKRA2,ANKRD34C,ANKRD52,AP3M2,API5,ARF6,ARFGEF2,ARFIP2,ARHGAP1,ARHGAP28,ARHGEF12,ARHGEF6,ARID5B,ARL10,ARL8A,ARPP19,ARRDC3,ARRDC4,AS3MT,ASPHD2,ASTN2,ASXL1,ATG12,ATG5,ATG7,ATG9A,ATP10A,ATP1B3,ATP2B2,ATP2B…
TF	Factor: HOXA13; motif: ATAAMA; match class: 1	TF:M01292_1	4.47587e-52	A1CF,AASS,ABCA1,ABCA3,ABCA8,ABHD2,ABL1,ACADSB,ACPP,ACVR2B,ADAM19,ADAMTS14,ADAMTS6,ADARB1,ADCY1,ADNP,AFAP1L2,AFF1,AGAP1,AGMAT,AHI1,AIDA,AK1,AK2,AKAP5,AKTIP,ALPK2,ALX4,AMMECR1L,ANKRA2,ANKRD22,ANKS4B,ANO5,ANTXR1,ANXA7,AP2A2,AP3M2,API5,ARHGAP28,ARHGAP36,ARMC1,ARRDC3,ASAP1,ASB4,ASCC3,ASH1L,ATF1,ATP10A,ATP10B,ATP10D,ATP2B2,ATP6V1B2,ATP6V1C2,ATP7A,ATXN1,ATXN2,ATXN7L1,AUTS2,AVL9,AXIN2,B3GALNT2,B4GALT4,B4…
TF	Factor: E2F-1; motif: TTTSGCGS	TF:M00431	1.20159e-51	AASS,ABCD2,ABHD13,ABR,ACTC1,ADARB1,ADCY6,ADCY9,ADRA2A,ADRB1,ADSS,AFF2,AGFG1,ALX4,ANKRD13B,ANKRD40,AP3S2,AQP4,ARF4,ARFIP2,ARHGAP1,ARHGAP11A,ARHGEF12,ARID2,ARID5B,ARIH1,ASB3,ASB7,ATG14,ATG5,ATP10A,ATP1B3,ATP2B4,ATP6V1C1,ATP8A1,ATPIF1,ATRN,ATRNL1,ATRX,ATXN10,ATXN1L,AVEN,BACH2,BCAT1,BCL11A,BCL2L11,BCL7A,BCOR,BEND4,BHMT,BMP8A,BMPER,BNIP3L,BRAP,BRCA1,BRD1,BRE,BRWD1,C11ORF87,C16ORF72,C17ORF80,C20ORF194,…
TF	Factor: E2F-1; motif: TTTSGCGS; match class: 0	TF:M00431_0	1.20159e-51	AASS,ABCD2,ABHD13,ABR,ACTC1,ADARB1,ADCY6,ADCY9,ADRA2A,ADRB1,ADSS,AFF2,AGFG1,ALX4,ANKRD13B,ANKRD40,AP3S2,AQP4,ARF4,ARFIP2,ARHGAP1,ARHGAP11A,ARHGEF12,ARID2,ARID5B,ARIH1,ASB3,ASB7,ATG14,ATG5,ATP10A,ATP1B3,ATP2B4,ATP6V1C1,ATP8A1,ATPIF1,ATRN,ATRNL1,ATRX,ATXN10,ATXN1L,AVEN,BACH2,BCAT1,BCL11A,BCL2L11,BCL7A,BCOR,BEND4,BHMT,BMP8A,BMPER,BNIP3L,BRAP,BRCA1,BRD1,BRE,BRWD1,C11ORF87,C16ORF72,C17ORF80,C20ORF194,…
TF	Factor: E2F-4; motif: GCGGGAAANA; match class: 1	TF:M02090_1	2.32999e-51	AACS,ABCA3,ABCD2,ABCD3,ABHD13,ACVR2A,ADAM11,ADAMTS3,ADAMTS5,ADARB1,ADCY6,ADCY9,ADRA2A,ADSS,AFAP1L2,AFF1,AFF2,AFF3,AGBL4,AGFG1,AGPAT5,AK1,AK2,AK4,AMOTL2,ANKRD13B,ANKRD52,API5,ARFGEF1,ARFGEF2,ARHGAP11A,ARID2,ARID5B,ARIH2,ARL4C,ARL8A,ARMC1,ASB7,ATAD2B,ATG5,ATP1B3,ATP5F1,ATP6V1C1,ATP8A1,ATRN,ATRNL1,ATRX,ATXN1L,AUTS2,AVEN,AVL9,AXIN2,AZIN1,BABAM1,BAIAP2,BCAT1,BCL11A,BCL2L11,BCL7A,BCOR,BHMT,BMP8A,BMPER,…
TF	Factor: Sp1; motif: NNGGGGCGGGGNN; match class: 1	TF:M00932_1	1.29889e-50	AACS,AAK1,ABCD3,ADAM11,ADARB1,ADCY6,ADCY9,ADRB1,AFAP1L2,AFF3,AGFG1,AGPAT5,AK2,AK4,ALG2,AMPD3,ANKRD13B,ANKRD40,ANXA7,AP3S2,ARF4,ARF6,ARFGEF1,ARFIP2,ARHGEF12,ARID5B,ARIH2,ARL4A,ARL4C,ARL8A,ARPP19,ARRDC4,ASB3,ASPHD2,ASXL1,ATAD2B,ATG12,ATG14,ATP6V1C2,ATPIF1,ATRNL1,ATRX,ATXN1L,AUTS2,AZIN1,B3GALNT2,B4GALT1,B4GALT5,BABAM1,BACE1,BCL11A,BCL2L11,BCOR,BHMT,BMP7,BMPER,BNIP3L,BRD1,BRE,BRWD1,BTG2,C11ORF87,C16O…
TF	Factor: Nkx3-2; motif: TRAGTG	TF:M01181	5.25726e-50	ABCA8,ABL1,ABL2,ACADSB,ACBD5,ACTC1,ADAM19,ADAMTS14,ADAMTS6,ADARB1,ADSS,AFF1,AFF3,AGBL4,AGL,AHI1,AKAP10,ALDH5A1,ALG1,ALPK2,AMMECR1L,AMOT,AMOTL2,AMPD3,ANK1,ANO3,ANTXR1,ANXA7,AP2A2,AP3M2,AP3S2,API5,ARC,ARF4,ARF6,ARFIP1,ARHGEF6,ARID1A,ARIH2,ARL4C,ARL5A,ARL8A,AS3MT,ASAP1,ASB7,ASCC3,ASH1L,ASPHD2,ATG14,ATG9A,ATL2,ATP10B,ATP10D,ATP13A3,ATP2B4,ATP6V1B2,ATP7A,ATP8A1,ATP8B1,ATXN2,AVL9,B3GAT1,B4GALT4,B4GALT5…
TF	Factor: Nkx3-2; motif: TRAGTG; match class: 0	TF:M01181_0	5.25726e-50	ABCA8,ABL1,ABL2,ACADSB,ACBD5,ACTC1,ADAM19,ADAMTS14,ADAMTS6,ADARB1,ADSS,AFF1,AFF3,AGBL4,AGL,AHI1,AKAP10,ALDH5A1,ALG1,ALPK2,AMMECR1L,AMOT,AMOTL2,AMPD3,ANK1,ANO3,ANTXR1,ANXA7,AP2A2,AP3M2,AP3S2,API5,ARC,ARF4,ARF6,ARFIP1,ARHGEF6,ARID1A,ARIH2,ARL4C,ARL5A,ARL8A,AS3MT,ASAP1,ASB7,ASCC3,ASH1L,ASPHD2,ATG14,ATG9A,ATL2,ATP10B,ATP10D,ATP13A3,ATP2B4,ATP6V1B2,ATP7A,ATP8A1,ATP8B1,ATXN2,AVL9,B3GAT1,B4GALT4,B4GALT5…
TF	Factor: E2F-1; motif: NNNSSCGCSAANN; match class: 1	TF:M07250_1	4.48771e-49	AACS,AAK1,AASS,ABCD2,ACTC1,ACVR2A,ACVR2B,ADAMTS3,ADCY6,ADCY9,ADRA2A,ADSS,AFF2,AGL,ALX4,AMPD3,ANKRD40,ANKRD52,AP3S2,ARF4,ARF6,ARFIP2,ARHGAP1,ARHGAP11A,ARID5B,ARMC1,ASB7,ATAD2B,ATP1B3,ATP8A1,ATPIF1,ATRN,ATXN1L,AVEN,B3GALNT2,BCAS2,BCAT1,BCL11A,BCL7A,BCOR,BEND4,BMP8A,BMPER,BNIP3L,BRCA1,BRD1,BRE,BRWD1,BTG1,C11ORF87,CA8,CADM1,CADPS,CAPN7,CAT,CBLB,CBX7,CCDC113,CCDC88A,CCNE2,CCNJ,CCNK,CD4,CD47,CDC37L1,CD…
TF	Factor: MAFA; motif: TCAGCAN	TF:M01709	7.06528e-49	AAK1,AASS,ABCA1,ABCA3,ABCA8,ABCC10,ABHD2,ABL2,ABR,ACADSB,ACBD5,ACVR1,ADAM11,ADAM9,ADAMTS14,ADAMTS3,ADAMTS6,ADARB1,ADCY1,ADCY3,ADIPOR2,ADRB1,AFF1,AFF3,AGMAT,AGPAT5,AK3,AKAP10,AKTIP,ALDH5A1,ALG9,ALPK2,ALPK3,ALX4,AMOTL1,AMPD3,ANK1,ANKRD22,ANKRD34C,ANKRD40,ANKS4B,ANO1,ANO3,ANO5,AP2A2,AP3M2,API5,AQP4,ARC,ARFGEF1,ARFGEF2,ARFIP2,ARHGAP1,ARHGAP11A,ARHGAP26,ARHGAP36,ARHGEF7,ARID1A,ARL10,ARL4C,ARL5A,ARL8A,…
TF	Factor: MAFA; motif: TCAGCAN; match class: 0	TF:M01709_0	7.06528e-49	AAK1,AASS,ABCA1,ABCA3,ABCA8,ABCC10,ABHD2,ABL2,ABR,ACADSB,ACBD5,ACVR1,ADAM11,ADAM9,ADAMTS14,ADAMTS3,ADAMTS6,ADARB1,ADCY1,ADCY3,ADIPOR2,ADRB1,AFF1,AFF3,AGMAT,AGPAT5,AK3,AKAP10,AKTIP,ALDH5A1,ALG9,ALPK2,ALPK3,ALX4,AMOTL1,AMPD3,ANK1,ANKRD22,ANKRD34C,ANKRD40,ANKS4B,ANO1,ANO3,ANO5,AP2A2,AP3M2,API5,AQP4,ARC,ARFGEF1,ARFGEF2,ARFIP2,ARHGAP1,ARHGAP11A,ARHGAP26,ARHGAP36,ARHGEF7,ARID1A,ARL10,ARL4C,ARL5A,ARL8A,…
TF	Factor: Msx-1; motif: CNGTAWNTG; match class: 0	TF:M00394_0	7.65111e-49	AAK1,ABCC10,ABHD2,ABL2,ACBD5,ACPP,ACTC1,ADAM19,ADAMTS14,ADAMTS3,ADCY3,ADSS,AFF1,AFF3,AGAP1,AGBL4,AGMAT,AIDA,AK2,AKAP5,ALG1,ALG9,ALPK2,ALX4,AMMECR1L,AMOTL2,AMPD3,ANK1,ANK3,ANKRD22,ANKRD40,ANKS4B,ANO1,ANO3,ANTXR1,ANXA7,APC,API5,ARFIP1,ARHGAP28,ARHGAP36,ARHGEF6,ARHGEF7,ARID1A,ARID2,ARIH2,ARL8A,ARMC1,ARRDC3,ARRDC4,AS3MT,ASAP1,ASB13,ASB3,ASB4,ASB7,ASPHD2,ASTN2,ATAD2B,ATF1,ATG14,ATG5,ATG9A,ATL2,ATP10D,…
TF	Factor: Msx-1; motif: CNGTAWNTG	TF:M00394	7.65111e-49	AAK1,ABCC10,ABHD2,ABL2,ACBD5,ACPP,ACTC1,ADAM19,ADAMTS14,ADAMTS3,ADCY3,ADSS,AFF1,AFF3,AGAP1,AGBL4,AGMAT,AIDA,AK2,AKAP5,ALG1,ALG9,ALPK2,ALX4,AMMECR1L,AMOTL2,AMPD3,ANK1,ANK3,ANKRD22,ANKRD40,ANKS4B,ANO1,ANO3,ANTXR1,ANXA7,APC,API5,ARFIP1,ARHGAP28,ARHGAP36,ARHGEF6,ARHGEF7,ARID1A,ARID2,ARIH2,ARL8A,ARMC1,ARRDC3,ARRDC4,AS3MT,ASAP1,ASB13,ASB3,ASB4,ASB7,ASPHD2,ASTN2,ATAD2B,ATF1,ATG14,ATG5,ATG9A,ATL2,ATP10D,…
TF	Factor: GR; motif: NNNNNNCNNTNTGTNCTNN; match class: 0	TF:M00192_0	1.80944e-48	ABCA1,ABCA8,ABCC10,ABCD2,ABHD2,ABL1,ABL2,ABR,ACOX3,ACTC1,ACVR1,ACVR2B,ADAM11,ADAM19,ADAMTS6,ADARB1,ADCY6,ADNP,AFAP1L2,AGAP1,AGL,AGMAT,AGPAT5,AHI1,AIDA,AK1,AK2,ALDH5A1,ALG1,ALG2,ALG9,ALPK2,AMMECR1L,AMOT,ANK1,ANK3,ANKRA2,ANKRD13B,ANKRD22,ANO1,ANO5,ANTXR1,ANXA7,AP4E1,APC,ARF4,ARFGEF1,ARFGEF2,ARFIP1,ARHGAP1,ARHGAP28,ARID1A,ARIH2,ARL10,ARL5A,ARMC1,ARRDC4,AS3MT,ASB3,ASB4,ASB7,ASH1L,ASTN2,ASXL1,ATF1,ATG…
TF	Factor: GR; motif: NNNNNNCNNTNTGTNCTNN	TF:M00192	1.80944e-48	ABCA1,ABCA8,ABCC10,ABCD2,ABHD2,ABL1,ABL2,ABR,ACOX3,ACTC1,ACVR1,ACVR2B,ADAM11,ADAM19,ADAMTS6,ADARB1,ADCY6,ADNP,AFAP1L2,AGAP1,AGL,AGMAT,AGPAT5,AHI1,AIDA,AK1,AK2,ALDH5A1,ALG1,ALG2,ALG9,ALPK2,AMMECR1L,AMOT,ANK1,ANK3,ANKRA2,ANKRD13B,ANKRD22,ANO1,ANO5,ANTXR1,ANXA7,AP4E1,APC,ARF4,ARFGEF1,ARFGEF2,ARFIP1,ARHGAP1,ARHGAP28,ARID1A,ARIH2,ARL10,ARL5A,ARMC1,ARRDC4,AS3MT,ASB3,ASB4,ASB7,ASH1L,ASTN2,ASXL1,ATF1,ATG…
TF	Factor: E2F-1; motif: TTTSGCGCGMNR	TF:M00516	1.11455e-46	A1CF,AACS,AASS,ABCD2,ABHD13,ABR,ACOX3,ACTC1,ADAMTS14,ADAMTS3,ADARB1,ADCY6,ADCY9,ADRA2A,AFF1,AFF2,AFF3,AGFG1,AGL,AK4,ALX4,AMOT,AMPD3,ANKRD13B,ANKRD40,AP3S2,AQP4,ARF4,ARFIP2,ARHGAP1,ARHGAP11A,ARHGEF12,ARID5B,ARIH1,ARMC1,AS3MT,ASB7,ATG14,ATG5,ATP10A,ATP2B4,ATP6V1C1,ATP8A1,ATPIF1,ATRN,ATRNL1,ATXN10,ATXN1L,AXIN2,AZIN1,B3GNT5,B4GALT1,BCAT1,BCOR,BEND4,BMP7,BMP8A,BMPER,BNIP3L,BRAP,BRCA1,BRWD1,C11ORF87,C1…
TF	Factor: E2F-1; motif: TTTSGCGCGMNR; match class: 0	TF:M00516_0	1.11455e-46	A1CF,AACS,AASS,ABCD2,ABHD13,ABR,ACOX3,ACTC1,ADAMTS14,ADAMTS3,ADARB1,ADCY6,ADCY9,ADRA2A,AFF1,AFF2,AFF3,AGFG1,AGL,AK4,ALX4,AMOT,AMPD3,ANKRD13B,ANKRD40,AP3S2,AQP4,ARF4,ARFIP2,ARHGAP1,ARHGAP11A,ARHGEF12,ARID5B,ARIH1,ARMC1,AS3MT,ASB7,ATG14,ATG5,ATP10A,ATP2B4,ATP6V1C1,ATP8A1,ATPIF1,ATRN,ATRNL1,ATXN10,ATXN1L,AXIN2,AZIN1,B3GNT5,B4GALT1,BCAT1,BCOR,BEND4,BMP7,BMP8A,BMPER,BNIP3L,BRAP,BRCA1,BRWD1,C11ORF87,C1…
TF	Factor: GATA-5; motif: TATCTN; match class: 0	TF:M02006_0	1.29011e-46	AACS,ABCA8,ABCC10,ABHD2,ABR,ACBD5,ACPP,ADAMTS14,ADAMTS6,ADARB1,ADCY1,ADCY6,ADNP,ADRA2A,ADRB1,AFF2,AGAP1,AGPAT5,AHI1,AK1,AK3,AKAP10,ALDH5A1,ALPK3,AMMECR1L,AMOTL2,ANK3,ANKRD13B,ANKRD22,ANO1,ANO3,ANO5,ANTXR1,AP2A2,AP4E1,APC,API5,ARC,ARF4,ARFGEF2,ARFIP1,ARHGAP11A,ARHGAP26,ARHGAP28,ARHGAP36,ARHGEF6,ARHGEF7,ARID1A,ARL4A,ARL8A,ARRDC4,AS3MT,ASAP1,ASB4,ATF1,ATG12,ATG14,ATG5,ATG7,ATG9A,ATL2,ATP10B,ATP10D,A…
TF	Factor: GATA-5; motif: TATCTN	TF:M02006	1.29011e-46	AACS,ABCA8,ABCC10,ABHD2,ABR,ACBD5,ACPP,ADAMTS14,ADAMTS6,ADARB1,ADCY1,ADCY6,ADNP,ADRA2A,ADRB1,AFF2,AGAP1,AGPAT5,AHI1,AK1,AK3,AKAP10,ALDH5A1,ALPK3,AMMECR1L,AMOTL2,ANK3,ANKRD13B,ANKRD22,ANO1,ANO3,ANO5,ANTXR1,AP2A2,AP4E1,APC,API5,ARC,ARF4,ARFGEF2,ARFIP1,ARHGAP11A,ARHGAP26,ARHGAP28,ARHGAP36,ARHGEF6,ARHGEF7,ARID1A,ARL4A,ARL8A,ARRDC4,AS3MT,ASAP1,ASB4,ATF1,ATG12,ATG14,ATG5,ATG7,ATG9A,ATL2,ATP10B,ATP10D,A…
TF	Factor: TEF-1; motif: GRRATG; match class: 0	TF:M00704_0	4.7337e-44	A1CF,AAK1,AASS,ABCA3,ABCA8,ABCC10,ABCD3,ABHD2,ABL1,ABL2,ABR,ACBD5,ACOX3,ACPP,ACTC1,ADAM9,ADAMTS14,ADAMTS5,ADCY1,ADNP,ADRA2A,ADSS,AFAP1L2,AFF1,AFF2,AFF3,AGAP1,AGMAT,AHI1,AK1,AKAP10,ALDH5A1,ALG1,ALG2,ALPK2,ALPK3,ALX4,AMOT,AMOTL2,AMPD3,ANK1,ANK3,ANKRD13B,ANKRD22,ANKRD34C,ANKRD52,ANKS4B,ANO1,ANO3,ANTXR1,ANXA7,AP2A2,AP3M2,AP3S2,AP4E1,APC,ARFIP2,ARHGAP11A,ARHGAP28,ARHGEF7,ARID1A,ARIH1,ARIH2,ARL10,ARL4A…
TF	Factor: TEF-1; motif: GRRATG	TF:M00704	4.7337e-44	A1CF,AAK1,AASS,ABCA3,ABCA8,ABCC10,ABCD3,ABHD2,ABL1,ABL2,ABR,ACBD5,ACOX3,ACPP,ACTC1,ADAM9,ADAMTS14,ADAMTS5,ADCY1,ADNP,ADRA2A,ADSS,AFAP1L2,AFF1,AFF2,AFF3,AGAP1,AGMAT,AHI1,AK1,AKAP10,ALDH5A1,ALG1,ALG2,ALPK2,ALPK3,ALX4,AMOT,AMOTL2,AMPD3,ANK1,ANK3,ANKRD13B,ANKRD22,ANKRD34C,ANKRD52,ANKS4B,ANO1,ANO3,ANTXR1,ANXA7,AP2A2,AP3M2,AP3S2,AP4E1,APC,ARFIP2,ARHGAP11A,ARHGAP28,ARHGEF7,ARID1A,ARIH1,ARIH2,ARL10,ARL4A…
TF	Factor: MafB; motif: CRCTGACNANN; match class: 0	TF:M03830_0	5.34587e-44	AACS,ABCA1,ABCC10,ABCD2,ABCD3,ABHD2,ABL2,ABR,ACADSB,ACER3,ACOX3,ACVR1,ADAM11,ADAMTS3,ADAMTS5,ADCY1,ADCY3,ADCY6,ADRA2A,AFAP1L2,AFF1,AFF2,AGAP1,AGBL4,AGFG1,AGMAT,AK1,AK3,AKAP10,AKTIP,ALDH5A1,ALG1,ALG2,ALG9,AMMECR1L,AMOT,AMOTL2,AMPD3,ANKRA2,ANKRD13B,ANO5,AP2A2,AP3M2,AP4E1,API5,ARC,ARF4,ARF6,ARFGEF1,ARFIP1,ARHGAP11A,ARHGAP26,ARHGAP36,ARHGEF6,ARL10,ARMC1,ARPP19,ARRDC4,AS3MT,ASAP1,ASB13,ASB4,ASB7,ATAD2…
TF	Factor: MafB; motif: CRCTGACNANN	TF:M03830	5.34587e-44	AACS,ABCA1,ABCC10,ABCD2,ABCD3,ABHD2,ABL2,ABR,ACADSB,ACER3,ACOX3,ACVR1,ADAM11,ADAMTS3,ADAMTS5,ADCY1,ADCY3,ADCY6,ADRA2A,AFAP1L2,AFF1,AFF2,AGAP1,AGBL4,AGFG1,AGMAT,AK1,AK3,AKAP10,AKTIP,ALDH5A1,ALG1,ALG2,ALG9,AMMECR1L,AMOT,AMOTL2,AMPD3,ANKRA2,ANKRD13B,ANO5,AP2A2,AP3M2,AP4E1,API5,ARC,ARF4,ARF6,ARFGEF1,ARFIP1,ARHGAP11A,ARHGAP26,ARHGAP36,ARHGEF6,ARL10,ARMC1,ARPP19,ARRDC4,AS3MT,ASAP1,ASB13,ASB4,ASB7,ATAD2…
TF	Factor: SP1; motif: GGGGYGGGGNS	TF:M01303	1.05997e-43	AACS,ABCA1,ABR,ACBD5,ACVR2A,ACVR2B,ADAM11,ADAM19,ADAMTS5,ADARB1,ADCY3,ADCY6,ADCY9,ADRB1,AFAP1L2,AGBL4,AGFG1,AIDA,AK4,AKTIP,ALG1,ALG2,AMOTL2,AMPD3,ANKRD13B,ANKRD40,ANKRD52,ANXA7,AP3S2,ARF4,ARF6,ARFGEF1,ARFIP2,ARHGAP1,ARID2,ARID5B,ARL10,ARL4A,ARL4C,ARL8A,ARRDC3,ARRDC4,ASB3,ASPHD2,ASXL1,ATAD2B,ATG12,ATG5,ATG9A,ATP10A,ATP6V1C2,ATPIF1,ATRN,ATRNL1,ATRX,ATXN1L,ATXN7L1,AUTS2,AXIN2,AZIN1,B3GALNT2,B4GALT1,…
TF	Factor: SP1; motif: GGGGYGGGGNS; match class: 0	TF:M01303_0	1.05997e-43	AACS,ABCA1,ABR,ACBD5,ACVR2A,ACVR2B,ADAM11,ADAM19,ADAMTS5,ADARB1,ADCY3,ADCY6,ADCY9,ADRB1,AFAP1L2,AGBL4,AGFG1,AIDA,AK4,AKTIP,ALG1,ALG2,AMOTL2,AMPD3,ANKRD13B,ANKRD40,ANKRD52,ANXA7,AP3S2,ARF4,ARF6,ARFGEF1,ARFIP2,ARHGAP1,ARID2,ARID5B,ARL10,ARL4A,ARL4C,ARL8A,ARRDC3,ARRDC4,ASB3,ASPHD2,ASXL1,ATAD2B,ATG12,ATG5,ATG9A,ATP10A,ATP6V1C2,ATPIF1,ATRN,ATRNL1,ATRX,ATXN1L,ATXN7L1,AUTS2,AXIN2,AZIN1,B3GALNT2,B4GALT1,…
TF	Factor: YY1; motif: NNNCGGCCATCTTGNCTSNW	TF:M00069	3.56821e-43	AACS,ABCA1,ABCD3,ABHD13,ABHD2,ABL1,ACBD5,ACER3,ACOX3,ACPP,ACTC1,ACVR1,ACVR2A,ADAM9,ADARB1,ADCY9,ADNP,ADRB1,AFAP1L2,AFF1,AFF3,AGAP1,AGBL4,AGFG1,AHI1,AK2,AK4,AKAP10,AKAP5,ALDH5A1,ALG1,ALG2,ALPK2,ALPK3,AMOTL1,AMOTL2,ANK3,ANKRD13B,ANKRD34C,ANKRD40,ANKRD52,ANKS4B,ANXA7,ARFGEF1,ARFGEF2,ARHGAP36,ARHGEF7,ARID2,ARID5B,ARIH1,ARIH2,ARL4A,ARL4C,ARPP19,ARRDC3,ASB13,ASB3,ASB4,ASB7,ASXL1,ATAD2B,ATF1,ATG5,ATL2,A…
TF	Factor: YY1; motif: NNNCGGCCATCTTGNCTSNW; match class: 0	TF:M00069_0	3.56821e-43	AACS,ABCA1,ABCD3,ABHD13,ABHD2,ABL1,ACBD5,ACER3,ACOX3,ACPP,ACTC1,ACVR1,ACVR2A,ADAM9,ADARB1,ADCY9,ADNP,ADRB1,AFAP1L2,AFF1,AFF3,AGAP1,AGBL4,AGFG1,AHI1,AK2,AK4,AKAP10,AKAP5,ALDH5A1,ALG1,ALG2,ALPK2,ALPK3,AMOTL1,AMOTL2,ANK3,ANKRD13B,ANKRD34C,ANKRD40,ANKRD52,ANKS4B,ANXA7,ARFGEF1,ARFGEF2,ARHGAP36,ARHGEF7,ARID2,ARID5B,ARIH1,ARIH2,ARL4A,ARL4C,ARPP19,ARRDC3,ASB13,ASB3,ASB4,ASB7,ASXL1,ATAD2B,ATF1,ATG5,ATL2,A…
TF	Factor: Msx-1; motif: WNGNAATTANV; match class: 0	TF:M08822_0	5.71164e-43	A1CF,ABCC10,ABCD3,ABHD13,ABL2,ACADSB,ACBD5,ACPP,ACVR2A,ACVR2B,ADAMTS3,ADAMTS6,ADARB1,ADCY1,ADCY6,ADSS,AGAP1,AGFG1,AGMAT,AHI1,AK3,AKAP10,AKTIP,ALPK3,AMOT,AMOTL2,AMPD3,ANK3,ANKRD13B,ANKRD22,ANO3,ANO5,ANXA7,AP2A2,AP3M2,AP4E1,APC,ARFIP1,ARHGAP1,ARHGAP28,ARHGEF6,ARID1A,ARIH1,ARL5A,ASAP1,ASH1L,ATAD2B,ATF1,ATG5,ATG7,ATP10B,ATP10D,ATP13A3,ATP2B2,ATP2C1,ATP6V1C2,ATP7A,ATP8B1,ATRN,ATXN7L1,AVL9,BACH2,BCL7A,…
TF	Factor: Msx-1; motif: WNGNAATTANV	TF:M08822	5.71164e-43	A1CF,ABCC10,ABCD3,ABHD13,ABL2,ACADSB,ACBD5,ACPP,ACVR2A,ACVR2B,ADAMTS3,ADAMTS6,ADARB1,ADCY1,ADCY6,ADSS,AGAP1,AGFG1,AGMAT,AHI1,AK3,AKAP10,AKTIP,ALPK3,AMOT,AMOTL2,AMPD3,ANK3,ANKRD13B,ANKRD22,ANO3,ANO5,ANXA7,AP2A2,AP3M2,AP4E1,APC,ARFIP1,ARHGAP1,ARHGAP28,ARHGEF6,ARID1A,ARIH1,ARL5A,ASAP1,ASH1L,ATAD2B,ATF1,ATG5,ATG7,ATP10B,ATP10D,ATP13A3,ATP2B2,ATP2C1,ATP6V1C2,ATP7A,ATP8B1,ATRN,ATXN7L1,AVL9,BACH2,BCL7A,…
TF	Factor: E2F1; motif: NNNNNGCGSSAAAN; match class: 0	TF:M08874_0	1.9779e-42	AACS,AAK1,AASS,ABHD13,ACER3,ACTC1,ACVR2A,ACVR2B,ADAMTS14,ADAMTS5,ADARB1,ADCY3,ADCY9,ADRA2A,ADRB1,ADSS,AFF1,AFF3,AGBL4,AGFG1,AGL,AKTIP,ALG2,ALX4,AMOTL1,AMPD3,ANKRD13B,ANKRD52,ANXA7,API5,AQP4,ARF4,ARF6,ARHGEF12,ARID2,ARID5B,ARL10,ASB3,ASB7,ASXL1,ATG14,ATP1B3,ATP6V1C1,ATP8A1,ATPIF1,ATRN,ATRNL1,ATRX,ATXN10,ATXN1L,AUTS2,AVEN,AVL9,AXIN2,B3GALNT2,B3GNT5,B4GALT4,BAG1,BCAT1,BCL11A,BCL2L11,BCOR,BEND4,BMP8A…
TF	Factor: E2F1; motif: NNNNNGCGSSAAAN	TF:M08874	1.9779e-42	AACS,AAK1,AASS,ABHD13,ACER3,ACTC1,ACVR2A,ACVR2B,ADAMTS14,ADAMTS5,ADARB1,ADCY3,ADCY9,ADRA2A,ADRB1,ADSS,AFF1,AFF3,AGBL4,AGFG1,AGL,AKTIP,ALG2,ALX4,AMOTL1,AMPD3,ANKRD13B,ANKRD52,ANXA7,API5,AQP4,ARF4,ARF6,ARHGEF12,ARID2,ARID5B,ARL10,ASB3,ASB7,ASXL1,ATG14,ATP1B3,ATP6V1C1,ATP8A1,ATPIF1,ATRN,ATRNL1,ATRX,ATXN10,ATXN1L,AUTS2,AVEN,AVL9,AXIN2,B3GALNT2,B3GNT5,B4GALT4,BAG1,BCAT1,BCL11A,BCL2L11,BCOR,BEND4,BMP8A…
TF	Factor: Elk-1; motif: NNNNCCGGAARTNN; match class: 0	TF:M00025_0	4.36569e-42	ABCD2,ABHD13,ABL2,ACPP,ACTC1,ACVR1,ADAM11,ADAMTS6,ADCY3,ADIPOR2,ADRA2A,AGBL4,AGFG1,AGPAT5,AK1,AK2,AK4,AKTIP,ALG1,AMPD3,ANKRA2,ANKRD13B,ANKRD40,ANKRD52,ANKS4B,ANXA7,AP3S2,AP4E1,API5,ARF4,ARF6,ARFGEF1,ARFGEF2,ARFIP1,ARFIP2,ARHGAP1,ARHGEF12,ARHGEF6,ARIH2,ARL10,ARL8A,ARMC1,ARPP19,ARRDC4,ASB3,ASB4,ASB7,ASCC3,ASXL1,ATG12,ATG5,ATG7,ATG9A,ATP10A,ATP1B3,ATP2C1,ATP6V1C2,ATP8A1,ATXN1L,AVEN,AVL9,AZIN1,B3GALN…
TF	Factor: Elk-1; motif: NNNNCCGGAARTNN	TF:M00025	4.36569e-42	ABCD2,ABHD13,ABL2,ACPP,ACTC1,ACVR1,ADAM11,ADAMTS6,ADCY3,ADIPOR2,ADRA2A,AGBL4,AGFG1,AGPAT5,AK1,AK2,AK4,AKTIP,ALG1,AMPD3,ANKRA2,ANKRD13B,ANKRD40,ANKRD52,ANKS4B,ANXA7,AP3S2,AP4E1,API5,ARF4,ARF6,ARFGEF1,ARFGEF2,ARFIP1,ARFIP2,ARHGAP1,ARHGEF12,ARHGEF6,ARIH2,ARL10,ARL8A,ARMC1,ARPP19,ARRDC4,ASB3,ASB4,ASB7,ASCC3,ASXL1,ATG12,ATG5,ATG7,ATG9A,ATP10A,ATP1B3,ATP2C1,ATP6V1C2,ATP8A1,ATXN1L,AVEN,AVL9,AZIN1,B3GALN…
TF	Factor: MRF4; motif: CASCTGC; match class: 0	TF:M03831_0	4.80407e-42	AACS,AAK1,AASS,ABCA1,ABCA3,ABCA8,ABCC10,ABCD2,ABL2,ABR,ACOX3,ACTC1,ACVR2A,ADAM19,ADAM9,ADAMTS14,ADAMTS3,ADAMTS5,ADAMTS6,ADARB1,ADCY3,ADNP,ADRA2A,ADSS,AFF3,AGAP1,AGBL4,AGMAT,AGPAT5,AK1,AK4,ALDH5A1,ALG1,ALG2,ALG9,ALPK3,AMOTL1,AMOTL2,AMPD3,ANK3,ANKRA2,ANKRD13B,ANKRD22,ANKRD40,ANKRD52,ANXA7,AP3S2,API5,AQP4,ARC,ARFGEF1,ARFIP1,ARFIP2,ARHGAP1,ARHGAP36,ARHGEF6,ARID2,ARID5B,ARL10,ARL5A,AS3MT,ASAP1,ASB13,A…
TF	Factor: MRF4; motif: CASCTGC	TF:M03831	4.80407e-42	AACS,AAK1,AASS,ABCA1,ABCA3,ABCA8,ABCC10,ABCD2,ABL2,ABR,ACOX3,ACTC1,ACVR2A,ADAM19,ADAM9,ADAMTS14,ADAMTS3,ADAMTS5,ADAMTS6,ADARB1,ADCY3,ADNP,ADRA2A,ADSS,AFF3,AGAP1,AGBL4,AGMAT,AGPAT5,AK1,AK4,ALDH5A1,ALG1,ALG2,ALG9,ALPK3,AMOTL1,AMOTL2,AMPD3,ANK3,ANKRA2,ANKRD13B,ANKRD22,ANKRD40,ANKRD52,ANXA7,AP3S2,API5,AQP4,ARC,ARFGEF1,ARFIP1,ARFIP2,ARHGAP1,ARHGAP36,ARHGEF6,ARID2,ARID5B,ARL10,ARL5A,AS3MT,ASAP1,ASB13,A…
TF	Factor: LF-A1; motif: GGGSTCWR	TF:M00646	4.7527e-41	AACS,AAK1,ABCA1,ABCA3,ABCC10,ABCD3,ABL1,ABL2,ABR,ACADSB,ACBD5,ACER3,ACTC1,ACVR1,ACVR2A,ADAM11,ADAM19,ADAM9,ADAMTS3,ADARB1,ADCY1,ADCY3,ADIPOR2,AFAP1L2,AFF2,AGBL4,AGFG1,AGL,AGMAT,AGPAT5,AIDA,AK1,AK2,AKAP10,AKAP5,ALDH5A1,ALG2,ALG9,ALPK2,ALPK3,ALX4,AMMECR1L,AMOT,AMOTL1,AMOTL2,ANK1,ANK3,ANKRD13B,ANKRD34C,ANKRD52,ANKS4B,ANO1,ANO5,ANTXR1,ANXA7,AP3M2,AP3S2,API5,AQP4,ARC,ARF4,ARFGEF1,ARFGEF2,ARFIP1,ARFIP2…
TF	Factor: LF-A1; motif: GGGSTCWR; match class: 0	TF:M00646_0	4.7527e-41	AACS,AAK1,ABCA1,ABCA3,ABCC10,ABCD3,ABL1,ABL2,ABR,ACADSB,ACBD5,ACER3,ACTC1,ACVR1,ACVR2A,ADAM11,ADAM19,ADAM9,ADAMTS3,ADARB1,ADCY1,ADCY3,ADIPOR2,AFAP1L2,AFF2,AGBL4,AGFG1,AGL,AGMAT,AGPAT5,AIDA,AK1,AK2,AKAP10,AKAP5,ALDH5A1,ALG2,ALG9,ALPK2,ALPK3,ALX4,AMMECR1L,AMOT,AMOTL1,AMOTL2,ANK1,ANK3,ANKRD13B,ANKRD34C,ANKRD52,ANKS4B,ANO1,ANO5,ANTXR1,ANXA7,AP3M2,AP3S2,API5,AQP4,ARC,ARF4,ARFGEF1,ARFGEF2,ARFIP1,ARFIP2…
TF	Factor: SOX; motif: CTCTTTGTTANGA	TF:M01014	9.80289e-41	ABL1,ACPP,ACTC1,ACVR1,ACVR2B,ADAM11,ADAMTS3,ADCY1,ADNP,ADRB1,AFF1,AGFG1,AHI1,AIDA,ALG2,ALPK2,AMMECR1L,AMOTL2,ANK1,ANK3,ANO1,ANO5,ANTXR1,ANXA7,AP2A2,AP3M2,AP4E1,AQP4,ARFIP1,ARHGAP1,ARHGAP28,ARHGEF6,ARID1A,ARIH1,ARIH2,ARL5A,ARL8A,ARPP19,ARRDC3,ASAP1,ASB7,ASH1L,ASXL1,ATF1,ATG12,ATG9A,ATP13A3,ATP2B4,ATP6V1B2,ATP8B1,ATRN,ATRX,ATXN1,ATXN2,AUTS2,AXIN2,AZIN1,B3GNT5,BABAM1,BEND3,BMP8A,BMPR2,BNC2,BRCA1,BRD…
TF	Factor: SOX; motif: CTCTTTGTTANGA; match class: 0	TF:M01014_0	9.80289e-41	ABL1,ACPP,ACTC1,ACVR1,ACVR2B,ADAM11,ADAMTS3,ADCY1,ADNP,ADRB1,AFF1,AGFG1,AHI1,AIDA,ALG2,ALPK2,AMMECR1L,AMOTL2,ANK1,ANK3,ANO1,ANO5,ANTXR1,ANXA7,AP2A2,AP3M2,AP4E1,AQP4,ARFIP1,ARHGAP1,ARHGAP28,ARHGEF6,ARID1A,ARIH1,ARIH2,ARL5A,ARL8A,ARPP19,ARRDC3,ASAP1,ASB7,ASH1L,ASXL1,ATF1,ATG12,ATG9A,ATP13A3,ATP2B4,ATP6V1B2,ATP8B1,ATRN,ATRX,ATXN1,ATXN2,AUTS2,AXIN2,AZIN1,B3GNT5,BABAM1,BEND3,BMP8A,BMPR2,BNC2,BRCA1,BRD…
TF	Factor: C/EBP; motif: NNATTGCNNAANNN; match class: 0	TF:M00190_0	1.37917e-40	ABCA3,ABCD2,ABCD3,ABHD2,ABL2,ACADSB,ACPP,ACVR2B,ADAMTS6,ADCY1,ADCY9,AGAP1,AGL,AIDA,ALG1,ALG2,ALPK2,AMPD3,ANK1,ANKRD22,ANO1,ANO5,ANTXR1,AP2A2,AP3M2,AP4E1,AQP4,ARHGAP1,ARHGAP11A,ARHGAP26,ARHGAP28,ARHGAP36,ARHGEF7,ARL8A,ARRDC4,ASB13,ASH1L,ATAD2B,ATF1,ATG12,ATG9A,ATP10D,ATP2B2,ATP6V1C2,ATP7A,ATXN10,B4GALT4,B4GALT5,BACH2,BATF,BCAS2,BCAT1,BCL11A,BCL7A,BEND3,BMP7,BMPER,BMPR2,BNC1,BRD1,BVES,C17ORF75,C1QT…
TF	Factor: C/EBP; motif: NNATTGCNNAANNN	TF:M00190	1.37917e-40	ABCA3,ABCD2,ABCD3,ABHD2,ABL2,ACADSB,ACPP,ACVR2B,ADAMTS6,ADCY1,ADCY9,AGAP1,AGL,AIDA,ALG1,ALG2,ALPK2,AMPD3,ANK1,ANKRD22,ANO1,ANO5,ANTXR1,AP2A2,AP3M2,AP4E1,AQP4,ARHGAP1,ARHGAP11A,ARHGAP26,ARHGAP28,ARHGAP36,ARHGEF7,ARL8A,ARRDC4,ASB13,ASH1L,ATAD2B,ATF1,ATG12,ATG9A,ATP10D,ATP2B2,ATP6V1C2,ATP7A,ATXN10,B4GALT4,B4GALT5,BACH2,BATF,BCAS2,BCAT1,BCL11A,BCL7A,BEND3,BMP7,BMPER,BMPR2,BNC1,BRD1,BVES,C17ORF75,C1QT…
TF	Factor: Pax-5; motif: RRNGRNGCAN	TF:M03577	3.86899e-40	A1CF,AASS,ABCA1,ABCA3,ABCA8,ABCD2,ABL1,ABL2,ABR,ACER3,ACOX3,ACTC1,ACVR2A,ADAM11,ADAM19,ADAM9,ADAMTS3,ADAMTS5,ADARB1,ADCY9,ADRB1,AFAP1L2,AFF1,AGBL4,AGFG1,AGMAT,AGPAT5,AK1,AKAP10,AKAP5,ALDH5A1,ALG2,ALG9,ALPK2,ALPK3,ALX4,AMMECR1L,AMOTL2,ANKRA2,ANKRD13B,ANKRD34C,ANXA7,AP3M2,AP4E1,APC,AQP4,ARC,ARFGEF1,ARFIP2,ARHGAP11A,ARHGAP26,ARHGEF12,ARID2,ARIH2,ARL10,ARL5A,ARRDC3,ASAP1,ASB13,ASB3,ASCC3,ASH1L,ASPHD2…
TF	Factor: Pax-5; motif: RRNGRNGCAN; match class: 0	TF:M03577_0	3.86899e-40	A1CF,AASS,ABCA1,ABCA3,ABCA8,ABCD2,ABL1,ABL2,ABR,ACER3,ACOX3,ACTC1,ACVR2A,ADAM11,ADAM19,ADAM9,ADAMTS3,ADAMTS5,ADARB1,ADCY9,ADRB1,AFAP1L2,AFF1,AGBL4,AGFG1,AGMAT,AGPAT5,AK1,AKAP10,AKAP5,ALDH5A1,ALG2,ALG9,ALPK2,ALPK3,ALX4,AMMECR1L,AMOTL2,ANKRA2,ANKRD13B,ANKRD34C,ANXA7,AP3M2,AP4E1,APC,AQP4,ARC,ARFGEF1,ARFIP2,ARHGAP11A,ARHGAP26,ARHGEF12,ARID2,ARIH2,ARL10,ARL5A,ARRDC3,ASAP1,ASB13,ASB3,ASCC3,ASH1L,ASPHD2…
TF	Factor: MafG; motif: CMATGACTCAGCAGA	TF:M07048	5.4621e-40	A1CF,AACS,AAK1,AASS,ABCC10,ABCD3,ABHD2,ABL1,ABR,ACBD5,ACOX3,ACPP,ACVR2A,ADAM11,ADAMTS6,ADCY3,ADIPOR2,ADRA2A,ADRB1,AFF1,AGBL4,AGL,AGMAT,AHI1,AK3,AK4,AKAP10,AKAP5,AKTIP,ALPK2,ALPK3,AMMECR1L,AMOTL1,AMPD3,ANK1,ANK3,ANKRA2,ANKRD22,ANKRD34C,ANKRD52,ANO3,ANTXR1,ANXA7,AP2A2,AP3M2,AP4E1,AQP4,ARC,ARFGEF2,ARFIP2,ARHGAP11A,ARHGAP26,ARHGAP28,ARHGAP36,ARHGEF6,ARHGEF7,ARL4C,ARRDC3,ASAP1,ASB13,ASB3,ASB7,ASCC3,AS…
[truncated: 978 more rows]
