# Supplementary material for: Epigenetic Factor MicroRNAs Likely Mediate Vaccine Protection Efficacy against Lymphomas in Response to Tumor Virus Infection in Chickens through Target Gene Involved Signaling Pathways
Source: Vet Sci. 2024 Mar 22;11(4):139. doi: 10.3390/vetsci11040139 (PMC11053969; doi:10.3390/vetsci11040139)
Supplement: Supplementary file 1 [file vetsci-11-00139-s001.zip › Table S11. GO terms enrichment of predicted target genes of line 63 differentially expressed miRNAs between Rispens and HVT vaccination followed by MDV challenge.xlsx]

## Sheet: gProfiler_ggallus_12-8-2019_9-5
Source	Term_name	Term_id	Adjusted_p_value	Intersections
GO:MF	molecular_function	GO:0003674	3.72353e-31	ABCC5,ABCC9,ADAM11,ADAM28,ADAM33,ADAMTS18,ADAR,ADARB1,ADCY1,ADCYAP1R1,ADD2,ADI1,ADRB1,AFF4,AGFG1,AHCY,AK2,AKT3,ALKBH1,AMOTL1,ANKH,ANP32E,ARHGAP17,ARHGEF37,ARL11,ARL2BP,ASAP2,ASB7,ATG7,ATP10D,ATP2B2,BDNF,BRWD1,CASQ2,CCNI2,CCNJ,CCNK,CCNY,CD93,CDC14B,CDH18,CDK1,CDYL,CELA2A,CHRDL1,CHST15,CLCN3,CLDN7,CLIC5,CLMN,CLSPN,CNKSR3,CRNKL1,CSRNP3,CTC1,CYP19A1,DDAH1,DENND5B,DGCR2,DHCR24,DISC1,DNAJC19,DTL,DUSP10…
GO:MF	binding	GO:0005488	3.36267e-23	ABCC5,ABCC9,ADAR,ADARB1,ADCY1,ADCYAP1R1,ADD2,ADI1,ADRB1,AFF4,AGFG1,AK2,AKT3,AMOTL1,ANP32E,ARHGAP17,ARHGEF37,ARL11,ASAP2,ASB7,ATG7,ATP10D,ATP2B2,BDNF,BRWD1,CASQ2,CCNI2,CCNJ,CCNK,CCNY,CD93,CDH18,CDK1,CDYL,CHRDL1,CHST15,CLCN3,CLIC5,CLMN,CLSPN,CNKSR3,CRNKL1,CSRNP3,CTC1,CYP19A1,DDAH1,DENND5B,DGCR2,DHCR24,DISC1,DTL,DUSP10,DYNC1LI1,DYRK1A,DYRK2,EEF2K,ELMO1,ENY2,EPB41L1,EPB41L5,ETS1,EXOC8,FBXL20,FBXO22,F…
GO:MF	protein binding	GO:0005515	2.10192e-15	ADD2,ADRB1,AMOTL1,ANP32E,ARHGAP17,ARHGEF37,ASAP2,ASB7,ATG7,ATP2B2,BDNF,BRWD1,CASQ2,CCNI2,CCNJ,CCNK,CCNY,CD93,CDH18,CDK1,CHRDL1,CLCN3,CLIC5,CLMN,CNKSR3,CRNKL1,DENND5B,DGCR2,DHCR24,DTL,DUSP10,DYNC1LI1,DYRK1A,EEF2K,ELMO1,EPB41L1,EPB41L5,EXOC8,FBXL20,FBXO22,FBXO32,FBXO41,FBXO44,FGF2,FGFR1,FZD3,GLYR1,GNAT2,GNG10,GNG12,GOLGA4,HINT2,HIP1,HIPK2,HNF1A,HNRNPU,HOOK3,HYAL2,IGDCC3,IGF1R,IL20RB,IL6,IRS1,ITGAV,…
GO:MF	organic cyclic compound binding	GO:0097159	4.19154e-07	ABCC5,ABCC9,ADAR,ADARB1,ADCY1,ADRB1,AFF4,AK2,AKT3,ARL11,ATP10D,ATP2B2,CDK1,CHST15,CRNKL1,CSRNP3,CTC1,CYP19A1,DHCR24,DYNC1LI1,DYRK1A,DYRK2,EEF2K,ETS1,FGFR1,FUBP3,G3BP2,GLYR1,GNAT2,HIPK2,HKDC1,HLF,HMGN2,HNF1A,HNRNPH3,HNRNPU,HOPX,HOXA11,IGF1R,ITM2C,KAT2B,KSR2,LARP1,LARP4,LHX2,MAF,MAP2K6,MEX3B,MRPL18,MTF2,MYO5B,NCL,NOS1,NR2C2,NR4A3,NTRK2,NTRK3,ONECUT2,OSBPL9,P2RX7,PCGF6,PDIK1L,PKN2,POU2F1,PRDM12,PRKC…
GO:MF	heterocyclic compound binding	GO:1901363	1.8045e-06	ABCC5,ABCC9,ADAR,ADARB1,ADCY1,AFF4,AK2,AKT3,ARL11,ATP10D,ATP2B2,CDK1,CHST15,CRNKL1,CSRNP3,CTC1,CYP19A1,DHCR24,DYNC1LI1,DYRK1A,DYRK2,EEF2K,ETS1,FGFR1,FUBP3,G3BP2,GLYR1,GNAT2,HIPK2,HKDC1,HLF,HMGN2,HNF1A,HNRNPH3,HNRNPU,HOPX,HOXA11,IGF1R,ITM2C,KAT2B,KSR2,LARP1,LARP4,LHX2,MAF,MAP2K6,MEX3B,MRPL18,MTF2,MYO5B,NCL,NOS1,NR2C2,NR4A3,NTRK2,NTRK3,ONECUT2,P2RX7,PCGF6,PDIK1L,PKN2,POU2F1,PRDM12,PRKCB,PRPF4,PURA,…
GO:MF	catalytic activity	GO:0003824	2.01137e-06	ABCC5,ABCC9,ADAM11,ADAM28,ADAM33,ADAMTS18,ADAR,ADARB1,ADCY1,ADI1,AHCY,AK2,AKT3,ALKBH1,ATG7,CCNI2,CCNJ,CCNK,CDC14B,CDK1,CDYL,CELA2A,CHST15,CYP19A1,DDAH1,DHCR24,DTL,DUSP10,DYNC1LI1,DYRK1A,DYRK2,EEF2K,FAM46C,FBXL20,FBXO44,FGFR1,GLYR1,GNAT2,GNG10,GNG12,GPI,HINT2,HIPK2,HKDC1,HPSE2,HS3ST5,HSD11B2,HYAL2,IGF1R,ITPKB,KAT2B,KDSR,KSR2,LMLN,LPL,MANEAL,MAP2K6,MASP1,MBTPS2,METTL8,MGAT4A,MYO5B,NMNAT2,NOS1,NTRK2…
GO:MF	catalytic activity, acting on a protein	GO:0140096	1.10572e-05	ADAM11,ADAM28,ADAM33,ADAMTS18,AKT3,CCNI2,CCNJ,CCNK,CDC14B,CDK1,CELA2A,DTL,DUSP10,DYRK1A,DYRK2,EEF2K,FBXL20,FBXO44,FGFR1,HIPK2,IGF1R,KSR2,LMLN,MAP2K6,MASP1,MBTPS2,MGAT4A,NTRK2,NTRK3,PARP8,PDIK1L,PDP1,PELI2,PGP,PKN2,PPM1A,PPM1B,PPT1,PRKCB,PTPRJ,RHBDD1,RNF144B,RNF24,SCYL2,SENP1,SETD1B,SETD5,SOSTDC1,TLK2,TNKS,TRIM25,UBASH3B,UBE2D2,UBE2QL1,UBE4A,ULK1,USP31,WDR82,ZMIZ1
GO:MF	transferase activity	GO:0016740	1.82716e-05	AK2,AKT3,ATG7,CCNI2,CCNJ,CCNK,CDK1,CHST15,DTL,DYRK1A,DYRK2,EEF2K,FAM46C,FBXL20,FBXO44,FGFR1,HINT2,HIPK2,HKDC1,HS3ST5,IGF1R,ITPKB,KAT2B,KSR2,MAP2K6,METTL8,MGAT4A,NMNAT2,NTRK2,NTRK3,PARP8,PCYT1B,PDIK1L,PELI2,PKN2,POLE3,PRDM12,PRKCB,PRPSAP2,RNF144B,RNF24,RNMT,SCYL2,SETD1B,SETD5,SMYD5,SOSTDC1,ST6GAL1,ST6GALNAC5,ST8SIA1,TAF5,TLK2,TNKS,TRIM25,UBE2D2,UBE2QL1,UBE4A,UCK2,ULK1,WDR82,ZMIZ1
GO:MF	ion binding	GO:0043167	0.000156743	ABCC5,ABCC9,ADCY1,ADI1,AGFG1,AK2,AKT3,ARL11,ASAP2,ATP10D,ATP2B2,CASQ2,CD93,CDH18,CDK1,CHST15,CLCN3,CYP19A1,DDAH1,DHCR24,DYNC1LI1,DYRK1A,DYRK2,EEF2K,FGF2,FGFR1,GNAT2,HIP1,HIPK2,HKDC1,HNRNPU,HPCAL4,HYAL2,IGF1R,ITM2C,KSR2,LDLRAP1,LHX2,LIMS1,LPL,MAP2K6,MASP1,MGAT4A,MTF2,MYO5B,NOS1,NR2C2,NR4A3,NTRK2,NTRK3,OSBP,P2RX7,PACSIN2,PCDH9,PCOLCE2,PCYT1B,PDE7B,PDIK1L,PDP1,PGP,PITPNB,PKN2,PLCD4,PPM1A,PPM1B,PRDM1…
GO:MF	enzyme binding	GO:0019899	0.000409448	ADD2,ADRB1,ARHGAP17,ARHGEF37,CCNI2,CCNJ,CCNK,CCNY,DHCR24,DUSP10,ELMO1,EXOC8,GOLGA4,HNRNPU,HYAL2,ITGAV,ITGB3,KAT2B,KCTD21,KPNB1,MAP2K6,NR4A3,PARP8,PKN2,PRDM12,PRKCB,RAD9A,RALGPS2,RASGRP1,RHOG,RIMS1,RND1,RND2,RNF144B,RXRA,SASH1,SGSM1,SORBS2,SRGAP2,STXBP5L,TIAM1,UBE2D2,ULK1,ZNF346
GO:MF	transcription regulator activity	GO:0140110	0.000609972	AFF4,ARL2BP,CDYL,CSRNP3,ENY2,ETS1,HIPK2,HLF,HNF1A,HNRNPU,HYAL2,KAT2B,LHX2,MAF,MED10,MED14,NCOA3,NR2C2,NR4A3,ONECUT2,PCGF6,POU2F1,PRDM12,PRKCB,PURA,RORA,RXRA,SMAD9,SMYD1,SOX6,SP3,TAF5,TEF,TFDP1,TRPS1,ZIC4,ZMIZ1
GO:MF	anion binding	GO:0043168	0.00340342	ABCC5,ABCC9,ADCY1,AK2,AKT3,ARL11,ATP10D,ATP2B2,CDK1,CHST15,CLCN3,DDAH1,DHCR24,DYNC1LI1,DYRK1A,DYRK2,EEF2K,FGF2,FGFR1,GNAT2,HIP1,HIPK2,HKDC1,HNRNPU,HYAL2,IGF1R,ITM2C,KSR2,LDLRAP1,LPL,MAP2K6,MYO5B,NOS1,NTRK2,NTRK3,OSBP,P2RX7,PACSIN2,PCOLCE2,PCYT1B,PDIK1L,PITPNB,PKN2,PRKCB,RAD51B,RAP2B,RASGRP1,RHOG,RHOQ,RND1,RND2,RXRA,SCYL2,STARD5,TLK2,UBE2D2,UCK2,ULK1,VPS4A
GO:MF	kinase binding	GO:0019900	0.003426	ADD2,CCNI2,CCNJ,CCNK,CCNY,DUSP10,HYAL2,ITGAV,ITGB3,KAT2B,MAP2K6,NR4A3,PARP8,PRKCB,RAD9A,RHOG,RND1,RND2,SASH1,TIAM1
GO:MF	transferase activity, transferring phosphorus-containing groups	GO:0016772	0.00583102	AK2,AKT3,CCNI2,CCNJ,CCNK,CDK1,DYRK1A,DYRK2,EEF2K,FAM46C,FGFR1,HINT2,HIPK2,HKDC1,IGF1R,ITPKB,KSR2,MAP2K6,NMNAT2,NTRK2,NTRK3,PCYT1B,PDIK1L,PKN2,PRKCB,PRPSAP2,SCYL2,SOSTDC1,TLK2,UCK2,ULK1
GO:MF	kinase activity	GO:0016301	0.00765075	AK2,AKT3,CCNI2,CCNJ,CCNK,CDK1,DYRK1A,DYRK2,EEF2K,FGFR1,HINT2,HIPK2,HKDC1,IGF1R,ITPKB,KSR2,MAP2K6,NTRK2,NTRK3,PDIK1L,PKN2,PRKCB,SCYL2,SOSTDC1,TLK2,UCK2,ULK1
GO:MF	protein domain specific binding	GO:0019904	0.00847635	ADRB1,ATP2B2,CLCN3,ELMO1,FGFR1,FZD3,GNG12,KPNB1,NDFIP1,OSBP,RAD9A,RAP2B,RHOQ,RXRA,SDC2,TFDP1,TRPS1
GO:MF	protein kinase binding	GO:0019901	0.00950647	ADD2,CCNI2,CCNJ,CCNK,CCNY,DUSP10,HYAL2,ITGAV,ITGB3,KAT2B,MAP2K6,NR4A3,PRKCB,RAD9A,RHOG,RND1,RND2,SASH1
GO:MF	nucleic acid binding	GO:0003676	0.00990518	ADAR,ADARB1,AFF4,CRNKL1,CSRNP3,CTC1,ETS1,FUBP3,G3BP2,GLYR1,HLF,HMGN2,HNF1A,HNRNPH3,HNRNPU,HOPX,HOXA11,KAT2B,LARP1,LARP4,LHX2,MAF,MEX3B,MRPL18,MTF2,NCL,NR2C2,NR4A3,ONECUT2,PCGF6,POU2F1,PRDM12,PRPF4,PURA,RAD51B,RBM3,RBM47,RBMS3,RNMT,RORA,RSL24D1,RXRA,SALL3,SBNO1,SETD1B,SMAD9,SOX6,SP3,TAF5,TEF,TFDP1,TIA1,TRPS1,TSHZ2,U2SURP,WHSC1,WNT11,YTHDC1,ZBTB33,ZBTB43,ZBTB47,ZFP91,ZIC4,ZMAT3,ZNF318,ZNF346,ZNF704
GO:BP	biological_process	GO:0008150	1.9852e-43	ABCC5,ABCC9,ADAM11,ADAM28,ADAM33,ADAMTS18,ADAR,ADARB1,ADCY1,ADCYAP1R1,ADD2,ADI1,ADRB1,AFF4,AGFG1,AHCY,AK2,AKAP2,AKT3,ALKBH1,AMOTL1,ANKH,ANP32E,ARHGAP17,ARHGEF37,ARL11,ARL2BP,ASAP2,ASB7,ATG7,ATP10D,ATP2B2,BDNF,BRWD1,BTG2,CASQ2,CCDC103,CCNI2,CCNJ,CCNK,CCNY,CD93,CDC14B,CDH18,CDK1,CDYL,CELA2A,CEP63,CHRDL1,CHST15,CLCN3,CLIC5,CLMN,CLSPN,CMTM3,CNKSR3,COG2,CRNKL1,CSRNP3,CTC1,CTLA4,CYP19A1,DCAF17,DDAH1,DG…
GO:BP	biological regulation	GO:0065007	2.2333e-33	ADAMTS18,ADAR,ADARB1,ADCY1,ADCYAP1R1,ADD2,ADRB1,AFF4,AGFG1,AKAP2,AKT3,AMOTL1,ANP32E,ARHGAP17,ARHGEF37,ARL2BP,ASAP2,ASB7,ATG7,ATP10D,ATP2B2,BDNF,BRWD1,BTG2,CASQ2,CCNI2,CCNJ,CCNK,CCNY,CDC14B,CDK1,CDYL,CEP63,CHRDL1,CLCN3,CLIC5,CLMN,CLSPN,CMTM3,CNKSR3,CSRNP3,CTC1,CTLA4,DDAH1,DHCR24,DISC1,DNAJC19,DTL,DUSP10,DYNC1LI1,DYRK1A,DYRK2,EEF2K,ELMO1,ENY2,ERH,ETS1,FBXL20,FBXO22,FBXO32,FGF2,FGFR1,FUBP3,FZD3,G3BP…
GO:BP	cellular process	GO:0009987	3.46933e-32	ADAMTS18,ADAR,ADARB1,ADCY1,ADCYAP1R1,ADD2,ADI1,ADRB1,AFF4,AGFG1,AHCY,AK2,AKAP2,AKT3,AMOTL1,ANP32E,ARHGAP17,ARHGEF37,ARL11,ARL2BP,ASB7,ATG7,ATP10D,ATP2B2,BDNF,BRWD1,BTG2,CASQ2,CCDC103,CCNI2,CCNJ,CCNK,CCNY,CD93,CDC14B,CDH18,CDK1,CDYL,CEP63,CHRDL1,CLCN3,CLIC5,CLMN,CLSPN,CMTM3,CNKSR3,COG2,CRNKL1,CSRNP3,CTC1,CTLA4,DCAF17,DDAH1,DHCR24,DISC1,DNAJC19,DTL,DUSP10,DYNC1LI1,DYRK1A,DYRK2,EEF2K,ELL2,ELMO1,ENY2…
GO:BP	regulation of biological process	GO:0050789	6.76554e-30	ADAMTS18,ADAR,ADARB1,ADCY1,ADCYAP1R1,ADD2,ADRB1,AFF4,AKAP2,AKT3,AMOTL1,ARHGAP17,ARHGEF37,ARL2BP,ASB7,ATG7,BDNF,BRWD1,BTG2,CASQ2,CCNI2,CCNJ,CCNK,CCNY,CDC14B,CDK1,CDYL,CEP63,CHRDL1,CLIC5,CLMN,CLSPN,CMTM3,CNKSR3,CSRNP3,CTC1,CTLA4,DDAH1,DHCR24,DISC1,DTL,DUSP10,DYNC1LI1,DYRK1A,DYRK2,EEF2K,ELMO1,ENY2,ERH,ETS1,FBXL20,FBXO22,FBXO32,FGF2,FGFR1,FUBP3,FZD3,G3BP2,GABRB2,GLYR1,GNAT2,GNG10,GNG12,GOLGA4,GPR161,…
GO:BP	regulation of cellular process	GO:0050794	1.07954e-27	ADAMTS18,ADAR,ADARB1,ADCY1,ADCYAP1R1,ADD2,ADRB1,AFF4,AKAP2,AKT3,AMOTL1,ARHGAP17,ARHGEF37,ARL2BP,ASB7,ATG7,BDNF,BRWD1,BTG2,CASQ2,CCNI2,CCNJ,CCNK,CCNY,CDC14B,CDK1,CDYL,CEP63,CHRDL1,CLMN,CLSPN,CMTM3,CNKSR3,CSRNP3,CTC1,CTLA4,DDAH1,DHCR24,DISC1,DTL,DUSP10,DYNC1LI1,DYRK1A,DYRK2,EEF2K,ELMO1,ENY2,ERH,ETS1,FBXL20,FBXO22,FGF2,FGFR1,FUBP3,FZD3,G3BP2,GABRB2,GLYR1,GNAT2,GNG10,GNG12,GOLGA4,GPR161,HINT2,HIP1,HI…
GO:BP	positive regulation of biological process	GO:0048518	1.03798e-20	ADAR,ADARB1,ADCY1,ADRB1,AMOTL1,ARL2BP,ATG7,CASQ2,CCNK,CCNY,CDC14B,CDK1,CLSPN,CMTM3,CSRNP3,CTC1,CTLA4,DDAH1,DISC1,DTL,DUSP10,DYNC1LI1,DYRK1A,DYRK2,ENY2,ERH,FBXO22,FGF2,FGFR1,FZD3,G3BP2,GLYR1,GOLGA4,HINT2,HIP1,HIPK2,HLF,HNF1A,HNRNPU,HOPX,HOXA11,HYAL2,IGF1R,IL20RB,IRS1,ITGAV,ITGB3,ITM2C,KAT2B,KCTD7,LARP4,LDLRAP1,LHX2,LIMS1,LPAR3,LPL,MAF,MAP2K6,MAP6,MAS1,MASP1,MBTPS2,MED10,MED14,MTF2,NCL,NCOA3,NDFIP1…
GO:BP	positive regulation of cellular process	GO:0048522	2.27049e-20	ADCY1,AMOTL1,ARL2BP,ATG7,CASQ2,CCNK,CCNY,CDC14B,CDK1,CLSPN,CMTM3,CSRNP3,CTC1,CTLA4,DDAH1,DISC1,DTL,DUSP10,DYNC1LI1,DYRK1A,DYRK2,ENY2,ERH,FBXO22,FGF2,FGFR1,FZD3,G3BP2,GLYR1,GOLGA4,HINT2,HIP1,HIPK2,HLF,HNF1A,HNRNPU,HOPX,HOXA11,HYAL2,IGF1R,IRS1,ITGAV,ITGB3,ITM2C,KAT2B,LARP4,LDLRAP1,LHX2,LIMS1,LPAR3,LPL,MAF,MAP2K6,MAP6,MAS1,MBTPS2,MED10,MED14,MTF2,NCL,NCOA3,NDFIP1,NOS1,NPSR1,NR2C2,NR4A3,NTRK2,NTRK3,O…
GO:BP	regulation of cellular metabolic process	GO:0031323	1.92562e-16	ADAR,ADARB1,ADCY1,AFF4,ARL2BP,ATG7,BRWD1,CCNI2,CCNJ,CCNK,CCNY,CDK1,CDYL,CHRDL1,CLSPN,CSRNP3,CTC1,DDAH1,DHCR24,DISC1,DUSP10,DYRK1A,DYRK2,EEF2K,ENY2,ETS1,FBXO22,FGF2,FGFR1,FUBP3,GLYR1,HINT2,HIP1,HIPK2,HLF,HNF1A,HNRNPU,HOPX,HOXA11,HYAL2,IGF1R,IRS1,ITGAV,ITGB3,ITM2C,KAT2B,LARP4,LHX2,LPAR3,MAF,MAGI3,MAP2K6,MAS1,MBTPS2,MED10,MED14,MTF2,NCL,NCOA3,NDFIP1,NOS1,NR2C2,NR4A3,NTRK2,NTRK3,ONECUT2,ORMDL3,P2RX7,…
GO:BP	primary metabolic process	GO:0044238	2.53371e-16	ADAM11,ADAM28,ADAM33,ADAMTS18,ADAR,ADARB1,ADCY1,ADI1,AFF4,AK2,AKT3,ARL2BP,ASB7,ATG7,BRWD1,CCNI2,CCNJ,CCNK,CCNY,CDC14B,CDK1,CDYL,CELA2A,CHRDL1,CHST15,CLSPN,CRNKL1,CSRNP3,CTC1,DCAF17,DDAH1,DHCR24,DISC1,DTL,DUSP10,DYRK1A,DYRK2,EEF2K,ELL2,ENY2,ERH,ETS1,FBXL20,FBXO22,FBXO32,FBXO44,FGF2,FGFR1,FUBP3,GLYR1,GPI,HINT2,HIP1,HIPK2,HKDC1,HLF,HNF1A,HNRNPU,HOPX,HOXA11,HYAL2,IGF1R,IRS1,ITGAV,ITGB3,ITM2C,KAT2B,KC…
GO:BP	metabolic process	GO:0008152	6.98677e-16	ADAM11,ADAM28,ADAM33,ADAMTS18,ADAR,ADARB1,ADCY1,ADI1,ADRB1,AFF4,AHCY,AK2,AKT3,ALKBH1,ARL2BP,ASB7,ATG7,BRWD1,CCNI2,CCNJ,CCNK,CCNY,CDC14B,CDK1,CDYL,CELA2A,CHRDL1,CHST15,CLSPN,CRNKL1,CSRNP3,CTC1,CYP19A1,DCAF17,DDAH1,DHCR24,DISC1,DTL,DUSP10,DYRK1A,DYRK2,EEF2K,ELL2,ENY2,ERH,ETS1,FBXL20,FBXO22,FBXO32,FBXO44,FGF2,FGFR1,FUBP3,GLYR1,GPI,HINT2,HIP1,HIPK2,HKDC1,HLF,HNF1A,HNRNPU,HOPX,HOXA11,HSD11B2,HYAL2,IGF…
GO:BP	developmental process	GO:0032502	7.50412e-16	ADAMTS18,ADAR,ADARB1,ADCY1,ADD2,ADRB1,AGFG1,AKAP2,AMOTL1,ARL11,BDNF,BRWD1,CASQ2,CCDC103,CDH18,CDK1,CDYL,CEP63,CHRDL1,CLIC5,CLMN,CTLA4,DHCR24,DISC1,DUSP10,ETS1,FBXO22,FGF2,FGFR1,FZD3,GABRB2,GNAT2,GOLGA4,GPI,GPR161,HIPK2,HLF,HNF1A,HNRNPH3,HNRNPU,HOOK3,HOPX,HOXA11,HYAL2,IGF1R,IL6,ITGAV,ITGB3,ITM2C,KIAA2022,LARP4,LHX2,LIMS1,LPAR3,LPL,MAF,MAP6,MED10,MED14,METTL8,MTF2,NCDN,NOS1,NPTX1,NR2C2,NR4A3,NRG2,N…
GO:BP	nitrogen compound metabolic process	GO:0006807	7.50595e-16	ADAM11,ADAM28,ADAM33,ADAMTS18,ADAR,ADARB1,ADCY1,ADI1,AFF4,AHCY,AK2,AKT3,ARL2BP,ASB7,ATG7,BRWD1,CCNI2,CCNJ,CCNK,CCNY,CDC14B,CDK1,CDYL,CELA2A,CHRDL1,CLSPN,CRNKL1,CSRNP3,CTC1,DCAF17,DDAH1,DHCR24,DISC1,DTL,DUSP10,DYRK1A,DYRK2,EEF2K,ELL2,ENY2,ERH,ETS1,FBXL20,FBXO22,FBXO32,FBXO44,FGF2,FGFR1,FUBP3,GLYR1,GPI,HINT2,HIP1,HIPK2,HKDC1,HLF,HNF1A,HNRNPU,HOPX,HOXA11,HYAL2,IGF1R,ITGAV,ITGB3,ITM2C,KAT2B,KCTD21,KD…
GO:BP	regulation of metabolic process	GO:0019222	8.81721e-16	ADAR,ADARB1,ADCY1,ADRB1,AFF4,ARL2BP,ATG7,BRWD1,CCNI2,CCNJ,CCNK,CCNY,CDK1,CDYL,CHRDL1,CLSPN,CSRNP3,CTC1,DDAH1,DHCR24,DISC1,DTL,DUSP10,DYRK1A,DYRK2,EEF2K,ENY2,ETS1,FBXL20,FBXO22,FGF2,FGFR1,FUBP3,GLYR1,HINT2,HIP1,HIPK2,HLF,HNF1A,HNRNPU,HOPX,HOXA11,HYAL2,IGF1R,IRS1,ITGAV,ITGB3,ITM2C,KAT2B,LARP4,LHX2,LPAR3,MAF,MAGI3,MAP2K6,MAS1,MBTPS2,MED10,MED14,MTF2,NCL,NCOA3,NDFIP1,NOS1,NR2C2,NR4A3,NTRK2,NTRK3,ONEC…
GO:BP	regulation of primary metabolic process	GO:0080090	9.10423e-16	ADAR,ADARB1,ADCY1,AFF4,ARL2BP,ATG7,BRWD1,CCNI2,CCNJ,CCNK,CCNY,CDYL,CHRDL1,CLSPN,CSRNP3,DHCR24,DISC1,DTL,DUSP10,DYRK1A,DYRK2,EEF2K,ENY2,ETS1,FBXL20,FBXO22,FGF2,FGFR1,FUBP3,GLYR1,HINT2,HIP1,HIPK2,HLF,HNF1A,HNRNPU,HOPX,HOXA11,HYAL2,IGF1R,IRS1,ITGAV,ITGB3,ITM2C,KAT2B,LARP4,LHX2,LPAR3,MAF,MAGI3,MAP2K6,MAS1,MBTPS2,MED10,MED14,MTF2,NCL,NCOA3,NDFIP1,NOS1,NR2C2,NR4A3,NTRK2,NTRK3,ONECUT2,ORMDL3,P2RX7,PARP8…
GO:BP	anatomical structure development	GO:0048856	4.31253e-15	ADAMTS18,ADAR,ADARB1,ADCY1,ADD2,AGFG1,AKAP2,AMOTL1,ARL11,BDNF,BRWD1,CASQ2,CCDC103,CDH18,CDK1,CDYL,CEP63,CHRDL1,CLIC5,CLMN,CTLA4,DHCR24,DISC1,DUSP10,FBXO22,FGF2,FGFR1,FZD3,GABRB2,GNAT2,GOLGA4,GPI,GPR161,HIPK2,HLF,HNF1A,HNRNPH3,HNRNPU,HOOK3,HOPX,HOXA11,HYAL2,IGF1R,IL6,ITGAV,ITGB3,ITM2C,KIAA2022,LARP4,LHX2,LIMS1,LPAR3,MAF,MAP6,METTL8,MTF2,NCDN,NOS1,NPTX1,NR2C2,NR4A3,NRG2,NTRK2,NTRK3,OBSL1,ONECUT2,P2…
GO:BP	cellular macromolecule metabolic process	GO:0044260	6.44827e-15	ADAR,ADARB1,ADCY1,AFF4,AKT3,ARL2BP,ASB7,ATG7,BRWD1,CCNI2,CCNJ,CCNK,CCNY,CDC14B,CDK1,CDYL,CHRDL1,CLSPN,CSRNP3,CTC1,DCAF17,DHCR24,DISC1,DTL,DUSP10,DYRK1A,DYRK2,EEF2K,ELL2,ENY2,ETS1,FBXL20,FBXO22,FBXO32,FBXO44,FGF2,FGFR1,FUBP3,GLYR1,HINT2,HIP1,HIPK2,HLF,HNF1A,HNRNPU,HOPX,HOXA11,HYAL2,IGF1R,IRS1,ITGAV,ITGB3,ITM2C,KAT2B,KCTD21,KSR2,LARP4,LDLRAP1,LHX2,LPAR3,MAF,MAGI3,MAP2K6,MAS1,MBTPS2,MED10,MED14,METT…
GO:BP	response to stimulus	GO:0050896	6.83982e-15	ADAMTS18,ADAR,ADCY1,ADCYAP1R1,ADRB1,AKT3,AMOTL1,ARHGAP17,ARHGEF37,ARL2BP,ASB7,ATG7,BDNF,CASQ2,CCNK,CCNY,CDK1,CEP63,CHRDL1,CLSPN,CMTM3,CNKSR3,CTLA4,DDAH1,DHCR24,DISC1,DTL,DUSP10,DYRK1A,DYRK2,ELMO1,ERH,FBXL20,FBXO22,FBXO32,FBXO44,FGF2,FGFR1,FZD3,GABRB2,GNAT2,GNG10,GNG12,GPR161,HINT2,HIP1,HIPK2,HNF1A,HNRNPU,HOPX,HPCAL4,HYAL2,IGF1R,IL20RB,IL6,IRS1,ITGA9,ITGAV,ITGB3,ITM2C,JKAMP,KAT2B,KCNMB4,KCTD21,KCT…
GO:BP	cellular response to stimulus	GO:0051716	8.22856e-15	ADAR,ADCY1,ADCYAP1R1,ADRB1,AKT3,AMOTL1,ARHGAP17,ARHGEF37,ARL2BP,ASB7,ATG7,BDNF,CASQ2,CCNK,CCNY,CDK1,CEP63,CHRDL1,CLSPN,CMTM3,CNKSR3,CTLA4,DDAH1,DISC1,DTL,DUSP10,DYRK1A,DYRK2,ELMO1,ERH,FBXO22,FBXO32,FBXO44,FGF2,FGFR1,FZD3,GABRB2,GNAT2,GNG10,GNG12,GPR161,HINT2,HIP1,HIPK2,HNF1A,HNRNPU,HPCAL4,HYAL2,IGF1R,IL20RB,IL6,IRS1,ITGA9,ITGAV,ITGB3,ITM2C,KAT2B,KCTD21,KCTD8,KPNB1,KSR2,LDLRAP1,LIMS1,LPAR3,LPL,MAG…
GO:BP	cellular metabolic process	GO:0044237	9.18113e-15	ADAR,ADARB1,ADCY1,ADI1,AFF4,AHCY,AK2,AKT3,ARL2BP,ASB7,ATG7,BRWD1,CCNI2,CCNJ,CCNK,CCNY,CDC14B,CDK1,CDYL,CHRDL1,CLSPN,CRNKL1,CSRNP3,CTC1,DCAF17,DDAH1,DHCR24,DISC1,DTL,DUSP10,DYRK1A,DYRK2,EEF2K,ELL2,ENY2,ERH,ETS1,FBXL20,FBXO22,FBXO32,FBXO44,FGF2,FGFR1,FUBP3,GLYR1,GPI,HINT2,HIP1,HIPK2,HKDC1,HLF,HNF1A,HNRNPU,HOPX,HOXA11,HYAL2,IGF1R,IRS1,ITGAV,ITGB3,ITM2C,ITPKB,KAT2B,KCTD21,KDSR,KSR2,LARP4,LDLRAP1,LHX2…
GO:BP	organic substance metabolic process	GO:0071704	1.37167e-14	ADAM11,ADAM28,ADAM33,ADAMTS18,ADAR,ADARB1,ADCY1,ADI1,AFF4,AHCY,AK2,AKT3,ARL2BP,ASB7,ATG7,BRWD1,CCNI2,CCNJ,CCNK,CCNY,CDC14B,CDK1,CDYL,CELA2A,CHRDL1,CHST15,CLSPN,CRNKL1,CSRNP3,CTC1,DCAF17,DDAH1,DHCR24,DISC1,DTL,DUSP10,DYRK1A,DYRK2,EEF2K,ELL2,ENY2,ERH,ETS1,FBXL20,FBXO22,FBXO32,FBXO44,FGF2,FGFR1,FUBP3,GLYR1,GPI,HINT2,HIP1,HIPK2,HKDC1,HLF,HNF1A,HNRNPU,HOPX,HOXA11,HYAL2,IGF1R,IRS1,ITGAV,ITGB3,ITM2C,ITP…
GO:BP	cell communication	GO:0007154	1.88935e-14	ADAR,ADARB1,ADCY1,ADCYAP1R1,ADRB1,AKT3,AMOTL1,ARHGAP17,ARHGEF37,ARL2BP,ASB7,ATG7,BDNF,CASQ2,CCNY,CEP63,CHRDL1,CMTM3,CNKSR3,CTLA4,DISC1,DTL,DUSP10,DYRK1A,DYRK2,ELMO1,ERH,FBXL20,FBXO22,FGF2,FGFR1,FZD3,GABRB2,GNAT2,GNG10,GNG12,GPR161,HINT2,HIP1,HIPK2,HNF1A,HPCAL4,HYAL2,IGF1R,IL20RB,IL6,IRS1,ITGA9,ITGAV,ITGB3,ITM2C,KCNMB4,KCTD21,KCTD8,KPNB1,KSR2,LDLRAP1,LIMS1,LPAR3,LPL,MAGI3,MAP2K6,MAS1,NOS1,NPSR1,NR…
GO:BP	macromolecule metabolic process	GO:0043170	1.89835e-14	ADAM11,ADAM28,ADAM33,ADAMTS18,ADAR,ADARB1,ADCY1,AFF4,AKT3,ARL2BP,ASB7,ATG7,BRWD1,CCNI2,CCNJ,CCNK,CCNY,CDC14B,CDK1,CDYL,CELA2A,CHRDL1,CLSPN,CRNKL1,CSRNP3,CTC1,DCAF17,DHCR24,DISC1,DTL,DUSP10,DYRK1A,DYRK2,EEF2K,ELL2,ENY2,ETS1,FBXL20,FBXO22,FBXO32,FBXO44,FGF2,FGFR1,FUBP3,GLYR1,HINT2,HIP1,HIPK2,HLF,HNF1A,HNRNPU,HOPX,HOXA11,HYAL2,IGF1R,IRS1,ITGAV,ITGB3,ITM2C,KAT2B,KCTD21,KSR2,LARP4,LDLRAP1,LHX2,LMLN,LP…
GO:BP	signaling	GO:0023052	2.43691e-14	ADAR,ADARB1,ADCY1,ADCYAP1R1,ADRB1,AKT3,AMOTL1,ARHGAP17,ARHGEF37,ARL2BP,ASB7,BDNF,CASQ2,CCNY,CEP63,CHRDL1,CMTM3,CNKSR3,CTLA4,DISC1,DTL,DUSP10,DYRK1A,DYRK2,ELMO1,ERH,FBXL20,FGF2,FGFR1,FZD3,GABRB2,GNAT2,GNG10,GNG12,GPR161,HINT2,HIP1,HIPK2,HNF1A,HPCAL4,HYAL2,IGF1R,IL20RB,IL6,IRS1,ITGA9,ITGAV,ITGB3,ITM2C,KCND1,KCNMB4,KCTD21,KCTD8,KPNB1,KSR2,LDLRAP1,LIMS1,LPAR3,LPL,MAGI3,MAP2K6,MAS1,NOS1,NPSR1,NR2C2,NR…
GO:BP	cellular component organization	GO:0016043	2.69889e-14	ADAR,ADARB1,ADCY1,ADD2,AGFG1,AKAP2,AMOTL1,ANP32E,ARHGAP17,ATG7,ATP10D,BDNF,BRWD1,CASQ2,CCDC103,CD93,CDC14B,CDH18,CDK1,CEP63,CLCN3,CLIC5,CLMN,COG2,CRNKL1,CTC1,DHCR24,DISC1,DNAJC19,DYNC1LI1,DYRK1A,ELMO1,ENY2,EPB41L1,EPB41L5,EXOC8,FGFR1,FZD3,G3BP2,GABRB2,GLYR1,GOLGA4,HIP1,HNF1A,HNRNPU,HOOK3,HOPX,HYAL2,IGF1R,ITGAV,ITGB3,ITM2C,KAT2B,KCND1,KCNG3,KCTD21,KCTD7,KCTD8,KPNB1,LARP4,LDLRAP1,LHX2,LIMS1,LPAR3,L…
GO:BP	regulation of nitrogen compound metabolic process	GO:0051171	3.30629e-14	ADAR,ADARB1,ADCY1,AFF4,ARL2BP,ATG7,BRWD1,CCNI2,CCNJ,CCNK,CCNY,CDYL,CHRDL1,CLSPN,CSRNP3,DDAH1,DHCR24,DISC1,DTL,DUSP10,DYRK1A,EEF2K,ENY2,ETS1,FBXL20,FBXO22,FGF2,FGFR1,FUBP3,GLYR1,HINT2,HIP1,HIPK2,HLF,HNF1A,HNRNPU,HOPX,HOXA11,HYAL2,IGF1R,ITGAV,ITGB3,ITM2C,KAT2B,LARP4,LHX2,LPAR3,MAF,MAGI3,MAP2K6,MAS1,MBTPS2,MED10,MED14,MTF2,NCL,NCOA3,NDFIP1,NOS1,NR2C2,NR4A3,NTRK2,NTRK3,ONECUT2,ORMDL3,P2RX7,PARP8,PCGF…
GO:BP	cellular component organization or biogenesis	GO:0071840	5.93718e-14	ADAR,ADARB1,ADCY1,ADD2,AGFG1,AKAP2,AMOTL1,ANP32E,ARHGAP17,ATG7,ATP10D,BDNF,BRWD1,CASQ2,CCDC103,CD93,CDC14B,CDH18,CDK1,CEP63,CLCN3,CLIC5,CLMN,COG2,CRNKL1,CTC1,DHCR24,DISC1,DNAJC19,DYNC1LI1,DYRK1A,ELMO1,ENY2,EPB41L1,EPB41L5,EXOC8,FGFR1,FZD3,G3BP2,GABRB2,GLYR1,GOLGA4,HIP1,HNF1A,HNRNPU,HOOK3,HOPX,HYAL2,IGF1R,ITGAV,ITGB3,ITM2C,KAT2B,KCND1,KCNG3,KCTD21,KCTD7,KCTD8,KPNB1,LARP4,LDLRAP1,LHX2,LIMS1,LPAR3,L…
GO:BP	cellular developmental process	GO:0048869	7.18049e-14	ADAR,ADARB1,ADCY1,AGFG1,AKAP2,ARL11,BDNF,BRWD1,CASQ2,CDH18,CDK1,CDYL,CEP63,CLIC5,CLMN,CTLA4,DISC1,DUSP10,ETS1,FBXO22,FGF2,FGFR1,FZD3,GABRB2,GNAT2,GOLGA4,HIPK2,HLF,HNRNPH3,HNRNPU,HOOK3,HOPX,HOXA11,HYAL2,IL6,ITGAV,ITGB3,ITM2C,KIAA2022,LARP4,LHX2,LIMS1,LPAR3,LPL,MAF,MAP6,METTL8,MTF2,NCDN,NOS1,NPTX1,NR2C2,NR4A3,NTRK2,NTRK3,OBSL1,ONECUT2,P2RX7,PACSIN2,PARVA,PHIP,PHLDB2,PRDM12,PRRC2C,PSME4,PURA,RASGRP1…
GO:BP	organonitrogen compound metabolic process	GO:1901564	7.83723e-14	ADAM11,ADAM28,ADAM33,ADAMTS18,ADAR,ADARB1,ADCY1,ADI1,AHCY,AK2,AKT3,ARL2BP,ASB7,ATG7,CCNI2,CCNJ,CCNK,CCNY,CDC14B,CDK1,CDYL,CELA2A,CLSPN,DCAF17,DDAH1,DHCR24,DISC1,DTL,DUSP10,DYRK1A,DYRK2,EEF2K,ENY2,ERH,FBXL20,FBXO22,FBXO32,FBXO44,FGF2,FGFR1,GLYR1,GPI,HINT2,HIP1,HIPK2,HKDC1,HNF1A,HOPX,HYAL2,IGF1R,ITGAV,ITGB3,ITM2C,KAT2B,KCTD21,KDSR,KSR2,LARP4,LDLRAP1,LMLN,LPAR3,MAGI3,MAP2K6,MAS1,MASP1,MBTPS2,METTL8,…
GO:BP	regulation of macromolecule metabolic process	GO:0060255	2.16189e-13	ADAR,ADARB1,ADCY1,AFF4,ARL2BP,ATG7,BRWD1,CCNI2,CCNJ,CCNK,CCNY,CDYL,CHRDL1,CLSPN,CSRNP3,CTC1,DHCR24,DISC1,DTL,DUSP10,DYRK1A,DYRK2,EEF2K,ENY2,ETS1,FBXL20,FBXO22,FGF2,FGFR1,FUBP3,GLYR1,HINT2,HIP1,HIPK2,HLF,HNF1A,HNRNPU,HOPX,HOXA11,HYAL2,IGF1R,IRS1,ITGAV,ITGB3,ITM2C,KAT2B,LARP4,LHX2,LPAR3,MAF,MAGI3,MAP2K6,MAS1,MBTPS2,MED10,MED14,MTF2,NCL,NCOA3,NDFIP1,NOS1,NR2C2,NR4A3,NTRK2,NTRK3,ONECUT2,ORMDL3,P2RX7,…
GO:BP	protein modification process	GO:0036211	2.49583e-13	ADAR,ADARB1,AKT3,ARL2BP,ASB7,ATG7,CCNI2,CCNJ,CCNK,CCNY,CDC14B,CDK1,CDYL,CLSPN,DCAF17,DTL,DUSP10,DYRK1A,DYRK2,EEF2K,ENY2,FBXL20,FBXO22,FBXO32,FBXO44,FGF2,FGFR1,GLYR1,HIPK2,HNF1A,HOPX,HYAL2,IGF1R,ITGAV,ITGB3,KAT2B,KSR2,LPAR3,MAGI3,MAP2K6,MAS1,METTL8,MGAT4A,MTF2,NDFIP1,NOS1,NTRK2,NTRK3,P2RX7,PARP8,PCGF6,PDIK1L,PDP1,PELI2,PGP,PIGX,PKN2,POLE3,PPM1A,PPM1B,PPP1R14C,PPT1,PRDM12,PRKCB,PTPRJ,RAP2B,RASGRP1,…
GO:BP	cellular protein modification process	GO:0006464	2.49583e-13	ADAR,ADARB1,AKT3,ARL2BP,ASB7,ATG7,CCNI2,CCNJ,CCNK,CCNY,CDC14B,CDK1,CDYL,CLSPN,DCAF17,DTL,DUSP10,DYRK1A,DYRK2,EEF2K,ENY2,FBXL20,FBXO22,FBXO32,FBXO44,FGF2,FGFR1,GLYR1,HIPK2,HNF1A,HOPX,HYAL2,IGF1R,ITGAV,ITGB3,KAT2B,KSR2,LPAR3,MAGI3,MAP2K6,MAS1,METTL8,MGAT4A,MTF2,NDFIP1,NOS1,NTRK2,NTRK3,P2RX7,PARP8,PCGF6,PDIK1L,PDP1,PELI2,PGP,PIGX,PKN2,POLE3,PPM1A,PPM1B,PPP1R14C,PPT1,PRDM12,PRKCB,PTPRJ,RAP2B,RASGRP1,…
GO:BP	macromolecule modification	GO:0043412	8.43819e-13	ADAR,ADARB1,AKT3,ARL2BP,ASB7,ATG7,CCNI2,CCNJ,CCNK,CCNY,CDC14B,CDK1,CDYL,CLSPN,DCAF17,DTL,DUSP10,DYRK1A,DYRK2,EEF2K,ENY2,FBXL20,FBXO22,FBXO32,FBXO44,FGF2,FGFR1,GLYR1,HIPK2,HNF1A,HOPX,HYAL2,IGF1R,ITGAV,ITGB3,KAT2B,KSR2,LPAR3,MAGI3,MAP2K6,MAS1,METTL8,MGAT4A,MTF2,NDFIP1,NOS1,NTRK2,NTRK3,P2RX7,PARP8,PCGF6,PDIK1L,PDP1,PELI2,PGP,PIGX,PKN2,POLE3,PPM1A,PPM1B,PPP1R14C,PPT1,PRDM12,PRKCB,PTPRJ,RAP2B,RASGRP1,…
GO:BP	multicellular organismal process	GO:0032501	1.22943e-12	ADAMTS18,ADAR,ADARB1,ADCY1,ADD2,ADRB1,AGFG1,AMOTL1,ARL11,BDNF,CASQ2,CCDC103,CDYL,CHRDL1,CLIC5,CLMN,CTLA4,DDAH1,DGCR2,DHCR24,DISC1,DUSP10,FBXL20,FBXO22,FBXO32,FGF2,FGFR1,FZD3,GABRB2,GNAT2,GOLGA4,GPI,GPR161,HIPK2,HLF,HNF1A,HNRNPU,HOOK3,HOPX,HOXA11,HYAL2,IGDCC3,IGF1R,IL20RB,IL6,ITGAV,ITGB3,ITM2C,KCND1,KCNMB4,KIAA2022,LDLRAP1,LHX2,LPAR3,LPL,MAF,MAP2K6,MAP6,MED10,MED14,METTL8,MTF2,NCDN,NOS1,NPTX1,NR2C…
GO:BP	cellular protein metabolic process	GO:0044267	1.55129e-12	ADAR,ADARB1,AKT3,ARL2BP,ASB7,ATG7,CCNI2,CCNJ,CCNK,CCNY,CDC14B,CDK1,CDYL,CLSPN,DCAF17,DHCR24,DISC1,DTL,DUSP10,DYRK1A,DYRK2,EEF2K,ENY2,FBXL20,FBXO22,FBXO32,FBXO44,FGF2,FGFR1,GLYR1,HIP1,HIPK2,HNF1A,HOPX,HYAL2,IGF1R,ITGAV,ITGB3,KAT2B,KCTD21,KSR2,LARP4,LPAR3,MAGI3,MAP2K6,MAS1,METTL8,MGAT4A,MRPL18,MTF2,NDFIP1,NOS1,NTRK2,NTRK3,P2RX7,PARP8,PCGF6,PCOLCE2,PDIK1L,PDP1,PELI2,PGP,PIGX,PKN2,POLE3,PPM1A,PPM1B,P…
GO:BP	negative regulation of biological process	GO:0048519	2.15152e-12	ADAMTS18,ADAR,ADARB1,ADD2,ADRB1,ATG7,BDNF,BTG2,CASQ2,CCNK,CDC14B,CDK1,CDYL,CEP63,CHRDL1,CLMN,CLSPN,CSRNP3,CTLA4,DDAH1,DHCR24,DTL,DUSP10,DYNC1LI1,DYRK1A,FGF2,FGFR1,FZD3,GABRB2,GPR161,HIPK2,HNRNPU,HOOK3,HOPX,HYAL2,IGF1R,IL20RB,IRS1,ITGAV,ITM2C,JPH1,KAT2B,KCTD21,KIAA2022,LHX2,MAF,MAP2K6,MTF2,NDFIP1,NOS1,NPSR1,NR4A3,NTRK2,NTRK3,ONECUT2,ORMDL3,P2RX7,PACSIN2,PCGF6,PGP,PHIP,POLE3,POU2F1,PPM1A,PPM1B,PPP1…
GO:BP	protein metabolic process	GO:0019538	2.77078e-12	ADAM11,ADAM28,ADAM33,ADAMTS18,ADAR,ADARB1,AKT3,ARL2BP,ASB7,ATG7,CCNI2,CCNJ,CCNK,CCNY,CDC14B,CDK1,CDYL,CELA2A,CLSPN,DCAF17,DHCR24,DISC1,DTL,DUSP10,DYRK1A,DYRK2,EEF2K,ENY2,FBXL20,FBXO22,FBXO32,FBXO44,FGF2,FGFR1,GLYR1,HIP1,HIPK2,HNF1A,HOPX,HYAL2,IGF1R,ITGAV,ITGB3,ITM2C,KAT2B,KCTD21,KSR2,LARP4,LDLRAP1,LMLN,LPAR3,MAGI3,MAP2K6,MAS1,MASP1,MBTPS2,METTL8,MGAT4A,MRPL18,MTF2,NDFIP1,NOS1,NTRK2,NTRK3,P2RX7,PA…
GO:BP	positive regulation of metabolic process	GO:0009893	6.54374e-12	ADAR,ADRB1,ARL2BP,ATG7,CCNK,CCNY,CDK1,CLSPN,CSRNP3,CTC1,DDAH1,DISC1,DTL,DYRK1A,DYRK2,ENY2,FBXO22,FGF2,FGFR1,GLYR1,HIP1,HIPK2,HLF,HNF1A,HNRNPU,HOXA11,HYAL2,IGF1R,IRS1,ITGB3,KAT2B,LARP4,LHX2,LPAR3,MAF,MAP2K6,MAS1,MBTPS2,MED10,MED14,MTF2,NCL,NCOA3,NDFIP1,NOS1,NR2C2,NR4A3,NTRK2,NTRK3,ONECUT2,P2RX7,PARP8,PCGF6,PCOLCE2,PDP1,PELI2,PHIP,POU2F1,PPM1A,PRDM12,PRKCB,PSME4,RAP2B,RASGRP1,RBM3,RGMA,RHBDD1,RHOQ,…
GO:BP	localization	GO:0051179	1.31763e-11	ABCC5,ABCC9,ADARB1,ADCY1,ADD2,AMOTL1,ANKH,ARHGAP17,ARL11,ARL2BP,ATG7,ATP10D,ATP2B2,CASQ2,CCDC103,CDK1,CLCN3,CLIC5,COG2,DHCR24,DISC1,DNAJC19,DUSP10,ELMO1,ENY2,EXOC8,FBXL20,FBXO22,FGF2,FGFR1,FZD3,GABRB2,GOLGA4,HIP1,HNF1A,HNRNPU,HOOK3,HYAL2,IGF1R,IRS1,ITGA9,ITGAV,ITGB3,JPH1,KCND1,KCNG3,KCNJ16,KCNMB4,KCTD7,KIAA2022,KPNB1,LDLRAP1,LPL,MAP6,MRPL18,NDFIP1,NIPAL3,NIPAL4,NOS1,NPSR1,NR4A3,NTRK2,NTRK3,OBSL1,…
GO:BP	positive regulation of cellular metabolic process	GO:0031325	1.47225e-11	ARL2BP,ATG7,CCNK,CCNY,CDK1,CLSPN,CSRNP3,CTC1,DDAH1,DISC1,DYRK1A,DYRK2,ENY2,FBXO22,FGF2,FGFR1,GLYR1,HIP1,HIPK2,HLF,HNF1A,HNRNPU,HOXA11,HYAL2,IGF1R,IRS1,KAT2B,LARP4,LHX2,LPAR3,MAF,MAP2K6,MAS1,MBTPS2,MED10,MED14,MTF2,NCL,NCOA3,NDFIP1,NOS1,NR2C2,NR4A3,NTRK2,NTRK3,ONECUT2,P2RX7,PARP8,PCGF6,PCOLCE2,PELI2,PHIP,POU2F1,PPM1A,PRDM12,PRKCB,PSME4,RAP2B,RASGRP1,RBM3,RGMA,RHBDD1,RHOQ,RNF144B,RXRA,SASH1,SLC39A1…
GO:BP	negative regulation of cellular process	GO:0048523	1.65346e-11	ADAMTS18,ADAR,ADARB1,ADD2,ATG7,BDNF,BTG2,CASQ2,CCNK,CDC14B,CDK1,CDYL,CEP63,CHRDL1,CLMN,CLSPN,CSRNP3,CTLA4,DDAH1,DHCR24,DTL,DUSP10,DYNC1LI1,DYRK1A,FGF2,FGFR1,FZD3,GABRB2,GPR161,HIPK2,HNRNPU,HOOK3,HOPX,HYAL2,IGF1R,IL20RB,IRS1,ITGAV,ITM2C,JPH1,KAT2B,KCTD21,KIAA2022,LHX2,MAF,MTF2,NPSR1,NR4A3,NTRK2,NTRK3,ONECUT2,ORMDL3,P2RX7,PACSIN2,PCGF6,PGP,PHIP,POLE3,POU2F1,PPM1A,PPM1B,PPP1R14C,PPT1,PTPRJ,PURA,RAD9…
GO:BP	signal transduction	GO:0007165	2.96416e-11	ADAR,ADCY1,ADCYAP1R1,ADRB1,AKT3,AMOTL1,ARHGAP17,ARHGEF37,ARL2BP,ASB7,BDNF,CASQ2,CCNY,CEP63,CHRDL1,CMTM3,CNKSR3,CTLA4,DISC1,DTL,DUSP10,DYRK1A,DYRK2,ELMO1,ERH,FGF2,FGFR1,FZD3,GABRB2,GNAT2,GNG10,GNG12,GPR161,HINT2,HIP1,HIPK2,HNF1A,HPCAL4,HYAL2,IGF1R,IL20RB,IL6,IRS1,ITGA9,ITGAV,ITGB3,ITM2C,KCTD21,KCTD8,KPNB1,KSR2,LDLRAP1,LIMS1,LPAR3,LPL,MAGI3,MAP2K6,MAS1,NOS1,NPSR1,NR2C2,NR4A3,NRG2,NTRK2,NTRK3,ONECUT…
GO:BP	cell differentiation	GO:0030154	6.42059e-11	ADAR,ADARB1,ADCY1,AGFG1,ARL11,BDNF,CASQ2,CDK1,CDYL,CEP63,CLIC5,CLMN,CTLA4,DISC1,DUSP10,ETS1,FBXO22,FGF2,FGFR1,FZD3,GABRB2,GNAT2,GOLGA4,HIPK2,HLF,HNRNPH3,HNRNPU,HOOK3,HOPX,HOXA11,HYAL2,IL6,ITGAV,ITGB3,ITM2C,KIAA2022,LHX2,LIMS1,LPAR3,LPL,MAF,MAP6,METTL8,MTF2,NCDN,NOS1,NPTX1,NR2C2,NR4A3,NTRK2,NTRK3,OBSL1,ONECUT2,PARVA,PHLDB2,PRDM12,PRRC2C,PSME4,PURA,RASGRP1,RBM47,RGMA,RHBDD1,RHOG,RND2,RXRA,SDC2,SLC4…
GO:BP	positive regulation of macromolecule metabolic process	GO:0010604	1.00565e-10	ADAR,ARL2BP,ATG7,CCNK,CCNY,CLSPN,CSRNP3,CTC1,DISC1,DTL,DYRK1A,DYRK2,ENY2,FBXO22,FGF2,FGFR1,GLYR1,HIP1,HIPK2,HLF,HNF1A,HNRNPU,HOXA11,HYAL2,IGF1R,IRS1,ITGB3,KAT2B,LARP4,LHX2,LPAR3,MAF,MAP2K6,MAS1,MBTPS2,MED10,MED14,MTF2,NCL,NCOA3,NDFIP1,NOS1,NR2C2,NR4A3,NTRK2,NTRK3,ONECUT2,P2RX7,PARP8,PCGF6,PCOLCE2,PELI2,PHIP,POU2F1,PPM1A,PRDM12,PRKCB,PSME4,RAP2B,RASGRP1,RBM3,RGMA,RHBDD1,RHOQ,RNF144B,RXRA,SASH1,SLC…
GO:BP	regulation of molecular function	GO:0065009	4.87867e-10	ADAR,ADARB1,ADCY1,ADD2,ADRB1,AGFG1,ANP32E,ARHGAP17,ASAP2,CASQ2,CCNI2,CCNJ,CCNK,CCNY,CLSPN,CSRNP3,DHCR24,DISC1,DNAJC19,DUSP10,FGF2,FGFR1,HIP1,HIPK2,HNRNPU,HOPX,HYAL2,IGF1R,ITGB3,KAT2B,KCTD7,LDLRAP1,LHX2,LPAR3,MAP2K6,MAS1,MBTPS2,NDFIP1,NOS1,NTRK2,NTRK3,P2RX7,PARP8,PCOLCE2,PDP1,PIK3R1,PPP1R14C,PPT1,PRKCB,PSME4,PTPRJ,RAP1GAP2,RAP2B,RASGRP1,RGMA,SASH1,SCN4B,SGSM1,SLC39A10,SOCS7,SORBS2,SRGAP2,STXBP5L,T…
GO:BP	positive regulation of nitrogen compound metabolic process	GO:0051173	5.36772e-10	ARL2BP,ATG7,CCNK,CCNY,CLSPN,CSRNP3,DDAH1,DISC1,DTL,DYRK1A,ENY2,FBXO22,FGF2,FGFR1,GLYR1,HIP1,HIPK2,HLF,HNF1A,HNRNPU,HOXA11,HYAL2,IGF1R,KAT2B,LARP4,LHX2,LPAR3,MAF,MAP2K6,MAS1,MBTPS2,MED10,MED14,MTF2,NCL,NCOA3,NDFIP1,NOS1,NR2C2,NR4A3,NTRK2,NTRK3,ONECUT2,P2RX7,PARP8,PCGF6,PCOLCE2,PELI2,PHIP,POU2F1,PPM1A,PRDM12,PRKCB,PSME4,RAP2B,RASGRP1,RBM3,RGMA,RHBDD1,RHOQ,RNF144B,RXRA,SASH1,SLC39A10,SOX6,SP3,TEF,TF…
GO:BP	multicellular organism development	GO:0007275	9.7048e-10	ADAMTS18,ADAR,ADARB1,ADCY1,ADD2,AMOTL1,ARL11,BDNF,CCDC103,CHRDL1,CLIC5,CLMN,CTLA4,DHCR24,DISC1,DUSP10,FBXO22,FGF2,FGFR1,FZD3,GABRB2,GNAT2,GOLGA4,GPI,GPR161,HIPK2,HLF,HNF1A,HNRNPU,HOOK3,HOPX,HOXA11,HYAL2,IL6,ITGAV,ITM2C,KIAA2022,LHX2,LPAR3,MAF,MAP6,METTL8,MTF2,NCDN,NOS1,NPTX1,NR2C2,NR4A3,NRG2,NTRK2,NTRK3,OBSL1,ONECUT2,P2RX7,PARVA,PHLDB2,PPT1,PRDM12,PRKCB,PRPSAP2,PRRC2C,PURA,RASGRP1,RBM47,RGMA,RHOG…
GO:BP	system development	GO:0048731	2.23891e-09	ADAMTS18,ADAR,ADARB1,ADCY1,ADD2,AMOTL1,ARL11,BDNF,CHRDL1,CLIC5,CLMN,CTLA4,DHCR24,DISC1,DUSP10,FBXO22,FGF2,FGFR1,FZD3,GABRB2,GNAT2,GOLGA4,GPR161,HIPK2,HLF,HNF1A,HNRNPU,HOOK3,HOPX,HOXA11,HYAL2,IL6,ITGAV,ITM2C,KIAA2022,LHX2,LPAR3,MAF,MAP6,METTL8,NCDN,NOS1,NPTX1,NR4A3,NRG2,NTRK2,NTRK3,OBSL1,ONECUT2,P2RX7,PARVA,PHLDB2,PPT1,PRDM12,PRKCB,PRPSAP2,PRRC2C,PURA,RASGRP1,RBM47,RGMA,RHOG,RND2,RXRA,SASH1,SDC2,S…
GO:BP	regulation of developmental process	GO:0050793	1.03398e-08	ADRB1,AKAP2,BDNF,BRWD1,CTLA4,DISC1,DUSP10,FBXO22,FGF2,FGFR1,FZD3,GOLGA4,GPR161,HIPK2,HNRNPU,HOOK3,HOPX,HOXA11,ITGAV,ITGB3,ITM2C,KIAA2022,LARP4,LHX2,LIMS1,LPAR3,LPL,MAF,MAP6,NOS1,NR2C2,NTRK2,NTRK3,OBSL1,P2RX7,PHIP,PHLDB2,PRKCB,RASGRP1,RGMA,RHOG,RHOQ,RND1,RND2,RXRA,SASH1,SDC2,SLC45A3,SMYD1,SOSTDC1,SOX6,STMN2,TIAM1,UBASH3B,WNT11,WNT5B,ZMIZ1
GO:BP	phosphate-containing compound metabolic process	GO:0006796	1.12712e-08	ADAR,ADARB1,ADCY1,AK2,AKT3,ARL2BP,CCNI2,CCNJ,CCNK,CCNY,CDC14B,CDK1,CLSPN,CSRNP3,DUSP10,DYRK1A,DYRK2,EEF2K,ERH,FGF2,FGFR1,GPI,HINT2,HIPK2,HKDC1,HNRNPU,HYAL2,IGF1R,ITGAV,ITGB3,ITPKB,KAT2B,KSR2,LPAR3,MAGI3,MAP2K6,MAS1,NMNAT2,NOS1,NTRK2,NTRK3,P2RX7,PARP8,PCYT1B,PDIK1L,PDP1,PELI2,PGP,PIGX,PIK3R1,PKN2,PLCD4,PPM1A,PPM1B,PPP1R14C,PRKCB,PRPSAP2,PTPRJ,RAP2B,RASGRP1,RHOQ,SASH1,SCYL2,SDHD,SLC39A10,SOCS7,SORB…
GO:BP	phosphorus metabolic process	GO:0006793	1.57394e-08	ADAR,ADARB1,ADCY1,AK2,AKT3,ARL2BP,CCNI2,CCNJ,CCNK,CCNY,CDC14B,CDK1,CLSPN,CSRNP3,DUSP10,DYRK1A,DYRK2,EEF2K,ERH,FGF2,FGFR1,GPI,HINT2,HIPK2,HKDC1,HNRNPU,HYAL2,IGF1R,ITGAV,ITGB3,ITPKB,KAT2B,KSR2,LPAR3,MAGI3,MAP2K6,MAS1,NMNAT2,NOS1,NTRK2,NTRK3,P2RX7,PARP8,PCYT1B,PDIK1L,PDP1,PELI2,PGP,PIGX,PIK3R1,PKN2,PLCD4,PPM1A,PPM1B,PPP1R14C,PRKCB,PRPSAP2,PTPRJ,RAP2B,RASGRP1,RHOQ,SASH1,SCYL2,SDHD,SLC39A10,SOCS7,SORB…
GO:BP	regulation of cell communication	GO:0010646	2.48113e-08	ADAR,ADCY1,ARHGEF37,ARL2BP,BDNF,CASQ2,CCNY,CHRDL1,CMTM3,CNKSR3,DISC1,DUSP10,DYRK1A,ERH,FBXL20,FGF2,FGFR1,GPR161,HINT2,HIP1,HIPK2,HNF1A,HYAL2,IGF1R,IRS1,ITGAV,ITM2C,KCTD21,KCTD8,LDLRAP1,LIMS1,LPAR3,MAGI3,MAP2K6,MAS1,NOS1,NTRK2,NTRK3,ONECUT2,P2RX7,PACSIN2,PELI2,PHIP,PPM1A,PPM1B,PRKCB,PTPRJ,RAD9A,RALGPS2,RAP1GAP2,RASGRP1,RGMA,RIMS1,RUNDC3A,SASH1,SEZ6L,SLC39A10,SOSTDC1,STXBP5L,SYP,TIAM1,TNKS,TRIM25,U…
GO:BP	regulation of signaling	GO:0023051	3.51774e-08	ADAR,ADCY1,ARHGEF37,ARL2BP,BDNF,CASQ2,CCNY,CHRDL1,CMTM3,CNKSR3,DISC1,DUSP10,DYRK1A,ERH,FBXL20,FGF2,FGFR1,GPR161,HINT2,HIP1,HIPK2,HNF1A,HYAL2,IGF1R,IRS1,ITGAV,ITM2C,KCTD21,KCTD8,LDLRAP1,LIMS1,LPAR3,MAGI3,MAP2K6,MAS1,NOS1,NTRK2,NTRK3,ONECUT2,P2RX7,PACSIN2,PELI2,PHIP,PPM1A,PPM1B,PRKCB,PTPRJ,RAD9A,RALGPS2,RAP1GAP2,RASGRP1,RGMA,RIMS1,RUNDC3A,SASH1,SEZ6L,SLC39A10,SOSTDC1,STXBP5L,SYP,TIAM1,TNKS,TRIM25,U…
GO:BP	phosphorylation	GO:0016310	5.75328e-08	ADAR,ADARB1,AK2,AKT3,ARL2BP,CCNI2,CCNJ,CCNK,CCNY,CDK1,CLSPN,DUSP10,DYRK1A,DYRK2,EEF2K,FGF2,FGFR1,GPI,HINT2,HIPK2,HKDC1,HNRNPU,HYAL2,IGF1R,ITGAV,ITGB3,ITPKB,KAT2B,KSR2,LPAR3,MAGI3,MAP2K6,MAS1,NOS1,NTRK2,NTRK3,P2RX7,PARP8,PDIK1L,PELI2,PIK3R1,PKN2,PPP1R14C,PRKCB,PTPRJ,RAP2B,RASGRP1,SASH1,SCYL2,SDHD,SOCS7,TLK2,TNKS,TTC7A,UBASH3B,UCK2,ULK1,UQCRB,WNT11
GO:BP	regulation of protein metabolic process	GO:0051246	8.03616e-08	ADAR,ADARB1,ARL2BP,ATG7,CCNI2,CCNJ,CCNK,CCNY,CDYL,CLSPN,DHCR24,DISC1,DTL,DUSP10,DYRK1A,EEF2K,FBXL20,FBXO22,FGF2,FGFR1,GLYR1,HIP1,HIPK2,HYAL2,IGF1R,ITGAV,ITGB3,ITM2C,KAT2B,LARP4,LPAR3,MAGI3,MAP2K6,MAS1,MTF2,NDFIP1,NOS1,NTRK2,NTRK3,P2RX7,PARP8,PCOLCE2,PELI2,PPP1R14C,PRDM12,PSME4,PTPRJ,PURA,RAP2B,RASGRP1,RBM3,RGMA,RHBDD1,RNF144B,RXRA,SASH1,SETD5,SLC39A10,TIA1,UBASH3B,WNT11
GO:BP	regulation of biosynthetic process	GO:0009889	9.31879e-08	ADCY1,AFF4,ARL2BP,BRWD1,CCNK,CDYL,CHRDL1,CSRNP3,CTC1,DDAH1,DYRK2,ENY2,ETS1,FGF2,FGFR1,FUBP3,GLYR1,HINT2,HIPK2,HLF,HNF1A,HNRNPU,HOPX,HOXA11,HYAL2,IRS1,ITGAV,ITM2C,KAT2B,LARP4,LHX2,MAF,MBTPS2,MED10,MED14,MTF2,NCOA3,NOS1,NR2C2,NR4A3,ONECUT2,ORMDL3,PCGF6,PGP,PHIP,POLE3,POU2F1,PPM1A,PRDM12,PRKCB,PURA,RBM3,RGMA,RGMB,RHOQ,RORA,RXRA,SALL3,SBNO1,SLC45A3,SMAD9,SMYD1,SOSTDC1,SOX6,SP3,TAF5,TEF,TFDP1,TIA1,TNK…
GO:BP	regulation of localization	GO:0032879	1.07978e-07	ADARB1,ADCY1,AMOTL1,CASQ2,CDK1,CLIC5,DUSP10,FBXL20,FGF2,FGFR1,HIP1,HNF1A,HNRNPU,HYAL2,IGF1R,IRS1,ITGAV,ITGB3,JPH1,KCND1,KCNG3,KCNJ16,KCTD7,KIAA2022,LDLRAP1,LPL,NDFIP1,NOS1,NPSR1,NR4A3,NTRK3,ONECUT2,P2RX7,PACSIN2,PANX1,PKN2,PPM1A,PPT1,PRKCB,RAP2B,RASGRP1,REEP2,RHOG,RHOQ,RIMS1,RND1,RND2,SASH1,SCFD1,SCN4B,SDHD,SRGAP2,STXBP5L,TIAM1,TMEM231,UBASH3B,WNT11,WNT5B
GO:BP	regulation of signal transduction	GO:0009966	1.27483e-07	ADAR,ARHGEF37,ARL2BP,CASQ2,CCNY,CHRDL1,CMTM3,CNKSR3,DISC1,DUSP10,DYRK1A,ERH,FGF2,FGFR1,GPR161,HINT2,HIP1,HIPK2,HNF1A,HYAL2,IGF1R,IRS1,ITGAV,ITM2C,KCTD21,KCTD8,LDLRAP1,LIMS1,LPAR3,MAGI3,MAP2K6,MAS1,NOS1,NTRK2,NTRK3,ONECUT2,P2RX7,PELI2,PHIP,PPM1A,PPM1B,PRKCB,PTPRJ,RAD9A,RALGPS2,RAP1GAP2,RASGRP1,RGMA,RUNDC3A,SASH1,SEZ6L,SLC39A10,SOSTDC1,TIAM1,TNKS,TRIM25,UBASH3B,UFM1,VEPH1,WNT11,WNT5B,ZMIZ1
GO:BP	regulation of cellular biosynthetic process	GO:0031326	1.43659e-07	ADCY1,AFF4,ARL2BP,BRWD1,CCNK,CDYL,CHRDL1,CSRNP3,CTC1,DDAH1,DYRK2,ENY2,ETS1,FGF2,FGFR1,FUBP3,GLYR1,HINT2,HIPK2,HLF,HNF1A,HNRNPU,HOPX,HOXA11,HYAL2,IRS1,ITM2C,KAT2B,LARP4,LHX2,MAF,MBTPS2,MED10,MED14,MTF2,NCOA3,NOS1,NR2C2,NR4A3,ONECUT2,ORMDL3,PCGF6,PGP,PHIP,POLE3,POU2F1,PPM1A,PRDM12,PRKCB,PURA,RBM3,RGMA,RGMB,RHOQ,RORA,RXRA,SALL3,SBNO1,SLC45A3,SMAD9,SMYD1,SOSTDC1,SOX6,SP3,TAF5,TEF,TFDP1,TIA1,TNKS,TRIM…
GO:BP	regulation of catalytic activity	GO:0050790	1.74273e-07	ADAR,ADARB1,ADRB1,AGFG1,ANP32E,ARHGAP17,ASAP2,CCNI2,CCNJ,CCNK,CCNY,CLSPN,CSRNP3,DHCR24,DNAJC19,DUSP10,FGF2,FGFR1,HIP1,HNRNPU,HYAL2,IGF1R,ITGB3,KAT2B,LPAR3,MAP2K6,MAS1,NOS1,NTRK2,NTRK3,P2RX7,PARP8,PCOLCE2,PDP1,PIK3R1,PPP1R14C,PPT1,PSME4,PTPRJ,RAP1GAP2,RAP2B,RASGRP1,RGMA,SASH1,SGSM1,SLC39A10,SOCS7,SORBS2,SRGAP2,STXBP5L,TIAM1,TNKS,UBASH3B,WNT11
GO:BP	organelle organization	GO:0006996	2.07721e-07	ADD2,AGFG1,AMOTL1,ANP32E,ARHGAP17,ATG7,BRWD1,CASQ2,CCDC103,CDC14B,CDK1,CEP63,COG2,CTC1,DISC1,DNAJC19,DYNC1LI1,DYRK1A,ELMO1,ENY2,EPB41L1,EPB41L5,EXOC8,G3BP2,GLYR1,HIP1,HNF1A,HNRNPU,HOOK3,HOPX,ITGB3,KAT2B,KPNB1,LARP4,MAP6,MAP7D3,METTL8,MTF2,MTSS1,NASP,NOS1,NTRK3,OBSL1,ONECUT2,P2RX7,PACSIN2,PARVA,PCGF6,PHIP,PHLDB2,POLE3,PPT1,PRDM12,PRKCB,PSME4,PURA,RBM3,REEP2,RHOG,RHOQ,RND1,RND2,RSL24D1,SCFD1,SETD1B…
GO:BP	regulation of macromolecule biosynthetic process	GO:0010556	3.18815e-07	ADCY1,AFF4,ARL2BP,BRWD1,CCNK,CDYL,CHRDL1,CSRNP3,CTC1,DYRK2,ENY2,ETS1,FGF2,FGFR1,FUBP3,GLYR1,HINT2,HIPK2,HLF,HNF1A,HNRNPU,HOPX,HOXA11,HYAL2,IRS1,ITGAV,ITM2C,KAT2B,LARP4,LHX2,MAF,MBTPS2,MED10,MED14,MTF2,NCOA3,NOS1,NR2C2,NR4A3,ONECUT2,ORMDL3,PCGF6,PHIP,POLE3,POU2F1,PPM1A,PRDM12,PRKCB,PURA,RBM3,RGMA,RGMB,RHOQ,RORA,RXRA,SALL3,SBNO1,SMAD9,SMYD1,SOSTDC1,SOX6,SP3,TAF5,TEF,TFDP1,TIA1,TNKS,TRIM25,TRPS1,TSH…
GO:BP	regulation of cellular protein metabolic process	GO:0032268	3.67196e-07	ADAR,ADARB1,ARL2BP,ATG7,CCNI2,CCNJ,CCNK,CCNY,CDYL,CLSPN,DHCR24,DISC1,DUSP10,DYRK1A,EEF2K,FBXO22,FGF2,FGFR1,GLYR1,HIP1,HIPK2,HYAL2,IGF1R,ITGB3,KAT2B,LARP4,LPAR3,MAGI3,MAP2K6,MAS1,MTF2,NDFIP1,NOS1,NTRK2,NTRK3,P2RX7,PARP8,PCOLCE2,PELI2,PPP1R14C,PRDM12,PSME4,PTPRJ,PURA,RAP2B,RASGRP1,RBM3,RGMA,RHBDD1,RNF144B,RXRA,SASH1,SETD5,SLC39A10,TIA1,UBASH3B,WNT11
GO:BP	regulation of response to stimulus	GO:0048583	6.09114e-07	ADAMTS18,ADAR,ARHGEF37,ARL2BP,CASQ2,CCNY,CHRDL1,CMTM3,CNKSR3,CTLA4,DDAH1,DISC1,DUSP10,DYRK1A,ERH,FBXO32,FGF2,FGFR1,GPR161,HINT2,HIP1,HIPK2,HNF1A,HOPX,HYAL2,IGF1R,IL20RB,IRS1,ITGAV,ITM2C,KCTD21,KCTD8,LDLRAP1,LIMS1,LPAR3,LPL,MAGI3,MAP2K6,MAS1,MASP1,NOS1,NR4A3,NTRK2,NTRK3,ONECUT2,P2RX7,PELI2,PHIP,PPM1A,PPM1B,PRKCB,PTPRJ,RAD9A,RALGPS2,RAP1GAP2,RASGRP1,RGMA,RORA,RUNDC3A,SASH1,SEZ6L,SLC39A10,SOSTDC1,TI…
GO:BP	regulation of RNA metabolic process	GO:0051252	1.08164e-06	ADCY1,AFF4,ARL2BP,BRWD1,CCNK,CDYL,CHRDL1,CSRNP3,DYRK1A,ENY2,ETS1,FGF2,FGFR1,FUBP3,GLYR1,HINT2,HIPK2,HLF,HNF1A,HNRNPU,HOPX,HOXA11,HYAL2,KAT2B,LHX2,MAF,MBTPS2,MED10,MED14,MTF2,NCL,NCOA3,NOS1,NR2C2,NR4A3,ONECUT2,PCGF6,PHIP,POLE3,POU2F1,PPM1A,PRDM12,PRKCB,PURA,RBM3,RGMA,RGMB,RHOQ,RORA,RXRA,SALL3,SBNO1,SMAD9,SMYD1,SOSTDC1,SOX6,SP3,TAF5,TEF,TFDP1,TIA1,TNKS,TRIM25,TRPS1,TSHZ2,WNT11,YTHDC1,ZBTB33,ZIC4,ZM…
GO:BP	organic substance biosynthetic process	GO:1901576	1.2466e-06	ADCY1,ADI1,AFF4,AK2,ARL2BP,ATG7,BRWD1,CCNK,CDYL,CHRDL1,CHST15,CSRNP3,CTC1,DHCR24,DTL,DYRK2,ELL2,ENY2,ERH,ETS1,FGF2,FGFR1,FUBP3,GLYR1,GPI,HINT2,HIPK2,HLF,HNF1A,HNRNPU,HOPX,HOXA11,HYAL2,IRS1,ITGAV,ITM2C,ITPKB,KAT2B,KDSR,LARP4,LHX2,LPL,MAF,MBTPS2,MED10,MED14,MGAT4A,MRPL18,MTF2,NCOA3,NMNAT2,NOS1,NR2C2,NR4A3,ONECUT2,ORMDL3,P2RX7,PCGF6,PCYT1B,PGP,PHIP,PIGX,POLE3,POU2F1,PPM1A,PRDM12,PRKCB,PRPSAP2,PURA,R…
GO:BP	intracellular signal transduction	GO:0035556	1.45041e-06	ADCY1,ADRB1,AKT3,AMOTL1,ARHGEF37,ASB7,CASQ2,CEP63,DISC1,DTL,DUSP10,DYRK1A,DYRK2,ELMO1,FGF2,FGFR1,GPR161,HINT2,HIPK2,HYAL2,IGF1R,IRS1,ITGAV,KPNB1,KSR2,LPAR3,MAGI3,MAP2K6,MAS1,NOS1,NRG2,NTRK2,NTRK3,P2RX7,PELI2,PKN2,PLCD4,PPM1A,PPM1B,PRKCB,PTPRJ,RAD9A,RALGPS2,RAP1GAP2,RAP2B,RASGRP1,RGS9,RHOG,RHOQ,RND1,RND2,RUNDC3A,SASH1,SEZ6L,SOCS7,TIAM1,TLK2,TRIM25,WNT11
GO:BP	biosynthetic process	GO:0009058	1.57367e-06	ADCY1,ADI1,AFF4,AK2,ARL2BP,ATG7,BRWD1,CCNK,CDYL,CHRDL1,CHST15,CSRNP3,CTC1,DDAH1,DHCR24,DTL,DYRK2,ELL2,ENY2,ERH,ETS1,FGF2,FGFR1,FUBP3,GLYR1,GPI,HINT2,HIPK2,HLF,HNF1A,HNRNPU,HOPX,HOXA11,HYAL2,IRS1,ITGAV,ITM2C,ITPKB,KAT2B,KDSR,LARP4,LHX2,LPL,MAF,MBTPS2,MED10,MED14,MGAT4A,MRPL18,MTF2,NCOA3,NMNAT2,NOS1,NR2C2,NR4A3,ONECUT2,ORMDL3,P2RX7,PCGF6,PCYT1B,PGP,PHIP,PIGX,POLE3,POU2F1,PPM1A,PRDM12,PRKCB,PRPSAP2,…
GO:BP	regulation of multicellular organismal process	GO:0051239	1.73813e-06	ADAMTS18,ADRB1,AMOTL1,BDNF,CASQ2,CTLA4,DISC1,DUSP10,FBXO22,FBXO32,FGF2,FGFR1,FZD3,GOLGA4,GPR161,HIPK2,HOOK3,HOPX,HOXA11,HYAL2,IL20RB,ITGAV,ITM2C,KCND1,KIAA2022,LDLRAP1,LHX2,LPAR3,LPL,MAF,MAP2K6,MAP6,NOS1,NR2C2,NR4A3,NTRK2,NTRK3,OBSL1,P2RX7,PANX1,PHLDB2,PRKCB,RASGRP1,RGMA,RND2,RXRA,SASH1,SCN4B,SDC2,SLC45A3,SOSTDC1,SOX6,STMN2,TIA1,TIAM1,UBASH3B,WNT11,ZMIZ1
GO:BP	transport	GO:0006810	1.75529e-06	ABCC5,ABCC9,ADCY1,ANKH,ARHGAP17,ARL11,ATG7,ATP10D,ATP2B2,CASQ2,CCDC103,CLCN3,CLIC5,COG2,DNAJC19,ELMO1,ENY2,EXOC8,FBXL20,FBXO22,FGFR1,GABRB2,GOLGA4,HIP1,HNF1A,HNRNPU,HOOK3,HYAL2,IGF1R,IRS1,ITGAV,ITGB3,JPH1,KCND1,KCNG3,KCNJ16,KCNMB4,KCTD7,KPNB1,LDLRAP1,LPL,MAP6,MRPL18,NDFIP1,NIPAL3,NIPAL4,NOS1,NPSR1,NR4A3,NTRK2,OSBP,OSBPL9,P2RX7,PACSIN2,PANX1,PITPNB,PPM1A,PPT1,PRKCB,PURA,RASGRP1,REEP2,RHBDD1,RHOG,R…
GO:BP	cellular component morphogenesis	GO:0032989	2.18451e-06	ADARB1,ADCY1,AGFG1,AKAP2,BDNF,BRWD1,CASQ2,CDH18,CLIC5,FZD3,GOLGA4,ITGAV,ITGB3,LARP4,LHX2,LIMS1,LPAR3,MAP6,NPTX1,NR4A3,NTRK2,NTRK3,OBSL1,P2RX7,PACSIN2,PARVA,PHIP,PHLDB2,RHOG,RHOQ,RND1,RND2,SDC2,SOX6,ULK1
GO:BP	regulation of cell differentiation	GO:0045595	2.23711e-06	BDNF,CTLA4,DISC1,DUSP10,FBXO22,FGF2,FGFR1,FZD3,GOLGA4,HNRNPU,HOOK3,HOPX,HOXA11,ITGAV,ITGB3,ITM2C,KIAA2022,LHX2,LIMS1,LPAR3,LPL,MAF,MAP6,NOS1,NTRK2,NTRK3,OBSL1,PHLDB2,RASGRP1,RGMA,RND2,SDC2,SLC45A3,SMYD1,SOSTDC1,SOX6,STMN2,TIAM1,UBASH3B,WNT5B,ZMIZ1
GO:BP	regulation of kinase activity	GO:0043549	2.70845e-06	ADAR,ADARB1,CCNI2,CCNJ,CCNK,CCNY,CLSPN,DUSP10,FGF2,FGFR1,HNRNPU,HYAL2,IGF1R,ITGB3,KAT2B,LPAR3,MAP2K6,MAS1,NTRK3,P2RX7,PARP8,PIK3R1,PTPRJ,RAP2B,RASGRP1,SASH1,SOCS7,UBASH3B,WNT11
GO:BP	regulation of cellular macromolecule biosynthetic process	GO:2000112	3.48897e-06	ADCY1,AFF4,BRWD1,CCNK,CHRDL1,CSRNP3,CTC1,DYRK2,ENY2,ETS1,FGF2,FGFR1,FUBP3,GLYR1,HINT2,HIPK2,HLF,HNF1A,HNRNPU,HOPX,HOXA11,HYAL2,IRS1,ITM2C,KAT2B,LARP4,LHX2,MAF,MBTPS2,MED10,MED14,MTF2,NCOA3,NOS1,NR2C2,NR4A3,ONECUT2,PCGF6,PHIP,POLE3,POU2F1,PPM1A,PRDM12,PRKCB,PURA,RBM3,RGMA,RGMB,RHOQ,RORA,RXRA,SALL3,SBNO1,SMAD9,SMYD1,SOSTDC1,SOX6,SP3,TAF5,TEF,TFDP1,TIA1,TNKS,TRIM25,TRPS1,TSHZ2,WNT11,ZBTB33,ZIC4,ZMIZ…
GO:BP	regulation of gene expression	GO:0010468	4.42688e-06	ADAR,ADCY1,AFF4,BRWD1,CCNK,CHRDL1,CSRNP3,DYRK1A,ENY2,ETS1,FGF2,FGFR1,FUBP3,GLYR1,HINT2,HIPK2,HLF,HNF1A,HNRNPU,HOPX,HOXA11,HYAL2,ITGB3,KAT2B,LARP4,LHX2,MAF,MBTPS2,MED10,MED14,MTF2,NCL,NCOA3,NDFIP1,NOS1,NR2C2,NR4A3,NTRK2,NTRK3,ONECUT2,P2RX7,PCGF6,PHIP,POLE3,POU2F1,PPM1A,PRDM12,PRKCB,PURA,RBM3,RGMA,RGMB,RHBDD1,RHOQ,RORA,RXRA,SALL3,SBNO1,SMAD9,SMYD1,SOSTDC1,SOX6,SP3,TAF5,TEF,TFDP1,TIA1,TNKS,TRIM25,TR…
GO:BP	regulation of RNA biosynthetic process	GO:2001141	4.45162e-06	ADCY1,AFF4,ARL2BP,BRWD1,CCNK,CDYL,CHRDL1,CSRNP3,ENY2,ETS1,FGF2,FGFR1,FUBP3,GLYR1,HINT2,HIPK2,HLF,HNF1A,HNRNPU,HOPX,HOXA11,HYAL2,KAT2B,LHX2,MAF,MBTPS2,MED10,MED14,MTF2,NCOA3,NOS1,NR2C2,NR4A3,ONECUT2,PCGF6,PHIP,POLE3,POU2F1,PPM1A,PRDM12,PRKCB,PURA,RGMA,RGMB,RHOQ,RORA,RXRA,SALL3,SBNO1,SMAD9,SMYD1,SOSTDC1,SOX6,SP3,TAF5,TEF,TFDP1,TNKS,TRIM25,TRPS1,TSHZ2,WNT11,ZBTB33,ZIC4,ZMIZ1,ZNF318,ZNF704
GO:BP	regulation of nucleic acid-templated transcription	GO:1903506	4.45162e-06	ADCY1,AFF4,ARL2BP,BRWD1,CCNK,CDYL,CHRDL1,CSRNP3,ENY2,ETS1,FGF2,FGFR1,FUBP3,GLYR1,HINT2,HIPK2,HLF,HNF1A,HNRNPU,HOPX,HOXA11,HYAL2,KAT2B,LHX2,MAF,MBTPS2,MED10,MED14,MTF2,NCOA3,NOS1,NR2C2,NR4A3,ONECUT2,PCGF6,PHIP,POLE3,POU2F1,PPM1A,PRDM12,PRKCB,PURA,RGMA,RGMB,RHOQ,RORA,RXRA,SALL3,SBNO1,SMAD9,SMYD1,SOSTDC1,SOX6,SP3,TAF5,TEF,TFDP1,TNKS,TRIM25,TRPS1,TSHZ2,WNT11,ZBTB33,ZIC4,ZMIZ1,ZNF318,ZNF704
GO:BP	regulation of nucleobase-containing compound metabolic process	GO:0019219	4.88696e-06	ADCY1,AFF4,ARL2BP,BRWD1,CCNK,CDYL,CHRDL1,CSRNP3,DYRK1A,ENY2,ETS1,FGF2,FGFR1,FUBP3,GLYR1,HINT2,HIPK2,HLF,HNF1A,HNRNPU,HOPX,HOXA11,HYAL2,KAT2B,LHX2,MAF,MBTPS2,MED10,MED14,MTF2,NCL,NCOA3,NOS1,NR2C2,NR4A3,ONECUT2,P2RX7,PCGF6,PHIP,POLE3,POU2F1,PPM1A,PRDM12,PRKCB,PURA,RBM3,RGMA,RGMB,RHOQ,RORA,RXRA,SALL3,SBNO1,SMAD9,SMYD1,SOSTDC1,SOX6,SP3,TAF5,TEF,TFDP1,TIA1,TNKS,TRIM25,TRPS1,TSHZ2,WNT11,YTHDC1,ZBTB33,Z…
GO:BP	positive regulation of gene expression	GO:0010628	5.00478e-06	ADAR,CCNK,CSRNP3,DYRK1A,ENY2,FGF2,FGFR1,GLYR1,HIPK2,HLF,HNF1A,HNRNPU,HOXA11,HYAL2,ITGB3,KAT2B,LARP4,LHX2,MAF,MBTPS2,MED10,MED14,MTF2,NCL,NCOA3,NOS1,NR2C2,NR4A3,NTRK2,NTRK3,ONECUT2,P2RX7,PCGF6,PHIP,POU2F1,PPM1A,RBM3,RHBDD1,RHOQ,RXRA,SOX6,SP3,TEF,TFDP1,TNKS,WNT11,ZMIZ1,ZNF318
GO:BP	establishment of localization	GO:0051234	6.95162e-06	ABCC5,ABCC9,ADCY1,ANKH,ARHGAP17,ARL11,ATG7,ATP10D,ATP2B2,CASQ2,CCDC103,CLCN3,CLIC5,COG2,DNAJC19,ELMO1,ENY2,EXOC8,FBXL20,FBXO22,FGFR1,GABRB2,GOLGA4,HIP1,HNF1A,HNRNPU,HOOK3,HYAL2,IGF1R,IRS1,ITGAV,ITGB3,JPH1,KCND1,KCNG3,KCNJ16,KCNMB4,KCTD7,KPNB1,LDLRAP1,LPL,MAP6,MRPL18,NDFIP1,NIPAL3,NIPAL4,NOS1,NPSR1,NR4A3,NTRK2,OSBP,OSBPL9,P2RX7,PACSIN2,PANX1,PITPNB,PPM1A,PPT1,PRKCB,PURA,RASGRP1,REEP2,RHBDD1,RHOG,R…
GO:BP	cell development	GO:0048468	7.79104e-06	ADARB1,ADCY1,AGFG1,BDNF,CASQ2,CDYL,CLIC5,CLMN,DISC1,DUSP10,FBXO22,FGF2,FGFR1,FZD3,GABRB2,GNAT2,GOLGA4,HNRNPU,HOOK3,HOXA11,ITGAV,ITGB3,ITM2C,KIAA2022,LHX2,LIMS1,LPAR3,MAF,MAP6,NCDN,NOS1,NPTX1,NR4A3,NTRK2,NTRK3,OBSL1,ONECUT2,PARVA,PRDM12,PSME4,RGMA,RHOG,RND2,SDC2,SLC45A3,SOX6,STMN2,ULK1
GO:BP	cell morphogenesis	GO:0000902	7.96001e-06	ADARB1,ADCY1,AKAP2,BDNF,BRWD1,CDH18,CLIC5,FZD3,GOLGA4,ITGAV,ITGB3,LARP4,LHX2,LIMS1,LPAR3,MAP6,NPTX1,NR4A3,NTRK2,NTRK3,OBSL1,P2RX7,PACSIN2,PARVA,PHIP,RHOG,RHOQ,RND1,RND2,SDC2,SOX6,ULK1
GO:BP	nucleic acid-templated transcription	GO:0097659	1.02829e-05	ADCY1,AFF4,ARL2BP,BRWD1,CCNK,CDYL,CHRDL1,CSRNP3,ELL2,ENY2,ETS1,FGF2,FGFR1,FUBP3,GLYR1,HINT2,HIPK2,HLF,HNF1A,HNRNPU,HOPX,HOXA11,HYAL2,KAT2B,LHX2,MAF,MBTPS2,MED10,MED14,MTF2,NCOA3,NOS1,NR2C2,NR4A3,ONECUT2,PCGF6,PHIP,POLE3,POU2F1,PPM1A,PRDM12,PRKCB,PURA,RGMA,RGMB,RHOQ,RORA,RXRA,SALL3,SBNO1,SMAD9,SMYD1,SOSTDC1,SOX6,SP3,TAF5,TEF,TFDP1,TNKS,TRIM25,TRPS1,TSHZ2,WNT11,ZBTB33,ZIC4,ZMIZ1,ZNF318,ZNF704
GO:BP	regulation of transferase activity	GO:0051338	1.04355e-05	ADAR,ADARB1,CCNI2,CCNJ,CCNK,CCNY,CLSPN,DUSP10,FGF2,FGFR1,HNRNPU,HYAL2,IGF1R,ITGB3,KAT2B,LPAR3,MAP2K6,MAS1,NTRK3,P2RX7,PARP8,PIK3R1,PTPRJ,RAP2B,RASGRP1,SASH1,SOCS7,TNKS,UBASH3B,WNT11
GO:BP	regulation of protein modification process	GO:0031399	1.08748e-05	ADAR,ADARB1,ARL2BP,ATG7,CCNI2,CCNJ,CCNK,CCNY,CDYL,CLSPN,DUSP10,DYRK1A,EEF2K,FGF2,FGFR1,GLYR1,HIPK2,HYAL2,IGF1R,ITGB3,KAT2B,LPAR3,MAGI3,MAP2K6,MAS1,MTF2,NDFIP1,NOS1,NTRK2,NTRK3,P2RX7,PARP8,PELI2,PPP1R14C,PRDM12,PTPRJ,RAP2B,RASGRP1,SASH1,SETD5,SLC39A10,UBASH3B,WNT11
GO:BP	RNA biosynthetic process	GO:0032774	1.13659e-05	ADCY1,AFF4,ARL2BP,BRWD1,CCNK,CDYL,CHRDL1,CSRNP3,ELL2,ENY2,ETS1,FGF2,FGFR1,FUBP3,GLYR1,HINT2,HIPK2,HLF,HNF1A,HNRNPU,HOPX,HOXA11,HYAL2,KAT2B,LHX2,MAF,MBTPS2,MED10,MED14,MTF2,NCOA3,NOS1,NR2C2,NR4A3,ONECUT2,PCGF6,PHIP,POLE3,POU2F1,PPM1A,PRDM12,PRKCB,PURA,RGMA,RGMB,RHOQ,RORA,RXRA,SALL3,SBNO1,SMAD9,SMYD1,SOSTDC1,SOX6,SP3,TAF5,TEF,TFDP1,TNKS,TRIM25,TRPS1,TSHZ2,WNT11,ZBTB33,ZIC4,ZMIZ1,ZNF318,ZNF704
GO:BP	cellular biosynthetic process	GO:0044249	1.23908e-05	ADCY1,ADI1,AFF4,AK2,ARL2BP,ATG7,BRWD1,CCNK,CDYL,CHRDL1,CSRNP3,CTC1,DDAH1,DTL,DYRK2,ELL2,ENY2,ERH,ETS1,FGF2,FGFR1,FUBP3,GLYR1,HINT2,HIPK2,HLF,HNF1A,HNRNPU,HOPX,HOXA11,HYAL2,IRS1,ITM2C,KAT2B,KDSR,LARP4,LHX2,LPL,MAF,MBTPS2,MED10,MED14,MGAT4A,MRPL18,MTF2,NCOA3,NMNAT2,NOS1,NR2C2,NR4A3,ONECUT2,ORMDL3,P2RX7,PCGF6,PCYT1B,PGP,PHIP,PIGX,POLE3,POU2F1,PPM1A,PRDM12,PRKCB,PRPSAP2,PURA,RBM3,RGMA,RGMB,RHOQ,RORA,…
GO:BP	regulation of transcription, DNA-templated	GO:0006355	1.28911e-05	ADCY1,AFF4,BRWD1,CCNK,CHRDL1,CSRNP3,ENY2,ETS1,FGF2,FGFR1,FUBP3,GLYR1,HINT2,HIPK2,HLF,HNF1A,HNRNPU,HOPX,HOXA11,HYAL2,KAT2B,LHX2,MAF,MBTPS2,MED10,MED14,MTF2,NCOA3,NOS1,NR2C2,NR4A3,ONECUT2,PCGF6,PHIP,POLE3,POU2F1,PPM1A,PRDM12,PRKCB,PURA,RGMA,RGMB,RHOQ,RORA,RXRA,SALL3,SBNO1,SMAD9,SMYD1,SOSTDC1,SOX6,SP3,TAF5,TEF,TFDP1,TNKS,TRIM25,TRPS1,TSHZ2,WNT11,ZBTB33,ZIC4,ZMIZ1,ZNF318,ZNF704
GO:BP	transcription by RNA polymerase II	GO:0006366	1.55062e-05	BRWD1,CCNK,CHRDL1,CSRNP3,ELL2,ENY2,ETS1,FGF2,FGFR1,GLYR1,HIPK2,HLF,HNF1A,HNRNPU,HOPX,HYAL2,KAT2B,LHX2,MAF,MBTPS2,MED10,MED14,MTF2,NCOA3,NOS1,NR2C2,NR4A3,ONECUT2,PCGF6,PHIP,POU2F1,PPM1A,PRKCB,PURA,RGMA,RGMB,RHOQ,RXRA,SOSTDC1,SOX6,SP3,TAF5,TEF,TFDP1,TNKS,TRPS1,TSHZ2,ZIC4,ZMIZ1,ZNF704
GO:BP	nucleobase-containing compound biosynthetic process	GO:0034654	1.62833e-05	ADCY1,AFF4,AK2,ARL2BP,BRWD1,CCNK,CDYL,CHRDL1,CSRNP3,DTL,ELL2,ENY2,ERH,ETS1,FGF2,FGFR1,FUBP3,GLYR1,HINT2,HIPK2,HLF,HNF1A,HNRNPU,HOPX,HOXA11,HYAL2,KAT2B,LHX2,MAF,MBTPS2,MED10,MED14,MTF2,NCOA3,NMNAT2,NOS1,NR2C2,NR4A3,ONECUT2,PCGF6,PHIP,POLE3,POU2F1,PPM1A,PRDM12,PRKCB,PRPSAP2,PURA,RGMA,RGMB,RHOQ,RORA,RXRA,SALL3,SBNO1,SMAD9,SMYD1,SOSTDC1,SOX6,SP3,TAF5,TEF,TFDP1,TNKS,TRIM25,TRPS1,TSHZ2,UCK2,WNT11,ZBTB3…
GO:BP	macromolecule biosynthetic process	GO:0009059	1.65071e-05	ADCY1,AFF4,ARL2BP,ATG7,BRWD1,CCNK,CDYL,CHRDL1,CSRNP3,CTC1,DTL,DYRK2,ELL2,ENY2,ETS1,FGF2,FGFR1,FUBP3,GLYR1,HINT2,HIPK2,HLF,HNF1A,HNRNPU,HOPX,HOXA11,HYAL2,IRS1,ITGAV,ITM2C,KAT2B,LARP4,LHX2,MAF,MBTPS2,MED10,MED14,MGAT4A,MRPL18,MTF2,NCOA3,NOS1,NR2C2,NR4A3,ONECUT2,ORMDL3,PCGF6,PHIP,PIGX,POLE3,POU2F1,PPM1A,PRDM12,PRKCB,PURA,RBM3,RGMA,RGMB,RHOQ,RORA,RSL24D1,RXRA,SALL3,SBNO1,SMAD9,SMYD1,SOSTDC1,SOX6,SP3,…
GO:BP	positive regulation of cellular protein metabolic process	GO:0032270	1.75671e-05	ARL2BP,ATG7,CCNK,CCNY,CLSPN,DISC1,DYRK1A,FBXO22,FGF2,FGFR1,GLYR1,HIP1,HIPK2,IGF1R,LARP4,LPAR3,MAP2K6,MAS1,MTF2,NDFIP1,NOS1,NTRK2,NTRK3,P2RX7,PARP8,PCOLCE2,PELI2,PRDM12,PSME4,RAP2B,RASGRP1,RGMA,RHBDD1,RNF144B,RXRA,SASH1,SLC39A10,WNT11
GO:BP	positive regulation of cellular biosynthetic process	GO:0031328	1.76023e-05	ARL2BP,CCNK,CSRNP3,CTC1,DDAH1,DYRK2,ENY2,FGF2,FGFR1,GLYR1,HIPK2,HLF,HNF1A,HNRNPU,HOXA11,HYAL2,IRS1,KAT2B,LARP4,LHX2,MAF,MBTPS2,MED10,MED14,MTF2,NCOA3,NOS1,NR2C2,NR4A3,ONECUT2,PCGF6,PHIP,POU2F1,PPM1A,PRKCB,RHOQ,RXRA,SLC45A3,SOX6,SP3,TEF,TFDP1,TNKS,WNT11,ZMIZ1,ZNF318
GO:BP	anatomical structure morphogenesis	GO:0009653	1.86228e-05	ADARB1,ADCY1,AGFG1,AKAP2,AMOTL1,BDNF,BRWD1,CASQ2,CDH18,CLIC5,FGF2,FGFR1,FZD3,GNAT2,GOLGA4,GPI,HIPK2,HNF1A,HOXA11,HYAL2,ITGAV,ITGB3,LARP4,LHX2,LIMS1,LPAR3,MAP6,NPTX1,NR4A3,NTRK2,NTRK3,OBSL1,ONECUT2,P2RX7,PACSIN2,PARVA,PHIP,PHLDB2,PRKCB,RGMA,RHOG,RHOQ,RND1,RND2,RXRA,SASH1,SDC2,SOX6,SP3,STRA6,TMEM231,ULK1,WNT11,ZMIZ1
GO:BP	regulation of phosphate metabolic process	GO:0019220	2.09071e-05	ADAR,ADARB1,ARL2BP,CCNI2,CCNJ,CCNK,CCNY,CDK1,CLSPN,CSRNP3,DUSP10,EEF2K,FGF2,FGFR1,HIPK2,HNRNPU,HYAL2,IGF1R,ITGB3,KAT2B,LPAR3,MAGI3,MAP2K6,MAS1,NOS1,NTRK2,NTRK3,P2RX7,PARP8,PELI2,PIK3R1,PPP1R14C,PTPRJ,RAP2B,RASGRP1,SASH1,SLC39A10,SOCS7,SORBS2,UBASH3B,WNT11
GO:BP	regulation of phosphorus metabolic process	GO:0051174	2.15464e-05	ADAR,ADARB1,ARL2BP,CCNI2,CCNJ,CCNK,CCNY,CDK1,CLSPN,CSRNP3,DUSP10,EEF2K,FGF2,FGFR1,HIPK2,HNRNPU,HYAL2,IGF1R,ITGB3,KAT2B,LPAR3,MAGI3,MAP2K6,MAS1,NOS1,NTRK2,NTRK3,P2RX7,PARP8,PELI2,PIK3R1,PPP1R14C,PTPRJ,RAP2B,RASGRP1,SASH1,SLC39A10,SOCS7,SORBS2,UBASH3B,WNT11
GO:BP	positive regulation of biosynthetic process	GO:0009891	2.30901e-05	ARL2BP,CCNK,CSRNP3,CTC1,DDAH1,DYRK2,ENY2,FGF2,FGFR1,GLYR1,HIPK2,HLF,HNF1A,HNRNPU,HOXA11,HYAL2,IRS1,KAT2B,LARP4,LHX2,MAF,MBTPS2,MED10,MED14,MTF2,NCOA3,NOS1,NR2C2,NR4A3,ONECUT2,PCGF6,PHIP,POU2F1,PPM1A,PRKCB,RHOQ,RXRA,SLC45A3,SOX6,SP3,TEF,TFDP1,TNKS,WNT11,ZMIZ1,ZNF318
GO:BP	positive regulation of RNA metabolic process	GO:0051254	2.46243e-05	ARL2BP,CCNK,CSRNP3,DYRK1A,ENY2,FGF2,FGFR1,GLYR1,HIPK2,HLF,HNF1A,HNRNPU,HOXA11,HYAL2,KAT2B,LHX2,MAF,MBTPS2,MED10,MED14,MTF2,NCL,NCOA3,NOS1,NR2C2,NR4A3,ONECUT2,PCGF6,PHIP,POU2F1,PPM1A,PRKCB,RBM3,RHOQ,RXRA,SOX6,SP3,TEF,TFDP1,TNKS,WNT11,ZMIZ1,ZNF318
GO:BP	response to organic substance	GO:0010033	2.64715e-05	ADAR,BDNF,CASQ2,CHRDL1,DUSP10,FBXO32,FBXO44,FGF2,FGFR1,HIPK2,HNF1A,HNRNPU,HYAL2,IGF1R,IL20RB,IRS1,ITGB3,JKAMP,KAT2B,LDLRAP1,LPL,MAS1,MTF2,NCOA3,NOS1,NR2C2,NR4A3,NTRK2,NTRK3,ONECUT2,P2RX7,PANX1,PARP8,PCOLCE2,PHIP,PIK3R1,PPM1A,PRKCB,RGMA,RGMB,RHBDD1,RHOQ,RNMT,RORA,RXRA,SASH1,SMAD9,SOSTDC1,SOX6,STMN2,TRIM25,UBE4A,UFM1,VEPH1
GO:BP	regulation of phosphorylation	GO:0042325	2.67572e-05	ADAR,ADARB1,ARL2BP,CCNI2,CCNJ,CCNK,CCNY,CDK1,CLSPN,DUSP10,EEF2K,FGF2,FGFR1,HIPK2,HNRNPU,HYAL2,IGF1R,ITGB3,KAT2B,LPAR3,MAGI3,MAP2K6,MAS1,NOS1,NTRK2,NTRK3,P2RX7,PARP8,PELI2,PIK3R1,PPP1R14C,PTPRJ,RAP2B,RASGRP1,SASH1,SOCS7,UBASH3B,WNT11
GO:BP	regulation of protein kinase activity	GO:0045859	2.7356e-05	ADAR,ADARB1,CCNI2,CCNJ,CCNK,CCNY,CLSPN,DUSP10,FGF2,FGFR1,HYAL2,IGF1R,ITGB3,KAT2B,LPAR3,MAP2K6,MAS1,NTRK3,P2RX7,PARP8,PTPRJ,RAP2B,RASGRP1,SASH1,UBASH3B,WNT11
GO:BP	transcription, DNA-templated	GO:0006351	3.14941e-05	ADCY1,AFF4,BRWD1,CCNK,CHRDL1,CSRNP3,ELL2,ENY2,ETS1,FGF2,FGFR1,FUBP3,GLYR1,HINT2,HIPK2,HLF,HNF1A,HNRNPU,HOPX,HOXA11,HYAL2,KAT2B,LHX2,MAF,MBTPS2,MED10,MED14,MTF2,NCOA3,NOS1,NR2C2,NR4A3,ONECUT2,PCGF6,PHIP,POLE3,POU2F1,PPM1A,PRDM12,PRKCB,PURA,RGMA,RGMB,RHOQ,RORA,RXRA,SALL3,SBNO1,SMAD9,SMYD1,SOSTDC1,SOX6,SP3,TAF5,TEF,TFDP1,TNKS,TRIM25,TRPS1,TSHZ2,WNT11,ZBTB33,ZIC4,ZMIZ1,ZNF318,ZNF704
GO:BP	cellular nitrogen compound biosynthetic process	GO:0044271	3.29801e-05	ADCY1,AFF4,AK2,ARL2BP,BRWD1,CCNK,CDYL,CHRDL1,CSRNP3,DDAH1,DTL,ELL2,ENY2,ERH,ETS1,FGF2,FGFR1,FUBP3,GLYR1,HINT2,HIPK2,HLF,HNF1A,HNRNPU,HOPX,HOXA11,HYAL2,KAT2B,LARP4,LHX2,MAF,MBTPS2,MED10,MED14,MRPL18,MTF2,NCOA3,NMNAT2,NOS1,NR2C2,NR4A3,ONECUT2,ORMDL3,P2RX7,PCGF6,PHIP,POLE3,POU2F1,PPM1A,PRDM12,PRKCB,PRPSAP2,PURA,RBM3,RGMA,RGMB,RHOQ,RORA,RSL24D1,RXRA,SALL3,SBNO1,SMAD9,SMYD1,SOSTDC1,SOX6,SP3,ST6GALNAC5…
GO:BP	positive regulation of protein metabolic process	GO:0051247	3.32165e-05	ARL2BP,ATG7,CCNK,CCNY,CLSPN,DISC1,DTL,DYRK1A,FBXO22,FGF2,FGFR1,GLYR1,HIP1,HIPK2,IGF1R,LARP4,LPAR3,MAP2K6,MAS1,MTF2,NDFIP1,NOS1,NTRK2,NTRK3,P2RX7,PARP8,PCOLCE2,PELI2,PRDM12,PSME4,RAP2B,RASGRP1,RGMA,RHBDD1,RNF144B,RXRA,SASH1,SLC39A10,WNT11
GO:BP	heterocycle biosynthetic process	GO:0018130	3.61125e-05	ADCY1,AFF4,AK2,ARL2BP,BRWD1,CCNK,CDYL,CHRDL1,CSRNP3,DTL,ELL2,ENY2,ERH,ETS1,FGF2,FGFR1,FUBP3,GLYR1,HINT2,HIPK2,HLF,HNF1A,HNRNPU,HOPX,HOXA11,HYAL2,KAT2B,LHX2,MAF,MBTPS2,MED10,MED14,MTF2,NCOA3,NMNAT2,NOS1,NR2C2,NR4A3,ONECUT2,PCGF6,PHIP,POLE3,POU2F1,PPM1A,PRDM12,PRKCB,PRPSAP2,PURA,RGMA,RGMB,RHOQ,RORA,RXRA,SALL3,SBNO1,SMAD9,SMYD1,SOSTDC1,SOX6,SP3,TAF5,TEF,TFDP1,TNKS,TRIM25,TRPS1,TSHZ2,UCK2,WNT11,ZBTB3…
GO:BP	regulation of cellular component organization	GO:0051128	3.71325e-05	ADD2,AKAP2,ARHGAP17,BRWD1,CDC14B,DISC1,DYNC1LI1,DYRK1A,FGFR1,G3BP2,GLYR1,GOLGA4,HIP1,HNRNPU,HYAL2,ITGB3,ITM2C,KAT2B,LARP4,LDLRAP1,LIMS1,LPAR3,MAP6,MTF2,NOS1,NTRK2,NTRK3,OBSL1,P2RX7,PACSIN2,PHIP,PHLDB2,PPM1A,PPT1,PRDM12,RBM3,RGMA,RHOG,RHOQ,RND1,RND2,SCFD1,SDC2,SETD5,STMN2,TLK2,TNKS,ULK1,WNT11
GO:BP	response to chemical	GO:0042221	3.71528e-05	ADAR,ATG7,BDNF,CASQ2,CHRDL1,DDAH1,DUSP10,FBXO32,FBXO44,FGF2,FGFR1,FZD3,GNAT2,HIPK2,HNF1A,HNRNPU,HYAL2,IGF1R,IL20RB,IRS1,ITGA9,ITGAV,ITGB3,JKAMP,KAT2B,KCNMB4,LDLRAP1,LHX2,LPL,MAS1,MTF2,NCOA3,NOS1,NR2C2,NR4A3,NTRK2,NTRK3,ONECUT2,P2RX7,PANX1,PARP8,PARVA,PCOLCE2,PHIP,PIK3R1,PPM1A,PRKCB,RGMA,RGMB,RHBDD1,RHOG,RHOQ,RNMT,RORA,RXRA,SASH1,SCFD1,SDHD,SLC34A1,SLC47A2,SMAD9,SOSTDC1,SOX6,STMN2,STRA6,TRIM25,UBE…
GO:BP	nervous system development	GO:0007399	3.97418e-05	ADARB1,ADCY1,ADD2,BDNF,CLIC5,CLMN,DISC1,DUSP10,FGF2,FGFR1,FZD3,GABRB2,GNAT2,GOLGA4,GPR161,HIPK2,HOOK3,ITM2C,KIAA2022,LHX2,LPAR3,MAP6,NCDN,NOS1,NPTX1,NR4A3,NRG2,NTRK2,NTRK3,OBSL1,ONECUT2,PPT1,PRDM12,PURA,RGMA,RHOG,RND2,SDC2,SEZ6L,SLC45A3,SOX6,STMN2,UFM1,ULK1,VPS13A,WNT11,WNT5B,ZIC4
GO:BP	aromatic compound biosynthetic process	GO:0019438	4.08876e-05	ADCY1,AFF4,AK2,ARL2BP,BRWD1,CCNK,CDYL,CHRDL1,CSRNP3,DTL,ELL2,ENY2,ERH,ETS1,FGF2,FGFR1,FUBP3,GLYR1,HINT2,HIPK2,HLF,HNF1A,HNRNPU,HOPX,HOXA11,HYAL2,KAT2B,LHX2,MAF,MBTPS2,MED10,MED14,MTF2,NCOA3,NMNAT2,NOS1,NR2C2,NR4A3,ONECUT2,PCGF6,PHIP,POLE3,POU2F1,PPM1A,PRDM12,PRKCB,PRPSAP2,PURA,RGMA,RGMB,RHOQ,RORA,RXRA,SALL3,SBNO1,SMAD9,SMYD1,SOSTDC1,SOX6,SP3,TAF5,TEF,TFDP1,TNKS,TRIM25,TRPS1,TSHZ2,UCK2,WNT11,ZBTB3…
GO:BP	regulation of transcription by RNA polymerase II	GO:0006357	4.28604e-05	BRWD1,CCNK,CHRDL1,CSRNP3,ENY2,ETS1,FGF2,FGFR1,GLYR1,HIPK2,HLF,HNF1A,HNRNPU,HOPX,HYAL2,KAT2B,LHX2,MAF,MBTPS2,MED10,MED14,MTF2,NCOA3,NOS1,NR2C2,NR4A3,ONECUT2,PCGF6,PHIP,POU2F1,PPM1A,PRKCB,PURA,RGMA,RGMB,RHOQ,RXRA,SOSTDC1,SOX6,SP3,TEF,TFDP1,TNKS,TRPS1,TSHZ2,ZIC4,ZMIZ1,ZNF704
GO:BP	protein phosphorylation	GO:0006468	4.71687e-05	ADAR,ADARB1,AKT3,ARL2BP,CCNI2,CCNJ,CCNK,CCNY,CDK1,CLSPN,DUSP10,DYRK1A,DYRK2,EEF2K,FGF2,FGFR1,HIPK2,HYAL2,IGF1R,ITGAV,ITGB3,KAT2B,KSR2,LPAR3,MAGI3,MAP2K6,MAS1,NOS1,NTRK2,NTRK3,P2RX7,PARP8,PDIK1L,PELI2,PKN2,PRKCB,PTPRJ,RAP2B,RASGRP1,SASH1,SCYL2,TLK2,TNKS,UBASH3B,ULK1,WNT11
GO:BP	regulation of biological quality	GO:0065008	5.16191e-05	ADAMTS18,ADAR,ADCY1,ADD2,ADRB1,AKAP2,ARL2BP,ATP10D,ATP2B2,BRWD1,CASQ2,CLCN3,CTC1,DDAH1,DISC1,FBXL20,FGF2,FGFR1,GABRB2,GOLGA4,GPI,HIP1,HKDC1,HNF1A,HNRNPU,HYAL2,IGF1R,IL20RB,IRS1,ITGAV,ITGB3,JPH1,KCND1,KCNMB4,KCTD7,LDLRAP1,LPAR3,LPL,MAP2K6,NCDN,NDFIP1,NOS1,NPSR1,NR4A3,NTRK2,NTRK3,ORMDL3,P2RX7,PHIP,PPT1,PRKCB,RAP2B,RHOG,RHOQ,RIMS1,RND1,RND2,SCN4B,SLC34A1,SLC39A10,SOX6,SP3,STX3,STXBP5L,SYP,TNKS,TTC7A…
GO:BP	organic cyclic compound biosynthetic process	GO:1901362	5.92311e-05	ADCY1,AFF4,AK2,ARL2BP,BRWD1,CCNK,CDYL,CHRDL1,CSRNP3,DHCR24,DTL,ELL2,ENY2,ERH,ETS1,FGF2,FGFR1,FUBP3,GLYR1,HINT2,HIPK2,HLF,HNF1A,HNRNPU,HOPX,HOXA11,HYAL2,KAT2B,LHX2,MAF,MBTPS2,MED10,MED14,MTF2,NCOA3,NMNAT2,NOS1,NR2C2,NR4A3,ONECUT2,PCGF6,PHIP,POLE3,POU2F1,PPM1A,PRDM12,PRKCB,PRPSAP2,PURA,RGMA,RGMB,RHOQ,RORA,RXRA,SALL3,SBNO1,SMAD9,SMYD1,SOSTDC1,SOX6,SP3,TAF5,TEF,TFDP1,TNKS,TRIM25,TRPS1,TSHZ2,UCK2,WNT1…
GO:BP	regulation of multicellular organismal development	GO:2000026	6.20744e-05	BDNF,CTLA4,DISC1,DUSP10,FBXO22,FGF2,FGFR1,FZD3,GOLGA4,GPR161,HIPK2,HOOK3,HOPX,HOXA11,ITM2C,KIAA2022,LHX2,LPAR3,MAF,MAP6,NOS1,NR2C2,NTRK2,NTRK3,OBSL1,P2RX7,PHLDB2,PRKCB,RASGRP1,RGMA,RND2,RXRA,SASH1,SDC2,SLC45A3,SOSTDC1,SOX6,STMN2,TIAM1,UBASH3B,WNT11,ZMIZ1
GO:BP	RNA metabolic process	GO:0016070	6.22388e-05	ADAR,ADARB1,ADCY1,AFF4,ARL2BP,BRWD1,CCNK,CDYL,CHRDL1,CRNKL1,CSRNP3,DYRK1A,ELL2,ENY2,ETS1,FGF2,FGFR1,FUBP3,GLYR1,HINT2,HIPK2,HLF,HNF1A,HNRNPU,HOPX,HOXA11,HYAL2,KAT2B,LHX2,MAF,MBTPS2,MED10,MED14,METTL8,MTF2,NCL,NCOA3,NOS1,NR2C2,NR4A3,ONECUT2,PCGF6,PHIP,POLE3,POU2F1,PPM1A,PRDM12,PRKCB,PRPF4,PURA,RBM3,RBM47,RGMA,RGMB,RHOQ,RNMT,RORA,RRP1B,RXRA,SALL3,SBNO1,SMAD9,SMYD1,SOSTDC1,SOX6,SP3,TAF5,TEF,TFDP1,TI…
GO:BP	positive regulation of nucleobase-containing compound metabolic process	GO:0045935	6.26264e-05	ARL2BP,CCNK,CSRNP3,DYRK1A,ENY2,FGF2,FGFR1,GLYR1,HIPK2,HLF,HNF1A,HNRNPU,HOXA11,HYAL2,KAT2B,LHX2,MAF,MBTPS2,MED10,MED14,MTF2,NCL,NCOA3,NOS1,NR2C2,NR4A3,ONECUT2,P2RX7,PCGF6,PHIP,POU2F1,PPM1A,PRKCB,RBM3,RHOQ,RXRA,SOX6,SP3,TEF,TFDP1,TNKS,WNT11,ZMIZ1,ZNF318
GO:BP	cellular response to organic substance	GO:0071310	6.54014e-05	ADAR,BDNF,CASQ2,CHRDL1,FBXO32,FGF2,FGFR1,HIPK2,HNRNPU,HYAL2,IGF1R,IL20RB,IRS1,ITGB3,KAT2B,LDLRAP1,LPL,MAS1,MTF2,NCOA3,NOS1,NR2C2,NR4A3,NTRK2,NTRK3,ONECUT2,P2RX7,PARP8,PCOLCE2,PHIP,PIK3R1,PPM1A,PRKCB,RGMA,RGMB,RHBDD1,RHOQ,RNMT,RORA,RXRA,SASH1,SMAD9,SOSTDC1,SOX6,STMN2,TRIM25,UFM1,VEPH1
GO:BP	response to endogenous stimulus	GO:0009719	6.8975e-05	BDNF,CASQ2,CHRDL1,FBXO32,FGF2,FGFR1,HIPK2,HNRNPU,HYAL2,IGF1R,IRS1,ITGB3,KAT2B,LPL,MAS1,NCOA3,NOS1,NR2C2,NR4A3,NTRK2,NTRK3,ONECUT2,PHIP,PIK3R1,PPM1A,RGMA,RGMB,RHOQ,RORA,RXRA,SMAD9,SOSTDC1,SOX6,STMN2,UFM1,VEPH1
GO:BP	positive regulation of macromolecule biosynthetic process	GO:0010557	7.34231e-05	ARL2BP,CCNK,CSRNP3,CTC1,DYRK2,ENY2,FGF2,FGFR1,GLYR1,HIPK2,HLF,HNF1A,HNRNPU,HOXA11,HYAL2,IRS1,KAT2B,LARP4,LHX2,MAF,MBTPS2,MED10,MED14,MTF2,NCOA3,NOS1,NR2C2,NR4A3,ONECUT2,PCGF6,PHIP,POU2F1,PPM1A,PRKCB,RHOQ,RXRA,SOX6,SP3,TEF,TFDP1,TNKS,WNT11,ZMIZ1,ZNF318
GO:BP	nucleobase-containing compound metabolic process	GO:0006139	7.51854e-05	ADAR,ADARB1,ADCY1,AFF4,AK2,ARL2BP,BRWD1,CCNK,CDYL,CHRDL1,CRNKL1,CSRNP3,CTC1,DTL,DYRK1A,ELL2,ENY2,ERH,ETS1,FGF2,FGFR1,FUBP3,GLYR1,GPI,HINT2,HIPK2,HKDC1,HLF,HNF1A,HNRNPU,HOPX,HOXA11,HYAL2,KAT2B,LHX2,MAF,MBTPS2,MED10,MED14,METTL8,MTF2,NCL,NCOA3,NMNAT2,NOS1,NR2C2,NR4A3,ONECUT2,P2RX7,PCGF6,PHIP,POLE3,POU2F1,PPM1A,PRDM12,PRKCB,PRPF4,PRPSAP2,PSME4,PURA,RAD51B,RAD9A,RBM3,RBM47,RGMA,RGMB,RHOQ,RNMT,RORA,RR…
GO:BP	neurogenesis	GO:0022008	0.000103323	ADARB1,ADCY1,BDNF,CLIC5,CLMN,DISC1,DUSP10,FGF2,FGFR1,FZD3,GABRB2,GNAT2,GOLGA4,HIPK2,HOOK3,ITM2C,KIAA2022,LHX2,LPAR3,MAP6,NCDN,NOS1,NPTX1,NR4A3,NTRK2,NTRK3,OBSL1,ONECUT2,PRDM12,RGMA,RHOG,RND2,SDC2,SLC45A3,SOX6,STMN2,ULK1,WNT11,WNT5B
GO:BP	cellular component assembly	GO:0022607	0.000114915	ADAR,ADD2,AGFG1,ATG7,CASQ2,CCDC103,CDC14B,CDH18,CEP63,CRNKL1,DISC1,DYRK1A,G3BP2,GABRB2,HIP1,HNRNPU,HOPX,IGF1R,ITGB3,KAT2B,KCND1,KCNG3,KCTD21,KCTD7,KCTD8,KPNB1,LPAR3,NASP,NTRK3,ONECUT2,P2RX7,PACSIN2,PANX1,PARVA,PHLDB2,PKN2,POLE3,PPM1A,RASGRP1,RBM3,RHOG,RHOQ,RND1,RND2,RSL24D1,SCFD1,STMN2,TIAM1,TMEM231,TNKS,TRPS1,ULK1,UQCRB,VAMP4,VPS4A,WNT11
GO:BP	cellular response to endogenous stimulus	GO:0071495	0.000116342	BDNF,CASQ2,CHRDL1,FBXO32,FGF2,FGFR1,HIPK2,HNRNPU,HYAL2,IGF1R,IRS1,ITGB3,KAT2B,MAS1,NCOA3,NR2C2,NR4A3,NTRK2,NTRK3,ONECUT2,PHIP,PIK3R1,PPM1A,RGMA,RGMB,RHOQ,RORA,RXRA,SMAD9,SOSTDC1,SOX6,STMN2,UFM1,VEPH1
GO:BP	cellular macromolecule biosynthetic process	GO:0034645	0.000126991	ADCY1,AFF4,ATG7,BRWD1,CCNK,CHRDL1,CSRNP3,CTC1,DTL,DYRK2,ELL2,ENY2,ETS1,FGF2,FGFR1,FUBP3,GLYR1,HINT2,HIPK2,HLF,HNF1A,HNRNPU,HOPX,HOXA11,HYAL2,IRS1,ITM2C,KAT2B,LARP4,LHX2,MAF,MBTPS2,MED10,MED14,MGAT4A,MRPL18,MTF2,NCOA3,NOS1,NR2C2,NR4A3,ONECUT2,PCGF6,PHIP,PIGX,POLE3,POU2F1,PPM1A,PRDM12,PRKCB,PURA,RBM3,RGMA,RGMB,RHOQ,RORA,RSL24D1,RXRA,SALL3,SBNO1,SMAD9,SMYD1,SOSTDC1,SOX6,SP3,ST6GAL1,ST6GALNAC5,ST8SIA…
GO:BP	cell surface receptor signaling pathway	GO:0007166	0.000137947	ADAR,ADCYAP1R1,ARL2BP,BDNF,CCNY,CHRDL1,CMTM3,CTLA4,DISC1,ERH,FGF2,FGFR1,FZD3,GPR161,HIP1,HIPK2,HNF1A,HYAL2,IGF1R,IL20RB,IRS1,ITGA9,ITGAV,ITGB3,ITM2C,KCTD21,LIMS1,NR4A3,NTRK2,NTRK3,ONECUT2,P2RX7,PELI2,PHIP,PIK3R1,PPM1A,PPM1B,PRKCB,RGMA,RGMB,RHOQ,SASH1,SLC39A10,SMAD9,SORBS2,SOSTDC1,TMEM231,TNKS,UBASH3B,VEPH1,WNT11,WNT5B,ZMIZ1
GO:BP	positive regulation of molecular function	GO:0044093	0.000158591	ADCY1,ADD2,ADRB1,AGFG1,ARHGAP17,ASAP2,CCNK,CCNY,CLSPN,DNAJC19,FGF2,FGFR1,HIP1,HIPK2,KCTD7,LPAR3,MAP2K6,MAS1,MBTPS2,NOS1,NTRK3,P2RX7,PARP8,PCOLCE2,PDP1,PRKCB,PSME4,RAP1GAP2,RASGRP1,RGMA,SASH1,SGSM1,SLC39A10,SRGAP2,STXBP5L,TIAM1,TNKS,TRIM25,WNT11
GO:BP	gene expression	GO:0010467	0.000176152	ADAR,ADARB1,ADCY1,AFF4,BRWD1,CCNK,CHRDL1,CRNKL1,CSRNP3,DHCR24,DYRK1A,ELL2,ENY2,ETS1,FGF2,FGFR1,FUBP3,GLYR1,HINT2,HIPK2,HLF,HNF1A,HNRNPU,HOPX,HOXA11,HYAL2,ITGB3,KAT2B,LARP4,LHX2,MAF,MBTPS2,MED10,MED14,METTL8,MRPL18,MTF2,NCL,NCOA3,NDFIP1,NOS1,NR2C2,NR4A3,NTRK2,NTRK3,ONECUT2,P2RX7,PCGF6,PHIP,POLE3,POU2F1,PPM1A,PRDM12,PRKCB,PRPF4,PURA,RBM3,RGMA,RGMB,RHBDD1,RHOQ,RNMT,RORA,RRP1B,RSL24D1,RXRA,SALL3,SBNO…
GO:BP	generation of neurons	GO:0048699	0.000176325	ADARB1,ADCY1,BDNF,CLIC5,CLMN,DISC1,FGF2,FGFR1,FZD3,GABRB2,GNAT2,GOLGA4,HIPK2,HOOK3,ITM2C,KIAA2022,LHX2,LPAR3,MAP6,NCDN,NOS1,NPTX1,NR4A3,NTRK2,NTRK3,OBSL1,ONECUT2,PRDM12,RGMA,RHOG,RND2,SDC2,SLC45A3,STMN2,ULK1,WNT11,WNT5B
GO:BP	positive regulation of RNA biosynthetic process	GO:1902680	0.000177696	ARL2BP,CCNK,CSRNP3,ENY2,FGF2,FGFR1,GLYR1,HIPK2,HLF,HNF1A,HNRNPU,HOXA11,HYAL2,KAT2B,LHX2,MAF,MBTPS2,MED10,MED14,MTF2,NCOA3,NOS1,NR2C2,NR4A3,ONECUT2,PCGF6,PHIP,POU2F1,PPM1A,PRKCB,RHOQ,RXRA,SOX6,SP3,TEF,TFDP1,TNKS,WNT11,ZMIZ1,ZNF318
GO:BP	positive regulation of nucleic acid-templated transcription	GO:1903508	0.000177696	ARL2BP,CCNK,CSRNP3,ENY2,FGF2,FGFR1,GLYR1,HIPK2,HLF,HNF1A,HNRNPU,HOXA11,HYAL2,KAT2B,LHX2,MAF,MBTPS2,MED10,MED14,MTF2,NCOA3,NOS1,NR2C2,NR4A3,ONECUT2,PCGF6,PHIP,POU2F1,PPM1A,PRKCB,RHOQ,RXRA,SOX6,SP3,TEF,TFDP1,TNKS,WNT11,ZMIZ1,ZNF318
GO:BP	response to stress	GO:0006950	0.000214121	ADAMTS18,ADAR,ADCY1,ADRB1,ATG7,BDNF,CCNK,CDK1,CEP63,CLSPN,CTLA4,DDAH1,DHCR24,DTL,DUSP10,DYRK1A,DYRK2,FBXL20,FBXO22,FBXO44,FGF2,HIPK2,HNF1A,HOPX,HYAL2,IGF1R,IL20RB,IL6,ITGB3,JKAMP,LPL,MAGI3,MAS1,MASP1,MBTPS2,NOS1,NR4A3,NTRK3,P2RX7,PANX1,PARP8,POLE3,PSME4,RAD51B,RAD9A,RAP2B,RASGRP1,RBM3,RGMA,RHBDD1,RORA,SASH1,SDHD,ST8SIA1,TRIM25,UBA6,UBASH3B,UBE4A,UFM1
GO:BP	positive regulation of signal transduction	GO:0009967	0.00023389	ARL2BP,CMTM3,DISC1,ERH,FGF2,FGFR1,HINT2,HIP1,HIPK2,HYAL2,IGF1R,IRS1,ITM2C,LDLRAP1,LIMS1,LPAR3,MAP2K6,MAS1,NOS1,NTRK2,NTRK3,P2RX7,PELI2,PPM1A,PPM1B,PRKCB,RAD9A,RASGRP1,RUNDC3A,SASH1,SLC39A10,TNKS,TRIM25,WNT11,ZMIZ1
GO:BP	heterocycle metabolic process	GO:0046483	0.000234835	ADAR,ADARB1,ADCY1,AFF4,AK2,ARL2BP,BRWD1,CCNK,CDYL,CHRDL1,CRNKL1,CSRNP3,CTC1,DTL,DYRK1A,ELL2,ENY2,ERH,ETS1,FGF2,FGFR1,FUBP3,GLYR1,GPI,HINT2,HIPK2,HKDC1,HLF,HNF1A,HNRNPU,HOPX,HOXA11,HYAL2,KAT2B,LHX2,MAF,MBTPS2,MED10,MED14,METTL8,MTF2,NCL,NCOA3,NMNAT2,NOS1,NR2C2,NR4A3,ONECUT2,P2RX7,PCGF6,PHIP,POLE3,POU2F1,PPM1A,PRDM12,PRKCB,PRPF4,PRPSAP2,PSME4,PURA,RAD51B,RAD9A,RBM3,RBM47,RGMA,RGMB,RHOQ,RNMT,RORA,RR…
GO:BP	regulation of anatomical structure morphogenesis	GO:0022603	0.000257216	AKAP2,BRWD1,FGF2,FGFR1,FZD3,GOLGA4,HIPK2,HOXA11,ITGB3,LARP4,LIMS1,LPAR3,MAP6,NTRK2,NTRK3,OBSL1,PHIP,PHLDB2,PRKCB,RHOG,RHOQ,RND1,RND2,RXRA,SASH1,SDC2,WNT11
GO:BP	nucleic acid metabolic process	GO:0090304	0.000270068	ADAR,ADARB1,ADCY1,AFF4,ARL2BP,BRWD1,CCNK,CDYL,CHRDL1,CRNKL1,CSRNP3,CTC1,DTL,DYRK1A,ELL2,ENY2,ETS1,FGF2,FGFR1,FUBP3,GLYR1,HINT2,HIPK2,HLF,HNF1A,HNRNPU,HOPX,HOXA11,HYAL2,KAT2B,LHX2,MAF,MBTPS2,MED10,MED14,METTL8,MTF2,NCL,NCOA3,NOS1,NR2C2,NR4A3,ONECUT2,PCGF6,PHIP,POLE3,POU2F1,PPM1A,PRDM12,PRKCB,PRPF4,PSME4,PURA,RAD51B,RAD9A,RBM3,RBM47,RGMA,RGMB,RHOQ,RNMT,RORA,RRP1B,RXRA,SALL3,SBNO1,SMAD9,SMYD1,SOSTDC…
GO:BP	positive regulation of cell communication	GO:0010647	0.000305677	ADCY1,ARL2BP,CMTM3,DISC1,ERH,FGF2,FGFR1,HINT2,HIP1,HIPK2,HYAL2,IGF1R,IRS1,ITM2C,LDLRAP1,LIMS1,LPAR3,MAP2K6,MAS1,NOS1,NTRK2,NTRK3,P2RX7,PELI2,PPM1A,PPM1B,PRKCB,RAD9A,RASGRP1,RIMS1,RUNDC3A,SASH1,SLC39A10,TNKS,TRIM25,WNT11,ZMIZ1
GO:BP	chromatin organization	GO:0006325	0.000349098	ANP32E,CDK1,ENY2,GLYR1,HNF1A,HNRNPU,HOPX,KAT2B,METTL8,MTF2,NASP,NOS1,PCGF6,POLE3,PRDM12,PRKCB,PSME4,SETD1B,SETD5,SMYD1,TAF5,TLK2,WDR82,ZMIZ1
GO:BP	positive regulation of signaling	GO:0023056	0.000352236	ADCY1,ARL2BP,CMTM3,DISC1,ERH,FGF2,FGFR1,HINT2,HIP1,HIPK2,HYAL2,IGF1R,IRS1,ITM2C,LDLRAP1,LIMS1,LPAR3,MAP2K6,MAS1,NOS1,NTRK2,NTRK3,P2RX7,PELI2,PPM1A,PPM1B,PRKCB,RAD9A,RASGRP1,RIMS1,RUNDC3A,SASH1,SLC39A10,TNKS,TRIM25,WNT11,ZMIZ1
GO:BP	macromolecule localization	GO:0033036	0.000366379	ARL11,ARL2BP,ATG7,ATP10D,CDK1,COG2,DHCR24,DISC1,DNAJC19,ENY2,EXOC8,GOLGA4,HNF1A,HNRNPU,HOOK3,HYAL2,IRS1,ITGAV,ITGB3,KPNB1,LDLRAP1,LPL,MRPL18,NDFIP1,OBSL1,OSBP,OSBPL9,P2RX7,PACSIN2,PANX1,PITPNB,PPM1A,PPT1,PURA,RASGRP1,REEP2,RHBDD1,RHOQ,SCAMP5,SCFD1,SGSM1,SSR3,STARD5,STRA6,STX3,STXBP5L,SYNJ2BP,TIA1,TMEM231,TNKS,TTC7A,TULP3,ULK1,VPS13A,VPS53,WNT11
GO:BP	cellular aromatic compound metabolic process	GO:0006725	0.000367567	ADAR,ADARB1,ADCY1,AFF4,AK2,ARL2BP,BRWD1,CCNK,CDYL,CHRDL1,CRNKL1,CSRNP3,CTC1,DTL,DYRK1A,ELL2,ENY2,ERH,ETS1,FGF2,FGFR1,FUBP3,GLYR1,GPI,HINT2,HIPK2,HKDC1,HLF,HNF1A,HNRNPU,HOPX,HOXA11,HYAL2,KAT2B,LHX2,MAF,MBTPS2,MED10,MED14,METTL8,MTF2,NCL,NCOA3,NMNAT2,NOS1,NR2C2,NR4A3,ONECUT2,P2RX7,PCGF6,PHIP,POLE3,POU2F1,PPM1A,PRDM12,PRKCB,PRPF4,PRPSAP2,PSME4,PURA,RAD51B,RAD9A,RBM3,RBM47,RGMA,RGMB,RHOQ,RNMT,RORA,RR…
GO:BP	positive regulation of transcription, DNA-templated	GO:0045893	0.000374263	CCNK,CSRNP3,ENY2,FGF2,FGFR1,GLYR1,HIPK2,HLF,HNF1A,HNRNPU,HOXA11,HYAL2,KAT2B,LHX2,MAF,MBTPS2,MED10,MED14,MTF2,NCOA3,NOS1,NR2C2,NR4A3,ONECUT2,PCGF6,PHIP,POU2F1,PPM1A,RHOQ,RXRA,SOX6,SP3,TEF,TFDP1,TNKS,WNT11,ZMIZ1,ZNF318
GO:BP	regulation of cell development	GO:0060284	0.000389111	BDNF,DISC1,DUSP10,FBXO22,FGF2,FGFR1,FZD3,GOLGA4,HOOK3,HOXA11,ITGB3,ITM2C,KIAA2022,LHX2,LIMS1,LPAR3,MAP6,NOS1,NTRK2,NTRK3,OBSL1,RGMA,RND2,SDC2,SLC45A3,STMN2
GO:BP	cellular component biogenesis	GO:0044085	0.000434378	ADAR,ADD2,AGFG1,ATG7,CASQ2,CCDC103,CDC14B,CDH18,CEP63,CRNKL1,DISC1,DYRK1A,G3BP2,GABRB2,HIP1,HNRNPU,HOPX,IGF1R,ITGB3,KAT2B,KCND1,KCNG3,KCTD21,KCTD7,KCTD8,KPNB1,LPAR3,NASP,NTRK3,ONECUT2,ORMDL3,P2RX7,PACSIN2,PANX1,PARVA,PHLDB2,PKN2,POLE3,PPM1A,RASGRP1,RBM3,RHOG,RHOQ,RND1,RND2,RRP1B,RSL24D1,SCFD1,STMN2,TIAM1,TMEM231,TNKS,TRPS1,ULK1,UQCRB,VAMP4,VPS4A,WNT11
GO:BP	cytoskeleton organization	GO:0007010	0.000487736	ADD2,AGFG1,AMOTL1,ARHGAP17,BRWD1,CASQ2,CCDC103,CDC14B,CEP63,DISC1,DYNC1LI1,DYRK1A,ELMO1,EPB41L1,EPB41L5,HIP1,HNRNPU,HOOK3,ITGB3,KAT2B,KPNB1,LARP4,MAP6,MAP7D3,MTSS1,NTRK3,OBSL1,PACSIN2,PARVA,PHIP,PHLDB2,RHOG,RHOQ,RND1,RND2,SORBS2,STMN2,TNKS,VAMP4,WNT11
GO:BP	organic cyclic compound metabolic process	GO:1901360	0.000638951	ADAR,ADARB1,ADCY1,AFF4,AK2,ARL2BP,BRWD1,CCNK,CDYL,CHRDL1,CRNKL1,CSRNP3,CTC1,DHCR24,DTL,DYRK1A,ELL2,ENY2,ERH,ETS1,FGF2,FGFR1,FUBP3,GLYR1,GPI,HINT2,HIPK2,HKDC1,HLF,HNF1A,HNRNPU,HOPX,HOXA11,HYAL2,KAT2B,LHX2,MAF,MBTPS2,MED10,MED14,METTL8,MTF2,NCL,NCOA3,NMNAT2,NOS1,NR2C2,NR4A3,ONECUT2,P2RX7,PCGF6,PHIP,POLE3,POU2F1,PPM1A,PRDM12,PRKCB,PRPF4,PRPSAP2,PSME4,PURA,RAD51B,RAD9A,RBM3,RBM47,RGMA,RGMB,RHOQ,RNMT,…
GO:BP	regulation of transport	GO:0051049	0.000665285	ADCY1,CASQ2,CLIC5,FBXL20,FGFR1,HIP1,HNF1A,HYAL2,IRS1,ITGAV,ITGB3,KCND1,KCNG3,KCNJ16,KCTD7,LDLRAP1,LPL,NDFIP1,NOS1,NPSR1,NR4A3,P2RX7,PACSIN2,PANX1,PPM1A,PPT1,PRKCB,RASGRP1,REEP2,RHOQ,RIMS1,SCFD1,SCN4B,SDHD,STXBP5L,UBASH3B
GO:BP	cellular response to chemical stimulus	GO:0070887	0.000756575	ADAR,ATG7,BDNF,CASQ2,CHRDL1,DDAH1,FBXO32,FGF2,FGFR1,HIPK2,HNRNPU,HYAL2,IGF1R,IL20RB,IRS1,ITGA9,ITGB3,KAT2B,LDLRAP1,LPL,MAS1,MTF2,NCOA3,NOS1,NR2C2,NR4A3,NTRK2,NTRK3,ONECUT2,P2RX7,PARP8,PARVA,PCOLCE2,PHIP,PIK3R1,PPM1A,PRKCB,RGMA,RGMB,RHBDD1,RHOQ,RNMT,RORA,RXRA,SASH1,SDHD,SMAD9,SOSTDC1,SOX6,STMN2,TRIM25,UFM1,VEPH1
GO:BP	neuron development	GO:0048666	0.000785247	ADARB1,ADCY1,BDNF,CLIC5,CLMN,DISC1,FGFR1,FZD3,GABRB2,GNAT2,GOLGA4,ITM2C,LHX2,LPAR3,MAP6,NCDN,NPTX1,NR4A3,NTRK2,NTRK3,OBSL1,ONECUT2,PRDM12,RGMA,RHOG,RND2,SDC2,STMN2,ULK1
GO:BP	animal organ development	GO:0048513	0.000789973	ADAMTS18,ADAR,ADARB1,ADD2,ARL11,CHRDL1,CLIC5,CTLA4,DHCR24,DISC1,DUSP10,FBXO22,FGF2,FGFR1,FZD3,GABRB2,GNAT2,HIPK2,HLF,HNF1A,HNRNPU,HOOK3,HOPX,HOXA11,HYAL2,IL6,LHX2,MAF,METTL8,NR4A3,NTRK2,NTRK3,ONECUT2,P2RX7,PARVA,PHLDB2,PPT1,PRPSAP2,PRRC2C,RASGRP1,RBM47,RXRA,SEZ6L,SMYD1,SOX6,SP3,STRA6,TIAM1,TMEM231,TTC7A,UBASH3B,UFM1,WNT11,WNT5B,ZMIZ1
GO:BP	cellular nitrogen compound metabolic process	GO:0034641	0.000836225	ADAR,ADARB1,ADCY1,AFF4,AK2,ARL2BP,BRWD1,CCNK,CDYL,CHRDL1,CRNKL1,CSRNP3,CTC1,DDAH1,DTL,DYRK1A,ELL2,ENY2,ERH,ETS1,FGF2,FGFR1,FUBP3,GLYR1,GPI,HINT2,HIPK2,HKDC1,HLF,HNF1A,HNRNPU,HOPX,HOXA11,HYAL2,KAT2B,LARP4,LHX2,MAF,MBTPS2,MED10,MED14,METTL8,MRPL18,MTF2,NCL,NCOA3,NMNAT2,NOS1,NR2C2,NR4A3,ONECUT2,ORMDL3,P2RX7,PCGF6,PHIP,POLE3,POU2F1,PPM1A,PRDM12,PRKCB,PRPF4,PRPSAP2,PSME4,PURA,RAD51B,RAD9A,RBM3,RBM47,R…
GO:BP	regulation of protein phosphorylation	GO:0001932	0.00102393	ADAR,ADARB1,ARL2BP,CCNI2,CCNJ,CCNK,CCNY,CLSPN,DUSP10,EEF2K,FGF2,FGFR1,HIPK2,HYAL2,IGF1R,ITGB3,KAT2B,LPAR3,MAGI3,MAP2K6,MAS1,NOS1,NTRK2,NTRK3,P2RX7,PARP8,PELI2,PTPRJ,RAP2B,RASGRP1,SASH1,UBASH3B,WNT11
GO:BP	neuron differentiation	GO:0030182	0.00118472	ADARB1,ADCY1,BDNF,CLIC5,CLMN,DISC1,FGF2,FGFR1,FZD3,GABRB2,GNAT2,GOLGA4,HIPK2,ITM2C,LHX2,LPAR3,MAP6,NCDN,NPTX1,NR4A3,NTRK2,NTRK3,OBSL1,ONECUT2,PRDM12,RGMA,RHOG,RND2,SDC2,STMN2,ULK1,WNT11,WNT5B
GO:BP	peptidyl-amino acid modification	GO:0018193	0.0014101	ARL2BP,CDK1,CLSPN,DYRK1A,DYRK2,FGFR1,GLYR1,HIPK2,HNF1A,HYAL2,IGF1R,ITGB3,KAT2B,METTL8,MTF2,NOS1,NTRK2,NTRK3,PKN2,POLE3,PRDM12,PRKCB,RAP2B,SENP1,SETD1B,SETD5,TAF5,TLK2,TNKS,ULK1,WDR82,ZMIZ1
GO:BP	cell projection organization	GO:0030030	0.00142981	ADARB1,ADCY1,BDNF,CCDC103,CDC14B,CLIC5,CLMN,DISC1,FGFR1,FZD3,GOLGA4,ITM2C,LHX2,LPAR3,MAP6,NCDN,NPTX1,NR4A3,NTRK2,NTRK3,OBSL1,ONECUT2,P2RX7,PACSIN2,PARVA,PRDM12,RGMA,RHOG,RHOQ,RND2,SDC2,STMN2,TMEM231,ULK1
GO:BP	positive regulation of cell differentiation	GO:0045597	0.00160567	DISC1,DUSP10,FGF2,FGFR1,FZD3,GOLGA4,HNRNPU,HOPX,HOXA11,ITGB3,LIMS1,LPAR3,LPL,MAP6,NTRK2,NTRK3,OBSL1,RASGRP1,RND2,SMYD1,SOX6,STMN2,WNT5B,ZMIZ1
GO:BP	protein localization	GO:0008104	0.00177896	ARL11,ARL2BP,ATG7,CDK1,COG2,DHCR24,DISC1,DNAJC19,ENY2,EXOC8,GOLGA4,HNF1A,HNRNPU,HOOK3,HYAL2,IRS1,ITGAV,ITGB3,KPNB1,LDLRAP1,LPL,NDFIP1,OBSL1,P2RX7,PACSIN2,PANX1,PPM1A,PPT1,PURA,RASGRP1,REEP2,RHBDD1,RHOQ,SCAMP5,SCFD1,SGSM1,SSR3,STX3,STXBP5L,SYNJ2BP,TIA1,TMEM231,TNKS,TTC7A,TULP3,ULK1,VPS13A,VPS53,WNT11
GO:BP	regulation of protein serine/threonine kinase activity	GO:0071900	0.00186746	CCNI2,CCNJ,CCNK,CCNY,DUSP10,FGF2,FGFR1,HYAL2,IGF1R,KAT2B,LPAR3,MAP2K6,NTRK3,P2RX7,PARP8,PTPRJ,RASGRP1,SASH1
GO:BP	positive regulation of developmental process	GO:0051094	0.001906	DISC1,DUSP10,FGF2,FGFR1,FZD3,GOLGA4,HIPK2,HNRNPU,HOPX,HOXA11,ITGB3,LIMS1,LPAR3,LPL,MAP6,NR2C2,NTRK2,NTRK3,OBSL1,P2RX7,PHLDB2,PRKCB,RASGRP1,RND2,SASH1,SMYD1,SOX6,STMN2,WNT5B,ZMIZ1
GO:BP	neuron projection development	GO:0031175	0.00194923	ADARB1,ADCY1,BDNF,CLIC5,CLMN,DISC1,FGFR1,FZD3,GOLGA4,ITM2C,LHX2,LPAR3,MAP6,NCDN,NPTX1,NR4A3,NTRK2,NTRK3,OBSL1,PRDM12,RGMA,RHOG,RND2,SDC2,STMN2,ULK1
GO:BP	positive regulation of catalytic activity	GO:0043085	0.00205946	ADRB1,AGFG1,ARHGAP17,ASAP2,CCNK,CCNY,CLSPN,DNAJC19,FGF2,FGFR1,HIP1,LPAR3,MAP2K6,MAS1,NOS1,NTRK3,P2RX7,PARP8,PCOLCE2,PDP1,PSME4,RAP1GAP2,RASGRP1,RGMA,SASH1,SGSM1,SLC39A10,SRGAP2,STXBP5L,TIAM1,TNKS,WNT11
GO:BP	positive regulation of transcription by RNA polymerase II	GO:0045944	0.00283947	CSRNP3,FGF2,GLYR1,HIPK2,HLF,HNF1A,HNRNPU,HYAL2,KAT2B,LHX2,MAF,MBTPS2,MED10,MED14,MTF2,NCOA3,NOS1,NR2C2,NR4A3,ONECUT2,PCGF6,PHIP,POU2F1,RHOQ,RXRA,SOX6,SP3,TEF,TFDP1,TNKS,ZMIZ1
GO:BP	plasma membrane bounded cell projection organization	GO:0120036	0.00299574	ADARB1,ADCY1,BDNF,CCDC103,CDC14B,CLIC5,CLMN,DISC1,FGFR1,FZD3,GOLGA4,ITM2C,LHX2,LPAR3,MAP6,NCDN,NPTX1,NR4A3,NTRK2,NTRK3,OBSL1,ONECUT2,P2RX7,PARVA,PRDM12,RGMA,RHOG,RHOQ,RND2,SDC2,STMN2,TMEM231,ULK1
GO:BP	positive regulation of response to stimulus	GO:0048584	0.00347113	ARL2BP,CMTM3,CTLA4,DISC1,ERH,FGF2,FGFR1,HINT2,HIP1,HIPK2,HOPX,HYAL2,IGF1R,IRS1,ITM2C,LDLRAP1,LIMS1,LPAR3,LPL,MAP2K6,MAS1,MASP1,NOS1,NR4A3,NTRK2,NTRK3,P2RX7,PELI2,PPM1A,PPM1B,PRKCB,RAD9A,RASGRP1,RUNDC3A,SASH1,SLC39A10,TNKS,TRIM25,WNT11,ZMIZ1
GO:BP	movement of cell or subcellular component	GO:0006928	0.00355094	ADARB1,ADD2,AMOTL1,CCDC103,DISC1,DUSP10,DYNC1LI1,ELMO1,FGF2,FGFR1,FZD3,HNRNPU,HYAL2,IGF1R,ITGA9,ITGAV,ITGB3,KCND1,KIAA2022,KPNB1,LHX2,NR4A3,NTRK2,NTRK3,ONECUT2,PARVA,PKN2,PURA,RAP2B,RASGRP1,RHOG,RND1,RND2,SASH1,SCN4B,SDC2,SRGAP2,TIAM1,WNT11,WNT5B
GO:BP	regulation of cell morphogenesis	GO:0022604	0.00396419	AKAP2,BRWD1,GOLGA4,ITGB3,LARP4,LIMS1,LPAR3,MAP6,NTRK2,NTRK3,OBSL1,PHIP,RHOG,RHOQ,RND1,RND2,SDC2
GO:BP	tissue development	GO:0009888	0.0046951	ADARB1,CDK1,CEP63,CLIC5,DHCR24,DUSP10,FBXO22,FGF2,FGFR1,FZD3,GPI,GPR161,HLF,HNF1A,HNRNPH3,HNRNPU,HOPX,HOXA11,HYAL2,ITGAV,LHX2,MAF,METTL8,NR4A3,NTRK3,ONECUT2,P2RX7,PHLDB2,RGMA,RXRA,SMYD1,SOX6,STRA6,TFDP1,TIAM1,TMEM231,WNT11,WNT5B
GO:BP	positive regulation of protein modification process	GO:0031401	0.00483944	ARL2BP,ATG7,CCNK,CCNY,CLSPN,DYRK1A,FGF2,FGFR1,GLYR1,HIPK2,IGF1R,LPAR3,MAP2K6,MAS1,MTF2,NDFIP1,NOS1,NTRK2,NTRK3,P2RX7,PARP8,PELI2,PRDM12,RAP2B,RASGRP1,SASH1,SLC39A10,WNT11
GO:BP	cell migration	GO:0016477	0.00500601	ADARB1,ADD2,AMOTL1,DISC1,DUSP10,ELMO1,FGF2,FGFR1,FZD3,HYAL2,IGF1R,ITGA9,ITGAV,ITGB3,KIAA2022,NR4A3,NTRK2,NTRK3,ONECUT2,PARVA,PKN2,RAP2B,RHOG,RND1,RND2,SASH1,SDC2,SRGAP2,TIAM1,WNT11,WNT5B
GO:BP	cellular localization	GO:0051641	0.00544364	ADCY1,ARL11,ARL2BP,CASQ2,CDK1,DISC1,DNAJC19,ENY2,FBXL20,FBXO22,GOLGA4,HNRNPU,HOOK3,HYAL2,ITGB3,JPH1,KPNB1,LDLRAP1,MAP6,NOS1,NPSR1,NR4A3,OBSL1,OSBP,P2RX7,PACSIN2,PPM1A,PPT1,PRKCB,PURA,RASGRP1,REEP2,RHBDD1,RHOQ,RIMS1,SCFD1,SCFD2,SGSM1,SORT1,SSR3,STX3,STXBP5L,SYNJ2BP,TIA1,TNKS,TRAPPC10,TTC7A,TULP3,UBASH3B,VPS13A,VPS53,WNT11
GO:BP	positive regulation of multicellular organismal process	GO:0051240	0.0058217	ADRB1,AMOTL1,DISC1,DUSP10,FGF2,FGFR1,FZD3,GOLGA4,HIPK2,HOXA11,HYAL2,IL20RB,LDLRAP1,LPAR3,LPL,MAP6,NOS1,NR2C2,NR4A3,NTRK2,NTRK3,OBSL1,P2RX7,PANX1,PHLDB2,PRKCB,RASGRP1,RND2,SASH1,SOX6,STMN2,WNT11,ZMIZ1
GO:BP	cellular response to growth factor stimulus	GO:0071363	0.00729103	BDNF,CHRDL1,FGF2,FGFR1,HIPK2,HYAL2,ITGB3,NOS1,NTRK2,NTRK3,ONECUT2,PPM1A,PRKCB,RGMA,RGMB,SMAD9,SOSTDC1,SOX6,STMN2,VEPH1
GO:BP	regulation of cell motility	GO:2000145	0.00749841	ADARB1,AMOTL1,DUSP10,FGF2,FGFR1,HYAL2,IGF1R,ITGAV,ITGB3,KIAA2022,NR4A3,NTRK3,ONECUT2,PKN2,RAP2B,RHOG,RND1,RND2,SASH1,SRGAP2,TIAM1,WNT11,WNT5B
GO:BP	regulation of locomotion	GO:0040012	0.00885299	ADARB1,AMOTL1,DUSP10,FGF2,FGFR1,HYAL2,IGF1R,ITGAV,ITGB3,KIAA2022,NR4A3,NTRK3,ONECUT2,PKN2,RAP2B,RHOG,RND1,RND2,SASH1,SRGAP2,TIAM1,TRIM25,WNT11,WNT5B
GO:BP	enzyme linked receptor protein signaling pathway	GO:0007167	0.00886671	BDNF,CHRDL1,FGF2,FGFR1,HIP1,HIPK2,HNF1A,IGF1R,IRS1,ITGB3,NR4A3,NTRK2,NTRK3,ONECUT2,PHIP,PIK3R1,PPM1A,PRKCB,RGMA,RGMB,RHOQ,SMAD9,SOSTDC1,UBASH3B,VEPH1
GO:BP	histone modification	GO:0016570	0.00894933	CDK1,ENY2,GLYR1,HNF1A,HOPX,KAT2B,METTL8,MTF2,NOS1,PCGF6,POLE3,PRDM12,PRKCB,SETD1B,SETD5,TAF5,WDR82
GO:BP	response to growth factor	GO:0070848	0.00972063	BDNF,CHRDL1,FGF2,FGFR1,HIPK2,HYAL2,ITGB3,NOS1,NTRK2,NTRK3,ONECUT2,PPM1A,PRKCB,RGMA,RGMB,SMAD9,SOSTDC1,SOX6,STMN2,VEPH1
GO:CC	cellular_component	GO:0005575	7.33784e-43	ABCC5,ABCC9,ADAM11,ADAM33,ADAR,ADARB1,ADCY1,ADCYAP1R1,ADD2,ADI1,ADRB1,AFF4,AGFG1,AHCY,AK2,AKAP2,AKT3,AMOTL1,ANKH,ANP32E,ARHGAP17,ARL11,ARL2BP,ATG7,ATP10D,ATP2B2,BDNF,BRWD1,CASQ2,CCDC103,CCDC126,CCNI2,CCNJ,CCNK,CCNY,CD93,CDC14B,CDH18,CDK1,CDYL,CELA2A,CEP63,CHST15,CLCN3,CLDN12,CLDN7,CLEC5A,CLIC5,CLMN,CLSPN,CMTM3,CNKSR3,COG2,CRNKL1,CSRNP3,CTC1,CTLA4,CYP19A1,DCAF17,DGCR2,DHCR24,DISC1,DNAJC19,DTL,DUSP…
GO:CC	cell part	GO:0044464	8.53211e-36	ADAR,ADARB1,ADCY1,ADCYAP1R1,ADD2,ADI1,ADRB1,AFF4,AGFG1,AHCY,AK2,AKT3,AMOTL1,ANP32E,ARHGAP17,ARL11,ARL2BP,ATG7,ATP10D,ATP2B2,BDNF,BRWD1,CASQ2,CCDC103,CCNI2,CCNJ,CCNK,CCNY,CD93,CDC14B,CDH18,CDK1,CDYL,CEP63,CLCN3,CLDN7,CLIC5,CLMN,CLSPN,CMTM3,CNKSR3,COG2,CRNKL1,CSRNP3,CTC1,CTLA4,DCAF17,DHCR24,DISC1,DNAJC19,DTL,DUSP10,DYNC1LI1,DYRK1A,DYRK2,ELL2,ELMO1,ENY2,EPB41L1,EPB41L5,ETS1,EXOC8,FAM120C,FBXL20,FBXO…
GO:CC	cell	GO:0005623	1.06127e-34	ADAR,ADARB1,ADCY1,ADCYAP1R1,ADD2,ADI1,ADRB1,AFF4,AGFG1,AHCY,AK2,AKT3,AMOTL1,ANP32E,ARHGAP17,ARL11,ARL2BP,ATG7,ATP10D,ATP2B2,BDNF,BRWD1,CASQ2,CCDC103,CCNI2,CCNJ,CCNK,CCNY,CD93,CDC14B,CDH18,CDK1,CDYL,CEP63,CLCN3,CLDN7,CLIC5,CLMN,CLSPN,CMTM3,CNKSR3,COG2,CRNKL1,CSRNP3,CTC1,CTLA4,DCAF17,DHCR24,DISC1,DNAJC19,DTL,DUSP10,DYNC1LI1,DYRK1A,DYRK2,ELL2,ELMO1,ENY2,EPB41L1,EPB41L5,ETS1,EXOC8,FAM120C,FBXL20,FBXO…
GO:CC	intracellular part	GO:0044424	2.43166e-31	ADAR,ADARB1,ADCY1,ADD2,ADI1,ADRB1,AFF4,AGFG1,AHCY,AK2,AKT3,AMOTL1,ANP32E,ARHGAP17,ARL11,ARL2BP,ATG7,ATP10D,BDNF,BRWD1,CASQ2,CCDC103,CCNI2,CCNJ,CCNK,CCNY,CD93,CDC14B,CDK1,CDYL,CEP63,CLCN3,CLIC5,CLMN,CLSPN,CMTM3,CNKSR3,COG2,CRNKL1,CSRNP3,CTC1,CTLA4,DCAF17,DHCR24,DISC1,DNAJC19,DTL,DUSP10,DYNC1LI1,DYRK1A,DYRK2,ELL2,ELMO1,ENY2,EPB41L1,EPB41L5,ETS1,EXOC8,FAM120C,FBXL20,FBXO22,FBXO32,FBXO44,FGF2,FGFR1,F…
GO:CC	intracellular	GO:0005622	4.05324e-31	ADAR,ADARB1,ADCY1,ADD2,ADI1,ADRB1,AFF4,AGFG1,AHCY,AK2,AKT3,AMOTL1,ANP32E,ARHGAP17,ARL11,ARL2BP,ATG7,ATP10D,BDNF,BRWD1,CASQ2,CCDC103,CCNI2,CCNJ,CCNK,CCNY,CD93,CDC14B,CDK1,CDYL,CEP63,CLCN3,CLIC5,CLMN,CLSPN,CMTM3,CNKSR3,COG2,CRNKL1,CSRNP3,CTC1,CTLA4,DCAF17,DHCR24,DISC1,DNAJC19,DTL,DUSP10,DYNC1LI1,DYRK1A,DYRK2,ELL2,ELMO1,ENY2,EPB41L1,EPB41L5,ETS1,EXOC8,FAM120C,FBXL20,FBXO22,FBXO32,FBXO44,FGF2,FGFR1,F…
GO:CC	organelle	GO:0043226	1.02808e-23	ADAR,ADARB1,ADCY1,ADD2,ADI1,ADRB1,AFF4,AGFG1,AK2,AKT3,AMOTL1,ANP32E,ARHGAP17,ARL2BP,ATP10D,ATP2B2,BDNF,BRWD1,CASQ2,CCDC103,CCNI2,CCNJ,CCNK,CCNY,CD93,CDC14B,CDK1,CDYL,CEP63,CLCN3,CLIC5,CLSPN,CMTM3,COG2,CRNKL1,CSRNP3,CTC1,CTLA4,DCAF17,DHCR24,DISC1,DNAJC19,DTL,DUSP10,DYNC1LI1,DYRK1A,DYRK2,ELL2,ENY2,EPB41L1,EPB41L5,ETS1,EXOC8,FAM120C,FBXO22,FBXO32,FGF2,FGFR1,G3BP2,GABRB2,GLYR1,GNAT2,GOLGA4,GPI,GPR161…
GO:CC	membrane-bounded organelle	GO:0043227	2.76135e-23	ADAR,ADARB1,ADD2,ADI1,ADRB1,AFF4,AGFG1,AK2,AKT3,AMOTL1,ANP32E,ARHGAP17,ARL2BP,ATP10D,BDNF,BRWD1,CASQ2,CCNI2,CCNJ,CCNK,CCNY,CD93,CDC14B,CDK1,CDYL,CLCN3,CLIC5,CLSPN,CMTM3,COG2,CRNKL1,CSRNP3,CTC1,CTLA4,DCAF17,DHCR24,DISC1,DNAJC19,DTL,DUSP10,DYRK1A,DYRK2,ELL2,ENY2,ETS1,EXOC8,FAM120C,FBXO22,FBXO32,FGF2,FGFR1,GLYR1,GOLGA4,GPI,GPR161,HINT2,HIP1,HIPK2,HKDC1,HLF,HMGN2,HNF1A,HNRNPH3,HNRNPU,HOOK3,HOPX,HOXA1…
GO:CC	intracellular organelle	GO:0043229	4.05621e-21	ADAR,ADARB1,ADD2,ADI1,ADRB1,AFF4,AGFG1,AK2,AKT3,AMOTL1,ANP32E,ARHGAP17,ARL2BP,ATP10D,BDNF,BRWD1,CASQ2,CCDC103,CCNI2,CCNJ,CCNK,CCNY,CD93,CDC14B,CDK1,CDYL,CEP63,CLCN3,CLIC5,CLSPN,CMTM3,COG2,CRNKL1,CSRNP3,CTC1,CTLA4,DCAF17,DHCR24,DISC1,DNAJC19,DTL,DUSP10,DYNC1LI1,DYRK1A,DYRK2,ELL2,ENY2,EPB41L1,EPB41L5,ETS1,EXOC8,FAM120C,FBXO22,FBXO32,FGF2,FGFR1,G3BP2,GLYR1,GOLGA4,GPR161,HINT2,HIP1,HIPK2,HKDC1,HLF,HM…
GO:CC	cytoplasm	GO:0005737	5.8913e-21	ADAR,ADARB1,ADCY1,ADD2,ADI1,ADRB1,AGFG1,AHCY,AK2,AKT3,AMOTL1,ANP32E,ARHGAP17,ARL11,ARL2BP,ATG7,ATP10D,BDNF,BRWD1,CASQ2,CCDC103,CCNI2,CCNJ,CCNY,CD93,CDC14B,CDK1,CDYL,CEP63,CLCN3,CLIC5,CLMN,CLSPN,CMTM3,CNKSR3,COG2,CTLA4,DCAF17,DHCR24,DISC1,DNAJC19,DTL,DUSP10,DYNC1LI1,DYRK1A,DYRK2,ELMO1,ENY2,EXOC8,FAM120C,FBXO22,FBXO32,FBXO44,FGF2,FGFR1,FZD3,G3BP2,GLYR1,GNG10,GNG12,GOLGA4,GPI,GPR161,HINT2,HIP1,HIPK2…
GO:CC	intracellular membrane-bounded organelle	GO:0043231	1.1892e-19	ADAR,ADARB1,ADI1,AFF4,AGFG1,AK2,AKT3,AMOTL1,ANP32E,ARHGAP17,ARL2BP,ATP10D,BDNF,BRWD1,CASQ2,CCNI2,CCNJ,CCNK,CCNY,CDC14B,CDK1,CDYL,CLCN3,CLIC5,CLSPN,CMTM3,COG2,CRNKL1,CSRNP3,CTC1,CTLA4,DCAF17,DHCR24,DISC1,DNAJC19,DTL,DUSP10,DYRK1A,DYRK2,ELL2,ENY2,ETS1,FAM120C,FBXO22,FBXO32,FGF2,FGFR1,GLYR1,GOLGA4,HINT2,HIP1,HIPK2,HKDC1,HLF,HMGN2,HNF1A,HNRNPH3,HNRNPU,HOOK3,HOPX,HOXA11,HSDL1,HYAL2,IGF1R,IRS1,ITM2C,JP…
GO:CC	nucleus	GO:0005634	9.70993e-15	ADAR,ADARB1,ADI1,AFF4,AKT3,AMOTL1,ANP32E,ARHGAP17,ARL2BP,ATP10D,BDNF,BRWD1,CCNI2,CCNJ,CCNK,CCNY,CDC14B,CDK1,CDYL,CLIC5,CLSPN,CMTM3,CRNKL1,CSRNP3,CTC1,DCAF17,DHCR24,DTL,DUSP10,DYRK1A,DYRK2,ELL2,ENY2,ETS1,FAM120C,FBXO22,FBXO32,FGF2,FGFR1,GLYR1,HINT2,HIPK2,HLF,HMGN2,HNF1A,HNRNPH3,HNRNPU,HOPX,HOXA11,HYAL2,IRS1,KAT2B,KIAA2022,KPNB1,LHX2,MAF,MAP2K6,MASP1,MED10,MED14,METTL8,MEX3B,MTF2,NASP,NCL,NCOA3,NOS…
GO:CC	membrane	GO:0016020	2.32226e-14	ABCC5,ABCC9,ADAM11,ADAM33,ADCY1,ADCYAP1R1,ADD2,ADI1,ADRB1,AKAP2,AMOTL1,ANKH,ARL11,ATP10D,ATP2B2,CCDC126,CCNY,CD93,CDC14B,CDH18,CHST15,CLCN3,CLDN12,CLDN7,CLEC5A,CLIC5,CLMN,CMTM3,CNKSR3,COG2,CTLA4,CYP19A1,DGCR2,DHCR24,DNAJC19,ELMO1,ENG,EPB41L1,FGFR1,FZD3,GABRB2,GNAT2,GNG10,GNG12,GPI,GPR161,HINT2,HIP1,HNRNPU,HOOK3,HPSE2,HS3ST5,HYAL2,IGDCC3,IGF1R,IL20RB,IRS1,ITGA9,ITGAV,ITGB3,ITM2C,JKAMP,JPH1,KCND1,K…
GO:CC	cytoplasmic part	GO:0044444	1.69755e-13	ADARB1,ADD2,ADRB1,AGFG1,AHCY,AK2,AMOTL1,ANP32E,ARHGAP17,ARL2BP,ATG7,ATP10D,BDNF,BRWD1,CASQ2,CCDC103,CCNY,CD93,CDK1,CEP63,CLCN3,CLSPN,COG2,CTLA4,DCAF17,DHCR24,DISC1,DNAJC19,DTL,DUSP10,ENY2,EXOC8,FAM120C,FBXO32,FGF2,FGFR1,G3BP2,GLYR1,GNG10,GNG12,GOLGA4,GPI,GPR161,HINT2,HIP1,HKDC1,HNRNPU,HOOK3,HSDL1,HYAL2,IRS1,ITGAV,ITM2C,JPH1,KAT2B,KCNG3,KCTD7,KDSR,KPNB1,KSR2,LARP4,LDLRAP1,LMLN,MANEAL,MAP2K6,MAP6,M…
GO:CC	protein-containing complex	GO:0032991	5.23463e-10	ADAR,ADD2,AFF4,AMOTL1,ANP32E,CASQ2,CCDC103,CCNI2,CCNJ,CCNK,CCNY,CDH18,CDK1,CLIC5,COG2,CRNKL1,CTC1,CTLA4,DCAF17,DNAJC19,DTL,DYNC1LI1,DYRK1A,ELL2,ELMO1,ENY2,EXOC8,FBXL20,FBXO32,FBXO44,FGFR1,G3BP2,GLYR1,GNAT2,GNG10,GNG12,HINT2,HIPK2,HNF1A,HNRNPU,HOOK3,HOXA11,HYAL2,IGF1R,ITGA9,ITGAV,ITGB3,JPH1,KAT2B,KCND1,KCNG3,KCNMB4,KCTD8,KPNB1,LARP4,LPL,MED10,MED14,MRPL18,MTF2,MYO5B,NASP,NCL,NR4A3,NTRK2,NTRK3,OBSL…
GO:CC	membrane part	GO:0044425	6.22708e-09	ABCC5,ABCC9,ADAM11,ADAM33,ADCY1,ADCYAP1R1,ADD2,ADRB1,AMOTL1,ANKH,ATP10D,ATP2B2,CCDC126,CD93,CDC14B,CDH18,CHST15,CLCN3,CLDN12,CLDN7,CLEC5A,CLIC5,CLMN,CMTM3,CTLA4,CYP19A1,DGCR2,DHCR24,DNAJC19,ENG,FGFR1,FZD3,GABRB2,GNAT2,GNG10,GNG12,GPI,GPR161,HIP1,HNRNPU,HOOK3,HS3ST5,HYAL2,IGDCC3,IGF1R,IL20RB,IRS1,ITGA9,ITGAV,ITGB3,ITM2C,JKAMP,JPH1,KCND1,KCNG3,KCNJ16,KCNMB4,LDLRAP1,LMAN2L,LMLN,LPAR3,LYSMD3,MAS1,MBT…
GO:CC	plasma membrane	GO:0005886	1.95852e-08	ADCY1,ADD2,ADI1,ADRB1,AMOTL1,ARL11,ATP10D,ATP2B2,CCNY,CD93,CDH18,CLCN3,CLDN7,CTLA4,ELMO1,EPB41L1,FGFR1,FZD3,GABRB2,GNAT2,GNG10,GNG12,GPI,HINT2,HIP1,HYAL2,IGDCC3,IGF1R,IL20RB,IRS1,ITGA9,ITGAV,ITGB3,ITM2C,JPH1,KCND1,KCNG3,KCNJ16,KCNMB4,KCTD7,KSR2,LDLRAP1,LPAR3,LPL,MAS1,NOS1,NPSR1,NPTX1,NTRK2,NTRK3,P2RX7,PACSIN2,PANX1,PCDH9,PKN2,PLCD4,PPM1A,PRKCB,RALGPS2,RAP2B,RASGRP1,REEP2,RGMA,RGMB,RHOG,RHOQ,RIMS1…
GO:CC	cell periphery	GO:0071944	1.96004e-08	ADCY1,ADD2,ADI1,ADRB1,AMOTL1,ARL11,ATP10D,ATP2B2,CCNY,CD93,CDH18,CLCN3,CLDN7,CTLA4,ELMO1,EPB41L1,EXOC8,FGFR1,FZD3,GABRB2,GNAT2,GNG10,GNG12,GPI,HINT2,HIP1,HYAL2,IGDCC3,IGF1R,IL20RB,IRS1,ITGA9,ITGAV,ITGB3,ITM2C,JPH1,KCND1,KCNG3,KCNJ16,KCNMB4,KCTD7,KSR2,LDLRAP1,LPAR3,LPL,MAS1,NOS1,NPSR1,NPTX1,NTRK2,NTRK3,P2RX7,PACSIN2,PANX1,PCDH9,PHLDB2,PKN2,PLCD4,PPM1A,PRKCB,RALGPS2,RAP2B,RASGRP1,REEP2,RGMA,RGMB,RH…
GO:CC	cytosol	GO:0005829	4.11421e-07	ADARB1,AHCY,ARHGAP17,BRWD1,CDK1,DCAF17,DTL,DUSP10,EXOC8,FAM120C,FBXO32,FGF2,FGFR1,G3BP2,GLYR1,GOLGA4,GPI,HINT2,HKDC1,HOOK3,HYAL2,IRS1,ITGAV,KCTD7,KPNB1,KSR2,LARP4,LDLRAP1,LMLN,MAP2K6,MASP1,MEX3B,NCDN,NOS1,OSBP,OSBPL9,PACSIN2,PARVA,PIK3R1,PKN2,PLCD4,PPM1A,PPM1B,PRKCB,PSME4,RAP2B,RASGRP1,RSL24D1,RUNDC3A,SETD1B,SGSM1,SORT1,TFDP1,TIA1,TIAM1,TNKS,TRAPPC10,TRIM25,TTC1,UCK2,ULK1,VPS53,WDYHV1,ZBTB33,ZNF3…
GO:CC	organelle part	GO:0044422	4.13538e-07	ADAR,ADARB1,ADCY1,ADD2,AFF4,AK2,AMOTL1,ANP32E,ARL2BP,ATP10D,ATP2B2,BRWD1,CASQ2,CCDC103,CCNK,CDC14B,CDK1,CEP63,CLCN3,CLSPN,CMTM3,COG2,CRNKL1,CTC1,DCAF17,DISC1,DNAJC19,DTL,DUSP10,DYNC1LI1,ELL2,ENY2,FBXO32,FGF2,FGFR1,GABRB2,GLYR1,GNAT2,GPI,HINT2,HIP1,HIPK2,HMGN2,HNF1A,HNRNPH3,HNRNPU,HOOK3,HOXA11,HYAL2,IFFO2,JPH1,KAT2B,KCND1,KPNB1,LARP4,LDLRAP1,MAP6,MASP1,MED10,MED14,MEX3B,MGAT4A,MRPL18,MTF2,MYO5B,NA…
GO:CC	nuclear part	GO:0044428	5.2354e-07	ADAR,ADARB1,AFF4,AMOTL1,ANP32E,ATP10D,BRWD1,CCNK,CDC14B,CLSPN,CMTM3,CRNKL1,CTC1,DCAF17,DTL,DUSP10,ELL2,ENY2,FBXO32,FGF2,FGFR1,GLYR1,HINT2,HIPK2,HNRNPH3,HNRNPU,HOXA11,HYAL2,KAT2B,KPNB1,MASP1,MED10,MED14,MEX3B,MTF2,NASP,NCL,NOS1,ONECUT2,OSBP,P2RX7,PACSIN2,PARP8,PCGF6,PDIK1L,PKN2,PLCD4,POLE3,POU2F1,PRKCB,PRPF4,PSME4,PURA,RAD51B,RAD9A,RBM3,RNMT,RSL24D1,RXRA,SETD1B,SETD5,SLC34A1,SORBS2,SOX6,SP3,TAF5,T…
GO:CC	nucleoplasm	GO:0005654	8.80414e-07	ADAR,ADARB1,AFF4,ANP32E,ATP10D,CCNK,CLSPN,DCAF17,DUSP10,ELL2,ENY2,FBXO32,GLYR1,HINT2,HIPK2,HNRNPH3,HNRNPU,HOXA11,KAT2B,KPNB1,MASP1,MED10,MED14,MEX3B,MTF2,NASP,NOS1,ONECUT2,OSBP,PACSIN2,PDIK1L,PKN2,POLE3,POU2F1,PRKCB,PRPF4,PSME4,RAD9A,RBM3,RNMT,SETD1B,SETD5,SLC34A1,SORBS2,SOX6,SP3,TAF5,TFDP1,TIA1,TNKS,TRIM25,TRPS1,U2SURP,WDR82,YTHDC1,ZBTB33,ZMAT3,ZMIZ1,ZNF318
GO:CC	intracellular organelle lumen	GO:0070013	1.7602e-06	ADAR,ADARB1,AFF4,AK2,ANP32E,ARL2BP,ATP10D,BRWD1,CASQ2,CCNK,CDC14B,CDK1,CLSPN,CTC1,DCAF17,DNAJC19,DTL,DUSP10,ELL2,ENY2,FBXO32,FGF2,FGFR1,GLYR1,HINT2,HIPK2,HNRNPH3,HNRNPU,HOXA11,KAT2B,KPNB1,MASP1,MED10,MED14,MEX3B,MRPL18,MTF2,NASP,NOS1,ONECUT2,OSBP,PACSIN2,PDIK1L,PKN2,POLE3,POU2F1,PRKCB,PRPF4,PSME4,PURA,RAD9A,RBM3,RNMT,RSL24D1,RXRA,SETD1B,SETD5,SLC34A1,SORBS2,SOX6,SP3,TAF5,TFDP1,TIA1,TNKS,TRIM25,TR…
GO:CC	organelle lumen	GO:0043233	1.7602e-06	ADAR,ADARB1,AFF4,AK2,ANP32E,ARL2BP,ATP10D,BRWD1,CASQ2,CCNK,CDC14B,CDK1,CLSPN,CTC1,DCAF17,DNAJC19,DTL,DUSP10,ELL2,ENY2,FBXO32,FGF2,FGFR1,GLYR1,HINT2,HIPK2,HNRNPH3,HNRNPU,HOXA11,KAT2B,KPNB1,MASP1,MED10,MED14,MEX3B,MRPL18,MTF2,NASP,NOS1,ONECUT2,OSBP,PACSIN2,PDIK1L,PKN2,POLE3,POU2F1,PRKCB,PRPF4,PSME4,PURA,RAD9A,RBM3,RNMT,RSL24D1,RXRA,SETD1B,SETD5,SLC34A1,SORBS2,SOX6,SP3,TAF5,TFDP1,TIA1,TNKS,TRIM25,TR…
GO:CC	membrane-enclosed lumen	GO:0031974	1.7602e-06	ADAR,ADARB1,AFF4,AK2,ANP32E,ARL2BP,ATP10D,BRWD1,CASQ2,CCNK,CDC14B,CDK1,CLSPN,CTC1,DCAF17,DNAJC19,DTL,DUSP10,ELL2,ENY2,FBXO32,FGF2,FGFR1,GLYR1,HINT2,HIPK2,HNRNPH3,HNRNPU,HOXA11,KAT2B,KPNB1,MASP1,MED10,MED14,MEX3B,MRPL18,MTF2,NASP,NOS1,ONECUT2,OSBP,PACSIN2,PDIK1L,PKN2,POLE3,POU2F1,PRKCB,PRPF4,PSME4,PURA,RAD9A,RBM3,RNMT,RSL24D1,RXRA,SETD1B,SETD5,SLC34A1,SORBS2,SOX6,SP3,TAF5,TFDP1,TIA1,TNKS,TRIM25,TR…
GO:CC	nuclear lumen	GO:0031981	4.71482e-06	ADAR,ADARB1,AFF4,ANP32E,ATP10D,BRWD1,CCNK,CDC14B,CLSPN,CTC1,DCAF17,DTL,DUSP10,ELL2,ENY2,FBXO32,FGF2,FGFR1,GLYR1,HINT2,HIPK2,HNRNPH3,HNRNPU,HOXA11,KAT2B,KPNB1,MASP1,MED10,MED14,MEX3B,MTF2,NASP,NOS1,ONECUT2,OSBP,PACSIN2,PDIK1L,PKN2,POLE3,POU2F1,PRKCB,PRPF4,PSME4,PURA,RAD9A,RBM3,RNMT,RSL24D1,RXRA,SETD1B,SETD5,SLC34A1,SORBS2,SOX6,SP3,TAF5,TFDP1,TIA1,TNKS,TRIM25,TRPS1,U2SURP,WDR82,YTHDC1,ZBTB33,ZMAT3,…
GO:CC	catalytic complex	GO:1902494	5.47434e-06	ANP32E,CCDC103,CCNI2,CCNJ,CCNK,CCNY,CDK1,CRNKL1,DCAF17,DTL,DYNC1LI1,ENY2,FBXL20,FBXO32,FBXO44,GNAT2,GNG10,GNG12,HINT2,HNRNPU,IGF1R,KAT2B,MTF2,ORMDL3,PCGF6,PIK3R1,POLE3,PRPSAP2,PSME4,RNF144B,RNMT,SDHD,SETD1B,SETD5,SOCS7,TAF5,UBE2D2,UBE4A,ULK1,UQCRB,WDR82
GO:CC	transferase complex	GO:1990234	7.56925e-06	CCNI2,CCNJ,CCNK,CCNY,CDK1,DCAF17,DTL,ENY2,FBXL20,FBXO32,FBXO44,IGF1R,KAT2B,MTF2,ORMDL3,PCGF6,PIK3R1,POLE3,PRPSAP2,RNF144B,RNMT,SETD1B,SETD5,SOCS7,TAF5,UBE2D2,UBE4A,ULK1,WDR82
GO:CC	endomembrane system	GO:0012505	1.014e-05	ADRB1,ATP10D,BDNF,CASQ2,CLCN3,CLSPN,CMTM3,COG2,CTLA4,DHCR24,DISC1,DUSP10,ENY2,EXOC8,GLYR1,GOLGA4,GPR161,HIP1,HOOK3,ITM2C,JPH1,KCNG3,KDSR,KPNB1,LDLRAP1,MANEAL,MAP6,MGAT4A,NDFIP1,NMNAT2,NOS1,NTRK2,OBSL1,ORMDL3,OSBP,OSBPL9,P2RX7,PACSIN2,PANX1,PARP8,PIGX,PLCD4,POU2F1,PPT1,RAP2B,RASGRP1,REEP2,RHBDD1,RNF24,SCFD1,SEZ6L,SORT1,SSR3,ST6GAL1,ST6GALNAC5,ST8SIA1,STX3,STXBP5L,SYP,TNKS,TRAPPC10,UFM1,VAMP4,VPS13…
GO:CC	intrinsic component of membrane	GO:0031224	2.2343e-05	ABCC5,ABCC9,ADAM11,ADAM33,ADCY1,ADCYAP1R1,ADRB1,ANKH,ATP10D,ATP2B2,CCDC126,CD93,CDC14B,CDH18,CHST15,CLCN3,CLDN12,CLDN7,CLEC5A,CLIC5,CLMN,CMTM3,CTLA4,CYP19A1,DGCR2,DHCR24,ENG,FGFR1,FZD3,GABRB2,GPR161,HNRNPU,HS3ST5,HYAL2,IGDCC3,IGF1R,IL20RB,ITGA9,ITGAV,ITGB3,ITM2C,JKAMP,JPH1,KCND1,KCNG3,KCNJ16,KCNMB4,LMAN2L,LMLN,LPAR3,LYSMD3,MAS1,MBTPS2,MEGF9,MGAT4A,NASP,NDFIP1,NIPAL3,NIPAL4,NPSR1,NPTX1,NRG2,NTRK2,…
GO:CC	neuron part	GO:0097458	2.86872e-05	ADCY1,ADCYAP1R1,ADD2,AGFG1,ATP2B2,BDNF,CLCN3,DISC1,DYRK1A,FBXL20,FZD3,GABRB2,GNAT2,HIP1,HNF1A,HNRNPU,IGF1R,KCND1,LPAR3,MAP6,NCDN,NOS1,NPTX1,NTRK2,NTRK3,P2RX7,PCDH9,PPT1,PRKCB,PURA,RIMS1,SEZ6L,STMN2,STX3,STXBP5L,SYNJ2BP,SYP
GO:CC	intracellular organelle part	GO:0044446	2.99425e-05	ADAR,ADARB1,ADD2,AFF4,AK2,AMOTL1,ANP32E,ARL2BP,ATP10D,BRWD1,CASQ2,CCDC103,CCNK,CDC14B,CDK1,CEP63,CLSPN,CMTM3,COG2,CRNKL1,CTC1,DCAF17,DISC1,DNAJC19,DTL,DUSP10,DYNC1LI1,ELL2,ENY2,FBXO32,FGF2,FGFR1,GLYR1,HINT2,HIP1,HIPK2,HMGN2,HNRNPH3,HNRNPU,HOOK3,HOXA11,HYAL2,IFFO2,JPH1,KAT2B,KPNB1,LARP4,LDLRAP1,MAP6,MASP1,MED10,MED14,MEX3B,MGAT4A,MRPL18,MTF2,MYO5B,NASP,NCL,NMNAT2,NOS1,NTRK2,OBSL1,ONECUT2,ORMDL3,OS…
GO:CC	integral component of membrane	GO:0016021	4.68073e-05	ABCC5,ABCC9,ADAM11,ADAM33,ADCY1,ADCYAP1R1,ADRB1,ANKH,ATP10D,ATP2B2,CCDC126,CD93,CDC14B,CDH18,CHST15,CLCN3,CLDN12,CLDN7,CLEC5A,CLIC5,CLMN,CMTM3,CTLA4,CYP19A1,DGCR2,DHCR24,ENG,FGFR1,FZD3,GABRB2,GPR161,HNRNPU,HS3ST5,IGDCC3,IGF1R,IL20RB,ITGA9,ITGAV,ITGB3,ITM2C,JKAMP,JPH1,KCND1,KCNG3,KCNJ16,KCNMB4,LMAN2L,LMLN,LPAR3,LYSMD3,MAS1,MBTPS2,MEGF9,MGAT4A,NASP,NDFIP1,NIPAL3,NIPAL4,NPSR1,NPTX1,NRG2,NTRK2,NTRK3,…
GO:CC	plasma membrane part	GO:0044459	0.000451411	ADCY1,ADD2,ADRB1,AMOTL1,ATP2B2,CDH18,CLCN3,CTLA4,FGFR1,FZD3,GABRB2,GNAT2,GNG10,GNG12,GPI,HIP1,HYAL2,IGDCC3,IGF1R,IRS1,ITGA9,ITGAV,ITGB3,KCND1,KCNG3,KCNMB4,LDLRAP1,NOS1,NPSR1,NTRK2,NTRK3,P2RX7,PACSIN2,PCDH9,PKN2,REEP2,RGMB,RIMS1,SCN4B,SLC34A1,SLC39A10,SLC45A3,STRA6,STX3,SYNJ2BP,TIAM1,TMEM231,TNFRSF13C,TSPAN9
GO:CC	plasma membrane region	GO:0098590	0.000487448	ADCY1,ADD2,AMOTL1,ATP2B2,FZD3,GABRB2,GPI,HIP1,HYAL2,IRS1,ITGA9,ITGAV,ITGB3,KCND1,LDLRAP1,NOS1,NTRK2,PACSIN2,PKN2,RIMS1,SLC34A1,STX3,SYNJ2BP,TMEM231
GO:CC	cell junction	GO:0030054	0.000938748	AMOTL1,CDH18,CLDN7,EPB41L5,ITGAV,ITGB3,LIMS1,LMLN,MAGI3,MTF2,NTRK2,OSBP,P2RX7,PACSIN2,PANX1,PARVA,PCDH9,PKN2,RAP2B,SCN4B,SYNJ2BP,TIAM1
GO:CC	Golgi apparatus	GO:0005794	0.00229192	CLCN3,CLSPN,COG2,CTLA4,DUSP10,GLYR1,GOLGA4,HIP1,HOOK3,ITM2C,MANEAL,MAP6,MGAT4A,NDFIP1,NMNAT2,OBSL1,OSBP,OSBPL9,PPT1,RASGRP1,RNF24,SCFD1,SORT1,ST6GAL1,ST6GALNAC5,ST8SIA1,TNKS,TRAPPC10,VAMP4,VPS53
GO:CC	synapse part	GO:0044456	0.00327364	ADCY1,ADD2,ATP2B2,BDNF,CLCN3,DISC1,FBXL20,FZD3,GABRB2,HIP1,ITGB3,KCND1,NOS1,NTRK2,P2RX7,PPT1,PRKCB,PURA,RIMS1,STX3,SYNJ2BP,SYP
GO:CC	synapse	GO:0045202	0.00451411	ADCY1,ADD2,ADRB1,ATP2B2,BDNF,CLCN3,DISC1,FBXL20,FZD3,GABRB2,HIP1,ITGB3,KCND1,NMNAT2,NOS1,NTRK2,P2RX7,PACSIN2,PPT1,PRKCB,PURA,RIMS1,STX3,STXBP5L,SYNJ2BP,SYP
GO:CC	transferase complex, transferring phosphorus-containing groups	GO:0061695	0.00466488	CCNI2,CCNJ,CCNK,CCNY,CDK1,IGF1R,PIK3R1,POLE3,PRPSAP2,SETD5,SOCS7,TAF5,ULK1
GO:CC	cell projection	GO:0042995	0.00477176	ADCYAP1R1,AGFG1,AMOTL1,ARL2BP,BDNF,CCDC103,DISC1,DYRK1A,FZD3,GABRB2,GNAT2,GPI,GPR161,HNF1A,HNRNPU,HYAL2,IGF1R,ITGAV,KCND1,LPAR3,MAP6,NCDN,NPTX1,NTRK2,NTRK3,PANX1,PARVA,PCDH9,PKN2,PPT1,PURA,RHOG,STMN2,SYNJ2BP,TMEM231,TULP3
GO:CC	intracellular non-membrane-bounded organelle	GO:0043232	0.0097978	ADAR,ADARB1,ADD2,ANP32E,ARL2BP,BRWD1,CASQ2,CCDC103,CDC14B,CDK1,CDYL,CEP63,CLIC5,CTC1,DISC1,DTL,DYNC1LI1,DYRK1A,DYRK2,EPB41L1,EPB41L5,FBXO32,FGF2,FGFR1,G3BP2,GLYR1,HIP1,HMGN2,HNRNPU,HOOK3,IFFO2,KAT2B,KPNB1,LARP4,LDLRAP1,MAP6,MAP7D3,MRPL18,MTSS1,MYO5B,NASP,NOS1,OBSL1,ONECUT2,OSBP,PACSIN2,PARVA,PKN2,POLE3,PURA,RAD51B,RAD9A,RBM3,REEP2,RHOQ,RIMS1,RNMT,RSL24D1,RXRA,SLC1A4,SLC34A1,TAF5,TIA1,TNKS,TRPS1,W…
GO:CC	non-membrane-bounded organelle	GO:0043228	0.0097978	ADAR,ADARB1,ADD2,ANP32E,ARL2BP,BRWD1,CASQ2,CCDC103,CDC14B,CDK1,CDYL,CEP63,CLIC5,CTC1,DISC1,DTL,DYNC1LI1,DYRK1A,DYRK2,EPB41L1,EPB41L5,FBXO32,FGF2,FGFR1,G3BP2,GLYR1,HIP1,HMGN2,HNRNPU,HOOK3,IFFO2,KAT2B,KPNB1,LARP4,LDLRAP1,MAP6,MAP7D3,MRPL18,MTSS1,MYO5B,NASP,NOS1,OBSL1,ONECUT2,OSBP,PACSIN2,PARVA,PKN2,POLE3,PURA,RAD51B,RAD9A,RBM3,REEP2,RHOQ,RIMS1,RNMT,RSL24D1,RXRA,SLC1A4,SLC34A1,TAF5,TIA1,TNKS,TRPS1,W…
KEGG	KEGG root term	KEGG:00000	7.62928e-11	ABCC5,ABCC9,ADAR,ADCY1,ADCYAP1R1,ADI1,ADRB1,AHCY,AK2,AKT3,AMOTL1,ARHGAP17,ASAP2,ATG7,ATP2B2,BDNF,BTG2,CACNA1I,CASQ2,CDC14B,CDK1,CHST15,CRNKL1,CTLA4,CYP19A1,DHCR24,DUSP10,DYNC1LI1,ETS1,FBXO32,FBXO44,FGF2,FGFR1,FZD3,GABRB2,GNAT2,GNG10,GNG12,GPI,GPR161,HIPK2,HKDC1,HNRNPU,HPSE2,HS3ST5,HYAL2,IGF1R,IL20RB,IL6,IRS1,ITGA9,ITGAV,ITGB3,ITPKB,KAT2B,KCNMB4,KDSR,KPNB1,LDLRAP1,LPAR3,LPL,MAP2K6,MAS1,MBTPS2,MGAT…
KEGG	MAPK signaling pathway	KEGG:04010	0.00523006	AKT3,BDNF,CACNA1I,DUSP10,FGF2,FGFR1,GNG12,IGF1R,MAP2K6,NTRK2,PPM1A,PPM1B,PRKCB,RASGRP1
REAC	REACTOME root term	REAC:0000000	4.14188e-20	ABCC5,ABCC9,ADAM11,ADAMTS18,ADAR,ADCYAP1R1,ADI1,ADRB1,AFF4,AGFG1,AHCY,AK2,AMOTL1,ANKH,ARHGAP17,ARHGEF37,ATG7,ATP10D,ATP2B2,BDNF,BRWD1,CCNK,CDC14B,CDH18,CDK1,CHST15,CLSPN,COG2,CTLA4,CYP19A1,DCAF17,DDAH1,DENND5B,DTL,DUSP10,DYNC1LI1,DYRK2,EEF2K,ELL2,ELMO1,EPB41L1,EPB41L5,ETS1,EXOC8,FBXL20,FBXO22,FBXO32,FBXO41,FBXO44,FGF2,FGFR1,GABRB2,GNAT2,GNG10,GNG12,GOLGA4,GPI,GPR161,HIP1,HIPK2,HNRNPU,HPSE2,HS3ST5…
REAC	Signal Transduction	REAC:R-GGA-162582	9.1066e-07	ADCYAP1R1,ADRB1,AMOTL1,ARHGAP17,ARHGEF37,BDNF,CDC14B,CDK1,DUSP10,DYNC1LI1,EEF2K,ELMO1,FGF2,FGFR1,GNAT2,GNG10,GNG12,GPR161,IGF1R,IRS1,ITGB3,KSR2,LPAR3,NCOA3,NPSR1,NRG2,NTRK2,PDE7B,PIK3R1,PKN2,PPM1A,PRKCB,PTPRJ,RGS9,RHOG,RXRA,SMAD9,SOX6,SRGAP2,STRA6,TFDP1,TIA1,TIAM1,TNKS,TNS4,TULP3,WNT11,WNT5B
REAC	Immune System	REAC:R-GGA-168256	0.000217057	ATG7,BRWD1,CTLA4,DUSP10,DYNC1LI1,ELMO1,FBXL20,FBXO22,FBXO32,FBXO41,FBXO44,FGF2,FGFR1,GPI,IL20RB,IL6,IRS1,KCTD7,KPNB1,KSR2,MAP2K6,MASP1,NOS1,NRG2,ORMDL3,P2RX7,PANX1,PELI2,PIK3R1,PPM1B,PRKCB,PTPRJ,RAP2B,RHOG,RNF144B,SH2D1B,TNFRSF13C,TRIM25,UBE2D2,UBE4A
REAC	Metabolism of proteins	REAC:R-GGA-392499	0.0012705	ADAMTS18,CDK1,CLSPN,COG2,DCAF17,DTL,DYNC1LI1,EXOC8,FBXL20,FBXO22,FBXO32,FBXO41,FBXO44,GNAT2,GNG10,GNG12,HIPK2,IL6,KCTD7,MBTPS2,MGAT4A,MRPL18,RGS9,RORA,RXRA,SCFD1,SDC2,SENP1,ST6GAL1,ST6GALNAC5,ST8SIA1,TNKS,TRAPPC10,UBA6,UBE2D2
WP	WIKIPATHWAYS	WP:000000	2.81602e-06	ADCY1,AKT3,BDNF,CASQ2,CDC14B,CDK1,DUSP10,DYRK1A,ETS1,FGF2,FGFR1,FZD3,GNG10,GNG12,HIP1,IGF1R,ITGA9,ITGAV,ITGB3,LPL,MAP2K6,NR2C2,NTRK2,PDE7B,PIK3R1,PKN2,PPM1A,PRKCB,PRPF4,RASGRP1,RNMT,RORA,RXRA,TAF5,TFDP1,WNT11,WNT5B,ZBTB33
WP	MAPK Signaling Pathway	WP:WP769	0.00742808	BDNF,DUSP10,FGF2,GNG12,MAP2K6,NTRK2,PPM1A,RASGRP1
TF	Transfac	TF:M00000	8.92922e-53	ABCC5,ABCC9,ADAM11,ADAM28,ADAM33,ADAMTS18,ADAR,ADARB1,ADCY1,ADCYAP1R1,ADD2,ADI1,ADRB1,AFF4,AGFG1,AHCY,AK2,AKAP2,AKT3,ALKBH1,AMOTL1,ANKH,ANP32E,ARHGAP17,ARHGEF37,ARL11,ARL2BP,ASAP2,ASB7,ATG7,ATP10D,ATP2B2,BCL7A,BDNF,BRWD1,BTG2,C6ORF132,CASQ2,CCDC103,CCDC126,CCDC142,CCDC89,CCNI2,CCNJ,CCNK,CCNY,CD93,CDC14B,CDH18,CDK1,CDYL,CELA2A,CEP63,CHRDL1,CHST15,CLCN3,CLDN12,CLDN7,CLEC5A,CLIC5,CLMN,CLSPN,CMTM3,CN…
TF	Factor: E2F; motif: GGCGSG; match class: 1	TF:M00803_1	9.22579e-35	ADAMTS18,ADAR,ADARB1,ADRB1,AGFG1,AHCY,AKT3,ALKBH1,ANP32E,ARL2BP,ASAP2,ASB7,ATG7,BCL7A,BRWD1,CCDC103,CCDC142,CCNJ,CCNK,CCNY,CDC14B,CDK1,CDYL,CEP63,CHRDL1,CHST15,CLDN12,CLEC5A,CLMN,CLSPN,CMTM3,CNKSR3,CRNKL1,DCAF17,DDAH1,DENND5B,DGCR2,DHCR24,DNAJC19,DTL,DUSP10,DYNC1LI1,DYRK2,EEF2K,ELL2,EPB41L5,ERH,EXOC8,FAM120C,FAM49A,FBXL20,FBXO22,FBXO32,FBXO41,FBXO44,FZD3,G3BP2,GNG10,GNG12,GOLGA4,GPI,HINT2,HIP1,HI…
TF	Factor: PU.1; motif: AGGAAG	TF:M02031	3.8492e-32	ABCC5,ABCC9,ADAM11,ADAM28,ADAM33,ADAMTS18,ADAR,ADCY1,ADCYAP1R1,ADRB1,AFF4,AGFG1,AHCY,AK2,AKAP2,ALKBH1,AMOTL1,ANP32E,ARHGAP17,ARL11,ARL2BP,ASAP2,ASB7,ATP10D,ATP2B2,BCL7A,BDNF,BRWD1,BTG2,C6ORF132,CASQ2,CCDC103,CCDC126,CCDC89,CCNI2,CCNJ,CCNK,CD93,CDC14B,CDYL,CELA2A,CEP63,CHRDL1,CHST15,CLCN3,CLDN12,CLEC5A,CLIC5,CLMN,CLSPN,CMTM3,CNKSR3,COG2,CRNKL1,CSRNP3,CTC1,CTLA4,CYP19A1,DCAF17,DDAH1,DENND5B,DGCR2,D…
TF	Factor: PU.1; motif: AGGAAG; match class: 0	TF:M02031_0	3.8492e-32	ABCC5,ABCC9,ADAM11,ADAM28,ADAM33,ADAMTS18,ADAR,ADCY1,ADCYAP1R1,ADRB1,AFF4,AGFG1,AHCY,AK2,AKAP2,ALKBH1,AMOTL1,ANP32E,ARHGAP17,ARL11,ARL2BP,ASAP2,ASB7,ATP10D,ATP2B2,BCL7A,BDNF,BRWD1,BTG2,C6ORF132,CASQ2,CCDC103,CCDC126,CCDC89,CCNI2,CCNJ,CCNK,CD93,CDC14B,CDYL,CELA2A,CEP63,CHRDL1,CHST15,CLCN3,CLDN12,CLEC5A,CLIC5,CLMN,CLSPN,CMTM3,CNKSR3,COG2,CRNKL1,CSRNP3,CTC1,CTLA4,CYP19A1,DCAF17,DDAH1,DENND5B,DGCR2,D…
TF	Factor: E2F; motif: GGCGSG; match class: 0	TF:M00803_0	1.60795e-31	ADAM11,ADAMTS18,ADAR,ADARB1,ADI1,ADRB1,AGFG1,AHCY,AK2,AKT3,ALKBH1,ANP32E,ARHGAP17,ARL2BP,ASAP2,ASB7,ATG7,BCL7A,BRWD1,BTG2,C6ORF132,CCDC103,CCDC142,CCNJ,CCNK,CCNY,CDC14B,CDH18,CDK1,CDYL,CEP63,CHRDL1,CHST15,CLDN12,CLEC5A,CLMN,CLSPN,CMTM3,CNKSR3,COG2,CRNKL1,CTC1,DCAF17,DDAH1,DENND5B,DGCR2,DHCR24,DNAJC19,DTL,DUSP10,DYNC1LI1,DYRK2,EEF2K,ELL2,ENG,ENY2,EPB41L5,ERH,EXOC8,FAM120C,FAM46C,FAM49A,FBXL20,FBXO…
TF	Factor: E2F; motif: GGCGSG	TF:M00803	1.60795e-31	ADAM11,ADAMTS18,ADAR,ADARB1,ADI1,ADRB1,AGFG1,AHCY,AK2,AKT3,ALKBH1,ANP32E,ARHGAP17,ARL2BP,ASAP2,ASB7,ATG7,BCL7A,BRWD1,BTG2,C6ORF132,CCDC103,CCDC142,CCNJ,CCNK,CCNY,CDC14B,CDH18,CDK1,CDYL,CEP63,CHRDL1,CHST15,CLDN12,CLEC5A,CLMN,CLSPN,CMTM3,CNKSR3,COG2,CRNKL1,CTC1,DCAF17,DDAH1,DENND5B,DGCR2,DHCR24,DNAJC19,DTL,DUSP10,DYNC1LI1,DYRK2,EEF2K,ELL2,ENG,ENY2,EPB41L5,ERH,EXOC8,FAM120C,FAM46C,FAM49A,FBXL20,FBXO…
TF	Factor: Pax-3; motif: NNNNNNCGTCACGSTYNNNNN; match class: 0	TF:M00327_0	1.05191e-28	ABCC5,ABCC9,ADAM11,ADAM28,ADAM33,ADAMTS18,ADAR,ADARB1,ADCYAP1R1,ADD2,ADI1,ADRB1,AFF4,AGFG1,AK2,AKT3,ALKBH1,ANP32E,ARHGAP17,ARHGEF37,ARL2BP,ASAP2,ASB7,ATG7,ATP10D,ATP2B2,BCL7A,BRWD1,BTG2,CASQ2,CCDC103,CCDC142,CCDC89,CCNI2,CCNJ,CCNK,CD93,CDC14B,CDH18,CDK1,CELA2A,CEP63,CHRDL1,CHST15,CLDN12,CLDN7,CLEC5A,CLSPN,CMTM3,CNKSR3,COG2,CRNKL1,CSRNP3,CTC1,CTLA4,DCAF17,DDAH1,DENND5B,DGCR2,DHCR24,DISC1,DNAJC19,D…
TF	Factor: Pax-3; motif: NNNNNNCGTCACGSTYNNNNN	TF:M00327	1.05191e-28	ABCC5,ABCC9,ADAM11,ADAM28,ADAM33,ADAMTS18,ADAR,ADARB1,ADCYAP1R1,ADD2,ADI1,ADRB1,AFF4,AGFG1,AK2,AKT3,ALKBH1,ANP32E,ARHGAP17,ARHGEF37,ARL2BP,ASAP2,ASB7,ATG7,ATP10D,ATP2B2,BCL7A,BRWD1,BTG2,CASQ2,CCDC103,CCDC142,CCDC89,CCNI2,CCNJ,CCNK,CD93,CDC14B,CDH18,CDK1,CELA2A,CEP63,CHRDL1,CHST15,CLDN12,CLDN7,CLEC5A,CLSPN,CMTM3,CNKSR3,COG2,CRNKL1,CSRNP3,CTC1,CTLA4,DCAF17,DDAH1,DENND5B,DGCR2,DHCR24,DISC1,DNAJC19,D…
TF	Factor: Pax-5; motif: RRMSWGANWYCTNRAGCGKRACSRYNSM; match class: 0	TF:M00144_0	6.7564e-26	ABCC5,ADAM11,ADAM33,ADAMTS18,ADAR,ADARB1,ADD2,ADRB1,AFF4,AGFG1,AHCY,AKT3,ALKBH1,ARHGAP17,ARL11,ARL2BP,ASAP2,ASB7,ATG7,BCL7A,BDNF,BRWD1,BTG2,C6ORF132,CCDC103,CCDC142,CCNI2,CCNJ,CCNK,CCNY,CD93,CDC14B,CDH18,CDK1,CDYL,CEP63,CHRDL1,CHST15,CLDN12,CLEC5A,CLIC5,CLMN,CLSPN,CMTM3,CNKSR3,COG2,CRNKL1,DCAF17,DDAH1,DENND5B,DGCR2,DHCR24,DISC1,DNAJC19,DTL,DUSP10,DYNC1LI1,DYRK2,EEF2K,ELL2,ENG,ENY2,EPB41L5,ERH,ETS…
TF	Factor: Pax-5; motif: RRMSWGANWYCTNRAGCGKRACSRYNSM	TF:M00144	6.7564e-26	ABCC5,ADAM11,ADAM33,ADAMTS18,ADAR,ADARB1,ADD2,ADRB1,AFF4,AGFG1,AHCY,AKT3,ALKBH1,ARHGAP17,ARL11,ARL2BP,ASAP2,ASB7,ATG7,BCL7A,BDNF,BRWD1,BTG2,C6ORF132,CCDC103,CCDC142,CCNI2,CCNJ,CCNK,CCNY,CD93,CDC14B,CDH18,CDK1,CDYL,CEP63,CHRDL1,CHST15,CLDN12,CLEC5A,CLIC5,CLMN,CLSPN,CMTM3,CNKSR3,COG2,CRNKL1,DCAF17,DDAH1,DENND5B,DGCR2,DHCR24,DISC1,DNAJC19,DTL,DUSP10,DYNC1LI1,DYRK2,EEF2K,ELL2,ENG,ENY2,EPB41L5,ERH,ETS…
TF	Factor: Sp1; motif: GGGGCGGGGC	TF:M00931	9.83042e-26	ABCC5,ADAM11,ADAM33,ADAR,ADARB1,ADCYAP1R1,ADD2,ADRB1,AGFG1,AK2,AKT3,ALKBH1,ARHGAP17,ASAP2,ASB7,BCL7A,BRWD1,BTG2,C6ORF132,CCNJ,CCNK,CDC14B,CDH18,CDK1,CDYL,CLDN12,CLDN7,CLMN,CLSPN,CMTM3,CNKSR3,COG2,DCAF17,DDAH1,DENND5B,DGCR2,DHCR24,DNAJC19,DTL,DUSP10,DYNC1LI1,DYRK2,EEF2K,ELL2,EPB41L5,ERH,EXOC8,FAM120C,FAM46C,FBXL20,FBXO22,FBXO32,FBXO44,FZD3,G3BP2,GABRB2,GLYR1,GNAT2,GNG12,GPI,HINT2,HIP1,HIPK2,HLF,HM…
TF	Factor: Sp1; motif: GGGGCGGGGC; match class: 0	TF:M00931_0	9.83042e-26	ABCC5,ADAM11,ADAM33,ADAR,ADARB1,ADCYAP1R1,ADD2,ADRB1,AGFG1,AK2,AKT3,ALKBH1,ARHGAP17,ASAP2,ASB7,BCL7A,BRWD1,BTG2,C6ORF132,CCNJ,CCNK,CDC14B,CDH18,CDK1,CDYL,CLDN12,CLDN7,CLMN,CLSPN,CMTM3,CNKSR3,COG2,DCAF17,DDAH1,DENND5B,DGCR2,DHCR24,DNAJC19,DTL,DUSP10,DYNC1LI1,DYRK2,EEF2K,ELL2,EPB41L5,ERH,EXOC8,FAM120C,FAM46C,FBXL20,FBXO22,FBXO32,FBXO44,FZD3,G3BP2,GABRB2,GLYR1,GNAT2,GNG12,GPI,HINT2,HIP1,HIPK2,HLF,HM…
TF	Factor: E2F-4; motif: NTTTCSCGCC	TF:M07380	3.57697e-24	ABCC5,ADAM11,ADAMTS18,ADAR,ADARB1,ADI1,ADRB1,AGFG1,AHCY,AKT3,ANP32E,ARHGAP17,ARHGEF37,ARL11,ARL2BP,ASAP2,ASB7,ATG7,ATP10D,BCL7A,BRWD1,BTG2,CCDC142,CCNI2,CCNJ,CCNK,CCNY,CD93,CDC14B,CDH18,CDK1,CDYL,CEP63,CHRDL1,CLDN12,CLMN,CLSPN,COG2,CRNKL1,CTC1,DCAF17,DENND5B,DGCR2,DNAJC19,DTL,DUSP10,DYNC1LI1,DYRK2,EEF2K,ELL2,ENG,EPB41L5,ERH,EXOC8,FAM120C,FBXL20,FBXO22,FBXO32,FBXO41,FBXO44,FZD3,G3BP2,GABRB2,GLYR1,…
TF	Factor: E2F-4; motif: NTTTCSCGCC; match class: 0	TF:M07380_0	3.57697e-24	ABCC5,ADAM11,ADAMTS18,ADAR,ADARB1,ADI1,ADRB1,AGFG1,AHCY,AKT3,ANP32E,ARHGAP17,ARHGEF37,ARL11,ARL2BP,ASAP2,ASB7,ATG7,ATP10D,BCL7A,BRWD1,BTG2,CCDC142,CCNI2,CCNJ,CCNK,CCNY,CD93,CDC14B,CDH18,CDK1,CDYL,CEP63,CHRDL1,CLDN12,CLMN,CLSPN,COG2,CRNKL1,CTC1,DCAF17,DENND5B,DGCR2,DNAJC19,DTL,DUSP10,DYNC1LI1,DYRK2,EEF2K,ELL2,ENG,EPB41L5,ERH,EXOC8,FAM120C,FBXL20,FBXO22,FBXO32,FBXO41,FBXO44,FZD3,G3BP2,GABRB2,GLYR1,…
TF	Factor: Churchill; motif: CGGGNN; match class: 0	TF:M00986_0	9.45591e-24	ADAM11,ADAM33,ADAMTS18,ADAR,ADARB1,ADCYAP1R1,ADD2,ADI1,ADRB1,AFF4,AGFG1,AHCY,AK2,AKT3,ALKBH1,ANP32E,ARHGAP17,ARHGEF37,ARL2BP,ASAP2,ASB7,ATG7,BCL7A,BRWD1,BTG2,C6ORF132,CCDC103,CCDC142,CCNJ,CCNK,CCNY,CD93,CDC14B,CDH18,CDK1,CDYL,CEP63,CHRDL1,CHST15,CLDN7,CLEC5A,CLMN,CLSPN,CNKSR3,COG2,CRNKL1,DCAF17,DDAH1,DENND5B,DGCR2,DHCR24,DNAJC19,DTL,DUSP10,DYNC1LI1,DYRK2,ELL2,ENG,ENY2,EPB41L5,ERH,EXOC8,FAM120C,FA…
TF	Factor: Churchill; motif: CGGGNN	TF:M00986	9.45591e-24	ADAM11,ADAM33,ADAMTS18,ADAR,ADARB1,ADCYAP1R1,ADD2,ADI1,ADRB1,AFF4,AGFG1,AHCY,AK2,AKT3,ALKBH1,ANP32E,ARHGAP17,ARHGEF37,ARL2BP,ASAP2,ASB7,ATG7,BCL7A,BRWD1,BTG2,C6ORF132,CCDC103,CCDC142,CCNJ,CCNK,CCNY,CD93,CDC14B,CDH18,CDK1,CDYL,CEP63,CHRDL1,CHST15,CLDN7,CLEC5A,CLMN,CLSPN,CNKSR3,COG2,CRNKL1,DCAF17,DDAH1,DENND5B,DGCR2,DHCR24,DNAJC19,DTL,DUSP10,DYNC1LI1,DYRK2,ELL2,ENG,ENY2,EPB41L5,ERH,EXOC8,FAM120C,FA…
TF	Factor: E2F-1; motif: NNNSSCGCSAANN	TF:M07250	2.42831e-23	ADAR,ADARB1,ADCYAP1R1,AFF4,AGFG1,AHCY,ALKBH1,ANP32E,ARHGAP17,ARL11,ARL2BP,ASAP2,ASB7,ATP10D,BCL7A,BDNF,BRWD1,C6ORF132,CCDC103,CCDC142,CCNI2,CCNJ,CCNK,CDK1,CDYL,CEP63,CHRDL1,CLDN12,CLMN,CLSPN,CMTM3,CNKSR3,CTC1,DCAF17,DDAH1,DGCR2,DHCR24,DNAJC19,DTL,DUSP10,DYNC1LI1,DYRK2,EEF2K,ENY2,ERH,EXOC8,FAM120C,FBXO22,FBXO32,FZD3,G3BP2,GLYR1,GNAT2,GNG10,GPI,HINT2,HIP1,HLF,HMGN2,HNRNPH3,HNRNPU,HOXA11,HPCAL4,HPSE…
TF	Factor: E2F-1; motif: NNNSSCGCSAANN; match class: 0	TF:M07250_0	2.42831e-23	ADAR,ADARB1,ADCYAP1R1,AFF4,AGFG1,AHCY,ALKBH1,ANP32E,ARHGAP17,ARL11,ARL2BP,ASAP2,ASB7,ATP10D,BCL7A,BDNF,BRWD1,C6ORF132,CCDC103,CCDC142,CCNI2,CCNJ,CCNK,CDK1,CDYL,CEP63,CHRDL1,CLDN12,CLMN,CLSPN,CMTM3,CNKSR3,CTC1,DCAF17,DDAH1,DGCR2,DHCR24,DNAJC19,DTL,DUSP10,DYNC1LI1,DYRK2,EEF2K,ENY2,ERH,EXOC8,FAM120C,FBXO22,FBXO32,FZD3,G3BP2,GLYR1,GNAT2,GNG10,GPI,HINT2,HIP1,HLF,HMGN2,HNRNPH3,HNRNPU,HOXA11,HPCAL4,HPSE…
TF	Factor: E2F-4; motif: GCGGGAAANA; match class: 0	TF:M02090_0	3.19657e-23	ADAM11,ADAM33,ADAMTS18,ADAR,ADARB1,ADCYAP1R1,ADD2,ADRB1,AGFG1,AHCY,AK2,AKT3,ALKBH1,ARHGAP17,ASAP2,ASB7,ATG7,BCL7A,BRWD1,BTG2,C6ORF132,CCDC103,CCNJ,CCNK,CCNY,CDH18,CDK1,CDYL,CEP63,CHRDL1,CHST15,CLDN12,CLDN7,CLEC5A,CLMN,CNKSR3,COG2,CRNKL1,CTC1,DCAF17,DENND5B,DGCR2,DHCR24,DNAJC19,DTL,DUSP10,DYNC1LI1,DYRK2,EEF2K,ELL2,ELMO1,EPB41L5,ERH,EXOC8,FAM120C,FAM49A,FBXL20,FBXO22,FBXO32,FBXO41,FBXO44,FGFR1,FZD3…
TF	Factor: E2F-4; motif: GCGGGAAANA	TF:M02090	3.19657e-23	ADAM11,ADAM33,ADAMTS18,ADAR,ADARB1,ADCYAP1R1,ADD2,ADRB1,AGFG1,AHCY,AK2,AKT3,ALKBH1,ARHGAP17,ASAP2,ASB7,ATG7,BCL7A,BRWD1,BTG2,C6ORF132,CCDC103,CCNJ,CCNK,CCNY,CDH18,CDK1,CDYL,CEP63,CHRDL1,CHST15,CLDN12,CLDN7,CLEC5A,CLMN,CNKSR3,COG2,CRNKL1,CTC1,DCAF17,DENND5B,DGCR2,DHCR24,DNAJC19,DTL,DUSP10,DYNC1LI1,DYRK2,EEF2K,ELL2,ELMO1,EPB41L5,ERH,EXOC8,FAM120C,FAM49A,FBXL20,FBXO22,FBXO32,FBXO41,FBXO44,FGFR1,FZD3…
TF	Factor: Sp1; motif: NNGGGGCGGGGNN; match class: 0	TF:M00932_0	3.4523e-23	ABCC5,ADAM11,ADAM33,ADAR,ADARB1,ADCYAP1R1,ADD2,ADRB1,AGFG1,AK2,AKT3,ALKBH1,ANP32E,ARHGAP17,ASAP2,ASB7,BCL7A,BRWD1,BTG2,C6ORF132,CCNJ,CCNK,CDC14B,CDH18,CDK1,CDYL,CLDN12,CLDN7,CLMN,CLSPN,CMTM3,CNKSR3,COG2,DCAF17,DDAH1,DENND5B,DGCR2,DHCR24,DNAJC19,DUSP10,DYNC1LI1,DYRK2,EEF2K,ELL2,EPB41L5,ERH,EXOC8,FAM120C,FAM46C,FBXL20,FBXO22,FBXO32,FBXO44,FZD3,G3BP2,GABRB2,GLYR1,GNAT2,GNG10,GNG12,GPI,HINT2,HIP1,HIP…
TF	Factor: Sp1; motif: NNGGGGCGGGGNN	TF:M00932	3.4523e-23	ABCC5,ADAM11,ADAM33,ADAR,ADARB1,ADCYAP1R1,ADD2,ADRB1,AGFG1,AK2,AKT3,ALKBH1,ANP32E,ARHGAP17,ASAP2,ASB7,BCL7A,BRWD1,BTG2,C6ORF132,CCNJ,CCNK,CDC14B,CDH18,CDK1,CDYL,CLDN12,CLDN7,CLMN,CLSPN,CMTM3,CNKSR3,COG2,DCAF17,DDAH1,DENND5B,DGCR2,DHCR24,DNAJC19,DUSP10,DYNC1LI1,DYRK2,EEF2K,ELL2,EPB41L5,ERH,EXOC8,FAM120C,FAM46C,FBXL20,FBXO22,FBXO32,FBXO44,FZD3,G3BP2,GABRB2,GLYR1,GNAT2,GNG10,GNG12,GPI,HINT2,HIP1,HIP…
TF	Factor: Sp1; motif: NGGGGCGGGGN; match class: 0	TF:M07395_0	1.02203e-22	ABCC5,ADAM11,ADAM33,ADAR,ADARB1,ADCYAP1R1,ADD2,ADI1,ADRB1,AGFG1,AK2,AKT3,ALKBH1,ARHGAP17,ASAP2,ASB7,BCL7A,BRWD1,BTG2,C6ORF132,CCDC142,CCNJ,CCNK,CDC14B,CDH18,CDK1,CDYL,CHRDL1,CLDN7,CLMN,CLSPN,CMTM3,CNKSR3,COG2,DCAF17,DDAH1,DENND5B,DGCR2,DHCR24,DNAJC19,DUSP10,DYNC1LI1,DYRK2,EEF2K,ELL2,EPB41L5,ERH,EXOC8,FAM120C,FAM46C,FAM49A,FBXL20,FBXO22,FBXO32,FBXO44,FZD3,GABRB2,GLYR1,GNAT2,GNG12,GPI,HINT2,HIP1,HI…
TF	Factor: Sp1; motif: NGGGGCGGGGN	TF:M07395	1.02203e-22	ABCC5,ADAM11,ADAM33,ADAR,ADARB1,ADCYAP1R1,ADD2,ADI1,ADRB1,AGFG1,AK2,AKT3,ALKBH1,ARHGAP17,ASAP2,ASB7,BCL7A,BRWD1,BTG2,C6ORF132,CCDC142,CCNJ,CCNK,CDC14B,CDH18,CDK1,CDYL,CHRDL1,CLDN7,CLMN,CLSPN,CMTM3,CNKSR3,COG2,DCAF17,DDAH1,DENND5B,DGCR2,DHCR24,DNAJC19,DUSP10,DYNC1LI1,DYRK2,EEF2K,ELL2,EPB41L5,ERH,EXOC8,FAM120C,FAM46C,FAM49A,FBXL20,FBXO22,FBXO32,FBXO44,FZD3,GABRB2,GLYR1,GNAT2,GNG12,GPI,HINT2,HIP1,HI…
TF	Factor: Sp1; motif: NGGGGGCGGGGYN; match class: 0	TF:M00196_0	1.72027e-21	ABCC5,ADAM11,ADAR,ADARB1,ADCYAP1R1,ADD2,ADRB1,AGFG1,AK2,AKT3,ALKBH1,ARHGAP17,ASAP2,ASB7,BCL7A,BRWD1,BTG2,C6ORF132,CCDC142,CCNJ,CCNK,CDC14B,CDK1,CDYL,CLDN12,CLDN7,CLMN,CLSPN,CMTM3,CNKSR3,COG2,DCAF17,DDAH1,DENND5B,DGCR2,DHCR24,DNAJC19,DUSP10,DYNC1LI1,DYRK2,EEF2K,ELL2,EPB41L5,ERH,EXOC8,FAM120C,FAM46C,FBXL20,FBXO22,FBXO32,FBXO44,FZD3,G3BP2,GABRB2,GLYR1,GNAT2,GNG10,GNG12,GPI,HINT2,HIP1,HIPK2,HLF,HMGN2…
TF	Factor: Sp1; motif: NGGGGGCGGGGYN	TF:M00196	1.72027e-21	ABCC5,ADAM11,ADAR,ADARB1,ADCYAP1R1,ADD2,ADRB1,AGFG1,AK2,AKT3,ALKBH1,ARHGAP17,ASAP2,ASB7,BCL7A,BRWD1,BTG2,C6ORF132,CCDC142,CCNJ,CCNK,CDC14B,CDK1,CDYL,CLDN12,CLDN7,CLMN,CLSPN,CMTM3,CNKSR3,COG2,DCAF17,DDAH1,DENND5B,DGCR2,DHCR24,DNAJC19,DUSP10,DYNC1LI1,DYRK2,EEF2K,ELL2,EPB41L5,ERH,EXOC8,FAM120C,FAM46C,FBXL20,FBXO22,FBXO32,FBXO44,FZD3,G3BP2,GABRB2,GLYR1,GNAT2,GNG10,GNG12,GPI,HINT2,HIP1,HIPK2,HLF,HMGN2…
TF	Factor: myogenin; motif: CAGCTG; match class: 1	TF:M02101_1	2.44093e-21	ABCC5,ABCC9,ADAM11,ADAM33,ADAMTS18,ADAR,ADARB1,ADCYAP1R1,ADI1,ADRB1,AHCY,AK2,AKT3,ALKBH1,AMOTL1,ANP32E,ARHGAP17,ARHGEF37,ARL11,ASB7,ATG7,ATP10D,ATP2B2,BCL7A,BDNF,BTG2,C6ORF132,CCDC103,CCDC142,CCDC89,CCNI2,CCNJ,CCNY,CD93,CDC14B,CDH18,CDK1,CDYL,CELA2A,CEP63,CHST15,CLCN3,CLDN12,CLDN7,CLEC5A,CLIC5,CLMN,CLSPN,CMTM3,CNKSR3,COG2,CSRNP3,CTC1,CTLA4,CYP19A1,DCAF17,DDAH1,DENND5B,DHCR24,DISC1,DNAJC19,DTHD1,D…
TF	Factor: myogenin; motif: CAGCTG; match class: 0	TF:M02101_0	2.44093e-21	ABCC5,ABCC9,ADAM11,ADAM33,ADAMTS18,ADAR,ADARB1,ADCYAP1R1,ADI1,ADRB1,AHCY,AK2,AKT3,ALKBH1,AMOTL1,ANP32E,ARHGAP17,ARHGEF37,ARL11,ASB7,ATG7,ATP10D,ATP2B2,BCL7A,BDNF,BTG2,C6ORF132,CCDC103,CCDC142,CCDC89,CCNI2,CCNJ,CCNY,CD93,CDC14B,CDH18,CDK1,CDYL,CELA2A,CEP63,CHST15,CLCN3,CLDN12,CLDN7,CLEC5A,CLIC5,CLMN,CLSPN,CMTM3,CNKSR3,COG2,CSRNP3,CTC1,CTLA4,CYP19A1,DCAF17,DDAH1,DENND5B,DHCR24,DISC1,DNAJC19,DTHD1,D…
TF	Factor: myogenin; motif: CAGCTG	TF:M02101	2.44093e-21	ABCC5,ABCC9,ADAM11,ADAM33,ADAMTS18,ADAR,ADARB1,ADCYAP1R1,ADI1,ADRB1,AHCY,AK2,AKT3,ALKBH1,AMOTL1,ANP32E,ARHGAP17,ARHGEF37,ARL11,ASB7,ATG7,ATP10D,ATP2B2,BCL7A,BDNF,BTG2,C6ORF132,CCDC103,CCDC142,CCDC89,CCNI2,CCNJ,CCNY,CD93,CDC14B,CDH18,CDK1,CDYL,CELA2A,CEP63,CHST15,CLCN3,CLDN12,CLDN7,CLEC5A,CLIC5,CLMN,CLSPN,CMTM3,CNKSR3,COG2,CSRNP3,CTC1,CTLA4,CYP19A1,DCAF17,DDAH1,DENND5B,DHCR24,DISC1,DNAJC19,DTHD1,D…
TF	Factor: Churchill; motif: CGGGNN; match class: 1	TF:M00986_1	7.52367e-20	ADAM11,ADAM33,ADAMTS18,ADAR,ADCYAP1R1,ADD2,ADRB1,AGFG1,AHCY,AK2,AKT3,ALKBH1,ANP32E,ASAP2,ASB7,ATG7,BCL7A,BRWD1,BTG2,C6ORF132,CCDC142,CCNJ,CCNK,CCNY,CD93,CDC14B,CDH18,CDK1,CDYL,CHRDL1,CHST15,CLDN7,CLEC5A,CLMN,CLSPN,COG2,DENND5B,DGCR2,DHCR24,DNAJC19,DUSP10,DYNC1LI1,DYRK2,ENG,EPB41L5,ERH,EXOC8,FAM120C,FAM49A,FBXL20,FBXO22,FBXO32,FZD3,G3BP2,GABRB2,GLYR1,GNAT2,GNG10,GNG12,GOLGA4,GPI,HIP1,HIPK2,HLF,HMG…
TF	Factor: E2F-1; motif: TTGGCGCGRAANNGNM; match class: 0	TF:M00938_0	1.07004e-19	ABCC5,ADAM11,ADAMTS18,ADAR,ADARB1,ADD2,AGFG1,AHCY,AKT3,ALKBH1,ANP32E,ARHGAP17,ARL11,ASB7,ATG7,BCL7A,BRWD1,BTG2,CCDC142,CCNJ,CCNK,CCNY,CDH18,CDK1,CDYL,CHRDL1,CLDN12,CLSPN,CMTM3,CNKSR3,COG2,CRNKL1,CTC1,DCAF17,DDAH1,DHCR24,DNAJC19,DTL,DUSP10,DYNC1LI1,EEF2K,ELL2,EXOC8,FAM120C,FAM46C,FBXL20,FBXO22,FBXO32,FBXO41,FBXO44,G3BP2,GNG10,GPI,HINT2,HIPK2,HLF,HMGN2,HNRNPH3,HNRNPU,HOXA11,HPCAL4,HSDL1,HYAL2,IGF1R…
TF	Factor: E2F-1; motif: TTGGCGCGRAANNGNM	TF:M00938	1.07004e-19	ABCC5,ADAM11,ADAMTS18,ADAR,ADARB1,ADD2,AGFG1,AHCY,AKT3,ALKBH1,ANP32E,ARHGAP17,ARL11,ASB7,ATG7,BCL7A,BRWD1,BTG2,CCDC142,CCNJ,CCNK,CCNY,CDH18,CDK1,CDYL,CHRDL1,CLDN12,CLSPN,CMTM3,CNKSR3,COG2,CRNKL1,CTC1,DCAF17,DDAH1,DHCR24,DNAJC19,DTL,DUSP10,DYNC1LI1,EEF2K,ELL2,EXOC8,FAM120C,FAM46C,FBXL20,FBXO22,FBXO32,FBXO41,FBXO44,G3BP2,GNG10,GPI,HINT2,HIPK2,HLF,HMGN2,HNRNPH3,HNRNPU,HOXA11,HPCAL4,HSDL1,HYAL2,IGF1R…
TF	Factor: Sp1; motif: CCCCGCCCCN	TF:M00933	9.78291e-19	ABCC5,ADAM11,ADAR,ADARB1,ADCYAP1R1,ADD2,ADRB1,AGFG1,AHCY,AK2,AKAP2,AKT3,ALKBH1,ASAP2,ASB7,BCL7A,BRWD1,BTG2,C6ORF132,CCNJ,CCNK,CLDN7,CLEC5A,CLMN,CLSPN,CMTM3,CNKSR3,COG2,DCAF17,DGCR2,DHCR24,DNAJC19,DUSP10,DYNC1LI1,DYRK2,EEF2K,ELL2,EPB41L5,ERH,FAM120C,FAM46C,FBXL20,FBXO22,FBXO32,FBXO44,FZD3,G3BP2,GABRB2,GLYR1,GNAT2,GNG10,GPI,HINT2,HIP1,HLF,HMGN2,HNF1A,HNRNPH3,HNRNPU,HPCAL4,HYAL2,IFFO2,IGF1R,IL6,ITGA…
TF	Factor: Sp1; motif: CCCCGCCCCN; match class: 0	TF:M00933_0	9.78291e-19	ABCC5,ADAM11,ADAR,ADARB1,ADCYAP1R1,ADD2,ADRB1,AGFG1,AHCY,AK2,AKAP2,AKT3,ALKBH1,ASAP2,ASB7,BCL7A,BRWD1,BTG2,C6ORF132,CCNJ,CCNK,CLDN7,CLEC5A,CLMN,CLSPN,CMTM3,CNKSR3,COG2,DCAF17,DGCR2,DHCR24,DNAJC19,DUSP10,DYNC1LI1,DYRK2,EEF2K,ELL2,EPB41L5,ERH,FAM120C,FAM46C,FBXL20,FBXO22,FBXO32,FBXO44,FZD3,G3BP2,GABRB2,GLYR1,GNAT2,GNG10,GPI,HINT2,HIP1,HLF,HMGN2,HNF1A,HNRNPH3,HNRNPU,HPCAL4,HYAL2,IFFO2,IGF1R,IL6,ITGA…
TF	Factor: Pax-5; motif: BCNNNRNGCANBGNTGNRTAGCSGCHNB	TF:M00143	9.86215e-18	ABCC5,ADAM11,ADAM33,ADAMTS18,ADAR,ADARB1,ADD2,ADI1,ADRB1,AFF4,AGFG1,AHCY,AK2,AMOTL1,ANP32E,ARHGAP17,ARHGEF37,ASAP2,ASB7,ATP2B2,BRWD1,BTG2,C6ORF132,CASQ2,CCDC103,CCDC142,CCNJ,CCNK,CCNY,CD93,CDC14B,CDH18,CDK1,CDYL,CEP63,CHRDL1,CHST15,CLDN12,CLEC5A,CLMN,CLSPN,CMTM3,CNKSR3,COG2,CRNKL1,CTC1,CYP19A1,DCAF17,DDAH1,DENND5B,DGCR2,DHCR24,DNAJC19,DTL,DUSP10,DYRK2,EEF2K,ENG,EPB41L1,EPB41L5,ERH,ETS1,EXOC8,FAM1…
TF	Factor: Pax-5; motif: BCNNNRNGCANBGNTGNRTAGCSGCHNB; match class: 0	TF:M00143_0	9.86215e-18	ABCC5,ADAM11,ADAM33,ADAMTS18,ADAR,ADARB1,ADD2,ADI1,ADRB1,AFF4,AGFG1,AHCY,AK2,AMOTL1,ANP32E,ARHGAP17,ARHGEF37,ASAP2,ASB7,ATP2B2,BRWD1,BTG2,C6ORF132,CASQ2,CCDC103,CCDC142,CCNJ,CCNK,CCNY,CD93,CDC14B,CDH18,CDK1,CDYL,CEP63,CHRDL1,CHST15,CLDN12,CLEC5A,CLMN,CLSPN,CMTM3,CNKSR3,COG2,CRNKL1,CTC1,CYP19A1,DCAF17,DDAH1,DENND5B,DGCR2,DHCR24,DNAJC19,DTL,DUSP10,DYRK2,EEF2K,ENG,EPB41L1,EPB41L5,ERH,ETS1,EXOC8,FAM1…
TF	Factor: E2F-4; motif: NTTTCSCGCC; match class: 1	TF:M07380_1	1.27891e-17	ADARB1,ADRB1,AGFG1,AKT3,ARHGAP17,ARL2BP,ASAP2,ASB7,ATG7,BCL7A,BRWD1,CCDC142,CCNJ,CCNK,CCNY,CDC14B,CDH18,CDK1,CHRDL1,CLDN12,CLMN,CLSPN,CRNKL1,CTC1,DGCR2,DTL,DUSP10,DYNC1LI1,DYRK2,EEF2K,ELL2,EPB41L5,ERH,FAM120C,FBXL20,FBXO22,FBXO44,FZD3,G3BP2,GLYR1,GNG10,GNG12,HINT2,HIP1,HMGN2,HNRNPH3,HNRNPU,HOXA11,HPCAL4,HYAL2,IGF1R,ITGAV,JKAMP,JPH1,KAT2B,KCNG3,KCNMB4,KDSR,KIAA2022,KPNB1,LARP4,LMLN,LYRM2,LYSMD3,MA…
TF	Factor: Pax-3; motif: TCGTCACRCTTHM; match class: 0	TF:M00360_0	1.7944e-17	ABCC9,ADAM28,ADAM33,ADAMTS18,ADAR,ADARB1,ADCY1,ADCYAP1R1,ADD2,ADI1,ADRB1,AGFG1,AHCY,AKAP2,ALKBH1,AMOTL1,ARHGAP17,ASAP2,ATG7,ATP10D,ATP2B2,BCL7A,BRWD1,BTG2,CASQ2,CCDC103,CCDC142,CCNJ,CCNK,CCNY,CD93,CDC14B,CDH18,CDK1,CDYL,CEP63,CHST15,CLDN7,CLEC5A,CLMN,CMTM3,COG2,CRNKL1,CTC1,DDAH1,DGCR2,DNAJC19,DTHD1,DTL,DUSP10,DYRK2,ELL2,ENY2,ERH,EXOC8,FAM120C,FAM46C,FAM49A,FBXL20,FBXO22,FBXO32,FBXO44,FGF2,FGFR1,F…
TF	Factor: Pax-3; motif: TCGTCACRCTTHM	TF:M00360	1.7944e-17	ABCC9,ADAM28,ADAM33,ADAMTS18,ADAR,ADARB1,ADCY1,ADCYAP1R1,ADD2,ADI1,ADRB1,AGFG1,AHCY,AKAP2,ALKBH1,AMOTL1,ARHGAP17,ASAP2,ATG7,ATP10D,ATP2B2,BCL7A,BRWD1,BTG2,CASQ2,CCDC103,CCDC142,CCNJ,CCNK,CCNY,CD93,CDC14B,CDH18,CDK1,CDYL,CEP63,CHST15,CLDN7,CLEC5A,CLMN,CMTM3,COG2,CRNKL1,CTC1,DDAH1,DGCR2,DNAJC19,DTHD1,DTL,DUSP10,DYRK2,ELL2,ENY2,ERH,EXOC8,FAM120C,FAM46C,FAM49A,FBXL20,FBXO22,FBXO32,FBXO44,FGF2,FGFR1,F…
TF	Factor: Sp1; motif: GGGGCGGGGT	TF:M00008	3.19029e-16	ABCC5,ABCC9,ADAR,ADARB1,ADCYAP1R1,ADI1,ADRB1,AGFG1,AK2,AKT3,ALKBH1,ARHGAP17,ARL11,ASAP2,ASB7,BCL7A,BTG2,C6ORF132,CCNJ,CCNK,CDH18,CEP63,CLDN12,CLDN7,CLMN,CLSPN,CMTM3,CNKSR3,COG2,DCAF17,DGCR2,DHCR24,DNAJC19,DTL,DUSP10,DYNC1LI1,EEF2K,ERH,EXOC8,FAM46C,FBXL20,FBXO22,FBXO32,FBXO44,FZD3,G3BP2,GLYR1,GNG12,GPI,HINT2,HLF,HMGN2,HNRNPU,HOPX,HPCAL4,HYAL2,IGF1R,ITGAV,ITM2C,JKAMP,JPH1,KAT2B,KCNG3,KCNMB4,KCTD7,K…
TF	Factor: Sp1; motif: GGGGCGGGGT; match class: 0	TF:M00008_0	3.19029e-16	ABCC5,ABCC9,ADAR,ADARB1,ADCYAP1R1,ADI1,ADRB1,AGFG1,AK2,AKT3,ALKBH1,ARHGAP17,ARL11,ASAP2,ASB7,BCL7A,BTG2,C6ORF132,CCNJ,CCNK,CDH18,CEP63,CLDN12,CLDN7,CLMN,CLSPN,CMTM3,CNKSR3,COG2,DCAF17,DGCR2,DHCR24,DNAJC19,DTL,DUSP10,DYNC1LI1,EEF2K,ERH,EXOC8,FAM46C,FBXL20,FBXO22,FBXO32,FBXO44,FZD3,G3BP2,GLYR1,GNG12,GPI,HINT2,HLF,HMGN2,HNRNPU,HOPX,HPCAL4,HYAL2,IGF1R,ITGAV,ITM2C,JKAMP,JPH1,KAT2B,KCNG3,KCNMB4,KCTD7,K…
TF	Factor: Sp1; motif: NGGGGCGGGGN; match class: 1	TF:M07395_1	7.57727e-16	ABCC5,ADAR,ADARB1,ADD2,ADRB1,AGFG1,AKT3,ALKBH1,ASAP2,ASB7,BRWD1,BTG2,C6ORF132,CCNJ,CCNK,CDK1,CHRDL1,CLDN7,CLMN,CLSPN,CMTM3,COG2,DGCR2,DHCR24,DUSP10,DYNC1LI1,DYRK2,ELL2,EPB41L5,ERH,FAM46C,FBXL20,FBXO22,FBXO32,FBXO44,FZD3,GLYR1,GPI,HINT2,HIP1,HLF,HMGN2,HNRNPU,HPCAL4,HYAL2,IGF1R,ITGAV,ITM2C,JKAMP,JPH1,KAT2B,KCNMB4,KCTD7,KDSR,KIAA2022,KPNB1,KSR2,LARP4,LMLN,LPL,MAGI3,MAP6,MEX3B,MGAT4A,MTF2,MTSS1,NCL,N…
TF	Factor: AP2; motif: GCCYGSGGSN; match class: 0	TF:M08867_0	1.10209e-15	ADAM11,ADAMTS18,ADI1,ADRB1,AGFG1,AHCY,AKT3,ALKBH1,ARHGEF37,ARL11,ARL2BP,ASAP2,ASB7,ATG7,BCL7A,BRWD1,BTG2,CASQ2,CCDC142,CCNJ,CCNK,CCNY,CDK1,CDYL,CHRDL1,CLEC5A,CLMN,CLSPN,CMTM3,COG2,CTC1,DCAF17,DDAH1,DENND5B,DGCR2,DTL,DUSP10,DYNC1LI1,DYRK2,ENY2,EPB41L5,ERH,FAM120C,FAM49A,FBXL20,FBXO22,FBXO32,FBXO41,FGFR1,GLYR1,GNG10,GNG12,GOLGA4,GPI,HIP1,HIPK2,HLF,HNRNPH3,HNRNPU,HOXA11,HPCAL4,HPSE2,HSDL1,HYAL2,IFFO…
TF	Factor: AP2; motif: GCCYGSGGSN	TF:M08867	1.10209e-15	ADAM11,ADAMTS18,ADI1,ADRB1,AGFG1,AHCY,AKT3,ALKBH1,ARHGEF37,ARL11,ARL2BP,ASAP2,ASB7,ATG7,BCL7A,BRWD1,BTG2,CASQ2,CCDC142,CCNJ,CCNK,CCNY,CDK1,CDYL,CHRDL1,CLEC5A,CLMN,CLSPN,CMTM3,COG2,CTC1,DCAF17,DDAH1,DENND5B,DGCR2,DTL,DUSP10,DYNC1LI1,DYRK2,ENY2,EPB41L5,ERH,FAM120C,FAM49A,FBXL20,FBXO22,FBXO32,FBXO41,FGFR1,GLYR1,GNG10,GNG12,GOLGA4,GPI,HIP1,HIPK2,HLF,HNRNPH3,HNRNPU,HOXA11,HPCAL4,HPSE2,HSDL1,HYAL2,IFFO…
TF	Factor: myogenin; motif: CRSCTGTTBNNTTTGGCACGSNGCCARCH; match class: 0	TF:M00056_0	1.28798e-15	ABCC5,ADAM33,ADAR,ADARB1,ADI1,ADRB1,AFF4,AGFG1,AK2,AKAP2,ALKBH1,AMOTL1,ANKH,ARHGAP17,ARHGEF37,ARL11,ARL2BP,ASAP2,ATG7,ATP2B2,BCL7A,BDNF,BRWD1,BTG2,C6ORF132,CCDC103,CCDC142,CCDC89,CCNI2,CCNK,CCNY,CD93,CDC14B,CELA2A,CHST15,CLCN3,CLEC5A,CLMN,CMTM3,CNKSR3,COG2,CTLA4,CYP19A1,DDAH1,DENND5B,DGCR2,DHCR24,DISC1,DTHD1,DYRK1A,EEF2K,ELMO1,ENG,ENY2,ERH,ETS1,EXOC8,FAM120C,FBXL20,FBXO22,FBXO32,FBXO41,FBXO44,FGF…
TF	Factor: myogenin; motif: CRSCTGTTBNNTTTGGCACGSNGCCARCH	TF:M00056	1.28798e-15	ABCC5,ADAM33,ADAR,ADARB1,ADI1,ADRB1,AFF4,AGFG1,AK2,AKAP2,ALKBH1,AMOTL1,ANKH,ARHGAP17,ARHGEF37,ARL11,ARL2BP,ASAP2,ATG7,ATP2B2,BCL7A,BDNF,BRWD1,BTG2,C6ORF132,CCDC103,CCDC142,CCDC89,CCNI2,CCNK,CCNY,CD93,CDC14B,CELA2A,CHST15,CLCN3,CLEC5A,CLMN,CMTM3,CNKSR3,COG2,CTLA4,CYP19A1,DDAH1,DENND5B,DGCR2,DHCR24,DISC1,DTHD1,DYRK1A,EEF2K,ELMO1,ENG,ENY2,ERH,ETS1,EXOC8,FAM120C,FBXL20,FBXO22,FBXO32,FBXO41,FBXO44,FGF…
TF	Factor: E2F-1; motif: TTTSGCGS; match class: 0	TF:M00431_0	2.51988e-15	ADAR,ADARB1,ADRB1,AFF4,AGFG1,ALKBH1,ANP32E,ARHGAP17,ARL2BP,ASB7,BCL7A,BDNF,BRWD1,C6ORF132,CCDC103,CCNJ,CDK1,CHRDL1,CLDN12,CLSPN,CMTM3,CNKSR3,CTC1,DCAF17,DDAH1,DTL,DYNC1LI1,EEF2K,ELL2,ERH,EXOC8,FBXL20,FBXO22,G3BP2,GNG10,HINT2,HLF,HMGN2,HNRNPH3,HNRNPU,HOXA11,HPCAL4,IL6,ITGAV,KCNG3,KCNMB4,KCTD8,KPNB1,LARP4,LMAN2L,LPL,LYRM2,LYSMD3,MAF,MAGI3,METTL8,MEX3B,MGAT4A,MTF2,MTSS1,NASP,NCL,NIPAL3,NR2C2,NRG2,NT…
TF	Factor: E2F-1; motif: TTTSGCGS	TF:M00431	2.51988e-15	ADAR,ADARB1,ADRB1,AFF4,AGFG1,ALKBH1,ANP32E,ARHGAP17,ARL2BP,ASB7,BCL7A,BDNF,BRWD1,C6ORF132,CCDC103,CCNJ,CDK1,CHRDL1,CLDN12,CLSPN,CMTM3,CNKSR3,CTC1,DCAF17,DDAH1,DTL,DYNC1LI1,EEF2K,ELL2,ERH,EXOC8,FBXL20,FBXO22,G3BP2,GNG10,HINT2,HLF,HMGN2,HNRNPH3,HNRNPU,HOXA11,HPCAL4,IL6,ITGAV,KCNG3,KCNMB4,KCTD8,KPNB1,LARP4,LMAN2L,LPL,LYRM2,LYSMD3,MAF,MAGI3,METTL8,MEX3B,MGAT4A,MTF2,MTSS1,NASP,NCL,NIPAL3,NR2C2,NRG2,NT…
TF	Factor: E2F1; motif: NNNNNGCGSSAAAN	TF:M08874	1.02188e-14	ADAR,ADARB1,ADI1,ADRB1,AGFG1,AHCY,AKAP2,AKT3,ALKBH1,AMOTL1,ARHGAP17,ARL11,ASAP2,ASB7,BRWD1,C6ORF132,CCDC103,CCDC142,CCNI2,CCNJ,CDC14B,CDH18,CDK1,CHRDL1,CLSPN,CMTM3,COG2,CRNKL1,CTC1,DNAJC19,DUSP10,DYRK2,EEF2K,ELL2,ERH,ETS1,EXOC8,FAM49A,FBXL20,FBXO22,G3BP2,GABRB2,GLYR1,GNG10,GPI,HINT2,HIP1,HIPK2,HMGN2,HNRNPU,HOPX,HPCAL4,IL6,ITGAV,ITM2C,KCND1,KCNG3,KCNMB4,LARP4,LIMS1,LPL,LYRM2,LYSMD3,MAGI3,MANEAL,MA…
TF	Factor: E2F1; motif: NNNNNGCGSSAAAN; match class: 0	TF:M08874_0	1.02188e-14	ADAR,ADARB1,ADI1,ADRB1,AGFG1,AHCY,AKAP2,AKT3,ALKBH1,AMOTL1,ARHGAP17,ARL11,ASAP2,ASB7,BRWD1,C6ORF132,CCDC103,CCDC142,CCNI2,CCNJ,CDC14B,CDH18,CDK1,CHRDL1,CLSPN,CMTM3,COG2,CRNKL1,CTC1,DNAJC19,DUSP10,DYRK2,EEF2K,ELL2,ERH,ETS1,EXOC8,FAM49A,FBXL20,FBXO22,G3BP2,GABRB2,GLYR1,GNG10,GPI,HINT2,HIP1,HIPK2,HMGN2,HNRNPU,HOPX,HPCAL4,IL6,ITGAV,ITM2C,KCND1,KCNG3,KCNMB4,LARP4,LIMS1,LPL,LYRM2,LYSMD3,MAGI3,MANEAL,MA…
TF	Factor: SREBP-2; motif: NTCACCYNNNN	TF:M03852	5.83556e-14	ADAM11,ADAM33,ADAMTS18,ADAR,ADD2,ADI1,AFF4,AGFG1,AK2,AKAP2,AKT3,AMOTL1,ARHGEF37,ARL2BP,ASB7,BRWD1,BTG2,CCDC103,CCDC142,CCNI2,CCNJ,CCNK,CCNY,CD93,CELA2A,CEP63,CHST15,CLDN7,CLEC5A,COG2,CTLA4,DDAH1,DENND5B,DGCR2,DHCR24,DISC1,DTL,DUSP10,DYNC1LI1,ENG,ENY2,EPB41L5,ETS1,EXOC8,FAM46C,FBXL20,FBXO22,FBXO32,FBXO41,FUBP3,FZD3,G3BP2,GABRB2,GLYR1,GNAT2,GNG10,GNG12,HIP1,HIPK2,HKDC1,HMGN2,HNRNPU,HOXA11,HPCAL4,HS…
TF	Factor: SREBP-2; motif: NTCACCYNNNN; match class: 0	TF:M03852_0	5.83556e-14	ADAM11,ADAM33,ADAMTS18,ADAR,ADD2,ADI1,AFF4,AGFG1,AK2,AKAP2,AKT3,AMOTL1,ARHGEF37,ARL2BP,ASB7,BRWD1,BTG2,CCDC103,CCDC142,CCNI2,CCNJ,CCNK,CCNY,CD93,CELA2A,CEP63,CHST15,CLDN7,CLEC5A,COG2,CTLA4,DDAH1,DENND5B,DGCR2,DHCR24,DISC1,DTL,DUSP10,DYNC1LI1,ENG,ENY2,EPB41L5,ETS1,EXOC8,FAM46C,FBXL20,FBXO22,FBXO32,FBXO41,FUBP3,FZD3,G3BP2,GABRB2,GLYR1,GNAT2,GNG10,GNG12,HIP1,HIPK2,HKDC1,HMGN2,HNRNPU,HOXA11,HPCAL4,HS…
TF	Factor: LBP-1; motif: CAGCTGS	TF:M00644	7.7366e-14	ADAM11,ADAM33,ADAMTS18,ADAR,ADARB1,ADI1,ADRB1,AHCY,AK2,AKT3,ALKBH1,AMOTL1,ANP32E,ARHGAP17,ARHGEF37,ARL11,ATG7,ATP2B2,BCL7A,BDNF,BTG2,C6ORF132,CCDC103,CCDC142,CCDC89,CCNJ,CCNY,CD93,CDC14B,CDH18,CDK1,CDYL,CELA2A,CEP63,CHST15,CLCN3,CLDN7,CLEC5A,CLIC5,CLMN,CLSPN,CMTM3,CNKSR3,COG2,CSRNP3,CTLA4,CYP19A1,DCAF17,DDAH1,DHCR24,DISC1,DNAJC19,DTL,DUSP10,DYNC1LI1,EEF2K,ELL2,ELMO1,ENY2,EPB41L5,ERH,EXOC8,FAM120C…
TF	Factor: LBP-1; motif: CAGCTGS; match class: 0	TF:M00644_0	7.7366e-14	ADAM11,ADAM33,ADAMTS18,ADAR,ADARB1,ADI1,ADRB1,AHCY,AK2,AKT3,ALKBH1,AMOTL1,ANP32E,ARHGAP17,ARHGEF37,ARL11,ATG7,ATP2B2,BCL7A,BDNF,BTG2,C6ORF132,CCDC103,CCDC142,CCDC89,CCNJ,CCNY,CD93,CDC14B,CDH18,CDK1,CDYL,CELA2A,CEP63,CHST15,CLCN3,CLDN7,CLEC5A,CLIC5,CLMN,CLSPN,CMTM3,CNKSR3,COG2,CSRNP3,CTLA4,CYP19A1,DCAF17,DDAH1,DHCR24,DISC1,DNAJC19,DTL,DUSP10,DYNC1LI1,EEF2K,ELL2,ELMO1,ENY2,EPB41L5,ERH,EXOC8,FAM120C…
TF	Factor: E2F-1; motif: NTTSGCGG; match class: 0	TF:M00430_0	1.09383e-13	ADAR,ADCYAP1R1,ADD2,AFF4,ARL11,ARL2BP,ASAP2,ATP10D,BCL7A,BDNF,BTG2,C6ORF132,CCDC103,CCNJ,CCNY,CD93,CDK1,CDYL,CHST15,CLDN12,CLMN,CLSPN,CMTM3,CNKSR3,CTC1,DCAF17,DDAH1,DENND5B,DTL,DYNC1LI1,EEF2K,EXOC8,FAM120C,FBXO22,FBXO32,FZD3,GABRB2,GNAT2,HINT2,HIP1,HMGN2,HNF1A,HNRNPU,HOXA11,HPCAL4,HSDL1,IFFO2,ITGA9,ITGAV,ITM2C,KAT2B,KCND1,KCNMB4,KCTD7,KCTD8,KPNB1,LARP1,LHX2,LMAN2L,LPL,MAF,MAGI3,MASP1,MBTPS2,MED10…
TF	Factor: E2F-1; motif: NTTSGCGG	TF:M00430	1.09383e-13	ADAR,ADCYAP1R1,ADD2,AFF4,ARL11,ARL2BP,ASAP2,ATP10D,BCL7A,BDNF,BTG2,C6ORF132,CCDC103,CCNJ,CCNY,CD93,CDK1,CDYL,CHST15,CLDN12,CLMN,CLSPN,CMTM3,CNKSR3,CTC1,DCAF17,DDAH1,DENND5B,DTL,DYNC1LI1,EEF2K,EXOC8,FAM120C,FBXO22,FBXO32,FZD3,GABRB2,GNAT2,HINT2,HIP1,HMGN2,HNF1A,HNRNPU,HOXA11,HPCAL4,HSDL1,IFFO2,ITGA9,ITGAV,ITM2C,KAT2B,KCND1,KCNMB4,KCTD7,KCTD8,KPNB1,LARP1,LHX2,LMAN2L,LPL,MAF,MAGI3,MASP1,MBTPS2,MED10…
TF	Factor: AP2; motif: GCCYGSGGSN; match class: 1	TF:M08867_1	1.29771e-13	ADAM11,ADAMTS18,ADI1,AGFG1,AHCY,AKT3,ARHGEF37,ASAP2,ASB7,ATG7,BCL7A,BRWD1,CCDC142,CCNK,CCNY,CDK1,CHRDL1,CLEC5A,CLMN,CLSPN,CMTM3,COG2,DCAF17,DGCR2,DYRK2,EPB41L5,FAM120C,FAM49A,FBXL20,FBXO22,GNG10,GPI,HIPK2,HLF,HNRNPH3,HNRNPU,HOXA11,HPCAL4,HYAL2,IL6,IRS1,ITGA9,ITGAV,JKAMP,KAT2B,KCTD7,KDSR,KIAA2022,KSR2,LMAN2L,LPL,LYSMD3,MAGI3,MBTPS2,METTL8,MGAT4A,MTF2,MTSS1,NCDN,NMNAT2,NR2C2,NR4A3,NRG2,NTRK2,ONECUT…
TF	Factor: E2F; motif: NNTTTCGCGCN; match class: 0	TF:M08875_0	1.68459e-13	ADAR,ADARB1,ADRB1,AGFG1,AHCY,AKAP2,ALKBH1,AMOTL1,ARHGAP17,ARL11,ASAP2,ASB7,BCL7A,BRWD1,CCDC103,CCDC142,CCNI2,CCNJ,CDK1,CEP63,CHRDL1,CLSPN,CMTM3,CTC1,DGCR2,DNAJC19,DUSP10,EEF2K,ELL2,ERH,EXOC8,FBXL20,G3BP2,GLYR1,GNG10,GPI,HINT2,HIP1,HIPK2,HMGN2,HNRNPU,HPCAL4,HPSE2,IL6,ITGAV,ITM2C,KCNG3,KCNMB4,LARP4,LYRM2,LYSMD3,MAP6,MEX3B,MGAT4A,MRPL18,MTF2,MTSS1,NASP,NIPAL3,NPTX1,NR2C2,NRG2,NTRK2,ONECUT2,OSBPL9,OX…
TF	Factor: E2F; motif: NNTTTCGCGCN	TF:M08875	1.68459e-13	ADAR,ADARB1,ADRB1,AGFG1,AHCY,AKAP2,ALKBH1,AMOTL1,ARHGAP17,ARL11,ASAP2,ASB7,BCL7A,BRWD1,CCDC103,CCDC142,CCNI2,CCNJ,CDK1,CEP63,CHRDL1,CLSPN,CMTM3,CTC1,DGCR2,DNAJC19,DUSP10,EEF2K,ELL2,ERH,EXOC8,FBXL20,G3BP2,GLYR1,GNG10,GPI,HINT2,HIP1,HIPK2,HMGN2,HNRNPU,HPCAL4,HPSE2,IL6,ITGAV,ITM2C,KCNG3,KCNMB4,LARP4,LYRM2,LYSMD3,MAP6,MEX3B,MGAT4A,MRPL18,MTF2,MTSS1,NASP,NIPAL3,NPTX1,NR2C2,NRG2,NTRK2,ONECUT2,OSBPL9,OX…
TF	Factor: Sp1; motif: NGGGGGCGGGGYN; match class: 1	TF:M00196_1	2.78017e-13	ABCC5,ADAR,ADARB1,ADD2,ADRB1,AGFG1,AK2,AKT3,ALKBH1,ASAP2,ASB7,BRWD1,BTG2,C6ORF132,CCNJ,CLDN7,CLMN,CLSPN,CMTM3,COG2,DGCR2,DHCR24,DUSP10,DYNC1LI1,DYRK2,EPB41L5,ERH,FAM46C,FBXL20,FBXO22,FBXO32,FBXO44,FZD3,GLYR1,GPI,HIP1,HLF,HMGN2,HNRNPU,HYAL2,IGF1R,ITGAV,ITM2C,JKAMP,JPH1,KCTD7,KDSR,KIAA2022,KPNB1,KSR2,LARP4,MAGI3,MAP6,MEX3B,MGAT4A,MTF2,NASP,NCL,NDFIP1,NMNAT2,NPTX1,NR2C2,NRG2,NTRK3,ONECUT2,OSBP,OSBPL…
TF	Factor: Pax-5; motif: RRMSWGANWYCTNRAGCGKRACSRYNSM; match class: 1	TF:M00144_1	4.66062e-13	ABCC5,ADAM11,ADAR,ADARB1,ADRB1,AGFG1,AKT3,ALKBH1,ARL11,ASAP2,BRWD1,BTG2,C6ORF132,CCDC142,CCNJ,CCNK,CD93,CDC14B,CDK1,CDYL,CEP63,CHRDL1,CHST15,CLDN12,CLEC5A,CLMN,CLSPN,CMTM3,CNKSR3,CRNKL1,DENND5B,DGCR2,DNAJC19,DTL,DUSP10,DYNC1LI1,DYRK2,EEF2K,ENY2,EPB41L5,ERH,FAM120C,FBXO22,FBXO41,FGFR1,FZD3,GLYR1,GNG10,GOLGA4,GPI,HIP1,HLF,HMGN2,HNF1A,HNRNPH3,HNRNPU,HOXA11,HPSE2,HYAL2,IGF1R,ITGA9,ITGAV,ITGB3,KAT2B,K…
TF	Factor: E2F; motif: TTTSGCGC	TF:M00050	6.62909e-13	ADAR,ADARB1,ADI1,ADRB1,AFF4,AHCY,AK2,AKAP2,ALKBH1,AMOTL1,ARHGAP17,ARL11,ARL2BP,ASAP2,BDNF,C6ORF132,CASQ2,CCDC103,CCDC126,CCNJ,CDC14B,CDK1,CLSPN,CNKSR3,CRNKL1,CTC1,DGCR2,DNAJC19,DTL,DUSP10,DYRK2,EEF2K,ELL2,ENG,ERH,ETS1,EXOC8,FBXL20,FBXO22,G3BP2,GABRB2,GLYR1,HINT2,HIPK2,HMGN2,HNRNPH3,HNRNPU,HOOK3,HOPX,HOXA11,HPCAL4,IL6,ITGAV,ITPKB,KCNG3,LIMS1,LPL,LYRM2,LYSMD3,MAGI3,MANEAL,MAP2K6,MASP1,MBTPS2,MEX3B,…
TF	Factor: E2F; motif: TTTSGCGC; match class: 0	TF:M00050_0	6.62909e-13	ADAR,ADARB1,ADI1,ADRB1,AFF4,AHCY,AK2,AKAP2,ALKBH1,AMOTL1,ARHGAP17,ARL11,ARL2BP,ASAP2,BDNF,C6ORF132,CASQ2,CCDC103,CCDC126,CCNJ,CDC14B,CDK1,CLSPN,CNKSR3,CRNKL1,CTC1,DGCR2,DNAJC19,DTL,DUSP10,DYRK2,EEF2K,ELL2,ENG,ERH,ETS1,EXOC8,FBXL20,FBXO22,G3BP2,GABRB2,GLYR1,HINT2,HIPK2,HMGN2,HNRNPH3,HNRNPU,HOOK3,HOPX,HOXA11,HPCAL4,IL6,ITGAV,ITPKB,KCNG3,LIMS1,LPL,LYRM2,LYSMD3,MAGI3,MANEAL,MAP2K6,MASP1,MBTPS2,MEX3B,…
TF	Factor: Sp1; motif: NNGGGGCGGGGNN; match class: 1	TF:M00932_1	1.1915e-12	ABCC5,ADAM11,ADAR,ADARB1,ADCYAP1R1,ADD2,ADRB1,AGFG1,AK2,AKT3,ALKBH1,ARHGAP17,ASAP2,BRWD1,BTG2,C6ORF132,CCNJ,CCNK,CLDN7,CLMN,CLSPN,CMTM3,COG2,DGCR2,DHCR24,DUSP10,DYNC1LI1,DYRK2,ERH,FAM46C,FBXL20,FBXO22,FBXO32,FBXO44,FZD3,GLYR1,GPI,HIP1,HLF,HMGN2,HNRNPU,HYAL2,IGF1R,ITM2C,JKAMP,JPH1,KCTD7,KDSR,KIAA2022,KPNB1,KSR2,LARP4,MAGI3,MAP6,MEX3B,MGAT4A,MTF2,NCL,NDFIP1,NMNAT2,NPTX1,NR2C2,NRG2,NTRK3,ONECUT2,OSB…
TF	Factor: MAFB; motif: NTCAGCN	TF:M08888	1.29937e-12	ABCC5,ABCC9,ADAM11,ADAM28,ADAM33,ADAR,ADARB1,ADCY1,ADD2,ADI1,AFF4,AK2,AKAP2,AMOTL1,ANKH,ANP32E,ARHGEF37,ARL11,ASAP2,ASB7,ATP10D,ATP2B2,BCL7A,BDNF,BRWD1,BTG2,CASQ2,CCDC103,CCDC126,CCDC142,CCDC89,CCNI2,CCNJ,CCNY,CD93,CDH18,CDK1,CDYL,CEP63,CHST15,CLEC5A,CLIC5,CLMN,CLSPN,CMTM3,CNKSR3,CRNKL1,CTC1,CTLA4,CYP19A1,DDAH1,DGCR2,DHCR24,DISC1,DNAJC19,DTHD1,DTL,EEF2K,ELMO1,ENG,ENY2,EPB41L1,EPB41L5,ETS1,FAM49A,…
TF	Factor: MAFB; motif: NTCAGCN; match class: 0	TF:M08888_0	1.29937e-12	ABCC5,ABCC9,ADAM11,ADAM28,ADAM33,ADAR,ADARB1,ADCY1,ADD2,ADI1,AFF4,AK2,AKAP2,AMOTL1,ANKH,ANP32E,ARHGEF37,ARL11,ASAP2,ASB7,ATP10D,ATP2B2,BCL7A,BDNF,BRWD1,BTG2,CASQ2,CCDC103,CCDC126,CCDC142,CCDC89,CCNI2,CCNJ,CCNY,CD93,CDH18,CDK1,CDYL,CEP63,CHST15,CLEC5A,CLIC5,CLMN,CLSPN,CMTM3,CNKSR3,CRNKL1,CTC1,CTLA4,CYP19A1,DDAH1,DGCR2,DHCR24,DISC1,DNAJC19,DTHD1,DTL,EEF2K,ELMO1,ENG,ENY2,EPB41L1,EPB41L5,ETS1,FAM49A,…
TF	Factor: Pax-6; motif: NNNNTTCACGCWTGANTKNNN	TF:M00097	1.5662e-12	ABCC5,ABCC9,ADAM11,ADAM28,ADAM33,ADAR,ADARB1,ADCY1,ADCYAP1R1,ADD2,AFF4,AGFG1,AHCY,AKAP2,AKT3,ALKBH1,AMOTL1,ANP32E,ARHGAP17,ARHGEF37,ARL2BP,ASAP2,ASB7,ATP2B2,BDNF,BRWD1,BTG2,C6ORF132,CASQ2,CCDC103,CCDC126,CCDC89,CCNI2,CCNJ,CCNY,CDC14B,CDH18,CDK1,CDYL,CELA2A,CEP63,CHST15,CLCN3,CLIC5,CNKSR3,COG2,CRNKL1,CSRNP3,CYP19A1,DCAF17,DGCR2,DHCR24,DISC1,DNAJC19,DTHD1,DTL,DYNC1LI1,DYRK1A,EEF2K,ELL2,ELMO1,EPB41L…
TF	Factor: Pax-6; motif: NNNNTTCACGCWTGANTKNNN; match class: 0	TF:M00097_0	1.5662e-12	ABCC5,ABCC9,ADAM11,ADAM28,ADAM33,ADAR,ADARB1,ADCY1,ADCYAP1R1,ADD2,AFF4,AGFG1,AHCY,AKAP2,AKT3,ALKBH1,AMOTL1,ANP32E,ARHGAP17,ARHGEF37,ARL2BP,ASAP2,ASB7,ATP2B2,BDNF,BRWD1,BTG2,C6ORF132,CASQ2,CCDC103,CCDC126,CCDC89,CCNI2,CCNJ,CCNY,CDC14B,CDH18,CDK1,CDYL,CELA2A,CEP63,CHST15,CLCN3,CLIC5,CNKSR3,COG2,CRNKL1,CSRNP3,CYP19A1,DCAF17,DGCR2,DHCR24,DISC1,DNAJC19,DTHD1,DTL,DYNC1LI1,DYRK1A,EEF2K,ELL2,ELMO1,EPB41L…
TF	Factor: Cdx-1; motif: TTTATK	TF:M02086	1.64747e-12	ABCC5,ADAM11,ADAM28,ADAM33,ADAMTS18,ADARB1,ADCY1,ADCYAP1R1,ADD2,ADI1,ADRB1,AFF4,AHCY,AKAP2,AKT3,ALKBH1,AMOTL1,ANKH,ARL11,ARL2BP,ASAP2,ASB7,ATP10D,ATP2B2,BCL7A,BDNF,C6ORF132,CASQ2,CCDC103,CCDC126,CCDC89,CCNI2,CCNJ,CD93,CDC14B,CDH18,CDYL,CHRDL1,CHST15,CLCN3,CLDN12,CLIC5,CLMN,CLSPN,CMTM3,CNKSR3,COG2,CSRNP3,CTLA4,CYP19A1,DENND5B,DISC1,DNAJC19,DTHD1,DTL,DYRK1A,DYRK2,ELL2,ELMO1,ENY2,EPB41L1,EPB41L5,ERH…
TF	Factor: Cdx-1; motif: TTTATK; match class: 0	TF:M02086_0	1.64747e-12	ABCC5,ADAM11,ADAM28,ADAM33,ADAMTS18,ADARB1,ADCY1,ADCYAP1R1,ADD2,ADI1,ADRB1,AFF4,AHCY,AKAP2,AKT3,ALKBH1,AMOTL1,ANKH,ARL11,ARL2BP,ASAP2,ASB7,ATP10D,ATP2B2,BCL7A,BDNF,C6ORF132,CASQ2,CCDC103,CCDC126,CCDC89,CCNI2,CCNJ,CD93,CDC14B,CDH18,CDYL,CHRDL1,CHST15,CLCN3,CLDN12,CLIC5,CLMN,CLSPN,CMTM3,CNKSR3,COG2,CSRNP3,CTLA4,CYP19A1,DENND5B,DISC1,DNAJC19,DTHD1,DTL,DYRK1A,DYRK2,ELL2,ELMO1,ENY2,EPB41L1,EPB41L5,ERH…
TF	Factor: PU.1; motif: AGGAAG; match class: 1	TF:M02031_1	2.55055e-12	ADAM28,ADAM33,ADAMTS18,ADAR,ADCY1,ADRB1,AFF4,AGFG1,AKAP2,ALKBH1,AMOTL1,ARL11,ARL2BP,ASB7,ATP10D,BDNF,BRWD1,BTG2,CASQ2,CCDC103,CCDC126,CCDC89,CCNI2,CCNJ,CCNK,CD93,CDC14B,CDYL,CHST15,CLCN3,CLEC5A,CLIC5,CLMN,CLSPN,CMTM3,COG2,CRNKL1,CTLA4,CYP19A1,DDAH1,DENND5B,DGCR2,DHCR24,DISC1,DNAJC19,DTL,DUSP10,DYNC1LI1,DYRK1A,ELMO1,ENY2,EPB41L1,ERH,EXOC8,FAM120C,FAM46C,FAM49A,FBXO22,FBXO41,FBXO44,FGF2,FGFR1,FUBP3…
TF	Factor: SP1; motif: GGGGYGGGGNS; match class: 0	TF:M01303_0	3.29961e-12	ABCC5,ADAM11,ADAMTS18,ADAR,ADARB1,ADCYAP1R1,ADD2,ADRB1,AGFG1,AKT3,ALKBH1,ARHGAP17,ASAP2,BCL7A,BRWD1,BTG2,C6ORF132,CCNJ,CCNK,CEP63,CLDN7,CLEC5A,CLMN,CLSPN,CMTM3,CNKSR3,COG2,DHCR24,DNAJC19,DUSP10,DYNC1LI1,DYRK2,EPB41L5,ERH,EXOC8,FAM46C,FBXL20,FBXO22,FBXO32,FBXO44,FZD3,GABRB2,GLYR1,GNAT2,GOLGA4,GPI,HIP1,HIPK2,HKDC1,HLF,HMGN2,HNRNPU,HYAL2,IGF1R,IL6,ITM2C,JKAMP,JPH1,KCTD8,KDSR,KIAA2022,KPNB1,KSR2,LARP…
TF	Factor: SP1; motif: GGGGYGGGGNS	TF:M01303	3.29961e-12	ABCC5,ADAM11,ADAMTS18,ADAR,ADARB1,ADCYAP1R1,ADD2,ADRB1,AGFG1,AKT3,ALKBH1,ARHGAP17,ASAP2,BCL7A,BRWD1,BTG2,C6ORF132,CCNJ,CCNK,CEP63,CLDN7,CLEC5A,CLMN,CLSPN,CMTM3,CNKSR3,COG2,DHCR24,DNAJC19,DUSP10,DYNC1LI1,DYRK2,EPB41L5,ERH,EXOC8,FAM46C,FBXL20,FBXO22,FBXO32,FBXO44,FZD3,GABRB2,GLYR1,GNAT2,GOLGA4,GPI,HIP1,HIPK2,HKDC1,HLF,HMGN2,HNRNPU,HYAL2,IGF1R,IL6,ITM2C,JKAMP,JPH1,KCTD8,KDSR,KIAA2022,KPNB1,KSR2,LARP…
TF	Factor: MAFA; motif: TCAGCAN	TF:M01709	3.68137e-12	ABCC9,ADAM11,ADAM28,ADAM33,ADAR,ADARB1,ADCY1,ADI1,ADRB1,AFF4,AKAP2,AMOTL1,ANP32E,ARL11,ATG7,ATP2B2,BDNF,BTG2,CASQ2,CCDC103,CCDC126,CCDC142,CCDC89,CCNI2,CD93,CDC14B,CDH18,CDK1,CDYL,CEP63,CHRDL1,CHST15,CLEC5A,CLMN,CLSPN,CMTM3,CNKSR3,CRNKL1,CTC1,CTLA4,CYP19A1,DCAF17,DNAJC19,DTHD1,DTL,DYNC1LI1,EEF2K,ELL2,ELMO1,ENG,EPB41L1,ETS1,FAM49A,FBXL20,FBXO22,FBXO32,FBXO44,FGF2,FGFR1,FUBP3,G3BP2,GNG10,GNG12,GOLG…
TF	Factor: MAFA; motif: TCAGCAN; match class: 0	TF:M01709_0	3.68137e-12	ABCC9,ADAM11,ADAM28,ADAM33,ADAR,ADARB1,ADCY1,ADI1,ADRB1,AFF4,AKAP2,AMOTL1,ANP32E,ARL11,ATG7,ATP2B2,BDNF,BTG2,CASQ2,CCDC103,CCDC126,CCDC142,CCDC89,CCNI2,CD93,CDC14B,CDH18,CDK1,CDYL,CEP63,CHRDL1,CHST15,CLEC5A,CLMN,CLSPN,CMTM3,CNKSR3,CRNKL1,CTC1,CTLA4,CYP19A1,DCAF17,DNAJC19,DTHD1,DTL,DYNC1LI1,EEF2K,ELL2,ELMO1,ENG,EPB41L1,ETS1,FAM49A,FBXL20,FBXO22,FBXO32,FBXO44,FGF2,FGFR1,FUBP3,G3BP2,GNG10,GNG12,GOLG…
TF	Factor: MafB; motif: GNTGAC	TF:M01227	4.29344e-12	ABCC5,ADAM11,ADARB1,ADD2,ADI1,AHCY,AMOTL1,ANP32E,ARHGAP17,ARHGEF37,ARL11,ASB7,ATG7,ATP2B2,BDNF,BRWD1,BTG2,CCDC103,CCDC126,CCDC89,CCNI2,CCNJ,CCNK,CCNY,CD93,CDC14B,CDH18,CELA2A,CEP63,CHST15,CLDN12,CLDN7,CLEC5A,CLIC5,CMTM3,CRNKL1,CTLA4,DCAF17,DDAH1,DENND5B,DGCR2,DHCR24,DNAJC19,DTL,DYRK1A,EEF2K,ELL2,ENG,ENY2,EPB41L5,ETS1,EXOC8,FAM120C,FAM46C,FBXL20,FBXO32,FBXO41,FBXO44,FGF2,FUBP3,GLYR1,GNAT2,GNG10,GN…
TF	Factor: MafB; motif: GNTGAC; match class: 0	TF:M01227_0	4.29344e-12	ABCC5,ADAM11,ADARB1,ADD2,ADI1,AHCY,AMOTL1,ANP32E,ARHGAP17,ARHGEF37,ARL11,ASB7,ATG7,ATP2B2,BDNF,BRWD1,BTG2,CCDC103,CCDC126,CCDC89,CCNI2,CCNJ,CCNK,CCNY,CD93,CDC14B,CDH18,CELA2A,CEP63,CHST15,CLDN12,CLDN7,CLEC5A,CLIC5,CMTM3,CRNKL1,CTLA4,DCAF17,DDAH1,DENND5B,DGCR2,DHCR24,DNAJC19,DTL,DYRK1A,EEF2K,ELL2,ENG,ENY2,EPB41L5,ETS1,EXOC8,FAM120C,FAM46C,FBXL20,FBXO32,FBXO41,FBXO44,FGF2,FUBP3,GLYR1,GNAT2,GNG10,GN…
TF	Factor: E2F-1; motif: NNNSSCGCSAANN; match class: 1	TF:M07250_1	1.59536e-11	ADAR,AHCY,ARHGAP17,ARL11,ARL2BP,ASAP2,ASB7,BCL7A,BRWD1,CCDC103,CCDC142,CCNJ,CCNK,CDK1,CDYL,CHRDL1,CMTM3,DCAF17,DDAH1,DNAJC19,DTL,DUSP10,EXOC8,HINT2,HIP1,HLF,HMGN2,HNRNPH3,HNRNPU,HOXA11,HPCAL4,IGF1R,ITGAV,KCNMB4,KIAA2022,KPNB1,LARP4,LPL,MAGI3,MBTPS2,METTL8,MEX3B,MGAT4A,MRPL18,MTSS1,NASP,NCL,NIPAL3,NPTX1,NR2C2,NTRK2,ONECUT2,OSBPL9,PDIK1L,PDP1,PELI2,PGP,PHIP,PIGX,PLCXD3,PRDM12,PRKCB,PRPSAP2,PRRC2C,P…
TF	Factor: Sp1; motif: GGGGCGGGGC; match class: 1	TF:M00931_1	1.64152e-11	ABCC5,ADAR,ADARB1,ADD2,ADRB1,AGFG1,AK2,AKT3,ALKBH1,ARHGAP17,ASAP2,BRWD1,BTG2,C6ORF132,CCNJ,CLDN7,CLMN,CLSPN,CMTM3,CNKSR3,COG2,DGCR2,DHCR24,DUSP10,DYNC1LI1,DYRK2,ERH,FAM46C,FBXL20,FBXO22,FBXO32,FBXO44,FZD3,GLYR1,GPI,HIP1,HLF,HMGN2,HNRNPU,HYAL2,IGF1R,ITM2C,JKAMP,JPH1,KCTD7,KDSR,KIAA2022,KPNB1,KSR2,LARP4,MAGI3,MAP6,MAP7D3,MEX3B,MGAT4A,MTF2,NASP,NCL,NDFIP1,NMNAT2,NPTX1,NR2C2,NRG2,NTRK3,ONECUT2,OSBP,O…
TF	Factor: E2F-1; motif: NKTSSCGC	TF:M00428	2.21943e-11	ABCC5,ADAMTS18,ADARB1,ADD2,ADRB1,AGFG1,AHCY,ALKBH1,ANP32E,ASB7,BRWD1,CCDC103,CCDC89,CCNJ,CDC14B,CDK1,CDYL,CEP63,CHRDL1,CLSPN,CTC1,DCAF17,DGCR2,DNAJC19,DTL,DUSP10,DYNC1LI1,EEF2K,ELL2,EPB41L5,ERH,EXOC8,FAM46C,FBXL20,FBXO44,FZD3,G3BP2,GNG10,GNG12,GOLGA4,HINT2,HLF,HMGN2,HNRNPH3,HNRNPU,HOXA11,HPCAL4,HPSE2,HYAL2,IGF1R,IL6,IRS1,ITGAV,JPH1,KCNMB4,KDSR,KIAA2022,KPNB1,LARP4,LPL,LYSMD3,MAGI3,MANEAL,MAP2K6,M…
TF	Factor: E2F-1; motif: NKTSSCGC; match class: 0	TF:M00428_0	2.21943e-11	ABCC5,ADAMTS18,ADARB1,ADD2,ADRB1,AGFG1,AHCY,ALKBH1,ANP32E,ASB7,BRWD1,CCDC103,CCDC89,CCNJ,CDC14B,CDK1,CDYL,CEP63,CHRDL1,CLSPN,CTC1,DCAF17,DGCR2,DNAJC19,DTL,DUSP10,DYNC1LI1,EEF2K,ELL2,EPB41L5,ERH,EXOC8,FAM46C,FBXL20,FBXO44,FZD3,G3BP2,GNG10,GNG12,GOLGA4,HINT2,HLF,HMGN2,HNRNPH3,HNRNPU,HOXA11,HPCAL4,HPSE2,HYAL2,IGF1R,IL6,IRS1,ITGAV,JPH1,KCNMB4,KDSR,KIAA2022,KPNB1,LARP4,LPL,LYSMD3,MAGI3,MANEAL,MAP2K6,M…
TF	Factor: NF-E4; motif: GTGAGGS; match class: 0	TF:M08826_0	3.54762e-11	ABCC5,ADAM11,ADAM33,ADAMTS18,ADAR,ADARB1,ADCYAP1R1,ADD2,ADI1,ADRB1,AGFG1,AHCY,AK2,AKT3,ALKBH1,AMOTL1,ARHGAP17,ARHGEF37,ARL2BP,ASAP2,ASB7,ATG7,ATP10D,BCL7A,BRWD1,BTG2,CASQ2,CCDC103,CCNK,CCNY,CD93,CDC14B,CDYL,CEP63,CLDN12,CLDN7,CLEC5A,CLSPN,CNKSR3,CRNKL1,CTC1,CYP19A1,DCAF17,DDAH1,DENND5B,DHCR24,DNAJC19,DTL,DUSP10,DYNC1LI1,ELL2,ELMO1,ENG,ENY2,EPB41L5,ERH,EXOC8,FAM120C,FAM46C,FAM49A,FBXL20,FBXO32,FBX…
TF	Factor: NF-E4; motif: GTGAGGS	TF:M08826	3.54762e-11	ABCC5,ADAM11,ADAM33,ADAMTS18,ADAR,ADARB1,ADCYAP1R1,ADD2,ADI1,ADRB1,AGFG1,AHCY,AK2,AKT3,ALKBH1,AMOTL1,ARHGAP17,ARHGEF37,ARL2BP,ASAP2,ASB7,ATG7,ATP10D,BCL7A,BRWD1,BTG2,CASQ2,CCDC103,CCNK,CCNY,CD93,CDC14B,CDYL,CEP63,CLDN12,CLDN7,CLEC5A,CLSPN,CNKSR3,CRNKL1,CTC1,CYP19A1,DCAF17,DDAH1,DENND5B,DHCR24,DNAJC19,DTL,DUSP10,DYNC1LI1,ELL2,ELMO1,ENG,ENY2,EPB41L5,ERH,EXOC8,FAM120C,FAM46C,FAM49A,FBXL20,FBXO32,FBX…
TF	Factor: c-Myc:Max; motif: GCCAYGYGSN; match class: 0	TF:M00322_0	7.9657e-11	ADAR,ADARB1,ADD2,ADRB1,AFF4,AGFG1,AHCY,AK2,AKT3,ALKBH1,ANP32E,ARHGAP17,ARL11,ARL2BP,ATG7,ATP2B2,C6ORF132,CCDC103,CCDC142,CCNJ,CCNK,CCNY,CD93,CDC14B,CDH18,CDK1,CEP63,CHST15,CLIC5,CMTM3,CTC1,DCAF17,DDAH1,DHCR24,DNAJC19,DUSP10,DYNC1LI1,ELL2,ENY2,ERH,EXOC8,FAM120C,FAM49A,FBXL20,FBXO22,FBXO32,FGFR1,GABRB2,GNAT2,GNG10,GNG12,GOLGA4,GPI,HINT2,HIP1,HKDC1,HLF,HNRNPH3,HNRNPU,HOPX,HOXA11,HPCAL4,HPSE2,HYAL2,I…
TF	Factor: c-Myc:Max; motif: GCCAYGYGSN	TF:M00322	7.9657e-11	ADAR,ADARB1,ADD2,ADRB1,AFF4,AGFG1,AHCY,AK2,AKT3,ALKBH1,ANP32E,ARHGAP17,ARL11,ARL2BP,ATG7,ATP2B2,C6ORF132,CCDC103,CCDC142,CCNJ,CCNK,CCNY,CD93,CDC14B,CDH18,CDK1,CEP63,CHST15,CLIC5,CMTM3,CTC1,DCAF17,DDAH1,DHCR24,DNAJC19,DUSP10,DYNC1LI1,ELL2,ENY2,ERH,EXOC8,FAM120C,FAM49A,FBXL20,FBXO22,FBXO32,FGFR1,GABRB2,GNAT2,GNG10,GNG12,GOLGA4,GPI,HINT2,HIP1,HKDC1,HLF,HNRNPH3,HNRNPU,HOPX,HOXA11,HPCAL4,HPSE2,HYAL2,I…
TF	Factor: AP-2alpha; motif: NSCCNCRGGSN; match class: 0	TF:M07348_0	2.36049e-10	ADAMTS18,ADI1,ADRB1,AGFG1,AHCY,AKT3,ALKBH1,ARHGEF37,ARL11,ARL2BP,ASB7,ATG7,ATP2B2,BCL7A,BRWD1,CASQ2,CCDC126,CCNK,CCNY,CDK1,CDYL,CELA2A,CHRDL1,CLEC5A,CLMN,CMTM3,COG2,CTC1,DCAF17,DDAH1,DGCR2,DTL,DYRK2,EPB41L5,ERH,FAM120C,FAM46C,FAM49A,FBXO22,FBXO41,FGFR1,GLYR1,GNG10,GOLGA4,GPI,HIPK2,HLF,HNF1A,HNRNPU,HOXA11,HPCAL4,HPSE2,HSDL1,HYAL2,IL6,IRS1,ITGA9,ITGAV,ITGB3,JKAMP,KAT2B,KCTD7,KDSR,KIAA2022,KSR2,LMAN…
TF	Factor: AP-2alpha; motif: NSCCNCRGGSN	TF:M07348	2.36049e-10	ADAMTS18,ADI1,ADRB1,AGFG1,AHCY,AKT3,ALKBH1,ARHGEF37,ARL11,ARL2BP,ASB7,ATG7,ATP2B2,BCL7A,BRWD1,CASQ2,CCDC126,CCNK,CCNY,CDK1,CDYL,CELA2A,CHRDL1,CLEC5A,CLMN,CMTM3,COG2,CTC1,DCAF17,DDAH1,DGCR2,DTL,DYRK2,EPB41L5,ERH,FAM120C,FAM46C,FAM49A,FBXO22,FBXO41,FGFR1,GLYR1,GNG10,GOLGA4,GPI,HIPK2,HLF,HNF1A,HNRNPU,HOXA11,HPCAL4,HPSE2,HSDL1,HYAL2,IL6,IRS1,ITGA9,ITGAV,ITGB3,JKAMP,KAT2B,KCTD7,KDSR,KIAA2022,KSR2,LMAN…
TF	Factor: E2F-1; motif: TTTSGCGCGMNR	TF:M00516	3.12583e-10	ADARB1,AFF4,AGFG1,ANP32E,ARL11,ASAP2,ASB7,BDNF,BRWD1,C6ORF132,CCDC103,CCNJ,CDK1,CEP63,CHRDL1,CLSPN,CNKSR3,DCAF17,DNAJC19,DTL,ERH,EXOC8,G3BP2,GNAT2,GNG10,HINT2,HLF,HMGN2,HNRNPH3,HNRNPU,HOXA11,HPCAL4,ITGAV,ITPKB,JKAMP,KCNMB4,KPNB1,LARP4,LPL,LYSMD3,MAGI3,MAP2K6,MAP6,MASP1,MBTPS2,MED10,METTL8,MEX3B,MGAT4A,MTSS1,MYO5B,NASP,NCDN,NCL,NIPAL3,NR2C2,NRG2,NTRK2,NTRK3,ONECUT2,OSBPL9,PARM1,PCGF6,PDIK1L,PDP1,P…
TF	Factor: E2F-1; motif: TTTSGCGCGMNR; match class: 0	TF:M00516_0	3.12583e-10	ADARB1,AFF4,AGFG1,ANP32E,ARL11,ASAP2,ASB7,BDNF,BRWD1,C6ORF132,CCDC103,CCNJ,CDK1,CEP63,CHRDL1,CLSPN,CNKSR3,DCAF17,DNAJC19,DTL,ERH,EXOC8,G3BP2,GNAT2,GNG10,HINT2,HLF,HMGN2,HNRNPH3,HNRNPU,HOXA11,HPCAL4,ITGAV,ITPKB,JKAMP,KCNMB4,KPNB1,LARP4,LPL,LYSMD3,MAGI3,MAP2K6,MAP6,MASP1,MBTPS2,MED10,METTL8,MEX3B,MGAT4A,MTSS1,MYO5B,NASP,NCDN,NCL,NIPAL3,NR2C2,NRG2,NTRK2,NTRK3,ONECUT2,OSBPL9,PARM1,PCGF6,PDIK1L,PDP1,P…
TF	Factor: E2F-4; motif: GCGGGAAANA; match class: 1	TF:M02090_1	6.49042e-10	ADAM11,ADAR,ADARB1,AGFG1,AK2,AKT3,ALKBH1,ASAP2,ASB7,BCL7A,BRWD1,CCNJ,CCNK,CCNY,CDK1,CHRDL1,CHST15,CTC1,DENND5B,DGCR2,DUSP10,DYNC1LI1,DYRK2,EEF2K,ELL2,ERH,EXOC8,FAM120C,FBXL20,FBXO22,FBXO32,FBXO44,GNG12,HIPK2,HLF,HMGN2,HNRNPH3,HPCAL4,HSDL1,IGF1R,IL6,ITGA9,ITGAV,ITM2C,KCNG3,KCNMB4,KCTD8,KIAA2022,KPNB1,LARP4,LHX2,LMAN2L,LYRM2,MAF,MAGI3,MAP7D3,MGAT4A,MRPL18,MTF2,MTSS1,MYO5B,NASP,NCL,NMNAT2,NPTX1,NTRK…
TF	Factor: E2F; motif: TTTSGCGSG; match class: 0	TF:M00939_0	1.64527e-09	AFF4,AGFG1,ANP32E,ARL11,ASAP2,ASB7,BCL7A,BDNF,BRWD1,C6ORF132,CCDC103,CCNJ,CDK1,CDYL,CHRDL1,CLDN12,CLSPN,CNKSR3,DCAF17,DNAJC19,DTL,EXOC8,G3BP2,GNG10,GOLGA4,HINT2,HLF,HMGN2,HNRNPH3,HNRNPU,HOXA11,HPCAL4,HSDL1,ITGAV,ITPKB,KCNMB4,KCTD7,KPNB1,LARP4,LPL,LYSMD3,MAGI3,MAP2K6,MBTPS2,METTL8,MEX3B,MGAT4A,MRPL18,MTSS1,MYO5B,NASP,NCL,NPTX1,NR2C2,NRG2,NTRK2,NTRK3,ONECUT2,OSBPL9,PARM1,PDIK1L,PDP1,PELI2,PGP,PHIP,…
TF	Factor: E2F; motif: TTTSGCGSG	TF:M00939	1.64527e-09	AFF4,AGFG1,ANP32E,ARL11,ASAP2,ASB7,BCL7A,BDNF,BRWD1,C6ORF132,CCDC103,CCNJ,CDK1,CDYL,CHRDL1,CLDN12,CLSPN,CNKSR3,DCAF17,DNAJC19,DTL,EXOC8,G3BP2,GNG10,GOLGA4,HINT2,HLF,HMGN2,HNRNPH3,HNRNPU,HOXA11,HPCAL4,HSDL1,ITGAV,ITPKB,KCNMB4,KCTD7,KPNB1,LARP4,LPL,LYSMD3,MAGI3,MAP2K6,MBTPS2,METTL8,MEX3B,MGAT4A,MRPL18,MTSS1,MYO5B,NASP,NCL,NPTX1,NR2C2,NRG2,NTRK2,NTRK3,ONECUT2,OSBPL9,PARM1,PDIK1L,PDP1,PELI2,PGP,PHIP,…
TF	Factor: E2F; motif: NKCGCGCSAAAN; match class: 0	TF:M00920_0	2.46696e-09	AFF4,AGFG1,ANP32E,ARL11,ASAP2,ASB7,BCL7A,BDNF,BRWD1,C6ORF132,CCDC103,CCNJ,CDK1,CDYL,CEP63,CHRDL1,CLDN12,CLSPN,CNKSR3,DCAF17,DNAJC19,DTL,EXOC8,GNAT2,GNG10,HINT2,HLF,HMGN2,HNRNPH3,HNRNPU,HOXA11,HPCAL4,HSDL1,ITGAV,ITPKB,KCNMB4,KCTD7,LARP4,LYSMD3,MAGI3,MAP2K6,MBTPS2,METTL8,MEX3B,MGAT4A,MTSS1,MYO5B,NASP,NCL,NPTX1,NR2C2,NTRK2,NTRK3,ONECUT2,PARM1,PDIK1L,PDP1,PELI2,PGP,PHIP,PIGX,PPT1,PRKCB,PSME4,PTPRJ,PU…
TF	Factor: E2F; motif: NKCGCGCSAAAN	TF:M00920	2.46696e-09	AFF4,AGFG1,ANP32E,ARL11,ASAP2,ASB7,BCL7A,BDNF,BRWD1,C6ORF132,CCDC103,CCNJ,CDK1,CDYL,CEP63,CHRDL1,CLDN12,CLSPN,CNKSR3,DCAF17,DNAJC19,DTL,EXOC8,GNAT2,GNG10,HINT2,HLF,HMGN2,HNRNPH3,HNRNPU,HOXA11,HPCAL4,HSDL1,ITGAV,ITPKB,KCNMB4,KCTD7,LARP4,LYSMD3,MAGI3,MAP2K6,MBTPS2,METTL8,MEX3B,MGAT4A,MTSS1,MYO5B,NASP,NCL,NPTX1,NR2C2,NTRK2,NTRK3,ONECUT2,PARM1,PDIK1L,PDP1,PELI2,PGP,PHIP,PIGX,PPT1,PRKCB,PSME4,PTPRJ,PU…
TF	Factor: Pax-5; motif: BCNNNRNGCANBGNTGNRTAGCSGCHNB; match class: 1	TF:M00143_1	3.01631e-09	ADAM11,ADAM33,ADAMTS18,ADAR,ADARB1,ADD2,ADRB1,AFF4,AHCY,AK2,ARHGAP17,ASB7,ATP2B2,BTG2,CCDC142,CCNJ,CCNK,CCNY,CDC14B,CDH18,CDK1,CEP63,CHRDL1,CHST15,CLEC5A,CLMN,CLSPN,CMTM3,CRNKL1,CTC1,DCAF17,DDAH1,DUSP10,ENG,ERH,FAM120C,FAM49A,FBXO32,FBXO41,FGFR1,FZD3,G3BP2,GNAT2,GNG12,GOLGA4,GPI,HINT2,HIP1,HIPK2,HMGN2,HNRNPH3,HOXA11,HPCAL4,HPSE2,HYAL2,IFFO2,IRS1,ITGAV,ITGB3,ITM2C,JKAMP,KAT2B,KCNG3,KCTD8,KIAA2022,…
TF	Factor: Pax-3; motif: NNNNNNCGTCACGSTYNNNNN; match class: 1	TF:M00327_1	3.05952e-09	ADAM11,ADAM33,ADAMTS18,ADRB1,AGFG1,AK2,AKT3,ALKBH1,ASAP2,ATG7,BCL7A,BRWD1,CCDC103,CCNJ,CCNK,CDK1,CELA2A,CEP63,CHRDL1,CHST15,CLDN12,CLDN7,CMTM3,CNKSR3,CRNKL1,CTC1,CTLA4,DCAF17,DENND5B,DGCR2,DHCR24,DNAJC19,DTL,DUSP10,DYRK2,EEF2K,ELL2,ENG,EPB41L5,ERH,ETS1,EXOC8,FAM46C,FBXO22,FBXO32,FGF2,FGFR1,FUBP3,FZD3,G3BP2,GNAT2,GOLGA4,GPI,GPR161,HINT2,HKDC1,HLF,HNRNPH3,HNRNPU,HOPX,HOXA11,HPSE2,HSD11B2,HYAL2,ITGA…
TF	Factor: Sox-9; motif: NNNNNACAAARGNNSMN	TF:M07269	4.5982e-09	ABCC5,ABCC9,ADAM11,ADAM28,ADAMTS18,ADARB1,ADCY1,ADCYAP1R1,ADD2,ADI1,AFF4,AGFG1,AK2,AMOTL1,ANKH,ARHGAP17,ARHGEF37,ARL11,ASB7,ATP2B2,BCL7A,BDNF,CASQ2,CCDC89,CCNI2,CCNJ,CCNK,CCNY,CD93,CDC14B,CDH18,CDK1,CELA2A,CLDN12,CLEC5A,CLIC5,CMTM3,COG2,CRNKL1,CSRNP3,CTC1,CYP19A1,DCAF17,DHCR24,DISC1,DTHD1,DTL,DUSP10,DYNC1LI1,ELMO1,ENY2,EPB41L1,EPB41L5,ERH,ETS1,FAM46C,FAM49A,FBXL20,FBXO22,FGF2,FGFR1,FUBP3,GABRB2,G…
TF	Factor: Sox-9; motif: NNNNNACAAARGNNSMN; match class: 0	TF:M07269_0	4.5982e-09	ABCC5,ABCC9,ADAM11,ADAM28,ADAMTS18,ADARB1,ADCY1,ADCYAP1R1,ADD2,ADI1,AFF4,AGFG1,AK2,AMOTL1,ANKH,ARHGAP17,ARHGEF37,ARL11,ASB7,ATP2B2,BCL7A,BDNF,CASQ2,CCDC89,CCNI2,CCNJ,CCNK,CCNY,CD93,CDC14B,CDH18,CDK1,CELA2A,CLDN12,CLEC5A,CLIC5,CMTM3,COG2,CRNKL1,CSRNP3,CTC1,CYP19A1,DCAF17,DHCR24,DISC1,DTHD1,DTL,DUSP10,DYNC1LI1,ELMO1,ENY2,EPB41L1,EPB41L5,ERH,ETS1,FAM46C,FAM49A,FBXL20,FBXO22,FGF2,FGFR1,FUBP3,GABRB2,G…
TF	Factor: Sp3; motif: ASMCTTGGGSRGGG; match class: 0	TF:M00665_0	1.29679e-08	ADAM11,ADAM33,ADAR,ADD2,AFF4,AHCY,AK2,AKT3,ARL2BP,ATP2B2,BCL7A,BTG2,C6ORF132,CCDC142,CCNJ,CCNK,CHRDL1,CHST15,CLEC5A,CLIC5,CTC1,DENND5B,DGCR2,DHCR24,DTL,DUSP10,DYNC1LI1,ENG,FAM120C,FBXL20,FZD3,GLYR1,GNAT2,GOLGA4,GPI,HKDC1,HLF,HMGN2,HNF1A,HNRNPH3,HNRNPU,HOPX,HPCAL4,HPSE2,IFFO2,IGDCC3,IL20RB,IL6,IRS1,ITGAV,ITM2C,ITPKB,KAT2B,KCNG3,KDSR,KPNB1,KSR2,LARP4,LIMS1,LPL,MAP2K6,MAP6,MEGF9,MEX3B,MTF2,MTSS1,MYO…
TF	Factor: Sp3; motif: ASMCTTGGGSRGGG	TF:M00665	1.29679e-08	ADAM11,ADAM33,ADAR,ADD2,AFF4,AHCY,AK2,AKT3,ARL2BP,ATP2B2,BCL7A,BTG2,C6ORF132,CCDC142,CCNJ,CCNK,CHRDL1,CHST15,CLEC5A,CLIC5,CTC1,DENND5B,DGCR2,DHCR24,DTL,DUSP10,DYNC1LI1,ENG,FAM120C,FBXL20,FZD3,GLYR1,GNAT2,GOLGA4,GPI,HKDC1,HLF,HMGN2,HNF1A,HNRNPH3,HNRNPU,HOPX,HPCAL4,HPSE2,IFFO2,IGDCC3,IL20RB,IL6,IRS1,ITGAV,ITM2C,ITPKB,KAT2B,KCNG3,KDSR,KPNB1,KSR2,LARP4,LIMS1,LPL,MAP2K6,MAP6,MEGF9,MEX3B,MTF2,MTSS1,MYO…
TF	Factor: Sp1; motif: CCCCGCCCCN; match class: 1	TF:M00933_1	2.29965e-08	ADAM11,ADAR,ADARB1,ADCYAP1R1,ADD2,ADRB1,AGFG1,AK2,AKT3,ALKBH1,ASAP2,BRWD1,BTG2,C6ORF132,CCNJ,CLDN7,CLMN,CLSPN,CMTM3,DGCR2,DHCR24,DUSP10,DYNC1LI1,DYRK2,FAM46C,FBXL20,FBXO22,FBXO32,FZD3,G3BP2,GNAT2,GPI,HLF,HMGN2,HNRNPH3,HNRNPU,HYAL2,IGF1R,ITM2C,JKAMP,KDSR,KIAA2022,KPNB1,KSR2,MAGI3,MAP6,MEX3B,MTF2,NCL,NDFIP1,NMNAT2,NPTX1,NR2C2,OSBP,OSBPL9,OXNAD1,PACSIN2,PDP1,PHIP,PITPNB,PKN2,PPP1R14C,PPT1,PRKCB,PRPF…
TF	Factor: E2F-1; motif: TWSGCGCGAAAAYKR; match class: 0	TF:M00024_0	2.6726e-08	ADAM33,ADAR,ADCY1,AHCY,AKAP2,AKT3,ALKBH1,AMOTL1,ANKH,ARHGAP17,ARHGEF37,ARL11,ARL2BP,ASAP2,BRWD1,C6ORF132,CCNI2,CCNJ,CELA2A,CEP63,CLCN3,CLMN,CLSPN,CMTM3,CTC1,CTLA4,CYP19A1,DGCR2,DISC1,DNAJC19,DTL,DUSP10,DYRK1A,EEF2K,ERH,FAM46C,FAM49A,FBXL20,FBXO32,GLYR1,HIP1,HIPK2,HKDC1,HLF,HMGN2,HNF1A,HNRNPH3,HOOK3,HOXA11,HPCAL4,HS3ST5,HSD11B2,IGDCC3,IL6,IRS1,ITGAV,ITGB3,ITM2C,JPH1,KAT2B,KCNJ16,KCNMB4,KCTD8,KDSR,…
TF	Factor: E2F-1; motif: TWSGCGCGAAAAYKR	TF:M00024	2.6726e-08	ADAM33,ADAR,ADCY1,AHCY,AKAP2,AKT3,ALKBH1,AMOTL1,ANKH,ARHGAP17,ARHGEF37,ARL11,ARL2BP,ASAP2,BRWD1,C6ORF132,CCNI2,CCNJ,CELA2A,CEP63,CLCN3,CLMN,CLSPN,CMTM3,CTC1,CTLA4,CYP19A1,DGCR2,DISC1,DNAJC19,DTL,DUSP10,DYRK1A,EEF2K,ERH,FAM46C,FAM49A,FBXL20,FBXO32,GLYR1,HIP1,HIPK2,HKDC1,HLF,HMGN2,HNF1A,HNRNPH3,HOOK3,HOXA11,HPCAL4,HS3ST5,HSD11B2,IGDCC3,IL6,IRS1,ITGAV,ITGB3,ITM2C,JPH1,KAT2B,KCNJ16,KCNMB4,KCTD8,KDSR,…
TF	Factor: SREBP-2; motif: NNGYCACNNSMN	TF:M01177	3.43314e-08	ADAM11,ADAM33,ADARB1,ADCYAP1R1,ADD2,ADRB1,AHCY,AK2,AKAP2,ARHGAP17,ARL11,BRWD1,BTG2,CASQ2,CCNJ,CD93,CDC14B,CDK1,CEP63,CHRDL1,CLDN7,CNKSR3,DCAF17,DDAH1,DGCR2,DUSP10,DYNC1LI1,EEF2K,ELL2,ENG,EPB41L5,EXOC8,FAM120C,FAM46C,FBXO22,FBXO41,FUBP3,FZD3,G3BP2,GABRB2,GLYR1,GNG10,GNG12,HINT2,HMGN2,HNRNPU,HOPX,HPCAL4,IFFO2,IRS1,JKAMP,KAT2B,KCNG3,KCNMB4,KCTD8,KIAA2022,LARP4,LDLRAP1,LMAN2L,LPL,MAF,MANEAL,MBTPS2,ME…
TF	Factor: SREBP-2; motif: NNGYCACNNSMN; match class: 0	TF:M01177_0	3.43314e-08	ADAM11,ADAM33,ADARB1,ADCYAP1R1,ADD2,ADRB1,AHCY,AK2,AKAP2,ARHGAP17,ARL11,BRWD1,BTG2,CASQ2,CCNJ,CD93,CDC14B,CDK1,CEP63,CHRDL1,CLDN7,CNKSR3,DCAF17,DDAH1,DGCR2,DUSP10,DYNC1LI1,EEF2K,ELL2,ENG,EPB41L5,EXOC8,FAM120C,FAM46C,FBXO22,FBXO41,FUBP3,FZD3,G3BP2,GABRB2,GLYR1,GNG10,GNG12,HINT2,HMGN2,HNRNPU,HOPX,HPCAL4,IFFO2,IRS1,JKAMP,KAT2B,KCNG3,KCNMB4,KCTD8,KIAA2022,LARP4,LDLRAP1,LMAN2L,LPL,MAF,MANEAL,MBTPS2,ME…
TF	Factor: p53; motif: RGRCWWGYCYNGRCWWGYYY; match class: 0	TF:M01652_0	3.62633e-08	ADAMTS18,ADAR,ADARB1,ADCY1,ADCYAP1R1,AGFG1,AHCY,ALKBH1,ARHGEF37,ARL11,ASAP2,ASB7,ATG7,BDNF,BRWD1,BTG2,C6ORF132,CCDC89,CCNY,CD93,CDC14B,CELA2A,CEP63,CHRDL1,CLMN,CLSPN,COG2,CTC1,DDAH1,DISC1,DNAJC19,DTHD1,ELMO1,ENG,ENY2,EXOC8,FAM120C,FAM49A,GABRB2,GLYR1,GNG12,GOLGA4,GPI,HINT2,HIPK2,HNRNPH3,HNRNPU,HPSE2,HSD11B2,HSDL1,IFFO2,IGF1R,IL6,IRS1,ITGA9,ITGAV,JKAMP,JPH1,KAT2B,KCND1,KCNMB4,KCTD8,KIAA2022,KSR2,L…
TF	Factor: p53; motif: RGRCWWGYCYNGRCWWGYYY	TF:M01652	3.62633e-08	ADAMTS18,ADAR,ADARB1,ADCY1,ADCYAP1R1,AGFG1,AHCY,ALKBH1,ARHGEF37,ARL11,ASAP2,ASB7,ATG7,BDNF,BRWD1,BTG2,C6ORF132,CCDC89,CCNY,CD93,CDC14B,CELA2A,CEP63,CHRDL1,CLMN,CLSPN,COG2,CTC1,DDAH1,DISC1,DNAJC19,DTHD1,ELMO1,ENG,ENY2,EXOC8,FAM120C,FAM49A,GABRB2,GLYR1,GNG12,GOLGA4,GPI,HINT2,HIPK2,HNRNPH3,HNRNPU,HPSE2,HSD11B2,HSDL1,IFFO2,IGF1R,IL6,IRS1,ITGA9,ITGAV,JKAMP,JPH1,KAT2B,KCND1,KCNMB4,KCTD8,KIAA2022,KSR2,L…
TF	Factor: c-MAF; motif: CNNNCTCAGCA	TF:M03816	3.73393e-08	ABCC5,ABCC9,ADAM11,ADAM28,ADARB1,ADCY1,ADCYAP1R1,ADD2,AFF4,AK2,AKAP2,ANP32E,ARHGEF37,ARL11,ASAP2,ATG7,BCL7A,BRWD1,CCDC103,CCDC126,CCDC89,CCNJ,CCNY,CD93,CDH18,CELA2A,CLDN7,CLEC5A,CLIC5,CMTM3,CNKSR3,CRNKL1,CTC1,CTLA4,DDAH1,DISC1,DTHD1,EEF2K,ELL2,ELMO1,ENG,ETS1,FAM46C,FAM49A,FBXL20,FBXO32,FBXO44,FGF2,FZD3,GABRB2,GOLGA4,HINT2,HLF,HMGN2,HNF1A,HNRNPU,HOPX,HOXA11,HPSE2,HS3ST5,HSDL1,IL20RB,IRS1,ITGA9,ITG…
TF	Factor: c-MAF; motif: CNNNCTCAGCA; match class: 0	TF:M03816_0	3.73393e-08	ABCC5,ABCC9,ADAM11,ADAM28,ADARB1,ADCY1,ADCYAP1R1,ADD2,AFF4,AK2,AKAP2,ANP32E,ARHGEF37,ARL11,ASAP2,ATG7,BCL7A,BRWD1,CCDC103,CCDC126,CCDC89,CCNJ,CCNY,CD93,CDH18,CELA2A,CLDN7,CLEC5A,CLIC5,CMTM3,CNKSR3,CRNKL1,CTC1,CTLA4,DDAH1,DISC1,DTHD1,EEF2K,ELL2,ELMO1,ENG,ETS1,FAM46C,FAM49A,FBXL20,FBXO32,FBXO44,FGF2,FZD3,GABRB2,GOLGA4,HINT2,HLF,HMGN2,HNF1A,HNRNPU,HOPX,HOXA11,HPSE2,HS3ST5,HSDL1,IL20RB,IRS1,ITGA9,ITG…
TF	Factor: Pax-5; motif: RRNGRNGCAN	TF:M03577	6.15141e-08	ABCC9,ADAM11,ADAMTS18,ADAR,ADARB1,ADCYAP1R1,ADRB1,AFF4,AGFG1,AHCY,AKAP2,ALKBH1,ARHGAP17,ARHGEF37,ARL11,ARL2BP,BDNF,BRWD1,C6ORF132,CCDC126,CCNJ,CCNY,CD93,CDH18,CDK1,CELA2A,CEP63,CHST15,CLCN3,CLDN12,CLEC5A,CNKSR3,CRNKL1,CSRNP3,CTC1,CYP19A1,DDAH1,DHCR24,DUSP10,DYNC1LI1,DYRK2,EEF2K,ELMO1,ENG,ENY2,ERH,EXOC8,FBXO32,FBXO41,FBXO44,FGFR1,FZD3,G3BP2,GLYR1,GNG12,GPI,HIP1,HIPK2,HKDC1,HMGN2,HNF1A,HOOK3,HOPX,H…
TF	Factor: Pax-5; motif: RRNGRNGCAN; match class: 0	TF:M03577_0	6.15141e-08	ABCC9,ADAM11,ADAMTS18,ADAR,ADARB1,ADCYAP1R1,ADRB1,AFF4,AGFG1,AHCY,AKAP2,ALKBH1,ARHGAP17,ARHGEF37,ARL11,ARL2BP,BDNF,BRWD1,C6ORF132,CCDC126,CCNJ,CCNY,CD93,CDH18,CDK1,CELA2A,CEP63,CHST15,CLCN3,CLDN12,CLEC5A,CNKSR3,CRNKL1,CSRNP3,CTC1,CYP19A1,DDAH1,DHCR24,DUSP10,DYNC1LI1,DYRK2,EEF2K,ELMO1,ENG,ENY2,ERH,EXOC8,FBXO32,FBXO41,FBXO44,FGFR1,FZD3,G3BP2,GLYR1,GNG12,GPI,HIP1,HIPK2,HKDC1,HMGN2,HNF1A,HOOK3,HOPX,H…
TF	Factor: VDR; motif: GGGKNARNRRGGWSA; match class: 0	TF:M00444_0	8.57301e-08	ADAM11,ADAM33,ADAMTS18,ADAR,ADARB1,ADCYAP1R1,ADD2,AGFG1,AHCY,AKAP2,AKT3,ALKBH1,ARHGAP17,ARHGEF37,ARL2BP,ASAP2,ASB7,BDNF,BTG2,CCNJ,CCNK,CEP63,CHST15,CLDN12,CLDN7,CLMN,CTLA4,DGCR2,DISC1,DYNC1LI1,DYRK1A,DYRK2,EEF2K,ELL2,ENG,EXOC8,FAM49A,FBXL20,FBXO32,FBXO44,FGF2,FUBP3,FZD3,G3BP2,GABRB2,GLYR1,GNAT2,GNG10,GOLGA4,HIP1,HIPK2,HLF,HMGN2,HNF1A,HNRNPH3,HNRNPU,HOPX,HOXA11,HPCAL4,HPSE2,HSDL1,IFFO2,IGDCC3,IGF1…
TF	Factor: VDR; motif: GGGKNARNRRGGWSA	TF:M00444	8.57301e-08	ADAM11,ADAM33,ADAMTS18,ADAR,ADARB1,ADCYAP1R1,ADD2,AGFG1,AHCY,AKAP2,AKT3,ALKBH1,ARHGAP17,ARHGEF37,ARL2BP,ASAP2,ASB7,BDNF,BTG2,CCNJ,CCNK,CEP63,CHST15,CLDN12,CLDN7,CLMN,CTLA4,DGCR2,DISC1,DYNC1LI1,DYRK1A,DYRK2,EEF2K,ELL2,ENG,EXOC8,FAM49A,FBXL20,FBXO32,FBXO44,FGF2,FUBP3,FZD3,G3BP2,GABRB2,GLYR1,GNAT2,GNG10,GOLGA4,HIP1,HIPK2,HLF,HMGN2,HNF1A,HNRNPH3,HNRNPU,HOPX,HOXA11,HPCAL4,HPSE2,HSDL1,IFFO2,IGDCC3,IGF1…
TF	Factor: LF-A1; motif: GGGSTCWR; match class: 0	TF:M00646_0	2.16786e-07	ABCC5,ADAM11,ADAMTS18,ADAR,ADARB1,ADCY1,ADD2,AFF4,AGFG1,AHCY,AK2,AKAP2,AKT3,ALKBH1,AMOTL1,ANKH,ARHGAP17,ARL11,ARL2BP,ASB7,ATP2B2,BDNF,BRWD1,BTG2,C6ORF132,CCDC103,CCNI2,CCNJ,CD93,CDC14B,CDK1,CELA2A,CEP63,CHST15,CLDN7,CLEC5A,CLSPN,CNKSR3,COG2,CRNKL1,CTC1,CTLA4,DENND5B,DGCR2,DHCR24,DNAJC19,DTL,DYNC1LI1,EEF2K,ELL2,ENG,ENY2,ERH,ETS1,FAM120C,FAM49A,FBXL20,FBXO32,FBXO44,FGFR1,FZD3,G3BP2,GLYR1,GNAT2,GNG1…
TF	Factor: LF-A1; motif: GGGSTCWR	TF:M00646	2.16786e-07	ABCC5,ADAM11,ADAMTS18,ADAR,ADARB1,ADCY1,ADD2,AFF4,AGFG1,AHCY,AK2,AKAP2,AKT3,ALKBH1,AMOTL1,ANKH,ARHGAP17,ARL11,ARL2BP,ASB7,ATP2B2,BDNF,BRWD1,BTG2,C6ORF132,CCDC103,CCNI2,CCNJ,CD93,CDC14B,CDK1,CELA2A,CEP63,CHST15,CLDN7,CLEC5A,CLSPN,CNKSR3,COG2,CRNKL1,CTC1,CTLA4,DENND5B,DGCR2,DHCR24,DNAJC19,DTL,DYNC1LI1,EEF2K,ELL2,ENG,ENY2,ERH,ETS1,FAM120C,FAM49A,FBXL20,FBXO32,FBXO44,FGFR1,FZD3,G3BP2,GLYR1,GNAT2,GNG1…
TF	Factor: HOXA13; motif: ATAAMA	TF:M01292	2.67403e-07	ABCC5,ABCC9,ADAM11,ADAM28,ADAM33,ADARB1,ADCY1,ADCYAP1R1,ADRB1,AGFG1,AHCY,AK2,AKT3,ANKH,ARHGAP17,ARHGEF37,ARL11,ARL2BP,ASAP2,ASB7,ATG7,ATP10D,ATP2B2,BDNF,C6ORF132,CASQ2,CCDC103,CCDC126,CCDC89,CCNI2,CCNJ,CDC14B,CDYL,CELA2A,CLCN3,CLDN12,CLDN7,CLIC5,CLSPN,CMTM3,CNKSR3,CSRNP3,CTLA4,CYP19A1,DCAF17,DISC1,DNAJC19,DTHD1,DYNC1LI1,DYRK1A,DYRK2,ELMO1,ENY2,EPB41L1,EPB41L5,ERH,ETS1,FAM49A,FBXL20,FBXO22,FGF2,FU…
TF	Factor: HOXA13; motif: ATAAMA; match class: 0	TF:M01292_0	2.67403e-07	ABCC5,ABCC9,ADAM11,ADAM28,ADAM33,ADARB1,ADCY1,ADCYAP1R1,ADRB1,AGFG1,AHCY,AK2,AKT3,ANKH,ARHGAP17,ARHGEF37,ARL11,ARL2BP,ASAP2,ASB7,ATG7,ATP10D,ATP2B2,BDNF,C6ORF132,CASQ2,CCDC103,CCDC126,CCDC89,CCNI2,CCNJ,CDC14B,CDYL,CELA2A,CLCN3,CLDN12,CLDN7,CLIC5,CLSPN,CMTM3,CNKSR3,CSRNP3,CTLA4,CYP19A1,DCAF17,DISC1,DNAJC19,DTHD1,DYNC1LI1,DYRK1A,DYRK2,ELMO1,ENY2,EPB41L1,EPB41L5,ERH,ETS1,FAM49A,FBXL20,FBXO22,FGF2,FU…
TF	Factor: myogenin; motif: CRSCTGTTBNNTTTGGCACGSNGCCARCH; match class: 1	TF:M00056_1	3.50665e-07	ABCC5,ADAM33,ADARB1,AFF4,ARHGEF37,ARL11,ASAP2,ATP2B2,BCL7A,BDNF,BRWD1,BTG2,C6ORF132,CCDC142,CCDC89,CDC14B,CELA2A,CHST15,CLEC5A,CMTM3,DDAH1,DHCR24,DYRK1A,ENG,EXOC8,FBXO22,FBXO32,FBXO44,FGF2,FZD3,G3BP2,GLYR1,GNG10,GNG12,GOLGA4,HKDC1,HMGN2,HNF1A,HOPX,HPCAL4,HSD11B2,ITPKB,JPH1,KCNG3,KCNJ16,KCTD21,KCTD7,KPNB1,KSR2,LPAR3,LPL,LYRM2,MAF,MAGI3,MAP7D3,MAS1,MEGF9,MEX3B,MGAT4A,MTF2,MYO5B,NCL,NDFIP1,NMNAT2,NO…
TF	Factor: E2F; motif: TTTSGCGSG; match class: 0	TF:M00918_0	6.3127e-07	AFF4,AGFG1,ANP32E,ARL11,ASAP2,BDNF,BRWD1,C6ORF132,CCDC103,CCDC126,CCNJ,CDK1,CDYL,CLSPN,CNKSR3,DCAF17,DNAJC19,DTL,GOLGA4,HINT2,HLF,HMGN2,HNRNPH3,HNRNPU,HOXA11,HPCAL4,HSDL1,ITGA9,ITGAV,ITPKB,KCNMB4,KPNB1,LYSMD3,MAGI3,MAP2K6,MBTPS2,METTL8,MEX3B,MGAT4A,MTSS1,NASP,NCL,NPTX1,NR2C2,NRG2,NTRK2,NTRK3,PARM1,PDIK1L,PDP1,PELI2,PGP,PHIP,PIGX,POLE3,PRKCB,PRRC2C,PSME4,PTPRJ,PURA,RAP1GAP2,RBM3,RBMS3,RGMB,RHBDD1,…
TF	Factor: E2F; motif: TTTSGCGSG	TF:M00918	6.3127e-07	AFF4,AGFG1,ANP32E,ARL11,ASAP2,BDNF,BRWD1,C6ORF132,CCDC103,CCDC126,CCNJ,CDK1,CDYL,CLSPN,CNKSR3,DCAF17,DNAJC19,DTL,GOLGA4,HINT2,HLF,HMGN2,HNRNPH3,HNRNPU,HOXA11,HPCAL4,HSDL1,ITGA9,ITGAV,ITPKB,KCNMB4,KPNB1,LYSMD3,MAGI3,MAP2K6,MBTPS2,METTL8,MEX3B,MGAT4A,MTSS1,NASP,NCL,NPTX1,NR2C2,NRG2,NTRK2,NTRK3,PARM1,PDIK1L,PDP1,PELI2,PGP,PHIP,PIGX,POLE3,PRKCB,PRRC2C,PSME4,PTPRJ,PURA,RAP1GAP2,RBM3,RBMS3,RGMB,RHBDD1,…
TF	Factor: TEF-1; motif: GRRATG	TF:M00704	6.92346e-07	ABCC9,ADAM28,ADAM33,ADAMTS18,ADAR,ADCY1,ADD2,AFF4,AKAP2,ANKH,ANP32E,ARHGEF37,ARL11,ARL2BP,ASB7,ATG7,ATP10D,BCL7A,BDNF,BTG2,CASQ2,CCDC103,CCDC89,CCNI2,CCNY,CDC14B,CDYL,CELA2A,CEP63,CHST15,CLCN3,CLDN7,CLEC5A,CLIC5,CMTM3,COG2,CTC1,CTLA4,DENND5B,DHCR24,DISC1,DNAJC19,DTHD1,DTL,DUSP10,DYNC1LI1,DYRK1A,DYRK2,EEF2K,ELL2,ELMO1,ENG,ENY2,EPB41L1,ETS1,FAM49A,FBXO22,FBXO41,FBXO44,FGFR1,FUBP3,GABRB2,GNAT2,GNG10…
TF	Factor: TEF-1; motif: GRRATG; match class: 0	TF:M00704_0	6.92346e-07	ABCC9,ADAM28,ADAM33,ADAMTS18,ADAR,ADCY1,ADD2,AFF4,AKAP2,ANKH,ANP32E,ARHGEF37,ARL11,ARL2BP,ASB7,ATG7,ATP10D,BCL7A,BDNF,BTG2,CASQ2,CCDC103,CCDC89,CCNI2,CCNY,CDC14B,CDYL,CELA2A,CEP63,CHST15,CLCN3,CLDN7,CLEC5A,CLIC5,CMTM3,COG2,CTC1,CTLA4,DENND5B,DHCR24,DISC1,DNAJC19,DTHD1,DTL,DUSP10,DYNC1LI1,DYRK1A,DYRK2,EEF2K,ELL2,ELMO1,ENG,ENY2,EPB41L1,ETS1,FAM49A,FBXO22,FBXO41,FBXO44,FGFR1,FUBP3,GABRB2,GNAT2,GNG10…
TF	Factor: c-Ets-2; motif: CTTCCTG; match class: 0	TF:M01207_0	6.97889e-07	ABCC9,ADAM11,ADAM33,ADAMTS18,ADAR,ADRB1,AFF4,AGFG1,AK2,AKAP2,AMOTL1,ARHGAP17,ARL11,ASB7,BCL7A,BTG2,CCDC103,CCDC126,CD93,CDYL,CHST15,CLCN3,CLDN12,CLEC5A,CLIC5,CLMN,CMTM3,CNKSR3,COG2,CRNKL1,CSRNP3,CTC1,CYP19A1,DDAH1,DENND5B,DHCR24,DISC1,DTL,DUSP10,DYNC1LI1,ELMO1,EPB41L1,EXOC8,FAM120C,FAM46C,FAM49A,FBXO22,FBXO41,FUBP3,FZD3,G3BP2,GLYR1,GNAT2,GNG12,GPR161,HKDC1,HOXA11,HPSE2,HS3ST5,HYAL2,IFFO2,ITGA9,IT…
TF	Factor: c-Ets-2; motif: CTTCCTG	TF:M01207	6.97889e-07	ABCC9,ADAM11,ADAM33,ADAMTS18,ADAR,ADRB1,AFF4,AGFG1,AK2,AKAP2,AMOTL1,ARHGAP17,ARL11,ASB7,BCL7A,BTG2,CCDC103,CCDC126,CD93,CDYL,CHST15,CLCN3,CLDN12,CLEC5A,CLIC5,CLMN,CMTM3,CNKSR3,COG2,CRNKL1,CSRNP3,CTC1,CYP19A1,DDAH1,DENND5B,DHCR24,DISC1,DTL,DUSP10,DYNC1LI1,ELMO1,EPB41L1,EXOC8,FAM120C,FAM46C,FAM49A,FBXO22,FBXO41,FUBP3,FZD3,G3BP2,GLYR1,GNAT2,GNG12,GPR161,HKDC1,HOXA11,HPSE2,HS3ST5,HYAL2,IFFO2,ITGA9,IT…
TF	Factor: Elk-1; motif: CTTCCKG	TF:M07252	6.97889e-07	ABCC9,ADAM11,ADAM33,ADAMTS18,ADAR,ADRB1,AFF4,AGFG1,AK2,AKAP2,AMOTL1,ARHGAP17,ARL11,ASB7,BCL7A,BTG2,CCDC103,CCDC126,CD93,CDYL,CHST15,CLCN3,CLDN12,CLEC5A,CLIC5,CLMN,CMTM3,CNKSR3,COG2,CRNKL1,CSRNP3,CTC1,CYP19A1,DDAH1,DENND5B,DHCR24,DISC1,DTL,DUSP10,DYNC1LI1,ELMO1,EPB41L1,EXOC8,FAM120C,FAM46C,FAM49A,FBXO22,FBXO41,FUBP3,FZD3,G3BP2,GLYR1,GNAT2,GNG12,GPR161,HKDC1,HOXA11,HPSE2,HS3ST5,HYAL2,IFFO2,ITGA9,IT…
TF	Factor: Elk-1; motif: CTTCCKG; match class: 0	TF:M07252_0	6.97889e-07	ABCC9,ADAM11,ADAM33,ADAMTS18,ADAR,ADRB1,AFF4,AGFG1,AK2,AKAP2,AMOTL1,ARHGAP17,ARL11,ASB7,BCL7A,BTG2,CCDC103,CCDC126,CD93,CDYL,CHST15,CLCN3,CLDN12,CLEC5A,CLIC5,CLMN,CMTM3,CNKSR3,COG2,CRNKL1,CSRNP3,CTC1,CYP19A1,DDAH1,DENND5B,DHCR24,DISC1,DTL,DUSP10,DYNC1LI1,ELMO1,EPB41L1,EXOC8,FAM120C,FAM46C,FAM49A,FBXO22,FBXO41,FUBP3,FZD3,G3BP2,GLYR1,GNAT2,GNG12,GPR161,HKDC1,HOXA11,HPSE2,HS3ST5,HYAL2,IFFO2,ITGA9,IT…
TF	Factor: E2F; motif: NCSCGCSAAAN; match class: 0	TF:M00919_0	1.05468e-06	AFF4,AGFG1,ANP32E,ARL11,ASAP2,BCL7A,BDNF,BRWD1,C6ORF132,CCDC103,CCNJ,CDK1,CDYL,CLDN12,CLSPN,CNKSR3,DCAF17,DNAJC19,DTL,GOLGA4,HINT2,HLF,HMGN2,HNRNPH3,HNRNPU,HOXA11,HPCAL4,HSDL1,ITGAV,ITPKB,KCNMB4,KCTD7,KPNB1,LPL,LYSMD3,MAGI3,MAP2K6,MBTPS2,METTL8,MEX3B,MGAT4A,MRPL18,MTSS1,MYO5B,NASP,NCL,NPTX1,NR2C2,NTRK2,NTRK3,OSBPL9,PARM1,PDIK1L,PDP1,PELI2,PGP,PHIP,PIGX,PPT1,PRKCB,PRRC2C,PSME4,PTPRJ,PURA,RAP1GAP2,…
TF	Factor: E2F; motif: NCSCGCSAAAN	TF:M00919	1.05468e-06	AFF4,AGFG1,ANP32E,ARL11,ASAP2,BCL7A,BDNF,BRWD1,C6ORF132,CCDC103,CCNJ,CDK1,CDYL,CLDN12,CLSPN,CNKSR3,DCAF17,DNAJC19,DTL,GOLGA4,HINT2,HLF,HMGN2,HNRNPH3,HNRNPU,HOXA11,HPCAL4,HSDL1,ITGAV,ITPKB,KCNMB4,KCTD7,KPNB1,LPL,LYSMD3,MAGI3,MAP2K6,MBTPS2,METTL8,MEX3B,MGAT4A,MRPL18,MTSS1,MYO5B,NASP,NCL,NPTX1,NR2C2,NTRK2,NTRK3,OSBPL9,PARM1,PDIK1L,PDP1,PELI2,PGP,PHIP,PIGX,PPT1,PRKCB,PRRC2C,PSME4,PTPRJ,PURA,RAP1GAP2,…
TF	Factor: Tal; motif: GWSNNCABCTGC	TF:M07469	2.69551e-06	ADAM28,ADARB1,ADI1,ADRB1,AHCY,AMOTL1,ARHGAP17,ARHGEF37,ATP10D,ATP2B2,BRWD1,C6ORF132,CCDC142,CCDC89,CD93,CEP63,CLCN3,CLDN12,CLEC5A,CLMN,CLSPN,CMTM3,CNKSR3,CRNKL1,CTLA4,DDAH1,DHCR24,DUSP10,EEF2K,ENG,EPB41L1,EXOC8,FAM46C,FAM49A,FBXO44,GOLGA4,GPI,HINT2,HNF1A,HSD11B2,HSDL1,IFFO2,IL6,IRS1,ITGAV,ITM2C,JKAMP,KCND1,KCNG3,KCTD7,KIAA2022,LHX2,LIMS1,LYRM2,LYSMD3,MAP6,MBTPS2,MED14,MEGF9,MRPL18,NIPAL3,NMNAT2,N…
TF	Factor: Tal; motif: GWSNNCABCTGC; match class: 0	TF:M07469_0	2.69551e-06	ADAM28,ADARB1,ADI1,ADRB1,AHCY,AMOTL1,ARHGAP17,ARHGEF37,ATP10D,ATP2B2,BRWD1,C6ORF132,CCDC142,CCDC89,CD93,CEP63,CLCN3,CLDN12,CLEC5A,CLMN,CLSPN,CMTM3,CNKSR3,CRNKL1,CTLA4,DDAH1,DHCR24,DUSP10,EEF2K,ENG,EPB41L1,EXOC8,FAM46C,FAM49A,FBXO44,GOLGA4,GPI,HINT2,HNF1A,HSD11B2,HSDL1,IFFO2,IL6,IRS1,ITGAV,ITM2C,JKAMP,KCND1,KCNG3,KCTD7,KIAA2022,LHX2,LIMS1,LYRM2,LYSMD3,MAP6,MBTPS2,MED14,MEGF9,MRPL18,NIPAL3,NMNAT2,N…
TF	Factor: Elk-1; motif: GGAAGN	TF:M03819	2.70953e-06	ABCC9,ADAM28,ADAR,ADCYAP1R1,AFF4,AGFG1,AKAP2,ALKBH1,AMOTL1,ANKH,ANP32E,ARHGAP17,ARHGEF37,ARL2BP,ASB7,ATG7,ATP2B2,BDNF,BRWD1,CCDC103,CCDC126,CCDC89,CCNI2,CCNJ,CCNK,CCNY,CDC14B,CDH18,CDK1,CDYL,CELA2A,CEP63,CHST15,CLCN3,CLDN12,CLEC5A,CLIC5,CLMN,CLSPN,CMTM3,CNKSR3,COG2,CRNKL1,CSRNP3,CTLA4,CYP19A1,DCAF17,DDAH1,DENND5B,DGCR2,DHCR24,DISC1,DTHD1,DTL,DUSP10,DYNC1LI1,DYRK1A,DYRK2,ERH,FAM46C,FAM49A,FBXL20,F…
TF	Factor: Elk-1; motif: GGAAGN; match class: 0	TF:M03819_0	2.70953e-06	ABCC9,ADAM28,ADAR,ADCYAP1R1,AFF4,AGFG1,AKAP2,ALKBH1,AMOTL1,ANKH,ANP32E,ARHGAP17,ARHGEF37,ARL2BP,ASB7,ATG7,ATP2B2,BDNF,BRWD1,CCDC103,CCDC126,CCDC89,CCNI2,CCNJ,CCNK,CCNY,CDC14B,CDH18,CDK1,CDYL,CELA2A,CEP63,CHST15,CLCN3,CLDN12,CLEC5A,CLIC5,CLMN,CLSPN,CMTM3,CNKSR3,COG2,CRNKL1,CSRNP3,CTLA4,CYP19A1,DCAF17,DDAH1,DENND5B,DGCR2,DHCR24,DISC1,DTHD1,DTL,DUSP10,DYNC1LI1,DYRK1A,DYRK2,ERH,FAM46C,FAM49A,FBXL20,F…
TF	Factor: c-Myc; motif: RACCACGTGCTC; match class: 0	TF:M01145_0	3.05292e-06	ADAM33,ADAR,ADD2,ADI1,AFF4,AHCY,AK2,AKAP2,ALKBH1,ANP32E,ARHGAP17,ARL2BP,ASB7,ATG7,CCDC142,CDC14B,CDH18,CHST15,CMTM3,CNKSR3,DCAF17,DDAH1,DHCR24,DISC1,DNAJC19,DTHD1,DUSP10,ELL2,ERH,EXOC8,FAM120C,FAM46C,FBXO22,FBXO32,FGFR1,FUBP3,GABRB2,GLYR1,GNAT2,GNG12,HLF,HMGN2,HNF1A,HNRNPH3,HNRNPU,HOPX,HOXA11,HPCAL4,HPSE2,HYAL2,IFFO2,IGDCC3,IGF1R,IL6,IRS1,ITPKB,JKAMP,KCND1,KCNG3,KCTD7,KPNB1,KSR2,LARP1,LMLN,LPL,LY…
TF	Factor: c-Myc; motif: RACCACGTGCTC	TF:M01145	3.05292e-06	ADAM33,ADAR,ADD2,ADI1,AFF4,AHCY,AK2,AKAP2,ALKBH1,ANP32E,ARHGAP17,ARL2BP,ASB7,ATG7,CCDC142,CDC14B,CDH18,CHST15,CMTM3,CNKSR3,DCAF17,DDAH1,DHCR24,DISC1,DNAJC19,DTHD1,DUSP10,ELL2,ERH,EXOC8,FAM120C,FAM46C,FBXO22,FBXO32,FGFR1,FUBP3,GABRB2,GLYR1,GNAT2,GNG12,HLF,HMGN2,HNF1A,HNRNPH3,HNRNPU,HOPX,HOXA11,HPCAL4,HPSE2,HYAL2,IFFO2,IGDCC3,IGF1R,IL6,IRS1,ITPKB,JKAMP,KCND1,KCNG3,KCTD7,KPNB1,KSR2,LARP1,LMLN,LPL,LY…
TF	Factor: c-Myc:Max; motif: NNACCACGTGGTNN; match class: 1	TF:M00118_1	4.36094e-06	ADAM33,ADAR,ADD2,ADI1,AFF4,AHCY,AK2,AKAP2,AKT3,ALKBH1,ANP32E,ARHGAP17,ARHGEF37,ASAP2,ASB7,ATG7,CCDC142,CDC14B,CDH18,CEP63,CHST15,CMTM3,CNKSR3,DCAF17,DDAH1,DGCR2,DHCR24,DISC1,DNAJC19,DTHD1,DTL,DUSP10,ELL2,ERH,EXOC8,FAM46C,FBXO22,FBXO32,FGFR1,FUBP3,FZD3,GABRB2,GLYR1,GNAT2,GNG12,HLF,HMGN2,HNF1A,HNRNPH3,HNRNPU,HOPX,HOXA11,HPCAL4,HPSE2,HYAL2,IFFO2,IGDCC3,IGF1R,IL20RB,IL6,ITPKB,JKAMP,KCND1,KCNG3,KCTD7,…
TF	Factor: c-Myc:Max; motif: NNACCACGTGGTNN; match class: 0	TF:M00118_0	4.36094e-06	ADAM33,ADAR,ADD2,ADI1,AFF4,AHCY,AK2,AKAP2,AKT3,ALKBH1,ANP32E,ARHGAP17,ARHGEF37,ASAP2,ASB7,ATG7,CCDC142,CDC14B,CDH18,CEP63,CHST15,CMTM3,CNKSR3,DCAF17,DDAH1,DGCR2,DHCR24,DISC1,DNAJC19,DTHD1,DTL,DUSP10,ELL2,ERH,EXOC8,FAM46C,FBXO22,FBXO32,FGFR1,FUBP3,FZD3,GABRB2,GLYR1,GNAT2,GNG12,HLF,HMGN2,HNF1A,HNRNPH3,HNRNPU,HOPX,HOXA11,HPCAL4,HPSE2,HYAL2,IFFO2,IGDCC3,IGF1R,IL20RB,IL6,ITPKB,JKAMP,KCND1,KCNG3,KCTD7,…
TF	Factor: c-Myc:Max; motif: NNACCACGTGGTNN	TF:M00118	4.36094e-06	ADAM33,ADAR,ADD2,ADI1,AFF4,AHCY,AK2,AKAP2,AKT3,ALKBH1,ANP32E,ARHGAP17,ARHGEF37,ASAP2,ASB7,ATG7,CCDC142,CDC14B,CDH18,CEP63,CHST15,CMTM3,CNKSR3,DCAF17,DDAH1,DGCR2,DHCR24,DISC1,DNAJC19,DTHD1,DTL,DUSP10,ELL2,ERH,EXOC8,FAM46C,FBXO22,FBXO32,FGFR1,FUBP3,FZD3,GABRB2,GLYR1,GNAT2,GNG12,HLF,HMGN2,HNF1A,HNRNPH3,HNRNPU,HOPX,HOXA11,HPCAL4,HPSE2,HYAL2,IFFO2,IGDCC3,IGF1R,IL20RB,IL6,ITPKB,JKAMP,KCND1,KCNG3,KCTD7,…
TF	Factor: Pax-3; motif: TCGTCACRCTTHM; match class: 1	TF:M00360_1	1.41146e-05	ADAR,ADARB1,ADCY1,ADRB1,AGFG1,AHCY,ARHGAP17,BCL7A,BRWD1,BTG2,CASQ2,CCDC142,CCNJ,CCNK,CDC14B,CDH18,CHST15,CLMN,CMTM3,COG2,CRNKL1,CTC1,DDAH1,DGCR2,DNAJC19,DTHD1,DTL,DYRK2,ELL2,ENY2,ERH,EXOC8,FAM120C,FAM46C,FBXO22,FBXO32,G3BP2,GABRB2,GNAT2,GNG12,HINT2,HIPK2,HKDC1,HNRNPH3,HNRNPU,HOPX,HPSE2,HSD11B2,IL6,ITPKB,JKAMP,KCTD8,KDSR,KIAA2022,KSR2,LDLRAP1,LIMS1,LMAN2L,LYRM2,MAF,MANEAL,MAP2K6,MAP7D3,MED14,NASP,…
TF	Factor: AP-2alpha; motif: NSCCNCRGGSN; match class: 1	TF:M07348_1	1.45921e-05	AHCY,AKT3,ASB7,ATG7,BCL7A,BRWD1,CDK1,CHRDL1,CLEC5A,DCAF17,DTL,DYRK2,EPB41L5,FAM120C,FAM49A,FBXO22,GLYR1,GOLGA4,GPI,HLF,HNRNPU,HOXA11,HPSE2,HSDL1,HYAL2,IL6,ITGAV,KAT2B,KCTD7,KIAA2022,METTL8,MEX3B,MTF2,MTSS1,NCDN,NMNAT2,NR2C2,NRG2,NTRK2,OXNAD1,PDP1,PHIP,PPP1R14C,PRDM12,PRRC2C,PURA,RAD9A,RBM3,RGMB,RSL24D1,SBNO1,SCFD2,SDC2,SDHD,SENP1,SLC39A10,SOCS7,ST8SIA1,TIA1,TTC1,TTC7A,UCK2,VPS13A,WDR82,WDYHV1
TF	Factor: c-Myb; motif: NCNRNNGRCNGTTGGKGG	TF:M00004	1.63791e-05	ABCC9,ADAM11,ADAMTS18,ADAR,ADD2,ADRB1,AFF4,AGFG1,AHCY,AMOTL1,ANKH,ARL2BP,ASAP2,ATG7,ATP2B2,BCL7A,BRWD1,C6ORF132,CASQ2,CCDC103,CCDC126,CCNK,CCNY,CDK1,CDYL,CHST15,CLDN7,CLEC5A,CLSPN,CMTM3,CRNKL1,CTC1,DCAF17,DHCR24,DTL,DYNC1LI1,EEF2K,ELL2,ELMO1,ENG,ENY2,EPB41L1,ERH,ETS1,EXOC8,FAM120C,FAM46C,FAM49A,FBXO32,FGFR1,FUBP3,GOLGA4,HINT2,HIP1,HKDC1,HLF,HMGN2,HNRNPH3,HNRNPU,HOPX,HPCAL4,HSD11B2,HSDL1,HYAL2,IFF…
TF	Factor: c-Myb; motif: NCNRNNGRCNGTTGGKGG; match class: 0	TF:M00004_0	1.63791e-05	ABCC9,ADAM11,ADAMTS18,ADAR,ADD2,ADRB1,AFF4,AGFG1,AHCY,AMOTL1,ANKH,ARL2BP,ASAP2,ATG7,ATP2B2,BCL7A,BRWD1,C6ORF132,CASQ2,CCDC103,CCDC126,CCNK,CCNY,CDK1,CDYL,CHST15,CLDN7,CLEC5A,CLSPN,CMTM3,CRNKL1,CTC1,DCAF17,DHCR24,DTL,DYNC1LI1,EEF2K,ELL2,ELMO1,ENG,ENY2,EPB41L1,ERH,ETS1,EXOC8,FAM120C,FAM46C,FAM49A,FBXO32,FGFR1,FUBP3,GOLGA4,HINT2,HIP1,HKDC1,HLF,HMGN2,HNRNPH3,HNRNPU,HOPX,HPCAL4,HSD11B2,HSDL1,HYAL2,IFF…
TF	Factor: MafB; motif: CRCTGACNANN	TF:M03830	1.99698e-05	ABCC5,ADAM11,ADAMTS18,ADAR,ADCY1,ADD2,AFF4,AGFG1,ALKBH1,ANKH,ARHGAP17,ARHGEF37,ARL2BP,ASAP2,ASB7,BCL7A,BDNF,BRWD1,BTG2,C6ORF132,CCDC103,CCDC126,CCDC142,CCDC89,CCNK,CDC14B,CDH18,CDK1,CDYL,CEP63,CHST15,CLDN12,CLDN7,CRNKL1,CSRNP3,DCAF17,DDAH1,DENND5B,DHCR24,DISC1,DTHD1,DYNC1LI1,EEF2K,ELL2,ELMO1,ENG,FAM46C,FAM49A,FBXO41,FBXO44,FGF2,FGFR1,FZD3,G3BP2,GLYR1,GNG10,GPR161,HIP1,HKDC1,HMGN2,HNF1A,HOOK3,HPCA…
TF	Factor: MafB; motif: CRCTGACNANN; match class: 0	TF:M03830_0	1.99698e-05	ABCC5,ADAM11,ADAMTS18,ADAR,ADCY1,ADD2,AFF4,AGFG1,ALKBH1,ANKH,ARHGAP17,ARHGEF37,ARL2BP,ASAP2,ASB7,BCL7A,BDNF,BRWD1,BTG2,C6ORF132,CCDC103,CCDC126,CCDC142,CCDC89,CCNK,CDC14B,CDH18,CDK1,CDYL,CEP63,CHST15,CLDN12,CLDN7,CRNKL1,CSRNP3,DCAF17,DDAH1,DENND5B,DHCR24,DISC1,DTHD1,DYNC1LI1,EEF2K,ELL2,ELMO1,ENG,FAM46C,FAM49A,FBXO41,FBXO44,FGF2,FGFR1,FZD3,G3BP2,GLYR1,GNG10,GPR161,HIP1,HKDC1,HMGN2,HNF1A,HOOK3,HPCA…
TF	Factor: Msx-1; motif: WNGNAATTANV	TF:M08822	2.03392e-05	ABCC5,ADAM28,ADARB1,ADCY1,AFF4,AGFG1,AHCY,AKAP2,ARL11,ATG7,ATP10D,ATP2B2,BCL7A,BDNF,BRWD1,CCDC89,CCNJ,CCNK,CDH18,CDYL,CELA2A,CLCN3,CLDN12,CLIC5,CLMN,CLSPN,CMTM3,COG2,CSRNP3,CTLA4,CYP19A1,DGCR2,DTHD1,DYNC1LI1,DYRK2,ELL2,ELMO1,EPB41L5,FAM49A,FGF2,FGFR1,GABRB2,GNG10,GPI,HINT2,HMGN2,HNRNPH3,HOOK3,HS3ST5,IGDCC3,IL20RB,IRS1,ITGB3,ITM2C,KCNJ16,KCTD21,LIMS1,LMAN2L,LPL,LYRM2,MAF,MAP2K6,MAP7D3,MASP1,MBTPS2…
TF	Factor: Msx-1; motif: WNGNAATTANV; match class: 0	TF:M08822_0	2.03392e-05	ABCC5,ADAM28,ADARB1,ADCY1,AFF4,AGFG1,AHCY,AKAP2,ARL11,ATG7,ATP10D,ATP2B2,BCL7A,BDNF,BRWD1,CCDC89,CCNJ,CCNK,CDH18,CDYL,CELA2A,CLCN3,CLDN12,CLIC5,CLMN,CLSPN,CMTM3,COG2,CSRNP3,CTLA4,CYP19A1,DGCR2,DTHD1,DYNC1LI1,DYRK2,ELL2,ELMO1,EPB41L5,FAM49A,FGF2,FGFR1,GABRB2,GNG10,GPI,HINT2,HMGN2,HNRNPH3,HOOK3,HS3ST5,IGDCC3,IL20RB,IRS1,ITGB3,ITM2C,KCNJ16,KCTD21,LIMS1,LMAN2L,LPL,LYRM2,MAF,MAP2K6,MAP7D3,MASP1,MBTPS2…
TF	Factor: NF-1C; motif: TTGGCNN	TF:M07300	2.08254e-05	ABCC5,ADAM33,ADI1,ADRB1,AHCY,AK2,AKAP2,AKT3,ALKBH1,ARHGAP17,ARL2BP,ASB7,ATP10D,BRWD1,CASQ2,CCDC103,CCDC126,CCDC89,CCNI2,CCNK,CCNY,CDC14B,CELA2A,CHRDL1,CHST15,CLDN12,CLSPN,CRNKL1,CTC1,DDAH1,DENND5B,DHCR24,DUSP10,ELMO1,EPB41L5,ETS1,FAM46C,FBXO41,FGFR1,FZD3,GABRB2,GLYR1,GNG12,HKDC1,HOXA11,HPCAL4,IL20RB,IL6,IRS1,ITGB3,ITM2C,ITPKB,KCTD21,KCTD7,KCTD8,KDSR,KIAA2022,LMAN2L,LMLN,LPAR3,LYRM2,MAGI3,MANEAL,M…
TF	Factor: NF-1C; motif: TTGGCNN; match class: 0	TF:M07300_0	2.08254e-05	ABCC5,ADAM33,ADI1,ADRB1,AHCY,AK2,AKAP2,AKT3,ALKBH1,ARHGAP17,ARL2BP,ASB7,ATP10D,BRWD1,CASQ2,CCDC103,CCDC126,CCDC89,CCNI2,CCNK,CCNY,CDC14B,CELA2A,CHRDL1,CHST15,CLDN12,CLSPN,CRNKL1,CTC1,DDAH1,DENND5B,DHCR24,DUSP10,ELMO1,EPB41L5,ETS1,FAM46C,FBXO41,FGFR1,FZD3,GABRB2,GLYR1,GNG12,HKDC1,HOXA11,HPCAL4,IL20RB,IL6,IRS1,ITGB3,ITM2C,ITPKB,KCTD21,KCTD7,KCTD8,KDSR,KIAA2022,LMAN2L,LMLN,LPAR3,LYRM2,MAGI3,MANEAL,M…
TF	Factor: Max; motif: NNANCACGTGNTNN	TF:M00119	2.09484e-05	ABCC9,ADAM33,ADAR,ADD2,ADI1,AFF4,AHCY,AK2,AKAP2,AKT3,ALKBH1,ANP32E,ARHGAP17,ARHGEF37,ASAP2,ASB7,ATG7,CCDC142,CDH18,CEP63,CHST15,CMTM3,CNKSR3,CSRNP3,DCAF17,DDAH1,DGCR2,DHCR24,DISC1,DNAJC19,DTL,DUSP10,ELL2,EPB41L5,ERH,EXOC8,FAM46C,FBXO22,FBXO32,FGFR1,FUBP3,FZD3,GABRB2,GLYR1,GNAT2,GNG12,HLF,HMGN2,HNRNPH3,HNRNPU,HOPX,HOXA11,HPCAL4,HPSE2,HYAL2,IFFO2,IGDCC3,IL20RB,IL6,ITPKB,JKAMP,KCND1,KCNG3,KCTD7,KDSR…
TF	Factor: Max; motif: NNANCACGTGNTNN; match class: 1	TF:M00119_1	2.09484e-05	ABCC9,ADAM33,ADAR,ADD2,ADI1,AFF4,AHCY,AK2,AKAP2,AKT3,ALKBH1,ANP32E,ARHGAP17,ARHGEF37,ASAP2,ASB7,ATG7,CCDC142,CDH18,CEP63,CHST15,CMTM3,CNKSR3,CSRNP3,DCAF17,DDAH1,DGCR2,DHCR24,DISC1,DNAJC19,DTL,DUSP10,ELL2,EPB41L5,ERH,EXOC8,FAM46C,FBXO22,FBXO32,FGFR1,FUBP3,FZD3,GABRB2,GLYR1,GNAT2,GNG12,HLF,HMGN2,HNRNPH3,HNRNPU,HOPX,HOXA11,HPCAL4,HPSE2,HYAL2,IFFO2,IGDCC3,IL20RB,IL6,ITPKB,JKAMP,KCND1,KCNG3,KCTD7,KDSR…
TF	Factor: Max; motif: NNANCACGTGNTNN; match class: 0	TF:M00119_0	2.09484e-05	ABCC9,ADAM33,ADAR,ADD2,ADI1,AFF4,AHCY,AK2,AKAP2,AKT3,ALKBH1,ANP32E,ARHGAP17,ARHGEF37,ASAP2,ASB7,ATG7,CCDC142,CDH18,CEP63,CHST15,CMTM3,CNKSR3,CSRNP3,DCAF17,DDAH1,DGCR2,DHCR24,DISC1,DNAJC19,DTL,DUSP10,ELL2,EPB41L5,ERH,EXOC8,FAM46C,FBXO22,FBXO32,FGFR1,FUBP3,FZD3,GABRB2,GLYR1,GNAT2,GNG12,HLF,HMGN2,HNRNPH3,HNRNPU,HOPX,HOXA11,HPCAL4,HPSE2,HYAL2,IFFO2,IGDCC3,IL20RB,IL6,ITPKB,JKAMP,KCND1,KCNG3,KCTD7,KDSR…
TF	Factor: c-Myc:Max; motif: NNNNNNNCACGTGNNNNNNN; match class: 0	TF:M00615_0	2.09842e-05	ADAM33,ADAR,ADD2,ADI1,AFF4,AHCY,AK2,AKAP2,AKT3,ALKBH1,ANP32E,ARHGAP17,ARHGEF37,ARL11,ASAP2,ASB7,CCDC142,CDH18,CEP63,CHST15,CMTM3,CNKSR3,DCAF17,DDAH1,DGCR2,DHCR24,DISC1,DNAJC19,DTL,DUSP10,ELL2,ERH,EXOC8,FAM46C,FBXO22,FBXO32,FGFR1,FUBP3,FZD3,GABRB2,GLYR1,GNAT2,GNG12,HLF,HMGN2,HNRNPH3,HNRNPU,HOPX,HOXA11,HPCAL4,HYAL2,IFFO2,IGDCC3,IL20RB,IL6,ITGA9,ITPKB,JKAMP,KCND1,KCNG3,KCTD7,KDSR,KPNB1,LARP4,LDLRAP1…
TF	Factor: c-Myc:Max; motif: NNNNNNNCACGTGNNNNNNN	TF:M00615	2.09842e-05	ADAM33,ADAR,ADD2,ADI1,AFF4,AHCY,AK2,AKAP2,AKT3,ALKBH1,ANP32E,ARHGAP17,ARHGEF37,ARL11,ASAP2,ASB7,CCDC142,CDH18,CEP63,CHST15,CMTM3,CNKSR3,DCAF17,DDAH1,DGCR2,DHCR24,DISC1,DNAJC19,DTL,DUSP10,ELL2,ERH,EXOC8,FAM46C,FBXO22,FBXO32,FGFR1,FUBP3,FZD3,GABRB2,GLYR1,GNAT2,GNG12,HLF,HMGN2,HNRNPH3,HNRNPU,HOPX,HOXA11,HPCAL4,HYAL2,IFFO2,IGDCC3,IL20RB,IL6,ITGA9,ITPKB,JKAMP,KCND1,KCNG3,KCTD7,KDSR,KPNB1,LARP4,LDLRAP1…
TF	Factor: c-Myc:Max; motif: NNNNNNNCACGTGNNNNNNN; match class: 1	TF:M00615_1	2.09842e-05	ADAM33,ADAR,ADD2,ADI1,AFF4,AHCY,AK2,AKAP2,AKT3,ALKBH1,ANP32E,ARHGAP17,ARHGEF37,ARL11,ASAP2,ASB7,CCDC142,CDH18,CEP63,CHST15,CMTM3,CNKSR3,DCAF17,DDAH1,DGCR2,DHCR24,DISC1,DNAJC19,DTL,DUSP10,ELL2,ERH,EXOC8,FAM46C,FBXO22,FBXO32,FGFR1,FUBP3,FZD3,GABRB2,GLYR1,GNAT2,GNG12,HLF,HMGN2,HNRNPH3,HNRNPU,HOPX,HOXA11,HPCAL4,HYAL2,IFFO2,IGDCC3,IL20RB,IL6,ITGA9,ITPKB,JKAMP,KCND1,KCNG3,KCTD7,KDSR,KPNB1,LARP4,LDLRAP1…
TF	Factor: AP-3; motif: TKGAAAKN; match class: 0	TF:M04609_0	2.11526e-05	ABCC5,ADCY1,AFF4,AKAP2,AMOTL1,ATP10D,BCL7A,BDNF,CCNJ,CDYL,CHST15,CLMN,CMTM3,COG2,CSRNP3,CYP19A1,DCAF17,DGCR2,DISC1,DNAJC19,DTHD1,DTL,DUSP10,DYRK1A,EEF2K,ELMO1,EPB41L1,ETS1,FBXO22,FBXO32,GNG10,HS3ST5,IL6,ITM2C,ITPKB,KAT2B,KCNJ16,KCTD7,KIAA2022,LARP1,LHX2,LMLN,LYRM2,MAP7D3,MBTPS2,MED10,METTL8,MRPL18,MTSS1,NIPAL4,NMNAT2,NPSR1,OSBPL9,PACSIN2,PARM1,PARP8,PCDH9,PCOLCE2,PDE7B,PHLDB2,PLCXD3,POLE3,POU2F1,…
TF	Factor: AP-3; motif: TKGAAAKN	TF:M04609	2.11526e-05	ABCC5,ADCY1,AFF4,AKAP2,AMOTL1,ATP10D,BCL7A,BDNF,CCNJ,CDYL,CHST15,CLMN,CMTM3,COG2,CSRNP3,CYP19A1,DCAF17,DGCR2,DISC1,DNAJC19,DTHD1,DTL,DUSP10,DYRK1A,EEF2K,ELMO1,EPB41L1,ETS1,FBXO22,FBXO32,GNG10,HS3ST5,IL6,ITM2C,ITPKB,KAT2B,KCNJ16,KCTD7,KIAA2022,LARP1,LHX2,LMLN,LYRM2,MAP7D3,MBTPS2,MED10,METTL8,MRPL18,MTSS1,NIPAL4,NMNAT2,NPSR1,OSBPL9,PACSIN2,PARM1,PARP8,PCDH9,PCOLCE2,PDE7B,PHLDB2,PLCXD3,POLE3,POU2F1,…
TF	Factor: NF-E4; motif: GTGAGGS; match class: 1	TF:M08826_1	2.56255e-05	ABCC5,ADAM33,ADARB1,ADCYAP1R1,ADI1,AHCY,AK2,ALKBH1,ARHGAP17,ARHGEF37,ARL2BP,ASAP2,ASB7,ATG7,BCL7A,BTG2,CASQ2,CCDC103,CCNY,CD93,CDC14B,CLDN12,CLDN7,CLEC5A,CLSPN,CRNKL1,CTC1,DHCR24,DNAJC19,DTL,DYNC1LI1,ENG,EPB41L5,ERH,EXOC8,FAM120C,FAM46C,FBXL20,FBXO44,FGF2,FGFR1,FZD3,G3BP2,HLF,HMGN2,HOXA11,HPSE2,HSD11B2,HSDL1,HYAL2,IGF1R,IL20RB,ITGB3,LARP1,LARP4,LIMS1,LMAN2L,LMLN,LPAR3,LYRM2,MBTPS2,MTF2,NASP,NCDN,…
TF	Factor: MafG; motif: CMATGACTCAGCAGA	TF:M07048	2.61077e-05	ABCC5,ADAM11,ADAR,ADCYAP1R1,ADRB1,AFF4,AHCY,AKAP2,AMOTL1,ANP32E,ARHGAP17,ARHGEF37,ARL11,ASB7,ATP2B2,BDNF,CASQ2,CCDC103,CCDC142,CCDC89,CCNI2,CCNJ,CD93,CDC14B,CDK1,CDYL,CEP63,CLCN3,CLIC5,CLMN,CMTM3,COG2,CTLA4,DDAH1,DISC1,DTHD1,DUSP10,DYNC1LI1,ENG,ENY2,ETS1,EXOC8,FAM120C,FAM49A,FBXL20,FBXO32,FBXO41,FBXO44,FGF2,FUBP3,G3BP2,GABRB2,GOLGA4,GPI,GPR161,HINT2,HKDC1,HNF1A,HOXA11,HPCAL4,HS3ST5,HSD11B2,HSDL1,…
TF	Factor: MafG; motif: CMATGACTCAGCAGA; match class: 0	TF:M07048_0	2.61077e-05	ABCC5,ADAM11,ADAR,ADCYAP1R1,ADRB1,AFF4,AHCY,AKAP2,AMOTL1,ANP32E,ARHGAP17,ARHGEF37,ARL11,ASB7,ATP2B2,BDNF,CASQ2,CCDC103,CCDC142,CCDC89,CCNI2,CCNJ,CD93,CDC14B,CDK1,CDYL,CEP63,CLCN3,CLIC5,CLMN,CMTM3,COG2,CTLA4,DDAH1,DISC1,DTHD1,DUSP10,DYNC1LI1,ENG,ENY2,ETS1,EXOC8,FAM120C,FAM49A,FBXL20,FBXO32,FBXO41,FBXO44,FGF2,FUBP3,G3BP2,GABRB2,GOLGA4,GPI,GPR161,HINT2,HKDC1,HNF1A,HOXA11,HPCAL4,HS3ST5,HSD11B2,HSDL1,…
TF	Factor: N-Myc; motif: NNCCACGTGNNN; match class: 0	TF:M00055_0	2.85464e-05	ADAM33,ADAR,ADD2,ADI1,AHCY,AK2,AKT3,ALKBH1,ANP32E,ARHGAP17,ARHGEF37,ASAP2,ASB7,CCDC142,CDH18,CEP63,CHST15,CMTM3,CNKSR3,DDAH1,DGCR2,DNAJC19,DUSP10,ELL2,ERH,FAM46C,FBXO22,FBXO32,FGFR1,FUBP3,GABRB2,GLYR1,GNAT2,GNG12,HLF,HMGN2,HNRNPH3,HNRNPU,HOPX,HOXA11,HPCAL4,HYAL2,IFFO2,IGDCC3,IL6,ITPKB,JKAMP,KCND1,KCNG3,KCTD7,KDSR,KPNB1,LDLRAP1,LMLN,LPAR3,MAP6,MASP1,MED14,MTF2,MYO5B,NASP,NCL,NPSR1,NPTX1,NR4A3,ORMD…
TF	Factor: N-Myc; motif: NNCCACGTGNNN	TF:M00055	2.85464e-05	ADAM33,ADAR,ADD2,ADI1,AHCY,AK2,AKT3,ALKBH1,ANP32E,ARHGAP17,ARHGEF37,ASAP2,ASB7,CCDC142,CDH18,CEP63,CHST15,CMTM3,CNKSR3,DDAH1,DGCR2,DNAJC19,DUSP10,ELL2,ERH,FAM46C,FBXO22,FBXO32,FGFR1,FUBP3,GABRB2,GLYR1,GNAT2,GNG12,HLF,HMGN2,HNRNPH3,HNRNPU,HOPX,HOXA11,HPCAL4,HYAL2,IFFO2,IGDCC3,IL6,ITPKB,JKAMP,KCND1,KCNG3,KCTD7,KDSR,KPNB1,LDLRAP1,LMLN,LPAR3,MAP6,MASP1,MED14,MTF2,MYO5B,NASP,NCL,NPSR1,NPTX1,NR4A3,ORMD…
TF	Factor: p53; motif: RGRCWWGYCYNGRCWWGYYY; match class: 1	TF:M01652_1	3.13281e-05	ADAMTS18,ADARB1,ADCY1,ALKBH1,ARHGEF37,ARL11,ASAP2,ASB7,BRWD1,BTG2,C6ORF132,CCDC89,CCNY,CDC14B,CHRDL1,CLMN,COG2,DDAH1,DNAJC19,DTHD1,ENY2,EXOC8,FAM120C,FAM49A,GLYR1,GPI,HIPK2,HNRNPH3,HNRNPU,HSDL1,IGF1R,IRS1,ITGA9,ITGAV,JKAMP,JPH1,KAT2B,KCND1,KCTD8,KIAA2022,LPAR3,MAGI3,MAP6,MED10,MRPL18,MTF2,MTSS1,NASP,NPTX1,NR2C2,OBSL1,ORMDL3,OSBP,PACSIN2,PANX1,PCOLCE2,PDP1,PELI2,PGP,PITPNB,PLCXD3,PPT1,PRPF4,PSME4,…
TF	Factor: YB-1; motif: NNNNCCAATNN; match class: 0	TF:M03862_0	4.10146e-05	ADAM28,ADARB1,ADCYAP1R1,ADRB1,AHCY,AKAP2,ARHGAP17,ARL11,ARL2BP,ASB7,ATG7,ATP10D,BRWD1,CASQ2,CCDC103,CCDC126,CCDC89,CCNJ,CCNK,CCNY,CDC14B,CDH18,CDK1,CLCN3,CLDN12,CLSPN,COG2,CYP19A1,DDAH1,DGCR2,DHCR24,DISC1,DNAJC19,DTHD1,DUSP10,ELL2,ELMO1,EPB41L1,EPB41L5,ETS1,FAM120C,FAM46C,FBXL20,FZD3,GLYR1,GNG10,GOLGA4,HINT2,HIP1,HKDC1,HMGN2,HOXA11,HPCAL4,HS3ST5,HSDL1,IFFO2,IRS1,ITGA9,ITM2C,ITPKB,KCND1,KCNJ16,KCT…
TF	Factor: YB-1; motif: NNNNCCAATNN	TF:M03862	4.10146e-05	ADAM28,ADARB1,ADCYAP1R1,ADRB1,AHCY,AKAP2,ARHGAP17,ARL11,ARL2BP,ASB7,ATG7,ATP10D,BRWD1,CASQ2,CCDC103,CCDC126,CCDC89,CCNJ,CCNK,CCNY,CDC14B,CDH18,CDK1,CLCN3,CLDN12,CLSPN,COG2,CYP19A1,DDAH1,DGCR2,DHCR24,DISC1,DNAJC19,DTHD1,DUSP10,ELL2,ELMO1,EPB41L1,EPB41L5,ETS1,FAM120C,FAM46C,FBXL20,FZD3,GLYR1,GNG10,GOLGA4,HINT2,HIP1,HKDC1,HMGN2,HOXA11,HPCAL4,HS3ST5,HSDL1,IFFO2,IRS1,ITGA9,ITM2C,ITPKB,KCND1,KCNJ16,KCT…
TF	Factor: TCF-7; motif: TCAAAG; match class: 0	TF:M00805_0	4.25711e-05	ABCC5,ABCC9,ADAM28,ADAM33,ADAMTS18,ADARB1,ADCY1,ADCYAP1R1,ADI1,AFF4,AK2,AKAP2,ALKBH1,AMOTL1,ANKH,ARHGAP17,ARHGEF37,ARL2BP,ASAP2,ASB7,ATG7,ATP2B2,BCL7A,BDNF,C6ORF132,CASQ2,CCDC126,CCDC89,CCNI2,CCNJ,CCNK,CDH18,CDK1,CDYL,CELA2A,CEP63,CHST15,CLCN3,CLDN12,CLIC5,CLMN,CMTM3,CNKSR3,COG2,CRNKL1,CSRNP3,CTC1,CTLA4,CYP19A1,DCAF17,DDAH1,DGCR2,DNAJC19,DTHD1,DTL,DYNC1LI1,DYRK1A,ELL2,ELMO1,ENG,EPB41L1,ERH,ETS1,F…
TF	Factor: TCF-7; motif: TCAAAG	TF:M00805	4.25711e-05	ABCC5,ABCC9,ADAM28,ADAM33,ADAMTS18,ADARB1,ADCY1,ADCYAP1R1,ADI1,AFF4,AK2,AKAP2,ALKBH1,AMOTL1,ANKH,ARHGAP17,ARHGEF37,ARL2BP,ASAP2,ASB7,ATG7,ATP2B2,BCL7A,BDNF,C6ORF132,CASQ2,CCDC126,CCDC89,CCNI2,CCNJ,CCNK,CDH18,CDK1,CDYL,CELA2A,CEP63,CHST15,CLCN3,CLDN12,CLIC5,CLMN,CMTM3,CNKSR3,COG2,CRNKL1,CSRNP3,CTC1,CTLA4,CYP19A1,DCAF17,DDAH1,DGCR2,DNAJC19,DTHD1,DTL,DYNC1LI1,DYRK1A,ELL2,ELMO1,ENG,EPB41L1,ERH,ETS1,F…
TF	Factor: GATA-5; motif: TATCTN; match class: 0	TF:M02006_0	4.27065e-05	ABCC5,ABCC9,ADAM28,ADAM33,ADAMTS18,ADAR,ADARB1,ADCY1,ADI1,ADRB1,AFF4,AHCY,AKAP2,ANKH,ARHGEF37,ATG7,ATP10D,ATP2B2,BDNF,C6ORF132,CASQ2,CCDC103,CCDC126,CCDC89,CCNI2,CCNJ,CCNK,CCNY,CD93,CDC14B,CDH18,CELA2A,CHST15,CLCN3,CLIC5,CMTM3,CSRNP3,CTLA4,CYP19A1,DCAF17,DGCR2,DISC1,DNAJC19,DTHD1,DUSP10,DYNC1LI1,DYRK1A,DYRK2,ELL2,ENY2,EPB41L1,ERH,ETS1,FAM46C,FAM49A,FBXL20,FBXO44,FGF2,FUBP3,GABRB2,GNG10,GOLGA4,GPR…
TF	Factor: GATA-5; motif: TATCTN	TF:M02006	4.27065e-05	ABCC5,ABCC9,ADAM28,ADAM33,ADAMTS18,ADAR,ADARB1,ADCY1,ADI1,ADRB1,AFF4,AHCY,AKAP2,ANKH,ARHGEF37,ATG7,ATP10D,ATP2B2,BDNF,C6ORF132,CASQ2,CCDC103,CCDC126,CCDC89,CCNI2,CCNJ,CCNK,CCNY,CD93,CDC14B,CDH18,CELA2A,CHST15,CLCN3,CLIC5,CMTM3,CSRNP3,CTLA4,CYP19A1,DCAF17,DGCR2,DISC1,DNAJC19,DTHD1,DUSP10,DYNC1LI1,DYRK1A,DYRK2,ELL2,ENY2,EPB41L1,ERH,ETS1,FAM46C,FAM49A,FBXL20,FBXO44,FGF2,FUBP3,GABRB2,GNG10,GOLGA4,GPR…
TF	Factor: ARNTLIKE; motif: NNNSCACGTG; match class: 0	TF:M08868_0	4.33574e-05	ADAM33,ADAR,ADD2,AFF4,AHCY,AK2,AKAP2,AKT3,ANP32E,ARHGAP17,ARHGEF37,ASAP2,ASB7,CCDC142,CDH18,CEP63,CHST15,CMTM3,CNKSR3,DCAF17,DDAH1,DHCR24,DISC1,DNAJC19,DTL,DUSP10,ELL2,ERH,FBXO22,FBXO32,FGFR1,FZD3,GABRB2,GLYR1,GNAT2,GNG12,HLF,HMGN2,HNRNPH3,HNRNPU,HOOK3,HOPX,HOXA11,HPCAL4,HYAL2,IFFO2,IGDCC3,IL20RB,IL6,ITPKB,JKAMP,KCND1,KCNG3,KCTD7,KDSR,KPNB1,LMLN,LPAR3,LPL,MAP6,MASP1,MED14,MEX3B,MRPL18,MTF2,MYO5B,…
TF	Factor: ARNTLIKE; motif: NNNSCACGTG	TF:M08868	4.33574e-05	ADAM33,ADAR,ADD2,AFF4,AHCY,AK2,AKAP2,AKT3,ANP32E,ARHGAP17,ARHGEF37,ASAP2,ASB7,CCDC142,CDH18,CEP63,CHST15,CMTM3,CNKSR3,DCAF17,DDAH1,DHCR24,DISC1,DNAJC19,DTL,DUSP10,ELL2,ERH,FBXO22,FBXO32,FGFR1,FZD3,GABRB2,GLYR1,GNAT2,GNG12,HLF,HMGN2,HNRNPH3,HNRNPU,HOOK3,HOPX,HOXA11,HPCAL4,HYAL2,IFFO2,IGDCC3,IL20RB,IL6,ITPKB,JKAMP,KCND1,KCNG3,KCTD7,KDSR,KPNB1,LMLN,LPAR3,LPL,MAP6,MASP1,MED14,MEX3B,MRPL18,MTF2,MYO5B,…
TF	Factor: Foxc1; motif: TTVYTTTNW	TF:M07254	4.52641e-05	ABCC5,ABCC9,ADAM11,ADAR,ADCY1,ADRB1,AFF4,AKAP2,ASB7,ATP10D,ATP2B2,BRWD1,C6ORF132,CCNI2,CCNJ,CD93,CDC14B,CDYL,CELA2A,CLCN3,CLDN12,CLIC5,CLSPN,CMTM3,CNKSR3,CSRNP3,CTLA4,CYP19A1,DGCR2,DISC1,DTHD1,ELL2,ELMO1,ENY2,EPB41L1,ETS1,FAM46C,FGF2,FGFR1,FUBP3,FZD3,G3BP2,GLYR1,GPI,GPR161,HINT2,HIP1,HIPK2,HLF,HMGN2,HNF1A,HNRNPH3,HOOK3,HSDL1,IGDCC3,ITGA9,ITGAV,ITPKB,JPH1,KCND1,KCNJ16,KCNMB4,KCTD21,LARP1,LDLRAP1,L…
TF	Factor: Foxc1; motif: TTVYTTTNW; match class: 0	TF:M07254_0	4.52641e-05	ABCC5,ABCC9,ADAM11,ADAR,ADCY1,ADRB1,AFF4,AKAP2,ASB7,ATP10D,ATP2B2,BRWD1,C6ORF132,CCNI2,CCNJ,CD93,CDC14B,CDYL,CELA2A,CLCN3,CLDN12,CLIC5,CLSPN,CMTM3,CNKSR3,CSRNP3,CTLA4,CYP19A1,DGCR2,DISC1,DTHD1,ELL2,ELMO1,ENY2,EPB41L1,ETS1,FAM46C,FGF2,FGFR1,FUBP3,FZD3,G3BP2,GLYR1,GPI,GPR161,HINT2,HIP1,HIPK2,HLF,HMGN2,HNF1A,HNRNPH3,HOOK3,HSDL1,IGDCC3,ITGA9,ITGAV,ITPKB,JPH1,KCND1,KCNJ16,KCNMB4,KCTD21,LARP1,LDLRAP1,L…
TF	Factor: Sp1; motif: GGGGCGGGGT; match class: 1	TF:M00008_1	4.65495e-05	ADARB1,ADRB1,AK2,AKT3,ALKBH1,ASAP2,C6ORF132,CCNJ,CLDN7,CLMN,CLSPN,CMTM3,CNKSR3,COG2,DGCR2,DTL,DUSP10,DYNC1LI1,FAM46C,FBXO44,FZD3,GPI,HLF,HMGN2,HYAL2,ITM2C,JKAMP,JPH1,KCNG3,KCNMB4,LARP4,LPL,MAGI3,MAP6,MAP7D3,MTF2,MTSS1,NASP,NCDN,NDFIP1,NR2C2,ONECUT2,OSBP,OSBPL9,OXNAD1,PDP1,PGP,PHIP,PPP1R14C,PRKCB,RAD9A,RAP2B,RBM3,REEP2,SASH1,SORT1,SP3,ST8SIA1,STX3,STXBP5L,SYP,TFDP1,TLK2,TMEM164,TMEM170B,TMEM65,TRA…
TF	Factor: E2F-1; motif: TTGGCGCGRAANNGNM; match class: 1	TF:M00938_1	5.31007e-05	ADAR,AHCY,AKT3,BRWD1,CCDC142,CCNJ,CCNK,CCNY,CDK1,CHRDL1,CLDN12,CLSPN,CMTM3,CNKSR3,CTC1,DCAF17,DNAJC19,DTL,DYNC1LI1,EEF2K,ELL2,FBXL20,G3BP2,GPI,HIPK2,HLF,HMGN2,HNRNPH3,HYAL2,IGF1R,IRS1,ITGA9,ITGAV,JPH1,KCNMB4,KIAA2022,KPNB1,LYSMD3,METTL8,NPTX1,ONECUT2,OSBPL9,PARP8,PDP1,PHIP,PITPNB,PURA,RBMS3,REEP2,RGMB,RHBDD1,RHOQ,RSL24D1,SBNO1,SCYL2,TFDP1,TIA1,TMEM164,TMEM231,VPS13A,VPS4A,WDYHV1,ZBTB33,ZFP91
TF	Factor: c-Myc:Max; motif: GCCAYGYGSN; match class: 1	TF:M00322_1	6.05836e-05	ADAR,ADARB1,ADD2,AK2,AKT3,ATG7,CCDC142,CCNY,CDC14B,CDH18,CDK1,DDAH1,DHCR24,DNAJC19,ELL2,ERH,FAM120C,FBXO22,GABRB2,GPI,HIP1,HLF,HNRNPH3,HNRNPU,HPCAL4,IGF1R,IRS1,ITGAV,JKAMP,JPH1,KCTD7,KIAA2022,KPNB1,LARP4,LMAN2L,LMLN,MED14,MEX3B,MTF2,MYO5B,NCDN,NCL,NPTX1,ONECUT2,ORMDL3,OSBP,PARM1,PCOLCE2,PGP,PKN2,PPT1,PRRC2C,RAP1GAP2,RASGRP1,RBM3,RGS9,RHOQ,RNMT,RWDD4,SASH1,SCAMP5,SCFD2,SENP1,SGSM1,SLC1A4,SLC34A1,S…
TF	Factor: Sox-9; motif: RNACAAAGGVN	TF:M01284	6.55942e-05	ABCC9,ADAM11,ADRB1,AFF4,AGFG1,AK2,AMOTL1,ANKH,ARHGAP17,ASB7,ATP2B2,CASQ2,CCDC89,CCNI2,CCNJ,CCNK,CDC14B,CLEC5A,CLIC5,CLMN,CMTM3,CTC1,DDAH1,DHCR24,DISC1,DTHD1,DTL,DUSP10,ELMO1,ENY2,ERH,ETS1,FAM49A,FBXO22,FGFR1,GLYR1,GNAT2,GNG10,GPI,GPR161,HINT2,HIP1,HIPK2,HLF,HNF1A,HNRNPH3,HOPX,HOXA11,HPSE2,HS3ST5,HYAL2,IGDCC3,IGF1R,IL20RB,ITGA9,ITGB3,ITPKB,JPH1,KAT2B,KCNJ16,KIAA2022,KPNB1,LARP1,LIMS1,LPAR3,LPL,LYS…
TF	Factor: Sox-9; motif: RNACAAAGGVN; match class: 0	TF:M01284_0	6.55942e-05	ABCC9,ADAM11,ADRB1,AFF4,AGFG1,AK2,AMOTL1,ANKH,ARHGAP17,ASB7,ATP2B2,CASQ2,CCDC89,CCNI2,CCNJ,CCNK,CDC14B,CLEC5A,CLIC5,CLMN,CMTM3,CTC1,DDAH1,DHCR24,DISC1,DTHD1,DTL,DUSP10,ELMO1,ENY2,ERH,ETS1,FAM49A,FBXO22,FGFR1,GLYR1,GNAT2,GNG10,GPI,GPR161,HINT2,HIP1,HIPK2,HLF,HNF1A,HNRNPH3,HOPX,HOXA11,HPSE2,HS3ST5,HYAL2,IGDCC3,IGF1R,IL20RB,ITGA9,ITGB3,ITPKB,JPH1,KAT2B,KCNJ16,KIAA2022,KPNB1,LARP1,LIMS1,LPAR3,LPL,LYS…
TF	Factor: C-Myc; motif: NGCCACGTGNN	TF:M07601	6.8582e-05	ADAM33,ADAR,ADD2,ADI1,AFF4,AHCY,AK2,AKAP2,AKT3,ALKBH1,ANP32E,ARHGAP17,ARHGEF37,ASAP2,ASB7,CCDC142,CDH18,CEP63,CHST15,CMTM3,CNKSR3,DCAF17,DDAH1,DGCR2,DHCR24,DISC1,DNAJC19,DTL,DUSP10,ELL2,ERH,EXOC8,FAM46C,FBXO22,FBXO32,FGFR1,FUBP3,FZD3,GABRB2,GLYR1,GNAT2,GNG12,HLF,HMGN2,HNRNPH3,HNRNPU,HOPX,HOXA11,HPCAL4,HYAL2,IFFO2,IGDCC3,IL20RB,IL6,ITPKB,JKAMP,KCND1,KCNG3,KCTD7,KDSR,KPNB1,LDLRAP1,LMLN,LPAR3,LPL,MA…
TF	Factor: C-Myc; motif: NGCCACGTGNN; match class: 0	TF:M07601_0	6.8582e-05	ADAM33,ADAR,ADD2,ADI1,AFF4,AHCY,AK2,AKAP2,AKT3,ALKBH1,ANP32E,ARHGAP17,ARHGEF37,ASAP2,ASB7,CCDC142,CDH18,CEP63,CHST15,CMTM3,CNKSR3,DCAF17,DDAH1,DGCR2,DHCR24,DISC1,DNAJC19,DTL,DUSP10,ELL2,ERH,EXOC8,FAM46C,FBXO22,FBXO32,FGFR1,FUBP3,FZD3,GABRB2,GLYR1,GNAT2,GNG12,HLF,HMGN2,HNRNPH3,HNRNPU,HOPX,HOXA11,HPCAL4,HYAL2,IFFO2,IGDCC3,IL20RB,IL6,ITPKB,JKAMP,KCND1,KCNG3,KCTD7,KDSR,KPNB1,LDLRAP1,LMLN,LPAR3,LPL,MA…
TF	Factor: Myc; motif: CACGTGS; match class: 0	TF:M00799_0	7.6016e-05	ADAM33,ADAR,ADI1,AFF4,AHCY,AK2,AKAP2,ALKBH1,ANP32E,ARHGAP17,ARHGEF37,ASAP2,ASB7,CCDC142,CEP63,CHST15,CMTM3,CNKSR3,DCAF17,DDAH1,DGCR2,DHCR24,DNAJC19,DTL,DUSP10,ELL2,ERH,FBXO22,FBXO32,FGFR1,FUBP3,FZD3,GABRB2,GLYR1,GNAT2,GNG12,HLF,HMGN2,HNRNPH3,HNRNPU,HOOK3,HOPX,HOXA11,HPCAL4,HYAL2,IFFO2,IGDCC3,IL20RB,IL6,ITPKB,JKAMP,KCND1,KCNG3,KCTD7,KDSR,KPNB1,LDLRAP1,LMLN,LPAR3,LPL,MAP6,MASP1,MED14,MEX3B,MTF2,MYO…
TF	Factor: Myc; motif: CACGTGS	TF:M00799	7.6016e-05	ADAM33,ADAR,ADI1,AFF4,AHCY,AK2,AKAP2,ALKBH1,ANP32E,ARHGAP17,ARHGEF37,ASAP2,ASB7,CCDC142,CEP63,CHST15,CMTM3,CNKSR3,DCAF17,DDAH1,DGCR2,DHCR24,DNAJC19,DTL,DUSP10,ELL2,ERH,FBXO22,FBXO32,FGFR1,FUBP3,FZD3,GABRB2,GLYR1,GNAT2,GNG12,HLF,HMGN2,HNRNPH3,HNRNPU,HOOK3,HOPX,HOXA11,HPCAL4,HYAL2,IFFO2,IGDCC3,IL20RB,IL6,ITPKB,JKAMP,KCND1,KCNG3,KCTD7,KDSR,KPNB1,LDLRAP1,LMLN,LPAR3,LPL,MAP6,MASP1,MED14,MEX3B,MTF2,MYO…
TF	Factor: YY1; motif: NNNCGGCCATCTTGNCTSNW	TF:M00069	0.000149996	ADAMTS18,ADAR,ADARB1,ADCYAP1R1,ADI1,ADRB1,AFF4,AGFG1,AK2,AKT3,ALKBH1,AMOTL1,ARHGAP17,ARHGEF37,ARL11,ARL2BP,ASAP2,ASB7,BCL7A,BRWD1,CCNI2,CCNK,CDK1,CHST15,CLIC5,CLMN,CNKSR3,COG2,CRNKL1,CTLA4,DDAH1,DGCR2,DHCR24,DNAJC19,DTHD1,DYNC1LI1,DYRK2,ELL2,ELMO1,ENG,EPB41L1,EPB41L5,ERH,FAM120C,FBXO32,FBXO44,FZD3,GABRB2,GLYR1,GNAT2,GNG12,GOLGA4,GPI,HIPK2,HLF,HNF1A,HNRNPH3,HNRNPU,HYAL2,IFFO2,IGF1R,IL20RB,JKAMP,JP…
TF	Factor: YY1; motif: NNNCGGCCATCTTGNCTSNW; match class: 0	TF:M00069_0	0.000149996	ADAMTS18,ADAR,ADARB1,ADCYAP1R1,ADI1,ADRB1,AFF4,AGFG1,AK2,AKT3,ALKBH1,AMOTL1,ARHGAP17,ARHGEF37,ARL11,ARL2BP,ASAP2,ASB7,BCL7A,BRWD1,CCNI2,CCNK,CDK1,CHST15,CLIC5,CLMN,CNKSR3,COG2,CRNKL1,CTLA4,DDAH1,DGCR2,DHCR24,DNAJC19,DTHD1,DYNC1LI1,DYRK2,ELL2,ELMO1,ENG,EPB41L1,EPB41L5,ERH,FAM120C,FBXO32,FBXO44,FZD3,GABRB2,GLYR1,GNAT2,GNG12,GOLGA4,GPI,HIPK2,HLF,HNF1A,HNRNPH3,HNRNPU,HYAL2,IFFO2,IGF1R,IL20RB,JKAMP,JP…
TF	Factor: E2F-1; motif: TTTSGCGS; match class: 1	TF:M00431_1	0.000218845	ADARB1,BRWD1,CCDC103,CCNJ,CHRDL1,DCAF17,DTL,EEF2K,ELL2,EXOC8,HMGN2,HNRNPH3,HOXA11,KPNB1,LPL,MAGI3,METTL8,MGAT4A,MTSS1,NASP,NR2C2,PCGF6,PDIK1L,PDP1,PGP,PRRC2C,PTPRJ,RBM3,REEP2,RHBDD1,RND1,RRP1B,SASH1,SBNO1,SDC2,SDHD,TIA1,TMEM164,ULK1,VPS13A,YTHDC1
TF	Factor: c-Myc; motif: CACGTGGC	TF:M03867	0.000222742	ADAM33,ADAR,ADD2,ADI1,ADRB1,AHCY,AK2,AKAP2,ALKBH1,ANP32E,ARHGEF37,ASB7,ATG7,ATP2B2,BRWD1,BTG2,CCDC142,CEP63,CHST15,CLCN3,CMTM3,CNKSR3,DDAH1,DGCR2,DHCR24,DISC1,DNAJC19,DUSP10,EEF2K,ELL2,ELMO1,EPB41L5,ERH,FAM120C,FBXO22,FBXO32,FGFR1,FUBP3,FZD3,GABRB2,GLYR1,GNAT2,GNG12,HLF,HMGN2,HNRNPH3,HOPX,HOXA11,HPCAL4,HS3ST5,HYAL2,IFFO2,IGDCC3,IL6,ITPKB,JKAMP,KCND1,KCNJ16,KCTD7,KDSR,KPNB1,KSR2,LARP1,LDLRAP1,LMLN…
TF	Factor: c-Myc; motif: CACGTGGC; match class: 0	TF:M03867_0	0.000222742	ADAM33,ADAR,ADD2,ADI1,ADRB1,AHCY,AK2,AKAP2,ALKBH1,ANP32E,ARHGEF37,ASB7,ATG7,ATP2B2,BRWD1,BTG2,CCDC142,CEP63,CHST15,CLCN3,CMTM3,CNKSR3,DDAH1,DGCR2,DHCR24,DISC1,DNAJC19,DUSP10,EEF2K,ELL2,ELMO1,EPB41L5,ERH,FAM120C,FBXO22,FBXO32,FGFR1,FUBP3,FZD3,GABRB2,GLYR1,GNAT2,GNG12,HLF,HMGN2,HNRNPH3,HOPX,HOXA11,HPCAL4,HS3ST5,HYAL2,IFFO2,IGDCC3,IL6,ITPKB,JKAMP,KCND1,KCNJ16,KCTD7,KDSR,KPNB1,KSR2,LARP1,LDLRAP1,LMLN…
TF	Factor: Nkx3-2; motif: TRAGTG; match class: 0	TF:M01181_0	0.000223353	ABCC5,ABCC9,ADARB1,ADCYAP1R1,ADI1,AKAP2,ALKBH1,ANKH,ANP32E,ARHGAP17,ARHGEF37,ASAP2,ASB7,ATP10D,C6ORF132,CCNI2,CCNK,CDYL,CEP63,CHRDL1,CHST15,CLDN7,CLSPN,CMTM3,CNKSR3,COG2,CSRNP3,CYP19A1,DHCR24,DNAJC19,DTHD1,DTL,DYRK1A,ELL2,ENY2,EPB41L5,ERH,ETS1,FBXL20,FBXO44,FGF2,FUBP3,GABRB2,GLYR1,GNG10,GOLGA4,GPR161,HINT2,HKDC1,HLF,HMGN2,HOXA11,HS3ST5,HSDL1,IFFO2,ITGA9,ITGAV,ITM2C,KCND1,KCNJ16,KCTD21,KCTD7,KCTD8…
TF	Factor: Nkx3-2; motif: TRAGTG	TF:M01181	0.000223353	ABCC5,ABCC9,ADARB1,ADCYAP1R1,ADI1,AKAP2,ALKBH1,ANKH,ANP32E,ARHGAP17,ARHGEF37,ASAP2,ASB7,ATP10D,C6ORF132,CCNI2,CCNK,CDYL,CEP63,CHRDL1,CHST15,CLDN7,CLSPN,CMTM3,CNKSR3,COG2,CSRNP3,CYP19A1,DHCR24,DNAJC19,DTHD1,DTL,DYRK1A,ELL2,ENY2,EPB41L5,ERH,ETS1,FBXL20,FBXO44,FGF2,FUBP3,GABRB2,GLYR1,GNG10,GOLGA4,GPR161,HINT2,HKDC1,HLF,HMGN2,HOXA11,HS3ST5,HSDL1,IFFO2,ITGA9,ITGAV,ITM2C,KCND1,KCNJ16,KCTD21,KCTD7,KCTD8…
TF	Factor: c-Myc; motif: KACCACGTGSYY; match class: 0	TF:M01154_0	0.000277753	ADAM33,ADAR,ADI1,AFF4,AHCY,AK2,AKAP2,AKT3,ALKBH1,ANP32E,ARHGAP17,ARHGEF37,ASB7,CCDC142,CDC14B,CDH18,CEP63,CHST15,CMTM3,CNKSR3,DDAH1,DGCR2,DHCR24,DNAJC19,DTL,DUSP10,ELL2,ERH,FAM46C,FBXO22,FBXO32,FGFR1,FUBP3,GABRB2,GLYR1,GNAT2,GNG12,HLF,HMGN2,HNRNPH3,HNRNPU,HOPX,HOXA11,HPCAL4,HYAL2,IFFO2,IGDCC3,IGF1R,IL6,ITPKB,JKAMP,KCND1,KCTD7,KDSR,KPNB1,LDLRAP1,LMLN,LPAR3,LPL,MAP6,MED14,METTL8,MEX3B,MRPL18,MTF2,M…
TF	Factor: c-Myc; motif: KACCACGTGSYY	TF:M01154	0.000277753	ADAM33,ADAR,ADI1,AFF4,AHCY,AK2,AKAP2,AKT3,ALKBH1,ANP32E,ARHGAP17,ARHGEF37,ASB7,CCDC142,CDC14B,CDH18,CEP63,CHST15,CMTM3,CNKSR3,DDAH1,DGCR2,DHCR24,DNAJC19,DTL,DUSP10,ELL2,ERH,FAM46C,FBXO22,FBXO32,FGFR1,FUBP3,GABRB2,GLYR1,GNAT2,GNG12,HLF,HMGN2,HNRNPH3,HNRNPU,HOPX,HOXA11,HPCAL4,HYAL2,IFFO2,IGDCC3,IGF1R,IL6,ITPKB,JKAMP,KCND1,KCTD7,KDSR,KPNB1,LDLRAP1,LMLN,LPAR3,LPL,MAP6,MED14,METTL8,MEX3B,MRPL18,MTF2,M…
TF	Factor: C-Jun; motif: TGACTC; match class: 0	TF:M03541_0	0.000279941	ABCC5,ABCC9,ADAM11,ADAM28,ADARB1,ADI1,AFF4,AHCY,AK2,AKAP2,AKT3,AMOTL1,ANKH,ANP32E,ARHGEF37,ASB7,ATP10D,ATP2B2,BDNF,BRWD1,CCDC103,CCDC126,CCDC89,CCNI2,CCNK,CCNY,CDK1,CDYL,CELA2A,CHRDL1,CHST15,CLCN3,CLDN12,CLEC5A,CLIC5,CMTM3,CNKSR3,CTLA4,CYP19A1,DCAF17,DDAH1,DHCR24,DISC1,ELL2,ELMO1,ENG,EPB41L1,ETS1,EXOC8,FAM49A,FBXL20,FBXO44,FGFR1,FUBP3,GABRB2,GOLGA4,GPI,GPR161,HLF,HMGN2,HOOK3,HOPX,HOXA11,HPSE2,HS3…
TF	Factor: C-Jun; motif: TGACTC	TF:M03541	0.000279941	ABCC5,ABCC9,ADAM11,ADAM28,ADARB1,ADI1,AFF4,AHCY,AK2,AKAP2,AKT3,AMOTL1,ANKH,ANP32E,ARHGEF37,ASB7,ATP10D,ATP2B2,BDNF,BRWD1,CCDC103,CCDC126,CCDC89,CCNI2,CCNK,CCNY,CDK1,CDYL,CELA2A,CHRDL1,CHST15,CLCN3,CLDN12,CLEC5A,CLIC5,CMTM3,CNKSR3,CTLA4,CYP19A1,DCAF17,DDAH1,DHCR24,DISC1,ELL2,ELMO1,ENG,EPB41L1,ETS1,EXOC8,FAM49A,FBXL20,FBXO44,FGFR1,FUBP3,GABRB2,GOLGA4,GPI,GPR161,HLF,HMGN2,HOOK3,HOPX,HOXA11,HPSE2,HS3…
TF	Factor: LBP-1; motif: CAGCTGS; match class: 1	TF:M00644_1	0.000292287	ADARB1,ADI1,AHCY,AK2,ALKBH1,AMOTL1,ANP32E,ARHGAP17,ARHGEF37,ARL11,ATG7,ATP2B2,BCL7A,BTG2,C6ORF132,CCDC103,CCDC142,CD93,CDK1,CDYL,CELA2A,CLDN7,CLIC5,CLMN,CNKSR3,DDAH1,DNAJC19,DTL,DUSP10,EEF2K,ELL2,ELMO1,EPB41L5,EXOC8,FAM120C,FAM49A,FBXO41,FBXO44,FUBP3,GABRB2,GNG10,GNG12,GPI,HINT2,HIP1,HNF1A,HNRNPU,HOOK3,HOXA11,HPCAL4,HPSE2,HSD11B2,HYAL2,IL20RB,IRS1,ITPKB,KAT2B,KCTD8,KDSR,KSR2,LARP1,LDLRAP1,LYSMD3,…
TF	Factor: Msx-2; motif: NNNGACYAATTAGYNNT; match class: 0	TF:M01393_0	0.000333859	ABCC5,ABCC9,ADAM28,ADAM33,ADAR,ADCY1,ADD2,AFF4,AGFG1,AKAP2,AKT3,ANKH,ARHGAP17,ASB7,ATP10D,ATP2B2,BCL7A,BDNF,C6ORF132,CASQ2,CCDC103,CCDC126,CCDC89,CCNI2,CCNK,CDH18,CDYL,CELA2A,CHRDL1,CLDN12,CLIC5,CLMN,COG2,CSRNP3,CTC1,DGCR2,DISC1,DTHD1,ELMO1,EPB41L5,FAM120C,FAM46C,FBXO22,FGF2,FGFR1,FUBP3,GABRB2,GNAT2,GNG10,GNG12,HMGN2,HNRNPH3,HOOK3,HSDL1,IGDCC3,IL20RB,IRS1,ITGB3,ITPKB,KCND1,KCNJ16,KCNMB4,KCTD21,KD…
TF	Factor: Msx-2; motif: NNNGACYAATTAGYNNT	TF:M01393	0.000333859	ABCC5,ABCC9,ADAM28,ADAM33,ADAR,ADCY1,ADD2,AFF4,AGFG1,AKAP2,AKT3,ANKH,ARHGAP17,ASB7,ATP10D,ATP2B2,BCL7A,BDNF,C6ORF132,CASQ2,CCDC103,CCDC126,CCDC89,CCNI2,CCNK,CDH18,CDYL,CELA2A,CHRDL1,CLDN12,CLIC5,CLMN,COG2,CSRNP3,CTC1,DGCR2,DISC1,DTHD1,ELMO1,EPB41L5,FAM120C,FAM46C,FBXO22,FGF2,FGFR1,FUBP3,GABRB2,GNAT2,GNG10,GNG12,HMGN2,HNRNPH3,HOOK3,HSDL1,IGDCC3,IL20RB,IRS1,ITGB3,ITPKB,KCND1,KCNJ16,KCNMB4,KCTD21,KD…
TF	Factor: USF; motif: NCACGTGN; match class: 0	TF:M00217_0	0.000383421	ADAM33,ADAR,ADI1,AHCY,AK2,ALKBH1,ANP32E,ARHGEF37,ASB7,CCDC142,CEP63,CHST15,CMTM3,CNKSR3,DCAF17,DDAH1,DGCR2,DHCR24,DNAJC19,DUSP10,ELL2,ERH,FBXO22,FBXO32,FGFR1,FUBP3,FZD3,GABRB2,GLYR1,GNAT2,GNG12,HLF,HMGN2,HNRNPH3,HOPX,HOXA11,HPCAL4,HYAL2,IFFO2,IGDCC3,IL6,ITPKB,JKAMP,KCND1,KCTD7,KDSR,KPNB1,LDLRAP1,LMLN,LPAR3,MED14,MEX3B,MTF2,MYO5B,NASP,NCL,NPSR1,NR4A3,ORMDL3,P2RX7,PACSIN2,PCOLCE2,PITPNB,PKN2,PLEKHM…
TF	Factor: USF; motif: NCACGTGN	TF:M00217	0.000383421	ADAM33,ADAR,ADI1,AHCY,AK2,ALKBH1,ANP32E,ARHGEF37,ASB7,CCDC142,CEP63,CHST15,CMTM3,CNKSR3,DCAF17,DDAH1,DGCR2,DHCR24,DNAJC19,DUSP10,ELL2,ERH,FBXO22,FBXO32,FGFR1,FUBP3,FZD3,GABRB2,GLYR1,GNAT2,GNG12,HLF,HMGN2,HNRNPH3,HOPX,HOXA11,HPCAL4,HYAL2,IFFO2,IGDCC3,IL6,ITPKB,JKAMP,KCND1,KCTD7,KDSR,KPNB1,LDLRAP1,LMLN,LPAR3,MED14,MEX3B,MTF2,MYO5B,NASP,NCL,NPSR1,NR4A3,ORMDL3,P2RX7,PACSIN2,PCOLCE2,PITPNB,PKN2,PLEKHM…
TF	Factor: HNF-3beta; motif: NTRTTTRYT; match class: 0	TF:M02014_0	0.000430081	ADAM28,AKT3,AMOTL1,ANKH,ARL2BP,ASAP2,ATP10D,C6ORF132,CASQ2,CCDC126,CCDC89,CCNI2,CCNK,CDC14B,CDK1,CDYL,CELA2A,CMTM3,CTC1,CYP19A1,DISC1,DYRK1A,ELMO1,GLYR1,HLF,HNRNPU,HOOK3,HS3ST5,HSD11B2,IGDCC3,ITGA9,KAT2B,KCTD8,KDSR,LARP1,LDLRAP1,LHX2,LIMS1,LPAR3,LPL,MANEAL,MAS1,MBTPS2,MED10,MEGF9,MYO5B,NASP,NCDN,NCOA3,NOS1,NTRK3,OSBPL9,P2RX7,PDIK1L,PITPNB,PLEKHM1,POLE3,PPM1B,PPP1R14C,PRPSAP2,PSME4,PTPRJ,RALGPS2,R…
TF	Factor: HNF-3beta; motif: NTRTTTRYT	TF:M02014	0.000430081	ADAM28,AKT3,AMOTL1,ANKH,ARL2BP,ASAP2,ATP10D,C6ORF132,CASQ2,CCDC126,CCDC89,CCNI2,CCNK,CDC14B,CDK1,CDYL,CELA2A,CMTM3,CTC1,CYP19A1,DISC1,DYRK1A,ELMO1,GLYR1,HLF,HNRNPU,HOOK3,HS3ST5,HSD11B2,IGDCC3,ITGA9,KAT2B,KCTD8,KDSR,LARP1,LDLRAP1,LHX2,LIMS1,LPAR3,LPL,MANEAL,MAS1,MBTPS2,MED10,MEGF9,MYO5B,NASP,NCDN,NCOA3,NOS1,NTRK3,OSBPL9,P2RX7,PDIK1L,PITPNB,PLEKHM1,POLE3,PPM1B,PPP1R14C,PRPSAP2,PSME4,PTPRJ,RALGPS2,R…
TF	Factor: CSX; motif: TSYCACTTSM	TF:M01043	0.000497164	ABCC5,ADAM28,ADAR,ADARB1,ADCY1,ADRB1,AFF4,AK2,AKAP2,AMOTL1,ANKH,ARHGAP17,ATP2B2,CCNJ,CD93,CELA2A,CEP63,CHST15,CLDN12,CLEC5A,CLIC5,CLSPN,CNKSR3,CYP19A1,DCAF17,DHCR24,DNAJC19,DTHD1,DYRK1A,ELMO1,ERH,ETS1,FAM46C,FBXO44,FGF2,FUBP3,FZD3,G3BP2,GNG12,HKDC1,HLF,HNF1A,HOOK3,HS3ST5,HSD11B2,HYAL2,IGDCC3,IL20RB,ITGA9,ITGAV,KCTD21,KIAA2022,KSR2,LARP1,LARP4,LDLRAP1,LIMS1,LPAR3,LYSMD3,MAF,MAP2K6,MED14,METTL8,MGA…
TF	Factor: CSX; motif: TSYCACTTSM; match class: 0	TF:M01043_0	0.000497164	ABCC5,ADAM28,ADAR,ADARB1,ADCY1,ADRB1,AFF4,AK2,AKAP2,AMOTL1,ANKH,ARHGAP17,ATP2B2,CCNJ,CD93,CELA2A,CEP63,CHST15,CLDN12,CLEC5A,CLIC5,CLSPN,CNKSR3,CYP19A1,DCAF17,DHCR24,DNAJC19,DTHD1,DYRK1A,ELMO1,ERH,ETS1,FAM46C,FBXO44,FGF2,FUBP3,FZD3,G3BP2,GNG12,HKDC1,HLF,HNF1A,HOOK3,HS3ST5,HSD11B2,HYAL2,IGDCC3,IL20RB,ITGA9,ITGAV,KCTD21,KIAA2022,KSR2,LARP1,LARP4,LDLRAP1,LIMS1,LPAR3,LYSMD3,MAF,MAP2K6,MED14,METTL8,MGA…
TF	Factor: GATA-3; motif: AGATAA; match class: 0	TF:M01878_0	0.000665277	ABCC5,ABCC9,ADAM28,ADAM33,ADARB1,ADCY1,ADI1,ADRB1,AFF4,AHCY,AK2,ANKH,ARHGEF37,ATG7,ATP10D,ATP2B2,BTG2,CCDC103,CCDC126,CCDC89,CCNI2,CCNY,CDH18,CDK1,CELA2A,CEP63,CHST15,CLCN3,CLIC5,CLMN,CMTM3,COG2,CSRNP3,CTC1,CYP19A1,DCAF17,DENND5B,DISC1,DTHD1,DYRK1A,DYRK2,ELL2,ELMO1,EPB41L1,EPB41L5,ERH,ETS1,FAM46C,FAM49A,FBXO32,FBXO44,FGF2,GABRB2,GNG10,GPR161,HINT2,HIPK2,HKDC1,HNF1A,HNRNPH3,HOOK3,HS3ST5,HSDL1,IFFO…
TF	Factor: GATA-3; motif: AGATAA	TF:M01878	0.000665277	ABCC5,ABCC9,ADAM28,ADAM33,ADARB1,ADCY1,ADI1,ADRB1,AFF4,AHCY,AK2,ANKH,ARHGEF37,ATG7,ATP10D,ATP2B2,BTG2,CCDC103,CCDC126,CCDC89,CCNI2,CCNY,CDH18,CDK1,CELA2A,CEP63,CHST15,CLCN3,CLIC5,CLMN,CMTM3,COG2,CSRNP3,CTC1,CYP19A1,DCAF17,DENND5B,DISC1,DTHD1,DYRK1A,DYRK2,ELL2,ELMO1,EPB41L1,EPB41L5,ERH,ETS1,FAM46C,FAM49A,FBXO32,FBXO44,FGF2,GABRB2,GNG10,GPR161,HINT2,HIPK2,HKDC1,HNF1A,HNRNPH3,HOOK3,HS3ST5,HSDL1,IFFO…
TF	Factor: E2F-1; motif: NTTSGCGG; match class: 1	TF:M00430_1	0.000708613	ARL11,ARL2BP,ASAP2,BCL7A,CCNJ,CDYL,DDAH1,DTL,FBXO32,GNAT2,HINT2,HMGN2,HNRNPU,KAT2B,KCNMB4,KPNB1,LPL,MAGI3,MASP1,MGAT4A,MYO5B,NASP,NCL,NR2C2,NTRK2,NTRK3,OSBPL9,PDIK1L,PDP1,PGP,PLCXD3,PRKCB,PSME4,PTPRJ,REEP2,RGMA,RGMB,RND1,RND2,RNMT,SCAMP5,SCFD2,SENP1,SETD1B,SMYD5,SORT1,STARD5,STX3,ULK1,UQCRB
TF	Factor: Sox-6; motif: NARACAAAARN	TF:M03888	0.000756549	ABCC5,ADAM28,ADAMTS18,ADCYAP1R1,ADD2,ADI1,AMOTL1,ARL11,ATP2B2,BCL7A,BDNF,CCDC126,CCDC89,CDC14B,CDH18,CELA2A,CLDN12,CLIC5,CNKSR3,CRNKL1,CSRNP3,CTC1,DENND5B,DISC1,DTHD1,DUSP10,ELMO1,ENY2,EPB41L1,EPB41L5,ERH,FAM46C,FAM49A,FBXL20,GABRB2,HNRNPH3,HNRNPU,IL20RB,ITGAV,JPH1,KCNJ16,KDSR,LHX2,LPAR3,LYRM2,MAF,MAS1,MASP1,MED10,MTF2,NPSR1,NRG2,NTRK2,OXNAD1,PARVA,PCDH9,PCGF6,PCYT1B,PHIP,PITPNB,PKN2,POLE3,PPM1A,…
TF	Factor: Sox-6; motif: NARACAAAARN; match class: 0	TF:M03888_0	0.000756549	ABCC5,ADAM28,ADAMTS18,ADCYAP1R1,ADD2,ADI1,AMOTL1,ARL11,ATP2B2,BCL7A,BDNF,CCDC126,CCDC89,CDC14B,CDH18,CELA2A,CLDN12,CLIC5,CNKSR3,CRNKL1,CSRNP3,CTC1,DENND5B,DISC1,DTHD1,DUSP10,ELMO1,ENY2,EPB41L1,EPB41L5,ERH,FAM46C,FAM49A,FBXL20,GABRB2,HNRNPH3,HNRNPU,IL20RB,ITGAV,JPH1,KCNJ16,KDSR,LHX2,LPAR3,LYRM2,MAF,MAS1,MASP1,MED10,MTF2,NPSR1,NRG2,NTRK2,OXNAD1,PARVA,PCDH9,PCGF6,PCYT1B,PHIP,PITPNB,PKN2,POLE3,PPM1A,…
TF	Factor: E2F; motif: NNTTTCGCGCN; match class: 1	TF:M08875_1	0.00077858	ADARB1,BRWD1,CHRDL1,DUSP10,ELL2,ERH,GPI,HMGN2,HPCAL4,ITGAV,KCNG3,MAP6,MEX3B,MGAT4A,MTSS1,NASP,NIPAL3,NR2C2,PCGF6,PDP1,PHIP,PRPSAP2,RBM3,RHBDD1,RHOG,RND1,RRP1B,SAMD5,SASH1,SBNO1,STXBP5L,TFDP1,TIA1,VAMP4,WDYHV1
TF	Factor: CP2; motif: NNNNCCAGNCNN	TF:M07602	0.000785622	ABCC5,ADAM11,ADAM33,ADAMTS18,ADI1,AGFG1,AHCY,AK2,AKT3,AMOTL1,ARHGAP17,ARL11,ARL2BP,ATP10D,BDNF,BTG2,CASQ2,CCNJ,CCNK,CCNY,CDC14B,CDH18,CEP63,CHRDL1,CLDN12,CLSPN,CNKSR3,COG2,CRNKL1,CSRNP3,CTC1,CTLA4,DCAF17,DDAH1,DENND5B,DGCR2,DHCR24,DISC1,DNAJC19,ELL2,EPB41L1,EPB41L5,ETS1,FAM49A,FGF2,FGFR1,G3BP2,GABRB2,GLYR1,GPI,HIP1,HKDC1,HNRNPH3,HNRNPU,HOOK3,HOPX,HPCAL4,HPSE2,HYAL2,IGF1R,IL6,IRS1,ITGA9,ITGB3,ITM2…
TF	Factor: CP2; motif: NNNNCCAGNCNN; match class: 0	TF:M07602_0	0.000785622	ABCC5,ADAM11,ADAM33,ADAMTS18,ADI1,AGFG1,AHCY,AK2,AKT3,AMOTL1,ARHGAP17,ARL11,ARL2BP,ATP10D,BDNF,BTG2,CASQ2,CCNJ,CCNK,CCNY,CDC14B,CDH18,CEP63,CHRDL1,CLDN12,CLSPN,CNKSR3,COG2,CRNKL1,CSRNP3,CTC1,CTLA4,DCAF17,DDAH1,DENND5B,DGCR2,DHCR24,DISC1,DNAJC19,ELL2,EPB41L1,EPB41L5,ETS1,FAM49A,FGF2,FGFR1,G3BP2,GABRB2,GLYR1,GPI,HIP1,HKDC1,HNRNPH3,HNRNPU,HOOK3,HOPX,HPCAL4,HPSE2,HYAL2,IGF1R,IL6,IRS1,ITGA9,ITGB3,ITM2…
TF	Factor: MAFB; motif: NTCAGCN; match class: 1	TF:M08888_1	0.000837595	ABCC9,ADAM11,ADAM33,ADARB1,ADCY1,ADD2,ADI1,AFF4,AK2,AKAP2,AMOTL1,ANP32E,ARHGEF37,ARL11,ASAP2,ATP10D,BDNF,BTG2,CASQ2,CCDC103,CCDC126,CCDC142,CCNI2,CCNJ,CD93,CDYL,CHST15,CLEC5A,CLIC5,CLMN,CLSPN,CMTM3,CTC1,CTLA4,CYP19A1,DGCR2,DISC1,DNAJC19,DTHD1,ELMO1,ENG,ENY2,EPB41L1,EPB41L5,ETS1,FAM49A,FBXL20,FBXO32,G3BP2,GNG10,GNG12,GOLGA4,HLF,HMGN2,HNF1A,HNRNPU,HOPX,HS3ST5,HSDL1,IL20RB,ITGAV,ITGB3,JPH1,KDSR,KPNB…
TF	Factor: Elk-1; motif: NNNNCCGGAARTNN	TF:M00025	0.000937501	ABCC5,ADAM11,ADAM28,ADAR,ADD2,AGFG1,AK2,ALKBH1,ANP32E,ARHGAP17,ARL2BP,ASB7,ATG7,C6ORF132,CCDC89,CCNK,CCNY,CD93,CDH18,CDYL,CEP63,CLSPN,CMTM3,CRNKL1,CSRNP3,DCAF17,DHCR24,DUSP10,DYRK2,ERH,FBXL20,FBXO22,FBXO32,G3BP2,GLYR1,HINT2,HMGN2,HNRNPH3,HNRNPU,HOPX,HOXA11,HPCAL4,HSD11B2,HYAL2,IGF1R,IL20RB,IRS1,JKAMP,KCNG3,KCTD21,KCTD8,KPNB1,LARP1,LARP4,LMAN2L,LPAR3,LYSMD3,MAP6,MAS1,MBTPS2,MED10,MED14,METTL8,MGAT…
TF	Factor: Elk-1; motif: NNNNCCGGAARTNN; match class: 0	TF:M00025_0	0.000937501	ABCC5,ADAM11,ADAM28,ADAR,ADD2,AGFG1,AK2,ALKBH1,ANP32E,ARHGAP17,ARL2BP,ASB7,ATG7,C6ORF132,CCDC89,CCNK,CCNY,CD93,CDH18,CDYL,CEP63,CLSPN,CMTM3,CRNKL1,CSRNP3,DCAF17,DHCR24,DUSP10,DYRK2,ERH,FBXL20,FBXO22,FBXO32,G3BP2,GLYR1,HINT2,HMGN2,HNRNPH3,HNRNPU,HOPX,HOXA11,HPCAL4,HSD11B2,HYAL2,IGF1R,IL20RB,IRS1,JKAMP,KCNG3,KCTD21,KCTD8,KPNB1,LARP1,LARP4,LMAN2L,LPAR3,LYSMD3,MAP6,MAS1,MBTPS2,MED10,MED14,METTL8,MGAT…
TF	Factor: NF-1; motif: NNTTGGCNNNNNNCCNNN	TF:M00193	0.00105898	ADAM28,ADAMTS18,ADRB1,AK2,AKAP2,ARHGAP17,ARHGEF37,ASB7,BRWD1,BTG2,CCDC126,CCDC89,CDC14B,CHRDL1,CLIC5,CNKSR3,DDAH1,DHCR24,DTHD1,ELL2,ETS1,EXOC8,FAM49A,FBXL20,FBXO44,FZD3,HKDC1,HNRNPH3,HOPX,HOXA11,HPCAL4,HSDL1,ITM2C,ITPKB,KCND1,KCNG3,KCTD21,KCTD7,KSR2,LARP1,MYO5B,NASP,NIPAL4,NMNAT2,NOS1,NR2C2,NTRK2,OSBP,OSBPL9,PACSIN2,PARM1,PCGF6,PCYT1B,PELI2,PKN2,PPM1B,PPP1R14C,PRRC2C,PSME4,RAD9A,RBM3,RGMB,RHBDD1,…
TF	Factor: NF-1; motif: NNTTGGCNNNNNNCCNNN; match class: 0	TF:M00193_0	0.00105898	ADAM28,ADAMTS18,ADRB1,AK2,AKAP2,ARHGAP17,ARHGEF37,ASB7,BRWD1,BTG2,CCDC126,CCDC89,CDC14B,CHRDL1,CLIC5,CNKSR3,DDAH1,DHCR24,DTHD1,ELL2,ETS1,EXOC8,FAM49A,FBXL20,FBXO44,FZD3,HKDC1,HNRNPH3,HOPX,HOXA11,HPCAL4,HSDL1,ITM2C,ITPKB,KCND1,KCNG3,KCTD21,KCTD7,KSR2,LARP1,MYO5B,NASP,NIPAL4,NMNAT2,NOS1,NR2C2,NTRK2,OSBP,OSBPL9,PACSIN2,PARM1,PCGF6,PCYT1B,PELI2,PKN2,PPM1B,PPP1R14C,PRRC2C,PSME4,RAD9A,RBM3,RGMB,RHBDD1,…
TF	Factor: VDR,; motif: RRTGNMCYTNNTGAMCCNYNT	TF:M00966	0.00110413	ABCC5,ADAM11,ADAM28,ADAMTS18,ADAR,ADARB1,ADCYAP1R1,ADD2,ADI1,ADRB1,AFF4,AKT3,ALKBH1,ANP32E,ARHGEF37,ASB7,ATP2B2,BCL7A,BDNF,BTG2,CCDC103,CCNI2,CCNJ,CDK1,CDYL,CELA2A,CEP63,CLDN12,CLDN7,CLEC5A,CLMN,CNKSR3,COG2,CRNKL1,DENND5B,DGCR2,DISC1,DTHD1,DUSP10,DYRK1A,EEF2K,ENG,EXOC8,FAM49A,FBXO22,FBXO41,FUBP3,FZD3,GABRB2,GLYR1,GNG10,GNG12,GOLGA4,HKDC1,HLF,HMGN2,HNF1A,HOOK3,HOPX,HOXA11,HPSE2,HSDL1,IGDCC3,IL20RB…
TF	Factor: VDR,; motif: RRTGNMCYTNNTGAMCCNYNT; match class: 0	TF:M00966_0	0.00110413	ABCC5,ADAM11,ADAM28,ADAMTS18,ADAR,ADARB1,ADCYAP1R1,ADD2,ADI1,ADRB1,AFF4,AKT3,ALKBH1,ANP32E,ARHGEF37,ASB7,ATP2B2,BCL7A,BDNF,BTG2,CCDC103,CCNI2,CCNJ,CDK1,CDYL,CELA2A,CEP63,CLDN12,CLDN7,CLEC5A,CLMN,CNKSR3,COG2,CRNKL1,DENND5B,DGCR2,DISC1,DTHD1,DUSP10,DYRK1A,EEF2K,ENG,EXOC8,FAM49A,FBXO22,FBXO41,FUBP3,FZD3,GABRB2,GLYR1,GNG10,GNG12,GOLGA4,HKDC1,HLF,HMGN2,HNF1A,HOOK3,HOPX,HOXA11,HPSE2,HSDL1,IGDCC3,IL20RB…
TF	Factor: USF2; motif: NNNCCACGTGACN	TF:M03860	0.00124122	ADAM33,ADAR,ADCY1,ADD2,ADI1,AK2,ALKBH1,ARHGEF37,ASB7,CEP63,CNKSR3,DCAF17,DDAH1,DHCR24,DISC1,DNAJC19,DYNC1LI1,FBXO22,FUBP3,FZD3,GABRB2,GLYR1,GNAT2,GNG12,HMGN2,HOXA11,HPCAL4,IFFO2,IL6,ITPKB,KCND1,KCTD7,KDSR,KPNB1,MED14,MRPL18,MTF2,MYO5B,NASP,NCL,NPSR1,NR4A3,OXNAD1,PACSIN2,PCOLCE2,PDP1,PHLDB2,PITPNB,PKN2,PLEKHM1,PRRC2C,PSME4,RAD9A,RAP1GAP2,RBM3,RGMB,RGS9,RHBDD1,RND1,RORA,RRP1B,SBNO1,SCFD2,SCN4B,SCYL…
TF	Factor: USF2; motif: NNNCCACGTGACN; match class: 0	TF:M03860_0	0.00124122	ADAM33,ADAR,ADCY1,ADD2,ADI1,AK2,ALKBH1,ARHGEF37,ASB7,CEP63,CNKSR3,DCAF17,DDAH1,DHCR24,DISC1,DNAJC19,DYNC1LI1,FBXO22,FUBP3,FZD3,GABRB2,GLYR1,GNAT2,GNG12,HMGN2,HOXA11,HPCAL4,IFFO2,IL6,ITPKB,KCND1,KCTD7,KDSR,KPNB1,MED14,MRPL18,MTF2,MYO5B,NASP,NCL,NPSR1,NR4A3,OXNAD1,PACSIN2,PCOLCE2,PDP1,PHLDB2,PITPNB,PKN2,PLEKHM1,PRRC2C,PSME4,RAD9A,RAP1GAP2,RBM3,RGMB,RGS9,RHBDD1,RND1,RORA,RRP1B,SBNO1,SCFD2,SCN4B,SCYL…
TF	Factor: NKX2B; motif: CACTTNA; match class: 0	TF:M02109_0	0.00131878	ABCC5,ADAM28,ADAMTS18,ADCY1,ADRB1,AFF4,AK2,AKAP2,ALKBH1,AMOTL1,ANKH,ARHGAP17,ARHGEF37,ASAP2,ATG7,ATP10D,ATP2B2,C6ORF132,CCDC126,CCDC89,CCNI2,CCNJ,CCNY,CD93,CEP63,CHST15,CLCN3,CLDN12,CLIC5,CNKSR3,CSRNP3,CYP19A1,DCAF17,DENND5B,DGCR2,DHCR24,DISC1,DNAJC19,DTHD1,DTL,DYRK1A,EEF2K,ELL2,ELMO1,ENG,EPB41L1,EPB41L5,ETS1,FBXO44,FGF2,FUBP3,FZD3,G3BP2,GLYR1,GNAT2,GNG10,HLF,HNF1A,HNRNPU,HS3ST5,HYAL2,IL20RB,ITGA…
TF	Factor: NKX2B; motif: CACTTNA	TF:M02109	0.00131878	ABCC5,ADAM28,ADAMTS18,ADCY1,ADRB1,AFF4,AK2,AKAP2,ALKBH1,AMOTL1,ANKH,ARHGAP17,ARHGEF37,ASAP2,ATG7,ATP10D,ATP2B2,C6ORF132,CCDC126,CCDC89,CCNI2,CCNJ,CCNY,CD93,CEP63,CHST15,CLCN3,CLDN12,CLIC5,CNKSR3,CSRNP3,CYP19A1,DCAF17,DENND5B,DGCR2,DHCR24,DISC1,DNAJC19,DTHD1,DTL,DYRK1A,EEF2K,ELL2,ELMO1,ENG,EPB41L1,EPB41L5,ETS1,FBXO44,FGF2,FUBP3,FZD3,G3BP2,GLYR1,GNAT2,GNG10,HLF,HNF1A,HNRNPU,HS3ST5,HYAL2,IL20RB,ITGA…
TF	Factor: SOX; motif: CTCTTTGTTANGA	TF:M01014	0.00137226	ABCC9,ADAM11,ADCY1,ADD2,ADRB1,AFF4,AGFG1,AKT3,ASB7,BDNF,C6ORF132,CASQ2,CCNJ,CCNY,CDYL,CELA2A,CEP63,CHST15,CLCN3,CLIC5,CLMN,CMTM3,CNKSR3,CRNKL1,CSRNP3,CTLA4,DDAH1,DISC1,DYRK1A,ENY2,EPB41L5,ERH,FBXL20,FGF2,G3BP2,GABRB2,GNG12,GPR161,HIP1,HIPK2,HLF,HOOK3,HOXA11,HS3ST5,IGDCC3,IRS1,ITGA9,ITPKB,KAT2B,KCTD7,LARP1,LDLRAP1,LIMS1,LPL,LYRM2,MAF,MAGI3,MAP2K6,MED10,MEX3B,MGAT4A,MRPL18,MTF2,MTSS1,NCDN,NDFIP1,NM…
TF	Factor: SOX; motif: CTCTTTGTTANGA; match class: 0	TF:M01014_0	0.00137226	ABCC9,ADAM11,ADCY1,ADD2,ADRB1,AFF4,AGFG1,AKT3,ASB7,BDNF,C6ORF132,CASQ2,CCNJ,CCNY,CDYL,CELA2A,CEP63,CHST15,CLCN3,CLIC5,CLMN,CMTM3,CNKSR3,CRNKL1,CSRNP3,CTLA4,DDAH1,DISC1,DYRK1A,ENY2,EPB41L5,ERH,FBXL20,FGF2,G3BP2,GABRB2,GNG12,GPR161,HIP1,HIPK2,HLF,HOOK3,HOXA11,HS3ST5,IGDCC3,IRS1,ITGA9,ITPKB,KAT2B,KCTD7,LARP1,LDLRAP1,LIMS1,LPL,LYRM2,MAF,MAGI3,MAP2K6,MED10,MEX3B,MGAT4A,MRPL18,MTF2,MTSS1,NCDN,NDFIP1,NM…
TF	Factor: MRF4; motif: CASCTGC	TF:M03831	0.00165146	ADAM28,ADAMTS18,ADARB1,ADCYAP1R1,ADD2,AFF4,AHCY,AMOTL1,ARHGAP17,ARHGEF37,ARL11,ASAP2,ATG7,ATP2B2,BRWD1,BTG2,CCDC142,CCNY,CD93,CDYL,CELA2A,CEP63,CHRDL1,CLDN12,CMTM3,CSRNP3,CYP19A1,DDAH1,DENND5B,DGCR2,DHCR24,DISC1,DNAJC19,EEF2K,ENY2,EPB41L1,EPB41L5,FAM46C,FAM49A,FBXL20,FBXO44,FGFR1,FZD3,GABRB2,GNG10,GOLGA4,HINT2,HIP1,HOPX,HSD11B2,HSDL1,IFFO2,IL20RB,IL6,IRS1,ITGA9,JPH1,KAT2B,KCNMB4,KCTD7,KCTD8,KDSR,…
TF	Factor: MRF4; motif: CASCTGC; match class: 0	TF:M03831_0	0.00165146	ADAM28,ADAMTS18,ADARB1,ADCYAP1R1,ADD2,AFF4,AHCY,AMOTL1,ARHGAP17,ARHGEF37,ARL11,ASAP2,ATG7,ATP2B2,BRWD1,BTG2,CCDC142,CCNY,CD93,CDYL,CELA2A,CEP63,CHRDL1,CLDN12,CMTM3,CSRNP3,CYP19A1,DDAH1,DENND5B,DGCR2,DHCR24,DISC1,DNAJC19,EEF2K,ENY2,EPB41L1,EPB41L5,FAM46C,FAM49A,FBXL20,FBXO44,FGFR1,FZD3,GABRB2,GNG10,GOLGA4,HINT2,HIP1,HOPX,HSD11B2,HSDL1,IFFO2,IL20RB,IL6,IRS1,ITGA9,JPH1,KAT2B,KCNMB4,KCTD7,KCTD8,KDSR,…
TF	Factor: c-Myc; motif: RACCACGTGCTC; match class: 1	TF:M01145_1	0.00228395	ADAR,ADI1,AFF4,AHCY,AK2,AKAP2,ALKBH1,ANP32E,ARHGAP17,ASB7,CCDC142,CDH18,CHST15,CMTM3,CNKSR3,DDAH1,DHCR24,DISC1,DNAJC19,DUSP10,ERH,EXOC8,FBXO22,FBXO32,FGFR1,FUBP3,GABRB2,GNAT2,GNG12,HLF,HNRNPH3,HOPX,HOXA11,HPCAL4,HPSE2,HYAL2,IFFO2,IGDCC3,IL6,ITPKB,JKAMP,KCND1,KPNB1,LMLN,LPL,MAP6,METTL8,MEX3B,MYO5B,NASP,NCL,NCOA3,NPSR1,NR4A3,ORMDL3,P2RX7,PCOLCE2,PKN2,PLEKHM1,PSME4,RAD9A,RAP1GAP2,RGS9,RHBDD1,RND1,RO…
TF	Factor: myogenin; motif: RGCAGSTG; match class: 0	TF:M00712_0	0.00230558	ADAM11,ADARB1,ADCYAP1R1,AHCY,AK2,ALKBH1,ARHGAP17,ARHGEF37,ARL11,ATG7,ATP2B2,BCL7A,BDNF,BTG2,CCDC103,CCNJ,CCNY,CD93,CDH18,CELA2A,CEP63,CHRDL1,CLDN7,CLSPN,COG2,CSRNP3,CTLA4,CYP19A1,DDAH1,DENND5B,DNAJC19,DUSP10,EEF2K,ELL2,ELMO1,EPB41L5,EXOC8,FAM49A,FBXL20,FBXO44,FZD3,GABRB2,GNG10,GNG12,GPI,HNF1A,HNRNPU,HOXA11,HPSE2,IL20RB,ITGA9,ITGB3,JPH1,KAT2B,KCNMB4,KCTD8,KDSR,KIAA2022,LARP1,LDLRAP1,LMLN,LPAR3,LYS…
TF	Factor: myogenin; motif: RGCAGSTG	TF:M00712	0.00230558	ADAM11,ADARB1,ADCYAP1R1,AHCY,AK2,ALKBH1,ARHGAP17,ARHGEF37,ARL11,ATG7,ATP2B2,BCL7A,BDNF,BTG2,CCDC103,CCNJ,CCNY,CD93,CDH18,CELA2A,CEP63,CHRDL1,CLDN7,CLSPN,COG2,CSRNP3,CTLA4,CYP19A1,DDAH1,DENND5B,DNAJC19,DUSP10,EEF2K,ELL2,ELMO1,EPB41L5,EXOC8,FAM49A,FBXL20,FBXO44,FZD3,GABRB2,GNG10,GNG12,GPI,HNF1A,HNRNPU,HOXA11,HPSE2,IL20RB,ITGA9,ITGB3,JPH1,KAT2B,KCNMB4,KCTD8,KDSR,KIAA2022,LARP1,LDLRAP1,LMLN,LPAR3,LYS…
TF	Factor: c-Myc:Max; motif: NANCACGTGNNW; match class: 0	TF:M00123_0	0.0027575	ADAR,ADCY1,ADI1,AFF4,AK2,AKAP2,ALKBH1,ANP32E,ASB7,CCDC142,CDH18,CHST15,CMTM3,CNKSR3,COG2,DISC1,DNAJC19,DTL,ERH,ETS1,EXOC8,FAM46C,FBXO22,FBXO32,FBXO41,FGFR1,FUBP3,FZD3,GNG12,HLF,HNF1A,HNRNPH3,HOPX,HOXA11,HPSE2,HS3ST5,HSDL1,IFFO2,IL6,ITPKB,JKAMP,KCND1,KCNG3,KPNB1,LARP1,LMLN,LPAR3,LPL,MAP6,METTL8,MEX3B,MRPL18,NASP,NCL,NCOA3,NPSR1,NPTX1,ORMDL3,P2RX7,PACSIN2,PCOLCE2,PKN2,PSME4,RAD9A,RAP1GAP2,REEP2,RGS…
TF	Factor: c-Myc:Max; motif: NANCACGTGNNW	TF:M00123	0.0027575	ADAR,ADCY1,ADI1,AFF4,AK2,AKAP2,ALKBH1,ANP32E,ASB7,CCDC142,CDH18,CHST15,CMTM3,CNKSR3,COG2,DISC1,DNAJC19,DTL,ERH,ETS1,EXOC8,FAM46C,FBXO22,FBXO32,FBXO41,FGFR1,FUBP3,FZD3,GNG12,HLF,HNF1A,HNRNPH3,HOPX,HOXA11,HPSE2,HS3ST5,HSDL1,IFFO2,IL6,ITPKB,JKAMP,KCND1,KCNG3,KPNB1,LARP1,LMLN,LPAR3,LPL,MAP6,METTL8,MEX3B,MRPL18,NASP,NCL,NCOA3,NPSR1,NPTX1,ORMDL3,P2RX7,PACSIN2,PCOLCE2,PKN2,PSME4,RAD9A,RAP1GAP2,REEP2,RGS…
TF	Factor: Msx-1; motif: CNGTAWNTG; match class: 0	TF:M00394_0	0.00283299	ABCC5,ADAM28,ADAM33,ADAMTS18,ADD2,AHCY,AK2,AKAP2,ANKH,ANP32E,ARHGEF37,ASB7,ATP10D,ATP2B2,BCL7A,BDNF,C6ORF132,CCDC89,CCNI2,CCNK,CCNY,CD93,CDK1,CHRDL1,CHST15,CLCN3,CLIC5,CMTM3,CSRNP3,CTC1,CTLA4,CYP19A1,DCAF17,DENND5B,DHCR24,DISC1,DTHD1,DTL,DYRK2,ELMO1,ENY2,EPB41L5,ERH,FAM120C,FAM46C,FAM49A,FBXL20,FBXO22,FBXO32,FGF2,FGFR1,FUBP3,FZD3,G3BP2,GABRB2,GNG10,GNG12,GOLGA4,GPR161,HINT2,HKDC1,HNRNPH3,HOOK3,HO…
TF	Factor: Msx-1; motif: CNGTAWNTG	TF:M00394	0.00283299	ABCC5,ADAM28,ADAM33,ADAMTS18,ADD2,AHCY,AK2,AKAP2,ANKH,ANP32E,ARHGEF37,ASB7,ATP10D,ATP2B2,BCL7A,BDNF,C6ORF132,CCDC89,CCNI2,CCNK,CCNY,CD93,CDK1,CHRDL1,CHST15,CLCN3,CLIC5,CMTM3,CSRNP3,CTC1,CTLA4,CYP19A1,DCAF17,DENND5B,DHCR24,DISC1,DTHD1,DTL,DYRK2,ELMO1,ENY2,EPB41L5,ERH,FAM120C,FAM46C,FAM49A,FBXL20,FBXO22,FBXO32,FGF2,FGFR1,FUBP3,FZD3,G3BP2,GABRB2,GNG10,GNG12,GOLGA4,GPR161,HINT2,HKDC1,HNRNPH3,HOOK3,HO…
TF	Factor: Pax-6; motif: CTGACCTGGAACTM	TF:M00979	0.00358755	ABCC5,ADAM11,ADARB1,AFF4,ARHGAP17,ARHGEF37,ATG7,ATP10D,ATP2B2,BCL7A,BTG2,C6ORF132,CCDC89,CCNI2,CCNJ,CCNY,CDH18,CDK1,CDYL,CELA2A,CEP63,CLCN3,CLDN12,CLEC5A,CLIC5,CLMN,COG2,CTC1,CTLA4,DENND5B,DGCR2,DTL,DYRK1A,EEF2K,ELL2,ENG,ERH,EXOC8,FGF2,FGFR1,FUBP3,FZD3,GLYR1,GNG10,GOLGA4,GPR161,HINT2,HKDC1,HNRNPH3,HPSE2,HYAL2,IGDCC3,IL20RB,IRS1,ITPKB,KAT2B,KCND1,KCNG3,KCTD7,KCTD8,LDLRAP1,LIMS1,LMLN,LPL,LYRM2,LYSM…
TF	Factor: Pax-6; motif: CTGACCTGGAACTM; match class: 0	TF:M00979_0	0.00358755	ABCC5,ADAM11,ADARB1,AFF4,ARHGAP17,ARHGEF37,ATG7,ATP10D,ATP2B2,BCL7A,BTG2,C6ORF132,CCDC89,CCNI2,CCNJ,CCNY,CDH18,CDK1,CDYL,CELA2A,CEP63,CLCN3,CLDN12,CLEC5A,CLIC5,CLMN,COG2,CTC1,CTLA4,DENND5B,DGCR2,DTL,DYRK1A,EEF2K,ELL2,ENG,ERH,EXOC8,FGF2,FGFR1,FUBP3,FZD3,GLYR1,GNG10,GOLGA4,GPR161,HINT2,HKDC1,HNRNPH3,HPSE2,HYAL2,IGDCC3,IL20RB,IRS1,ITPKB,KAT2B,KCND1,KCNG3,KCTD7,KCTD8,LDLRAP1,LIMS1,LMLN,LPL,LYRM2,LYSM…
TF	Factor: HFH2; motif: AAACAAAN	TF:M07319	0.0036524	ADAM11,ADRB1,CCDC89,CDC14B,CHST15,CMTM3,CSRNP3,CTC1,CTLA4,CYP19A1,DDAH1,DUSP10,ELL2,ELMO1,ENY2,ERH,FGFR1,GNG12,GPR161,HIP1,HLF,HS3ST5,ITPKB,KCTD21,LPAR3,LPL,MED10,MRPL18,MTSS1,NCOA3,NMNAT2,NPSR1,NRG2,NTRK3,PCOLCE2,PDE7B,PHLDB2,PIK3R1,PITPNB,PLEKHM1,POU2F1,PSME4,RALGPS2,RGMA,RGMB,RIMS1,RNF144B,RRP1B,SDHD,SETD5,SNED1,SORBS2,SOSTDC1,SOX6,SSR3,TEF,TMEM71,TSPAN9,U2SURP,VAMP4,VCAM1,WDFY3,WDR26,WDR33,WD…
TF	Factor: HFH2; motif: AAACAAAN; match class: 0	TF:M07319_0	0.0036524	ADAM11,ADRB1,CCDC89,CDC14B,CHST15,CMTM3,CSRNP3,CTC1,CTLA4,CYP19A1,DDAH1,DUSP10,ELL2,ELMO1,ENY2,ERH,FGFR1,GNG12,GPR161,HIP1,HLF,HS3ST5,ITPKB,KCTD21,LPAR3,LPL,MED10,MRPL18,MTSS1,NCOA3,NMNAT2,NPSR1,NRG2,NTRK3,PCOLCE2,PDE7B,PHLDB2,PIK3R1,PITPNB,PLEKHM1,POU2F1,PSME4,RALGPS2,RGMA,RGMB,RIMS1,RNF144B,RRP1B,SDHD,SETD5,SNED1,SORBS2,SOSTDC1,SOX6,SSR3,TEF,TMEM71,TSPAN9,U2SURP,VAMP4,VCAM1,WDFY3,WDR26,WDR33,WD…
TF	Factor: YY1; motif: NNNNAARATGGNNNN	TF:M07370	0.00392265	ADAR,ADARB1,AKAP2,ALKBH1,AMOTL1,ANP32E,ARL11,ASAP2,ATP2B2,BRWD1,CASQ2,CCDC103,CCNK,CDK1,COG2,CRNKL1,DGCR2,DNAJC19,DTL,DYNC1LI1,DYRK1A,ELL2,ELMO1,EPB41L5,ERH,ETS1,FBXL20,GLYR1,GNAT2,GNG12,GOLGA4,GPR161,HIPK2,HLF,HNF1A,HNRNPH3,HNRNPU,IGF1R,KAT2B,LIMS1,LMAN2L,LMLN,MAP7D3,MGAT4A,MRPL18,MTF2,MTSS1,NASP,NCL,NR2C2,ORMDL3,OSBPL9,PANX1,PCGF6,PCOLCE2,PELI2,PGP,PIGX,POLE3,PPM1B,PPP1R14C,PPT1,PRDM12,PRPSAP2,…
TF	Factor: YY1; motif: NNNNAARATGGNNNN; match class: 0	TF:M07370_0	0.00392265	ADAR,ADARB1,AKAP2,ALKBH1,AMOTL1,ANP32E,ARL11,ASAP2,ATP2B2,BRWD1,CASQ2,CCDC103,CCNK,CDK1,COG2,CRNKL1,DGCR2,DNAJC19,DTL,DYNC1LI1,DYRK1A,ELL2,ELMO1,EPB41L5,ERH,ETS1,FBXL20,GLYR1,GNAT2,GNG12,GOLGA4,GPR161,HIPK2,HLF,HNF1A,HNRNPH3,HNRNPU,IGF1R,KAT2B,LIMS1,LMAN2L,LMLN,MAP7D3,MGAT4A,MRPL18,MTF2,MTSS1,NASP,NCL,NR2C2,ORMDL3,OSBPL9,PANX1,PCGF6,PCOLCE2,PELI2,PGP,PIGX,POLE3,PPM1B,PPP1R14C,PPT1,PRDM12,PRPSAP2,…
TF	Factor: E2F-1; motif: TWSGCGCGAAAAYKR; match class: 1	TF:M00024_1	0.00428181	ALKBH1,BRWD1,C6ORF132,CCNI2,CLSPN,CMTM3,EEF2K,FAM46C,FAM49A,HIP1,HIPK2,HNF1A,HNRNPH3,HS3ST5,IL6,IRS1,ITGAV,ITGB3,KCNJ16,MAP6,MAP7D3,MGAT4A,MRPL18,NR2C2,OBSL1,OSBPL9,PHIP,PHLDB2,POLE3,PTPRJ,RBM3,RGMA,RGMB,RHBDD1,RHOQ,RND2,SALL3,SCYL2,SDC2,SETD1B,SOX6,STXBP5L,TEF,TMEM164,UBASH3B,UCK2,VPS53,WDR33,WDYHV1,ZIC4,ZMAT3
TF	Factor: SREBP-1; motif: CACSCCA; match class: 0	TF:M00749_0	0.00446603	ADAM11,ADAM33,ADAMTS18,ADARB1,ADCYAP1R1,ADD2,ADRB1,AFF4,ALKBH1,AMOTL1,ARHGEF37,ARL2BP,BRWD1,BTG2,CCDC103,CCNJ,CCNK,CD93,CDYL,CHRDL1,CHST15,CLDN7,CLEC5A,CLMN,CNKSR3,CTC1,DCAF17,DHCR24,DISC1,DTL,ENG,ENY2,EXOC8,FBXO41,FGFR1,G3BP2,GABRB2,GNAT2,GOLGA4,HIP1,HKDC1,HMGN2,HNRNPH3,HOPX,HOXA11,HPCAL4,HS3ST5,HSD11B2,IFFO2,IGDCC3,ITPKB,JKAMP,JPH1,KCND1,KCTD21,KCTD7,KCTD8,KDSR,KPNB1,KSR2,LARP4,LDLRAP1,LHX2,LMA…
TF	Factor: SREBP-1; motif: CACSCCA	TF:M00749	0.00446603	ADAM11,ADAM33,ADAMTS18,ADARB1,ADCYAP1R1,ADD2,ADRB1,AFF4,ALKBH1,AMOTL1,ARHGEF37,ARL2BP,BRWD1,BTG2,CCDC103,CCNJ,CCNK,CD93,CDYL,CHRDL1,CHST15,CLDN7,CLEC5A,CLMN,CNKSR3,CTC1,DCAF17,DHCR24,DISC1,DTL,ENG,ENY2,EXOC8,FBXO41,FGFR1,G3BP2,GABRB2,GNAT2,GOLGA4,HIP1,HKDC1,HMGN2,HNRNPH3,HOPX,HOXA11,HPCAL4,HS3ST5,HSD11B2,IFFO2,IGDCC3,ITPKB,JKAMP,JPH1,KCND1,KCTD21,KCTD7,KCTD8,KDSR,KPNB1,KSR2,LARP4,LDLRAP1,LHX2,LMA…
TF	Factor: c-Ets-1; motif: NNNRCCGGAWRYNNNN	TF:M01078	0.00452843	ADAM28,ADAR,ADD2,AGFG1,ALKBH1,ANP32E,ARHGAP17,ARHGEF37,ARL11,ARL2BP,ATG7,BTG2,CCNK,CD93,CDC14B,CDH18,CDYL,CHRDL1,CLSPN,CMTM3,CNKSR3,CTC1,DCAF17,DYNC1LI1,EPB41L5,ERH,FAM120C,FBXO22,FBXO32,G3BP2,GABRB2,GLYR1,HNRNPH3,HOXA11,HSD11B2,HSDL1,HYAL2,IGF1R,IL20RB,JKAMP,KCTD21,KCTD8,KPNB1,LARP1,LARP4,LIMS1,LMAN2L,LPAR3,LYSMD3,MAGI3,MAS1,MBTPS2,MED10,MED14,METTL8,MRPL18,NASP,NCDN,NCL,NIPAL4,OBSL1,OSBP,OXNAD1…
TF	Factor: c-Ets-1; motif: NNNRCCGGAWRYNNNN; match class: 0	TF:M01078_0	0.00452843	ADAM28,ADAR,ADD2,AGFG1,ALKBH1,ANP32E,ARHGAP17,ARHGEF37,ARL11,ARL2BP,ATG7,BTG2,CCNK,CD93,CDC14B,CDH18,CDYL,CHRDL1,CLSPN,CMTM3,CNKSR3,CTC1,DCAF17,DYNC1LI1,EPB41L5,ERH,FAM120C,FBXO22,FBXO32,G3BP2,GABRB2,GLYR1,HNRNPH3,HOXA11,HSD11B2,HSDL1,HYAL2,IGF1R,IL20RB,JKAMP,KCTD21,KCTD8,KPNB1,LARP1,LARP4,LIMS1,LMAN2L,LPAR3,LYSMD3,MAGI3,MAS1,MBTPS2,MED10,MED14,METTL8,MRPL18,NASP,NCDN,NCL,NIPAL4,OBSL1,OSBP,OXNAD1…
TF	Factor: HOXA10; motif: NNNGYAATAAAATNNW	TF:M01464	0.00466809	ADAM11,ADAM33,AHCY,ATP10D,ATP2B2,C6ORF132,CCDC89,CLIC5,DISC1,DYRK2,EPB41L1,EPB41L5,ERH,ETS1,FAM49A,FBXO22,HOOK3,IFFO2,IGDCC3,IL6,ITPKB,KAT2B,KCND1,KCNJ16,KCNMB4,LHX2,LPAR3,LYSMD3,MAS1,MTF2,NASP,NIPAL3,NTRK3,OSBPL9,P2RX7,PARVA,PCDH9,PDE7B,PDIK1L,PHIP,PHLDB2,PIK3R1,POU2F1,PPM1A,PPM1B,PPT1,RAD51B,RALGPS2,RAP2B,RND2,RNMT,SCFD1,SCFD2,SCYL2,SETD1B,SGSM1,SNED1,SORBS2,SOSTDC1,SOX6,SRGAP2,SSR3,ST6GAL1,TAF…
TF	Factor: HOXA10; motif: NNNGYAATAAAATNNW; match class: 0	TF:M01464_0	0.00466809	ADAM11,ADAM33,AHCY,ATP10D,ATP2B2,C6ORF132,CCDC89,CLIC5,DISC1,DYRK2,EPB41L1,EPB41L5,ERH,ETS1,FAM49A,FBXO22,HOOK3,IFFO2,IGDCC3,IL6,ITPKB,KAT2B,KCND1,KCNJ16,KCNMB4,LHX2,LPAR3,LYSMD3,MAS1,MTF2,NASP,NIPAL3,NTRK3,OSBPL9,P2RX7,PARVA,PCDH9,PDE7B,PDIK1L,PHIP,PHLDB2,PIK3R1,POU2F1,PPM1A,PPM1B,PPT1,RAD51B,RALGPS2,RAP2B,RND2,RNMT,SCFD1,SCFD2,SCYL2,SETD1B,SGSM1,SNED1,SORBS2,SOSTDC1,SOX6,SRGAP2,SSR3,ST6GAL1,TAF…
TF	Factor: E2F1; motif: NNNNNGCGSSAAAN; match class: 1	TF:M08874_1	0.00537658	ADARB1,AGFG1,AHCY,ASAP2,BRWD1,CHRDL1,CLSPN,CTC1,DUSP10,ELL2,EXOC8,GPI,HIPK2,HMGN2,HPCAL4,ITM2C,KCNG3,LIMS1,LYRM2,MAP6,MGAT4A,MTSS1,NASP,NR2C2,PARM1,PCGF6,PDP1,RBM3,RHBDD1,RHOG,RND1,SBNO1,SCYL2,SLC1A4,STXBP5L,TFDP1,TIA1,VAMP4,WDYHV1,ZFP91
TF	Factor: Pax-6; motif: NNNNTTCACGCWTGANTKNNN; match class: 1	TF:M00097_1	0.00541173	ABCC5,ABCC9,ADAM33,ADAR,ADCY1,ADD2,AFF4,AGFG1,AHCY,ALKBH1,AMOTL1,ARHGAP17,ARHGEF37,ASAP2,BDNF,CASQ2,CCDC103,CCDC89,CCNI2,CDC14B,CEP63,CLCN3,CLIC5,COG2,CSRNP3,DGCR2,DTHD1,DYRK1A,ELMO1,ERH,ETS1,FAM46C,FBXO22,FBXO44,FGF2,FUBP3,FZD3,GPR161,HNF1A,HNRNPH3,IGDCC3,ITGA9,KCNJ16,KCTD21,LDLRAP1,LHX2,LIMS1,MANEAL,MAP7D3,MBTPS2,MRPL18,NDFIP1,NPSR1,NRG2,OSBPL9,P2RX7,PARM1,PARVA,PCDH9,PCGF6,PHLDB2,POLE3,POU2F1,…
TF	Factor: Lhx2; motif: WATTAN	TF:M07047	0.00543139	ABCC5,ADAM11,ADAM28,AFF4,AGFG1,AHCY,AKAP2,ANKH,ARHGAP17,ASAP2,ATG7,ATP10D,BCL7A,BDNF,C6ORF132,CCDC103,CCNI2,CCNJ,CLDN12,CLEC5A,CLMN,CLSPN,CMTM3,COG2,CSRNP3,CTLA4,CYP19A1,DISC1,DTHD1,DYRK2,ELMO1,ENY2,EPB41L5,ETS1,FAM120C,FAM46C,FAM49A,FGFR1,FUBP3,GNAT2,GNG10,GNG12,HINT2,HKDC1,HMGN2,HNF1A,HNRNPH3,HOOK3,HS3ST5,HSDL1,IGDCC3,IL20RB,IRS1,ITM2C,ITPKB,KCNJ16,KCNMB4,KCTD21,KCTD7,KDSR,KSR2,LPAR3,LYSMD3,MAG…
TF	Factor: Lhx2; motif: WATTAN; match class: 0	TF:M07047_0	0.00543139	ABCC5,ADAM11,ADAM28,AFF4,AGFG1,AHCY,AKAP2,ANKH,ARHGAP17,ASAP2,ATG7,ATP10D,BCL7A,BDNF,C6ORF132,CCDC103,CCNI2,CCNJ,CLDN12,CLEC5A,CLMN,CLSPN,CMTM3,COG2,CSRNP3,CTLA4,CYP19A1,DISC1,DTHD1,DYRK2,ELMO1,ENY2,EPB41L5,ETS1,FAM120C,FAM46C,FAM49A,FGFR1,FUBP3,GNAT2,GNG10,GNG12,HINT2,HKDC1,HMGN2,HNF1A,HNRNPH3,HOOK3,HS3ST5,HSDL1,IGDCC3,IL20RB,IRS1,ITM2C,ITPKB,KCNJ16,KCNMB4,KCTD21,KCTD7,KDSR,KSR2,LPAR3,LYSMD3,MAG…
TF	Factor: HSF; motif: TTCCMGARGYTTC	TF:M00641	0.00600646	ABCC9,ADAM33,ADARB1,ADCY1,ADD2,AHCY,ARHGEF37,ARL2BP,ATG7,CCDC103,CCDC126,CCDC142,CCNK,CEP63,CLMN,CLSPN,DDAH1,DTL,DYNC1LI1,DYRK1A,ELMO1,GABRB2,GLYR1,GNG10,HINT2,HOOK3,HPSE2,ITGA9,ITGAV,ITM2C,KCNMB4,KCTD21,MAS1,MGAT4A,MRPL18,NASP,OBSL1,PANX1,PCGF6,PGP,PHLDB2,PLEKHM1,POU2F1,PRRC2C,RALGPS2,RIMS1,RORA,SBNO1,SENP1,SLC45A3,SMAD9,SMYD1,SOSTDC1,STRA6,STX3,TTC1,UBA6,UBE2QL1,UBE4A,UQCRB,USP31,WDR26,WDR82,WD…
TF	Factor: HSF; motif: TTCCMGARGYTTC; match class: 0	TF:M00641_0	0.00600646	ABCC9,ADAM33,ADARB1,ADCY1,ADD2,AHCY,ARHGEF37,ARL2BP,ATG7,CCDC103,CCDC126,CCDC142,CCNK,CEP63,CLMN,CLSPN,DDAH1,DTL,DYNC1LI1,DYRK1A,ELMO1,GABRB2,GLYR1,GNG10,HINT2,HOOK3,HPSE2,ITGA9,ITGAV,ITM2C,KCNMB4,KCTD21,MAS1,MGAT4A,MRPL18,NASP,OBSL1,PANX1,PCGF6,PGP,PHLDB2,PLEKHM1,POU2F1,PRRC2C,RALGPS2,RIMS1,RORA,SBNO1,SENP1,SLC45A3,SMAD9,SMYD1,SOSTDC1,STRA6,STX3,TTC1,UBA6,UBE2QL1,UBE4A,UQCRB,USP31,WDR26,WDR82,WD…
TF	Factor: E2F-1; motif: NKTSSCGC; match class: 1	TF:M00428_1	0.00619335	ADAMTS18,ADARB1,AGFG1,BRWD1,CCDC103,CCNJ,CDK1,CHRDL1,DCAF17,DGCR2,EXOC8,FBXO44,FZD3,G3BP2,HLF,HNRNPH3,HNRNPU,HPSE2,IL6,LARP4,METTL8,MGAT4A,MTSS1,NASP,NCL,NIPAL3,NR2C2,NRG2,ONECUT2,OSBPL9,PCGF6,PDP1,PGP,PHIP,PKN2,RBM3,RGMB,RHBDD1,SALL3,SASH1,SBNO1,SDHD,SNED1,SOCS7,ST6GALNAC5,TAF5,TFDP1,TMEM164,TMEM170B,UBE4A,ULK1,USP31,VPS4A,VSIG10,YTHDC1,ZBTB33,ZFP91
TF	Factor: c-Ets-1(p54); motif: NCMGGAWGYN; match class: 0	TF:M00032_0	0.00620961	ADD2,AKAP2,ALKBH1,AMOTL1,ANP32E,ARHGAP17,ARHGEF37,ASB7,ATG7,BCL7A,CD93,CHRDL1,CLCN3,CLDN12,CLEC5A,CLSPN,CMTM3,CSRNP3,CTC1,DCAF17,DISC1,DYNC1LI1,EPB41L5,ERH,FAM46C,FBXO22,FBXO32,FUBP3,G3BP2,GABRB2,GLYR1,GNAT2,GPR161,HPCAL4,HS3ST5,HSDL1,HYAL2,ITGAV,KCTD7,KCTD8,KPNB1,LARP4,LDLRAP1,LIMS1,LMAN2L,LYSMD3,MAP7D3,MBTPS2,MED10,MED14,MEGF9,METTL8,MRPL18,NASP,NCDN,NIPAL3,NIPAL4,OBSL1,ORMDL3,OSBP,OXNAD1,PITPN…
TF	Factor: c-Ets-1(p54); motif: NCMGGAWGYN	TF:M00032	0.00620961	ADD2,AKAP2,ALKBH1,AMOTL1,ANP32E,ARHGAP17,ARHGEF37,ASB7,ATG7,BCL7A,CD93,CHRDL1,CLCN3,CLDN12,CLEC5A,CLSPN,CMTM3,CSRNP3,CTC1,DCAF17,DISC1,DYNC1LI1,EPB41L5,ERH,FAM46C,FBXO22,FBXO32,FUBP3,G3BP2,GABRB2,GLYR1,GNAT2,GPR161,HPCAL4,HS3ST5,HSDL1,HYAL2,ITGAV,KCTD7,KCTD8,KPNB1,LARP4,LDLRAP1,LIMS1,LMAN2L,LYSMD3,MAP7D3,MBTPS2,MED10,MED14,MEGF9,METTL8,MRPL18,NASP,NCDN,NIPAL3,NIPAL4,OBSL1,ORMDL3,OSBP,OXNAD1,PITPN…
TF	Factor: E2F-1; motif: TTTSGCGCGMNR; match class: 1	TF:M00516_1	0.00637644	BRWD1,CCDC103,CHRDL1,DNAJC19,DTL,HINT2,HMGN2,HNRNPH3,HOXA11,LARP4,LYSMD3,MAGI3,MED10,MEX3B,MGAT4A,MTSS1,NASP,NR2C2,NRG2,PDP1,PELI2,PGP,PRKCB,PSME4,RASGRP1,RBM3,RHBDD1,RND1,SASH1,SBNO1,SCAMP5,SETD1B,TMEM200B,UBE4A,ULK1
TF	Factor: HOXA13; motif: ATAAMA; match class: 1	TF:M01292_1	0.0065431	ABCC9,ADARB1,ADCY1,ADCYAP1R1,AHCY,AK2,ANKH,ARHGEF37,ARL11,ATP10D,ATP2B2,BDNF,CCDC126,CCDC89,CCNI2,CCNJ,CELA2A,CLCN3,CLDN12,CLIC5,CMTM3,CNKSR3,CSRNP3,CTLA4,CYP19A1,DCAF17,DTHD1,DYNC1LI1,DYRK1A,ELMO1,ENY2,EPB41L1,EPB41L5,ERH,ETS1,FAM49A,FGF2,FUBP3,G3BP2,GABRB2,GOLGA4,GPR161,HMGN2,HNRNPH3,HOOK3,HOXA11,IGDCC3,IL20RB,IL6,IRS1,ITPKB,JKAMP,KCNJ16,KCNMB4,KCTD21,KCTD7,KCTD8,KDSR,LHX2,LMLN,LPAR3,LYSMD3,MAF…
TF	Factor: YY1; motif: GCCGCCATTTTG; match class: 0	TF:M02044_0	0.00679099	ADARB1,ADCYAP1R1,ADI1,AKAP2,AKT3,ALKBH1,ANP32E,ARHGAP17,ARL11,ASAP2,BCL7A,BRWD1,CCNK,CD93,CDK1,CHRDL1,CHST15,CLCN3,CLMN,CNKSR3,COG2,CRNKL1,DGCR2,DHCR24,DNAJC19,DYNC1LI1,DYRK1A,DYRK2,ELL2,ELMO1,EPB41L5,ERH,ETS1,EXOC8,FAM120C,FBXO32,GLYR1,GNAT2,GOLGA4,GPI,HIPK2,HLF,HNRNPH3,HNRNPU,ITM2C,JPH1,KCTD21,LIMS1,LMAN2L,LMLN,LYRM2,MAP7D3,MRPL18,MTF2,NASP,NCL,NR2C2,OBSL1,ONECUT2,ORMDL3,OSBPL9,PCGF6,PDIK1L,PDP…
TF	Factor: YY1; motif: GCCGCCATTTTG	TF:M02044	0.00679099	ADARB1,ADCYAP1R1,ADI1,AKAP2,AKT3,ALKBH1,ANP32E,ARHGAP17,ARL11,ASAP2,BCL7A,BRWD1,CCNK,CD93,CDK1,CHRDL1,CHST15,CLCN3,CLMN,CNKSR3,COG2,CRNKL1,DGCR2,DHCR24,DNAJC19,DYNC1LI1,DYRK1A,DYRK2,ELL2,ELMO1,EPB41L5,ERH,ETS1,EXOC8,FAM120C,FBXO32,GLYR1,GNAT2,GOLGA4,GPI,HIPK2,HLF,HNRNPH3,HNRNPU,ITM2C,JPH1,KCTD21,LIMS1,LMAN2L,LMLN,LYRM2,MAP7D3,MRPL18,MTF2,NASP,NCL,NR2C2,OBSL1,ONECUT2,ORMDL3,OSBPL9,PCGF6,PDIK1L,PDP…
TF	Factor: GR; motif: GGTACAANNTGTYCTK; match class: 0	TF:M00205_0	0.00709478	ABCC5,ADAM28,ADARB1,ADCY1,ADI1,AFF4,ALKBH1,ANKH,ANP32E,ARHGAP17,ARHGEF37,ARL2BP,ATG7,BCL7A,BTG2,C6ORF132,CCDC103,CDC14B,CDH18,CDK1,CEP63,CLEC5A,CLMN,CLSPN,CMTM3,CRNKL1,CSRNP3,CTLA4,CYP19A1,DDAH1,DHCR24,DISC1,DNAJC19,DTHD1,DTL,DYRK1A,ELL2,ELMO1,ENG,EXOC8,FAM46C,FBXO32,FBXO41,FUBP3,G3BP2,GABRB2,GLYR1,GNG10,GNG12,HKDC1,HLF,HOPX,HPSE2,HSD11B2,HYAL2,ITPKB,JKAMP,JPH1,KCNG3,KCTD8,LARP1,LARP4,LDLRAP1,LHX…
TF	Factor: GR; motif: GGTACAANNTGTYCTK	TF:M00205	0.00709478	ABCC5,ADAM28,ADARB1,ADCY1,ADI1,AFF4,ALKBH1,ANKH,ANP32E,ARHGAP17,ARHGEF37,ARL2BP,ATG7,BCL7A,BTG2,C6ORF132,CCDC103,CDC14B,CDH18,CDK1,CEP63,CLEC5A,CLMN,CLSPN,CMTM3,CRNKL1,CSRNP3,CTLA4,CYP19A1,DDAH1,DHCR24,DISC1,DNAJC19,DTHD1,DTL,DYRK1A,ELL2,ELMO1,ENG,EXOC8,FAM46C,FBXO32,FBXO41,FUBP3,G3BP2,GABRB2,GLYR1,GNG10,GNG12,HKDC1,HLF,HOPX,HPSE2,HSD11B2,HYAL2,ITPKB,JKAMP,JPH1,KCNG3,KCTD8,LARP1,LARP4,LDLRAP1,LHX…
TF	Factor: Elk-1; motif: GGAAGN; match class: 1	TF:M03819_1	0.00746886	ADAM28,ADAR,ADCYAP1R1,AKAP2,AMOTL1,ANP32E,ARHGAP17,BDNF,CCDC126,CCNK,CDYL,CELA2A,CLCN3,CLEC5A,CLIC5,CLSPN,CMTM3,CRNKL1,CTLA4,CYP19A1,DCAF17,DGCR2,DHCR24,DISC1,DYNC1LI1,DYRK1A,FAM49A,FBXL20,FBXO22,G3BP2,GLYR1,GPR161,HS3ST5,HSD11B2,HSDL1,IL20RB,JKAMP,KAT2B,KCTD21,KCTD7,KCTD8,KPNB1,LARP1,LYRM2,LYSMD3,MED10,MED14,MEGF9,MGAT4A,MRPL18,NASP,NIPAL3,NMNAT2,NTRK2,OXNAD1,PARM1,PDE7B,PDIK1L,PELI2,PHIP,PIK3R1…
TF	Factor: C/EBPalpha; motif: NNNTTNNGCAANN; match class: 0	TF:M01866_0	0.00827554	ABCC5,ABCC9,ADAM28,ADAMTS18,ADCY1,AFF4,AHCY,ANP32E,ARL11,ATP10D,ATP2B2,BCL7A,BDNF,CCDC103,CCNI2,CCNK,CD93,CEP63,CLCN3,CLIC5,CTC1,DENND5B,DGCR2,DYNC1LI1,ELMO1,ENY2,EPB41L5,ERH,ETS1,FAM120C,FBXO32,FGF2,FGFR1,G3BP2,GNG10,GPR161,HINT2,HKDC1,HLF,HOPX,HS3ST5,IL20RB,IRS1,ITGB3,ITM2C,KAT2B,KSR2,LDLRAP1,LIMS1,LYRM2,MAGI3,MAP2K6,MBTPS2,MED10,MED14,MGAT4A,MTF2,NCDN,NCOA3,NDFIP1,NIPAL4,P2RX7,PCYT1B,PDIK1L,PO…
TF	Factor: C/EBPalpha; motif: NNNTTNNGCAANN	TF:M01866	0.00827554	ABCC5,ABCC9,ADAM28,ADAMTS18,ADCY1,AFF4,AHCY,ANP32E,ARL11,ATP10D,ATP2B2,BCL7A,BDNF,CCDC103,CCNI2,CCNK,CD93,CEP63,CLCN3,CLIC5,CTC1,DENND5B,DGCR2,DYNC1LI1,ELMO1,ENY2,EPB41L5,ERH,ETS1,FAM120C,FBXO32,FGF2,FGFR1,G3BP2,GNG10,GPR161,HINT2,HKDC1,HLF,HOPX,HS3ST5,IL20RB,IRS1,ITGB3,ITM2C,KAT2B,KSR2,LDLRAP1,LIMS1,LYRM2,MAGI3,MAP2K6,MBTPS2,MED10,MED14,MGAT4A,MTF2,NCDN,NCOA3,NDFIP1,NIPAL4,P2RX7,PCYT1B,PDIK1L,PO…
HP	Abnormal ocular adnexa morphology	HP:0030669	0.000250235	ABCC9,ADAMTS18,ADAR,AFF4,AKT3,ANKH,CCNK,CEP63,CTC1,CTLA4,DCAF17,DGCR2,DHCR24,ENG,FGFR1,GABRB2,HNRNPU,IGF1R,LPL,MAF,MASP1,MBTPS2,NIPAL4,NTRK2,OBSL1,PHIP,PIK3R1,PPM1B,PURA,SDHD,SETD5,STRA6,SYP,TLK2,TMEM231,TNFRSF13C,TRPS1,TTC7A,WDR26,WHSC1
HP	Abnormality of the ocular adnexa	HP:0032039	0.000369632	ABCC9,ADAMTS18,ADAR,AFF4,AKT3,ANKH,CCNK,CEP63,CTC1,CTLA4,DCAF17,DGCR2,DHCR24,ENG,FGFR1,GABRB2,HNRNPU,IGF1R,LPL,MAF,MASP1,MBTPS2,NIPAL4,NTRK2,OBSL1,PHIP,PIK3R1,PPM1B,PURA,SDHD,SETD5,STRA6,SYP,TLK2,TMEM231,TNFRSF13C,TRPS1,TTC7A,WDR26,WHSC1
HP	Intellectual disability	HP:0001249	0.000493637	ABCC9,ADAR,AFF4,AHCY,AKT3,ARL2BP,BDNF,CEP63,DCAF17,DGCR2,DHCR24,DNAJC19,DYRK1A,EPB41L1,FGFR1,GABRB2,GPI,GPR161,HINT2,HNF1A,HNRNPU,IGF1R,KCTD7,KDSR,KIAA2022,LMAN2L,MAF,MASP1,MBTPS2,NTRK2,PDP1,PHIP,PPM1B,PPT1,PRPF4,PURA,RORA,SDHD,SETD5,SLC1A4,STRA6,SYP,TLK2,TMEM231,TRPS1,UFM1,VPS53,WDFY3,WDR26,WHSC1
HP	Abnormality of the orbital region	HP:0000315	0.000660605	ABCC9,ADAMTS18,ADAR,AFF4,AKT3,ANKH,CCNK,CEP63,CTC1,CTLA4,DCAF17,DGCR2,DHCR24,ENG,FGFR1,GABRB2,HNRNPU,IGF1R,LPL,MAF,MASP1,MBTPS2,NIPAL4,NTRK2,OBSL1,PHIP,PIK3R1,PPM1B,PURA,SDHD,SETD5,STRA6,SYP,TLK2,TMEM231,TNFRSF13C,TRPS1,TTC7A,WDR26,WHSC1
HP	Abnormality of nervous system physiology	HP:0012638	0.000795966	ABCC9,ADAR,AFF4,AHCY,AKT3,ANKH,ARL2BP,BDNF,CASQ2,CCDC103,CCNK,CEP63,COG2,CTC1,CTLA4,DCAF17,DGCR2,DHCR24,DNAJC19,DYRK1A,ENG,EPB41L1,FGFR1,GABRB2,GNAT2,GPI,GPR161,HINT2,HNF1A,HNRNPU,HPSE2,HSD11B2,IGF1R,IL6,ITGB3,JPH1,KCND1,KCTD7,KDSR,KIAA2022,LDLRAP1,LMAN2L,MAF,MASP1,MBTPS2,NIPAL4,NTRK2,PDP1,PHIP,PIK3R1,PPM1B,PPT1,PRPF4,PURA,RASGRP1,REEP2,RGS9,RIMS1,RORA,SCN4B,SDHD,SETD5,SLC1A4,STRA6,STX3,SYP,TIA1,…
HP	Abnormality of the nervous system	HP:0000707	0.00124981	ABCC9,ADAR,AFF4,AHCY,AKT3,ANKH,ARL2BP,BDNF,CASQ2,CCDC103,CCNK,CEP63,COG2,CTC1,CTLA4,DCAF17,DGCR2,DHCR24,DNAJC19,DYRK1A,ENG,EPB41L1,FGFR1,GABRB2,GNAT2,GPI,GPR161,HINT2,HNF1A,HNRNPU,HPSE2,HSD11B2,IGF1R,IL6,ITGB3,JPH1,KCND1,KCTD7,KDSR,KIAA2022,LDLRAP1,LMAN2L,MAF,MASP1,MBTPS2,NIPAL4,NTRK2,OBSL1,PDP1,PHIP,PIK3R1,PLEKHM1,PPM1B,PPT1,PRPF4,PURA,RASGRP1,REEP2,RGS9,RIMS1,RORA,SCN4B,SDHD,SETD5,SLC1A4,STRA6,…
HP	Mode of inheritance	HP:0000005	0.00128718	ABCC9,ADAMTS18,ADAR,ADCY1,AFF4,AHCY,AK2,AKT3,ANKH,ARL2BP,ATP2B2,CASQ2,CCDC103,CCNK,CDYL,CEP63,CHRDL1,CLIC5,COG2,CTC1,CTLA4,CYP19A1,DCAF17,DGCR2,DHCR24,DNAJC19,DYRK1A,ENG,EPB41L1,FGFR1,GABRB2,GNAT2,GPI,HINT2,HNF1A,HNRNPU,HOXA11,HPSE2,HSD11B2,IGF1R,IL6,IRS1,ITGB3,JPH1,KCND1,KCTD7,KDSR,KIAA2022,LDLRAP1,LMAN2L,LPL,MAF,MASP1,MBTPS2,NIPAL4,NR4A3,NTRK2,OBSL1,PDP1,PHIP,PIK3R1,PLEKHM1,PPT1,PRDM12,PRPF4,PU…
HP	Phenotypic abnormality	HP:0000118	0.00133434	ABCC9,ADAMTS18,ADAR,ADCY1,AFF4,AHCY,AK2,AKT3,ANKH,ARL2BP,ATP2B2,BDNF,CASQ2,CCDC103,CCNK,CDYL,CEP63,CHRDL1,CLIC5,COG2,CTC1,CTLA4,CYP19A1,DCAF17,DGCR2,DHCR24,DNAJC19,DYRK1A,ENG,EPB41L1,FGFR1,GABRB2,GNAT2,GPI,GPR161,HINT2,HNF1A,HNRNPU,HOXA11,HPSE2,HSD11B2,IGF1R,IL6,IRS1,ITGB3,JPH1,KCND1,KCTD7,KDSR,KIAA2022,LDLRAP1,LMAN2L,LPL,MAF,MASP1,MBTPS2,NIPAL4,NR4A3,NTRK2,OBSL1,PDP1,PHIP,PIK3R1,PLEKHM1,PPM1B,PP…
HP	HP root	HP:0000001	0.00145461	ABCC9,ADAMTS18,ADAR,ADCY1,AFF4,AHCY,AK2,AKT3,ANKH,ARL2BP,ATP2B2,BDNF,CASQ2,CCDC103,CCNK,CDYL,CEP63,CHRDL1,CLIC5,COG2,CTC1,CTLA4,CYP19A1,DCAF17,DGCR2,DHCR24,DNAJC19,DYRK1A,ENG,EPB41L1,FGFR1,GABRB2,GNAT2,GPI,GPR161,HINT2,HNF1A,HNRNPU,HOXA11,HPSE2,HSD11B2,IGF1R,IL6,IRS1,ITGB3,JPH1,KCND1,KCTD7,KDSR,KIAA2022,LDLRAP1,LMAN2L,LPL,MAF,MASP1,MBTPS2,NIPAL4,NR4A3,NTRK2,OBSL1,PDP1,PHIP,PIK3R1,PLEKHM1,PPM1B,PP…
HP	Abnormality of the eye	HP:0000478	0.00410294	ABCC9,ADAMTS18,ADAR,AFF4,AHCY,AKT3,ANKH,ARL2BP,ATP2B2,BDNF,CCDC103,CCNK,CHRDL1,CTC1,CTLA4,DGCR2,DHCR24,DNAJC19,DYRK1A,ENG,FGFR1,GABRB2,GNAT2,GPR161,HNF1A,HNRNPU,HSD11B2,IGF1R,IL6,ITGB3,KCND1,KCTD7,KDSR,KIAA2022,LDLRAP1,LMAN2L,LPL,MAF,MASP1,MBTPS2,NIPAL4,NTRK2,PDP1,PHIP,PIK3R1,PLEKHM1,PPT1,PRDM12,PRPF4,PURA,RASGRP1,RGS9,RIMS1,RORA,SDHD,SETD5,STRA6,TLK2,TMEM231,TNFRSF13C,TTC7A,UFM1,VPS13A,WDR26,WHS…
HP	Abnormality of the head	HP:0000234	0.00973318	ABCC9,ADAMTS18,ADAR,AFF4,AHCY,AKT3,ANKH,ARL2BP,BDNF,CCDC103,CCNK,CEP63,COG2,CTC1,CTLA4,DCAF17,DGCR2,DHCR24,DNAJC19,DYRK1A,ENG,FGFR1,GABRB2,HNRNPU,HPSE2,IGF1R,IL6,ITGB3,KCTD7,KDSR,KIAA2022,LDLRAP1,LMAN2L,LPL,MAF,MASP1,MBTPS2,NIPAL4,NTRK2,OBSL1,PHIP,PIK3R1,PLEKHM1,PPM1B,PPT1,PRPF4,PURA,RASGRP1,SDHD,SETD5,SLC1A4,STRA6,SYP,TLK2,TMEM231,TNFRSF13C,TRPS1,TTC7A,UFM1,VPS13A,VPS53,WDFY3,WDR26,WHSC1
