# Supplementary material for: Epigenetic Factor MicroRNAs Likely Mediate Vaccine Protection Efficacy against Lymphomas in Response to Tumor Virus Infection in Chickens through Target Gene Involved Signaling Pathways
Source: Vet Sci. 2024 Mar 22;11(4):139. doi: 10.3390/vetsci11040139 (PMC11053969; doi:10.3390/vetsci11040139)
Supplement: Supplementary file 1 [file vetsci-11-00139-s001.zip › Table S12. GO terms enrichment of predicted target genes of line72 differentially expressed miRNAs between Rispens and HVT vaccination followed by MDV challenge.xlsx]

## Sheet: gProfiler_ggallus_12-8-2019_10-
Source	Term_name	Term_id	Adjusted_p_value	Intersections
GO:MF	molecular_function	GO:0003674	3.5296e-121	AAK1,AARS2,ABCA1,ABCA3,ABCC10,ABCC4,ABI2,ABL1,ACSL1,ACVR1,ACVR2A,ACVR2B,ADAM11,ADAM9,ADAMTS14,ADAMTS3,ADAMTS5,ADAMTS6,ADAMTS9,ADARB1,ADNP,ADRA2A,ADRB1,AFAP1L2,AFF2,AFF3,AGBL4,AIDA,AK2,AKAP10,AKAP11,AKAP5,AKTIP,ALG9,ALPK3,AMOT,AMOTL1,ANK2,ANKRA2,ANKRD22,ANKRD50,ANKRD52,ANKS4B,ANO5,ANTXR1,AP1AR,AP1G1,AP2B1,APC,APLNR,APOLD1,AQP9,ARF4,ARFIP2,ARHGAP26,ARHGEF12,ARHGEF26,ARHGEF37,ARHGEF6,ARID1A,ARL10,AR…
GO:MF	binding	GO:0005488	1.75731e-95	AAK1,AARS2,ABCA1,ABCA3,ABCC10,ABCC4,ABI2,ABL1,ACVR1,ACVR2A,ACVR2B,ADAM9,ADAMTS14,ADAMTS5,ADAMTS9,ADARB1,ADNP,ADRA2A,ADRB1,AFAP1L2,AFF2,AFF3,AGBL4,AIDA,AK2,AKAP10,AKAP11,AKAP5,ALPK3,AMOT,AMOTL1,ANK2,ANKRA2,ANKRD22,ANKRD50,ANKRD52,ANKS4B,ANO5,ANTXR1,AP1AR,AP1G1,AP2B1,APC,APOLD1,ARF4,ARFIP2,ARHGAP26,ARHGEF12,ARHGEF26,ARHGEF37,ARHGEF6,ARID1A,ARL10,ARL15,ARL4A,ARL4C,ARMC1,ARMC5,ARPP19,ASB3,ASCC3,ASH1L…
GO:MF	protein binding	GO:0005515	4.58412e-54	AAK1,ABCA1,ABI2,ABL1,ACVR1,ACVR2A,ACVR2B,ADAM9,ADRA2A,ADRB1,AFAP1L2,AIDA,AKAP10,AKAP11,AKAP5,AMOT,AMOTL1,ANK2,ANKRA2,ANKRD22,ANKRD50,ANKRD52,ANKS4B,ANO5,ANTXR1,AP1AR,AP1G1,AP2B1,APC,ARF4,ARFIP2,ARHGAP26,ARHGEF12,ARHGEF26,ARHGEF37,ARHGEF6,ARMC1,ARMC5,ARPP19,ASB3,ASH1L,ATAD2B,ATF1,ATP2B2,ATP6V0A2,ATP7A,ATRN,ATRNL1,ATXN1,ATXN1L,AXIN2,BACH2,BAIAP2,BCAS3,BCCIP,BCL9L,BET1L,BMP7,BMPER,BMPR2,BRAP,BRD1,BR…
GO:MF	ion binding	GO:0043167	8.91685e-31	AAK1,AARS2,ABCA1,ABCA3,ABCC10,ABCC4,ABL1,ACVR1,ACVR2A,ACVR2B,ADAMTS14,ADAMTS5,ADAMTS9,AGBL4,AIDA,AK2,ALPK3,ARF4,ARFIP2,ARL10,ARL15,ARL4A,ARL4C,ARMC1,ASCC3,ASH1L,ATAD2B,ATP2B2,ATP7A,ATP8A1,ATP8B1,B3GAT1,BHMT,BMPR2,BRAP,BRD1,C1GALT1,CA10,CALU,CAMK2A,CAMK4,CAMKK2,CASR,CAT,CBLB,CDC42BPA,CDC42BPB,CDC7,CDH11,CDK1,CDK12,CDK14,CDK19,CHD5,CHN1,CHORDC1,CHURC1,CLCN5,CLIP1,CLK4,CNGB3,COL13A1,COL25A1,COL4A3BP…
GO:MF	organic cyclic compound binding	GO:0097159	2.50318e-26	AAK1,AARS2,ABCA1,ABCA3,ABCC10,ABCC4,ABL1,ACVR1,ACVR2A,ACVR2B,ADARB1,ADNP,ADRA2A,ADRB1,AFF2,AFF3,AGBL4,AK2,ALPK3,ARF4,ARID1A,ARL10,ARL15,ARL4A,ARL4C,ASCC3,ASH1L,ATAD2B,ATF1,ATP2B2,ATP7A,ATP8A1,ATP8B1,ATXN1,ATXN1L,BACH2,BCL11A,BCLAF1,BMPR2,BNC2,BRAP,CAMK2A,CAMK4,CAMKK2,CAT,CBFB,CDC42BPA,CDC42BPB,CDC7,CDK1,CDK12,CDK14,CDK19,CELF1,CERS6,CHD5,CHORDC1,CLK4,CLOCK,CNGB3,CPEB2,CREB1,CREB3L2,CRYZ,CSNK1A1,C…
GO:MF	heterocyclic compound binding	GO:1901363	3.73375e-25	AAK1,AARS2,ABCA1,ABCA3,ABCC10,ABCC4,ABL1,ACVR1,ACVR2A,ACVR2B,ADARB1,ADNP,AFF2,AFF3,AGBL4,AK2,ALPK3,ARF4,ARID1A,ARL10,ARL15,ARL4A,ARL4C,ASCC3,ASH1L,ATAD2B,ATF1,ATP2B2,ATP7A,ATP8A1,ATP8B1,ATXN1,ATXN1L,BACH2,BCL11A,BCLAF1,BMPR2,BNC2,BRAP,CAMK2A,CAMK4,CAMKK2,CAT,CBFB,CDC42BPA,CDC42BPB,CDC7,CDK1,CDK12,CDK14,CDK19,CELF1,CERS6,CHD5,CHORDC1,CLK4,CLOCK,CNGB3,CPEB2,CREB1,CREB3L2,CRYZ,CSNK1A1,CSNK1G1,CSRNP3…
GO:MF	catalytic activity, acting on a protein	GO:0140096	7.75491e-22	AAK1,ABL1,ACVR1,ACVR2A,ACVR2B,ADAM11,ADAM9,ADAMTS14,ADAMTS3,ADAMTS5,ADAMTS6,ADAMTS9,AGBL4,AKTIP,ALPK3,ASH1L,BMPR2,BRAP,C1GALT1,CAMK2A,CAMK4,CAMKK2,CAPN7,CASP3,CBLB,CBLL1,CCNJ,CCNJL,CCNK,CDC42BPA,CDC42BPB,CDC7,CDK1,CDK12,CDK14,CDK19,CHFR,CLK4,CPE,CSNK1A1,CSNK1G1,CTSB,CTSO,CUL3,CYLD,DPP10,DPP4,DSTYK,DUSP7,DYRK2,EEF2K,EPHA7,EPHB1,ERAP1,EYA2,EZH1,F11,FAM105B,FANCF,FAP,FKBP3,FRK,GALNT1,GALNT2,GALNT3,G…
GO:MF	catalytic activity	GO:0003824	2.99033e-20	AAK1,AARS2,ABCA1,ABCA3,ABCC10,ABCC4,ABL1,ACSL1,ACVR1,ACVR2A,ACVR2B,ADAM11,ADAM9,ADAMTS14,ADAMTS3,ADAMTS5,ADAMTS6,ADAMTS9,ADARB1,AGBL4,AK2,AKTIP,ALG9,ALPK3,ASCC3,ASH1L,ATAD2B,ATG12,ATG5,B3GAT1,B3GNT5,B4GALT1,B4GALT4,B4GALT5,B4GALT6,BHMT,BMPR2,BRAP,C1GALT1,CA10,CAMK2A,CAMK4,CAMKK2,CAPN7,CASP3,CAT,CBLB,CBLL1,CCNJ,CCNJL,CCNK,CDC42BPA,CDC42BPB,CDC7,CDK1,CDK12,CDK14,CDK19,CDYL2,CERS6,CHAC2,CHFR,CHKA,CH…
GO:MF	anion binding	GO:0043168	3.63739e-19	AAK1,AARS2,ABCA1,ABCA3,ABCC10,ABCC4,ABL1,ACVR1,ACVR2A,ACVR2B,ADAMTS5,AIDA,AK2,ALPK3,ARF4,ARFIP2,ARL10,ARL15,ARL4A,ARL4C,ASCC3,ATAD2B,ATP2B2,ATP7A,ATP8A1,ATP8B1,BMPR2,CAMK2A,CAMK4,CAMKK2,CASR,CDC42BPA,CDC42BPB,CDC7,CDK1,CDK12,CDK14,CDK19,CHD5,CHORDC1,CLCN5,CLK4,CNGB3,COL13A1,COL25A1,COL4A3BP,CRYZ,CSNK1A1,CSNK1G1,DDAH1,DDX46,DDX52,DENND1B,DGKD,DGKE,DGKQ,DHCR24,DHX40,DICER1,DNM1L,DNM3,DSTYK,DYRK2,EE…
GO:MF	transferase activity	GO:0016740	6.41112e-19	AAK1,ABL1,ACVR1,ACVR2A,ACVR2B,AK2,AKTIP,ALG9,ALPK3,ASH1L,ATG12,ATG5,B3GAT1,B3GNT5,B4GALT1,B4GALT4,B4GALT5,B4GALT6,BHMT,BMPR2,BRAP,C1GALT1,CAMK2A,CAMK4,CAMKK2,CBLB,CBLL1,CCNJ,CCNJL,CCNK,CDC42BPA,CDC42BPB,CDC7,CDK1,CDK12,CDK14,CDK19,CERS6,CHFR,CHKA,CHST6,CLK4,CLOCK,COL4A3BP,CSGALNACT1,CSNK1A1,CSNK1G1,CUL3,DGKD,DGKE,DGKQ,DPY19L1,DPY19L3,DSTYK,DYRK2,EEF2K,ELOVL5,EPHA7,EPHB1,EXTL2,EZH1,FAM46A,FANCF,FR…
GO:MF	cation binding	GO:0043169	6.39063e-16	AARS2,ABCA1,ABL1,ACVR1,ACVR2A,ACVR2B,ADAMTS14,ADAMTS5,ADAMTS9,AGBL4,ARMC1,ASH1L,ATP7A,ATP8A1,ATP8B1,B3GAT1,BHMT,BRAP,BRD1,C1GALT1,CA10,CALU,CASR,CAT,CBLB,CDC42BPA,CDC42BPB,CDH11,CHD5,CHN1,CHORDC1,CHURC1,CLIP1,CPE,CRYZ,CYLD,DBF4,DCHS1,DGKQ,DLL4,DMD,DRD1,DTNA,DYRK2,EDEM3,EEF2K,EGR1,ERAP1,ESRRG,ESYT2,EYA2,FBN1,FYCO1,GALNT1,GALNT2,GALNT3,GCH1,GDA,GIT2,GLCE,GLDC,GLRA2,GNAI2,GNAZ,GPATCH8,GPR12,HELZ,HEP…
GO:MF	metal ion binding	GO:0046872	3.06885e-15	AARS2,ABL1,ACVR1,ACVR2A,ACVR2B,ADAMTS14,ADAMTS5,ADAMTS9,AGBL4,ARMC1,ASH1L,ATP7A,ATP8A1,ATP8B1,B3GAT1,BHMT,BRAP,BRD1,C1GALT1,CA10,CALU,CASR,CAT,CBLB,CDC42BPA,CDC42BPB,CDH11,CHD5,CHN1,CHORDC1,CHURC1,CLIP1,CPE,CRYZ,CYLD,DBF4,DCHS1,DGKQ,DLL4,DMD,DTNA,DYRK2,EDEM3,EEF2K,EGR1,ERAP1,ESRRG,ESYT2,EYA2,FBN1,FYCO1,GALNT1,GALNT2,GALNT3,GCH1,GDA,GIT2,GLCE,GNAI2,GNAZ,GPATCH8,HELZ,HEPHL1,HERC2,IDH1,ITPK1,JAG2,KA…
GO:MF	enzyme binding	GO:0019899	4.91936e-13	ABCA1,ABL1,ACVR1,ADRA2A,ADRB1,AKAP5,ANKRA2,AP1G1,ARHGEF12,ARHGEF26,ARHGEF37,ARHGEF6,ARPP19,ATP6V0A2,AXIN2,BCAS3,BMPR2,C9ORF72,CADPS,CAMK2N1,CBLB,CBX1,CCNJ,CCNJL,CCNK,CDC27,CDK12,CLTC,CREB1,CTTNBP2NL,CUL3,CYLD,DCUN1D4,DENND1B,DGKQ,DHCR24,DOCK7,DPYSL2,EGR1,ELAVL1,ERRFI1,EZR,FAP,FZD4,GCH1,GSK3B,HERC2,HTT,IQGAP1,KALRN,KAT2B,LRP4,LRPPRC,MAP3K12,MAP3K13,MAPK4,MCF2L,MDM4,MICAL3,MIER3,MTMR9,NBR1,NCOA1,NE…
GO:MF	carbohydrate derivative binding	GO:0097367	5.3956e-13	AAK1,AARS2,ABCA1,ABCA3,ABCC10,ABCC4,ABL1,ACVR1,ACVR2A,ACVR2B,ADAMTS5,AK2,ALPK3,ARF4,ARL10,ARL15,ARL4A,ARL4C,ASCC3,ATAD2B,ATP2B2,ATP7A,ATP8A1,ATP8B1,BMPR2,CAMK2A,CAMK4,CAMKK2,CDC42BPA,CDC42BPB,CDC7,CDK1,CDK12,CDK14,CDK19,CHD5,CHORDC1,CLK4,CNGB3,COL13A1,COL25A1,CSNK1A1,CSNK1G1,CTSB,DDX46,DDX52,DGKD,DGKE,DGKQ,DHX40,DICER1,DNM1L,DNM3,DSTYK,DYRK2,EEF2K,EPHA7,EPHB1,FBN1,FRK,GCH1,GFPT2,GLTP,GNAI2,GNAZ,G…
GO:MF	small molecule binding	GO:0036094	5.6825e-13	AAK1,AARS2,ABCA1,ABCA3,ABCC10,ABCC4,ABL1,ACVR1,ACVR2A,ACVR2B,AK2,ALPK3,ARF4,ARL10,ARL15,ARL4A,ARL4C,ASCC3,ATAD2B,ATP2B2,ATP7A,ATP8A1,ATP8B1,BMPR2,CAMK2A,CAMK4,CAMKK2,CASR,CDC42BPA,CDC42BPB,CDC7,CDK1,CDK12,CDK14,CDK19,CHD5,CHORDC1,CLK4,CNGB3,CRYZ,CSNK1A1,CSNK1G1,DDAH1,DDX46,DDX52,DGKD,DGKE,DGKQ,DHCR24,DHX40,DICER1,DNM1L,DNM3,DSTYK,DYRK2,EEF2K,EPHA7,EPHB1,FABP4,FRK,GCH1,GLDC,GLRA2,GNAI2,GNAZ,GOT2,G…
GO:MF	phosphotransferase activity, alcohol group as acceptor	GO:0016773	9.16319e-13	AAK1,ABL1,ACVR1,ACVR2A,ACVR2B,ALPK3,BMPR2,CAMK2A,CAMK4,CAMKK2,CCNJ,CCNJL,CCNK,CDC42BPA,CDC42BPB,CDC7,CDK1,CDK12,CDK14,CDK19,CHKA,CLK4,CSNK1A1,CSNK1G1,DGKD,DGKE,DGKQ,DSTYK,DYRK2,EEF2K,EPHA7,EPHB1,FRK,GNE,GRK5,GRK6,GSK3B,IPMK,ITPK1,KALRN,KSR1,KSR2,LATS2,LYN,MAP3K12,MAP3K13,MAP4K4,MAPK10,MAPK4,MAPK9,MARK1,MAST4,NEK7,NRK,NRP1,NRP2,PAK2,PFKFB3,PI4K2B,PIKFYVE,PIP4K2A,PRKAA2,PRKCA,PRKCE,PTK7,RASSF2,RIOK…
GO:MF	nucleoside phosphate binding	GO:1901265	2.14895e-12	AAK1,AARS2,ABCA1,ABCA3,ABCC10,ABCC4,ABL1,ACVR1,ACVR2A,ACVR2B,AK2,ALPK3,ARF4,ARL10,ARL15,ARL4A,ARL4C,ASCC3,ATAD2B,ATP2B2,ATP7A,ATP8A1,ATP8B1,BMPR2,CAMK2A,CAMK4,CAMKK2,CDC42BPA,CDC42BPB,CDC7,CDK1,CDK12,CDK14,CDK19,CHD5,CHORDC1,CLK4,CNGB3,CRYZ,CSNK1A1,CSNK1G1,DDX46,DDX52,DGKD,DGKE,DGKQ,DHCR24,DHX40,DICER1,DNM1L,DNM3,DSTYK,DYRK2,EEF2K,EPHA7,EPHB1,FRK,GCH1,GNAI2,GNAZ,GRK5,GRK6,GSK3B,H6PD,HBS1L,HMGCR,H…
GO:MF	nucleotide binding	GO:0000166	2.14895e-12	AAK1,AARS2,ABCA1,ABCA3,ABCC10,ABCC4,ABL1,ACVR1,ACVR2A,ACVR2B,AK2,ALPK3,ARF4,ARL10,ARL15,ARL4A,ARL4C,ASCC3,ATAD2B,ATP2B2,ATP7A,ATP8A1,ATP8B1,BMPR2,CAMK2A,CAMK4,CAMKK2,CDC42BPA,CDC42BPB,CDC7,CDK1,CDK12,CDK14,CDK19,CHD5,CHORDC1,CLK4,CNGB3,CRYZ,CSNK1A1,CSNK1G1,DDX46,DDX52,DGKD,DGKE,DGKQ,DHCR24,DHX40,DICER1,DNM1L,DNM3,DSTYK,DYRK2,EEF2K,EPHA7,EPHB1,FRK,GCH1,GNAI2,GNAZ,GRK5,GRK6,GSK3B,H6PD,HBS1L,HMGCR,H…
GO:MF	kinase activity	GO:0016301	3.93953e-12	AAK1,ABL1,ACVR1,ACVR2A,ACVR2B,AK2,ALPK3,BMPR2,CAMK2A,CAMK4,CAMKK2,CCNJ,CCNJL,CCNK,CDC42BPA,CDC42BPB,CDC7,CDK1,CDK12,CDK14,CDK19,CHKA,CLK4,COL4A3BP,CSNK1A1,CSNK1G1,DGKD,DGKE,DGKQ,DSTYK,DYRK2,EEF2K,EPHA7,EPHB1,FRK,GNE,GRK5,GRK6,GSK3B,IP6K1,IP6K3,IPMK,ITPK1,KALRN,KSR1,KSR2,LATS2,LYN,MAP3K12,MAP3K13,MAP4K4,MAPK10,MAPK4,MAPK9,MARK1,MAST4,NEK7,NRK,NRP1,NRP2,PAK2,PFKFB3,PI4K2B,PIKFYVE,PIP4K2A,PRKAA2,PRK…
GO:MF	ribonucleotide binding	GO:0032553	1.13103e-11	AAK1,AARS2,ABCA1,ABCA3,ABCC10,ABCC4,ABL1,ACVR1,ACVR2A,ACVR2B,AK2,ALPK3,ARF4,ARL10,ARL15,ARL4A,ARL4C,ASCC3,ATAD2B,ATP2B2,ATP7A,ATP8A1,ATP8B1,BMPR2,CAMK2A,CAMK4,CAMKK2,CDC42BPA,CDC42BPB,CDC7,CDK1,CDK12,CDK14,CDK19,CHD5,CHORDC1,CLK4,CNGB3,CSNK1A1,CSNK1G1,DDX46,DDX52,DGKD,DGKE,DGKQ,DHX40,DICER1,DNM1L,DNM3,DSTYK,DYRK2,EEF2K,EPHA7,EPHB1,FRK,GCH1,GNAI2,GNAZ,GRK5,GRK6,GSK3B,HBS1L,HSPA13,HYOU1,ITPK1,IYD,K…
GO:MF	purine ribonucleotide binding	GO:0032555	1.24943e-11	AAK1,AARS2,ABCA1,ABCA3,ABCC10,ABCC4,ABL1,ACVR1,ACVR2A,ACVR2B,AK2,ALPK3,ARF4,ARL10,ARL15,ARL4A,ARL4C,ASCC3,ATAD2B,ATP2B2,ATP7A,ATP8A1,ATP8B1,BMPR2,CAMK2A,CAMK4,CAMKK2,CDC42BPA,CDC42BPB,CDC7,CDK1,CDK12,CDK14,CDK19,CHD5,CHORDC1,CLK4,CNGB3,CSNK1A1,CSNK1G1,DDX46,DDX52,DGKD,DGKE,DGKQ,DHX40,DICER1,DNM1L,DNM3,DSTYK,DYRK2,EEF2K,EPHA7,EPHB1,FRK,GCH1,GNAI2,GNAZ,GRK5,GRK6,GSK3B,HBS1L,HSPA13,HYOU1,ITPK1,KALRN…
GO:MF	purine nucleotide binding	GO:0017076	2.07083e-11	AAK1,AARS2,ABCA1,ABCA3,ABCC10,ABCC4,ABL1,ACVR1,ACVR2A,ACVR2B,AK2,ALPK3,ARF4,ARL10,ARL15,ARL4A,ARL4C,ASCC3,ATAD2B,ATP2B2,ATP7A,ATP8A1,ATP8B1,BMPR2,CAMK2A,CAMK4,CAMKK2,CDC42BPA,CDC42BPB,CDC7,CDK1,CDK12,CDK14,CDK19,CHD5,CHORDC1,CLK4,CNGB3,CSNK1A1,CSNK1G1,DDX46,DDX52,DGKD,DGKE,DGKQ,DHX40,DICER1,DNM1L,DNM3,DSTYK,DYRK2,EEF2K,EPHA7,EPHB1,FRK,GCH1,GNAI2,GNAZ,GRK5,GRK6,GSK3B,HBS1L,HSPA13,HYOU1,ITPK1,KALRN…
GO:MF	protein kinase activity	GO:0004672	3.10659e-11	AAK1,ABL1,ACVR1,ACVR2A,ACVR2B,ALPK3,BMPR2,CAMK2A,CAMK4,CAMKK2,CCNJ,CCNJL,CCNK,CDC42BPA,CDC42BPB,CDC7,CDK1,CDK12,CDK14,CDK19,CLK4,CSNK1A1,CSNK1G1,DSTYK,DYRK2,EEF2K,EPHA7,EPHB1,FRK,GRK5,GRK6,GSK3B,KALRN,KSR1,KSR2,LATS2,LYN,MAP3K12,MAP3K13,MAP4K4,MAPK10,MAPK4,MAPK9,MARK1,MAST4,NEK7,NRK,NRP1,NRP2,PAK2,PRKAA2,PRKCA,PRKCE,PTK7,RASSF2,RIOK3,RPS6KA2,RPS6KA3,SCYL3,SIK2,SIK3,STK17B,STK35,STK38,STK38L,TAOK1…
GO:MF	purine ribonucleoside triphosphate binding	GO:0035639	3.4529e-11	AAK1,AARS2,ABCA1,ABCA3,ABCC10,ABCC4,ABL1,ACVR1,ACVR2A,ACVR2B,AK2,ALPK3,ARF4,ARL10,ARL15,ARL4A,ARL4C,ASCC3,ATAD2B,ATP2B2,ATP7A,ATP8A1,ATP8B1,BMPR2,CAMK2A,CAMK4,CAMKK2,CDC42BPA,CDC42BPB,CDC7,CDK1,CDK12,CDK14,CDK19,CHD5,CHORDC1,CLK4,CSNK1A1,CSNK1G1,DDX46,DDX52,DGKD,DGKE,DGKQ,DHX40,DICER1,DNM1L,DNM3,DSTYK,DYRK2,EEF2K,EPHA7,EPHB1,FRK,GCH1,GNAI2,GNAZ,GRK5,GRK6,GSK3B,HBS1L,HSPA13,HYOU1,ITPK1,KALRN,KATNA…
GO:MF	transferase activity, transferring phosphorus-containing groups	GO:0016772	1.01032e-10	AAK1,ABL1,ACVR1,ACVR2A,ACVR2B,AK2,ALPK3,BMPR2,CAMK2A,CAMK4,CAMKK2,CCNJ,CCNJL,CCNK,CDC42BPA,CDC42BPB,CDC7,CDK1,CDK12,CDK14,CDK19,CHKA,CLK4,COL4A3BP,CSNK1A1,CSNK1G1,DGKD,DGKE,DGKQ,DSTYK,DYRK2,EEF2K,EPHA7,EPHB1,FAM46A,FRK,GNE,GRK5,GRK6,GSK3B,IP6K1,IP6K3,IPMK,ITPK1,KALRN,KSR1,KSR2,LATS2,LYN,MAP3K12,MAP3K13,MAP4K4,MAPK10,MAPK4,MAPK9,MARK1,MAST4,NEK7,NRK,NRP1,NRP2,PAK2,PAPD4,PAPOLA,PCYT1B,PFKFB3,PI4K2B…
GO:MF	protein serine/threonine kinase activity	GO:0004674	1.93205e-10	AAK1,ACVR1,ACVR2A,ACVR2B,ALPK3,BMPR2,CAMK2A,CAMK4,CAMKK2,CCNK,CDC42BPA,CDC42BPB,CDC7,CDK1,CDK12,CDK14,CDK19,CLK4,CSNK1A1,CSNK1G1,DYRK2,EEF2K,GRK5,GRK6,GSK3B,LATS2,MAP3K12,MAP3K13,MAP4K4,MAPK10,MAPK4,MAPK9,MARK1,MAST4,NEK7,PAK2,PRKAA2,PRKCA,PRKCE,RIOK3,RPS6KA2,RPS6KA3,SIK2,SIK3,STK17B,STK35,STK38,STK38L,TAOK1,TGFBR3,TLK1,TRPM7,TTBK1
GO:MF	nucleic acid binding	GO:0003676	4.88477e-10	AARS2,ABL1,ADARB1,ADNP,AFF2,AFF3,AGBL4,ARID1A,ASCC3,ASH1L,ATF1,ATXN1,ATXN1L,BACH2,BCL11A,BCLAF1,BNC2,BRAP,CBFB,CELF1,CERS6,CLOCK,CPEB2,CREB1,CREB3L2,CRYZ,CSRNP3,DBF4,DDX46,DDX52,DGCR8,DHX40,DICER1,DSCC1,E2F3,E2F5,EGR1,EHF,EIF5A2,ELAVL1,ELF1,ELK4,ERG,ESF1,ESRRG,ETF1,FOXJ2,FOXN3,FOXO3,FXR1,G3BP2,GLI2,GMEB2,GPATCH8,GZF1,H2AFJ,HELZ,HNRNPA3,HNRNPK,HOXA1,HOXA11,HOXD9,IRF4,KAT2B,KAT7,KDM1B,KLF10,KLF11,K…
GO:MF	DNA binding	GO:0003677	1.18361e-09	ABL1,ADNP,AFF3,AGBL4,ARID1A,ASH1L,ATF1,BACH2,BCL11A,BCLAF1,BNC2,CBFB,CERS6,CLOCK,CREB1,CREB3L2,CSRNP3,DICER1,DSCC1,E2F3,E2F5,EGR1,EHF,ELF1,ELK4,ERG,ESRRG,FOXJ2,FOXN3,FOXO3,GMEB2,GZF1,H2AFJ,HNRNPK,HOXA1,HOXA11,HOXD9,IRF4,KAT2B,KAT7,KDM1B,KLF10,KLF11,KLF13,LCOR,LCORL,LHX8,LIN9,LRPPRC,MAFG,MAU2,MECP2,MED1,MEIS2,MGA,MIER3,MLXIP,MTF1,MYBL1,MYBL2,MYSM1,NCOA1,NFAT5,NFATC3,NFIB,NFYB,NKX2-2,NKX2-3,NR3C2,N…
GO:MF	transcription regulator activity	GO:0140110	6.40356e-09	AFF3,ATF1,BACH2,BCL11A,BCL9L,CBFB,CDYL2,CLOCK,CREB1,CREB3L2,CSRNP3,E2F3,E2F5,EGR1,EHF,ELF1,ELK4,ERG,ESRRG,FOXJ2,FOXN3,FOXO3,GMEB2,GPBP1,GZF1,HOXD9,IRF4,JMY,KAT2B,KAT7,KLF10,KLF11,KLF12,KLF13,KLF8,L3MBTL3,LHX8,MAFG,MED1,MED12L,MED13L,MEIS2,MGA,MIER3,MLXIP,MTF1,MYBL1,MYBL2,MYSM1,NCOA1,NFAT5,NFATC3,NFIB,NKX2-2,NKX2-3,NR3C2,NR5A2,NRIP1,ONECUT2,PASD1,PAX9,PCGF3,PITX1,PKNOX1,PLAGL2,POU2F1,PRDM1,PURA,RA…
GO:MF	DNA-binding transcription factor activity, RNA polymerase II-specific	GO:0000981	7.01306e-09	ATF1,BCL11A,CLOCK,CREB1,CREB3L2,CSRNP3,E2F3,E2F5,EGR1,EHF,ELF1,ELK4,ERG,ESRRG,FOXJ2,FOXO3,GZF1,HOXD9,IRF4,KLF10,KLF11,KLF12,KLF13,KLF8,LHX8,MAFG,MEIS2,MGA,MLXIP,MTF1,MYBL1,MYBL2,NFAT5,NFATC3,NFIB,NR5A2,ONECUT2,PAX9,PKNOX1,PLAGL2,POU2F1,PURA,RCOR1,RFX6,RORA,RREB1,RUNX1,RUNX2,SIM1,SIM2,SNAI1,SOX4,SP4,ST18,TBPL1,TBX18,TBX3,TEAD1,TFDP1,TP63,VDR,ZBTB6,ZEB1
GO:MF	cytoskeletal protein binding	GO:0008092	2.05839e-08	ABL1,ANTXR1,AP1AR,AP1G1,APC,BAIAP2,BCAS3,BCCIP,CACNB2,CALD1,CBX1,CDH11,CEP350,CFL2,CLIP1,CRMP1,DMD,DNM1L,DNM3,DPYSL2,EML1,EML4,ENC1,EPB41,ERMN,EZR,FEZ1,FMN1,GAS2,GMFB,HOOK3,HTT,IPP,JMY,KATNAL1,KIF16B,KIF1B,KIF21B,KIF3A,KIF6,LCP1,LRPPRC,MAP6,MAP9,MYH11,MYO5B,NEBL,OPHN1,PAFAH1B1,PHACTR2,PICALM,PKD2,PKNOX2,PLS1,PPP1R9A,PRKCE,PROM1,PSTPIP2,RAB8A,RAI14,RALA,SHROOM3,SPAST,SSFA2,SSH2,STMN4,STRBP,STXBP5,…
GO:MF	drug binding	GO:0008144	2.10527e-08	AAK1,AARS2,ABCA1,ABCA3,ABCC10,ABCC4,ABL1,ACVR1,ACVR2A,ACVR2B,AK2,ALPK3,ASCC3,ATAD2B,ATP2B2,ATP7A,ATP8A1,ATP8B1,BMPR2,CAMK2A,CAMK4,CAMKK2,CDC42BPA,CDC42BPB,CDC7,CDK1,CDK12,CDK14,CDK19,CHD5,CHKA,CHORDC1,CLK4,CSNK1A1,CSNK1G1,DDX46,DDX52,DGKD,DGKE,DGKQ,DHX40,DICER1,DRD1,DSTYK,DYRK2,EEF2K,EPHA7,EPHB1,FBN1,FRK,GLDC,GLRA2,GOT2,GPT2,GRK5,GRK6,GSK3B,HSPA13,HYOU1,ITPK1,KALRN,KATNAL1,KIF16B,KIF1B,KIF21B,KIF…
GO:MF	ATP binding	GO:0005524	3.48342e-08	AAK1,AARS2,ABCA1,ABCA3,ABCC10,ABCC4,ABL1,ACVR1,ACVR2A,ACVR2B,AK2,ALPK3,ASCC3,ATAD2B,ATP2B2,ATP7A,ATP8A1,ATP8B1,BMPR2,CAMK2A,CAMK4,CAMKK2,CDC42BPA,CDC42BPB,CDC7,CDK1,CDK12,CDK14,CDK19,CHD5,CHORDC1,CLK4,CSNK1A1,CSNK1G1,DDX46,DDX52,DGKD,DGKE,DGKQ,DHX40,DICER1,DSTYK,DYRK2,EEF2K,EPHA7,EPHB1,FRK,GRK5,GRK6,GSK3B,HSPA13,HYOU1,ITPK1,KALRN,KATNAL1,KIF16B,KIF1B,KIF21B,KIF3A,KIF6,KSR1,KSR2,LATS2,LYN,MAP3K12,…
GO:MF	DNA-binding transcription factor activity	GO:0003700	3.74123e-08	AFF3,ATF1,BACH2,BCL11A,CLOCK,CREB1,CREB3L2,CSRNP3,E2F3,E2F5,EGR1,EHF,ELF1,ELK4,ERG,ESRRG,FOXJ2,FOXN3,FOXO3,GPBP1,GZF1,HOXD9,IRF4,KAT7,KLF10,KLF11,KLF12,KLF13,KLF8,L3MBTL3,LHX8,MAFG,MEIS2,MGA,MLXIP,MTF1,MYBL1,MYBL2,NFAT5,NFATC3,NFIB,NKX2-2,NKX2-3,NR3C2,NR5A2,ONECUT2,PASD1,PAX9,PCGF3,PITX1,PKNOX1,PLAGL2,POU2F1,PRDM1,PURA,RCOR1,RFX6,RFX7,RORA,RREB1,RUNX1,RUNX2,SIM1,SIM2,SMAD5,SNAI1,SOX4,SP4,ST18,TAF…
GO:MF	adenyl ribonucleotide binding	GO:0032559	3.97818e-08	AAK1,AARS2,ABCA1,ABCA3,ABCC10,ABCC4,ABL1,ACVR1,ACVR2A,ACVR2B,AK2,ALPK3,ASCC3,ATAD2B,ATP2B2,ATP7A,ATP8A1,ATP8B1,BMPR2,CAMK2A,CAMK4,CAMKK2,CDC42BPA,CDC42BPB,CDC7,CDK1,CDK12,CDK14,CDK19,CHD5,CHORDC1,CLK4,CSNK1A1,CSNK1G1,DDX46,DDX52,DGKD,DGKE,DGKQ,DHX40,DICER1,DSTYK,DYRK2,EEF2K,EPHA7,EPHB1,FRK,GRK5,GRK6,GSK3B,HSPA13,HYOU1,ITPK1,KALRN,KATNAL1,KIF16B,KIF1B,KIF21B,KIF3A,KIF6,KSR1,KSR2,LATS2,LYN,MAP3K12,…
GO:MF	adenyl nucleotide binding	GO:0030554	5.20255e-08	AAK1,AARS2,ABCA1,ABCA3,ABCC10,ABCC4,ABL1,ACVR1,ACVR2A,ACVR2B,AK2,ALPK3,ASCC3,ATAD2B,ATP2B2,ATP7A,ATP8A1,ATP8B1,BMPR2,CAMK2A,CAMK4,CAMKK2,CDC42BPA,CDC42BPB,CDC7,CDK1,CDK12,CDK14,CDK19,CHD5,CHORDC1,CLK4,CSNK1A1,CSNK1G1,DDX46,DDX52,DGKD,DGKE,DGKQ,DHX40,DICER1,DSTYK,DYRK2,EEF2K,EPHA7,EPHB1,FRK,GRK5,GRK6,GSK3B,HSPA13,HYOU1,ITPK1,KALRN,KATNAL1,KIF16B,KIF1B,KIF21B,KIF3A,KIF6,KSR1,KSR2,LATS2,LYN,MAP3K12,…
GO:MF	transporter activity	GO:0005215	1.20393e-07	ABCA1,ABCA3,ABCC10,ABCC4,ANO5,AQP9,ATP2B2,ATP6V0A2,ATP6V1C2,ATP7A,ATP8A1,ATP8B1,BEST4,CACHD1,CACNA1C,CACNA2D2,CACNB2,CATSPER2,CLCN5,CNGB3,CNNM1,COL4A3BP,FABP4,FAM155A,FLVCR1,FLVCR2,GABRA4,GABRG2,GLRA2,GLTP,GRIA2,GRIK3,JPH1,KCNA4,KCNJ12,KCNK10,KCNN3,KCNQ3,KCNQ4,KPNA1,LRP6,MTTP,NCS1,NDUFA4,NIPA2,NMUR2,OSBPL8,PITPNM2,PKD2,RANBP6,SCN2A,SCN9A,SLC11A2,SLC12A5,SLC16A14,SLC16A2,SLC19A2,SLC22A5,SLC25A21,S…
GO:MF	sequence-specific DNA binding	GO:0043565	6.03239e-07	ABL1,ATF1,BACH2,BCL11A,CBFB,CLOCK,CREB1,CREB3L2,CSRNP3,E2F3,E2F5,EGR1,EHF,ELF1,ELK4,ERG,ESRRG,FOXJ2,FOXN3,FOXO3,GMEB2,GZF1,HOXA1,HOXA11,HOXD9,IRF4,KAT2B,KAT7,KLF10,KLF13,LHX8,MAFG,MED1,MEIS2,MGA,MLXIP,MTF1,MYBL1,MYBL2,NFAT5,NFATC3,NFIB,NFYB,NKX2-2,NKX2-3,NR3C2,NR5A2,ONECUT2,ORC2,PAX3,PAX9,PCGF3,PER2,PITX1,PKNOX1,PKNOX2,PLAGL2,POU2F1,PRDM1,PURA,RAD23B,RFX6,RFX7,RORA,RPA1,RREB1,RUNX2,SMAD5,SNAI1,SO…
GO:MF	double-stranded DNA binding	GO:0003690	7.65242e-07	ABL1,AFF3,ATF1,BACH2,BCL11A,CLOCK,CREB1,CREB3L2,E2F3,EGR1,EHF,ELF1,ELK4,ERG,ESRRG,FOXJ2,FOXO3,GMEB2,GZF1,HOXD9,IRF4,KAT2B,KAT7,KLF10,KLF13,LHX8,MAFG,MAU2,MECP2,MED1,MEIS2,MGA,MLXIP,MTF1,MYBL1,MYBL2,NFAT5,NFATC3,NFIB,NFYB,NKX2-2,NKX2-3,NR5A2,ONECUT2,ORC2,PAX9,PCGF3,PER2,PITX1,PKNOX2,POU2F1,PRDM1,PURA,RAD23B,RAD51B,RFX6,RFX7,RREB1,RUNX2,SMAD5,SNAI1,SOX4,ST18,TBPL1,TBX18,TBX3,TEAD1,TFDP1,TRPS1,ZBTB6…
GO:MF	sequence-specific double-stranded DNA binding	GO:1990837	7.95225e-07	ABL1,ATF1,BACH2,BCL11A,CLOCK,CREB1,CREB3L2,E2F3,EGR1,EHF,ELF1,ELK4,ERG,ESRRG,FOXJ2,FOXO3,GMEB2,GZF1,HOXD9,IRF4,KAT2B,KAT7,KLF10,KLF13,LHX8,MAFG,MED1,MEIS2,MGA,MLXIP,MTF1,MYBL1,MYBL2,NFAT5,NFATC3,NFIB,NFYB,NKX2-2,NKX2-3,NR5A2,ONECUT2,ORC2,PAX9,PCGF3,PER2,PITX1,PKNOX2,POU2F1,PRDM1,PURA,RAD23B,RFX6,RFX7,RREB1,RUNX2,SMAD5,SNAI1,SOX4,ST18,TBPL1,TBX18,TBX3,TEAD1,TFDP1,TRPS1,ZBTB6,ZEB1,ZNF507,ZNF704
GO:MF	RNA polymerase II regulatory region sequence-specific DNA binding	GO:0000977	1.3649e-06	ATF1,BACH2,BCL11A,CLOCK,CREB1,CREB3L2,E2F3,EGR1,EHF,ELF1,ELK4,ERG,ESRRG,FOXJ2,FOXO3,GMEB2,GZF1,HOXD9,IRF4,KAT2B,KLF10,KLF13,LHX8,MAFG,MED1,MEIS2,MGA,MLXIP,MTF1,MYBL1,MYBL2,NFAT5,NFATC3,NFIB,NFYB,NKX2-2,NKX2-3,NR5A2,ONECUT2,PAX9,PCGF3,PITX1,PKNOX2,POU2F1,PRDM1,PURA,RAD23B,RFX6,RFX7,RREB1,RUNX2,SMAD5,SNAI1,SOX4,ST18,TBPL1,TBX18,TBX3,TEAD1,TFDP1,TRPS1,ZBTB6,ZEB1,ZNF507
GO:MF	RNA polymerase II regulatory region DNA binding	GO:0001012	1.84368e-06	ATF1,BACH2,BCL11A,CLOCK,CREB1,CREB3L2,E2F3,EGR1,EHF,ELF1,ELK4,ERG,ESRRG,FOXJ2,FOXO3,GMEB2,GZF1,HOXD9,IRF4,KAT2B,KLF10,KLF13,LHX8,MAFG,MED1,MEIS2,MGA,MLXIP,MTF1,MYBL1,MYBL2,NFAT5,NFATC3,NFIB,NFYB,NKX2-2,NKX2-3,NR5A2,ONECUT2,PAX9,PCGF3,PITX1,PKNOX2,POU2F1,PRDM1,PURA,RAD23B,RFX6,RFX7,RREB1,RUNX2,SMAD5,SNAI1,SOX4,ST18,TBPL1,TBX18,TBX3,TEAD1,TFDP1,TRPS1,ZBTB6,ZEB1,ZNF507
GO:MF	transcription regulatory region sequence-specific DNA binding	GO:0000976	1.84974e-06	ATF1,BACH2,BCL11A,CLOCK,CREB1,CREB3L2,E2F3,EGR1,EHF,ELF1,ELK4,ERG,ESRRG,FOXJ2,FOXO3,GMEB2,GZF1,HOXD9,IRF4,KAT2B,KLF10,KLF13,LHX8,MAFG,MED1,MEIS2,MGA,MLXIP,MTF1,MYBL1,MYBL2,NFAT5,NFATC3,NFIB,NFYB,NKX2-2,NKX2-3,NR5A2,ONECUT2,PAX9,PCGF3,PER2,PITX1,PKNOX2,POU2F1,PRDM1,PURA,RAD23B,RFX6,RFX7,RREB1,RUNX2,SMAD5,SNAI1,SOX4,ST18,TBPL1,TBX18,TBX3,TEAD1,TFDP1,TRPS1,ZBTB6,ZEB1,ZNF507,ZNF704
GO:MF	transmembrane transporter activity	GO:0022857	2.09832e-06	ABCA1,ABCA3,ABCC10,ABCC4,ANO5,AQP9,ATP2B2,ATP6V0A2,ATP6V1C2,ATP7A,BEST4,CACHD1,CACNA1C,CACNA2D2,CACNB2,CATSPER2,CLCN5,CNGB3,CNNM1,FAM155A,FLVCR1,FLVCR2,GABRA4,GABRG2,GLRA2,GRIA2,GRIK3,JPH1,KCNA4,KCNJ12,KCNK10,KCNN3,KCNQ3,KCNQ4,LRP6,NCS1,NDUFA4,NIPA2,NMUR2,PKD2,SCN2A,SCN9A,SLC11A2,SLC12A5,SLC16A14,SLC16A2,SLC19A2,SLC22A5,SLC25A21,SLC25A36,SLC26A9,SLC29A3,SLC30A4,SLC30A7,SLC35A1,SLC35A5,SLC35B3,SLC…
GO:MF	DNA-binding transcription activator activity, RNA polymerase II-specific	GO:0001228	2.22494e-06	ATF1,CLOCK,CREB1,CREB3L2,CSRNP3,E2F3,EGR1,EHF,ELF1,ESRRG,FOXJ2,FOXO3,IRF4,KLF10,KLF13,MAFG,MEIS2,MGA,MLXIP,MYBL1,MYBL2,NFAT5,NFATC3,NFIB,NR5A2,ONECUT2,PAX9,PLAGL2,RFX6,RREB1,RUNX2,SOX4,ST18,TBPL1,TBX18,TBX3,TEAD1,TFDP1,TP63
GO:MF	DNA-binding transcription activator activity	GO:0001216	2.49893e-06	ATF1,CLOCK,CREB1,CREB3L2,CSRNP3,E2F3,EGR1,EHF,ELF1,ESRRG,FOXJ2,FOXO3,IRF4,KLF10,KLF13,MAFG,MEIS2,MGA,MLXIP,MYBL1,MYBL2,NFAT5,NFATC3,NFIB,NR5A2,ONECUT2,PAX9,PLAGL2,RFX6,RREB1,RUNX2,SOX4,ST18,TBPL1,TBX18,TBX3,TEAD1,TFDP1,TP63
GO:MF	kinase binding	GO:0019900	3.00387e-06	ABL1,ACVR1,ADRA2A,ANKRA2,BMPR2,CADPS,CAMK2N1,CBLB,CCNJ,CCNJL,CCNK,CDK12,CLTC,CYLD,DGKQ,DPYSL2,ELAVL1,ERRFI1,EZR,GCH1,GSK3B,HTT,IQGAP1,KAT2B,LRP4,MAP3K12,MAPK4,NBR1,NIN,NRP1,NSF,PAK2,PARD6B,PARP16,PDE3B,PPP1R12A,PRKAA2,PRKAR1A,PTEN,PTPRK,RND3,SH2B3,SNAI1,STK38,TNIP1,TPR,TRIB1,TTC28,UNC5C,USP37,WWC2
GO:MF	transcription regulatory region DNA binding	GO:0044212	6.01444e-06	ATF1,BACH2,BCL11A,CLOCK,CREB1,CREB3L2,E2F3,EGR1,EHF,ELF1,ELK4,ERG,ESRRG,FOXJ2,FOXO3,GMEB2,GZF1,HOXD9,IRF4,KAT2B,KAT7,KLF10,KLF11,KLF13,LHX8,MAFG,MED1,MEIS2,MGA,MLXIP,MTF1,MYBL1,MYBL2,NFAT5,NFATC3,NFIB,NFYB,NKX2-2,NKX2-3,NR5A2,ONECUT2,PAX9,PCGF3,PER2,PITX1,PKNOX2,POU2F1,PRDM1,PURA,RAD23B,RCOR1,RFX6,RFX7,RREB1,RUNX2,SMAD5,SNAI1,SOX4,ST18,TBPL1,TBX18,TBX3,TEAD1,TFDP1,TP63,TRPS1,ZBTB6,ZEB1,ZNF507,ZNF…
GO:MF	regulatory region nucleic acid binding	GO:0001067	6.01444e-06	ATF1,BACH2,BCL11A,CLOCK,CREB1,CREB3L2,E2F3,EGR1,EHF,ELF1,ELK4,ERG,ESRRG,FOXJ2,FOXO3,GMEB2,GZF1,HOXD9,IRF4,KAT2B,KAT7,KLF10,KLF11,KLF13,LHX8,MAFG,MED1,MEIS2,MGA,MLXIP,MTF1,MYBL1,MYBL2,NFAT5,NFATC3,NFIB,NFYB,NKX2-2,NKX2-3,NR5A2,ONECUT2,PAX9,PCGF3,PER2,PITX1,PKNOX2,POU2F1,PRDM1,PURA,RAD23B,RCOR1,RFX6,RFX7,RREB1,RUNX2,SMAD5,SNAI1,SOX4,ST18,TBPL1,TBX18,TBX3,TEAD1,TFDP1,TP63,TRPS1,ZBTB6,ZEB1,ZNF507,ZNF…
GO:MF	zinc ion binding	GO:0008270	1.55506e-05	AARS2,ADAMTS14,ADAMTS5,ADAMTS9,AGBL4,BHMT,BRAP,CA10,CHORDC1,CHURC1,CPE,CRYZ,CYLD,DBF4,DMD,DTNA,EGR1,ERAP1,ESRRG,GCH1,GDA,HERC2,KAT7,KDM1B,L3MBTL3,LIN28B,MIB1,NBR1,NR3C2,NR5A2,PAPPA2,PHC3,PIKFYVE,PRICKLE1,PRKCA,RNF146,RNF165,RORA,SAMHD1,SAP30L,SEC23A,SEC24A,SIAH2,SRSF7,ST18,TLL2,TNKS,TRHDE,TRIM23,TRIM33,TRPS1,USP13,USP22,USP45,VAT1,VAT1L,VDR,ZCCHC24,ZCCHC4,ZCCHC6,ZDHHC20,ZFAND5,ZNF318,ZSWIM7
GO:MF	SNARE binding	GO:0000149	5.49017e-05	ABCA1,ABL1,GOSR2,NAPG,NSF,PICALM,SNAPIN,STX16,STX2,STX6,STX7,STXBP5,SYPL1,SYT13,SYT9,TMED10,UNC13B,VTI1B
GO:MF	protein domain specific binding	GO:0019904	0.000104487	ABI2,ABL1,ACVR2A,ADAM9,ADRB1,AFAP1L2,AIDA,ARFIP2,ATP2B2,CAPN7,CBLB,CD2AP,CHMP2B,CUL3,DICER1,EZR,FMN1,FZD2,FZD3,FZD4,GNG12,IQGAP1,LPAR1,MED1,MYD88,NEDD4,NSF,PAG1,PKD2,PRKAR1A,PTEN,QKI,RAP2B,RAPGEF2,RUNX2,SLC22A5,TFDP1,TP63,TRPS1,UBE2I,USP47
GO:MF	protein kinase binding	GO:0019901	0.000109947	ABL1,ACVR1,ADRA2A,ANKRA2,BMPR2,CADPS,CAMK2N1,CBLB,CCNJ,CCNJL,CCNK,CDK12,CLTC,CYLD,DPYSL2,ELAVL1,ERRFI1,EZR,GCH1,GSK3B,IQGAP1,KAT2B,LRP4,MAP3K12,MAPK4,NBR1,NRP1,NSF,PAK2,PARD6B,PDE3B,PPP1R12A,PRKAA2,PRKAR1A,PTEN,PTPRK,RND3,SH2B3,STK38,TNIP1,TPR,TRIB1,UNC5C,USP37
GO:MF	tubulin binding	GO:0015631	0.000201981	APC,BCAS3,BCCIP,CEP350,CLIP1,DNM1L,DNM3,DPYSL2,EML1,EML4,EZR,FEZ1,FMN1,GAS2,HOOK3,HTT,KATNAL1,KIF16B,KIF1B,KIF21B,KIF3A,KIF6,LRPPRC,MAP6,MAP9,PAFAH1B1,SPAST,STMN4,STRBP,TAOK1,TPR,TUBGCP5,UNC5C
GO:MF	ion transmembrane transporter activity	GO:0015075	0.000342397	ANO5,ATP2B2,ATP6V0A2,ATP6V1C2,ATP7A,BEST4,CACHD1,CACNA1C,CACNA2D2,CACNB2,CATSPER2,CLCN5,CNGB3,FAM155A,GABRA4,GABRG2,GLRA2,GRIA2,GRIK3,JPH1,KCNA4,KCNJ12,KCNK10,KCNN3,KCNQ3,KCNQ4,NCS1,NDUFA4,NIPA2,NMUR2,PKD2,SCN2A,SCN9A,SLC11A2,SLC12A5,SLC16A14,SLC16A2,SLC22A5,SLC26A9,SLC30A4,SLC30A7,SLC35A1,SLC35B3,SLC35B4,SLC35D1,SLC36A1,SLC38A1,SLC38A2,SLC39A10,SLC39A11,SLC41A2,SLC45A3,SLC4A4,SLC4A7,SLC5A11,SLC5…
GO:MF	transition metal ion binding	GO:0046914	0.00037992	AARS2,ABL1,ADAMTS14,ADAMTS5,ADAMTS9,AGBL4,ATP7A,BHMT,BRAP,CA10,CHORDC1,CHURC1,CPE,CRYZ,CYLD,DBF4,DMD,DTNA,DYRK2,EGR1,ERAP1,ESRRG,GALNT1,GALNT2,GALNT3,GCH1,GDA,HEPHL1,HERC2,KAT7,KDM1B,L3MBTL3,LIN28B,MGAT2,MIB1,NBR1,NR3C2,NR5A2,PAPPA2,PHC3,PIKFYVE,PRICKLE1,PRKCA,RNF146,RNF165,RORA,SAMHD1,SAP30L,SEC23A,SEC24A,SIAH2,SLC11A2,SRSF7,ST18,TLL2,TNKS,TRHDE,TRIM23,TRIM33,TRPS1,USP13,USP22,USP45,VAT1,VAT1L,V…
GO:MF	phospholipid binding	GO:0005543	0.0007191	ABCA1,AIDA,ARFIP2,COL4A3BP,DENND1B,ESYT2,GLTP,GPR12,IQGAP1,KIF16B,LPAR1,MCF2L,NR5A2,NUP35,OPHN1,OSBPL8,PCYT1B,PICALM,RAPGEF2,SAP30L,SBF2,SESTD1,SH3PXD2A,SNX10,SNX16,SNX18,SNX27,SNX29,SNX30,SNX6,SNX8,SYT13,SYT9,TWF1,UNC13B,ZFYVE16,ZFYVE26
GO:MF	hydrolase activity	GO:0016787	0.00133024	AARS2,ABCA1,ABCA3,ABCC10,ABCC4,ADAM11,ADAM9,ADAMTS14,ADAMTS3,ADAMTS5,ADAMTS6,ADAMTS9,ADARB1,AGBL4,ASCC3,ATAD2B,CAPN7,CASP3,CHKA,CNOT6,CPE,CRMP1,CTSB,CTSO,CYLD,DAGLA,DDAH1,DGCR8,DHX40,DICER1,DNM1L,DNM3,DOLPP1,DPP10,DPP4,DPYSL2,DSCC1,DUSP7,DYNC1LI2,EDEM3,ENPP4,ENTPD7,ERAP1,EYA2,F11,FAM105B,FAP,FUCA1,GCH1,GDA,GLS,GNAI2,GNAZ,GNE,GNG12,H6PD,HBS1L,HDAC9,HINT3,HSPA13,INPP4A,KATNAL1,KIF16B,KIF1B,KIF21B,K…
GO:MF	lipid binding	GO:0008289	0.00172882	ABCA1,AIDA,APOLD1,ARFIP2,COL4A3BP,DENND1B,ESRRG,ESYT2,FABP4,GLTP,GPR12,IQGAP1,KIF16B,LPAR1,MCF2L,NR3C2,NR5A2,NUP35,OPHN1,OSBPL7,OSBPL8,PAQR8,PCYT1B,PICALM,PROM1,RAPGEF2,RORA,SAP30L,SBF2,SESTD1,SH3GL2,SH3GLB1,SH3PXD2A,SNX10,SNX16,SNX18,SNX27,SNX29,SNX30,SNX6,SNX8,SYT13,SYT9,TEX2,TWF1,UNC13B,ZFYVE16,ZFYVE26
GO:MF	inorganic molecular entity transmembrane transporter activity	GO:0015318	0.00177305	ANO5,AQP9,ATP2B2,ATP6V0A2,ATP6V1C2,ATP7A,BEST4,CACHD1,CACNA1C,CACNA2D2,CACNB2,CATSPER2,CLCN5,CNGB3,FAM155A,GABRA4,GABRG2,GLRA2,GRIA2,GRIK3,JPH1,KCNA4,KCNJ12,KCNK10,KCNN3,KCNQ3,KCNQ4,NCS1,NDUFA4,NIPA2,NMUR2,PKD2,SCN2A,SCN9A,SLC11A2,SLC12A5,SLC16A14,SLC16A2,SLC26A9,SLC30A4,SLC36A1,SLC38A1,SLC38A2,SLC39A10,SLC39A11,SLC41A2,SLC45A3,SLC4A4,SLC4A7,SLC5A11,SLC5A12,SLC6A9,SLC7A11,SLC7A2,SLC7A3,TMC7,TRPA1…
GO:MF	proximal promoter sequence-specific DNA binding	GO:0000987	0.00188947	BCL11A,CLOCK,CREB1,CREB3L2,E2F3,EHF,ELF1,ELK4,ERG,FOXJ2,FOXO3,GMEB2,GZF1,IRF4,KLF10,KLF13,MAFG,MEIS2,MYBL1,MYBL2,NFAT5,NFATC3,NFIB,NKX2-2,NKX2-3,NR5A2,ONECUT2,PITX1,POU2F1,RAD23B,RFX6,RFX7,RREB1,RUNX2,SMAD5,SNAI1,SOX4,ST18,TBPL1,TBX3,TEAD1,ZEB1
GO:MF	PDZ domain binding	GO:0030165	0.00272156	ACVR2A,ADRB1,ATP2B2,FZD2,FZD3,FZD4,GNG12,LPAR1,NSF,PTEN,RAPGEF2,SLC22A5
GO:MF	phosphoric ester hydrolase activity	GO:0042578	0.00320186	DUSP7,EYA2,INPP4A,MINPP1,NT5DC3,NT5E,PDE11A,PDE1C,PDE3B,PDE5A,PDE7A,PDE8B,PFKFB3,PGP,PLCB4,PLCXD3,PPM1E,PPP3CA,PPP3CB,PRKAR1A,PTEN,PTP4A1,PTP4A2,PTPDC1,PTPMT1,PTPN2,PTPN21,PTPN7,PTPRD,PTPRJ,PTPRK,PTPRM,RNGTT,SAMHD1,SSH2,TMEM55A
GO:MF	RNA polymerase II proximal promoter sequence-specific DNA binding	GO:0000978	0.00325144	BCL11A,CLOCK,CREB1,CREB3L2,EHF,ELF1,ELK4,ERG,FOXJ2,FOXO3,GMEB2,GZF1,IRF4,KLF10,KLF13,MAFG,MEIS2,MYBL1,MYBL2,NFAT5,NFATC3,NFIB,NKX2-2,NKX2-3,NR5A2,ONECUT2,PITX1,POU2F1,RAD23B,RFX6,RFX7,RREB1,RUNX2,SMAD5,SNAI1,SOX4,ST18,TBPL1,TBX3,TEAD1,ZEB1
GO:MF	phosphatidylinositol binding	GO:0035091	0.0042505	AIDA,COL4A3BP,DENND1B,ESYT2,IQGAP1,KIF16B,MCF2L,OSBPL8,PICALM,SAP30L,SBF2,SESTD1,SH3PXD2A,SNX10,SNX16,SNX18,SNX27,SNX29,SNX30,SNX6,SNX8,SYT9,TWF1,ZFYVE16,ZFYVE26
GO:MF	protein tyrosine phosphatase activity	GO:0004725	0.00681709	DUSP7,EYA2,PGP,PTEN,PTP4A1,PTP4A2,PTPDC1,PTPMT1,PTPN2,PTPN21,PTPN7,PTPRD,PTPRJ,PTPRK,PTPRM,RNGTT,SSH2
GO:MF	molecular function regulator	GO:0098772	0.00688757	ADRB1,ARHGAP26,ARHGEF12,ARHGEF26,ARHGEF37,ARHGEF6,ARPP19,BCAS3,BCCIP,BMP7,C9ORF72,CAMK2N1,CCNE2,CCNJ,CCNJL,CCNK,CCNT2,CHN1,CSF1,DBF4,DCP1A,DENND1B,DGKQ,DNAJB2,DNAJC15,DOCK7,EPHA7,FGF18,GCG,GIT2,GMFB,INHBA,IQGAP1,ITIH5,JAG2,KALRN,KAT2B,KCNIP4,LRP6,MCF2L,MTMR9,NECAB2,NEDD4,NRP1,OGN,OPHN1,PAK2,PARP16,PHACTR2,PI15,PPP1R12A,PPP1R14C,PPP1R15B,PPP1R2,PPP4R4,PRKAR1A,PRKCE,RAB3GAP2,RALGAPB,RALGDS,RALGPS2,…
GO:MF	identical protein binding	GO:0042802	0.00891022	ACVR1,ADRA2A,AMOTL1,ATF1,BAIAP2,BRAP,CASR,CBX1,CD2AP,CDH11,CENPF,CHKA,CREB1,CRKL,CRMP1,CUL3,DCP1A,DGCR8,DGKD,ELAVL1,EZR,FAM109A,FAP,FBN1,FXR1,FZD4,GCC2,GCG,GCH1,GLCE,GLTP,HINT3,HOOK3,HTT,IDH1,IGF2R,INHBA,KATNAL1,KCTD12,KCTD9,LEPR,LRP4,LRP6,MAP3K12,MAP3K13,MGAT2,MID1IP1,MIPOL1,NUP35,PADI2,PAFAH1B1,PAK2,PKD2,PLXNA2,PRTG,PTEN,PTPRM,RASSF3,RBPMS2,SAMHD1,SNX16,SNX8,SYT9,TASP1,TMEM192,TNIP1,TNPO3,TP53B…
GO:MF	cation transmembrane transporter activity	GO:0008324	0.00925905	ATP2B2,ATP6V0A2,ATP6V1C2,ATP7A,CACHD1,CACNA1C,CACNA2D2,CACNB2,CATSPER2,CLCN5,CNGB3,FAM155A,GRIA2,GRIK3,JPH1,KCNA4,KCNJ12,KCNK10,KCNN3,KCNQ3,KCNQ4,NCS1,NDUFA4,NIPA2,PKD2,SCN2A,SCN9A,SLC11A2,SLC12A5,SLC22A5,SLC30A4,SLC30A7,SLC36A1,SLC38A1,SLC39A10,SLC39A11,SLC41A2,SLC45A3,SLC4A4,SLC4A7,SLC5A11,SLC6A9,SLC7A2,SLC7A3,TRPA1,TRPC4,TRPC6,TRPM7,UNC80,ZDHHC17
GO:BP	biological_process	GO:0008150	7.45916e-129	AAK1,AARS2,ABCA1,ABCA3,ABCC10,ABCC4,ABI2,ABL1,ACVR1,ACVR2A,ACVR2B,ADAM11,ADAM9,ADAMTS14,ADAMTS3,ADAMTS5,ADAMTS6,ADAMTS9,ADARB1,ADNP,ADRA2A,ADRB1,AFAP1L2,AFF2,AFF3,AGBL4,AIDA,AK2,AKAP10,AKAP11,AKAP5,AKTIP,ALG9,ALPK3,AMOT,AMOTL1,ANK2,ANKRA2,ANKRD50,ANKS4B,ANO5,ANTXR1,AP1AR,AP1G1,AP2B1,AP4E1,APC,APLNR,APOLD1,AQP9,ARF4,ARFIP2,ARHGAP26,ARHGEF12,ARHGEF26,ARHGEF37,ARHGEF6,ARID1A,ARL4A,ARMC1,ARPP19,ASB3,…
GO:BP	cellular process	GO:0009987	3.41605e-95	AAK1,AARS2,ABCA1,ABCC4,ABI2,ABL1,ACVR1,ACVR2A,ACVR2B,ADAM9,ADAMTS14,ADAMTS3,ADARB1,ADNP,ADRA2A,ADRB1,AFAP1L2,AFF2,AFF3,AGBL4,AIDA,AK2,AKTIP,ALG9,ALPK3,AMOT,AMOTL1,ANK2,ANKRA2,ANKS4B,ANTXR1,AP1AR,AP1G1,AP2B1,APC,APLNR,AQP9,ARF4,ARHGAP26,ARHGEF12,ARHGEF26,ARHGEF37,ARHGEF6,ARID1A,ARPP19,ASB3,ASCC3,ASH1L,ASPHD2,ATAD2B,ATF1,ATG12,ATG2B,ATG5,ATP2B2,ATP6V0A2,ATP7A,ATP8A1,ATP8B1,ATRN,ATXN1,ATXN1L,AUTS2,A…
GO:BP	biological regulation	GO:0065007	1.46533e-84	AAK1,AARS2,ABCA1,ABL1,ACVR1,ACVR2A,ACVR2B,ADAM9,ADAMTS3,ADAMTS5,ADARB1,ADNP,ADRA2A,ADRB1,AFAP1L2,AFF2,AFF3,AGBL4,AIDA,AKAP5,AKTIP,AMOT,AMOTL1,ANK2,ANKRA2,ANTXR1,AP1AR,AP1G1,AP2B1,APC,APLNR,ARF4,ARHGAP26,ARHGEF12,ARHGEF26,ARHGEF37,ARHGEF6,ARPP19,ASB3,ASH1L,ATAD2B,ATF1,ATG5,ATP2B2,ATP6V0A2,ATP7A,ATP8A1,ATP8B1,ATRN,ATXN1,ATXN1L,AUTS2,AVEN,AXIN2,BACH2,BAIAP2,BCAS3,BCCIP,BCL11A,BCL9L,BCLAF1,BDKRB2,BET…
GO:BP	regulation of biological process	GO:0050789	3.61032e-74	AAK1,ABCA1,ABL1,ACVR1,ACVR2A,ACVR2B,ADAM9,ADAMTS3,ADAMTS5,ADARB1,ADNP,ADRA2A,ADRB1,AFAP1L2,AFF2,AFF3,AGBL4,AIDA,AKTIP,AMOT,AMOTL1,ANK2,ANKRA2,ANTXR1,AP1AR,AP1G1,APC,APLNR,ARF4,ARHGAP26,ARHGEF12,ARHGEF26,ARHGEF37,ARHGEF6,ARPP19,ASB3,ASH1L,ATAD2B,ATF1,ATG5,ATP7A,ATRN,ATXN1,ATXN1L,AUTS2,AVEN,AXIN2,BACH2,BAIAP2,BCAS3,BCCIP,BCL11A,BCL9L,BCLAF1,BDKRB2,BET1L,BMP7,BMPER,BMPR2,BNIP3L,BRAP,BRWD1,C9ORF72,CA…
GO:BP	regulation of cellular process	GO:0050794	1.40377e-64	AAK1,ABCA1,ABL1,ACVR1,ACVR2A,ACVR2B,ADAM9,ADAMTS3,ADARB1,ADNP,ADRA2A,ADRB1,AFAP1L2,AFF2,AFF3,AGBL4,AIDA,AKTIP,AMOT,AMOTL1,ANK2,ANKRA2,ANTXR1,AP1AR,AP1G1,APC,APLNR,ARF4,ARHGAP26,ARHGEF12,ARHGEF26,ARHGEF37,ARHGEF6,ARPP19,ASB3,ASH1L,ATAD2B,ATF1,ATG5,ATXN1,ATXN1L,AUTS2,AVEN,AXIN2,BACH2,BAIAP2,BCAS3,BCCIP,BCL11A,BCL9L,BCLAF1,BDKRB2,BET1L,BMP7,BMPER,BMPR2,BNIP3L,BRAP,BRWD1,C9ORF72,CACNA2D2,CACNB2,CADM1…
GO:BP	metabolic process	GO:0008152	7.16792e-57	AAK1,AARS2,ABCA1,ABL1,ACVR1,ACVR2A,ACVR2B,ADAM11,ADAM9,ADAMTS14,ADAMTS3,ADAMTS5,ADAMTS6,ADAMTS9,ADARB1,ADRA2A,ADRB1,AFAP1L2,AFF2,AFF3,AGBL4,AIDA,AK2,AKTIP,ALG9,ALPK3,ANTXR1,AP1AR,AP2B1,APC,APLNR,APOLD1,ARF4,ARPP19,ASB3,ASCC3,ASH1L,ASPHD2,ATAD2B,ATF1,ATG12,ATG2B,ATG5,ATP7A,ATXN1,ATXN1L,AUTS2,AXIN2,B3GAT1,B3GNT5,B4GALT1,B4GALT4,B4GALT5,B4GALT6,BACH2,BCAS2,BCAS3,BCCIP,BCL11A,BCL9L,BCLAF1,BHMT,BMP7,B…
GO:BP	organic substance metabolic process	GO:0071704	3.36465e-54	AAK1,AARS2,ABCA1,ABL1,ACVR1,ACVR2A,ACVR2B,ADAM11,ADAM9,ADAMTS14,ADAMTS3,ADAMTS5,ADAMTS6,ADAMTS9,ADARB1,ADRA2A,AFAP1L2,AFF2,AFF3,AGBL4,AIDA,AK2,AKTIP,ALG9,ALPK3,ANTXR1,AP1AR,AP2B1,APC,APLNR,APOLD1,ARF4,ARPP19,ASB3,ASCC3,ASH1L,ASPHD2,ATAD2B,ATF1,ATG12,ATG5,ATXN1,ATXN1L,AUTS2,AXIN2,B3GAT1,B3GNT5,B4GALT1,B4GALT4,B4GALT5,B4GALT6,BACH2,BCAS2,BCAS3,BCCIP,BCL11A,BCL9L,BCLAF1,BHMT,BMP7,BMPER,BMPR2,BRAP,BR…
GO:BP	cellular metabolic process	GO:0044237	5.18067e-54	AAK1,AARS2,ABCA1,ABL1,ACVR1,ACVR2A,ACVR2B,ADAM9,ADARB1,ADRA2A,AFAP1L2,AFF2,AFF3,AGBL4,AIDA,AK2,AKTIP,ALG9,ALPK3,ANTXR1,AP1AR,AP2B1,APLNR,ARF4,ARPP19,ASB3,ASCC3,ASH1L,ASPHD2,ATAD2B,ATF1,ATG12,ATG2B,ATG5,ATXN1,ATXN1L,AUTS2,AXIN2,B3GAT1,B3GNT5,BACH2,BCAS2,BCAS3,BCCIP,BCL11A,BCL9L,BCLAF1,BHMT,BMP7,BMPER,BMPR2,BRAP,BRD1,BRWD1,C1GALT1,C9ORF64,C9ORF72,CALCR,CAMK2A,CAMK2N1,CAMK4,CAMKK2,CAT,CBFB,CBLB,CBLL…
GO:BP	primary metabolic process	GO:0044238	3.26313e-51	AAK1,AARS2,ABCA1,ABL1,ACVR1,ACVR2A,ACVR2B,ADAM11,ADAM9,ADAMTS14,ADAMTS3,ADAMTS5,ADAMTS6,ADAMTS9,ADARB1,ADRA2A,AFAP1L2,AFF2,AFF3,AGBL4,AIDA,AK2,AKTIP,ALG9,ALPK3,ANTXR1,APC,APLNR,APOLD1,ARF4,ARPP19,ASB3,ASCC3,ASH1L,ASPHD2,ATAD2B,ATF1,ATG12,ATG5,ATXN1,ATXN1L,AUTS2,AXIN2,B3GAT1,B3GNT5,B4GALT1,B4GALT4,B4GALT5,B4GALT6,BACH2,BCAS2,BCAS3,BCCIP,BCL11A,BCL9L,BCLAF1,BHMT,BMP7,BMPER,BMPR2,BRAP,BRD1,BRWD1,C1G…
GO:BP	macromolecule metabolic process	GO:0043170	6.70673e-51	AAK1,AARS2,ABCA1,ABL1,ACVR1,ACVR2A,ACVR2B,ADAM11,ADAM9,ADAMTS14,ADAMTS3,ADAMTS5,ADAMTS6,ADAMTS9,ADARB1,ADRA2A,AFAP1L2,AFF2,AFF3,AGBL4,AIDA,AKTIP,ALG9,ALPK3,ANTXR1,AP1AR,AP2B1,APC,APLNR,APOLD1,ARF4,ARPP19,ASB3,ASCC3,ASH1L,ASPHD2,ATAD2B,ATF1,ATG12,ATG5,ATXN1,ATXN1L,AUTS2,AXIN2,B3GAT1,B3GNT5,BACH2,BCAS2,BCAS3,BCCIP,BCL11A,BCL9L,BCLAF1,BMP7,BMPER,BMPR2,BRAP,BRD1,BRWD1,C1GALT1,C9ORF64,C9ORF72,CALCR,CA…
GO:BP	cellular macromolecule metabolic process	GO:0044260	1.22884e-49	AAK1,AARS2,ABCA1,ABL1,ACVR1,ACVR2A,ACVR2B,ADAM9,ADARB1,ADRA2A,AFAP1L2,AFF2,AFF3,AGBL4,AIDA,AKTIP,ALG9,ALPK3,ANTXR1,AP1AR,AP2B1,APLNR,ARF4,ARPP19,ASB3,ASCC3,ASH1L,ASPHD2,ATAD2B,ATF1,ATG12,ATG5,ATXN1,ATXN1L,AUTS2,AXIN2,B3GAT1,B3GNT5,BACH2,BCAS3,BCCIP,BCL11A,BCL9L,BCLAF1,BMP7,BMPER,BMPR2,BRAP,BRD1,BRWD1,C1GALT1,C9ORF72,CALCR,CAMK2A,CAMK2N1,CAMK4,CAMKK2,CBFB,CBLB,CBLL1,CBX1,CCNE2,CCNJ,CCNJL,CCNK,CCNT…
GO:BP	nitrogen compound metabolic process	GO:0006807	2.12691e-48	AAK1,AARS2,ABCA1,ABL1,ACVR1,ACVR2A,ACVR2B,ADAM11,ADAM9,ADAMTS14,ADAMTS3,ADAMTS5,ADAMTS6,ADAMTS9,ADARB1,ADRA2A,AFAP1L2,AFF2,AFF3,AGBL4,AIDA,AK2,AKTIP,ALG9,ALPK3,ANTXR1,APC,APLNR,APOLD1,ARF4,ARPP19,ASB3,ASCC3,ASH1L,ASPHD2,ATAD2B,ATF1,ATG12,ATG5,ATXN1,ATXN1L,AUTS2,AXIN2,B3GAT1,B3GNT5,BACH2,BCAS2,BCAS3,BCCIP,BCL11A,BCL9L,BCLAF1,BHMT,BMP7,BMPER,BMPR2,BRAP,BRD1,BRWD1,C1GALT1,C9ORF64,C9ORF72,CALCR,CAMK2…
GO:BP	regulation of metabolic process	GO:0019222	9.78583e-48	ABL1,ACVR1,ACVR2A,ACVR2B,ADAM9,ADAMTS5,ADARB1,ADRA2A,ADRB1,AFAP1L2,AFF2,AFF3,AGBL4,AIDA,AKTIP,ANTXR1,AP1AR,APC,APLNR,ARF4,ARPP19,ASH1L,ATAD2B,ATF1,ATG5,ATP7A,ATXN1,ATXN1L,AUTS2,AXIN2,BACH2,BCAS3,BCCIP,BCL11A,BCL9L,BCLAF1,BMP7,BMPER,BMPR2,BRWD1,C9ORF72,CALCR,CAMK2N1,CAMK4,CASR,CBFB,CBLB,CBX1,CCNE2,CCNJ,CCNJL,CCNK,CCNT2,CDC7,CDK1,CDK12,CDON,CDYL2,CELF1,CENPF,CHD5,CHORDC1,CHURC1,CLK4,CLOCK,CNOT6,CPE…
GO:BP	regulation of cellular metabolic process	GO:0031323	8.4264e-43	ABL1,ACVR1,ACVR2A,ACVR2B,ADAM9,ADARB1,ADRA2A,AFAP1L2,AFF2,AFF3,AGBL4,AIDA,AKTIP,ANTXR1,AP1AR,APLNR,ARF4,ARPP19,ASH1L,ATAD2B,ATF1,ATG5,ATXN1,ATXN1L,AUTS2,AXIN2,BACH2,BCAS3,BCCIP,BCL11A,BCL9L,BCLAF1,BMP7,BMPER,BMPR2,BRWD1,C9ORF72,CALCR,CAMK2N1,CAMK4,CBFB,CBLB,CBX1,CCNE2,CCNJ,CCNJL,CCNK,CCNT2,CDC7,CDK1,CDK12,CDON,CDYL2,CELF1,CENPF,CHD5,CHORDC1,CHURC1,CLK4,CLOCK,CNOT6,CPEB2,CREB1,CREB3L2,CREG1,CRKL,C…
GO:BP	cellular protein modification process	GO:0006464	2.27964e-42	AAK1,ABCA1,ABL1,ACVR1,ACVR2A,ACVR2B,ADAM9,ADARB1,ADRA2A,AIDA,AKTIP,ALPK3,APLNR,ARF4,ARPP19,ASB3,ASH1L,ASPHD2,ATG12,ATG5,AUTS2,AXIN2,B3GAT1,B3GNT5,BCCIP,BMP7,BMPER,BMPR2,BRAP,BRD1,C1GALT1,C9ORF72,CAMK2A,CAMK2N1,CAMK4,CAMKK2,CBFB,CBLB,CBLL1,CCNE2,CCNJ,CCNJL,CCNK,CCNT2,CDC27,CDC42BPA,CDC42BPB,CDC7,CDK1,CDK12,CDK14,CDK19,CDON,CHD5,CHFR,CHORDC1,CLK4,CLOCK,CREB1,CRKL,CSNK1A1,CSNK1G1,CTTNBP2NL,CUL3,CYLD…
GO:BP	protein modification process	GO:0036211	2.27964e-42	AAK1,ABCA1,ABL1,ACVR1,ACVR2A,ACVR2B,ADAM9,ADARB1,ADRA2A,AIDA,AKTIP,ALPK3,APLNR,ARF4,ARPP19,ASB3,ASH1L,ASPHD2,ATG12,ATG5,AUTS2,AXIN2,B3GAT1,B3GNT5,BCCIP,BMP7,BMPER,BMPR2,BRAP,BRD1,C1GALT1,C9ORF72,CAMK2A,CAMK2N1,CAMK4,CAMKK2,CBFB,CBLB,CBLL1,CCNE2,CCNJ,CCNJL,CCNK,CCNT2,CDC27,CDC42BPA,CDC42BPB,CDC7,CDK1,CDK12,CDK14,CDK19,CDON,CHD5,CHFR,CHORDC1,CLK4,CLOCK,CREB1,CRKL,CSNK1A1,CSNK1G1,CTTNBP2NL,CUL3,CYLD…
GO:BP	macromolecule modification	GO:0043412	8.51296e-42	AAK1,AARS2,ABCA1,ABL1,ACVR1,ACVR2A,ACVR2B,ADAM9,ADARB1,ADRA2A,AIDA,AKTIP,ALG9,ALPK3,APLNR,ARF4,ARPP19,ASB3,ASCC3,ASH1L,ASPHD2,ATG12,ATG5,AUTS2,AXIN2,B3GAT1,B3GNT5,BCCIP,BMP7,BMPER,BMPR2,BRAP,BRD1,C1GALT1,C9ORF64,C9ORF72,CAMK2A,CAMK2N1,CAMK4,CAMKK2,CBFB,CBLB,CBLL1,CCNE2,CCNJ,CCNJL,CCNK,CCNT2,CDC27,CDC42BPA,CDC42BPB,CDC7,CDK1,CDK12,CDK14,CDK19,CDON,CHD5,CHFR,CHORDC1,CLK4,CLOCK,CREB1,CRKL,CSNK1A1,CS…
GO:BP	regulation of macromolecule metabolic process	GO:0060255	3.6566e-41	ABL1,ACVR1,ACVR2A,ACVR2B,ADAM9,ADARB1,ADRA2A,AFAP1L2,AFF2,AFF3,AGBL4,AIDA,AKTIP,ANTXR1,AP1AR,APC,APLNR,ARF4,ARPP19,ASH1L,ATAD2B,ATF1,ATG5,ATXN1,ATXN1L,AUTS2,AXIN2,BACH2,BCAS3,BCCIP,BCL11A,BCL9L,BCLAF1,BMP7,BMPER,BMPR2,BRWD1,C9ORF72,CALCR,CAMK2N1,CAMK4,CASR,CBFB,CBLB,CBX1,CCNE2,CCNJ,CCNJL,CCNK,CCNT2,CDC7,CDK12,CDON,CDYL2,CELF1,CENPF,CHD5,CHORDC1,CHURC1,CLK4,CLOCK,CNOT6,CPEB2,CREB1,CREB3L2,CREG1,CR…
GO:BP	regulation of primary metabolic process	GO:0080090	8.3594e-41	ABL1,ACVR1,ACVR2A,ACVR2B,ADAM9,ADARB1,ADRA2A,AFAP1L2,AFF2,AFF3,AGBL4,AIDA,AKTIP,ANTXR1,APC,APLNR,ARF4,ARPP19,ASH1L,ATAD2B,ATF1,ATG5,ATXN1,ATXN1L,AUTS2,AXIN2,BACH2,BCAS3,BCCIP,BCL11A,BCL9L,BCLAF1,BMP7,BMPER,BMPR2,BRWD1,C9ORF72,CALCR,CAMK2N1,CAMK4,CBFB,CBLB,CBX1,CCNE2,CCNJ,CCNJL,CCNK,CCNT2,CDK12,CDON,CDYL2,CELF1,CENPF,CHD5,CHORDC1,CHURC1,CLK4,CLOCK,CNOT6,CPEB2,CREB1,CREB3L2,CREG1,CRKL,CRTC2,CSRNP3,…
GO:BP	localization	GO:0051179	2.10745e-38	AAK1,ABCA1,ABCA3,ABCC10,ABCC4,ABL1,ACVR1,ACVR2B,ADAM9,ADARB1,ADRA2A,AKAP10,AKAP11,AKTIP,AMOT,AMOTL1,ANKRD50,ANKS4B,ANO5,ANTXR1,AP1AR,AP1G1,AP2B1,AP4E1,APC,APLNR,APOLD1,AQP9,ARF4,ARFIP2,ARL4A,ARMC1,ASH1L,ATG5,ATP2B2,ATP6V0A2,ATP6V1C2,ATP7A,ATP8A1,ATP8B1,AVL9,AXIN2,BCAS3,BCCIP,BEST4,BET1L,BMP7,BMPER,BMPR2,C9ORF72,CACHD1,CACNA1C,CACNA2D2,CACNB2,CADM1,CADPS,CAPN7,CASR,CATSPER2,CCNE2,CD2AP,CDC42BPB,CD…
GO:BP	cellular protein metabolic process	GO:0044267	3.63801e-38	AAK1,AARS2,ABCA1,ABL1,ACVR1,ACVR2A,ACVR2B,ADAM9,ADARB1,ADRA2A,AIDA,AKTIP,ALPK3,ANTXR1,APLNR,ARF4,ARPP19,ASB3,ASH1L,ASPHD2,ATG12,ATG5,AUTS2,AXIN2,B3GAT1,B3GNT5,BCCIP,BMP7,BMPER,BMPR2,BRAP,BRD1,C1GALT1,C9ORF72,CAMK2A,CAMK2N1,CAMK4,CAMKK2,CBFB,CBLB,CBLL1,CCNE2,CCNJ,CCNJL,CCNK,CCNT2,CDC27,CDC42BPA,CDC42BPB,CDC7,CDK1,CDK12,CDK14,CDK19,CDON,CHD5,CHFR,CHORDC1,CLK4,CLOCK,CPEB2,CREB1,CRKL,CSNK1A1,CSNK1G1,…
GO:BP	protein metabolic process	GO:0019538	7.1019e-38	AAK1,AARS2,ABCA1,ABL1,ACVR1,ACVR2A,ACVR2B,ADAM11,ADAM9,ADAMTS14,ADAMTS3,ADAMTS5,ADAMTS6,ADAMTS9,ADARB1,ADRA2A,AGBL4,AIDA,AKTIP,ALPK3,ANTXR1,APC,APLNR,APOLD1,ARF4,ARPP19,ASB3,ASH1L,ASPHD2,ATG12,ATG5,AUTS2,AXIN2,B3GAT1,B3GNT5,BCCIP,BMP7,BMPER,BMPR2,BRAP,BRD1,C1GALT1,C9ORF72,CAMK2A,CAMK2N1,CAMK4,CAMKK2,CAPN7,CASP3,CBFB,CBLB,CBLL1,CCNE2,CCNJ,CCNJL,CCNK,CCNT2,CDC27,CDC42BPA,CDC42BPB,CDC7,CDK1,CDK12,CD…
GO:BP	positive regulation of biological process	GO:0048518	1.92737e-37	AAK1,ABCA1,ABL1,ACVR1,ACVR2A,ACVR2B,ADAM9,ADAMTS3,ADARB1,ADRA2A,ADRB1,AFAP1L2,AKTIP,AMOT,AMOTL1,ANTXR1,AP1AR,AP1G1,APC,APLNR,ARF4,ARPP19,ASH1L,ATAD2B,ATF1,ATG5,ATP7A,ATXN1L,AUTS2,AXIN2,BAIAP2,BCAS3,BCL9L,BCLAF1,BMP7,BMPER,BMPR2,BNIP3L,C9ORF72,CACNA2D2,CACNB2,CADM1,CADPS,CAMK2N1,CAMK4,CAPN7,CASR,CBFB,CCNK,CCNT2,CCP110,CD2AP,CDC7,CDK1,CDON,CHMP2B,CHURC1,CLOCK,CLRN1,CNOT6,CREB1,CREB3L2,CRKL,CRTC2,CS…
GO:BP	regulation of nitrogen compound metabolic process	GO:0051171	3.53824e-37	ABL1,ACVR1,ACVR2A,ACVR2B,ADAM9,ADARB1,ADRA2A,AFAP1L2,AFF2,AFF3,AGBL4,AIDA,AKTIP,ANTXR1,APC,APLNR,ARF4,ARPP19,ASH1L,ATAD2B,ATF1,ATG5,ATXN1,ATXN1L,AUTS2,AXIN2,BACH2,BCAS3,BCCIP,BCL11A,BCL9L,BCLAF1,BMP7,BMPER,BMPR2,BRWD1,C9ORF72,CALCR,CAMK2N1,CAMK4,CBFB,CBLB,CBX1,CCNE2,CCNJ,CCNJL,CCNK,CCNT2,CDK12,CDON,CDYL2,CELF1,CENPF,CHD5,CHORDC1,CHURC1,CLK4,CLOCK,CNOT6,CPEB2,CREB1,CREB3L2,CREG1,CRKL,CRTC2,CSRNP3,…
GO:BP	organonitrogen compound metabolic process	GO:1901564	1.38393e-36	AAK1,AARS2,ABCA1,ABL1,ACVR1,ACVR2A,ACVR2B,ADAM11,ADAM9,ADAMTS14,ADAMTS3,ADAMTS5,ADAMTS6,ADAMTS9,ADARB1,ADRA2A,AGBL4,AIDA,AK2,AKTIP,ALPK3,ANTXR1,APC,APLNR,APOLD1,ARF4,ARPP19,ASB3,ASH1L,ASPHD2,ATG12,ATG5,AUTS2,AXIN2,B3GAT1,B3GNT5,BCCIP,BHMT,BMP7,BMPER,BMPR2,BRAP,BRD1,C1GALT1,C9ORF72,CAMK2A,CAMK2N1,CAMK4,CAMKK2,CAPN7,CASP3,CBFB,CBLB,CBLL1,CCNE2,CCNJ,CCNJL,CCNK,CCNT2,CDC27,CDC42BPA,CDC42BPB,CDC7,CDK1…
GO:BP	developmental process	GO:0032502	1.68054e-36	ABL1,ACVR1,ACVR2A,ACVR2B,ADAM9,ADAMTS6,ADARB1,ADRB1,AFF3,AIDA,ALPK3,AMOT,AMOTL1,ANTXR1,AP1AR,AP1G1,AP2B1,APC,APLNR,ARF4,ARHGEF26,ASH1L,ATG5,ATRN,ATRNL1,ATXN1,ATXN1L,AXIN2,B3GNT5,BAIAP2,BCAS3,BCCIP,BMP7,BMPER,BMPR2,BNC2,BRWD1,BTBD3,C1GALT1,C9ORF72,CACNA2D2,CALCR,CALCRL,CAMK4,CASP3,CBFB,CDH11,CDK1,CDK12,CDON,CENPF,CFDP1,CHD5,CHN1,CHURC1,CLOCK,CLRN1,COL12A1,COL13A1,COL25A1,COL4A3BP,CPE,CREB1,CREB3L2…
GO:BP	positive regulation of cellular process	GO:0048522	3.05421e-35	AAK1,ABCA1,ABL1,ACVR1,ACVR2A,ACVR2B,ADAM9,ADAMTS3,ADRA2A,AFAP1L2,AKTIP,AMOTL1,ANTXR1,AP1AR,AP1G1,APC,APLNR,ARF4,ARPP19,ASH1L,ATAD2B,ATF1,ATG5,ATXN1L,AUTS2,AXIN2,BAIAP2,BCAS3,BCL9L,BCLAF1,BMP7,BMPER,BMPR2,BNIP3L,C9ORF72,CACNB2,CADM1,CADPS,CAMK4,CAPN7,CBFB,CCNK,CCNT2,CCP110,CD2AP,CDC7,CDK1,CDON,CHURC1,CLOCK,CLRN1,CNOT6,CREB1,CREB3L2,CRKL,CSF1,CSNK1G1,CSRNP3,CUL3,CYLD,DBF4,DCDC2,DCUN1D4,DDAH1,DGKQ,D…
GO:BP	multicellular organismal process	GO:0032501	4.89139e-32	ABCA1,ABL1,ACVR1,ACVR2A,ACVR2B,ADAM9,ADAMTS3,ADAMTS5,ADAMTS6,ADARB1,ADRA2A,ADRB1,AFAP1L2,AFF3,AIDA,ALPK3,AMOT,AMOTL1,ANTXR1,AP2B1,APC,APLNR,ARF4,ASH1L,ATG5,ATRN,ATRNL1,ATXN1,ATXN1L,AXIN2,B3GNT5,BAIAP2,BCAS3,BDKRB2,BMP7,BMPER,BMPR2,BNC2,BTBD3,C1GALT1,C9ORF72,CACNA2D2,CACNB2,CADM1,CALCR,CALCRL,CALD1,CAMK4,CAPN7,CASP3,CATSPER2,CBFB,CD2AP,CDH11,CDON,CENPF,CFDP1,CHMP2B,CHN1,CHURC1,CLOCK,CLRN1,CNGB3,CO…
GO:BP	anatomical structure development	GO:0048856	5.38147e-32	ABL1,ACVR1,ACVR2A,ACVR2B,ADAM9,ADAMTS6,ADARB1,AFF3,AIDA,ALPK3,AMOT,AMOTL1,ANTXR1,AP1AR,AP2B1,APC,APLNR,ARF4,ARHGEF26,ASH1L,ATG5,ATRN,ATRNL1,ATXN1,ATXN1L,AXIN2,B3GNT5,BAIAP2,BCAS3,BCCIP,BMP7,BMPER,BMPR2,BNC2,BRWD1,BTBD3,C1GALT1,C9ORF72,CACNA2D2,CALCR,CALCRL,CAMK4,CASP3,CBFB,CDH11,CDK1,CDON,CENPF,CFDP1,CHN1,CHURC1,CLOCK,CLRN1,COL12A1,COL13A1,COL25A1,COL4A3BP,CPE,CREB1,CREB3L2,CRKL,CRMP1,CSF1,CTSB,C…
GO:BP	multicellular organism development	GO:0007275	2.84242e-31	ABL1,ACVR1,ACVR2A,ACVR2B,ADAM9,ADAMTS6,ADARB1,AFF3,AIDA,ALPK3,AMOT,AMOTL1,ANTXR1,AP2B1,APC,APLNR,ARF4,ASH1L,ATG5,ATRN,ATRNL1,ATXN1,ATXN1L,AXIN2,B3GNT5,BAIAP2,BCAS3,BMP7,BMPER,BMPR2,BNC2,BTBD3,C1GALT1,C9ORF72,CALCR,CALCRL,CAMK4,CASP3,CBFB,CDH11,CDON,CENPF,CFDP1,CHN1,CHURC1,CLOCK,CLRN1,COL12A1,COL13A1,COL25A1,COL4A3BP,CPE,CREB1,CREB3L2,CRKL,CRMP1,CSF1,CUL3,CYLD,DAGLA,DCDC2,DCX,DHCR24,DICER1,DLL4,DP…
GO:BP	response to stimulus	GO:0050896	1.47367e-30	AAK1,ABCA1,ABL1,ACVR1,ACVR2A,ACVR2B,ADAM9,ADAMTS3,ADAMTS5,ADRA2A,ADRB1,AFAP1L2,AFF3,AIDA,AKTIP,AMOT,AMOTL1,ANK2,ANKS4B,AP1G1,APC,APLNR,AQP9,ARHGAP26,ARHGEF12,ARHGEF26,ARHGEF37,ARHGEF6,ASB3,ASCC3,ASH1L,ATG5,ATP6V0A2,AXIN2,BAIAP2,BCAS3,BCCIP,BCL9L,BCLAF1,BDKRB2,BMP7,BMPER,BMPR2,BRAP,C9ORF72,CADM1,CALCR,CALCRL,CAMK2N1,CAMKK2,CASP3,CASR,CAT,CBLB,CBX1,CCNK,CD28,CD2AP,CDC42BPA,CDC42BPB,CDC7,CDK1,CDK12,…
GO:BP	cellular response to stimulus	GO:0051716	3.09059e-29	AAK1,ABCA1,ABL1,ACVR1,ACVR2A,ACVR2B,ADAM9,ADAMTS3,ADRA2A,ADRB1,AFAP1L2,AIDA,AKTIP,AMOT,AMOTL1,ANK2,ANKS4B,AP1G1,APC,APLNR,AQP9,ARHGAP26,ARHGEF12,ARHGEF26,ARHGEF37,ARHGEF6,ASB3,ASCC3,ASH1L,ATG5,ATP6V0A2,AXIN2,BCAS3,BCCIP,BCL9L,BCLAF1,BDKRB2,BMP7,BMPER,BMPR2,BRAP,C9ORF72,CALCR,CALCRL,CAMK2N1,CAMKK2,CASR,CAT,CBLB,CBX1,CCNK,CD2AP,CDC42BPA,CDC42BPB,CDC7,CDK1,CDK12,CDON,CHN1,CHORDC1,CLOCK,CNKSR2,COL4A3…
GO:BP	regulation of gene expression	GO:0010468	1.82223e-27	ABL1,ACVR1,ACVR2A,ACVR2B,AFAP1L2,AFF2,AFF3,AGBL4,ARF4,ASH1L,ATAD2B,ATF1,ATXN1,ATXN1L,AUTS2,AXIN2,BACH2,BCAS3,BCL11A,BCL9L,BCLAF1,BMP7,BMPER,BMPR2,BRWD1,CALCR,CAMK2N1,CAMK4,CASR,CBFB,CBX1,CCNK,CCNT2,CDK12,CDON,CELF1,CENPF,CHD5,CHURC1,CLK4,CLOCK,CNOT6,CPEB2,CREB1,CREB3L2,CREG1,CRKL,CRTC2,CSRNP3,CUL3,CYLD,DCP1A,DGCR8,DGKQ,DICER1,DLL4,DRD1,E2F3,E2F5,EDAR,EDNRB,EGR1,EHF,EIF5A2,ELAVL1,ELF1,ELK4,ERG,ESR…
GO:BP	regulation of biosynthetic process	GO:0009889	1.90393e-27	ABL1,ACVR1,ACVR2A,ACVR2B,AFAP1L2,AFF2,AFF3,AGBL4,ARF4,ARPP19,ASH1L,ATAD2B,ATF1,ATXN1,ATXN1L,AUTS2,BACH2,BCAS3,BCL11A,BCL9L,BCLAF1,BMP7,BMPER,BMPR2,BRWD1,CAMK4,CBFB,CBX1,CCNK,CCNT2,CDC7,CDK12,CDON,CDYL2,CENPF,CHD5,CHURC1,CLOCK,CNOT6,CPEB2,CREB1,CREB3L2,CREG1,CRTC2,CSRNP3,CUL3,CYLD,DBF4,DDAH1,DGKQ,DLL4,DSCC1,DYRK2,E2F3,E2F5,EDNRB,EGR1,EHF,EIF5A2,ELAVL1,ELF1,ELK4,ELOVL5,ERG,ESRRG,ETF1,EZR,FABP4,FAM1…
GO:BP	transport	GO:0006810	1.92875e-27	AAK1,ABCA1,ABCA3,ABCC10,ABCC4,ABL1,ACVR2B,ADAM9,ADRA2A,AKTIP,ANKRD50,ANO5,ANTXR1,AP1AR,AP1G1,AP2B1,AP4E1,APLNR,APOLD1,AQP9,ARF4,ARFIP2,ARL4A,ARMC1,ATG5,ATP2B2,ATP6V0A2,ATP6V1C2,ATP7A,ATP8A1,ATP8B1,BCAS3,BEST4,BET1L,BMP7,C9ORF72,CACHD1,CACNA1C,CACNA2D2,CACNB2,CADM1,CADPS,CASR,CATSPER2,CD2AP,CENPF,CHMP2B,CHMP7,CLCN5,CLOCK,CLTC,CNGB3,CNNM1,COL4A3BP,CPE,CREB1,CREB3L2,CTTNBP2NL,CUL3,DENND1B,DGKQ,DNAJC…
GO:BP	regulation of cellular biosynthetic process	GO:0031326	5.88389e-27	ABL1,ACVR1,ACVR2A,ACVR2B,AFAP1L2,AFF2,AFF3,AGBL4,ARF4,ARPP19,ASH1L,ATAD2B,ATF1,ATXN1,ATXN1L,AUTS2,BACH2,BCAS3,BCL11A,BCL9L,BCLAF1,BMP7,BMPER,BMPR2,BRWD1,CAMK4,CBFB,CBX1,CCNK,CCNT2,CDC7,CDK12,CDON,CDYL2,CENPF,CHD5,CHURC1,CLOCK,CNOT6,CPEB2,CREB1,CREB3L2,CREG1,CRTC2,CSRNP3,CUL3,CYLD,DBF4,DDAH1,DGKQ,DLL4,DSCC1,DYRK2,E2F3,E2F5,EDNRB,EGR1,EHF,EIF5A2,ELAVL1,ELF1,ELK4,ELOVL5,ERG,ESRRG,ETF1,EZR,FABP4,FAM1…
GO:BP	system development	GO:0048731	1.23907e-26	ABL1,ACVR1,ACVR2A,ACVR2B,ADAM9,ADAMTS6,ADARB1,ALPK3,AMOT,AMOTL1,ANTXR1,AP2B1,APLNR,ARF4,ASH1L,ATG5,ATRN,ATRNL1,ATXN1,ATXN1L,AXIN2,B3GNT5,BAIAP2,BMP7,BMPER,BMPR2,BNC2,BTBD3,C1GALT1,C9ORF72,CALCR,CALCRL,CAMK4,CASP3,CBFB,CDH11,CDON,CENPF,CHN1,CLOCK,CLRN1,COL12A1,COL13A1,COL25A1,COL4A3BP,CPE,CREB1,CREB3L2,CRKL,CRMP1,CSF1,CUL3,CYLD,DAGLA,DCDC2,DCX,DHCR24,DLL4,DPYSL2,DRD1,E2F5,EDAR,EDNRB,EFNA5,EGR1,ENC…
GO:BP	positive regulation of metabolic process	GO:0009893	1.40698e-26	ABL1,ACVR1,ACVR2A,ACVR2B,ADAM9,ADRA2A,ADRB1,AFAP1L2,AKTIP,ANTXR1,APC,APLNR,ARF4,ARPP19,ASH1L,ATAD2B,ATF1,ATG5,ATP7A,AUTS2,AXIN2,BCAS3,BCL9L,BCLAF1,BMP7,BMPER,BMPR2,C9ORF72,CAMK2N1,CAMK4,CASR,CBFB,CCNK,CCNT2,CDC7,CDK1,CDON,CHURC1,CLOCK,CNOT6,CREB1,CREB3L2,CRKL,CSRNP3,CUL3,DBF4,DCUN1D4,DDAH1,DGKQ,DLL4,DNAJB2,DRD1,DSCC1,DSTYK,DYRK2,E2F3,E2F5,EDAR,EGR1,EHF,EIF5A2,ELAVL1,ELF1,ELK4,ELOVL5,EPHA7,ERG,ESR…
GO:BP	negative regulation of biological process	GO:0048519	1.42211e-26	ABL1,ACVR1,ACVR2B,ADAMTS5,ADARB1,ADNP,ADRA2A,ADRB1,AGBL4,AIDA,AMOT,ANTXR1,AP1AR,APC,APLNR,ARF4,ARPP19,ASH1L,ATAD2B,ATG5,ATXN1,ATXN1L,AVEN,AXIN2,BCAS3,BCL11A,BCL9L,BCLAF1,BMP7,BMPER,BMPR2,BRAP,C9ORF72,CALCR,CAMK2N1,CBFB,CBLB,CBX1,CCNK,CCP110,CD2AP,CDK1,CDK12,CDYL2,CENPF,CFDP1,CHFR,CHORDC1,CLOCK,CNOT6,CPEB2,CREB1,CRKL,CRMP1,CSNK1A1,CSRNP3,CTTNBP2NL,CUL3,CYLD,DCP1A,DDAH1,DGCR8,DGKQ,DHCR24,DICER1,DLL…
GO:BP	establishment of localization	GO:0051234	1.89795e-26	AAK1,ABCA1,ABCA3,ABCC10,ABCC4,ABL1,ACVR2B,ADAM9,ADRA2A,AKTIP,ANKRD50,ANO5,ANTXR1,AP1AR,AP1G1,AP2B1,AP4E1,APLNR,APOLD1,AQP9,ARF4,ARFIP2,ARL4A,ARMC1,ATG5,ATP2B2,ATP6V0A2,ATP6V1C2,ATP7A,ATP8A1,ATP8B1,BCAS3,BCCIP,BEST4,BET1L,BMP7,C9ORF72,CACHD1,CACNA1C,CACNA2D2,CACNB2,CADM1,CADPS,CASR,CATSPER2,CD2AP,CENPF,CHMP2B,CHMP7,CLCN5,CLOCK,CLTC,CNGB3,CNNM1,COL4A3BP,CPE,CREB1,CREB3L2,CTTNBP2NL,CUL3,DENND1B,DGKQ…
GO:BP	signaling	GO:0023052	2.1431e-26	AAK1,ABCA1,ABL1,ACVR1,ACVR2A,ACVR2B,ADAM9,ADAMTS3,ADARB1,ADRA2A,ADRB1,AFAP1L2,AIDA,AMOT,AMOTL1,ANK2,AP1AR,APC,APLNR,ARHGAP26,ARHGEF12,ARHGEF26,ARHGEF37,ARHGEF6,ASB3,ASH1L,AXIN2,BAIAP2,BCL9L,BCLAF1,BDKRB2,BMP7,BMPER,BMPR2,BRAP,C9ORF72,CACNA2D2,CACNB2,CADPS,CALCR,CALCRL,CAMK2N1,CAMKK2,CASR,CBLB,CD2AP,CDC42BPA,CDC42BPB,CDH11,CDK12,CDON,CHN1,CLOCK,CNKSR2,COL4A3BP,CPE,CREB1,CREB3L2,CRKL,CSF1,CSNK1A1,C…
GO:BP	cell communication	GO:0007154	2.82776e-26	AAK1,ABCA1,ABL1,ACVR1,ACVR2A,ACVR2B,ADAM9,ADAMTS3,ADARB1,ADRA2A,ADRB1,AFAP1L2,AIDA,AMOT,AMOTL1,ANK2,APC,APLNR,ARHGAP26,ARHGEF12,ARHGEF26,ARHGEF37,ARHGEF6,ASB3,ASH1L,ATG5,AXIN2,BAIAP2,BCL9L,BCLAF1,BDKRB2,BMP7,BMPER,BMPR2,BRAP,C9ORF72,CACNA2D2,CACNB2,CADPS,CALCR,CALCRL,CAMK2N1,CAMKK2,CASR,CBLB,CD2AP,CDC42BPA,CDC42BPB,CDH11,CDK12,CDON,CHN1,CLOCK,CNKSR2,COL4A3BP,CPE,CREB1,CREB3L2,CRKL,CSF1,CSNK1A1,CS…
GO:BP	regulation of RNA metabolic process	GO:0051252	4.85965e-26	ABL1,ACVR1,ACVR2A,ACVR2B,AFAP1L2,AFF2,AFF3,AGBL4,ARF4,ASH1L,ATAD2B,ATF1,ATXN1,ATXN1L,AUTS2,AXIN2,BACH2,BCAS3,BCL11A,BCL9L,BCLAF1,BMP7,BMPER,BMPR2,BRWD1,CALCR,CAMK4,CBFB,CBX1,CCNK,CCNT2,CDK12,CDON,CDYL2,CELF1,CENPF,CHD5,CHURC1,CLK4,CLOCK,CNOT6,CREB1,CREB3L2,CREG1,CRTC2,CSRNP3,CUL3,CYLD,DGKQ,DLL4,E2F3,E2F5,EDNRB,EGR1,EHF,ELAVL1,ELF1,ELK4,ERG,ESRRG,EZR,FABP4,FAM105B,FBN1,FOXJ2,FOXN3,FOXO3,FRK,FXR1,F…
GO:BP	negative regulation of cellular process	GO:0048523	2.04227e-25	ABL1,ACVR1,ACVR2B,ADARB1,ADNP,ADRA2A,AGBL4,AIDA,ANTXR1,AP1AR,APC,APLNR,ARF4,ARPP19,ASH1L,ATAD2B,ATG5,ATXN1,ATXN1L,AVEN,AXIN2,BCAS3,BCL11A,BCL9L,BCLAF1,BMP7,BMPER,BMPR2,BRAP,C9ORF72,CAMK2N1,CBFB,CBLB,CBX1,CCNK,CCP110,CD2AP,CDK1,CDK12,CDYL2,CENPF,CFDP1,CHFR,CHORDC1,CLOCK,CPEB2,CREB1,CRKL,CRMP1,CSNK1A1,CSRNP3,CUL3,CYLD,DDAH1,DGKQ,DHCR24,DLL4,DNAJC15,DRD1,DSTYK,DUSP7,E2F3,E2F5,EDNRB,EGR1,ELAVL1,ELF1,…
GO:BP	macromolecule biosynthetic process	GO:0009059	2.20427e-25	AARS2,ABCA1,ABL1,ACVR1,ACVR2A,ACVR2B,AFAP1L2,AFF2,AFF3,AGBL4,ARF4,ASH1L,ATAD2B,ATF1,ATG12,ATG5,ATXN1,ATXN1L,AUTS2,B3GAT1,B3GNT5,BACH2,BCAS3,BCL11A,BCL9L,BCLAF1,BMP7,BMPER,BMPR2,BRWD1,C1GALT1,CAMK4,CBFB,CBX1,CCNE2,CCNK,CCNT2,CDC6,CDC7,CDK12,CDON,CDYL2,CENPF,CHD5,CHST6,CHURC1,CLOCK,CNOT6,CPEB2,CREB1,CREB3L2,CREG1,CRTC2,CSRNP3,CUL3,CYLD,DBF4,DGKQ,DLL4,DOLPP1,DPY19L1,DPY19L3,DSCC1,DYRK2,E2F3,E2F5,EDN…
GO:BP	biosynthetic process	GO:0009058	2.29013e-25	AARS2,ABCA1,ABL1,ACVR1,ACVR2A,ACVR2B,ADAMTS3,AFAP1L2,AFF2,AFF3,AGBL4,AK2,ARF4,ARPP19,ASH1L,ATAD2B,ATF1,ATG12,ATG5,ATXN1,ATXN1L,AUTS2,B3GAT1,B3GNT5,BACH2,BCAS3,BCL11A,BCL9L,BCLAF1,BHMT,BMP7,BMPER,BMPR2,BRWD1,C1GALT1,CAMK4,CBFB,CBX1,CCNE2,CCNK,CCNT2,CDC6,CDC7,CDK12,CDON,CDYL2,CENPF,CERS6,CHD5,CHKA,CHST6,CHURC1,CLOCK,CNOT6,CPEB2,CREB1,CREB3L2,CREG1,CRTC2,CSRNP3,CUL3,CYLD,DAGLA,DBF4,DDAH1,DGKQ,DHCR24…
GO:BP	regulation of macromolecule biosynthetic process	GO:0010556	2.8357e-25	ABL1,ACVR1,ACVR2A,ACVR2B,AFAP1L2,AFF2,AFF3,AGBL4,ARF4,ASH1L,ATAD2B,ATF1,ATXN1,ATXN1L,AUTS2,BACH2,BCAS3,BCL11A,BCL9L,BCLAF1,BMP7,BMPER,BMPR2,BRWD1,CAMK4,CBFB,CBX1,CCNK,CCNT2,CDC7,CDK12,CDON,CDYL2,CENPF,CHD5,CHURC1,CLOCK,CNOT6,CPEB2,CREB1,CREB3L2,CREG1,CRTC2,CSRNP3,CUL3,CYLD,DBF4,DGKQ,DLL4,DSCC1,DYRK2,E2F3,E2F5,EDNRB,EGR1,EHF,EIF5A2,ELAVL1,ELF1,ELK4,ERG,ESRRG,ETF1,EZR,FABP4,FAM105B,FBN1,FOXJ2,FOXN3…
GO:BP	cellular macromolecule biosynthetic process	GO:0034645	1.58399e-24	AARS2,ABCA1,ABL1,ACVR1,ACVR2A,ACVR2B,AFAP1L2,AFF2,AFF3,AGBL4,ARF4,ASH1L,ATAD2B,ATF1,ATG12,ATG5,ATXN1,ATXN1L,AUTS2,B3GAT1,B3GNT5,BACH2,BCAS3,BCL11A,BCL9L,BCLAF1,BMP7,BMPER,BMPR2,BRWD1,C1GALT1,CAMK4,CBFB,CBX1,CCNE2,CCNK,CCNT2,CDC6,CDC7,CDK12,CDON,CENPF,CHD5,CHURC1,CLOCK,CPEB2,CREB1,CREB3L2,CREG1,CRTC2,CSRNP3,CUL3,CYLD,DBF4,DGKQ,DLL4,DOLPP1,DPY19L1,DPY19L3,DSCC1,DYRK2,E2F3,E2F5,EDNRB,EGR1,EHF,EIF5A2…
GO:BP	cellular component organization	GO:0016043	1.60836e-24	AAK1,ABCA1,ABCC4,ABI2,ABL1,ADAM9,ADAMTS14,ADARB1,AIDA,AKTIP,AMOT,AMOTL1,ANKRA2,ANKS4B,ANTXR1,AP1AR,APC,ARF4,ARHGAP26,ARHGEF26,ARID1A,ASCC3,ASH1L,ATAD2B,ATG12,ATG2B,ATG5,ATP8A1,ATP8B1,ATXN1L,AUTS2,AXIN2,BAIAP2,BCAS3,BCCIP,BET1L,BMP7,BMPR2,BRD1,BRWD1,BTBD3,C9ORF72,CACNA2D2,CACNB2,CADPS,CCNE2,CCP110,CD2AP,CDC27,CDC42BPA,CDC42BPB,CDH11,CDK1,CELF1,CEP350,CFDP1,CFL2,CHD5,CHMP2B,CHMP7,CHN1,CHORDC1,CLOCK…
GO:BP	regulation of cellular macromolecule biosynthetic process	GO:2000112	2.5086e-24	ABL1,ACVR1,ACVR2A,ACVR2B,AFAP1L2,AFF2,AFF3,AGBL4,ARF4,ASH1L,ATAD2B,ATF1,ATXN1,ATXN1L,AUTS2,BACH2,BCAS3,BCL11A,BCL9L,BCLAF1,BMP7,BMPER,BMPR2,BRWD1,CAMK4,CBFB,CBX1,CCNK,CCNT2,CDC7,CDK12,CDON,CENPF,CHD5,CHURC1,CLOCK,CPEB2,CREB1,CREB3L2,CREG1,CRTC2,CSRNP3,CUL3,CYLD,DBF4,DGKQ,DLL4,DSCC1,DYRK2,E2F3,E2F5,EDNRB,EGR1,EHF,EIF5A2,ELAVL1,ELF1,ELK4,ERG,ESRRG,ETF1,EZR,FABP4,FAM105B,FBN1,FOXJ2,FOXN3,FOXO3,FRK,F…
GO:BP	positive regulation of cellular metabolic process	GO:0031325	3.52543e-24	ABL1,ACVR1,ACVR2A,ACVR2B,ADAM9,ADRA2A,AFAP1L2,AKTIP,ANTXR1,APLNR,ARF4,ARPP19,ASH1L,ATAD2B,ATF1,ATG5,AUTS2,AXIN2,BCAS3,BCL9L,BCLAF1,BMP7,BMPER,BMPR2,C9ORF72,CAMK4,CBFB,CCNK,CCNT2,CDC7,CDK1,CDON,CHURC1,CLOCK,CNOT6,CREB1,CREB3L2,CRKL,CSRNP3,CUL3,DBF4,DCUN1D4,DDAH1,DGKQ,DNAJB2,DSCC1,DSTYK,DYRK2,E2F3,E2F5,EDAR,EGR1,EHF,EIF5A2,ELAVL1,ELF1,ELK4,ELOVL5,EPHA7,ERG,ESRRG,EYA2,EZR,FBXO22,FGF18,FOXJ2,FOXO3,FX…
GO:BP	organic substance biosynthetic process	GO:1901576	4.0816e-24	AARS2,ABCA1,ABL1,ACVR1,ACVR2A,ACVR2B,AFAP1L2,AFF2,AFF3,AGBL4,AK2,ARF4,ARPP19,ASH1L,ATAD2B,ATF1,ATG12,ATG5,ATXN1,ATXN1L,AUTS2,B3GAT1,B3GNT5,BACH2,BCAS3,BCL11A,BCL9L,BCLAF1,BHMT,BMP7,BMPER,BMPR2,BRWD1,C1GALT1,CAMK4,CBFB,CBX1,CCNE2,CCNK,CCNT2,CDC6,CDC7,CDK12,CDON,CDYL2,CENPF,CERS6,CHD5,CHKA,CHST6,CHURC1,CLOCK,CNOT6,CPEB2,CREB1,CREB3L2,CREG1,CRTC2,CSRNP3,CUL3,CYLD,DBF4,DGKQ,DHCR24,DLL4,DOLPP1,DPY19L1…
GO:BP	regulation of nucleobase-containing compound metabolic process	GO:0019219	4.27786e-24	ABL1,ACVR1,ACVR2A,ACVR2B,AFAP1L2,AFF2,AFF3,AGBL4,ARF4,ASH1L,ATAD2B,ATF1,ATXN1,ATXN1L,AUTS2,AXIN2,BACH2,BCAS3,BCL11A,BCL9L,BCLAF1,BMP7,BMPER,BMPR2,BRWD1,CALCR,CAMK4,CBFB,CBX1,CCNK,CCNT2,CDK12,CDON,CDYL2,CELF1,CENPF,CHD5,CHURC1,CLK4,CLOCK,CNOT6,CREB1,CREB3L2,CREG1,CRTC2,CSRNP3,CUL3,CYLD,DGKQ,DLL4,DSCC1,E2F3,E2F5,EDNRB,EGR1,EHF,ELAVL1,ELF1,ELK4,ERG,ESRRG,EYA2,EZR,FABP4,FAM105B,FBN1,FOXJ2,FOXN3,FOXO3…
GO:BP	cellular component organization or biogenesis	GO:0071840	5.67521e-24	AAK1,ABCA1,ABCC4,ABI2,ABL1,ADAM9,ADAMTS14,ADARB1,AIDA,AKTIP,ALG9,AMOT,AMOTL1,ANKRA2,ANKS4B,ANTXR1,AP1AR,APC,ARF4,ARHGAP26,ARHGEF26,ARID1A,ASCC3,ASH1L,ATAD2B,ATG12,ATG2B,ATG5,ATP8A1,ATP8B1,ATXN1L,AUTS2,AXIN2,BAIAP2,BCAS3,BCCIP,BET1L,BMP7,BMPR2,BRD1,BRWD1,BTBD3,C9ORF72,CACNA2D2,CACNB2,CADPS,CCNE2,CCP110,CD2AP,CDC27,CDC42BPA,CDC42BPB,CDH11,CDK1,CELF1,CEP350,CFDP1,CFL2,CHD5,CHMP2B,CHMP7,CHN1,CHORDC1,…
GO:BP	phosphate-containing compound metabolic process	GO:0006796	2.03628e-23	AAK1,ABL1,ACVR1,ACVR2A,ACVR2B,ADAM9,ADARB1,ADRA2A,AIDA,AK2,AKTIP,ALPK3,APLNR,ARPP19,ASH1L,AXIN2,BCCIP,BMP7,BMPER,BMPR2,BRAP,C9ORF72,CAMK2A,CAMK2N1,CAMK4,CAMKK2,CBLB,CCNE2,CCNJ,CCNJL,CCNK,CCNT2,CDC42BPA,CDC42BPB,CDC7,CDK1,CDK12,CDK14,CDK19,CDON,CHKA,CHORDC1,CLK4,COL4A3BP,CREB1,CRKL,CSNK1A1,CSNK1G1,CSRNP3,CTTNBP2NL,CYLD,DBF4,DGKD,DGKE,DGKQ,DNAJC15,DRD1,DSTYK,DUSP7,DYRK2,EDAR,EEF2K,ELOVL5,EPHA7,EPHB…
GO:BP	phosphorus metabolic process	GO:0006793	2.12765e-23	AAK1,ABL1,ACVR1,ACVR2A,ACVR2B,ADAM9,ADARB1,ADRA2A,AIDA,AK2,AKTIP,ALPK3,APLNR,ARPP19,ASH1L,AXIN2,BCCIP,BMP7,BMPER,BMPR2,BRAP,C9ORF72,CAMK2A,CAMK2N1,CAMK4,CAMKK2,CBLB,CCNE2,CCNJ,CCNJL,CCNK,CCNT2,CDC42BPA,CDC42BPB,CDC7,CDK1,CDK12,CDK14,CDK19,CDON,CHKA,CHORDC1,CLK4,COL4A3BP,CREB1,CRKL,CSNK1A1,CSNK1G1,CSRNP3,CTTNBP2NL,CYLD,DBF4,DGKD,DGKE,DGKQ,DNAJC15,DRD1,DSTYK,DUSP7,DYRK2,EDAR,EEF2K,ELOVL5,EPHA7,EPHB…
GO:BP	cellular biosynthetic process	GO:0044249	2.95385e-23	AARS2,ABCA1,ABL1,ACVR1,ACVR2A,ACVR2B,AFAP1L2,AFF2,AFF3,AGBL4,AK2,ARF4,ARPP19,ASH1L,ATAD2B,ATF1,ATG12,ATG5,ATXN1,ATXN1L,AUTS2,B3GAT1,B3GNT5,BACH2,BCAS3,BCL11A,BCL9L,BCLAF1,BHMT,BMP7,BMPER,BMPR2,BRWD1,C1GALT1,CAMK4,CBFB,CBX1,CCNE2,CCNK,CCNT2,CDC6,CDC7,CDK12,CDON,CDYL2,CENPF,CERS6,CHD5,CHKA,CHST6,CHURC1,CLOCK,CNOT6,CPEB2,CREB1,CREB3L2,CREG1,CRTC2,CSRNP3,CUL3,CYLD,DAGLA,DBF4,DDAH1,DGKQ,DLL4,DOLPP1,DP…
GO:BP	regulation of nucleic acid-templated transcription	GO:1903506	1.25988e-22	ABL1,ACVR1,ACVR2A,ACVR2B,AFAP1L2,AFF2,AFF3,AGBL4,ARF4,ASH1L,ATAD2B,ATF1,ATXN1,ATXN1L,AUTS2,BACH2,BCAS3,BCL11A,BCL9L,BCLAF1,BMP7,BMPER,BMPR2,BRWD1,CAMK4,CBFB,CBX1,CCNK,CCNT2,CDK12,CDON,CDYL2,CENPF,CHD5,CHURC1,CLOCK,CNOT6,CREB1,CREB3L2,CREG1,CRTC2,CSRNP3,CUL3,CYLD,DGKQ,DLL4,E2F3,E2F5,EDNRB,EGR1,EHF,ELF1,ELK4,ERG,ESRRG,EZR,FABP4,FAM105B,FBN1,FOXJ2,FOXN3,FOXO3,FRK,FZD2,FZD4,GALR1,GCG,GMEB2,GPBP1,GTF2…
GO:BP	regulation of RNA biosynthetic process	GO:2001141	1.25988e-22	ABL1,ACVR1,ACVR2A,ACVR2B,AFAP1L2,AFF2,AFF3,AGBL4,ARF4,ASH1L,ATAD2B,ATF1,ATXN1,ATXN1L,AUTS2,BACH2,BCAS3,BCL11A,BCL9L,BCLAF1,BMP7,BMPER,BMPR2,BRWD1,CAMK4,CBFB,CBX1,CCNK,CCNT2,CDK12,CDON,CDYL2,CENPF,CHD5,CHURC1,CLOCK,CNOT6,CREB1,CREB3L2,CREG1,CRTC2,CSRNP3,CUL3,CYLD,DGKQ,DLL4,E2F3,E2F5,EDNRB,EGR1,EHF,ELF1,ELK4,ERG,ESRRG,EZR,FABP4,FAM105B,FBN1,FOXJ2,FOXN3,FOXO3,FRK,FZD2,FZD4,GALR1,GCG,GMEB2,GPBP1,GTF2…
GO:BP	regulation of transcription, DNA-templated	GO:0006355	1.53044e-22	ABL1,ACVR1,ACVR2A,ACVR2B,AFAP1L2,AFF2,AFF3,AGBL4,ARF4,ASH1L,ATAD2B,ATF1,ATXN1,ATXN1L,AUTS2,BACH2,BCAS3,BCL11A,BCL9L,BCLAF1,BMP7,BMPER,BMPR2,BRWD1,CAMK4,CBFB,CBX1,CCNK,CCNT2,CDK12,CDON,CENPF,CHD5,CHURC1,CLOCK,CREB1,CREB3L2,CREG1,CRTC2,CSRNP3,CUL3,CYLD,DGKQ,DLL4,E2F3,E2F5,EDNRB,EGR1,EHF,ELF1,ELK4,ERG,ESRRG,EZR,FABP4,FAM105B,FBN1,FOXJ2,FOXN3,FOXO3,FRK,FZD2,FZD4,GALR1,GCG,GMEB2,GPBP1,GTF2H5,GZF1,HNRN…
GO:BP	gene expression	GO:0010467	2.5434e-22	AARS2,ABL1,ACVR1,ACVR2A,ACVR2B,ADAMTS3,ADARB1,AFAP1L2,AFF2,AFF3,AGBL4,ALG9,ARF4,ASH1L,ATAD2B,ATF1,ATXN1,ATXN1L,AUTS2,AXIN2,BACH2,BCAS2,BCAS3,BCL11A,BCL9L,BCLAF1,BMP7,BMPER,BMPR2,BRWD1,C9ORF64,CALCR,CAMK2N1,CAMK4,CASR,CBFB,CBX1,CCNK,CCNT2,CDK12,CDON,CELF1,CENPF,CHD5,CHURC1,CLK4,CLOCK,CNOT6,CPE,CPEB2,CREB1,CREB3L2,CREG1,CRKL,CRTC2,CSRNP3,CUL3,CYLD,DCP1A,DDX46,DDX52,DGCR8,DGKQ,DHCR24,DHX40,DICER1,DL…
GO:BP	positive regulation of macromolecule metabolic process	GO:0010604	4.24762e-22	ABL1,ACVR1,ACVR2A,ACVR2B,ADAM9,ADRA2A,AFAP1L2,AKTIP,ANTXR1,APC,APLNR,ARF4,ASH1L,ATAD2B,ATF1,AUTS2,AXIN2,BCAS3,BCL9L,BCLAF1,BMP7,BMPER,BMPR2,CAMK2N1,CAMK4,CASR,CBFB,CCNK,CCNT2,CDC7,CDON,CHURC1,CLOCK,CNOT6,CREB1,CREB3L2,CRKL,CSRNP3,CUL3,DBF4,DCUN1D4,DGKQ,DLL4,DNAJB2,DRD1,DSCC1,DSTYK,DYRK2,E2F3,E2F5,EDAR,EGR1,EHF,EIF5A2,ELAVL1,ELF1,ELK4,EPHA7,ERG,ESRRG,EYA2,EZR,FBXO22,FGF18,FOXJ2,FOXO3,FXR1,FZD2,FZD…
GO:BP	nucleic acid-templated transcription	GO:0097659	4.28338e-22	ABL1,ACVR1,ACVR2A,ACVR2B,AFAP1L2,AFF2,AFF3,AGBL4,ARF4,ASH1L,ATAD2B,ATF1,ATXN1,ATXN1L,AUTS2,BACH2,BCAS3,BCL11A,BCL9L,BCLAF1,BMP7,BMPER,BMPR2,BRWD1,CAMK4,CBFB,CBX1,CCNK,CCNT2,CDK12,CDON,CDYL2,CENPF,CHD5,CHURC1,CLOCK,CNOT6,CREB1,CREB3L2,CREG1,CRTC2,CSRNP3,CUL3,CYLD,DGKQ,DLL4,E2F3,E2F5,EDNRB,EGR1,EHF,ELF1,ELK4,ELL,ELL2,ERG,ESRRG,EZR,FABP4,FAM105B,FBN1,FOXJ2,FOXN3,FOXO3,FRK,FZD2,FZD4,GALR1,GCG,GMEB2,G…
GO:BP	RNA biosynthetic process	GO:0032774	5.96373e-22	ABL1,ACVR1,ACVR2A,ACVR2B,AFAP1L2,AFF2,AFF3,AGBL4,ARF4,ASH1L,ATAD2B,ATF1,ATXN1,ATXN1L,AUTS2,BACH2,BCAS3,BCL11A,BCL9L,BCLAF1,BMP7,BMPER,BMPR2,BRWD1,CAMK4,CBFB,CBX1,CCNK,CCNT2,CDK12,CDON,CDYL2,CENPF,CHD5,CHURC1,CLOCK,CNOT6,CREB1,CREB3L2,CREG1,CRTC2,CSRNP3,CUL3,CYLD,DGKQ,DLL4,E2F3,E2F5,EDNRB,EGR1,EHF,ELF1,ELK4,ELL,ELL2,ERG,ESRRG,EZR,FABP4,FAM105B,FBN1,FOXJ2,FOXN3,FOXO3,FRK,FZD2,FZD4,GALR1,GCG,GMEB2,G…
GO:BP	transcription, DNA-templated	GO:0006351	6.96841e-22	ABL1,ACVR1,ACVR2A,ACVR2B,AFAP1L2,AFF2,AFF3,AGBL4,ARF4,ASH1L,ATAD2B,ATF1,ATXN1,ATXN1L,AUTS2,BACH2,BCAS3,BCL11A,BCL9L,BCLAF1,BMP7,BMPER,BMPR2,BRWD1,CAMK4,CBFB,CBX1,CCNK,CCNT2,CDK12,CDON,CENPF,CHD5,CHURC1,CLOCK,CREB1,CREB3L2,CREG1,CRTC2,CSRNP3,CUL3,CYLD,DGKQ,DLL4,E2F3,E2F5,EDNRB,EGR1,EHF,ELF1,ELK4,ELL,ELL2,ERG,ESRRG,EZR,FABP4,FAM105B,FBN1,FOXJ2,FOXN3,FOXO3,FRK,FZD2,FZD4,GALR1,GCG,GMEB2,GPBP1,GTF2H5,…
GO:BP	protein phosphorylation	GO:0006468	1.14316e-21	AAK1,ABL1,ACVR1,ACVR2A,ACVR2B,ADAM9,ADARB1,ADRA2A,AIDA,AKTIP,ALPK3,APLNR,ASH1L,AXIN2,BCCIP,BMP7,BMPER,BMPR2,BRAP,C9ORF72,CAMK2A,CAMK2N1,CAMK4,CAMKK2,CBLB,CCNE2,CCNJ,CCNJL,CCNK,CCNT2,CDC42BPA,CDC42BPB,CDC7,CDK1,CDK12,CDK14,CDK19,CDON,CHORDC1,CLK4,CREB1,CRKL,CSNK1A1,CSNK1G1,CYLD,DBF4,DGKQ,DRD1,DSTYK,DUSP7,DYRK2,EDAR,EEF2K,EPHA7,EPHB1,ERRFI1,EZR,FABP4,FGF18,FRK,FXR1,FZD4,GCG,GRK5,GRK6,GSK3B,GTF2H5,H…
GO:BP	positive regulation of nitrogen compound metabolic process	GO:0051173	1.46511e-21	ABL1,ACVR1,ACVR2A,ACVR2B,ADAM9,ADRA2A,AFAP1L2,AKTIP,ANTXR1,APC,APLNR,ARF4,ASH1L,ATAD2B,ATF1,AUTS2,AXIN2,BCAS3,BCL9L,BCLAF1,BMP7,BMPER,BMPR2,CAMK4,CBFB,CCNK,CCNT2,CDON,CHURC1,CLOCK,CNOT6,CREB1,CREB3L2,CRKL,CSRNP3,CUL3,DBF4,DCUN1D4,DDAH1,DGKQ,DNAJB2,DSCC1,DSTYK,E2F3,E2F5,EDAR,EGR1,EHF,EIF5A2,ELAVL1,ELF1,ELK4,EPHA7,ERG,ESRRG,EYA2,EZR,FBXO22,FGF18,FOXJ2,FOXO3,FXR1,FZD2,FZD4,GALR1,GCG,GMEB2,GPBP1,GSK3…
GO:BP	cell differentiation	GO:0030154	2.52286e-21	ABL1,ACVR1,ACVR2A,ACVR2B,ADAM9,ADARB1,ALPK3,AMOT,ANTXR1,AP1AR,AP1G1,APC,APLNR,ARF4,ARHGEF26,ATG5,AXIN2,BAIAP2,BCCIP,BMP7,BMPR2,BTBD3,C9ORF72,CACNA2D2,CALCR,CAMK4,CASP3,CBFB,CDH11,CDK1,CDK12,CDON,CHD5,CHN1,CLOCK,CLRN1,COL12A1,COL25A1,CREB1,CREB3L2,CRKL,CRMP1,CSF1,CTSB,CYLD,DAGLA,DCDC2,DCX,DLL4,DPYSL2,DRD1,EDNRB,EFNA5,EGR1,EHF,ELF1,ELK4,EPHA7,EPHB1,ERG,ERRFI1,EZR,FABP4,FBN1,FBXO22,FGF18,FLVCR1,FNDC…
GO:BP	cellular developmental process	GO:0048869	2.62774e-21	ABL1,ACVR1,ACVR2A,ACVR2B,ADAM9,ADARB1,ALPK3,AMOT,ANTXR1,AP1AR,AP1G1,APC,APLNR,ARF4,ARHGEF26,ATG5,AXIN2,BAIAP2,BCCIP,BMP7,BMPR2,BRWD1,BTBD3,C9ORF72,CACNA2D2,CALCR,CAMK4,CASP3,CBFB,CDH11,CDK1,CDK12,CDON,CFDP1,CHD5,CHN1,CLOCK,CLRN1,COL12A1,COL25A1,COL4A3BP,CREB1,CREB3L2,CRKL,CRMP1,CSF1,CTSB,CUL3,CYLD,DAGLA,DCDC2,DCX,DLL4,DPYSL2,DRD1,EDNRB,EFNA5,EGR1,EHF,ELF1,ELK4,EPHA7,EPHB1,ERG,ERMN,ERRFI1,EZR,FABP…
GO:BP	signal transduction	GO:0007165	7.97825e-21	AAK1,ABCA1,ABL1,ACVR1,ACVR2A,ACVR2B,ADAM9,ADAMTS3,ADRA2A,ADRB1,AFAP1L2,AIDA,AMOT,AMOTL1,ANK2,APC,APLNR,ARHGAP26,ARHGEF12,ARHGEF26,ARHGEF37,ARHGEF6,ASB3,ASH1L,AXIN2,BCL9L,BCLAF1,BDKRB2,BMP7,BMPER,BMPR2,BRAP,C9ORF72,CALCR,CALCRL,CAMK2N1,CAMKK2,CASR,CBLB,CD2AP,CDC42BPA,CDC42BPB,CDK12,CDON,CHN1,CLOCK,CNKSR2,COL4A3BP,CPE,CREB3L2,CRKL,CSF1,CSNK1A1,CSNK1G1,CUL3,CYLD,DAGLA,DCDC2,DCX,DGKD,DGKE,DGKQ,DICER1…
GO:BP	RNA metabolic process	GO:0016070	1.03596e-20	AARS2,ABL1,ACVR1,ACVR2A,ACVR2B,ADARB1,AFAP1L2,AFF2,AFF3,AGBL4,ALG9,ARF4,ASH1L,ATAD2B,ATF1,ATXN1,ATXN1L,AUTS2,AXIN2,BACH2,BCAS2,BCAS3,BCL11A,BCL9L,BCLAF1,BMP7,BMPER,BMPR2,BRWD1,C9ORF64,CALCR,CAMK4,CBFB,CBX1,CCNK,CCNT2,CDK12,CDON,CDYL2,CELF1,CENPF,CHD5,CHURC1,CLK4,CLOCK,CNOT6,CREB1,CREB3L2,CREG1,CRTC2,CSRNP3,CUL3,CYLD,DCP1A,DDX46,DDX52,DGCR8,DGKQ,DHX40,DICER1,DLL4,E2F3,E2F5,EDNRB,EGR1,EHF,ELAVL1,EL…
GO:BP	phosphorylation	GO:0016310	2.08429e-20	AAK1,ABL1,ACVR1,ACVR2A,ACVR2B,ADAM9,ADARB1,ADRA2A,AIDA,AK2,AKTIP,ALPK3,APLNR,ASH1L,AXIN2,BCCIP,BMP7,BMPER,BMPR2,BRAP,C9ORF72,CAMK2A,CAMK2N1,CAMK4,CAMKK2,CBLB,CCNE2,CCNJ,CCNJL,CCNK,CCNT2,CDC42BPA,CDC42BPB,CDC7,CDK1,CDK12,CDK14,CDK19,CDON,CHKA,CHORDC1,CLK4,COL4A3BP,CREB1,CRKL,CSNK1A1,CSNK1G1,CYLD,DBF4,DGKD,DGKE,DGKQ,DNAJC15,DRD1,DSTYK,DUSP7,DYRK2,EDAR,EEF2K,EPHA7,EPHB1,ERRFI1,ETNK1,EZR,FABP4,FAM126…
GO:BP	regulation of biological quality	GO:0065008	2.11438e-20	AAK1,AARS2,ABCA1,ABL1,ACVR2A,ACVR2B,ADAMTS5,ADRA2A,ADRB1,AP1AR,AP2B1,APLNR,ARF4,ATG5,ATP2B2,ATP6V0A2,ATP7A,ATP8A1,ATP8B1,AXIN2,BAIAP2,BDKRB2,BMP7,BMPR2,BRWD1,CACNB2,CADPS,CALCR,CASP3,CASR,CCNE2,CDC37L1,CFDP1,CHMP2B,CLOCK,CLRN1,COL4A3BP,CPE,CREB1,CRKL,CUL3,CXORF21,CYLD,DAGLA,DDAH1,DGKQ,DIO2,DNM3,DPYSL2,DRAM2,DRD1,EDNRB,EGR1,ELAVL1,ENPP4,EPHA7,EPHB1,ERAP1,ERC2,ERMN,ESRRG,EYA2,EZR,F11,FABP4,FAM155A,…
GO:BP	nucleic acid metabolic process	GO:0090304	2.73528e-19	AARS2,ABL1,ACVR1,ACVR2A,ACVR2B,ADARB1,AFAP1L2,AFF2,AFF3,AGBL4,ALG9,ARF4,ASCC3,ASH1L,ATAD2B,ATF1,ATXN1,ATXN1L,AUTS2,AXIN2,BACH2,BCAS2,BCAS3,BCL11A,BCL9L,BCLAF1,BMP7,BMPER,BMPR2,BRWD1,C9ORF64,CALCR,CAMK4,CBFB,CBX1,CCNE2,CCNK,CCNT2,CDC6,CDC7,CDK12,CDON,CDYL2,CELF1,CENPF,CHD5,CHURC1,CLK4,CLOCK,CNOT6,CREB1,CREB3L2,CREG1,CRTC2,CSRNP3,CUL3,CYLD,DCP1A,DDX46,DDX52,DGCR8,DGKQ,DHX40,DICER1,DLL4,DSCC1,E2F3,E…
GO:BP	anatomical structure morphogenesis	GO:0009653	6.93798e-19	ABL1,ACVR1,ACVR2A,ACVR2B,ADAM9,ADARB1,AFF3,AMOT,AMOTL1,ANTXR1,AP1AR,APLNR,ARHGEF26,ASH1L,ATRN,ATRNL1,AXIN2,BAIAP2,BCAS3,BMP7,BMPER,BMPR2,BRWD1,BTBD3,C1GALT1,C9ORF72,CALCRL,CDH11,CDON,CFDP1,CHN1,CLRN1,COL12A1,COL13A1,COL25A1,COL4A3BP,CPE,CREB1,CRKL,CRMP1,CUL3,DCDC2,DCX,DICER1,DLL4,DPYSL2,E2F5,EDAR,EFNA5,EPHA7,EPHB1,ERMN,ERRFI1,EZR,FBN1,FGF18,FLVCR1,FMN1,FOXN3,FOXO3,FZD2,FZD3,FZD4,GZF1,HOXA11,HOXD9…
GO:BP	macromolecule localization	GO:0033036	8.27875e-19	AAK1,ABCA1,ABCA3,ABCC4,ABL1,ACVR2B,ADAM9,ADRA2A,AKAP10,AKAP11,AKTIP,AMOT,ANKS4B,AP1AR,AP1G1,AP2B1,AP4E1,APOLD1,ARF4,ARFIP2,ARL4A,ATG5,ATP8A1,ATP8B1,AXIN2,BCAS3,BET1L,BMP7,CADM1,CCNE2,CD2AP,CDK1,CENPF,CHMP2B,CHMP7,CLOCK,CLTC,COL4A3BP,CPE,CRKL,CYLD,DCP1A,DHCR24,DNAJC15,DNM3,DPP10,DRD1,EFR3A,EIF5A2,ESYT2,EZR,FABP4,FAM126A,FAM91A1,FBN1,FRMD4A,FZD4,GALR1,GCC2,GCG,GLTP,GLUD1,GOSR2,GOT2,HMGCR,HOOK3,INHB…
GO:BP	nucleobase-containing compound biosynthetic process	GO:0034654	1.28338e-18	ABL1,ACVR1,ACVR2A,ACVR2B,AFAP1L2,AFF2,AFF3,AGBL4,AK2,ARF4,ASH1L,ATAD2B,ATF1,ATXN1,ATXN1L,AUTS2,BACH2,BCAS3,BCL11A,BCL9L,BCLAF1,BMP7,BMPER,BMPR2,BRWD1,CAMK4,CBFB,CBX1,CCNK,CCNT2,CDK12,CDON,CDYL2,CENPF,CHD5,CHURC1,CLOCK,CNOT6,CREB1,CREB3L2,CREG1,CRTC2,CSRNP3,CUL3,CYLD,DGKQ,DLL4,DSCC1,E2F3,E2F5,EDNRB,EGR1,EHF,ELF1,ELK4,ELL,ELL2,ELOVL5,ERG,ESRRG,EZR,FABP4,FAM105B,FBN1,FOXJ2,FOXN3,FOXO3,FRK,FZD2,FZD4,…
GO:BP	regulation of signaling	GO:0023051	1.56069e-18	AAK1,ABCA1,ABL1,ACVR1,ACVR2A,ACVR2B,ADAM9,ADAMTS3,ADRA2A,AFAP1L2,AIDA,AMOT,AP1AR,APC,APLNR,ARHGAP26,ARHGEF12,ARHGEF26,ARHGEF37,ARHGEF6,ASH1L,AXIN2,BAIAP2,BCL9L,BCLAF1,BMP7,BMPER,BMPR2,BRAP,C9ORF72,CACNA2D2,CACNB2,CAMK2N1,CBLB,CD2AP,CDH11,CDK12,CDON,CHN1,CLOCK,CNKSR2,CREB1,CRKL,CSNK1A1,CSNK1G1,CUL3,CYLD,DCDC2,DGKE,DGKQ,DLL4,DRD1,DSTYK,DUSP7,EDAR,EGR1,ELF1,EPHA7,EPHB1,ERRFI1,EYA2,EZR,FAM105B,FBN1,F…
GO:BP	intracellular signal transduction	GO:0035556	1.57654e-18	ABCA1,ABL1,ADAM9,ADRA2A,ADRB1,AIDA,AMOT,AMOTL1,APLNR,ARHGAP26,ARHGEF12,ARHGEF26,ARHGEF37,ARHGEF6,ASB3,ASH1L,BCLAF1,BMP7,BMPER,BRAP,C9ORF72,CALCR,CAMK2N1,CAMKK2,CD2AP,CDC42BPA,CDC42BPB,CDK12,CDON,CHN1,CRKL,CUL3,CYLD,DCDC2,DCX,DGKD,DGKE,DGKQ,DICER1,DOCK7,DRD1,DSTYK,DUSP7,DYRK2,EDAR,EDNRB,EPHA7,EPHB1,EZR,FGF18,FOXO3,FZD4,GCG,GPR65,HMGCR,HTT,INHBA,ITCH,JMY,KALRN,KAT7,KCTD9,KIAA1024,KL,KSR2,LPAR1,MAGI…
GO:BP	organic substance transport	GO:0071702	2.95246e-18	ABCA1,ABCA3,ABCC4,ABL1,ACVR2B,ADAM9,ADRA2A,AKTIP,AP1G1,AP2B1,AP4E1,APOLD1,AQP9,ARFIP2,ARL4A,ATG5,ATP8A1,ATP8B1,BCAS3,BET1L,BMP7,CADM1,CADPS,CD2AP,CENPF,CHMP2B,CHMP7,CLOCK,CLTC,COL4A3BP,CPE,DNAJC15,DNM3,DRD1,EIF5A2,ESYT2,EZR,FABP4,FAM91A1,FLVCR1,FLVCR2,FRMD4A,FZD4,GALR1,GCC2,GCG,GLTP,GLUD1,GOSR2,GOT2,HMGCR,INHBA,KPNA1,LCA5,MED1,MON2,MTTP,NAPG,NEDD4,NMUR2,NR3C2,NSF,NUP35,NUS1,OPHN1,OSBPL7,OSBPL8,PA…
GO:BP	regulation of cell communication	GO:0010646	3.58213e-18	AAK1,ABCA1,ABL1,ACVR1,ACVR2A,ACVR2B,ADAM9,ADAMTS3,ADRA2A,AFAP1L2,AIDA,AMOT,APC,APLNR,ARHGAP26,ARHGEF12,ARHGEF26,ARHGEF37,ARHGEF6,ASH1L,AXIN2,BAIAP2,BCL9L,BCLAF1,BMP7,BMPER,BMPR2,BRAP,C9ORF72,CACNA2D2,CACNB2,CAMK2N1,CBLB,CD2AP,CDH11,CDK12,CDON,CHN1,CLOCK,CNKSR2,CREB1,CRKL,CSNK1A1,CSNK1G1,CUL3,CYLD,DCDC2,DGKE,DGKQ,DLL4,DRD1,DSTYK,DUSP7,EDAR,EGR1,ELF1,EPHA7,EPHB1,ERRFI1,EYA2,EZR,FAM105B,FBN1,FBXL17,…
GO:BP	aromatic compound biosynthetic process	GO:0019438	4.56346e-18	ABL1,ACVR1,ACVR2A,ACVR2B,AFAP1L2,AFF2,AFF3,AGBL4,AK2,ARF4,ASH1L,ATAD2B,ATF1,ATXN1,ATXN1L,AUTS2,BACH2,BCAS3,BCL11A,BCL9L,BCLAF1,BMP7,BMPER,BMPR2,BRWD1,CAMK4,CBFB,CBX1,CCNK,CCNT2,CDK12,CDON,CDYL2,CENPF,CHD5,CHURC1,CLOCK,CNOT6,CREB1,CREB3L2,CREG1,CRTC2,CSRNP3,CUL3,CYLD,DGKQ,DLL4,DSCC1,E2F3,E2F5,EDNRB,EGR1,EHF,ELF1,ELK4,ELL,ELL2,ELOVL5,ERG,ESRRG,EZR,FABP4,FAM105B,FBN1,FOXJ2,FOXN3,FOXO3,FRK,FZD2,FZD4,…
GO:BP	heterocycle biosynthetic process	GO:0018130	6.78691e-18	ABL1,ACVR1,ACVR2A,ACVR2B,AFAP1L2,AFF2,AFF3,AGBL4,AK2,ARF4,ASH1L,ATAD2B,ATF1,ATXN1,ATXN1L,AUTS2,BACH2,BCAS3,BCL11A,BCL9L,BCLAF1,BMP7,BMPER,BMPR2,BRWD1,CAMK4,CBFB,CBX1,CCNK,CCNT2,CDK12,CDON,CDYL2,CENPF,CHD5,CHURC1,CLOCK,CNOT6,CREB1,CREB3L2,CREG1,CRTC2,CSRNP3,CUL3,CYLD,DGKQ,DLL4,DSCC1,E2F3,E2F5,EDNRB,EGR1,EHF,ELF1,ELK4,ELL,ELL2,ELOVL5,ERG,ESRRG,EZR,FABP4,FAM105B,FBN1,FOXJ2,FOXN3,FOXO3,FRK,FZD2,FZD4,…
GO:BP	positive regulation of cellular biosynthetic process	GO:0031328	1.27403e-17	ACVR1,ACVR2A,AFAP1L2,ARF4,ARPP19,ASH1L,ATAD2B,ATF1,AUTS2,BCAS3,BCL9L,BCLAF1,BMP7,BMPR2,CAMK4,CBFB,CCNK,CCNT2,CDC7,CDON,CHURC1,CLOCK,CNOT6,CREB1,CREB3L2,CSRNP3,DBF4,DDAH1,DSCC1,DYRK2,E2F3,E2F5,EGR1,EHF,EIF5A2,ELAVL1,ELF1,ELK4,ELOVL5,ERG,ESRRG,FOXJ2,FOXO3,FXR1,FZD2,FZD4,GALR1,GCG,GMEB2,GPBP1,HOXA11,HOXD9,INHBA,IRF4,JMY,KAT2B,KAT7,KDM1B,KLF10,KLF13,LHX8,LPGAT1,LRP6,MAFG,MAP3K12,MBTPS2,MED1,MED12L,ME…
GO:BP	regulation of protein metabolic process	GO:0051246	1.72158e-17	ABL1,ACVR1,ACVR2A,ACVR2B,ADAM9,ADARB1,ADRA2A,AIDA,AKTIP,ANTXR1,APC,APLNR,ARPP19,ASH1L,ATG5,AUTS2,AXIN2,BCCIP,BMP7,BMPER,BMPR2,C9ORF72,CAMK2N1,CBLB,CCNE2,CCNJ,CCNJL,CCNK,CCNT2,CDK12,CDON,CHORDC1,CPEB2,CRKL,CUL3,CYLD,DBF4,DCUN1D4,DGKQ,DHCR24,DNAJB2,DRD1,DSTYK,DUSP7,EDAR,EDNRB,EEF2K,EGR1,EIF5A2,ELAVL1,EPHA7,EPHB1,ERRFI1,ETF1,EZR,FABP4,FBXO22,FGF18,FXR1,FZD4,GCG,GSK3B,HMGCR,HTT,INHBA,IQGAP1,IRF4,ITCH…
GO:BP	positive regulation of biosynthetic process	GO:0009891	2.87543e-17	ACVR1,ACVR2A,AFAP1L2,ARF4,ARPP19,ASH1L,ATAD2B,ATF1,AUTS2,BCAS3,BCL9L,BCLAF1,BMP7,BMPR2,CAMK4,CBFB,CCNK,CCNT2,CDC7,CDON,CHURC1,CLOCK,CNOT6,CREB1,CREB3L2,CSRNP3,DBF4,DDAH1,DSCC1,DYRK2,E2F3,E2F5,EGR1,EHF,EIF5A2,ELAVL1,ELF1,ELK4,ELOVL5,ERG,ESRRG,FOXJ2,FOXO3,FXR1,FZD2,FZD4,GALR1,GCG,GMEB2,GPBP1,HOXA11,HOXD9,INHBA,IRF4,JMY,KAT2B,KAT7,KDM1B,KLF10,KLF13,LHX8,LPGAT1,LRP6,MAFG,MAP3K12,MBTPS2,MED1,MED12L,ME…
GO:BP	nucleobase-containing compound metabolic process	GO:0006139	3.11374e-17	AARS2,ABL1,ACVR1,ACVR2A,ACVR2B,ADARB1,AFAP1L2,AFF2,AFF3,AGBL4,AK2,ALG9,ARF4,ASCC3,ASH1L,ATAD2B,ATF1,ATXN1,ATXN1L,AUTS2,AXIN2,BACH2,BCAS2,BCAS3,BCL11A,BCL9L,BCLAF1,BMP7,BMPER,BMPR2,BRWD1,C9ORF64,CALCR,CAMK4,CBFB,CBX1,CCNE2,CCNK,CCNT2,CDC6,CDC7,CDK12,CDON,CDYL2,CELF1,CENPF,CHD5,CHURC1,CLK4,CLOCK,CNOT6,CREB1,CREB3L2,CREG1,CRTC2,CSRNP3,CUL3,CYLD,DCP1A,DDX46,DDX52,DGCR8,DGKQ,DHX40,DICER1,DLL4,DSCC1,E2…
GO:BP	cellular localization	GO:0051641	3.68591e-17	ABCA1,ABL1,ADRA2A,AKTIP,AMOT,ANKRD50,AP1AR,AP1G1,AP2B1,AP4E1,APLNR,ARF4,ARFIP2,ARL4A,ATG5,AXIN2,BCAS3,BCCIP,BET1L,BMP7,CACNB2,CADPS,CCNE2,CD2AP,CDK1,CENPF,CHMP2B,CHMP7,CLTC,COL4A3BP,CPE,CREB3L2,CRKL,CUL3,CYLD,DCP1A,DENND1B,DGKQ,DNAJC15,DNM1L,DNM3,DPP10,DRD1,EFR3A,ERC2,ESYT2,EXOC6,EZR,FAM109A,FAM126A,FAM155A,FAM91A1,FBXO22,FYCO1,GCC2,GCG,GOSR2,HOOK3,HTT,ITGA4,JPH1,KAT7,KIF1B,KIF3A,KLHL20,KPNA1,LAM…
GO:BP	organic cyclic compound biosynthetic process	GO:1901362	3.84961e-17	ABL1,ACVR1,ACVR2A,ACVR2B,AFAP1L2,AFF2,AFF3,AGBL4,AK2,ARF4,ASH1L,ATAD2B,ATF1,ATXN1,ATXN1L,AUTS2,BACH2,BCAS3,BCL11A,BCL9L,BCLAF1,BMP7,BMPER,BMPR2,BRWD1,CAMK4,CBFB,CBX1,CCNK,CCNT2,CDK12,CDON,CDYL2,CENPF,CHD5,CHURC1,CLOCK,CNOT6,CREB1,CREB3L2,CREG1,CRTC2,CSRNP3,CUL3,CYLD,DGKQ,DHCR24,DLL4,DSCC1,E2F3,E2F5,EDNRB,EGR1,EHF,ELF1,ELK4,ELL,ELL2,ELOVL5,ERG,ESRRG,EZR,FABP4,FAM105B,FBN1,FOXJ2,FOXN3,FOXO3,FRK,FZD…
GO:BP	cellular aromatic compound metabolic process	GO:0006725	8.32553e-17	AARS2,ABL1,ACVR1,ACVR2A,ACVR2B,ADARB1,AFAP1L2,AFF2,AFF3,AGBL4,AK2,ALG9,ARF4,ASCC3,ASH1L,ATAD2B,ATF1,ATXN1,ATXN1L,AUTS2,AXIN2,BACH2,BCAS2,BCAS3,BCL11A,BCL9L,BCLAF1,BMP7,BMPER,BMPR2,BRWD1,C9ORF64,CALCR,CAMK4,CBFB,CBX1,CCNE2,CCNK,CCNT2,CDC6,CDC7,CDK12,CDON,CDYL2,CELF1,CENPF,CHD5,CHURC1,CLK4,CLOCK,CNOT6,CREB1,CREB3L2,CREG1,CRTC2,CSRNP3,CUL3,CYLD,DCP1A,DDX46,DDX52,DGCR8,DGKQ,DHX40,DICER1,DIO2,DLL4,DRD…
GO:BP	regulation of transcription by RNA polymerase II	GO:0006357	1.04459e-16	ABL1,ACVR1,ACVR2A,ACVR2B,ARF4,ASH1L,ATAD2B,ATF1,ATXN1,ATXN1L,AUTS2,BCAS3,BCL11A,BCL9L,BMP7,BMPER,BMPR2,BRWD1,CBFB,CCNK,CCNT2,CDK12,CDON,CHD5,CLOCK,CREB1,CREB3L2,CSRNP3,CUL3,DGKQ,DLL4,E2F3,E2F5,EDNRB,EGR1,EHF,ELF1,ELK4,ERG,ESRRG,EZR,FBN1,FOXJ2,FOXO3,FRK,GALR1,GCG,GMEB2,GTF2H5,GZF1,HNRNPK,HOXD9,INHBA,IRF4,JMY,KAT2B,KAT7,KDM1B,KLF10,KLF11,KLF12,KLF13,KLF8,LCORL,LHX8,LRP6,MAFG,MBTPS2,MDM4,MECP2,MED1,…
GO:BP	protein localization	GO:0008104	1.24039e-16	AAK1,ABCA1,ABL1,ACVR2B,ADAM9,ADRA2A,AKAP10,AKAP11,AKTIP,AMOT,ANKS4B,AP1AR,AP1G1,AP2B1,AP4E1,ARF4,ARFIP2,ARL4A,ATG5,AXIN2,BCAS3,BET1L,BMP7,CADM1,CCNE2,CD2AP,CDK1,CENPF,CHMP2B,CHMP7,CLOCK,CLTC,CPE,CRKL,CYLD,DCP1A,DHCR24,DNAJC15,DNM3,DPP10,DRD1,EFR3A,EIF5A2,EZR,FAM126A,FAM91A1,FBN1,FRMD4A,GCC2,GCG,GLUD1,GOSR2,HMGCR,HOOK3,ITGA4,KAT7,KPNA1,LAMP3,LCA5,LRP4,LRP6,MAGI2,MAU2,MED1,MGAT3,MON2,MTTP,MZT1,NAPG…
GO:BP	transcription by RNA polymerase II	GO:0006366	1.30066e-16	ABL1,ACVR1,ACVR2A,ACVR2B,ARF4,ASH1L,ATAD2B,ATF1,ATXN1,ATXN1L,AUTS2,BCAS3,BCL11A,BCL9L,BMP7,BMPER,BMPR2,BRWD1,CBFB,CCNK,CCNT2,CDK12,CDON,CHD5,CLOCK,CREB1,CREB3L2,CSRNP3,CUL3,DGKQ,DLL4,E2F3,E2F5,EDNRB,EGR1,EHF,ELF1,ELK4,ELL,ELL2,ERG,ESRRG,EZR,FBN1,FOXJ2,FOXO3,FRK,GALR1,GCG,GMEB2,GTF2H5,GZF1,HNRNPK,HOXD9,INHBA,IRF4,JMY,KAT2B,KAT7,KDM1B,KLF10,KLF11,KLF12,KLF13,KLF8,LCORL,LHX8,LRP6,MAFG,MBTPS2,MDM4,ME…
GO:BP	cellular nitrogen compound biosynthetic process	GO:0044271	2.78465e-16	AARS2,ABL1,ACVR1,ACVR2A,ACVR2B,AFAP1L2,AFF2,AFF3,AGBL4,AK2,ARF4,ASH1L,ATAD2B,ATF1,ATXN1,ATXN1L,AUTS2,BACH2,BCAS3,BCL11A,BCL9L,BCLAF1,BMP7,BMPER,BMPR2,BRWD1,CAMK4,CBFB,CBX1,CCNK,CCNT2,CDK12,CDON,CDYL2,CENPF,CERS6,CHD5,CHURC1,CLOCK,CNOT6,CPEB2,CREB1,CREB3L2,CREG1,CRTC2,CSRNP3,CUL3,CYLD,DDAH1,DGKQ,DLL4,DSCC1,E2F3,E2F5,EDNRB,EGR1,EHF,EIF5A2,ELAVL1,ELF1,ELK4,ELL,ELL2,ELOVL5,ERG,ESRRG,ETF1,EZR,FABP4,FA…
GO:BP	heterocycle metabolic process	GO:0046483	5.51239e-16	AARS2,ABL1,ACVR1,ACVR2A,ACVR2B,ADARB1,AFAP1L2,AFF2,AFF3,AGBL4,AK2,ALG9,ARF4,ASCC3,ASH1L,ATAD2B,ATF1,ATXN1,ATXN1L,AUTS2,AXIN2,BACH2,BCAS2,BCAS3,BCL11A,BCL9L,BCLAF1,BMP7,BMPER,BMPR2,BRWD1,C9ORF64,CALCR,CAMK4,CBFB,CBX1,CCNE2,CCNK,CCNT2,CDC6,CDC7,CDK12,CDON,CDYL2,CELF1,CENPF,CHD5,CHURC1,CLK4,CLOCK,CNOT6,CREB1,CREB3L2,CREG1,CRTC2,CSRNP3,CUL3,CYLD,DCP1A,DDX46,DDX52,DGCR8,DGKQ,DHX40,DICER1,DLL4,DSCC1,E2…
GO:BP	nervous system development	GO:0007399	5.56397e-16	ABL1,ACVR2B,ADARB1,ARF4,ATRN,ATXN1,ATXN1L,B3GNT5,BAIAP2,BMP7,BMPR2,BTBD3,C9ORF72,CASP3,CDH11,CDON,CENPF,CHN1,CLRN1,COL25A1,CREB1,CRKL,CRMP1,DAGLA,DCDC2,DCX,DLL4,DPYSL2,DRD1,EDNRB,EFNA5,ENC1,EPHA7,EPHB1,FAM126A,FOXO3,FZD2,FZD3,FZD4,GABRA4,GABRG2,GFRA1,GLDN,GSK3B,HAPLN1,HOOK3,HOXD9,INHBA,IQGAP1,JAG2,KIF3A,LEPR,LHX8,LPAR1,LRP4,LRRTM2,LRRTM3,MAP3K13,MAP4K4,MAP6,MAPK4,MBP,MED1,MIB1,MTF1,NAV1,NCOA1,NCS…
GO:BP	positive regulation of macromolecule biosynthetic process	GO:0010557	6.13442e-16	ACVR1,ACVR2A,AFAP1L2,ARF4,ASH1L,ATAD2B,ATF1,AUTS2,BCAS3,BCL9L,BCLAF1,BMP7,BMPR2,CAMK4,CBFB,CCNK,CCNT2,CDC7,CDON,CHURC1,CLOCK,CNOT6,CREB1,CREB3L2,CSRNP3,DBF4,DSCC1,DYRK2,E2F3,E2F5,EGR1,EHF,EIF5A2,ELAVL1,ELF1,ELK4,ERG,ESRRG,FOXJ2,FOXO3,FXR1,FZD2,FZD4,GALR1,GCG,GMEB2,GPBP1,HOXA11,HOXD9,INHBA,IRF4,JMY,KAT2B,KAT7,KDM1B,KLF10,KLF13,LHX8,LRP6,MAFG,MAP3K12,MBTPS2,MED1,MED12L,MEIS2,MGA,MLXIP,MTF1,MYBL1,MY…
GO:BP	organic cyclic compound metabolic process	GO:1901360	6.14615e-16	AARS2,ABCA1,ABL1,ACVR1,ACVR2A,ACVR2B,ADARB1,AFAP1L2,AFF2,AFF3,AGBL4,AK2,ALG9,ARF4,ASCC3,ASH1L,ATAD2B,ATF1,ATXN1,ATXN1L,AUTS2,AXIN2,BACH2,BCAS2,BCAS3,BCL11A,BCL9L,BCLAF1,BMP7,BMPER,BMPR2,BRWD1,C9ORF64,CALCR,CAMK4,CBFB,CBX1,CCNE2,CCNK,CCNT2,CDC6,CDC7,CDK12,CDON,CDYL2,CELF1,CENPF,CHD5,CHURC1,CLK4,CLOCK,CNOT6,CREB1,CREB3L2,CREG1,CRTC2,CSRNP3,CUL3,CYLD,DCP1A,DDX46,DDX52,DGCR8,DGKQ,DHCR24,DHX40,DICER1,…
GO:BP	negative regulation of metabolic process	GO:0009892	8.1876e-16	ABL1,ACVR2B,ADAMTS5,ADARB1,ADRA2A,AGBL4,AIDA,AP1AR,ARPP19,ASH1L,ATAD2B,ATG5,ATXN1,ATXN1L,AXIN2,BCL11A,BCLAF1,BMP7,BMPR2,C9ORF72,CALCR,CAMK2N1,CBFB,CBLB,CBX1,CDYL2,CENPF,CHORDC1,CLOCK,CNOT6,CPEB2,CREB1,CRKL,CSRNP3,CUL3,CYLD,DCP1A,DGCR8,DGKQ,DHCR24,DICER1,DLL4,DNAJC15,DUSP7,E2F3,E2F5,EDNRB,EGR1,ELAVL1,ELK4,ERRFI1,EZR,FABP4,FEZ1,FOXN3,FOXO3,FRK,FXR1,GZF1,HELZ,HMGCR,HOXD9,IQGAP1,ITCH,ITIH5,KAT2B,KAT7…
GO:BP	cell development	GO:0048468	1.58817e-15	ABL1,ACVR1,ADARB1,ALPK3,ANTXR1,AP1AR,ARF4,ARHGEF26,ATG5,AXIN2,BAIAP2,BMP7,BMPR2,BTBD3,C9ORF72,CACNA2D2,CBFB,CDH11,CDON,CHN1,CLOCK,CLRN1,COL12A1,COL25A1,CREB1,CRKL,CRMP1,DCDC2,DCX,DLL4,DPYSL2,DRD1,EDNRB,EFNA5,EPHA7,EPHB1,EZR,FBN1,FBXO22,FGF18,FNDC3A,FOXO3,FZD2,FZD3,FZD4,GLDN,GSK3B,HOOK3,HOXA11,HOXD9,INHBA,IQGAP1,ITGA4,KBTBD8,KIF3A,L3MBTL3,LAMC1,LHX8,LPAR1,LRP4,MAP3K13,MAP4K4,MAP6,MAPK4,MED1,MIB1,M…
GO:BP	regulation of cellular protein metabolic process	GO:0032268	1.60414e-15	ABL1,ACVR1,ACVR2A,ACVR2B,ADAM9,ADARB1,ADRA2A,AIDA,AKTIP,ANTXR1,APLNR,ARPP19,ASH1L,ATG5,AUTS2,AXIN2,BCCIP,BMP7,BMPER,BMPR2,C9ORF72,CAMK2N1,CBLB,CCNE2,CCNJ,CCNJL,CCNK,CCNT2,CDK12,CDON,CHORDC1,CPEB2,CRKL,CUL3,CYLD,DBF4,DCUN1D4,DGKQ,DHCR24,DNAJB2,DRD1,DSTYK,DUSP7,EDAR,EDNRB,EEF2K,EGR1,EIF5A2,ELAVL1,EPHA7,EPHB1,ERRFI1,ETF1,EZR,FABP4,FBXO22,FGF18,FXR1,FZD4,GCG,GSK3B,HMGCR,HTT,INHBA,IQGAP1,ITCH,ITIH5,KA…
GO:BP	regulation of signal transduction	GO:0009966	1.9253e-15	AAK1,ABCA1,ABL1,ACVR1,ACVR2A,ACVR2B,ADAM9,ADAMTS3,ADRA2A,AFAP1L2,AIDA,AMOT,APC,APLNR,ARHGAP26,ARHGEF12,ARHGEF26,ARHGEF37,ARHGEF6,ASH1L,AXIN2,BCL9L,BCLAF1,BMP7,BMPER,BMPR2,BRAP,C9ORF72,CAMK2N1,CBLB,CD2AP,CDK12,CDON,CHN1,CLOCK,CNKSR2,CRKL,CSNK1A1,CSNK1G1,CUL3,CYLD,DCDC2,DGKQ,DLL4,DSTYK,DUSP7,EDAR,EGR1,ELF1,EPHA7,EPHB1,ERRFI1,EYA2,EZR,FAM105B,FBN1,FBXL17,FGF18,FOXO3,FZD2,FZD4,GAS2,GCG,GPR65,GSK3B,HM…
GO:BP	negative regulation of macromolecule metabolic process	GO:0010605	2.40218e-15	ABL1,ACVR2B,ADARB1,AGBL4,AIDA,AP1AR,ARPP19,ASH1L,ATAD2B,ATG5,ATXN1,ATXN1L,AXIN2,BCL11A,BCLAF1,BMP7,BMPR2,C9ORF72,CALCR,CAMK2N1,CBFB,CBLB,CBX1,CDYL2,CENPF,CHORDC1,CLOCK,CNOT6,CPEB2,CREB1,CRKL,CUL3,CYLD,DCP1A,DGCR8,DGKQ,DHCR24,DICER1,DLL4,DUSP7,E2F3,E2F5,EDNRB,EGR1,ELAVL1,ELK4,ERRFI1,EZR,FABP4,FOXN3,FOXO3,FRK,FXR1,GZF1,HELZ,HMGCR,HOXD9,ITCH,ITIH5,KAT2B,KAT7,KDM1B,KIAA1024,KLF10,KLF11,LEPR,LIN28B,LR…
GO:BP	positive regulation of gene expression	GO:0010628	3.18533e-15	ACVR1,ACVR2A,AFAP1L2,ARF4,ASH1L,ATAD2B,ATF1,AUTS2,AXIN2,BCAS3,BCL9L,BCLAF1,BMP7,BMPR2,CAMK2N1,CAMK4,CASR,CBFB,CCNK,CCNT2,CDON,CHURC1,CLOCK,CREB1,CREB3L2,CSRNP3,DGKQ,DLL4,DRD1,E2F3,E2F5,EDAR,EGR1,EHF,EIF5A2,ELAVL1,ELF1,ELK4,ERG,ESRRG,EZR,FOXJ2,FOXO3,FXR1,FZD2,FZD4,GALR1,GCG,GPBP1,HOXA11,HOXD9,INHBA,IRF4,KAT2B,KAT7,KDM1B,KLF10,KLF13,LEPR,LHX8,LRP6,MAFG,MAP3K12,MBTPS2,MED1,MEIS2,MGA,MLXIP,MTF1,MYBL1…
GO:BP	animal organ development	GO:0048513	3.38415e-15	ABL1,ACVR1,ACVR2A,ACVR2B,ADAM9,ADAMTS6,ADARB1,ALPK3,AP2B1,APLNR,ASH1L,ATG5,ATRN,ATRNL1,ATXN1L,AXIN2,B3GNT5,BMP7,BMPER,BMPR2,BNC2,BTBD3,C1GALT1,CALCR,CAMK4,CASP3,CBFB,CDON,CENPF,CLOCK,CLRN1,COL12A1,COL13A1,COL4A3BP,CPE,CREB1,CREB3L2,CRKL,CSF1,CUL3,CYLD,DCX,DHCR24,DLL4,DPYSL2,DRD1,E2F5,EDAR,EDNRB,EGR1,EPHA7,EPHB1,ERRFI1,FANCF,FBN1,FBXO22,FGF18,FLVCR1,FMN1,FNDC3A,FOXN3,FOXO3,FXR1,FZD2,FZD3,FZD4,GAS2…
GO:BP	cellular nitrogen compound metabolic process	GO:0034641	3.99654e-15	AARS2,ABL1,ACVR1,ACVR2A,ACVR2B,ADARB1,AFAP1L2,AFF2,AFF3,AGBL4,AK2,ALG9,ARF4,ASCC3,ASH1L,ATAD2B,ATF1,ATXN1,ATXN1L,AUTS2,AXIN2,BACH2,BCAS2,BCAS3,BCL11A,BCL9L,BCLAF1,BMP7,BMPER,BMPR2,BRWD1,C9ORF64,CALCR,CAMK4,CBFB,CBX1,CCNE2,CCNK,CCNT2,CDC6,CDC7,CDK12,CDON,CDYL2,CELF1,CENPF,CERS6,CHAC2,CHD5,CHURC1,CLK4,CLOCK,CNOT6,COL4A3BP,CPE,CPEB2,CREB1,CREB3L2,CREG1,CRTC2,CSRNP3,CUL3,CYLD,DCP1A,DDAH1,DDX46,DDX52,…
GO:BP	regulation of response to stimulus	GO:0048583	6.62504e-15	AAK1,ABCA1,ABL1,ACVR1,ACVR2A,ACVR2B,ADAM9,ADAMTS3,ADRA2A,AFAP1L2,AIDA,AMOT,AP1G1,APC,APLNR,ARHGAP26,ARHGEF12,ARHGEF26,ARHGEF37,ARHGEF6,ASH1L,ATG5,AXIN2,BCL9L,BCLAF1,BMP7,BMPER,BMPR2,BRAP,C9ORF72,CADM1,CAMK2N1,CBLB,CD2AP,CDK12,CDON,CHN1,CHORDC1,CLOCK,CNKSR2,CRKL,CSNK1A1,CSNK1G1,CUL3,CYLD,DCDC2,DDAH1,DGKQ,DLL4,DSTYK,DUSP7,EDAR,EGR1,ELF1,ENPP4,EPHA7,EPHB1,ERRFI1,EYA2,EZR,F11,FABP4,FAM105B,FBN1,FBXL1…
GO:BP	nitrogen compound transport	GO:0071705	6.9718e-15	ABCA1,ABL1,ACVR2B,ADAM9,ADRA2A,AKTIP,AP1G1,AP2B1,AP4E1,AQP9,ARFIP2,ARL4A,ATG5,BCAS3,BET1L,CADM1,CADPS,CD2AP,CENPF,CHMP2B,CHMP7,CLOCK,CLTC,COL4A3BP,CPE,DNAJC15,DNM3,DRD1,EIF5A2,EZR,FAM91A1,FLVCR1,FLVCR2,FRMD4A,GCC2,GCG,GLTP,GLUD1,GOSR2,HMGCR,KPNA1,LCA5,MED1,MON2,MTTP,NAPG,NEDD4,NR3C2,NSF,NUP35,OPHN1,PAFAH1B1,PEX13,POLDIP3,PPID,PPP3CB,PRICKLE1,PRKCA,PRKCE,PURA,QKI,RAB22A,RAB23,RAB32,RAB33B,RAB4A,RA…
GO:BP	positive regulation of RNA metabolic process	GO:0051254	8.06452e-15	ACVR1,ACVR2A,AFAP1L2,ARF4,ASH1L,ATAD2B,ATF1,AUTS2,BCAS3,BCL9L,BCLAF1,BMP7,BMPR2,CAMK4,CBFB,CCNK,CCNT2,CDON,CHURC1,CLOCK,CNOT6,CREB1,CREB3L2,CSRNP3,E2F3,E2F5,EGR1,EHF,ELF1,ELK4,ERG,ESRRG,FOXJ2,FOXO3,FZD2,FZD4,GALR1,GCG,GMEB2,GPBP1,HOXA11,HOXD9,INHBA,IRF4,JMY,KAT2B,KAT7,KDM1B,KLF10,KLF13,LHX8,LRP6,MAFG,MAP3K12,MBTPS2,MED1,MED12L,MEIS2,MGA,MLXIP,MTF1,MYBL1,MYBL2,MYSM1,NCOA1,NFAT5,NFATC3,NFIB,NFYB,NK…
GO:BP	negative regulation of cellular metabolic process	GO:0031324	8.9216e-15	ABL1,ACVR2B,ADARB1,AGBL4,AIDA,AP1AR,ARPP19,ASH1L,ATAD2B,ATG5,ATXN1,ATXN1L,AXIN2,BCL11A,BCLAF1,BMP7,BMPR2,C9ORF72,CAMK2N1,CBFB,CBLB,CBX1,CDYL2,CENPF,CHORDC1,CLOCK,CPEB2,CREB1,CRKL,CSRNP3,CUL3,CYLD,DGKQ,DHCR24,DLL4,DNAJC15,DUSP7,E2F3,E2F5,EDNRB,EGR1,ELAVL1,ELK4,ERRFI1,EZR,FABP4,FEZ1,FOXN3,FOXO3,FRK,FXR1,GZF1,HMGCR,HOXD9,IQGAP1,ITCH,ITIH5,KAT2B,KAT7,KDM1B,KIAA1024,KLF10,KLF11,LEPR,LRP6,LRPPRC,LRRTM2…
GO:BP	positive regulation of nucleic acid-templated transcription	GO:1903508	1.04689e-14	ACVR1,ACVR2A,AFAP1L2,ARF4,ASH1L,ATAD2B,ATF1,AUTS2,BCAS3,BCL9L,BCLAF1,BMP7,BMPR2,CAMK4,CBFB,CCNK,CCNT2,CDON,CHURC1,CLOCK,CNOT6,CREB1,CREB3L2,CSRNP3,E2F3,E2F5,EGR1,EHF,ELF1,ELK4,ERG,ESRRG,FOXJ2,FOXO3,FZD2,FZD4,GALR1,GCG,GMEB2,GPBP1,HOXA11,HOXD9,INHBA,IRF4,JMY,KAT2B,KAT7,KDM1B,KLF10,KLF13,LHX8,LRP6,MAFG,MAP3K12,MBTPS2,MED1,MED12L,MEIS2,MGA,MLXIP,MTF1,MYBL1,MYBL2,MYSM1,NCOA1,NFAT5,NFATC3,NFIB,NFYB,NK…
GO:BP	positive regulation of RNA biosynthetic process	GO:1902680	1.04689e-14	ACVR1,ACVR2A,AFAP1L2,ARF4,ASH1L,ATAD2B,ATF1,AUTS2,BCAS3,BCL9L,BCLAF1,BMP7,BMPR2,CAMK4,CBFB,CCNK,CCNT2,CDON,CHURC1,CLOCK,CNOT6,CREB1,CREB3L2,CSRNP3,E2F3,E2F5,EGR1,EHF,ELF1,ELK4,ERG,ESRRG,FOXJ2,FOXO3,FZD2,FZD4,GALR1,GCG,GMEB2,GPBP1,HOXA11,HOXD9,INHBA,IRF4,JMY,KAT2B,KAT7,KDM1B,KLF10,KLF13,LHX8,LRP6,MAFG,MAP3K12,MBTPS2,MED1,MED12L,MEIS2,MGA,MLXIP,MTF1,MYBL1,MYBL2,MYSM1,NCOA1,NFAT5,NFATC3,NFIB,NFYB,NK…
GO:BP	regulation of molecular function	GO:0065009	2.03618e-14	ABL1,ACVR2A,ACVR2B,ADAM9,ADARB1,ADRA2A,ADRB1,AIDA,AKAP5,AKTIP,AMOT,ANTXR1,ARF4,ARHGAP26,ARHGEF12,ARPP19,ATP7A,BCAS3,BCCIP,BMP7,C9ORF72,CACNB2,CAMK2N1,CASR,CBLB,CCNE2,CCNJ,CCNJL,CCNK,CCNT2,CCPG1,CDK12,CDON,CHN1,CHORDC1,CLOCK,CNOT6,CRKL,CRMP1,CRTC2,CSRNP3,CTSB,CTTNBP2NL,CYLD,DBF4,DCP1A,DCUN1D4,DGKQ,DHCR24,DNAJB2,DNAJC15,DNAJC9,DRD1,DSCC1,DSTYK,DUSP7,EPHA7,ERRFI1,FABP4,FAM105B,FGF18,FZD2,FZD4,GALR1,…
GO:BP	regulation of multicellular organismal process	GO:0051239	3.57e-14	ABCA1,ABL1,ACVR1,ACVR2A,ACVR2B,ADAM9,ADAMTS5,ADRA2A,ADRB1,AFAP1L2,AMOT,AMOTL1,APLNR,ATG5,ATRN,ATXN1L,AXIN2,BCAS3,BMP7,BMPER,BMPR2,CACNA2D2,CACNB2,CADM1,CALCR,CAPN7,CBFB,CD2AP,CDON,CENPF,CHN1,CLOCK,CREB1,CRKL,CRMP1,CSF1,CYLD,DICER1,DLL4,DPYSL2,EDNRB,EGR1,ELAVL1,ELF1,ENPP4,EPHA7,EPHB1,ERRFI1,ESRRG,EZR,F11,FABP4,FBN1,FBXO22,FGF18,FLVCR1,FOXO3,FZD2,FZD3,FZD4,GALR1,GATM,GCH1,GLS,GSK3B,HMGCR,HOOK3,HOXA…
GO:BP	regulation of protein modification process	GO:0031399	4.41473e-14	ABL1,ACVR1,ACVR2A,ACVR2B,ADAM9,ADARB1,ADRA2A,AIDA,AKTIP,APLNR,ARPP19,ASH1L,ATG5,AUTS2,AXIN2,BCCIP,BMP7,BMPER,BMPR2,C9ORF72,CAMK2N1,CBLB,CCNE2,CCNJ,CCNJL,CCNK,CCNT2,CDK12,CDON,CHORDC1,CRKL,CUL3,CYLD,DBF4,DCUN1D4,DGKQ,DRD1,DSTYK,DUSP7,EDAR,EEF2K,EGR1,EPHA7,EPHB1,ERRFI1,EZR,FABP4,FGF18,FXR1,FZD4,GCG,HMGCR,HTT,INHBA,IQGAP1,ITCH,KAT2B,KAT7,KIAA1024,KL,LEPR,LPAR1,LRP4,LRP6,MAGI3,MAP3K12,MAP3K13,MAP4K4,…
GO:BP	regulation of phosphate metabolic process	GO:0019220	8.13018e-14	ABL1,ACVR1,ACVR2A,ACVR2B,ADAM9,ADARB1,ADRA2A,AIDA,AKTIP,APLNR,ARPP19,ASH1L,AXIN2,BCCIP,BMP7,BMPER,BMPR2,C9ORF72,CAMK2N1,CBLB,CCNE2,CCNJ,CCNJL,CCNK,CCNT2,CDK1,CDK12,CDON,CHORDC1,CRKL,CSRNP3,CYLD,DBF4,DGKQ,DNAJC15,DRD1,DSTYK,DUSP7,EDAR,EEF2K,EPHA7,EPHB1,ERRFI1,EZR,FABP4,FGF18,FXR1,FZD4,GCG,HMGCR,HTT,IDH1,INHBA,IQGAP1,ITCH,KAT2B,KL,LEPR,LPAR1,LRP4,LRP6,MAGI3,MAP3K12,MAP3K13,MAP4K4,MTMR9,MYD88,NBR1,N…
GO:BP	regulation of phosphorus metabolic process	GO:0051174	8.8107e-14	ABL1,ACVR1,ACVR2A,ACVR2B,ADAM9,ADARB1,ADRA2A,AIDA,AKTIP,APLNR,ARPP19,ASH1L,AXIN2,BCCIP,BMP7,BMPER,BMPR2,C9ORF72,CAMK2N1,CBLB,CCNE2,CCNJ,CCNJL,CCNK,CCNT2,CDK1,CDK12,CDON,CHORDC1,CRKL,CSRNP3,CYLD,DBF4,DGKQ,DNAJC15,DRD1,DSTYK,DUSP7,EDAR,EEF2K,EPHA7,EPHB1,ERRFI1,EZR,FABP4,FGF18,FXR1,FZD4,GCG,HMGCR,HTT,IDH1,INHBA,IQGAP1,ITCH,KAT2B,KL,LEPR,LPAR1,LRP4,LRP6,MAGI3,MAP3K12,MAP3K13,MAP4K4,MTMR9,MYD88,NBR1,N…
GO:BP	positive regulation of nucleobase-containing compound metabolic process	GO:0045935	1.20358e-13	ACVR1,ACVR2A,AFAP1L2,ARF4,ASH1L,ATAD2B,ATF1,AUTS2,BCAS3,BCL9L,BCLAF1,BMP7,BMPR2,CAMK4,CBFB,CCNK,CCNT2,CDON,CHURC1,CLOCK,CNOT6,CREB1,CREB3L2,CSRNP3,DSCC1,E2F3,E2F5,EGR1,EHF,ELF1,ELK4,ERG,ESRRG,EYA2,FOXJ2,FOXO3,FZD2,FZD4,GALR1,GCG,GMEB2,GPBP1,HOXA11,HOXD9,INHBA,IRF4,JMY,KAT2B,KAT7,KDM1B,KLF10,KLF13,LHX8,LRP6,MAFG,MAP3K12,MBTPS2,MED1,MED12L,MEIS2,MGA,MLXIP,MTF1,MYBL1,MYBL2,MYSM1,NCOA1,NEK7,NFAT5,NFA…
GO:BP	positive regulation of transcription, DNA-templated	GO:0045893	1.75356e-13	ACVR1,ACVR2A,AFAP1L2,ARF4,ASH1L,ATAD2B,ATF1,AUTS2,BCAS3,BCL9L,BCLAF1,BMP7,BMPR2,CAMK4,CBFB,CCNK,CCNT2,CDON,CHURC1,CLOCK,CREB1,CREB3L2,CSRNP3,E2F3,E2F5,EGR1,EHF,ELF1,ELK4,ERG,ESRRG,FOXJ2,FOXO3,FZD2,FZD4,GALR1,GCG,GPBP1,HOXA11,HOXD9,INHBA,IRF4,KAT2B,KAT7,KDM1B,KLF10,KLF13,LHX8,LRP6,MAFG,MAP3K12,MBTPS2,MED1,MEIS2,MGA,MLXIP,MTF1,MYBL1,MYBL2,MYSM1,NCOA1,NFAT5,NFATC3,NFIB,NFYB,NKX2-2,NKX2-3,NR5A2,NRIP1…
GO:BP	tissue development	GO:0009888	4.73793e-13	ABL1,ACVR1,ACVR2A,ACVR2B,ADAM9,ADARB1,ALPK3,ARHGEF26,ATG5,ATRN,ATRNL1,AXIN2,BCCIP,BMP7,BMPER,BMPR2,BNC2,CASP3,CDK1,CDON,CENPF,CLOCK,CLRN1,COL12A1,CREB1,CREB3L2,CTSB,DHCR24,DLL4,EDNRB,EGR1,EHF,EPHA7,EPHB1,ERRFI1,EYA2,EZR,FBXO22,FGF18,FMN1,FNDC3A,FZD2,FZD3,GZF1,HOXA11,HOXD9,INHBA,ITGA2,ITGA4,JAG2,KBTBD8,KIF3A,KL,KLF10,LAMC1,LRP6,MAFG,MED1,MGA,MIB1,MYD88,MYH11,MYSM1,NBR1,NEBL,NEDD4,NFIB,NKX2-2,NKX2-…
GO:BP	negative regulation of nitrogen compound metabolic process	GO:0051172	5.03115e-13	ABL1,ACVR2B,ADARB1,AGBL4,AIDA,ARPP19,ASH1L,ATAD2B,ATG5,ATXN1,ATXN1L,AXIN2,BCL11A,BCLAF1,BMP7,BMPR2,C9ORF72,CAMK2N1,CBFB,CBLB,CBX1,CDYL2,CENPF,CHORDC1,CLOCK,CPEB2,CREB1,CRKL,CUL3,CYLD,DGKQ,DHCR24,DLL4,DUSP7,E2F3,E2F5,EDNRB,EGR1,ELAVL1,ELK4,ERRFI1,EZR,FABP4,FOXN3,FOXO3,FRK,FXR1,GZF1,HMGCR,HOXD9,ITCH,ITIH5,KAT2B,KAT7,KDM1B,KIAA1024,KLF10,KLF11,LRP6,LRPPRC,MDM4,MECP2,MED1,MGA,MIER3,MTF1,NACC2,NEDD4,N…
GO:BP	organelle organization	GO:0006996	5.99045e-13	ABCA1,ABCC4,ABI2,ABL1,AKTIP,AMOT,AMOTL1,ANTXR1,AP1AR,APC,ARHGAP26,ARID1A,ASCC3,ASH1L,ATAD2B,ATG12,ATG2B,ATG5,ATP8B1,AUTS2,AXIN2,BAIAP2,BCAS3,BCCIP,BMP7,BRD1,BRWD1,C9ORF72,CADPS,CCNE2,CCP110,CD2AP,CDC27,CDC42BPA,CDC42BPB,CDK1,CEP350,CFL2,CHD5,CHMP2B,CHMP7,CHORDC1,CLOCK,CLRN1,CNOT6,COL4A3BP,CREB1,CRMP1,CSNK1A1,CUL3,CXORF21,CYLD,DCDC2,DCX,DNAJC15,DNM1L,DNM3,DPYSL2,DRD1,DSCC1,DYNC1LI2,EFNA5,ELK4,EML1…
GO:BP	regulation of cellular component organization	GO:0051128	7.14787e-13	AAK1,ABCA1,ABL1,ADAM9,AIDA,ANKRA2,ANTXR1,AP1AR,APC,ARF4,ATAD2B,ATG5,AUTS2,AXIN2,BAIAP2,BCAS3,BMP7,BMPR2,BRWD1,C9ORF72,CCP110,CD2AP,CDC27,CFDP1,CHMP2B,CHN1,CHORDC1,CLRN1,CNOT6,CRKL,CRMP1,CUL3,CYLD,DCDC2,DGKQ,DNAJC15,DNM1L,DPYSL2,EFNA5,EIF5A2,EPHA7,EPHB1,ERMN,ETF1,EZR,FAM179B,FAP,FCHSD1,FEZ1,FMN1,FXR1,FYCO1,FZD4,G3BP2,GCG,GMFB,GSK3B,HTT,INHBA,JMY,KAT2B,KAT7,KIAA1024,LMAN1,LPAR1,LRFN2,LRP4,LRRTM2,LR…
GO:BP	regulation of catalytic activity	GO:0050790	1.68609e-12	ABL1,ACVR2A,ACVR2B,ADAM9,ADARB1,ADRA2A,ADRB1,AIDA,AKAP5,AMOT,ANTXR1,ARF4,ARHGAP26,ARHGEF12,ARPP19,ATP7A,BCAS3,BCCIP,BMP7,CAMK2N1,CASR,CBLB,CCNE2,CCNJ,CCNJL,CCNK,CCNT2,CDK12,CHN1,CHORDC1,CRKL,CSRNP3,CTSB,DBF4,DCP1A,DCUN1D4,DGKQ,DHCR24,DNAJB2,DNAJC15,DNAJC9,DRD1,DSCC1,DSTYK,DUSP7,EPHA7,ERRFI1,FABP4,FGF18,FZD4,GALR1,GCG,GCH1,GIT2,HMGCR,HTT,IQGAP1,ITIH5,KAT2B,LEPR,LPAR1,LRP6,MAP3K12,MAP3K13,MAP4K4,MI…
GO:BP	establishment of localization in cell	GO:0051649	8.74082e-12	ABCA1,ABL1,ADRA2A,AKTIP,ANKRD50,AP1AR,AP1G1,AP2B1,AP4E1,APLNR,ARFIP2,ARL4A,ATG5,BCAS3,BCCIP,BET1L,CACNB2,CADPS,CENPF,CHMP2B,CHMP7,CLTC,COL4A3BP,CREB3L2,CUL3,DENND1B,DGKQ,DNAJC15,DNM3,DRD1,ERC2,EZR,FAM109A,FAM155A,FAM91A1,FBXO22,FYCO1,GCC2,GCG,GOSR2,HOOK3,HTT,JPH1,KIF1B,KIF3A,KLHL20,KPNA1,LCA5,LMAN1,MAP6,MED1,MGRN1,NAPG,NEDD4,NSF,NUP35,NUS1,OPHN1,PAFAH1B1,PEX13,PGAP1,PICALM,PIKFYVE,PKD2,PLCB4,POLD…
GO:BP	amide transport	GO:0042886	1.29441e-11	ABCA1,ABL1,ACVR2B,ADAM9,ADRA2A,AKTIP,AP1G1,AP2B1,AP4E1,AQP9,ARFIP2,ARL4A,ATG5,BCAS3,BET1L,CADM1,CD2AP,CENPF,CHMP2B,CHMP7,CLOCK,CLTC,COL4A3BP,CPE,DNAJC15,DNM3,DRD1,EIF5A2,EZR,FAM91A1,FRMD4A,GCC2,GCG,GLTP,GLUD1,GOSR2,HMGCR,KPNA1,LCA5,MED1,MON2,MTTP,NAPG,NEDD4,NR3C2,NSF,NUP35,OPHN1,PAFAH1B1,PEX13,POLDIP3,PPID,PPP3CB,PRICKLE1,PRKCA,PRKCE,PURA,RAB22A,RAB23,RAB32,RAB33B,RAB4A,RAB8A,RANBP6,RFX6,RIMS2,RN…
GO:BP	regulation of protein phosphorylation	GO:0001932	2.86615e-11	ABL1,ACVR1,ACVR2A,ACVR2B,ADAM9,ADARB1,ADRA2A,AIDA,AKTIP,APLNR,ASH1L,AXIN2,BCCIP,BMP7,BMPER,BMPR2,C9ORF72,CAMK2N1,CBLB,CCNE2,CCNJ,CCNJL,CCNK,CCNT2,CDK12,CDON,CHORDC1,CRKL,CYLD,DBF4,DGKQ,DRD1,DSTYK,DUSP7,EDAR,EEF2K,EPHA7,EPHB1,ERRFI1,EZR,FABP4,FGF18,FXR1,FZD4,GCG,HMGCR,HTT,INHBA,IQGAP1,ITCH,KAT2B,KL,LEPR,LPAR1,LRP4,LRP6,MAGI3,MAP3K12,MAP3K13,MAP4K4,MYD88,NBR1,NECAB2,NRP1,OSBPL8,PAFAH1B1,PAK2,PARP16…
GO:BP	regulation of developmental process	GO:0050793	3.34077e-11	ABL1,ACVR1,ACVR2A,ACVR2B,ADAM9,ADRB1,AMOT,AP1AR,APC,APLNR,ATRN,ATXN1L,AXIN2,BAIAP2,BMP7,BMPER,BMPR2,BRWD1,CACNA2D2,CBFB,CDK12,CDON,CENPF,CFDP1,CHN1,CLOCK,CREB1,CRKL,CRMP1,CSF1,CYLD,DLL4,DPYSL2,EDNRB,ELAVL1,EPHA7,EPHB1,ERMN,ERRFI1,EZR,FBN1,FBXO22,FGF18,FLVCR1,FNDC5,FZD2,FZD3,FZD4,GSK3B,HOOK3,HOXA11,INHBA,ITCH,KIAA1024,KL,KLF10,KLF13,LEPR,LPAR1,LRP4,LRRTM2,LRRTM3,MAFG,MAP3K13,MAP6,MAPK4,MED1,MEIS2,…
GO:BP	peptide transport	GO:0015833	3.83755e-11	ABCA1,ABL1,ACVR2B,ADAM9,ADRA2A,AKTIP,AP1G1,AP2B1,AP4E1,ARFIP2,ARL4A,ATG5,BCAS3,BET1L,CADM1,CD2AP,CENPF,CHMP2B,CHMP7,CLOCK,CLTC,CPE,DNAJC15,DNM3,DRD1,EIF5A2,EZR,FAM91A1,FRMD4A,GCC2,GCG,GLUD1,GOSR2,HMGCR,KPNA1,LCA5,MED1,MON2,MTTP,NAPG,NEDD4,NR3C2,NSF,NUP35,OPHN1,PAFAH1B1,PEX13,POLDIP3,PPID,PPP3CB,PRICKLE1,PRKCA,PRKCE,PURA,RAB22A,RAB23,RAB32,RAB33B,RAB4A,RAB8A,RANBP6,RFX6,RIMS2,RNF165,SAR1B,SCAMP1,S…
GO:BP	generation of neurons	GO:0048699	4.53613e-11	ABL1,ADARB1,ARF4,BAIAP2,BMP7,BMPR2,BTBD3,C9ORF72,CASP3,CDH11,CDON,CHN1,CLRN1,COL25A1,CREB1,CRKL,CRMP1,DAGLA,DCDC2,DCX,DLL4,DPYSL2,DRD1,EDNRB,EFNA5,EPHA7,EPHB1,FZD2,FZD3,FZD4,GLDN,GSK3B,HOOK3,HOXD9,INHBA,IQGAP1,JAG2,KIF3A,LHX8,LPAR1,LRP4,MAP3K13,MAP4K4,MAP6,MAPK4,MED1,MIB1,NAV1,NCOA1,NCS1,NEDD4,NFIB,NIN,NKX2-2,NRP1,NRP2,ONECUT2,OPHN1,PAFAH1B1,PAK2,PEX13,PICALM,PLXNA1,PLXNA2,PLXNC1,PPP1R9A,PROM1,PR…
GO:BP	regulation of phosphorylation	GO:0042325	4.84662e-11	ABL1,ACVR1,ACVR2A,ACVR2B,ADAM9,ADARB1,ADRA2A,AIDA,AKTIP,APLNR,ASH1L,AXIN2,BCCIP,BMP7,BMPER,BMPR2,C9ORF72,CAMK2N1,CBLB,CCNE2,CCNJ,CCNJL,CCNK,CCNT2,CDK1,CDK12,CDON,CHORDC1,CRKL,CYLD,DBF4,DGKQ,DNAJC15,DRD1,DSTYK,DUSP7,EDAR,EEF2K,EPHA7,EPHB1,ERRFI1,EZR,FABP4,FGF18,FXR1,FZD4,GCG,HMGCR,HTT,INHBA,IQGAP1,ITCH,KAT2B,KL,LEPR,LPAR1,LRP4,LRP6,MAGI3,MAP3K12,MAP3K13,MAP4K4,MYD88,NBR1,NECAB2,NRP1,OSBPL8,PAFAH1B…
GO:BP	protein transport	GO:0015031	9.17618e-11	ABCA1,ABL1,ACVR2B,ADAM9,ADRA2A,AKTIP,AP1G1,AP2B1,AP4E1,ARFIP2,ARL4A,ATG5,BCAS3,BET1L,CADM1,CD2AP,CENPF,CHMP2B,CHMP7,CLOCK,CLTC,DNAJC15,DNM3,DRD1,EIF5A2,EZR,FAM91A1,FRMD4A,GCC2,GCG,GLUD1,GOSR2,HMGCR,KPNA1,LCA5,MED1,MON2,MTTP,NAPG,NEDD4,NSF,NUP35,OPHN1,PAFAH1B1,PEX13,POLDIP3,PPID,PPP3CB,PRICKLE1,PRKCA,PRKCE,PURA,RAB22A,RAB23,RAB32,RAB33B,RAB4A,RAB8A,RANBP6,RFX6,RIMS2,RNF165,SAR1B,SCAMP1,SDAD1,SEC23…
GO:BP	neuron differentiation	GO:0030182	1.14629e-10	ABL1,ADARB1,ARF4,BAIAP2,BMP7,BMPR2,BTBD3,C9ORF72,CASP3,CDH11,CDON,CHN1,CLRN1,COL25A1,CREB1,CRKL,CRMP1,DCDC2,DCX,DLL4,DPYSL2,DRD1,EDNRB,EFNA5,EPHA7,EPHB1,FZD2,FZD3,FZD4,GLDN,GSK3B,HOXD9,INHBA,IQGAP1,JAG2,KIF3A,LHX8,LPAR1,LRP4,MAP3K13,MAP4K4,MAP6,MAPK4,MED1,MIB1,NCOA1,NCS1,NEDD4,NFIB,NIN,NKX2-2,NRP1,NRP2,ONECUT2,OPHN1,PAFAH1B1,PAK2,PICALM,PLXNA1,PLXNA2,PLXNC1,PPP1R9A,PROM1,PTEN,PTK7,PTPRM,RAB8A,RAP…
GO:BP	response to chemical	GO:0042221	2.80615e-10	ABCA1,ABL1,ACVR1,ACVR2A,ACVR2B,ADAM9,ADAMTS3,ADRA2A,AFF3,AMOT,AQP9,ATG5,ATP6V0A2,BCAS3,BCL9L,BCLAF1,BMP7,BMPER,BMPR2,CASR,CAT,CHN1,CLOCK,CPEB2,CREB1,CREB3L2,CRKL,CRMP1,CRYZ,CTSB,CUL3,CYLD,DDAH1,DGKD,DGKQ,DLL4,DNAJB2,DPYSL2,DRD1,DSTYK,EDEM3,EDNRB,EFNA5,EGR1,EPHA7,EPHB1,ESRRG,EZR,FABP4,FAM105B,FBN1,FGF18,FOXO3,FZD3,FZD4,GABRA4,GABRG2,GALR1,GCG,GCH1,GFPT2,GLDC,GLRA2,GOT2,GPR180,GPX8,GSK3B,HSPA13,HTR…
GO:BP	regulation of localization	GO:0032879	2.91519e-10	AAK1,ABCA1,ABL1,ACVR1,ADAM9,ADARB1,ADRA2A,AMOT,AMOTL1,AP1AR,AP1G1,APLNR,ATG5,BCAS3,BET1L,BMP7,BMPER,BMPR2,CACNA1C,CACNB2,CADM1,CADPS,CAPN7,CASR,CATSPER2,CCNE2,CD2AP,CDK1,CLOCK,CREB1,CRKL,CTTNBP2NL,CYLD,DGKQ,DLL4,DPP10,DRD1,EZR,FGF18,FRMD4A,GALR1,GCC2,GCG,GLUD1,GSK3B,HMGCR,HTT,INHBA,JPH1,KAT7,KCNA4,KCNIP4,KCNJ12,KCTD7,LEPR,LRP4,LRRTM2,MGAT3,MIB1,MYD88,MYSM1,NECAB2,NEDD4,NR3C2,NRP1,NUS1,ONECUT2,OPH…
GO:BP	tube development	GO:0035295	3.05555e-10	ABL1,ACVR1,ACVR2B,AMOT,AMOTL1,APLNR,ATXN1L,BCAS3,BMP7,BMPER,BMPR2,C1GALT1,CALCRL,CREB1,CRKL,DICER1,DLL4,EDAR,EDNRB,EPHA7,EPHB1,ERRFI1,FGF18,FMN1,FZD2,FZD3,FZD4,GZF1,HOXA11,KIAA1024,KIF3A,LEPR,MED1,MGA,MIB1,MTDH,NEDD4,NFIB,NKX2-2,NKX2-3,NRP1,NRP2,NUS1,PDE3B,PKD2,PKNOX1,PLXNA2,PRICKLE1,PRKCA,PROM1,PTEN,PTK7,PTPRM,QKI,RALA,RBPMS2,RNF213,SALL4,SHROOM3,SIM1,SIM2,SLC7A11,SMAD5,SOS1,SOX4,TBX3,TGFA,TGFBR…
GO:BP	cellular protein localization	GO:0034613	3.30561e-10	AMOT,AP1AR,AP1G1,AP2B1,AP4E1,ARF4,ARFIP2,ARL4A,AXIN2,BCAS3,BMP7,CCNE2,CD2AP,CDK1,CHMP7,CLTC,CPE,CRKL,CYLD,DCP1A,DNAJC15,DNM3,DPP10,DRD1,EFR3A,EZR,FAM126A,FAM91A1,GCC2,GOSR2,HOOK3,ITGA4,KAT7,KPNA1,LAMP3,LCA5,LRP4,LRP6,MAGI2,MAU2,MED1,MZT1,NAPG,NECAB2,NEDD4,NRP1,NSF,NUP35,OPHN1,OSBPL8,PEX13,PICALM,PIKFYVE,PLS1,POLDIP3,PRICKLE1,PRKAA2,PTPRK,PURA,RAB22A,RAB23,RAB32,RAB33B,RAB3GAP2,RAB4A,RAB8A,RANBP6,…
GO:BP	establishment of protein localization	GO:0045184	3.68083e-10	ABCA1,ABL1,ACVR2B,ADAM9,ADRA2A,AKTIP,AP1G1,AP2B1,AP4E1,ARFIP2,ARL4A,ATG5,BCAS3,BET1L,CADM1,CD2AP,CENPF,CHMP2B,CHMP7,CLOCK,CLTC,DNAJC15,DNM3,DRD1,EIF5A2,EZR,FAM91A1,FRMD4A,GCC2,GCG,GLUD1,GOSR2,HMGCR,KPNA1,LAMP3,LCA5,MED1,MON2,MTTP,NAPG,NEDD4,NSF,NUP35,OPHN1,PAFAH1B1,PEX13,POLDIP3,PPID,PPP3CB,PRICKLE1,PRKCA,PRKCE,PURA,RAB22A,RAB23,RAB32,RAB33B,RAB3GAP2,RAB4A,RAB8A,RANBP6,RFX6,RIMS2,RNF165,SAR1B,SCA…
GO:BP	vesicle-mediated transport	GO:0016192	4.21738e-10	AAK1,ABCA1,ABL1,AKTIP,ANKRD50,AP1AR,AP1G1,AP2B1,AP4E1,ARF4,ARL4A,ATG5,BET1L,C9ORF72,CACNB2,CADPS,CHMP2B,CHMP7,CLTC,CREB3L2,CUL3,DENND1B,DGKQ,DNM3,DRD1,EPN2,ERC2,EXOC6,EZR,FAM109A,FAM91A1,GCC2,GOSR2,HOOK3,HSPA13,HTT,KIF1B,KLHL20,LEPR,LMAN1,LRP6,LRRTM2,MGRN1,MIB1,MICAL3,MYD88,NECAB2,NECAP1,NEDD4,NSF,OPHN1,PGAP1,PICALM,PIKFYVE,PPP3CB,PTEN,RAB11FIP1,RAB11FIP4,RAB22A,RAB32,RAB33B,RAB4A,RAB8A,RALA,RIMS…
GO:BP	peptidyl-amino acid modification	GO:0018193	4.43219e-10	ABL1,ACVR1,ADRA2A,ASH1L,ASPHD2,ATG5,AUTS2,BMP7,BRD1,CBLB,CDC42BPA,CDC42BPB,CDC7,CDK1,CHD5,CLK4,CLOCK,CSNK1A1,CSNK1G1,DGKQ,DPY19L1,DPY19L3,DRD1,DYRK2,EGR1,EPHA7,EPHB1,ERRFI1,EZH1,FKBP3,FRK,GALNT1,GALNT2,GALNT3,GCG,GSK3B,IRF4,KAT2B,KAT7,LRP4,LYN,MAP3K12,MAP3K13,MAST4,METAP2,MGAT2,NAA25,NAA30,NCOA1,NKTR,NRP1,PAAF1,PADI2,PAK2,PHF20,POLE3,PPID,PPIL2,PPIL3,PRKAA2,PRKCA,PRKCE,PTK7,RAP2B,RAP2C,RASSF2,REL…
GO:BP	neurogenesis	GO:0022008	4.93338e-10	ABL1,ADARB1,ARF4,BAIAP2,BMP7,BMPR2,BTBD3,C9ORF72,CASP3,CDH11,CDON,CHN1,CLRN1,COL25A1,CREB1,CRKL,CRMP1,DAGLA,DCDC2,DCX,DLL4,DPYSL2,DRD1,EDNRB,EFNA5,EPHA7,EPHB1,FZD2,FZD3,FZD4,GLDN,GSK3B,HOOK3,HOXD9,INHBA,IQGAP1,JAG2,KIF3A,LEPR,LHX8,LPAR1,LRP4,MAP3K13,MAP4K4,MAP6,MAPK4,MED1,MIB1,NAV1,NCOA1,NCS1,NEDD4,NFIB,NIN,NKX2-2,NRP1,NRP2,ONECUT2,OPHN1,PAFAH1B1,PAK2,PEX13,PICALM,PLXNA1,PLXNA2,PLXNC1,PPP1R9A,PRO…
GO:BP	cellular macromolecule localization	GO:0070727	5.15702e-10	AMOT,AP1AR,AP1G1,AP2B1,AP4E1,ARF4,ARFIP2,ARL4A,AXIN2,BCAS3,BMP7,CCNE2,CD2AP,CDK1,CHMP7,CLTC,CPE,CRKL,CYLD,DCP1A,DNAJC15,DNM3,DPP10,DRD1,EFR3A,EZR,FAM126A,FAM91A1,GCC2,GOSR2,HOOK3,ITGA4,KAT7,KPNA1,LAMP3,LCA5,LRP4,LRP6,MAGI2,MAU2,MED1,MZT1,NAPG,NECAB2,NEDD4,NRP1,NSF,NUP35,OPHN1,OSBPL8,PEX13,PICALM,PIKFYVE,PLS1,POLDIP3,PRICKLE1,PRKAA2,PTPRK,PURA,RAB22A,RAB23,RAB32,RAB33B,RAB3GAP2,RAB4A,RAB8A,RANBP6,…
GO:BP	regulation of intracellular signal transduction	GO:1902531	5.99833e-10	ABCA1,ABL1,ADAM9,ADRA2A,AIDA,AMOT,APLNR,ARHGAP26,ARHGEF12,ARHGEF26,ARHGEF37,ARHGEF6,ASH1L,BCLAF1,BMP7,BMPER,C9ORF72,CAMK2N1,CD2AP,CDK12,CDON,CHN1,CRKL,CUL3,CYLD,DGKQ,DSTYK,DUSP7,EDAR,EPHA7,EPHB1,EZR,FGF18,FZD4,GCG,GPR65,HMGCR,HTT,INHBA,ITCH,KALRN,KIAA1024,KL,LPAR1,MAGI3,MAP3K12,MAP3K13,MCF2L,MGRN1,MTDH,MYD88,NBR1,NECAB2,NEDD4,NFAT5,NRP1,OPHN1,OSBPL8,PAFAH1B1,PDE11A,PDE3B,PDE5A,PKD2,PLAGL2,PRKAA2,…
GO:BP	cellular component morphogenesis	GO:0032989	6.12058e-10	ABL1,ADARB1,ANTXR1,AP1AR,ARHGEF26,BAIAP2,BMP7,BMPR2,BRWD1,BTBD3,C9ORF72,CDH11,CFDP1,CHN1,CLRN1,COL12A1,COL25A1,COL4A3BP,CREB1,CRKL,CRMP1,CUL3,DCDC2,DCX,DPYSL2,EFNA5,EPHA7,EPHB1,ERMN,EZR,FZD3,FZD4,IQGAP1,ITGA4,KIF3A,LAMC1,LPAR1,LRP4,MAP3K13,MAP4K4,MAP6,MED1,NEBL,NEDD4,NFIB,NIN,NRP1,NRP2,OPHN1,PAFAH1B1,PHLDB2,PICALM,PIKFYVE,PLXNA1,PLXNA2,PLXNC1,PRKAR1A,PTEN,PTPRM,RAB8A,RAPGEF2,RELN,RND3,RNF165,SEMA…
GO:BP	positive regulation of transcription by RNA polymerase II	GO:0045944	1.01881e-09	ACVR1,ACVR2A,ARF4,ASH1L,ATAD2B,ATF1,AUTS2,BCAS3,BCL9L,BMP7,BMPR2,CBFB,CDON,CLOCK,CREB1,CREB3L2,CSRNP3,E2F3,E2F5,EGR1,EHF,ELF1,ELK4,ERG,ESRRG,FOXJ2,FOXO3,GALR1,GCG,HOXD9,INHBA,IRF4,KAT2B,KAT7,KDM1B,KLF10,KLF13,LHX8,LRP6,MAFG,MBTPS2,MED1,MEIS2,MGA,MLXIP,MTF1,MYBL1,MYBL2,MYSM1,NCOA1,NFAT5,NFATC3,NFIB,NKX2-2,NKX2-3,NR5A2,NRIP1,ONECUT2,PAX3,PAX9,PKD2,PKNOX1,PLAGL2,POU2F1,PPP1R12A,PPP3CB,RFX6,RREB1,RUN…
GO:BP	intracellular transport	GO:0046907	1.20056e-09	ABCA1,AKTIP,ANKRD50,AP1AR,AP1G1,AP2B1,AP4E1,ARFIP2,ARL4A,BCAS3,BET1L,CHMP2B,CHMP7,CLTC,COL4A3BP,CREB3L2,CUL3,DENND1B,DNAJC15,DRD1,EZR,FAM109A,FAM91A1,FBXO22,FYCO1,GCC2,GOSR2,HOOK3,HTT,KIF1B,KIF3A,KLHL20,KPNA1,LCA5,LMAN1,MAP6,MED1,MGRN1,NAPG,NEDD4,NSF,NUP35,NUS1,PAFAH1B1,PEX13,PGAP1,PICALM,PIKFYVE,POLDIP3,PPP1R12A,PRICKLE1,PURA,RAB11FIP4,RAB22A,RAB23,RAB32,RAB33B,RAB4A,RAB8A,RANBP6,RIMS2,RNF165,SA…
GO:BP	neuron development	GO:0048666	1.66264e-09	ABL1,ADARB1,ARF4,BAIAP2,BMP7,BMPR2,BTBD3,C9ORF72,CDH11,CHN1,CLRN1,COL25A1,CREB1,CRKL,CRMP1,DCDC2,DCX,DPYSL2,DRD1,EDNRB,EFNA5,EPHA7,EPHB1,FZD2,FZD3,FZD4,GLDN,GSK3B,HOXD9,IQGAP1,KIF3A,LHX8,LPAR1,LRP4,MAP3K13,MAP4K4,MAP6,MAPK4,NCS1,NEDD4,NFIB,NIN,NRP1,NRP2,ONECUT2,OPHN1,PAFAH1B1,PAK2,PICALM,PLXNA1,PLXNA2,PLXNC1,PPP1R9A,PTEN,PTK7,PTPRM,RAB8A,RAPGEF2,RELN,RNF165,SEMA3D,SEMA6B,SEMA6D,SEMA7A,SLC12A5,SLI…
GO:BP	neuron projection development	GO:0031175	2.01451e-09	ABL1,ADARB1,ARF4,BAIAP2,BMP7,BMPR2,BTBD3,C9ORF72,CDH11,CHN1,CLRN1,COL25A1,CREB1,CRKL,CRMP1,DCDC2,DCX,DPYSL2,EFNA5,EPHA7,EPHB1,FZD3,FZD4,GSK3B,IQGAP1,KIF3A,LPAR1,LRP4,MAP3K13,MAP4K4,MAP6,MAPK4,NCS1,NEDD4,NFIB,NIN,NRP1,NRP2,OPHN1,PAFAH1B1,PAK2,PICALM,PLXNA1,PLXNA2,PLXNC1,PPP1R9A,PTEN,PTK7,PTPRM,RAB8A,RAPGEF2,RELN,RNF165,SEMA3D,SEMA6B,SEMA6D,SEMA7A,SLC12A5,SLIT3,SNAPIN,SPAST,SS18L1,STMN4,TMEFF2,TNR,…
GO:BP	cell morphogenesis	GO:0000902	2.29805e-09	ABL1,ADARB1,ANTXR1,AP1AR,ARHGEF26,BAIAP2,BMP7,BMPR2,BRWD1,BTBD3,C9ORF72,CDH11,CFDP1,CHN1,CLRN1,COL12A1,COL25A1,COL4A3BP,CREB1,CRKL,CRMP1,CUL3,DCDC2,DCX,DPYSL2,EFNA5,EPHA7,EPHB1,ERMN,EZR,FZD3,FZD4,IQGAP1,ITGA4,KIF3A,LAMC1,LPAR1,LRP4,MAP3K13,MAP4K4,MAP6,MED1,NEDD4,NFIB,NIN,NRP1,NRP2,OPHN1,PAFAH1B1,PICALM,PLXNA1,PLXNA2,PLXNC1,PTEN,PTPRM,RAB8A,RAPGEF2,RELN,RND3,RNF165,SEMA3D,SEMA6B,SEMA6D,SEMA7A,SH3K…
GO:BP	cell morphogenesis involved in neuron differentiation	GO:0048667	3.55027e-09	ABL1,ADARB1,BMP7,BMPR2,BTBD3,C9ORF72,CDH11,CHN1,CLRN1,COL25A1,CREB1,CRMP1,DCDC2,DCX,DPYSL2,EFNA5,EPHA7,EPHB1,FZD3,KIF3A,LRP4,MAP3K13,MAP6,NEDD4,NFIB,NIN,NRP1,NRP2,OPHN1,PAFAH1B1,PICALM,PLXNA1,PLXNA2,PLXNC1,PTEN,PTPRM,RAB8A,RAPGEF2,RELN,RNF165,SEMA3D,SEMA6B,SEMA6D,SEMA7A,SLIT3,SPAST,SS18L1,TMEFF2,TNR,TTC8,UNC5C,UNC5D,VANGL2
GO:BP	cell morphogenesis involved in differentiation	GO:0000904	4.11115e-09	ABL1,ADARB1,ANTXR1,AP1AR,ARHGEF26,BMP7,BMPR2,BTBD3,C9ORF72,CDH11,CHN1,CLRN1,COL12A1,COL25A1,CREB1,CRKL,CRMP1,DCDC2,DCX,DPYSL2,EFNA5,EPHA7,EPHB1,FZD3,FZD4,ITGA4,KIF3A,LAMC1,LRP4,MAP3K13,MAP6,NEDD4,NFIB,NIN,NRP1,NRP2,OPHN1,PAFAH1B1,PICALM,PLXNA1,PLXNA2,PLXNC1,PTEN,PTPRM,RAB8A,RAPGEF2,RELN,RNF165,SEMA3D,SEMA6B,SEMA6D,SEMA7A,SLIT3,SPAST,SS18L1,TMEFF2,TNR,TTC8,UNC5C,UNC5D,VANGL2,WDR1
GO:BP	positive regulation of protein metabolic process	GO:0051247	7.27559e-09	ABL1,ACVR1,ACVR2A,ACVR2B,ADAM9,ADRA2A,AKTIP,ANTXR1,APC,APLNR,AUTS2,AXIN2,BMP7,BMPER,BMPR2,CCNK,CCNT2,CDON,CRKL,CUL3,DBF4,DCUN1D4,DGKQ,DNAJB2,DSTYK,EDAR,EGR1,EIF5A2,ELAVL1,EPHA7,EZR,FBXO22,FGF18,FXR1,FZD4,GCG,GSK3B,INHBA,IQGAP1,IRF4,ITCH,KAT7,KL,LEPR,LPAR1,LRP4,LRRTM3,MAP3K12,MAP3K13,MAP4K4,MYD88,NECAB2,NEDD4,NRP1,NSF,OSBPL8,PAK2,PARP16,PDE5A,PELO,PICALM,PKD2,PPP1R12A,PPP1R15B,PRICKLE1,PRKAA2,PRKC…
GO:BP	homeostatic process	GO:0042592	8.0944e-09	ABCA1,ABL1,ACVR2A,ACVR2B,ADAMTS5,ADRA2A,ADRB1,APLNR,ATG5,ATP2B2,ATP6V0A2,ATP7A,CACNB2,CALCR,CASP3,CASR,CCNE2,CHMP2B,CLRN1,COL4A3BP,CXORF21,CYLD,DRAM2,DRD1,EDNRB,EGR1,ESRRG,FABP4,FAM155A,FLVCR1,FOXO3,GALR1,GATM,GCG,GLS,GPR12,GPR65,HEPHL1,HTT,INHBA,IRF4,JPH1,KCTD7,KIF3A,KL,KLF13,L3MBTL3,LEPR,LPAR1,MED1,MTTP,NEK7,NKX2-3,NMUR2,NR5A2,NUS1,PICALM,PKD2,PKNOX1,PLCB4,PPP3CB,PRKAA2,PRKCE,PROM1,PTGDR,QSOX2,…
GO:BP	cell projection organization	GO:0030030	8.42283e-09	ABCC4,ABL1,ADARB1,ARF4,ARHGEF26,ATG5,BAIAP2,BCAS3,BMP7,BMPR2,BTBD3,C9ORF72,CCP110,CDH11,CHN1,CLRN1,COL25A1,CREB1,CRKL,CRMP1,CYLD,DCDC2,DCX,DPYSL2,EFNA5,EPHA7,EPHB1,ERMN,EZR,FXR1,FZD3,FZD4,GLDN,GSK3B,HTT,IQGAP1,KIF3A,LCA5,LPAR1,LRP4,MAP3K13,MAP4K4,MAP6,MAPK4,NCS1,NEDD4,NFIB,NIN,NRP1,NRP2,ONECUT2,OPHN1,PAFAH1B1,PAK2,PICALM,PKD2,PLS1,PLXNA1,PLXNA2,PLXNC1,PODXL,PPP1R9A,PTEN,PTK7,PTPDC1,PTPRM,RAB8A,RA…
GO:BP	plasma membrane bounded cell projection organization	GO:0120036	8.86603e-09	ABCC4,ABL1,ADARB1,ARF4,ARHGEF26,ATG5,BAIAP2,BCAS3,BMP7,BMPR2,BTBD3,C9ORF72,CCP110,CDH11,CHN1,CLRN1,COL25A1,CREB1,CRKL,CRMP1,CYLD,DCDC2,DCX,DPYSL2,EFNA5,EPHA7,EPHB1,EZR,FXR1,FZD3,FZD4,GLDN,GSK3B,HTT,IQGAP1,KIF3A,LCA5,LPAR1,LRP4,MAP3K13,MAP4K4,MAP6,MAPK4,NCS1,NEDD4,NFIB,NIN,NRP1,NRP2,ONECUT2,OPHN1,PAFAH1B1,PAK2,PICALM,PKD2,PLS1,PLXNA1,PLXNA2,PLXNC1,PODXL,PPP1R9A,PTEN,PTK7,PTPDC1,PTPRM,RAB8A,RALA,RA…
GO:BP	anatomical structure formation involved in morphogenesis	GO:0048646	8.92871e-09	ABL1,ACVR1,ACVR2A,ACVR2B,ADAM9,AMOT,AMOTL1,APLNR,AXIN2,BCAS3,BMP7,BMPER,BMPR2,C1GALT1,CALCRL,CDON,COL12A1,DCX,DICER1,DLL4,EDAR,EPHB1,FGF18,FMN1,FZD2,FZD3,HOXA11,INHBA,ITGA2,ITGA4,KBTBD8,KIAA1024,LEPR,LRP6,MED1,MIB1,MTDH,NEBL,NFIB,NRP1,NRP2,NUS1,OPHN1,PAFAH1B1,PDE3B,PHLDB2,PIKFYVE,PKNOX1,PLXNA2,PPP3CB,PRICKLE1,PRKAR1A,PRKCA,PTEN,PTK7,PTPRM,RALA,RELN,RNF213,SALL4,SHROOM3,SIM1,SNAI1,SOX4,TBPL1,TBX18…
GO:BP	neuron projection morphogenesis	GO:0048812	1.3725e-08	ABL1,ADARB1,BMP7,BMPR2,BTBD3,C9ORF72,CDH11,CHN1,COL25A1,CREB1,CRMP1,DCDC2,DCX,DPYSL2,EFNA5,EPHA7,EPHB1,FZD3,FZD4,IQGAP1,KIF3A,LRP4,MAP3K13,MAP4K4,MAP6,NEDD4,NFIB,NIN,NRP1,NRP2,PAFAH1B1,PICALM,PLXNA1,PLXNA2,PLXNC1,PTEN,PTPRM,RAB8A,RAPGEF2,RELN,RNF165,SEMA3D,SEMA6B,SEMA6D,SEMA7A,SLIT3,SPAST,SS18L1,TMEFF2,TNR,TTC8,UNC5C,UNC5D,VANGL2
GO:BP	tube morphogenesis	GO:0035239	1.87956e-08	ABL1,ACVR1,ACVR2B,AMOT,AMOTL1,APLNR,BCAS3,BMP7,BMPER,BMPR2,C1GALT1,CALCRL,DICER1,DLL4,EDAR,EPHA7,EPHB1,FGF18,FMN1,FZD2,FZD3,FZD4,GZF1,HOXA11,KIAA1024,KIF3A,LEPR,MED1,MGA,MIB1,MTDH,NEDD4,NFIB,NKX2-3,NRP1,NRP2,NUS1,PDE3B,PKD2,PKNOX1,PRICKLE1,PRKCA,PTEN,PTK7,PTPRM,QKI,RALA,RBPMS2,RNF213,SALL4,SHROOM3,SIM1,SOS1,SOX4,TBX3,TGFA,THBS2,TP63,VANGL2,VEGFC,XDH,ZEB1
GO:BP	axonogenesis	GO:0007409	2.00685e-08	ABL1,ADARB1,BMP7,BMPR2,C9ORF72,CDH11,CHN1,COL25A1,CREB1,CRMP1,DCX,DPYSL2,EFNA5,EPHA7,EPHB1,FZD3,KIF3A,LRP4,MAP3K13,MAP6,NFIB,NIN,NRP1,NRP2,PAFAH1B1,PICALM,PLXNA1,PLXNA2,PLXNC1,PTEN,PTPRM,RAB8A,RELN,RNF165,SEMA3D,SEMA6B,SEMA6D,SEMA7A,SLIT3,SPAST,TMEFF2,TNR,TTC8,UNC5C,UNC5D,VANGL2
GO:BP	regulation of multicellular organismal development	GO:2000026	2.29028e-08	ABL1,ACVR1,ACVR2A,ACVR2B,AMOT,APLNR,ATXN1L,AXIN2,BMP7,BMPER,BMPR2,CBFB,CDON,CENPF,CHN1,CLOCK,CREB1,CRKL,CRMP1,CSF1,CYLD,DLL4,DPYSL2,EDNRB,EPHA7,EPHB1,ERRFI1,FBN1,FBXO22,FGF18,FZD2,FZD3,FZD4,GSK3B,HOOK3,HOXA11,INHBA,ITCH,KIAA1024,KL,KLF10,KLF13,LEPR,LPAR1,LRP4,LRRTM2,LRRTM3,MAFG,MAP3K13,MAP6,MAPK4,MED1,MEIS2,MIB1,MTDH,MYSM1,NBR1,NCOA1,NCS1,NEDD4,NFATC3,NFIB,NIN,NKX2-2,NRP1,PAFAH1B1,PAX9,PDE3B,PHLD…
GO:BP	negative regulation of gene expression	GO:0010629	2.70297e-08	ACVR2B,AGBL4,ATAD2B,ATXN1,ATXN1L,AXIN2,BCL11A,BCLAF1,BMP7,CALCR,CBFB,CBX1,CENPF,CLOCK,CNOT6,CPEB2,CREB1,CRKL,CUL3,DCP1A,DGCR8,DGKQ,DICER1,DLL4,E2F3,E2F5,EDNRB,EGR1,ELAVL1,ELK4,EZR,FABP4,FOXN3,FOXO3,FRK,FXR1,GZF1,HELZ,HOXD9,KAT7,KDM1B,KLF10,KLF11,LEPR,LIN28B,MDM4,MECP2,MED1,MGA,MIER3,MTF1,NACC2,NEDD4,NFATC3,NFIB,NRIP1,PAPD4,PAX9,PELO,PER2,PICALM,POLE3,POU2F1,PPID,PRICKLE1,PRKAA2,PTPRK,PURA,RCOR1,R…
GO:BP	cellular component assembly	GO:0022607	3.2325e-08	ABCA1,ABCC4,ABL1,AIDA,ANKRA2,ANKS4B,ANTXR1,AP1AR,ARHGEF26,ATG12,ATG2B,ATG5,BAIAP2,BCAS3,BCCIP,BMP7,C9ORF72,CADPS,CCP110,CDH11,CELF1,CHMP2B,CLRN1,CLTC,CNOT6,COPS7B,CRKL,CRTC2,CRYZ,CUL3,CYLD,DCDC2,DCX,DGKD,DGKQ,DICER1,DNAJC15,ELAVL1,EPHA7,EPHB1,ERC2,EZR,FAM179B,FCHSD1,FEZ1,FMN1,FXR1,G3BP2,GABRG2,GCH1,GLS,GMFB,GTF2H5,HINT3,HMGCR,HTT,JMY,KAT2B,KCNA4,KCNJ12,KCTD12,KCTD7,KCTD9,KIF3A,LAMC1,LCP1,LPAR1,LR…
GO:BP	plasma membrane bounded cell projection morphogenesis	GO:0120039	3.74952e-08	ABL1,ADARB1,BMP7,BMPR2,BTBD3,C9ORF72,CDH11,CHN1,COL25A1,CREB1,CRMP1,DCDC2,DCX,DPYSL2,EFNA5,EPHA7,EPHB1,FZD3,FZD4,IQGAP1,KIF3A,LRP4,MAP3K13,MAP4K4,MAP6,NEDD4,NFIB,NIN,NRP1,NRP2,PAFAH1B1,PICALM,PLXNA1,PLXNA2,PLXNC1,PTEN,PTPRM,RAB8A,RAPGEF2,RELN,RNF165,SEMA3D,SEMA6B,SEMA6D,SEMA7A,SLIT3,SPAST,SS18L1,TMEFF2,TNR,TTC8,UNC5C,UNC5D,VANGL2
GO:BP	cell projection morphogenesis	GO:0048858	4.18226e-08	ABL1,ADARB1,BMP7,BMPR2,BTBD3,C9ORF72,CDH11,CHN1,COL25A1,CREB1,CRMP1,DCDC2,DCX,DPYSL2,EFNA5,EPHA7,EPHB1,FZD3,FZD4,IQGAP1,KIF3A,LRP4,MAP3K13,MAP4K4,MAP6,NEDD4,NFIB,NIN,NRP1,NRP2,PAFAH1B1,PICALM,PLXNA1,PLXNA2,PLXNC1,PTEN,PTPRM,RAB8A,RAPGEF2,RELN,RNF165,SEMA3D,SEMA6B,SEMA6D,SEMA7A,SLIT3,SPAST,SS18L1,TMEFF2,TNR,TTC8,UNC5C,UNC5D,VANGL2
GO:BP	cell part morphogenesis	GO:0032990	4.70003e-08	ABL1,ADARB1,BMP7,BMPR2,BTBD3,C9ORF72,CDH11,CHN1,COL25A1,COL4A3BP,CREB1,CRMP1,DCDC2,DCX,DPYSL2,EFNA5,EPHA7,EPHB1,FZD3,FZD4,IQGAP1,KIF3A,LRP4,MAP3K13,MAP4K4,MAP6,NEDD4,NFIB,NIN,NRP1,NRP2,PAFAH1B1,PICALM,PLXNA1,PLXNA2,PLXNC1,PTEN,PTPRM,RAB8A,RAPGEF2,RELN,RNF165,SEMA3D,SEMA6B,SEMA6D,SEMA7A,SLIT3,SPAST,SS18L1,TMEFF2,TNR,TTC8,UNC5C,UNC5D,VANGL2
GO:BP	positive regulation of multicellular organismal process	GO:0051240	4.95498e-08	ABCA1,ABL1,ACVR1,ACVR2A,ACVR2B,ADAM9,ADRA2A,ADRB1,AFAP1L2,AMOT,AMOTL1,APLNR,ATG5,ATXN1L,AXIN2,BCAS3,BMP7,BMPER,BMPR2,CACNA2D2,CADM1,CAPN7,CBFB,CDON,CREB1,CRKL,CSF1,CYLD,EGR1,ENPP4,EPHB1,ESRRG,EZR,FABP4,FGF18,FOXO3,FZD3,FZD4,GALR1,GATM,GCH1,HOXA11,INHBA,IRF4,ITCH,KL,KLF10,LEPR,LRRTM2,LRRTM3,MAP3K13,MAP6,MAPK4,MED1,MTDH,MYD88,NCOA1,NIN,NKX2-2,NRP1,NUS1,PAFAH1B1,PDE5A,PHLDB2,PLS1,PLXNA1,PLXNA2,PLXNC…
GO:BP	positive regulation of signaling	GO:0023056	5.28103e-08	AAK1,ABL1,ACVR1,ACVR2A,ACVR2B,ADAM9,ADAMTS3,ADRA2A,AFAP1L2,BCLAF1,BMP7,BMPER,BMPR2,CACNB2,CDON,CREB1,CRKL,CSNK1G1,CYLD,DCDC2,DLL4,DRD1,DSTYK,EDAR,FGF18,FZD2,FZD4,GALR1,GCG,GLUD1,GPR65,GSK3B,HTT,INHBA,JAG2,KL,LPAR1,LRRTM2,MAGI2,MAP3K12,MAP3K13,MED1,MFNG,MTDH,MYD88,NECAB2,NEDD4,NFAT5,NRP1,NSF,OSBPL8,PAFAH1B1,PAK2,PDCL,PDE5A,PKD2,PLAGL2,PPP3CB,PRKCA,PRKCE,PTEN,PTK7,RAPGEF2,RASSF2,RBPMS2,RELL1,RELN,R…
GO:BP	axon development	GO:0061564	6.15458e-08	ABL1,ADARB1,BMP7,BMPR2,C9ORF72,CDH11,CHN1,COL25A1,CREB1,CRMP1,DCX,DPYSL2,EFNA5,EPHA7,EPHB1,FZD3,KIF3A,LRP4,MAP3K13,MAP6,NFIB,NIN,NRP1,NRP2,PAFAH1B1,PICALM,PLXNA1,PLXNA2,PLXNC1,PTEN,PTPRM,RAB8A,RELN,RNF165,SEMA3D,SEMA6B,SEMA6D,SEMA7A,SLIT3,SPAST,TMEFF2,TNR,TSPAN2,TTC8,UNC5C,UNC5D,VANGL2
GO:BP	locomotion	GO:0040011	6.52595e-08	ABL1,ACVR1,ADAM9,ADARB1,ADRA2A,AMOT,AMOTL1,AP1AR,APC,ARF4,ASH1L,AVL9,BCAS3,BMP7,BMPER,BMPR2,CAPN7,CDC42BPB,CHMP2B,CHN1,CLRN1,CRKL,CRMP1,CUL3,DCDC2,DCX,DLL4,DPYSL2,DRD1,EDNRB,EFNA5,EPHA7,EPHB1,FAP,FGF18,FZD3,FZD4,IQGAP1,ITGA2,ITGA4,KIF3A,LAMC1,LPAR1,MGAT3,MYD88,MYSM1,NAV1,NEDD4,NFIB,NKX2-3,NRP1,NRP2,NUS1,ONECUT2,OSBPL8,PADI2,PAFAH1B1,PELO,PEX13,PLXNA1,PLXNA2,PLXNC1,PODXL,PPP3CB,PRKCA,PRKCE,PSTPIP2…
GO:BP	response to stress	GO:0006950	7.13073e-08	ABCA1,ABL1,ACVR1,ADAM9,ADAMTS5,ADRA2A,ADRB1,AFAP1L2,AIDA,AKTIP,ANKS4B,AP1G1,APC,ASCC3,ASH1L,ATG5,AXIN2,BCAS3,BCCIP,BCLAF1,BMPR2,CADM1,CAT,CBX1,CCNK,CDC7,CDK1,CHORDC1,CLOCK,COL4A3BP,CPEB2,CREB3L2,CUL3,CYLD,DDAH1,DHCR24,DNAJB2,DNAJC15,DRD1,DYRK2,EDAR,EDEM3,EGR1,ENPP4,EPHB1,EYA2,EZR,F11,FABP4,FAM105B,FANCF,FBXO22,FOXN3,FOXO3,FXR1,FZD4,GCH1,GPX8,GTF2H5,HERC2,HSPA13,IDH1,IFNAR2,IRF4,ITCH,KAT7,KLF10,KM…
GO:BP	positive regulation of cell communication	GO:0010647	8.8844e-08	AAK1,ABL1,ACVR1,ACVR2A,ACVR2B,ADAM9,ADAMTS3,ADRA2A,AFAP1L2,BCLAF1,BMP7,BMPER,BMPR2,CACNB2,CDON,CREB1,CRKL,CSNK1G1,CYLD,DCDC2,DLL4,DRD1,DSTYK,EDAR,FGF18,FZD2,FZD4,GALR1,GCG,GLUD1,GPR65,GSK3B,HTT,INHBA,JAG2,KL,LPAR1,LRRTM2,MAGI2,MAP3K12,MAP3K13,MED1,MFNG,MTDH,MYD88,NECAB2,NEDD4,NFAT5,NRP1,OSBPL8,PAFAH1B1,PAK2,PDCL,PDE5A,PKD2,PLAGL2,PPP3CB,PRKCA,PRKCE,PTEN,PTK7,RAPGEF2,RASSF2,RBPMS2,RELL1,RELN,RFX6,…
GO:BP	transmembrane transport	GO:0055085	1.23609e-07	ABCA1,ABCA3,ABCC10,ABCC4,ABL1,ANO5,APLNR,AQP9,ATG5,ATP2B2,ATP6V0A2,ATP6V1C2,ATP7A,BEST4,CACHD1,CACNA1C,CACNA2D2,CACNB2,CATSPER2,CLCN5,CNGB3,CNNM1,CTTNBP2NL,DNAJC15,DRD1,FAM155A,FLVCR1,FLVCR2,GABRA4,GABRG2,GLRA2,GRIA2,GRIK3,HTT,JPH1,KCNA4,KCNIP4,KCNJ12,KCNK10,KCNN3,KCNQ3,KCNQ4,NCS1,NDUFA4,NEDD4,NIPA2,NMUR2,OSBPL8,PEX13,PKD2,PLCB4,PRKCE,RELN,SCARA5,SCN2A,SCN9A,SEC62,SESTD1,SLC11A2,SLC12A5,SLC16A14,…
GO:BP	negative regulation of response to stimulus	GO:0048585	1.42259e-07	ABL1,ACVR1,ADRA2A,AIDA,APC,APLNR,ASH1L,AXIN2,BCL9L,BMP7,BMPER,BRAP,CAMK2N1,CBLB,CD2AP,CLOCK,CSNK1A1,CUL3,CYLD,DDAH1,DLL4,DUSP7,EGR1,ELF1,ERRFI1,EYA2,EZR,F11,FAM105B,FBN1,FOXO3,GCG,GSK3B,HMGCR,HTT,IRF4,ITCH,JAG2,KIAA1024,LEPR,LRP4,MGRN1,NECAB2,NEDD4,NRP1,NT5E,ONECUT2,PADI2,PAFAH1B1,PDE11A,PDE3B,PELO,PKD2,PPP3CB,PRICKLE1,PRKAA2,PTEN,PTPRJ,RASA1,RASSF2,RBPMS2,RIOK3,RNF213,RORA,RRM2B,RTKN2,RUNX2,SAMH…
GO:BP	cell-cell signaling	GO:0007267	1.50537e-07	ABL1,ACVR2B,ADARB1,ADRA2A,APC,AXIN2,BAIAP2,BCL9L,BMP7,CACNA2D2,CACNB2,CADPS,CDH11,CLOCK,CPE,CREB1,CRKL,CSNK1A1,CSNK1G1,CUL3,CYLD,DAGLA,DCDC2,DGKE,DLGAP1,DLGAP2,DRD1,EGR1,EPHB1,ERC2,FCHSD1,FOXO3,FZD2,FZD3,FZD4,GABRA4,GABRG2,GALR1,GCG,GLRA2,GLS,GLUD1,GRIA2,GRIK3,GSK3B,HTR1F,INHBA,LRFN2,LRP4,LRP6,LRRTM2,NR3C2,OPHN1,PAFAH1B1,PKD2,PPP3CB,PRICKLE1,PRKCA,PRKCE,PTEN,PTK7,PTPRD,RELN,RFX6,RIMBP2,RIMS2,RNF1…
GO:BP	embryo development	GO:0009790	1.59408e-07	ABL1,ACVR1,ACVR2A,ACVR2B,AFF3,AMOT,AXIN2,BMP7,BMPR2,CDON,CLRN1,COL12A1,CUL3,DLL4,FBN1,FLVCR1,FZD2,FZD3,HOXA11,HOXD9,INHBA,ITGA2,ITGA4,JAG2,KBTBD8,KCNQ4,KIF3A,LMBR1,LRP4,LRP6,MAPK9,MED1,MGA,MIB1,NRP1,NRP2,PAFAH1B1,PGAP1,PHLDB2,PKD2,PLXNA2,PRICKLE1,PRKAR1A,PTK7,RALA,RBPMS2,RUNX2,SALL4,SH2B3,SHROOM3,SIM2,SNAI1,SOBP,SOS1,SOX4,TBX18,TBX3,TGFBR3,TP63,TSHR,TXNRD1,VANGL2,VEGFC,ZEB1
GO:BP	epithelium development	GO:0060429	1.61323e-07	ABL1,ACVR1,ACVR2B,ADAM9,ARHGEF26,AXIN2,BCCIP,BMP7,BMPER,BMPR2,CASP3,CDK1,CLOCK,CLRN1,CREB1,CTSB,DLL4,EHF,EPHA7,ERRFI1,EZR,FMN1,FNDC3A,FZD2,FZD3,GZF1,HOXA11,INHBA,JAG2,KIF3A,MAFG,MED1,MGA,MIB1,MYD88,MYSM1,NFIB,NKX2-2,NR5A2,NRP1,ONECUT2,OPHN1,PAFAH1B1,PKD2,PLXNA2,PRICKLE1,PROM1,PTEN,PTK7,RALA,RAP2C,RAPGEF2,RFX6,RPGRIP1L,SALL4,SHROOM3,SIM1,SMAD5,SOS1,SOX4,TBX18,TBX3,TMEFF2,TP63,TST,TTC8,VANGL2,VEGFC…
GO:BP	cellular component biogenesis	GO:0044085	1.80907e-07	ABCA1,ABCC4,ABL1,AIDA,ALG9,ANKRA2,ANKS4B,ANTXR1,AP1AR,ARHGEF26,ATG12,ATG2B,ATG5,BAIAP2,BCAS3,BCCIP,BMP7,C9ORF72,CADPS,CCP110,CDH11,CELF1,CHMP2B,CLRN1,CLTC,CNOT6,COPS7B,CRKL,CRTC2,CRYZ,CUL3,CYLD,DCDC2,DCX,DDX52,DGKD,DGKQ,DICER1,DNAJC15,ELAVL1,EPHA7,EPHB1,ERC2,ESF1,EZR,FAM179B,FCHSD1,FEZ1,FMN1,FXR1,G3BP2,GABRG2,GCH1,GLS,GMFB,GTF2H5,HINT3,HMGCR,HTT,JMY,KAT2B,KCNA4,KCNJ12,KCTD12,KCTD7,KCTD9,KIF3A,LAM…
GO:BP	regulation of cell differentiation	GO:0045595	2.65473e-07	ABL1,ACVR1,ACVR2A,ACVR2B,AP1AR,APC,AXIN2,BMP7,BMPR2,CBFB,CDK12,CDON,CHN1,CLOCK,CREB1,CRKL,CRMP1,CSF1,CYLD,DLL4,DPYSL2,EDNRB,EPHA7,EPHB1,ERRFI1,FBN1,FBXO22,FGF18,FNDC5,FZD3,FZD4,GSK3B,HOOK3,HOXA11,INHBA,KLF10,KLF13,LPAR1,LRP4,MAFG,MAP3K13,MAP6,MAPK4,MED1,MEIS2,MIB1,NBR1,NCOA1,NCS1,NEDD4,NFATC3,NIN,NKX2-2,NRP1,OCIAD1,PAFAH1B1,PDE5A,PHLDB2,PLXNA1,PLXNA2,PLXNC1,PRICKLE1,PROM1,PRTG,PTEN,PTK7,RAPGEF2,R…
GO:BP	animal organ morphogenesis	GO:0009887	3.33851e-07	ABL1,ACVR1,ACVR2B,ADARB1,ASH1L,ATRN,ATRNL1,AXIN2,BMP7,BMPR2,CDON,CLRN1,COL12A1,COL13A1,COL4A3BP,CPE,CRKL,CUL3,DLL4,E2F5,EDAR,EPHB1,ERRFI1,FBN1,FGF18,FLVCR1,FMN1,FOXN3,FOXO3,FZD2,FZD3,GZF1,HOXA11,HOXD9,KCNQ4,KIF3A,LAMC1,MED1,MGA,MIB1,NEDD4,NFIB,NKX2-3,NR5A2,NRP1,NRP2,PAFAH1B1,PAPPA2,PAX9,PKD2,PROM1,PTEN,PTK7,PTPRM,RAB33B,RBPMS2,RUNX2,SNAI1,SOBP,SOS1,SOX4,TBX3,TGFA,TGFBR3,TMEFF2,TP63,TSHR,TTC8,VANG…
GO:BP	cell surface receptor signaling pathway	GO:0007166	3.66557e-07	AAK1,ABCA1,ABL1,ACVR1,ACVR2A,ACVR2B,ADAM9,ADAMTS3,ADRA2A,AFAP1L2,APC,AXIN2,BCL9L,BMP7,BMPER,BMPR2,CALCR,CALCRL,CBLB,CDON,CHN1,CPE,CRKL,CSNK1A1,CSNK1G1,CUL3,CYLD,DAGLA,DCDC2,DGKQ,DLL4,DSTYK,EFNA5,EGR1,ELF1,EPHA7,EPHB1,ERRFI1,EYA2,EZR,FAM105B,FBN1,FBXL17,FGF18,FOXO3,FRK,FZD2,FZD3,FZD4,GAS2,GIPR,GLRA2,GNAI2,GRIA2,GRIK3,GRM8,GSK3B,HTT,IL1R1,INHBA,IQGAP1,ITGA2,ITGA4,JAG2,KIF3A,KL,LEPR,LIFR,LRP4,LRP6,M…
GO:BP	positive regulation of cellular protein metabolic process	GO:0032270	3.77596e-07	ABL1,ACVR1,ACVR2A,ACVR2B,ADAM9,ADRA2A,AKTIP,ANTXR1,APLNR,AUTS2,AXIN2,BMP7,BMPER,BMPR2,CCNK,CCNT2,CDON,CRKL,CUL3,DBF4,DCUN1D4,DGKQ,DNAJB2,DSTYK,EDAR,EIF5A2,ELAVL1,EPHA7,EZR,FBXO22,FGF18,FXR1,FZD4,GCG,GSK3B,INHBA,IQGAP1,KAT7,KL,LEPR,LPAR1,LRP4,MAP3K12,MAP3K13,MAP4K4,MYD88,NECAB2,NRP1,OSBPL8,PAK2,PARP16,PDE5A,PELO,PICALM,PKD2,PPP1R12A,PPP1R15B,PRICKLE1,PRKAA2,PRKCE,PRR16,PTEN,RAB3GAP2,RAP2B,RAP2C,RA…
GO:BP	vesicle organization	GO:0016050	3.91912e-07	ABCA1,AKTIP,CADPS,CHMP2B,CREB1,CUL3,DNM3,FAM109A,GOSR2,HOOK3,PAFAH1B1,PI4K2B,PICALM,RAB22A,RAB32,RAB8A,SAR1B,SEC23A,SEC24A,SNAPIN,SNX10,STAM,STX16,STX2,STX6,STX7,SYT9,TBPL1,TMED10,UNC13B,VPS39,VTI1B,ZPBP2
GO:BP	positive regulation of protein modification process	GO:0031401	4.04415e-07	ABL1,ACVR1,ACVR2A,ACVR2B,ADAM9,ADRA2A,AKTIP,APLNR,AUTS2,AXIN2,BMP7,BMPER,BMPR2,CCNK,CCNT2,CDON,CRKL,CUL3,DBF4,DCUN1D4,DGKQ,DSTYK,EDAR,EPHA7,FGF18,FXR1,FZD4,GCG,INHBA,IQGAP1,KAT7,KL,LEPR,LPAR1,LRP4,MAP3K12,MAP3K13,MAP4K4,MYD88,NECAB2,NRP1,OSBPL8,PAK2,PARP16,PDE5A,PELO,PKD2,PPP1R12A,PPP1R15B,PRICKLE1,PRKAA2,PRKCE,PTEN,RAB3GAP2,RAP2B,RAP2C,RAPGEF2,RASSF2,RBPMS2,RELL1,RELN,RNF111,SEMA7A,SLC39A10,SOX4…
GO:BP	negative regulation of RNA metabolic process	GO:0051253	4.24635e-07	ACVR2B,AGBL4,ATAD2B,ATXN1,ATXN1L,AXIN2,BCL11A,BCLAF1,BMP7,CBFB,CBX1,CDYL2,CENPF,CLOCK,CREB1,CUL3,DLL4,E2F3,E2F5,EDNRB,EGR1,ELAVL1,ELK4,EZR,FABP4,FOXN3,FOXO3,FRK,GZF1,HOXD9,KAT7,KDM1B,KLF10,KLF11,LRPPRC,MDM4,MECP2,MED1,MGA,MIER3,MTF1,NACC2,NEDD4,NFATC3,NFIB,NRIP1,PAPD4,PAX9,PER2,POLE3,POU2F1,PPID,PRICKLE1,PTPRK,PURA,RCOR1,RREB1,RUNX2,SALL4,SIM2,SMAD5,SMARCC2,SNAI1,SYNCRIP,TBL1X,TBX18,TBX3,TP63,TPR…
GO:BP	cellular response to stress	GO:0033554	4.66157e-07	ABL1,AIDA,AKTIP,ANKS4B,APC,ASCC3,ATG5,AXIN2,BCCIP,BCLAF1,BMPR2,CBX1,CCNK,CDC7,CDK1,CHORDC1,CLOCK,COL4A3BP,CPEB2,CREB3L2,CUL3,CYLD,DDAH1,DNAJB2,DNAJC15,DYRK2,EDAR,EDEM3,EGR1,EPHB1,EYA2,EZR,FANCF,FBXO22,FOXN3,FOXO3,FXR1,FZD4,GCH1,GTF2H5,HERC2,HSPA13,ITCH,KAT7,KLF10,MAGI3,MAN1B1,MAP3K12,MAP3K13,MAPK10,MAPK9,MBTPS2,MDM4,MMS22L,MYD88,NBR1,NEDD4,PAFAH1B1,PARP16,PDS5A,PKD2,POLE3,PPP1R15B,PRKAA2,PRKCE,PT…
GO:BP	positive regulation of molecular function	GO:0044093	4.82445e-07	ABL1,ACVR2B,ADAM9,ADRA2A,ADRB1,AKAP5,AKTIP,ANTXR1,ARF4,ARHGAP26,ARHGEF12,ATP7A,BCAS3,CASR,CCNK,CCNT2,CHN1,CLOCK,CNOT6,CRKL,CRTC2,DBF4,DCP1A,DCUN1D4,DGKQ,DNAJB2,DNAJC15,DNAJC9,DSCC1,DSTYK,FGF18,FZD2,FZD4,GCG,GCH1,GIT2,HTT,IQGAP1,IRF4,JMY,KCTD7,LPAR1,LRP6,MAP3K12,MAP3K13,MAP4K4,MAU2,MBTPS2,MED1,MFNG,MID1IP1,MTMR9,MYD88,NEK7,NKX2-2,NMUR2,NRP1,NUS1,OPHN1,OSBPL8,PAK2,PARP16,PDE5A,PELO,PICALM,PKD2,PPP1…
GO:BP	response to organic substance	GO:0010033	6.46509e-07	ABCA1,ABL1,ACVR1,ACVR2A,ACVR2B,ADAM9,ADAMTS3,ADRA2A,AFF3,AQP9,BCL9L,BCLAF1,BMP7,BMPER,BMPR2,CLOCK,CPEB2,CREB1,CREB3L2,CRKL,CTSB,CUL3,CYLD,DGKD,DGKQ,DLL4,DNAJB2,DRD1,DSTYK,EDEM3,EGR1,ESRRG,EZR,FABP4,FAM105B,FBN1,FGF18,FOXO3,FZD4,GABRG2,GCG,GCH1,GFPT2,GLDC,GLRA2,GOT2,GPR180,GSK3B,HSPA13,HTR1F,IL1R1,IQGAP1,ITGA4,KAT2B,KAT7,KL,LEPR,LIFR,LRP6,MAN1B1,MAPK4,MED1,MYBL2,MYD88,NCOA1,NEDD4,NFAT5,NR3C2,NR5A2…
GO:BP	embryonic morphogenesis	GO:0048598	9.57565e-07	ABL1,ACVR1,ACVR2A,ACVR2B,AFF3,AMOT,BMP7,BMPR2,CDON,CLRN1,COL12A1,CUL3,DLL4,FBN1,FLVCR1,FZD2,FZD3,HOXA11,HOXD9,INHBA,ITGA2,ITGA4,JAG2,KCNQ4,KIF3A,LMBR1,LRP4,MED1,MGA,MIB1,PHLDB2,PKD2,PRICKLE1,PRKAR1A,PTK7,RALA,RBPMS2,RUNX2,SALL4,SHROOM3,SNAI1,SOBP,SOS1,SOX4,TBX18,TBX3,TP63,TSHR,TXNRD1,VANGL2,VEGFC,ZEB1
GO:BP	movement of cell or subcellular component	GO:0006928	1.00832e-06	ABL1,ACVR1,ADAM9,ADARB1,ADRA2A,AMOT,AMOTL1,AP1AR,APC,ARF4,ASH1L,AVL9,BCAS3,BMP7,BMPER,BMPR2,CACNB2,CAPN7,CDC42BPB,CHN1,CLRN1,CRKL,CRMP1,CUL3,DCDC2,DCX,DLL4,DPYSL2,DRD1,DYNC1LI2,EDNRB,EFNA5,EPHA7,EPHB1,FAP,FGF18,FYCO1,FZD3,HTT,IQGAP1,ITGA2,ITGA4,KIF16B,KIF1B,KIF21B,KIF3A,KIF6,LAMC1,LCA5,LPAR1,MGAT3,MYD88,MYSM1,NAV1,NFIB,NKX2-3,NRP1,NRP2,NUS1,ONECUT2,OSBPL8,PADI2,PAFAH1B1,PELO,PEX13,PLXNA1,PLXNA2,P…
GO:BP	negative regulation of signaling	GO:0023057	1.05092e-06	ABL1,ACVR1,ADRA2A,AIDA,AP1AR,APC,APLNR,ASH1L,AXIN2,BCL9L,BMP7,BMPER,BRAP,CAMK2N1,CBLB,CD2AP,CLOCK,CSNK1A1,CUL3,CYLD,DLL4,DRD1,DUSP7,EGR1,ELF1,ERRFI1,EYA2,EZR,FBN1,FOXO3,GSK3B,HMGCR,HTT,IRF4,ITCH,JAG2,KIAA1024,LRP4,MGRN1,NECAB2,NEDD4,NRP1,ONECUT2,PADI2,PAFAH1B1,PDE11A,PDE3B,PELO,PKD2,PRICKLE1,PRKAA2,PTEN,PTPRJ,RASA1,RASSF2,RBPMS2,RIOK3,RNF213,RRM2B,RTKN2,RUNX2,SAMHD1,SH2B3,SH3RF1,SIAH2,SNAI1,SORCS…
GO:BP	negative regulation of nucleobase-containing compound metabolic process	GO:0045934	1.14545e-06	ACVR2B,AGBL4,ATAD2B,ATXN1,ATXN1L,AXIN2,BCL11A,BCLAF1,BMP7,BMPR2,CBFB,CBX1,CDYL2,CENPF,CLOCK,CREB1,CUL3,DLL4,E2F3,E2F5,EDNRB,EGR1,ELAVL1,ELK4,EZR,FABP4,FOXN3,FOXO3,FRK,GZF1,HOXD9,KAT7,KDM1B,KLF10,KLF11,LRPPRC,MDM4,MECP2,MED1,MGA,MIER3,MTF1,NACC2,NEDD4,NFATC3,NFIB,NRIP1,PAPD4,PAX9,PER2,POLE3,POU2F1,PPID,PRICKLE1,PTPRK,PURA,RCOR1,RREB1,RUNX2,SALL4,SIM2,SMAD5,SMARCC2,SNAI1,SYNCRIP,TBL1X,TBX18,TBX3,TN…
GO:BP	programmed cell death	GO:0012501	1.14729e-06	ABL1,ACVR1,ACVR2B,ADARB1,ADNP,AKTIP,APC,ARF4,ATG5,AVEN,BCLAF1,BMP7,BMPR2,BNIP3L,CASP3,CDK1,CFDP1,CRKL,CSRNP3,CUL3,CYLD,DHCR24,DICER1,DNM1L,DSTYK,DYRK2,E2F3,EGR1,EPHA7,EYA2,FAP,FOXO3,FZD3,GAS2,GCG,GRK5,GSK3B,HTT,INHBA,IPMK,ITGA4,ITPK1,JAG2,JMY,KLF11,KLHL20,LRP6,MAP3K12,MDM4,MED1,MTDH,NAIF1,NCOA1,NECAB2,NRP1,PAK2,PLAGL2,PPID,PRKAA2,PRKCA,PTEN,PTPMT1,RAPGEF2,RASSF2,RASSF3,RPS6KA3,RRM2B,RTKN2,SH3GLB1…
GO:BP	cell death	GO:0008219	1.22606e-06	ABL1,ACVR1,ACVR2B,ADARB1,ADNP,AKTIP,APC,ARF4,ATG5,AVEN,AXIN2,BCLAF1,BMP7,BMPR2,BNIP3L,CASP3,CDK1,CFDP1,CRKL,CSRNP3,CUL3,CYLD,DHCR24,DICER1,DNM1L,DSTYK,DYRK2,E2F3,EGR1,EPHA7,EPHB1,EYA2,FAP,FOXO3,FZD3,GAS2,GCG,GRK5,GSK3B,HTT,INHBA,IPMK,ITGA4,ITPK1,JAG2,JMY,KLF11,KLHL20,LRP6,MAP3K12,MDM4,MED1,MTDH,NAIF1,NCOA1,NECAB2,NRP1,PAK2,PARP16,PICALM,PLAGL2,PPID,PRKAA2,PRKCA,PTEN,PTPMT1,RAPGEF2,RASSF2,RASSF3,R…
GO:BP	MAPK cascade	GO:0000165	1.42918e-06	ABL1,ADAM9,ADRA2A,AIDA,ASH1L,BMP7,BMPER,BRAP,CAMK2N1,CDK12,CDON,CRKL,CYLD,DSTYK,DUSP7,EDAR,EPHA7,EPHB1,EZR,FGF18,FZD4,GCG,HMGCR,INHBA,ITCH,KL,LPAR1,MAGI3,MAP3K12,MAP3K13,MAPK10,MAPK4,MAPK9,MED1,MYD88,NBR1,NECAB2,NRP1,PAFAH1B1,PDE5A,PRKCE,PTEN,PTPRJ,RAPGEF2,RASSF2,RELL1,SEMA7A,SH2B3,SH3RF1,STK38,TAOK1,TGFA,TNIP1,TRIB1,VANGL2,XDH
GO:BP	regulation of cellular component biogenesis	GO:0044087	1.4428e-06	ABCA1,ABL1,AIDA,ANKRA2,ANTXR1,AP1AR,ATG5,BAIAP2,BCAS3,BMP7,C9ORF72,CCP110,CHMP2B,CLRN1,CNOT6,CYLD,DCDC2,DNAJC15,EPHA7,EPHB1,EZR,FAM179B,FCHSD1,FEZ1,FMN1,FXR1,G3BP2,GMFB,HTT,JMY,KAT2B,LPAR1,LRRTM2,LRRTM3,NIN,NRP1,PHLDB2,PIKFYVE,PIP4K2A,PODXL,PPM1E,PRKAA2,PRKCE,PTEN,PTPRD,RAB3GAP2,RALA,RAPGEF2,RIOK3,SAMD8,SAR1B,SH3GLB1,SNAI1,STAG2,STAM,SWAP70,TMEFF2,TMOD2,TPR,TTC8,TWF1,WDR43
GO:BP	cell cycle	GO:0007049	1.54612e-06	ABL1,ACVR1,ADARB1,AFAP1L2,APC,ARPP19,AXIN2,BCCIP,BMP7,CAMK2N1,CCNE2,CCNJ,CCNJL,CCNK,CCNT2,CCP110,CDC27,CDC7,CDK1,CDK14,CDK19,CENPF,CHFR,CHMP2B,CHMP7,CHORDC1,CLOCK,CLTC,CSNK1A1,CUL3,CYLD,DBF4,DSCC1,E2F3,E2F5,EZR,FAP,FOXN3,FZD3,GNAI2,GRK5,HTT,INHBA,IQGAP1,JMY,KAT2B,KATNAL1,KIF3A,KLF11,LIN9,LRP6,MAP9,MAPK4,MAU2,MCTS1,MDM4,MED1,MEIS2,MYBL2,MZT1,NACC2,NIN,PAFAH1B1,PARD6B,PDS5A,PKD2,PPP1R12A,PRKCA,PRKC…
GO:BP	regulation of cell projection organization	GO:0031344	1.88064e-06	ABL1,ATG5,BCAS3,BMP7,BMPR2,CCP110,CHN1,CLRN1,CRKL,CRMP1,CYLD,DCDC2,DPYSL2,EPHA7,ERMN,EZR,FXR1,FZD4,GSK3B,HTT,LPAR1,LRP4,MAP3K13,MAP6,MAPK4,NCS1,NEDD4,NIN,NRP1,PAFAH1B1,PLS1,PLXNA1,PLXNA2,PLXNC1,PODXL,PTEN,PTK7,RALA,RAPGEF2,RELN,SEMA3D,SEMA6B,SEMA6D,SEMA7A,SNAPIN,SS18L1,TNR,TWF1
GO:BP	positive regulation of response to stimulus	GO:0048584	1.98861e-06	AAK1,ABL1,ACVR1,ACVR2A,ACVR2B,ADAM9,ADAMTS3,ADRA2A,AFAP1L2,AP1G1,BCLAF1,BMP7,BMPER,BMPR2,CADM1,CDON,CLOCK,CRKL,CSNK1G1,CYLD,DCDC2,DLL4,DSTYK,EDAR,ELF1,ENPP4,EYA2,EZR,FABP4,FGF18,FOXO3,FXR1,FZD2,FZD4,GALR1,GCG,GPR65,GSK3B,HTT,INHBA,IRF4,JAG2,KL,LEPR,LPAR1,MAGI2,MAP3K12,MAP3K13,MED1,MFNG,MTDH,MYD88,NECAB2,NEDD4,NFAT5,NRP1,OSBPL8,PAFAH1B1,PAK2,PDCL,PDE5A,PKD2,PLAGL2,PPP3CB,PRKCA,PRKCE,PTEN,PTK7,RAPG…
GO:BP	negative regulation of cell communication	GO:0010648	2.04822e-06	ABL1,ACVR1,ADRA2A,AIDA,APC,APLNR,ASH1L,AXIN2,BCL9L,BMP7,BMPER,BRAP,CAMK2N1,CBLB,CD2AP,CLOCK,CSNK1A1,CUL3,CYLD,DLL4,DRD1,DUSP7,EGR1,ELF1,ERRFI1,EYA2,EZR,FBN1,FOXO3,GSK3B,HMGCR,HTT,IRF4,ITCH,JAG2,KIAA1024,LRP4,MGRN1,NECAB2,NEDD4,NRP1,ONECUT2,PADI2,PAFAH1B1,PDE11A,PDE3B,PELO,PKD2,PRICKLE1,PRKAA2,PTEN,PTPRJ,RASA1,RASSF2,RBPMS2,RIOK3,RNF213,RRM2B,RTKN2,RUNX2,SAMHD1,SH2B3,SH3RF1,SIAH2,SNAI1,SORCS3,STK3…
GO:BP	ion transport	GO:0006811	2.53401e-06	ABCA1,ABCC4,ABL1,ANO5,APLNR,ARMC1,ATG5,ATP2B2,ATP6V0A2,ATP6V1C2,ATP7A,ATP8A1,ATP8B1,BEST4,CACHD1,CACNA1C,CACNA2D2,CACNB2,CASR,CATSPER2,CLCN5,CNGB3,COL4A3BP,DRD1,FABP4,FAM155A,FLVCR1,FLVCR2,GABRA4,GABRG2,GCG,GLRA2,GLTP,GOT2,GRIA2,GRIK3,HEPHL1,HTT,JPH1,KCNA4,KCNIP4,KCNJ12,KCNK10,KCNN3,KCNQ3,KCNQ4,MTTP,NCS1,NDUFA4,NEDD4,NIPA2,NMUR2,NSF,OSBPL8,PITPNM2,PKD2,PLCB4,PRKCE,RELN,SCARA5,SCN2A,SCN9A,SESTD1,S…
GO:BP	signal transduction by protein phosphorylation	GO:0023014	2.73044e-06	ABL1,ADAM9,ADRA2A,AIDA,ASH1L,BMP7,BMPER,BRAP,CAMK2N1,CDK12,CDON,CRKL,CYLD,DSTYK,DUSP7,EDAR,EPHA7,EPHB1,EZR,FGF18,FZD4,GCG,HMGCR,INHBA,ITCH,KL,LPAR1,MAGI3,MAP3K12,MAP3K13,MAP4K4,MAPK10,MAPK4,MAPK9,MED1,MYD88,NBR1,NECAB2,NRP1,PAFAH1B1,PDE5A,PRKCE,PTEN,PTPRJ,RAPGEF2,RASSF2,RELL1,SEMA7A,SH2B3,SH3RF1,STK38,TAOK1,TGFA,TNIP1,TRIB1,VANGL2,XDH
GO:BP	protein modification by small protein conjugation or removal	GO:0070647	2.74219e-06	ABL1,AKTIP,ASB3,ATG5,BRAP,CBFB,CBLB,CBLL1,CDC27,CHFR,CUL3,CYLD,DCAF17,DCUN1D4,EGR1,FAM105B,FANCF,FBXL17,FBXO22,HECTD2,HERC2,ITCH,KBTBD8,KIAA1024,KLHL15,KLHL20,MGRN1,MIB1,MYSM1,NEDD4,OTUD6B,PCGF3,PCNP,PPIL2,PRICKLE1,PRKCE,PTEN,RNF111,RNF141,RNF146,RNF157,RNF165,RNF213,SEL1L,SENP5,SH3RF1,SIAH2,SOX4,SUMO1,TNIP1,TNKS,TRIM23,TRIM33,TULP4,UBE2D3,UBE2I,UBE2J1,UBE2K,UBE2QL1,UBE3C,USP13,USP22,USP37,USP45,…
GO:BP	positive regulation of phosphate metabolic process	GO:0045937	2.83913e-06	ABL1,ACVR1,ACVR2A,ACVR2B,ADAM9,ADRA2A,AKTIP,APLNR,AXIN2,BMP7,BMPER,BMPR2,CCNK,CCNT2,CDK1,CDON,CRKL,DBF4,DGKQ,DSTYK,EDAR,EPHA7,FGF18,FXR1,FZD4,GCG,INHBA,IQGAP1,KL,LEPR,LPAR1,LRP4,MAP3K12,MAP3K13,MAP4K4,MTMR9,MYD88,NECAB2,NRP1,OSBPL8,PAK2,PARP16,PDE5A,PELO,PKD2,PPP1R12A,PPP1R15B,PRKCE,PTEN,RAP2B,RAP2C,RAPGEF2,RASSF2,RBPMS2,RELL1,RELN,SEMA7A,SH3GLB1,SLC39A10,TAOK1,TGFA,TNFSF15,UBE2K,VANGL2,VAV2,VEGF…
GO:BP	positive regulation of phosphorus metabolic process	GO:0010562	2.83913e-06	ABL1,ACVR1,ACVR2A,ACVR2B,ADAM9,ADRA2A,AKTIP,APLNR,AXIN2,BMP7,BMPER,BMPR2,CCNK,CCNT2,CDK1,CDON,CRKL,DBF4,DGKQ,DSTYK,EDAR,EPHA7,FGF18,FXR1,FZD4,GCG,INHBA,IQGAP1,KL,LEPR,LPAR1,LRP4,MAP3K12,MAP3K13,MAP4K4,MTMR9,MYD88,NECAB2,NRP1,OSBPL8,PAK2,PARP16,PDE5A,PELO,PKD2,PPP1R12A,PPP1R15B,PRKCE,PTEN,RAP2B,RAP2C,RAPGEF2,RASSF2,RBPMS2,RELL1,RELN,SEMA7A,SH3GLB1,SLC39A10,TAOK1,TGFA,TNFSF15,UBE2K,VANGL2,VAV2,VEGF…
GO:BP	apoptotic process	GO:0006915	3.19123e-06	ABL1,ACVR1,ACVR2B,ADARB1,ADNP,AKTIP,APC,ARF4,ATG5,AVEN,BCLAF1,BMP7,BMPR2,BNIP3L,CASP3,CDK1,CFDP1,CRKL,CSRNP3,CUL3,CYLD,DHCR24,DICER1,DNM1L,DSTYK,DYRK2,E2F3,EGR1,EPHA7,EYA2,FAP,FOXO3,FZD3,GAS2,GCG,GRK5,GSK3B,HTT,INHBA,ITGA4,JAG2,JMY,KLF11,KLHL20,LRP6,MAP3K12,MDM4,MED1,MTDH,NAIF1,NCOA1,NECAB2,NRP1,PAK2,PLAGL2,PPID,PRKAA2,PRKCA,PTEN,PTPMT1,RAPGEF2,RASSF2,RASSF3,RPS6KA3,RRM2B,RTKN2,SH3GLB1,SH3RF1,SIA…
GO:BP	negative regulation of signal transduction	GO:0009968	3.35786e-06	ABL1,ACVR1,AIDA,APC,APLNR,ASH1L,AXIN2,BCL9L,BMP7,BMPER,BRAP,CAMK2N1,CBLB,CD2AP,CLOCK,CSNK1A1,CUL3,CYLD,DLL4,DUSP7,EGR1,ELF1,ERRFI1,EYA2,EZR,FBN1,FOXO3,GSK3B,HMGCR,HTT,IRF4,ITCH,JAG2,KIAA1024,LRP4,MGRN1,NECAB2,NEDD4,NRP1,ONECUT2,PADI2,PAFAH1B1,PDE11A,PDE3B,PELO,PKD2,PRICKLE1,PRKAA2,PTEN,PTPRJ,RASA1,RASSF2,RBPMS2,RIOK3,RNF213,RRM2B,RTKN2,RUNX2,SAMHD1,SH2B3,SH3RF1,SIAH2,SNAI1,STK38,TGFBR3,TNIP1,TP63…
GO:BP	regulation of protein kinase activity	GO:0045859	3.48191e-06	ABL1,ACVR2B,ADAM9,ADARB1,ADRA2A,AIDA,BCCIP,BMP7,CAMK2N1,CBLB,CCNE2,CCNJ,CCNJL,CCNK,CCNT2,CDK12,CHORDC1,CRKL,DBF4,DGKQ,DUSP7,ERRFI1,FABP4,FGF18,FZD4,GCG,HMGCR,HTT,IQGAP1,KAT2B,LPAR1,LRP6,MAP3K12,MAP3K13,MAP4K4,OSBPL8,PAK2,PARP16,PDE5A,PKD2,PPM1E,PRKAR1A,PTEN,PTPRJ,RAP2B,RAP2C,RAPGEF2,RASSF2,RELN,SH2B3,STK38,TAOK1,TGFA,TNFSF15,TRIB1,VANGL2
GO:BP	regulation of plasma membrane bounded cell projection organization	GO:0120035	3.52228e-06	ABL1,ATG5,BCAS3,BMP7,BMPR2,CCP110,CHN1,CLRN1,CRKL,CRMP1,CYLD,DCDC2,DPYSL2,EPHA7,EZR,FXR1,FZD4,GSK3B,HTT,LPAR1,LRP4,MAP3K13,MAP6,MAPK4,NCS1,NEDD4,NIN,NRP1,PAFAH1B1,PLS1,PLXNA1,PLXNA2,PLXNC1,PODXL,PTEN,PTK7,RALA,RAPGEF2,RELN,SEMA3D,SEMA6B,SEMA6D,SEMA7A,SNAPIN,SS18L1,TNR,TWF1
GO:BP	negative regulation of transcription, DNA-templated	GO:0045892	3.64635e-06	ACVR2B,AGBL4,ATAD2B,ATXN1,ATXN1L,BCL11A,BCLAF1,BMP7,CBFB,CBX1,CENPF,CLOCK,CREB1,CUL3,DLL4,E2F3,E2F5,EDNRB,EGR1,ELK4,EZR,FABP4,FOXN3,FOXO3,FRK,GZF1,HOXD9,KAT7,KDM1B,KLF10,KLF11,MDM4,MECP2,MED1,MGA,MIER3,MTF1,NACC2,NEDD4,NFATC3,NFIB,NRIP1,PAX9,PER2,POLE3,POU2F1,PPID,PRICKLE1,PTPRK,PURA,RCOR1,RREB1,RUNX2,SALL4,SIM2,SMAD5,SMARCC2,SNAI1,TBX18,TBX3,TP63,TPR,TRPS1,UBE2I,USP47,WWC2,WWP2,YAF2,ZBTB38,ZBTB6…
GO:BP	cellular response to chemical stimulus	GO:0070887	3.78637e-06	ABCA1,ABL1,ACVR1,ACVR2A,ACVR2B,ADAM9,ADAMTS3,ADRA2A,AQP9,ATP6V0A2,BCAS3,BCL9L,BCLAF1,BMP7,BMPER,BMPR2,CAT,CLOCK,CPEB2,CREB1,CREB3L2,CRKL,CRYZ,CTSB,CUL3,CYLD,DDAH1,DLL4,DRD1,DSTYK,EDNRB,EGR1,EPHB1,ESRRG,EZR,FABP4,FAM105B,FBN1,FGF18,FOXO3,FZD4,GABRG2,GCG,GCH1,GFPT2,GLDC,GLRA2,GPX8,GSK3B,HSPA13,HTR1F,IL1R1,IQGAP1,ITGA4,IYD,KAT2B,KL,LEPR,LIFR,LPAR1,LPO,LRP6,MAPK4,MDM4,MED1,MYBL2,MYD88,NCOA1,NEDD4,NFA…
GO:BP	positive regulation of signal transduction	GO:0009967	3.7942e-06	AAK1,ABL1,ACVR1,ACVR2A,ACVR2B,ADAM9,ADAMTS3,ADRA2A,AFAP1L2,BCLAF1,BMP7,BMPER,BMPR2,CDON,CRKL,CSNK1G1,CYLD,DCDC2,DLL4,DSTYK,EDAR,FGF18,FZD2,FZD4,GCG,GPR65,GSK3B,HTT,INHBA,JAG2,KL,LPAR1,MAGI2,MAP3K12,MAP3K13,MED1,MFNG,MTDH,MYD88,NECAB2,NEDD4,NFAT5,NRP1,OSBPL8,PAFAH1B1,PAK2,PDCL,PDE5A,PKD2,PLAGL2,PRKCA,PRKCE,PTEN,PTK7,RAPGEF2,RASSF2,RBPMS2,RELL1,RELN,RNF111,RNF146,RNF165,RRAGD,RTKN2,SEH1L,SEMA7A,SH2…
GO:BP	negative regulation of nucleic acid-templated transcription	GO:1903507	3.96527e-06	ACVR2B,AGBL4,ATAD2B,ATXN1,ATXN1L,BCL11A,BCLAF1,BMP7,CBFB,CBX1,CDYL2,CENPF,CLOCK,CREB1,CUL3,DLL4,E2F3,E2F5,EDNRB,EGR1,ELK4,EZR,FABP4,FOXN3,FOXO3,FRK,GZF1,HOXD9,KAT7,KDM1B,KLF10,KLF11,MDM4,MECP2,MED1,MGA,MIER3,MTF1,NACC2,NEDD4,NFATC3,NFIB,NRIP1,PAX9,PER2,POLE3,POU2F1,PPID,PRICKLE1,PTPRK,PURA,RCOR1,RREB1,RUNX2,SALL4,SIM2,SMAD5,SMARCC2,SNAI1,TBL1X,TBX18,TBX3,TP63,TPR,TRPS1,UBE2I,USP47,WWC2,WWP2,YAF2,…
GO:BP	negative regulation of RNA biosynthetic process	GO:1902679	3.96527e-06	ACVR2B,AGBL4,ATAD2B,ATXN1,ATXN1L,BCL11A,BCLAF1,BMP7,CBFB,CBX1,CDYL2,CENPF,CLOCK,CREB1,CUL3,DLL4,E2F3,E2F5,EDNRB,EGR1,ELK4,EZR,FABP4,FOXN3,FOXO3,FRK,GZF1,HOXD9,KAT7,KDM1B,KLF10,KLF11,MDM4,MECP2,MED1,MGA,MIER3,MTF1,NACC2,NEDD4,NFATC3,NFIB,NRIP1,PAX9,PER2,POLE3,POU2F1,PPID,PRICKLE1,PTPRK,PURA,RCOR1,RREB1,RUNX2,SALL4,SIM2,SMAD5,SMARCC2,SNAI1,TBL1X,TBX18,TBX3,TP63,TPR,TRPS1,UBE2I,USP47,WWC2,WWP2,YAF2,…
GO:BP	cytoskeleton organization	GO:0007010	4.61778e-06	ABI2,ABL1,AMOT,AMOTL1,ANTXR1,AP1AR,APC,ARHGAP26,BAIAP2,BCAS3,BCCIP,BRWD1,C9ORF72,CCP110,CD2AP,CDC42BPA,CDC42BPB,CEP350,CFL2,CHMP2B,CHORDC1,CLRN1,CRMP1,CSNK1A1,CUL3,CYLD,DCX,DPYSL2,DYNC1LI2,EFNA5,EML1,EML4,EPB41,EPB41L4B,ERMN,EZR,FAM179B,FCHSD1,FMN1,FRMD6,GCC2,GMFB,GSK3B,HOOK3,HTT,JMY,KAT2B,KATNAL1,KIF3A,LCP1,LPAR1,MAP6,MAP7D3,MAP9,MARK1,MAST4,MICAL3,MID1IP1,MYBL2,MZT1,NAV1,NEBL,NIN,NRP1,OPHN1,PAF…
GO:BP	cellular catabolic process	GO:0044248	5.97608e-06	ADRA2A,ATG12,ATG2B,ATG5,AXIN2,C9ORF72,CALCR,CAT,CHAC2,CHFR,CLOCK,CNOT6,CRYZ,CTSB,CTSO,CUL3,CYLD,DAGLA,DCP1A,DDAH1,DICER1,DNAJB2,DNM1L,DRAM1,DRAM2,EDEM3,ELAVL1,ENC1,ERAP1,EZR,FAP,FBXL17,FBXO22,FEZ1,FOXO3,FXR1,FYCO1,GDA,GLDC,GLS,GOT2,GSK3B,HERC2,HTT,IDH1,ITCH,KLHL20,KMO,LEPR,LIN28B,LRP4,LRPPRC,MAN1B1,MTMR9,NBR1,NEDD4,NRBF2,NT5E,OPHN1,PAPD4,PCNP,PDE5A,PELO,PEX13,PIKFYVE,PIP4K2A,PIPOX,PRICKLE1,PRKAA2…
GO:BP	ion transmembrane transport	GO:0034220	6.14905e-06	ABL1,ANO5,APLNR,ATG5,ATP2B2,ATP6V0A2,ATP6V1C2,ATP7A,BEST4,CACHD1,CACNA1C,CACNA2D2,CACNB2,CATSPER2,CLCN5,CNGB3,DRD1,FAM155A,GABRA4,GABRG2,GLRA2,GRIA2,GRIK3,HTT,JPH1,KCNA4,KCNIP4,KCNJ12,KCNK10,KCNN3,KCNQ3,KCNQ4,NCS1,NDUFA4,NEDD4,NIPA2,NMUR2,PKD2,PLCB4,PRKCE,RELN,SCARA5,SCN2A,SCN9A,SESTD1,SLC11A2,SLC12A5,SLC22A5,SLC26A9,SLC30A4,SLC30A7,SLC35A1,SLC35B3,SLC35B4,SLC35D1,SLC36A1,SLC38A1,SLC38A2,SLC39A10…
GO:BP	central nervous system development	GO:0007417	6.37989e-06	ABL1,ADARB1,ATRN,ATXN1L,B3GNT5,BMP7,BTBD3,CDH11,CDON,CENPF,CREB1,CRKL,DCX,DLL4,DPYSL2,DRD1,EPHA7,EPHB1,FOXO3,FZD3,FZD4,GABRA4,HAPLN1,HOOK3,INHBA,KIF3A,LHX8,MED1,MTF1,NFIB,NIN,NKX2-2,NMUR2,NR3C2,NRP1,NRP2,OPHN1,PAFAH1B1,PEX13,PGAP1,PKD2,PLXNA2,PTCHD1,PTEN,RELN,SEMA7A,SLC45A3,SLC7A11,SMARCC2,SOS1,SOX4,TBX3,TNR,TRPC4,TSPAN2,TTC8,UNC5C,UNC5D,ZEB1
GO:BP	negative regulation of macromolecule biosynthetic process	GO:0010558	6.5482e-06	ACVR2B,AGBL4,ATAD2B,ATXN1,ATXN1L,BCL11A,BCLAF1,BMP7,BMPR2,CBFB,CBX1,CDYL2,CENPF,CLOCK,CPEB2,CREB1,CUL3,DLL4,E2F3,E2F5,EDNRB,EGR1,ELK4,EZR,FABP4,FOXN3,FOXO3,FRK,FXR1,GZF1,HOXD9,KAT7,KDM1B,KLF10,KLF11,MDM4,MECP2,MED1,MGA,MIER3,MTF1,NACC2,NEDD4,NFATC3,NFIB,NRIP1,PAX9,PDS5A,PER2,POLE3,POU2F1,PPID,PRICKLE1,PTPRK,PURA,RCOR1,RREB1,RUNX2,SALL4,SIM2,SMAD5,SMARCC2,SNAI1,TBL1X,TBX18,TBX3,TMEFF2,TNRC6A,TNRC6…
GO:BP	regulation of transferase activity	GO:0051338	6.80139e-06	ABL1,ACVR2B,ADAM9,ADARB1,ADRA2A,AIDA,BCCIP,BMP7,CAMK2N1,CBLB,CCNE2,CCNJ,CCNJL,CCNK,CCNT2,CDK12,CHORDC1,CRKL,DBF4,DCUN1D4,DGKQ,DSCC1,DSTYK,DUSP7,ERRFI1,FABP4,FGF18,FZD4,GCG,HMGCR,HTT,IQGAP1,KAT2B,LPAR1,LRP6,MAP3K12,MAP3K13,MAP4K4,NEK7,OSBPL8,PAK2,PARP16,PDE5A,PKD2,PPM1E,PRKAR1A,PTEN,PTPRJ,RAP2B,RAP2C,RAPGEF2,RASSF2,RELN,SH2B3,SH3GLB1,STK38,TAOK1,TGFA,TNFSF15,TNKS,TRIB1,UBE2I,VANGL2,VAV2
GO:BP	negative regulation of cellular macromolecule biosynthetic process	GO:2000113	6.87987e-06	ACVR2B,AGBL4,ATAD2B,ATXN1,ATXN1L,BCL11A,BCLAF1,BMP7,BMPR2,CBFB,CBX1,CENPF,CLOCK,CPEB2,CREB1,CUL3,DLL4,E2F3,E2F5,EDNRB,EGR1,ELK4,EZR,FABP4,FOXN3,FOXO3,FRK,FXR1,GZF1,HOXD9,KAT7,KDM1B,KLF10,KLF11,MDM4,MECP2,MED1,MGA,MIER3,MTF1,NACC2,NEDD4,NFATC3,NFIB,NRIP1,PAX9,PDS5A,PER2,POLE3,POU2F1,PPID,PRICKLE1,PTPRK,PURA,RCOR1,RREB1,RUNX2,SALL4,SIM2,SMAD5,SMARCC2,SNAI1,TBX18,TBX3,TNRC6A,TNRC6B,TP63,TPR,TRPS1,UB…
GO:BP	regulation of kinase activity	GO:0043549	6.91793e-06	ABL1,ACVR2B,ADAM9,ADARB1,ADRA2A,AIDA,BCCIP,BMP7,CAMK2N1,CBLB,CCNE2,CCNJ,CCNJL,CCNK,CCNT2,CDK12,CHORDC1,CRKL,DBF4,DGKQ,DSTYK,DUSP7,ERRFI1,FABP4,FGF18,FZD4,GCG,HMGCR,HTT,IQGAP1,KAT2B,LPAR1,LRP6,MAP3K12,MAP3K13,MAP4K4,OSBPL8,PAK2,PARP16,PDE5A,PKD2,PPM1E,PRKAR1A,PTEN,PTPRJ,RAP2B,RAP2C,RAPGEF2,RASSF2,RELN,SH2B3,SH3GLB1,STK38,TAOK1,TGFA,TNFSF15,TRIB1,VANGL2,VAV2
GO:BP	tissue morphogenesis	GO:0048729	6.93453e-06	ABL1,ACVR1,ACVR2A,ACVR2B,ADARB1,BMP7,BMPR2,COL12A1,DLL4,EPHA7,FMN1,FZD2,FZD3,GZF1,HOXA11,INHBA,ITGA2,JAG2,KIF3A,MED1,MGA,MIB1,NRP1,NRP2,OPHN1,PAFAH1B1,PKD2,PRICKLE1,PRKAR1A,PTEN,PTK7,RALA,RPGRIP1L,SALL4,SHROOM3,SIM1,SNAI1,SOS1,SOX4,TBX18,TBX3,TMEFF2,TP63,TTC8,TXNRD1,VANGL2,VEGFC,WDR1
GO:BP	axon guidance	GO:0007411	8.40046e-06	BMP7,BMPR2,CHN1,CRMP1,DPYSL2,EFNA5,EPHA7,EPHB1,FZD3,KIF3A,NFIB,NRP1,NRP2,PLXNA1,PLXNA2,PLXNC1,PTPRM,RELN,RNF165,SEMA3D,SEMA6B,SEMA6D,SEMA7A,SLIT3,TMEFF2,TTC8,UNC5C,UNC5D,VANGL2
GO:BP	regulation of anatomical structure morphogenesis	GO:0022603	9.01347e-06	ABL1,ACVR1,ADAM9,AMOT,AP1AR,APLNR,BAIAP2,BMP7,BMPER,BMPR2,BRWD1,CFDP1,CHN1,CRKL,DLL4,DPYSL2,EPHA7,ERMN,EZR,FGF18,FZD2,FZD3,FZD4,HOXA11,KIAA1024,LPAR1,LRP4,MAP3K13,MAP6,MED1,MTDH,NEDD4,NFIB,NIN,NRP1,PAFAH1B1,PAX9,PDE3B,PHLDB2,PLXNA1,PLXNA2,PLXNC1,PRKCA,PTEN,PTK7,PTPRM,RAPGEF2,RELN,RND3,RUNX2,SEMA3D,SEMA6B,SEMA6D,SEMA7A,SH3KBP1,SS18L1,THBS2,TNR,VANGL2,VEGFC,WDR1,XDH
GO:BP	negative regulation of biosynthetic process	GO:0009890	1.00153e-05	ACVR2B,AGBL4,ATAD2B,ATXN1,ATXN1L,BCL11A,BCLAF1,BMP7,BMPR2,CBFB,CBX1,CDYL2,CENPF,CLOCK,CPEB2,CREB1,CUL3,DLL4,E2F3,E2F5,EDNRB,EGR1,ELK4,EZR,FABP4,FOXN3,FOXO3,FRK,FXR1,GZF1,HOXD9,KAT7,KDM1B,KLF10,KLF11,LEPR,MDM4,MECP2,MED1,MGA,MIER3,MTF1,NACC2,NEDD4,NFATC3,NFIB,NRIP1,PAX9,PDS5A,PER2,PGP,POLE3,POU2F1,PPID,PRICKLE1,PTPRK,PURA,RCOR1,RREB1,RUNX2,SALL4,SIM2,SMAD5,SMARCC2,SNAI1,TBL1X,TBX18,TBX3,TMEFF2,TNR…
GO:BP	circulatory system development	GO:0072359	1.17343e-05	ABL1,ACVR1,ACVR2B,ADAMTS6,ALPK3,AMOT,AMOTL1,ANTXR1,AP2B1,APLNR,ATG5,AXIN2,BMP7,BMPER,BMPR2,C1GALT1,CALCRL,COL4A3BP,CPE,CREB1,CRKL,DLL4,EPHB1,ERRFI1,FBN1,FGF18,FLVCR1,FZD2,FZD4,KIAA1024,KIF3A,LEPR,MED1,MGA,MIB1,MTDH,MYH11,NEBL,NEDD4,NFATC3,NRP1,NRP2,NUS1,PDE3B,PKD2,PKNOX1,PPP3CB,PRICKLE1,PRKAR1A,PRKCA,PTEN,PTK7,PTPRM,QKI,RNF213,RUNX2,SALL4,SNAI1,SOS1,SOX4,TBX3,TGFA,TGFBR3,THBS2,VANGL2,VEGFC,XDH
GO:BP	cell migration	GO:0016477	1.22898e-05	ABL1,ACVR1,ADAM9,ADARB1,ADRA2A,AMOT,AMOTL1,APC,ARF4,AVL9,BCAS3,BMP7,BMPER,BMPR2,CAPN7,CDC42BPB,CRKL,CUL3,DCDC2,DCX,DLL4,DRD1,EDNRB,EPHB1,FAP,FGF18,FZD3,IQGAP1,ITGA2,ITGA4,LAMC1,LPAR1,MGAT3,MYD88,MYSM1,NAV1,NKX2-3,NRP1,NRP2,NUS1,ONECUT2,OSBPL8,PADI2,PAFAH1B1,PELO,PEX13,PLXNA1,PLXNA2,PLXNC1,PODXL,PRKCA,PRKCE,PSTPIP2,PTEN,PTK7,PTP4A1,PTPRK,PTPRM,RAP2B,RAP2C,RELN,RND3,SEMA3D,SEMA6B,SEMA6D,SEMA7A,SH3K…
GO:BP	negative regulation of cellular biosynthetic process	GO:0031327	1.29652e-05	ACVR2B,AGBL4,ATAD2B,ATXN1,ATXN1L,BCL11A,BCLAF1,BMP7,BMPR2,CBFB,CBX1,CDYL2,CENPF,CLOCK,CPEB2,CREB1,CUL3,DLL4,E2F3,E2F5,EDNRB,EGR1,ELK4,EZR,FABP4,FOXN3,FOXO3,FRK,FXR1,GZF1,HOXD9,KAT7,KDM1B,KLF10,KLF11,LEPR,MDM4,MECP2,MED1,MGA,MIER3,MTF1,NACC2,NEDD4,NFATC3,NFIB,NRIP1,PAX9,PDS5A,PER2,PGP,POLE3,POU2F1,PPID,PRICKLE1,PTPRK,PURA,RCOR1,RREB1,RUNX2,SALL4,SIM2,SMAD5,SMARCC2,SNAI1,TBL1X,TBX18,TBX3,TNRC6A,TNR…
GO:BP	neuron projection guidance	GO:0097485	1.35391e-05	BMP7,BMPR2,CHN1,CRMP1,DPYSL2,EFNA5,EPHA7,EPHB1,FZD3,KIF3A,NFIB,NRP1,NRP2,PLXNA1,PLXNA2,PLXNC1,PTPRM,RELN,RNF165,SEMA3D,SEMA6B,SEMA6D,SEMA7A,SLIT3,TMEFF2,TTC8,UNC5C,UNC5D,VANGL2
GO:BP	vasculature development	GO:0001944	1.41906e-05	ABL1,ACVR1,ACVR2B,ADAMTS6,AMOT,AMOTL1,ANTXR1,AP2B1,APLNR,BMP7,BMPER,BMPR2,C1GALT1,CALCRL,CRKL,DLL4,EPHB1,ERRFI1,FGF18,FLVCR1,FZD4,KIAA1024,LEPR,MED1,MIB1,MTDH,NEDD4,NFATC3,NRP1,NRP2,NUS1,PDE3B,PKD2,PKNOX1,PPP3CB,PRICKLE1,PRKCA,PTEN,PTK7,PTPRM,QKI,RNF213,SOS1,SOX4,TBX3,TGFA,THBS2,VEGFC,XDH
GO:BP	localization of cell	GO:0051674	1.49478e-05	ABL1,ACVR1,ADAM9,ADARB1,ADRA2A,AMOT,AMOTL1,AP1AR,APC,ARF4,ASH1L,AVL9,BCAS3,BMP7,BMPER,BMPR2,CAPN7,CDC42BPB,CLRN1,CRKL,CUL3,DCDC2,DCX,DLL4,DRD1,EDNRB,EPHB1,FAP,FGF18,FZD3,IQGAP1,ITGA2,ITGA4,LAMC1,LPAR1,MGAT3,MYD88,MYSM1,NAV1,NKX2-3,NRP1,NRP2,NUS1,ONECUT2,OSBPL8,PADI2,PAFAH1B1,PELO,PEX13,PLXNA1,PLXNA2,PLXNC1,PODXL,PRKCA,PRKCE,PSTPIP2,PTEN,PTK7,PTP4A1,PTPRK,PTPRM,RAP2B,RAP2C,RELN,RND3,SEMA3D,SEMA6B,…
GO:BP	cell motility	GO:0048870	1.49478e-05	ABL1,ACVR1,ADAM9,ADARB1,ADRA2A,AMOT,AMOTL1,AP1AR,APC,ARF4,ASH1L,AVL9,BCAS3,BMP7,BMPER,BMPR2,CAPN7,CDC42BPB,CLRN1,CRKL,CUL3,DCDC2,DCX,DLL4,DRD1,EDNRB,EPHB1,FAP,FGF18,FZD3,IQGAP1,ITGA2,ITGA4,LAMC1,LPAR1,MGAT3,MYD88,MYSM1,NAV1,NKX2-3,NRP1,NRP2,NUS1,ONECUT2,OSBPL8,PADI2,PAFAH1B1,PELO,PEX13,PLXNA1,PLXNA2,PLXNC1,PODXL,PRKCA,PRKCE,PSTPIP2,PTEN,PTK7,PTP4A1,PTPRK,PTPRM,RAP2B,RAP2C,RELN,RND3,SEMA3D,SEMA6B,…
GO:BP	intracellular protein transport	GO:0006886	1.5255e-05	AP1G1,AP2B1,AP4E1,ARFIP2,ARL4A,BCAS3,CLTC,DNAJC15,DRD1,FAM91A1,GCC2,GOSR2,KPNA1,LCA5,MED1,NAPG,NEDD4,NSF,NUP35,PEX13,POLDIP3,PRICKLE1,PURA,RAB22A,RAB23,RAB32,RAB33B,RAB4A,RAB8A,RANBP6,RIMS2,RNF165,SAR1B,SDAD1,SEC23A,SEC24A,SEC62,SEL1L,SNAPIN,SNX16,SNX27,SNX6,SNX8,SPCS3,SSR3,SSX2IP,STAM,STX16,STX2,STX6,STX7,TBC1D15,TBC1D2B,TIMM17A,TMED10,TMED5,TMED7,TNPO1,TNPO3,TPR,TRIM23,UBE2J1,VPS13C,VPS26B,VPS3…
GO:BP	cardiovascular system development	GO:0072358	1.86752e-05	ABL1,ACVR1,ACVR2B,ADAMTS6,AMOT,AMOTL1,ANTXR1,AP2B1,APLNR,BMP7,BMPER,BMPR2,C1GALT1,CALCRL,CRKL,DLL4,EPHB1,ERRFI1,FGF18,FLVCR1,FZD4,KIAA1024,LEPR,MED1,MIB1,MTDH,NEDD4,NFATC3,NRP1,NRP2,NUS1,PDE3B,PKD2,PKNOX1,PPP3CB,PRICKLE1,PRKCA,PTEN,PTK7,PTPRM,QKI,RNF213,SOS1,SOX4,TBX3,TGFA,THBS2,VEGFC,XDH
GO:BP	regulation of MAPK cascade	GO:0043408	1.97519e-05	ABL1,ADAM9,ADRA2A,AIDA,ASH1L,BMP7,BMPER,CAMK2N1,CDK12,CDON,CRKL,CYLD,DSTYK,DUSP7,EDAR,EPHA7,EPHB1,EZR,FGF18,FZD4,GCG,HMGCR,INHBA,ITCH,KL,LPAR1,MAGI3,MAP3K12,MAP3K13,MYD88,NBR1,NECAB2,NRP1,PAFAH1B1,PDE5A,PRKCE,PTEN,PTPRJ,RAPGEF2,RASSF2,RELL1,SEMA7A,SH2B3,SH3RF1,STK38,TAOK1,TGFA,TNIP1,TRIB1,VANGL2,XDH
GO:BP	cellular response to organic substance	GO:0071310	2.23428e-05	ABCA1,ABL1,ACVR1,ACVR2A,ACVR2B,ADAM9,ADAMTS3,ADRA2A,AQP9,BCL9L,BCLAF1,BMP7,BMPER,BMPR2,CLOCK,CPEB2,CREB1,CREB3L2,CRKL,CTSB,CUL3,CYLD,DLL4,DRD1,DSTYK,EGR1,ESRRG,EZR,FABP4,FAM105B,FBN1,FGF18,FOXO3,FZD4,GABRG2,GCG,GFPT2,GLDC,GLRA2,GSK3B,HSPA13,HTR1F,IL1R1,IQGAP1,ITGA4,KAT2B,KL,LEPR,LIFR,LRP6,MAPK4,MED1,MYBL2,MYD88,NCOA1,NEDD4,NFAT5,NR3C2,NR5A2,NRIP1,NRP1,NRP2,NUP35,NUS1,ONECUT2,OSBPL8,PADI2,PAFAH1B1…
GO:BP	chemical homeostasis	GO:0048878	2.39128e-05	ABCA1,ABL1,ADRA2A,APLNR,ATG5,ATP2B2,ATP6V0A2,ATP7A,CACNB2,CALCR,CASR,COL4A3BP,CXORF21,DRD1,EDNRB,FABP4,FAM155A,FOXO3,GALR1,GCG,GLS,GPR12,GPR65,HEPHL1,HTT,JPH1,KCTD7,KL,LEPR,LPAR1,MTTP,NMUR2,NR5A2,NUS1,PICALM,PKD2,PLCB4,PPP3CB,PRKAA2,PRKCE,PTGDR,RFX6,RMI1,SCARA5,SEC24A,SLC11A2,SLC12A5,SLC30A4,SLC30A7,SLC39A10,SLC4A4,SLC4A7,SLC7A11,SNAPIN,SNX10,SOX4,STIM2,SWAP70,TACR1,TM6SF2,TMEM97,TP63,TRPA1,TRPC4…
GO:BP	positive regulation of phosphorylation	GO:0042327	2.46694e-05	ABL1,ACVR1,ACVR2A,ACVR2B,ADAM9,ADRA2A,AKTIP,APLNR,AXIN2,BMP7,BMPER,BMPR2,CCNK,CCNT2,CDK1,CDON,CRKL,DBF4,DGKQ,DSTYK,EDAR,EPHA7,FGF18,FXR1,FZD4,GCG,INHBA,IQGAP1,KL,LEPR,LPAR1,LRP4,MAP3K12,MAP3K13,MAP4K4,MYD88,NECAB2,NRP1,OSBPL8,PAK2,PARP16,PDE5A,PKD2,PRKCE,PTEN,RAP2B,RAP2C,RAPGEF2,RASSF2,RBPMS2,RELL1,RELN,SEMA7A,SH3GLB1,TAOK1,TGFA,TNFSF15,UBE2K,VANGL2,VAV2,VEGFC,XDH,YES1
GO:BP	regulation of cell development	GO:0060284	2.62114e-05	ABL1,AP1AR,AXIN2,BMP7,BMPR2,CDON,CHN1,CLOCK,CRKL,CRMP1,DLL4,DPYSL2,EDNRB,EPHA7,FBN1,FBXO22,FZD3,FZD4,GSK3B,HOOK3,HOXA11,LPAR1,LRP4,MAP3K13,MAP6,MAPK4,MED1,MIB1,NCOA1,NCS1,NEDD4,NIN,NKX2-2,NRP1,PAFAH1B1,PDE5A,PLXNA1,PLXNA2,PLXNC1,PRTG,PTEN,PTK7,RAPGEF2,RASSF10,RELN,SEMA3D,SEMA6B,SEMA6D,SEMA7A,SLC45A3,SNAPIN,SS18L1,TNR,TRIB1,TWF1,UNC5D,VWC2L,YTHDF2,ZEB1
GO:BP	cell population proliferation	GO:0008283	3.33727e-05	ABL1,ACVR2A,ACVR2B,ADARB1,APC,APLNR,ASCC3,ATXN1L,AXIN2,BMP7,BMPER,BMPR2,CAMK2N1,CD28,CDC7,CDK1,CDON,CFDP1,CNOT6,COL4A3BP,CRKL,DAGLA,DDAH1,DLL4,E2F3,EHF,EIF5A2,EPHB1,FAP,FGF18,FOXO3,FRK,FZD3,GRK5,HOOK3,INHBA,ITCH,ITGA4,JAG2,KAT2B,KIAA1024,KIF3A,KLF11,KLF13,LEPR,LIFR,MAFG,MDM4,MED1,MEIS2,MYD88,NFIB,NKX2-3,NR5A2,PAFAH1B1,PBRM1,PDE5A,PELO,PKD2,PRKAR1A,PRKCA,PTEN,PTPRK,PTPRM,PURA,RAPGEF2,RASSF10,RBPMS…
GO:BP	regulation of catabolic process	GO:0009894	3.8136e-05	ADRA2A,APC,ATG5,AXIN2,C9ORF72,CALCR,DNAJB2,DNM1L,DRAM1,DRAM2,ELAVL1,EZR,FAP,FBXO22,FEZ1,FOXO3,FXR1,FYCO1,GSK3B,HMGCR,HTT,IDH1,ITCH,LEPR,LRPPRC,MDM4,MTMR9,NEDD4,NSF,OPHN1,PAPD4,PDE3B,PIKFYVE,PIP4K2A,PRICKLE1,PRKAA2,PRKCE,PTEN,RAB3GAP2,RAB8A,RAD23B,RRAGD,SH3GLB1,SYNCRIP,TNRC6A,TNRC6B,TP53INP1,TRIB1,UBE2J1,UBE2K,UBQLN4,USP13,VIP,WWP2,YTHDF2,ZYG11B
GO:BP	positive regulation of catalytic activity	GO:0043085	4.15356e-05	ABL1,ACVR2B,ADAM9,ADRA2A,ADRB1,AKAP5,ANTXR1,ARF4,ARHGAP26,ARHGEF12,ATP7A,BCAS3,CASR,CCNK,CCNT2,CHN1,CRKL,DBF4,DCP1A,DCUN1D4,DGKQ,DNAJB2,DNAJC15,DNAJC9,DSCC1,DSTYK,FGF18,FZD4,GCG,GCH1,GIT2,IQGAP1,LPAR1,MAP3K12,MAP3K13,MAP4K4,MID1IP1,MTMR9,NEK7,NMUR2,NRP1,NUS1,OPHN1,OSBPL8,PAK2,PARP16,PDE5A,PELO,PICALM,PKD2,PPP1R12A,PPP1R15B,PRKCE,PTEN,RALGAPB,RAPGEF2,RASA1,RASGRP3,RASSF2,RELN,RGS6,SEC23A,SH3GLB1,S…
GO:BP	actin cytoskeleton organization	GO:0030036	4.24709e-05	ABI2,ABL1,AMOT,AMOTL1,ANTXR1,AP1AR,ARHGAP26,BAIAP2,BCAS3,C9ORF72,CD2AP,CDC42BPA,CDC42BPB,CFL2,CLRN1,CUL3,EFNA5,EPB41,EPB41L4B,ERMN,EZR,FCHSD1,FMN1,FRMD6,GMFB,JMY,LCP1,LPAR1,MICAL3,NEBL,NRP1,OPHN1,PAFAH1B1,PLEK,PLS1,PPM1E,PPP1R9A,PRKAR1A,PRKCE,PTK7,RALA,RND3,SDAD1,SETD3,SH3KBP1,SWAP70,TMEFF2,TMOD2,TRPM7,TTC8,TWF1,VANGL2,WDR1,WIPF3
GO:BP	positive regulation of protein phosphorylation	GO:0001934	5.3238e-05	ABL1,ACVR1,ACVR2A,ACVR2B,ADAM9,ADRA2A,AKTIP,APLNR,AXIN2,BMP7,BMPER,BMPR2,CCNK,CCNT2,CDON,CRKL,DBF4,DGKQ,DSTYK,EDAR,EPHA7,FGF18,FXR1,FZD4,GCG,INHBA,IQGAP1,KL,LEPR,LPAR1,LRP4,MAP3K12,MAP3K13,MAP4K4,MYD88,NECAB2,NRP1,OSBPL8,PAK2,PARP16,PDE5A,PKD2,PRKCE,PTEN,RAP2B,RAP2C,RAPGEF2,RASSF2,RBPMS2,RELL1,RELN,SEMA7A,TAOK1,TGFA,TNFSF15,UBE2K,VANGL2,VEGFC,XDH,YES1
GO:BP	regulation of organelle organization	GO:0033043	6.16164e-05	ABL1,AP1AR,APC,ATAD2B,ATG5,AUTS2,AXIN2,BAIAP2,BCAS3,BMP7,C9ORF72,CCP110,CD2AP,CDC27,CHMP2B,CHORDC1,CNOT6,CUL3,CYLD,DCDC2,DNM1L,EFNA5,EZR,FAM179B,FCHSD1,FEZ1,FMN1,FYCO1,G3BP2,GCG,GMFB,GSK3B,HTT,JMY,KAT2B,KAT7,LMAN1,LPAR1,MAP6,MID1IP1,NEK7,NIN,NRP1,PADI2,PAFAH1B1,PHLDB2,PIKFYVE,PIP4K2A,PPM1E,PRKAA2,PRKCE,RAB33B,RAB3GAP2,RND3,SAR1B,SH3GLB1,SPAST,STAG2,STAM,STMN4,SURF4,SWAP70,SYT9,TAOK1,TLK1,TMEFF2,T…
GO:BP	blood vessel development	GO:0001568	8.56869e-05	ABL1,ACVR1,ACVR2B,ADAMTS6,AMOT,AMOTL1,ANTXR1,AP2B1,APLNR,BMP7,BMPER,BMPR2,C1GALT1,CALCRL,CRKL,DLL4,EPHB1,FGF18,FLVCR1,FZD4,KIAA1024,LEPR,MED1,MIB1,MTDH,NEDD4,NRP1,NRP2,NUS1,PDE3B,PKD2,PKNOX1,PRICKLE1,PRKCA,PTEN,PTK7,PTPRM,QKI,RNF213,SOS1,SOX4,TBX3,TGFA,THBS2,VEGFC,XDH
GO:BP	regulation of cell cycle	GO:0051726	0.000101128	ABL1,ADARB1,AFAP1L2,APC,AXIN2,BCCIP,BMP7,CAMK2N1,CCNE2,CCNJ,CCNJL,CCNK,CCNT2,CCP110,CDC27,CDC7,CDK1,CDK14,CDK19,CENPF,CHFR,CHMP2B,CHORDC1,CLOCK,CUL3,CYLD,DBF4,E2F3,E2F5,FAP,FOXN3,FZD3,GRK5,INHBA,IQGAP1,JMY,KAT2B,LIN9,LRP6,MAP9,MDM4,MED1,MEIS2,NACC2,PKD2,PRKCA,PRKCE,PTEN,PTPRK,RAB11FIP4,RAD9B,SON,SOX4,SPAST,STAG2,TAOK1,TBX3,TFDP1,TNKS,TPR,TTC28,USP22,USP47,YTHDF2,ZFYVE26
GO:BP	secretion by cell	GO:0032940	0.000102542	ABCA1,ABL1,ACVR2B,ADAM9,ADRA2A,AP1G1,ATG5,BMP7,CACNB2,CADM1,CADPS,CD2AP,CLOCK,CPE,CREB1,DRD1,ERC2,EXOC6,EZR,FRMD4A,FZD4,GALR1,GCG,GLUD1,HMGCR,INHBA,MICAL3,NR3C2,PAFAH1B1,PPID,PPP3CB,PRKCA,PRKCE,RAB11FIP1,RAB33B,RAB8A,RALA,RFX6,RIMS2,SCAMP1,SEC24A,SEL1L,SLC16A2,SLC6A9,SNAPIN,SOX4,STAM,STEAP2,STX2,STXBP5,SYT13,SYT9,TBX3,TMED10,UNC13B,VIP
GO:BP	protein dephosphorylation	GO:0006470	0.000104091	ARPP19,CTTNBP2NL,DUSP7,EYA2,HTT,PELO,PGP,PHACTR2,PPM1E,PPP1R12A,PPP1R14C,PPP1R15B,PPP1R2,PPP3CA,PPP3CB,PPP4R4,PPP6R3,PTEN,PTP4A1,PTP4A2,PTPDC1,PTPMT1,PTPN2,PTPN21,PTPN7,PTPRD,PTPRJ,PTPRK,PTPRM,RCAN1,RNGTT,SLC39A10,SSH2,SWAP70
GO:BP	negative regulation of cellular protein metabolic process	GO:0032269	0.000121647	ABL1,ADARB1,AIDA,ARPP19,ASH1L,ATG5,BMP7,C9ORF72,CAMK2N1,CBLB,CHORDC1,CPEB2,CRKL,CYLD,DGKQ,DHCR24,DUSP7,EDNRB,ERRFI1,EZR,FABP4,FXR1,HMGCR,ITCH,ITIH5,KAT2B,KIAA1024,LRP6,OPHN1,PAFAH1B1,PAK2,PHACTR2,PI15,PICALM,PPM1E,PPP1R14C,PPP1R2,PPP4R4,PRKAA2,PRKAR1A,PRKCE,PTEN,PTPRJ,PURA,RARRES1,RASSF2,SERPINF2,SH2B3,SH3RF1,SIAH2,SOX4,STK38,SWAP70,TNFAIP8,TNIP1,TNRC6A,TNRC6B,TPR,TRIB1,UBE2J1,USP47,XDH,YTHDF2
GO:BP	hemopoiesis	GO:0030097	0.000134096	ABL1,ACVR2A,ATG5,ATXN1L,CALCR,CAMK4,CASP3,CBFB,CREB1,CSF1,CYLD,DLL4,EGR1,FBN1,FLVCR1,INHBA,IRF4,JAG2,KLF10,KLF13,L3MBTL3,LEPR,MED1,MEIS2,MFNG,MYSM1,NKX2-3,OSTM1,PAFAH1B1,PAPD4,PGM3,PICALM,PIP4K2A,PKNOX1,PPP3CB,RASSF2,RTKN2,RUNX1,RUNX2,SH2B3,SMAD5,SNX10,SOS1,SOX4,TRIB1,TSHR,TSPAN2,WDR1,WDR7,YTHDF2,ZEB1
GO:BP	regulation of protein serine/threonine kinase activity	GO:0071900	0.000138585	ABL1,ADAM9,ADRA2A,AIDA,BCCIP,BMP7,CCNE2,CCNJ,CCNJL,CCNK,CCNT2,CDK12,CHORDC1,CRKL,DBF4,DUSP7,FGF18,FZD4,HMGCR,HTT,IQGAP1,KAT2B,LPAR1,LRP6,MAP3K12,MAP3K13,PARP16,PDE5A,PKD2,PRKAR1A,PTEN,PTPRJ,RAPGEF2,SH2B3,STK38,TAOK1,TGFA,TRIB1,VANGL2
GO:BP	secretion	GO:0046903	0.000164135	ABCA1,ABCC4,ABL1,ACVR2B,ADAM9,ADRA2A,AP1G1,ATG5,BMP7,CACNB2,CADM1,CADPS,CD2AP,CLOCK,CPE,CREB1,DRD1,ERC2,EXOC6,EZR,FRMD4A,FZD4,GALR1,GCG,GLUD1,HMGCR,INHBA,MICAL3,NMUR2,NR3C2,PAFAH1B1,PPID,PPP3CB,PRKCA,PRKCE,RAB11FIP1,RAB33B,RAB8A,RALA,RFX6,RIMS2,SCAMP1,SEC24A,SEL1L,SLC16A2,SLC6A9,SNAPIN,SNX10,SOX4,STAM,STEAP2,STX2,STXBP5,SYT13,SYT9,TBX3,TMED10,TRPC4,UNC13B,VIP
GO:BP	catabolic process	GO:0009056	0.0001807	ADRA2A,APC,ATG12,ATG2B,ATG5,AXIN2,C9ORF72,CALCR,CAT,CHAC2,CHFR,CLOCK,CNOT6,CRYZ,CTSB,CTSO,CUL3,CYLD,DAGLA,DCP1A,DDAH1,DICER1,DNAJB2,DNM1L,DRAM1,DRAM2,EDEM3,ELAVL1,ENC1,ERAP1,EZR,FAP,FBXL17,FBXO22,FEZ1,FOXO3,FUCA1,FXR1,FYCO1,GDA,GLDC,GLS,GOT2,GSK3B,HERC2,HMGCR,HTT,IDH1,ITCH,KLHL20,KMO,LEPR,LIN28B,LRP4,LRPPRC,MAN1B1,MDM4,MTMR9,NBR1,NEDD4,NRBF2,NSF,NT5E,OPHN1,PAPD4,PCNP,PDE3B,PDE5A,PELO,PEX13,PIKFYV…
GO:BP	regulation of nervous system development	GO:0051960	0.00018956	ABL1,BMP7,BMPR2,CDON,CHN1,CRKL,CRMP1,DLL4,DPYSL2,EDNRB,EPHA7,EPHB1,FZD2,FZD3,FZD4,GSK3B,HOOK3,LPAR1,LRP4,LRRTM2,LRRTM3,MAP3K13,MAP6,MAPK4,MED1,MIB1,NCOA1,NCS1,NEDD4,NIN,NKX2-2,NRP1,PAFAH1B1,PLXNA1,PLXNA2,PLXNC1,PRTG,PTEN,PTK7,PTPRD,RAPGEF2,RASSF10,RELN,SEMA3D,SEMA6B,SEMA6D,SEMA7A,SLC45A3,SNAPIN,SS18L1,TNR,TWF1,UNC5D,VANGL2,VWC2L,YTHDF2,ZEB1
GO:BP	dephosphorylation	GO:0016311	0.000191488	ARPP19,CSRNP3,CTTNBP2NL,DUSP7,EYA2,HTT,IQGAP1,MINPP1,MTMR9,NT5DC3,NT5E,PELO,PFKFB3,PGP,PHACTR2,PPM1E,PPP1R12A,PPP1R14C,PPP1R15B,PPP1R2,PPP3CA,PPP3CB,PPP4R4,PPP6R3,PTEN,PTP4A1,PTP4A2,PTPDC1,PTPMT1,PTPN2,PTPN21,PTPN7,PTPRD,PTPRJ,PTPRK,PTPRM,RCAN1,RNGTT,SH2D4A,SLC39A10,SSH2,SWAP70,TMEM55A
GO:BP	regulation of cell population proliferation	GO:0042127	0.000216951	ABL1,ADARB1,APC,APLNR,ATXN1L,AXIN2,BMP7,BMPR2,CAMK2N1,CD28,CDC7,CDON,CFDP1,CNOT6,CRKL,DDAH1,DLL4,E2F3,EIF5A2,EPHB1,FAP,FGF18,FOXO3,FRK,FZD3,GRK5,INHBA,ITCH,ITGA4,JAG2,KAT2B,KIAA1024,KIF3A,KLF11,KLF13,LIFR,MAFG,MED1,MEIS2,MYD88,NFIB,NKX2-3,NR5A2,PBRM1,PDE5A,PELO,PKD2,PRKAR1A,PRKCA,PTEN,PTPRK,PTPRM,PURA,RAPGEF2,RASSF10,RBPMS2,RTKN2,RUNX2,SH2B3,SKAP2,SLC39A10,SLC7A11,SOS1,SOX4,ST18,ST8SIA1,TBX3,TFDP…
GO:BP	epithelial cell differentiation	GO:0030855	0.000229218	ABL1,ACVR1,ACVR2B,ADAM9,ARHGEF26,BCCIP,BMP7,BMPR2,CASP3,CDK1,CLOCK,CLRN1,CREB1,CTSB,EHF,ERRFI1,EZR,FNDC3A,FZD2,JAG2,MAFG,MED1,MYD88,NFIB,NKX2-2,NR5A2,ONECUT2,OPHN1,PAFAH1B1,PROM1,PTK7,RAP2C,RAPGEF2,RFX6,SHROOM3,SOX4,TBX3,TP63,TST,TTC8,XDH,YIPF6,ZEB1
GO:BP	immune system development	GO:0002520	0.000255375	ABL1,ACVR2A,ATG5,ATXN1L,CALCR,CAMK4,CASP3,CBFB,CREB1,CRKL,CSF1,CYLD,DLL4,EGR1,FBN1,FLVCR1,INHBA,IRF4,ITCH,JAG2,KLF10,KLF13,L3MBTL3,LEPR,MED1,MEIS2,MFNG,MYSM1,NKX2-3,OSTM1,PAFAH1B1,PAPD4,PGM3,PICALM,PIP4K2A,PKNOX1,PPP3CB,RASSF2,RTKN2,RUNX1,RUNX2,SAMHD1,SH2B3,SMAD5,SNX10,SOS1,SOX4,SWAP70,TRIB1,TSHR,TSPAN2,WDR1,WDR7,YTHDF2,ZEB1
GO:BP	cation transport	GO:0006812	0.000290129	ABL1,APLNR,ARMC1,ATG5,ATP2B2,ATP6V0A2,ATP6V1C2,ATP7A,CACHD1,CACNA1C,CACNA2D2,CACNB2,CASR,CATSPER2,CLCN5,CNGB3,DRD1,FAM155A,FLVCR1,FLVCR2,GCG,HEPHL1,HTT,JPH1,KCNA4,KCNIP4,KCNJ12,KCNK10,KCNN3,KCNQ3,KCNQ4,NCS1,NDUFA4,NEDD4,NIPA2,NMUR2,NSF,PKD2,PLCB4,PRKCE,RELN,SCARA5,SCN2A,SCN9A,SESTD1,SLC11A2,SLC12A5,SLC22A5,SLC30A4,SLC30A7,SLC36A1,SLC38A1,SLC39A10,SLC39A11,SLC41A2,SLC4A4,SLC6A9,SLC7A2,SLC7A3,STAC,…
GO:BP	regulation of neurogenesis	GO:0050767	0.000291422	ABL1,BMP7,BMPR2,CDON,CHN1,CRKL,CRMP1,DLL4,DPYSL2,EDNRB,EPHA7,FZD3,FZD4,GSK3B,HOOK3,LPAR1,LRP4,MAP3K13,MAP6,MAPK4,MED1,MIB1,NCOA1,NCS1,NEDD4,NIN,NKX2-2,NRP1,PAFAH1B1,PLXNA1,PLXNA2,PLXNC1,PRTG,PTEN,PTK7,RAPGEF2,RASSF10,RELN,SEMA3D,SEMA6B,SEMA6D,SEMA7A,SLC45A3,SNAPIN,SS18L1,TNR,TWF1,UNC5D,VWC2L,YTHDF2,ZEB1
GO:BP	actin filament-based process	GO:0030029	0.000294668	ABI2,ABL1,AMOT,AMOTL1,ANTXR1,AP1AR,ARHGAP26,BAIAP2,BCAS3,C9ORF72,CACNB2,CD2AP,CDC42BPA,CDC42BPB,CFL2,CLRN1,CUL3,EFNA5,EPB41,EPB41L4B,ERMN,EZR,FCHSD1,FMN1,FRMD6,GMFB,JMY,LCP1,LPAR1,MICAL3,NEBL,NRP1,OPHN1,PAFAH1B1,PLEK,PLS1,PPM1E,PPP1R9A,PRKAR1A,PRKCE,PTK7,RALA,RND3,SDAD1,SETD3,SH3KBP1,SWAP70,TMEFF2,TMOD2,TRPM7,TTC8,TWF1,VANGL2,WDR1,WIPF3
GO:BP	negative regulation of phosphorus metabolic process	GO:0010563	0.000306909	ABL1,ADARB1,AIDA,ARPP19,ASH1L,BMP7,C9ORF72,CAMK2N1,CBLB,CHORDC1,CRKL,CSRNP3,CYLD,DGKQ,DNAJC15,DUSP7,ERRFI1,EZR,FABP4,HMGCR,IQGAP1,ITCH,KAT2B,LRP6,PAFAH1B1,PHACTR2,PPM1E,PPP1R14C,PPP1R2,PPP4R4,PRKAR1A,PTEN,PTPRJ,RASSF2,SH2B3,SH2D4A,STK38,SWAP70,TNIP1,TRIB1,XDH
GO:BP	negative regulation of phosphate metabolic process	GO:0045936	0.000306909	ABL1,ADARB1,AIDA,ARPP19,ASH1L,BMP7,C9ORF72,CAMK2N1,CBLB,CHORDC1,CRKL,CSRNP3,CYLD,DGKQ,DNAJC15,DUSP7,ERRFI1,EZR,FABP4,HMGCR,IQGAP1,ITCH,KAT2B,LRP6,PAFAH1B1,PHACTR2,PPM1E,PPP1R14C,PPP1R2,PPP4R4,PRKAR1A,PTEN,PTPRJ,RASSF2,SH2B3,SH2D4A,STK38,SWAP70,TNIP1,TRIB1,XDH
GO:BP	negative regulation of developmental process	GO:0051093	0.000316396	ABL1,ADRB1,AMOT,AP1AR,AXIN2,BMP7,BMPR2,CBFB,CDK12,CRMP1,DLL4,EDNRB,EPHA7,EPHB1,FBN1,FZD3,GSK3B,HOOK3,INHBA,KIAA1024,KLF13,LEPR,LPAR1,LRP4,MED1,MEIS2,MIB1,NBR1,NFATC3,NFIB,NKX2-2,NRP1,PDE3B,PRICKLE1,PRTG,PTEN,PTPRM,RAPGEF2,RBPMS2,SEMA3D,SEMA6B,SEMA6D,SEMA7A,SNAI1,SNAPIN,TBX3,THBS2,TLL2,TNR,TP63,TRIB1,WWC2,XDH,ZEB1,ZNF706
GO:BP	positive regulation of cell death	GO:0010942	0.000368911	ABL1,ACVR2B,APC,AXIN2,BCLAF1,BMP7,BNIP3L,CSRNP3,CYLD,E2F3,EPHA7,FAP,GSK3B,HTT,INHBA,ITGA4,JMY,KLF11,NCOA1,NECAB2,PAK2,PICALM,PLAGL2,PPID,PTEN,RAPGEF2,RASSF2,SAP30BP,SH3GLB1,SOX4,ST18,STK17B,TNFAIP8,TNFSF15,TP53BP2,TP63,UNC13B,UNC5C,XDH
GO:BP	cognition	GO:0050890	0.000381673	ARF4,ATXN1L,CAMK4,CHMP2B,CREB1,DRD1,GATM,GMFB,HMGCR,HTT,LHX8,MEIS2,PAFAH1B1,PICALM,PTCHD1,PTEN,RCAN1,RELN,SLC12A5,SLC7A11,SOBP,SORCS3,TMOD2,TNR,VIP
GO:BP	hematopoietic or lymphoid organ development	GO:0048534	0.000381691	ABL1,ACVR2A,ATG5,ATXN1L,CALCR,CAMK4,CASP3,CBFB,CREB1,CRKL,CSF1,CYLD,DLL4,EGR1,FBN1,FLVCR1,INHBA,IRF4,JAG2,KLF10,KLF13,L3MBTL3,LEPR,MED1,MEIS2,MFNG,MYSM1,NKX2-3,OSTM1,PAFAH1B1,PAPD4,PGM3,PICALM,PIP4K2A,PKNOX1,PPP3CB,RASSF2,RTKN2,RUNX1,RUNX2,SH2B3,SMAD5,SNX10,SOS1,SOX4,TRIB1,TSHR,TSPAN2,WDR1,WDR7,YTHDF2,ZEB1
GO:BP	negative regulation of protein modification process	GO:0031400	0.000415398	ABL1,ADARB1,AIDA,ARPP19,ASH1L,ATG5,BMP7,C9ORF72,CAMK2N1,CBLB,CHORDC1,CRKL,CYLD,DGKQ,DUSP7,ERRFI1,EZR,FABP4,HMGCR,ITCH,KAT2B,KIAA1024,LRP6,PAFAH1B1,PHACTR2,PPM1E,PPP1R14C,PPP1R2,PPP4R4,PRKAA2,PRKAR1A,PRKCE,PTEN,PTPRJ,RASSF2,SH2B3,SOX4,STK38,SWAP70,TNIP1,TRIB1,XDH
GO:BP	regulation of cell death	GO:0010941	0.000482751	ABL1,ACVR1,ACVR2B,ADNP,APC,ARF4,ATG5,AVEN,AXIN2,BCLAF1,BMP7,BNIP3L,CDK1,CFDP1,CSRNP3,CYLD,DHCR24,DSTYK,E2F3,EGR1,EPHA7,EPHB1,EYA2,FAP,FZD3,GCG,GRK5,GSK3B,HTT,INHBA,ITGA4,JMY,KLF11,KLHL20,LRP6,MAP3K12,MDM4,MED1,MTDH,NCOA1,NECAB2,NRP1,PAK2,PARP16,PICALM,PLAGL2,PPID,PRKAA2,PRKCA,PTEN,PTPMT1,RAPGEF2,RASSF2,RASSF3,RRM2B,RTKN2,SAP30BP,SH3GLB1,SH3RF1,SIAH2,SLC39A10,SLC7A11,SNAI1,SOX4,ST18,STK17B,TBX3,TN…
GO:BP	export from cell	GO:0140352	0.000491258	ABCA1,ABL1,ACVR2B,ADAM9,ADRA2A,AP1G1,ATG5,BMP7,CACNB2,CADM1,CADPS,CD2AP,CLOCK,CPE,CREB1,DRD1,ERC2,EXOC6,EZR,FRMD4A,FZD4,GALR1,GCG,GLUD1,HMGCR,INHBA,MICAL3,NR3C2,PAFAH1B1,PPID,PPP3CB,PRKCA,PRKCE,RAB11FIP1,RAB33B,RAB8A,RALA,RFX6,RIMS2,SCAMP1,SEC24A,SEL1L,SLC16A2,SLC6A9,SNAPIN,SOX4,STAM,STEAP2,STX2,STXBP5,SYT13,SYT9,TBX3,TMED10,UNC13B,VIP
GO:BP	protein ubiquitination	GO:0016567	0.000491463	ABL1,AKTIP,ASB3,ATG5,BRAP,CBFB,CBLB,CBLL1,CDC27,CHFR,CUL3,DCAF17,DCUN1D4,FANCF,FBXL17,FBXO22,HECTD2,HERC2,ITCH,KBTBD8,KIAA1024,KLHL15,KLHL20,MGRN1,MIB1,NEDD4,PCGF3,PCNP,PPIL2,PRICKLE1,PRKCE,PTEN,RNF111,RNF141,RNF146,RNF157,RNF165,RNF213,SEL1L,SH3RF1,SIAH2,SOX4,TNKS,TRIM23,TRIM33,TULP4,UBE2D3,UBE2J1,UBE2K,UBE2QL1,UBE3C,USP22,WWP2
GO:BP	negative regulation of protein metabolic process	GO:0051248	0.00049621	ABL1,ADARB1,AIDA,ARPP19,ASH1L,ATG5,BMP7,C9ORF72,CAMK2N1,CBLB,CHORDC1,CPEB2,CRKL,CYLD,DGKQ,DHCR24,DUSP7,EDNRB,ERRFI1,EZR,FABP4,FXR1,HMGCR,ITCH,ITIH5,KAT2B,KIAA1024,LRP6,MDM4,OPHN1,PAFAH1B1,PAK2,PHACTR2,PI15,PICALM,PPM1E,PPP1R14C,PPP1R2,PPP4R4,PRKAA2,PRKAR1A,PRKCE,PTEN,PTPRJ,PURA,RARRES1,RASSF2,SERPINF2,SH2B3,SH3RF1,SIAH2,SOX4,STK38,SWAP70,TNFAIP8,TNIP1,TNRC6A,TNRC6B,TPR,TRIB1,UBE2J1,USP47,XDH,YTHD…
GO:BP	metal ion transport	GO:0030001	0.000498316	ABL1,APLNR,ARMC1,ATG5,ATP2B2,ATP7A,CACHD1,CACNA1C,CACNA2D2,CACNB2,CASR,CATSPER2,DRD1,FAM155A,FLVCR1,FLVCR2,GCG,HEPHL1,HTT,JPH1,KCNA4,KCNIP4,KCNJ12,KCNK10,KCNN3,KCNQ3,KCNQ4,NCS1,NEDD4,NIPA2,NMUR2,NSF,PKD2,PLCB4,PRKCE,SCARA5,SCN2A,SCN9A,SESTD1,SLC11A2,SLC12A5,SLC30A4,SLC30A7,SLC39A10,SLC39A11,SLC41A2,SLC4A4,STAC,STEAP2,STIM2,TRPA1,TRPC4,TRPC6,TRPM7,VIP,WWP2,ZDHHC17
GO:BP	regulation of apoptotic process	GO:0042981	0.000511494	ABL1,ACVR1,ACVR2B,ADNP,APC,ARF4,ATG5,AVEN,BCLAF1,BMP7,BNIP3L,CDK1,CFDP1,CSRNP3,CYLD,DHCR24,DSTYK,E2F3,EGR1,EPHA7,EYA2,FAP,FZD3,GCG,GRK5,GSK3B,HTT,INHBA,ITGA4,JMY,KLF11,KLHL20,LRP6,MAP3K12,MDM4,MED1,MTDH,NCOA1,NECAB2,NRP1,PAK2,PLAGL2,PPID,PRKAA2,PRKCA,PTEN,PTPMT1,RAPGEF2,RASSF2,RASSF3,RRM2B,RTKN2,SH3GLB1,SH3RF1,SIAH2,SLC39A10,SLC7A11,SNAI1,SOX4,ST18,STK17B,TBX3,TNFAIP8,TNFSF15,TP53BP2,TP63,UNC13B,…
GO:BP	protein modification by small protein conjugation	GO:0032446	0.00052592	ABL1,AKTIP,ASB3,ATG5,BRAP,CBFB,CBLB,CBLL1,CDC27,CHFR,CUL3,DCAF17,DCUN1D4,EGR1,FANCF,FBXL17,FBXO22,HECTD2,HERC2,ITCH,KBTBD8,KIAA1024,KLHL15,KLHL20,MGRN1,MIB1,NEDD4,PCGF3,PCNP,PPIL2,PRICKLE1,PRKCE,PTEN,RNF111,RNF141,RNF146,RNF157,RNF165,RNF213,SEL1L,SH3RF1,SIAH2,SOX4,SUMO1,TNKS,TRIM23,TRIM33,TULP4,UBE2D3,UBE2I,UBE2J1,UBE2K,UBE2QL1,UBE3C,USP22,WWP2
GO:BP	regulation of hydrolase activity	GO:0051336	0.000605481	ABL1,ADRB1,AMOT,ANTXR1,ARF4,ARHGAP26,ARHGEF12,ARPP19,BCAS3,CASR,CHN1,CRKL,CSRNP3,DHCR24,DNAJB2,DNAJC15,DNAJC9,EPHA7,GIT2,HTT,IQGAP1,ITIH5,LEPR,LPAR1,MTMR9,NMUR2,NRP1,OPHN1,PAFAH1B1,PAK2,PELO,PHACTR2,PI15,PICALM,PLXNA1,PLXNA2,PLXNC1,PPP1R12A,PPP1R14C,PPP1R15B,PPP1R2,PPP4R4,PPP6R3,RAB3GAP2,RALGAPB,RAPGEF2,RARRES1,RASA1,RASGRP3,RCAN1,RGS6,SBF2,SEC23A,SERPINF2,SH2D4A,SH3RF1,SIAH2,SLC39A10,SNX18,SRGAP…
GO:BP	regulation of neuron projection development	GO:0010975	0.000608543	ABL1,BMP7,BMPR2,CHN1,CRKL,CRMP1,DPYSL2,EPHA7,FZD4,GSK3B,LPAR1,LRP4,MAP3K13,MAP6,MAPK4,NCS1,NEDD4,NIN,NRP1,PAFAH1B1,PLXNA1,PLXNA2,PLXNC1,PTEN,PTK7,RAPGEF2,RELN,SEMA3D,SEMA6B,SEMA6D,SEMA7A,SNAPIN,SS18L1,TNR,TWF1
GO:BP	positive regulation of cellular component organization	GO:0051130	0.000609152	ABCA1,ABL1,ADAM9,AP1AR,AUTS2,BAIAP2,BCAS3,BMP7,BMPR2,CCP110,CLRN1,CNOT6,CRKL,CUL3,EIF5A2,EPHB1,FAM179B,FMN1,FYCO1,FZD4,G3BP2,GCG,GMFB,GSK3B,HTT,JMY,KAT7,LMAN1,LPAR1,LRP4,LRRTM2,LRRTM3,MAP3K13,MAP6,MAPK4,MIB1,NEK7,NIN,NRP1,PAFAH1B1,PHLDB2,PIP4K2A,PLXNA1,PLXNA2,PLXNC1,PPM1E,PRKCE,PTK7,RAB3GAP2,RALA,RELN,SEMA7A,SH3GLB1,SPAST,SS18L1,SURF4,SWAP70,SYT9,TNKS,TPR,TWF1,WDR1
GO:BP	response to external stimulus	GO:0009605	0.000734187	ABCA1,ABL1,ADAM9,ADAMTS5,ADRB1,AMOT,AP1G1,ASH1L,ATG5,BAIAP2,BCAS3,BMP7,BMPR2,CADM1,CASP3,CHN1,CLOCK,CRKL,CRMP1,CYLD,DGKQ,DNAJC15,DPYSL2,EDNRB,EFNA5,ENPP4,EPHA7,EPHB1,F11,FABP4,FAM105B,FAM46A,FBXO22,FGF18,FOXO3,FZD3,GCG,GCH1,HTT,IRF4,ITCH,ITGA4,KIF3A,KLF10,LEPR,LPAR1,LPO,MED1,MYD88,NAALADL2,NCOA1,NFIB,NMUR2,NRP1,NRP2,NT5E,PADI2,PELO,PER2,PKD2,PLXNA1,PLXNA2,PLXNC1,PRKAA2,PRKCA,PRKCE,PTEN,PTPRM,RAB3…
GO:BP	peptidyl-threonine modification	GO:0018210	0.000749145	ACVR1,BMP7,CDC42BPA,CDC42BPB,CDK1,DGKQ,DYRK2,GALNT1,GALNT2,GALNT3,GCG,GSK3B,MAP3K12,PRKCA,TNKS,UBE2K
GO:BP	regulation of neuron differentiation	GO:0045664	0.00076767	ABL1,BMP7,BMPR2,CDON,CHN1,CRKL,CRMP1,DPYSL2,EDNRB,EPHA7,FZD4,GSK3B,LPAR1,LRP4,MAP3K13,MAP6,MAPK4,MED1,MIB1,NCOA1,NCS1,NEDD4,NIN,NKX2-2,NRP1,PAFAH1B1,PLXNA1,PLXNA2,PLXNC1,PTEN,PTK7,RAPGEF2,RELN,SEMA3D,SEMA6B,SEMA6D,SEMA7A,SNAPIN,SS18L1,TNR,TWF1,VWC2L,ZEB1
GO:BP	regulation of cell morphogenesis	GO:0022604	0.00088535	ABL1,AP1AR,BAIAP2,BMPR2,BRWD1,CFDP1,CHN1,CRKL,DPYSL2,EPHA7,ERMN,EZR,FZD4,LPAR1,LRP4,MAP3K13,MAP6,NEDD4,NIN,NRP1,PAFAH1B1,PLXNA1,PLXNA2,PLXNC1,PTEN,RAPGEF2,RELN,RND3,SEMA3D,SEMA6B,SEMA6D,SEMA7A,SH3KBP1,SS18L1,TNR,WDR1
GO:BP	regulation of transport	GO:0051049	0.000973081	AAK1,ABCA1,ABL1,ADAM9,ADRA2A,AP1G1,APLNR,ATG5,BCAS3,BET1L,BMP7,CACNA1C,CACNB2,CADM1,CADPS,CASR,CATSPER2,CD2AP,CLOCK,CREB1,CTTNBP2NL,DGKQ,DRD1,EZR,FRMD4A,GALR1,GCC2,GCG,GLUD1,GSK3B,HMGCR,HTT,INHBA,KCNA4,KCNIP4,KCNJ12,KCTD7,LRRTM2,MIB1,NECAB2,NEDD4,NR3C2,NUS1,OPHN1,OSBPL8,PICALM,PKD2,PPID,PPP1R12A,PPP3CB,PRKCE,PTEN,RAB33B,RAB4A,RAB8A,RALA,RANBP6,RELN,RFX6,RIMS2,SAR1B,SCN2A,SCN9A,SEC24A,SESTD1,SH3GL…
GO:BP	regulation of programmed cell death	GO:0043067	0.000995598	ABL1,ACVR1,ACVR2B,ADNP,APC,ARF4,ATG5,AVEN,BCLAF1,BMP7,BNIP3L,CDK1,CFDP1,CSRNP3,CYLD,DHCR24,DSTYK,E2F3,EGR1,EPHA7,EYA2,FAP,FZD3,GCG,GRK5,GSK3B,HTT,INHBA,ITGA4,JMY,KLF11,KLHL20,LRP6,MAP3K12,MDM4,MED1,MTDH,NCOA1,NECAB2,NRP1,PAK2,PLAGL2,PPID,PRKAA2,PRKCA,PTEN,PTPMT1,RAPGEF2,RASSF2,RASSF3,RRM2B,RTKN2,SH3GLB1,SH3RF1,SIAH2,SLC39A10,SLC7A11,SNAI1,SOX4,ST18,STK17B,TBX3,TNFAIP8,TNFSF15,TP53BP2,TP63,UNC13B,…
GO:BP	regulation of cytoskeleton organization	GO:0051493	0.0010588	ABL1,AP1AR,APC,BAIAP2,BCAS3,C9ORF72,CD2AP,CHMP2B,CHORDC1,CYLD,EFNA5,FAM179B,FCHSD1,FMN1,GMFB,GSK3B,JMY,KAT2B,LPAR1,MAP6,MID1IP1,NIN,NRP1,PAFAH1B1,PHLDB2,PPM1E,PRKAA2,PRKCE,RND3,SPAST,STAG2,STMN4,SWAP70,TAOK1,TMEFF2,TMOD2,TPR,TTC8,TWF1,VANGL2,WDR1
GO:BP	regulation of cell motility	GO:2000145	0.00106079	ABL1,ACVR1,ADAM9,ADARB1,ADRA2A,AMOT,AMOTL1,AP1AR,BCAS3,BMP7,BMPER,BMPR2,CAPN7,CRKL,DLL4,DRD1,FGF18,MGAT3,MYD88,MYSM1,NRP1,NUS1,ONECUT2,OSBPL8,PADI2,PLXNA1,PLXNA2,PLXNC1,PRKCA,PRKCE,PTEN,PTP4A1,PTPRK,PTPRM,RAP2B,RAP2C,RELN,RND3,SEMA3D,SEMA6B,SEMA6D,SEMA7A,SNAI1,SRGAP3,SSX2IP,SWAP70,TACR1,TGFBR3,TMEFF2,TRIB1,UNC5C,UNC5D,VEGFC
GO:BP	developmental growth	GO:0048589	0.00106116	ABL1,ACVR2B,ADARB1,ADRB1,ATRN,BMPR2,BNC2,C9ORF72,CACNA2D2,COL12A1,CREB1,DCX,DPYSL2,EPHA7,EZR,FLVCR1,FMN1,FOXO3,GAS2,HOXA11,IQGAP1,LEPR,LRP4,MAP3K13,NIN,NRP1,NRP2,PLS1,PRKAR1A,PTEN,PTK7,RMI1,SEMA3D,SEMA6B,SEMA6D,SEMA7A,SLC12A5,SOS1,TLL2,TNR,TSHR,TTC8,VANGL2,WWC2
GO:BP	brain development	GO:0007420	0.00115824	ABL1,ATRN,ATXN1L,B3GNT5,BMP7,BTBD3,CDON,CENPF,CREB1,CRKL,DCX,DPYSL2,DRD1,EPHA7,FOXO3,FZD3,FZD4,HOOK3,INHBA,KIF3A,LHX8,MED1,NFIB,NIN,NR3C2,NRP1,NRP2,OPHN1,PAFAH1B1,PEX13,PGAP1,PLXNA2,PTCHD1,PTEN,RELN,SEMA7A,SLC7A11,SMARCC2,SOS1,TBX3,TNR,TTC8,UNC5C
GO:BP	regulation of cellular catabolic process	GO:0031329	0.00120099	ADRA2A,ATG5,AXIN2,C9ORF72,CALCR,DNAJB2,DNM1L,DRAM1,DRAM2,ELAVL1,EZR,FBXO22,FEZ1,FOXO3,FXR1,FYCO1,GSK3B,HTT,IDH1,LEPR,LRPPRC,MTMR9,OPHN1,PAPD4,PIKFYVE,PIP4K2A,PRICKLE1,PRKAA2,PTEN,RAB3GAP2,RAB8A,RAD23B,RRAGD,SH3GLB1,SYNCRIP,TNRC6A,TNRC6B,TP53INP1,TRIB1,UBE2J1,UBE2K,UBQLN4,USP13,VIP,YTHDF2,ZYG11B
GO:BP	microtubule cytoskeleton organization	GO:0000226	0.00120099	ABL1,APC,BCAS3,BCCIP,CCP110,CEP350,CHMP2B,CHORDC1,CRMP1,CYLD,DCX,DYNC1LI2,EML1,EML4,EZR,FAM179B,GCC2,GSK3B,HOOK3,HTT,KAT2B,KATNAL1,KIF3A,MAP6,MAP7D3,MAP9,MARK1,MID1IP1,MYBL2,MZT1,NAV1,NIN,PAFAH1B1,PARD6B,PHLDB2,PPP1R12A,PRKAA2,SIK3,SPAST,SSX2IP,STAG2,STMN4,TAOK1,TNKS,TPR,TUBGCP5
GO:BP	head development	GO:0060322	0.00143119	ABL1,ATRN,ATXN1L,B3GNT5,BMP7,BTBD3,CDON,CENPF,CREB1,CRKL,DCX,DPYSL2,DRD1,EPHA7,FLVCR1,FOXO3,FZD3,FZD4,HOOK3,INHBA,KIF3A,LHX8,MED1,NFIB,NIN,NR3C2,NRP1,NRP2,OPHN1,PAFAH1B1,PAX9,PEX13,PGAP1,PLXNA2,PTCHD1,PTEN,RELN,SEMA7A,SLC7A11,SMARCC2,SOS1,TBX3,TNR,TTC8,UNC5C
GO:BP	small GTPase mediated signal transduction	GO:0007264	0.00143119	ABCA1,ABL1,AMOT,ARHGAP26,ARHGEF12,ARHGEF26,ARHGEF37,ARHGEF6,BRAP,CD2AP,CDON,CHN1,CUL3,DOCK7,GPR65,KALRN,KSR2,LPAR1,MCF2L,NRP1,OPHN1,RAB15,RAB22A,RAB23,RAB32,RAB33B,RAB4A,RAB8A,RALA,RALGAPB,RALGDS,RALGPS2,RAP2B,RAP2C,RAPGEF2,RAPGEF6,RASA1,RASGRP3,RELN,RND3,SOS1,SPATA13,SSX2IP,VANGL2,VAV2
GO:BP	growth	GO:0040007	0.00148856	ABL1,ACVR2B,ADARB1,ADRB1,ATRN,BMPR2,BNC2,C9ORF72,CACNA2D2,COL12A1,CREB1,CREG1,CRKL,DCX,DPYSL2,EPHA7,EZR,FLVCR1,FMN1,FOXO3,GAS2,HOXA11,INHBA,IQGAP1,KIAA1024,LEPR,LRP4,MAP3K13,MCTS1,NAIF1,NECAB2,NIN,NRP1,NRP2,PLS1,PRKAR1A,PTEN,PTK7,RMI1,SEMA3D,SEMA6B,SEMA6D,SEMA7A,SLC12A5,SOS1,TGFBR3,TLL2,TNR,TSHR,TTC8,USP47,VANGL2,WWC2
GO:BP	regulation of anatomical structure size	GO:0090066	0.00168571	ABL1,ADRB1,AP1AR,ATG5,BAIAP2,BDKRB2,BMPR2,CREB1,DPYSL2,DRD1,EDNRB,EPHA7,EZR,FCHSD1,FMN1,GMFB,JMY,MAP3K13,NRP1,PICALM,PLS1,PRKCE,PRR16,PTEN,PTPRM,RAB22A,SEMA3D,SEMA6B,SEMA6D,SEMA7A,SLC12A5,SWAP70,TMOD2,TNR,TWF1,VAV2,VIP,WDR1
GO:BP	cellular homeostasis	GO:0019725	0.00183012	ABL1,ADRA2A,APLNR,ATG5,ATP2B2,ATP6V0A2,ATP7A,CACNB2,CALCR,CASR,CHMP2B,CXORF21,DRD1,FAM155A,GALR1,GCG,GPR12,GPR65,HTT,JPH1,KCTD7,LPAR1,NMUR2,PKD2,PLCB4,PPP3CB,PRKAA2,PRKCE,PTGDR,QSOX2,RFX6,SCARA5,SH3BGRL3,SLC11A2,SLC12A5,SLC30A4,SLC30A7,SLC39A10,SLC4A4,SLC4A7,SNAPIN,SOX4,STIM2,SWAP70,TACR1,TAOK1,TRPA1,TRPC4,TRPC6,TRPM7,TXNDC5,TXNRD1,UBE2K,UNC13B
GO:BP	morphogenesis of an epithelium	GO:0002009	0.0018866	ABL1,ACVR1,BMP7,DLL4,EPHA7,FMN1,FZD2,FZD3,GZF1,HOXA11,JAG2,KIF3A,MGA,MIB1,NRP1,OPHN1,PAFAH1B1,PKD2,PRICKLE1,PTEN,PTK7,RALA,RPGRIP1L,SALL4,SHROOM3,SIM1,SOS1,SOX4,TBX18,TBX3,TMEFF2,TP63,TTC8,VANGL2,VEGFC,WDR1
GO:BP	divalent inorganic cation transport	GO:0072511	0.00226623	ABL1,APLNR,ATG5,ATP2B2,ATP7A,CACHD1,CACNA1C,CACNA2D2,CACNB2,CASR,CATSPER2,DRD1,FAM155A,GCG,HTT,JPH1,NCS1,NIPA2,NMUR2,PKD2,PLCB4,PRKCE,SESTD1,SLC11A2,SLC30A4,SLC30A7,SLC39A10,SLC39A11,SLC41A2,STAC,STIM2,TRPA1,TRPC4,TRPC6,TRPM7,ZDHHC17
GO:BP	myeloid cell differentiation	GO:0030099	0.00227069	ACVR2A,CALCR,CAMK4,CASP3,CBFB,CREB1,CSF1,FBN1,FLVCR1,INHBA,IRF4,KLF10,KLF13,L3MBTL3,MED1,MEIS2,NKX2-3,OSTM1,PAFAH1B1,PIP4K2A,PKNOX1,RASSF2,SH2B3,SMAD5,SNX10,TRIB1,TSPAN2,WDR1
GO:BP	cation transmembrane transport	GO:0098655	0.00241996	ABL1,APLNR,ATG5,ATP2B2,ATP6V0A2,ATP6V1C2,ATP7A,CACHD1,CACNA1C,CACNA2D2,CACNB2,CATSPER2,CLCN5,CNGB3,DRD1,FAM155A,HTT,JPH1,KCNA4,KCNIP4,KCNJ12,KCNK10,KCNN3,KCNQ3,KCNQ4,NCS1,NDUFA4,NEDD4,NIPA2,PKD2,PLCB4,PRKCE,RELN,SCARA5,SCN2A,SCN9A,SESTD1,SLC11A2,SLC12A5,SLC22A5,SLC30A4,SLC30A7,SLC36A1,SLC39A10,SLC39A11,SLC41A2,SLC7A2,SLC7A3,STAC,STEAP2,STIM2,TRPA1,TRPC4,TRPC6,TRPM7,UCP3,UNC80,WWP2,ZDHHC17
GO:BP	endomembrane system organization	GO:0010256	0.00257044	ABCA1,AKTIP,ATP8B1,BAIAP2,BCAS3,CHMP2B,CHMP7,COL4A3BP,CREB1,FAM109A,GCC2,HOOK3,HTT,LMAN1,PAFAH1B1,PI4K2B,PTEN,RAB22A,RAB33B,RAB3GAP2,REEP3,SNX10,SPAST,STX2,STX6,SURF4,TBPL1,TMED10,TMED5,TMED7,TMEFF2,XKR4,ZPBP2
GO:BP	regulation of cell migration	GO:0030334	0.00262353	ABL1,ACVR1,ADAM9,ADARB1,ADRA2A,AMOT,AMOTL1,BCAS3,BMP7,BMPER,BMPR2,CAPN7,CRKL,DLL4,DRD1,FGF18,MGAT3,MYD88,MYSM1,NRP1,NUS1,ONECUT2,OSBPL8,PADI2,PLXNA1,PLXNA2,PLXNC1,PRKCA,PRKCE,PTEN,PTP4A1,PTPRK,PTPRM,RAP2B,RAP2C,RELN,RND3,SEMA3D,SEMA6B,SEMA6D,SEMA7A,SNAI1,SRGAP3,SWAP70,TGFBR3,TMEFF2,TRIB1,UNC5C,UNC5D,VEGFC
GO:BP	stress-activated protein kinase signaling cascade	GO:0031098	0.0026407	AIDA,CYLD,EDAR,EPHB1,EZR,FZD4,ITCH,KAT7,MAGI3,MAP3K12,MAP3K13,MAPK10,MAPK9,MYD88,NBR1,PAFAH1B1,RASSF2,RELL1,SH3RF1,TAOK1,TRIB1,VANGL2,XDH
GO:BP	regulation of locomotion	GO:0040012	0.002687	ABL1,ACVR1,ADAM9,ADARB1,ADRA2A,AMOT,AMOTL1,AP1AR,BCAS3,BMP7,BMPER,BMPR2,CAPN7,CHMP2B,CRKL,DLL4,DRD1,FGF18,MGAT3,MYD88,MYSM1,NRP1,NUS1,ONECUT2,OSBPL8,PADI2,PLXNA1,PLXNA2,PLXNC1,PRKCA,PRKCE,PTEN,PTP4A1,PTPRK,PTPRM,RAP2B,RAP2C,RELN,RND3,SEMA3D,SEMA6B,SEMA6D,SEMA7A,SNAI1,SRGAP3,SSX2IP,SWAP70,TACR1,TGFBR3,TMEFF2,TRIB1,TSHR,UNC5C,UNC5D,VEGFC
GO:BP	positive regulation of apoptotic process	GO:0043065	0.00271616	ABL1,ACVR2B,APC,BCLAF1,BMP7,BNIP3L,CSRNP3,CYLD,E2F3,EPHA7,FAP,GSK3B,HTT,INHBA,ITGA4,JMY,KLF11,NCOA1,NECAB2,PAK2,PLAGL2,PPID,PTEN,RAPGEF2,RASSF2,SH3GLB1,SOX4,ST18,STK17B,TNFAIP8,TNFSF15,TP53BP2,TP63,UNC13B,UNC5C,XDH
GO:BP	learning or memory	GO:0007611	0.00294043	ARF4,ATXN1L,CAMK4,CREB1,DRD1,GATM,GMFB,HMGCR,HTT,LHX8,MEIS2,PAFAH1B1,PICALM,PTEN,RCAN1,RELN,SLC12A5,SLC7A11,SORCS3,TMOD2,TNR,VIP
GO:BP	positive regulation of programmed cell death	GO:0043068	0.00297112	ABL1,ACVR2B,APC,BCLAF1,BMP7,BNIP3L,CSRNP3,CYLD,E2F3,EPHA7,FAP,GSK3B,HTT,INHBA,ITGA4,JMY,KLF11,NCOA1,NECAB2,PAK2,PLAGL2,PPID,PTEN,RAPGEF2,RASSF2,SH3GLB1,SOX4,ST18,STK17B,TNFAIP8,TNFSF15,TP53BP2,TP63,UNC13B,UNC5C,XDH
GO:BP	cellular chemical homeostasis	GO:0055082	0.00324817	ABL1,ADRA2A,APLNR,ATG5,ATP2B2,ATP6V0A2,ATP7A,CACNB2,CALCR,CASR,CXORF21,DRD1,FAM155A,GALR1,GCG,GPR12,GPR65,HTT,JPH1,KCTD7,LPAR1,NMUR2,PKD2,PLCB4,PPP3CB,PRKAA2,PRKCE,PTGDR,RFX6,SCARA5,SLC11A2,SLC12A5,SLC30A4,SLC30A7,SLC39A10,SLC4A4,SLC4A7,SNAPIN,SOX4,STIM2,SWAP70,TACR1,TRPA1,TRPC4,TRPC6,TRPM7,UNC13B
GO:BP	dendrite development	GO:0016358	0.00339842	ARF4,BAIAP2,BMP7,BTBD3,CRKL,DCDC2,DCX,EPHB1,GSK3B,MAP6,MAPK4,NEDD4,NRP1,PAFAH1B1,PAK2,PICALM,PTEN,RAPGEF2,RELN,SLC12A5,SS18L1,TMEFF2
GO:BP	negative regulation of multicellular organismal process	GO:0051241	0.00357928	ACVR2B,ADAMTS5,ADRB1,AMOT,AXIN2,BMP7,BMPR2,CALCR,CBFB,CD2AP,CRMP1,DICER1,DLL4,EDNRB,EPHA7,EPHB1,EZR,F11,FBN1,FZD3,GSK3B,HMGCR,HOOK3,INHBA,KIAA1024,KLF13,LEPR,LPAR1,LRP4,MED1,MEIS2,MIB1,NBR1,NFATC3,NFIB,NKX2-2,NRP1,PDE3B,PDE5A,PRICKLE1,PRTG,PTEN,PTPRM,RAPGEF2,SEMA3D,SEMA6B,SEMA6D,SEMA7A,SERPINF2,SH2B3,SNAI1,SNAPIN,THBS2,TLL2,TNR,TP63,TRIB1,WWC2,XDH,ZNF706
GO:BP	cation homeostasis	GO:0055080	0.00390649	ABL1,APLNR,ATG5,ATP2B2,ATP6V0A2,ATP7A,CACNB2,CALCR,CASR,CXORF21,DRD1,EDNRB,FAM155A,GALR1,GPR12,GPR65,HEPHL1,HTT,JPH1,KCTD7,KL,LPAR1,NMUR2,PICALM,PKD2,PLCB4,PRKCE,PTGDR,SCARA5,SLC11A2,SLC12A5,SLC30A4,SLC30A7,SLC39A10,SLC4A4,SLC4A7,SNAPIN,SNX10,STIM2,SWAP70,TACR1,TRPA1,TRPC4,TRPC6,TRPM7,UNC80
GO:BP	ion homeostasis	GO:0050801	0.00443994	ABCA1,ABL1,APLNR,ATG5,ATP2B2,ATP6V0A2,ATP7A,CACNB2,CALCR,CASR,CXORF21,DRD1,EDNRB,FAM155A,GALR1,GLS,GPR12,GPR65,HEPHL1,HTT,JPH1,KCTD7,KL,LPAR1,NMUR2,PICALM,PKD2,PLCB4,PRKCE,PTGDR,SCARA5,SLC11A2,SLC12A5,SLC30A4,SLC30A7,SLC39A10,SLC4A4,SLC4A7,SLC7A11,SNAPIN,SNX10,STIM2,SWAP70,TACR1,TRPA1,TRPC4,TRPC6,TRPM7,UNC80
GO:BP	positive regulation of developmental process	GO:0051094	0.00464989	ABL1,ACVR1,ACVR2A,ACVR2B,ADAM9,AMOT,APLNR,ATXN1L,AXIN2,BMP7,BMPER,BMPR2,CACNA2D2,CBFB,CDON,CREB1,CRKL,CSF1,CYLD,EPHB1,EZR,FGF18,FNDC5,FZD3,FZD4,HOXA11,INHBA,ITCH,KL,KLF10,LRRTM2,LRRTM3,MAP3K13,MAP6,MAPK4,MED1,MTDH,NCOA1,NIN,NKX2-2,NRP1,PAFAH1B1,PDE5A,PHLDB2,PLS1,PLXNA1,PLXNA2,PLXNC1,PRKCA,PROM1,PTK7,RASSF10,RELN,RUNX2,SEMA7A,SETD3,SMAD5,SNAI1,SS18L1,TP63,TRIB1,TSHR,TWF1,VEGFC,VWC2L,ZEB1,ZHX3
GO:BP	negative regulation of protein phosphorylation	GO:0001933	0.00489582	ABL1,ADARB1,AIDA,ASH1L,BMP7,C9ORF72,CAMK2N1,CBLB,CHORDC1,CRKL,CYLD,DGKQ,DUSP7,ERRFI1,EZR,FABP4,HMGCR,ITCH,KAT2B,LRP6,PAFAH1B1,PPM1E,PRKAR1A,PTEN,PTPRJ,RASSF2,SH2B3,STK38,TNIP1,TRIB1,XDH
GO:BP	regulation of cellular component size	GO:0032535	0.00489582	ABL1,AP1AR,BAIAP2,BMPR2,CREB1,DPYSL2,EPHA7,EZR,FCHSD1,FMN1,GMFB,JMY,MAP3K13,NRP1,PICALM,PLS1,PRKCE,PRR16,PTEN,RAB22A,SEMA3D,SEMA6B,SEMA6D,SEMA7A,SLC12A5,SWAP70,TMOD2,TNR,TWF1,VAV2,WDR1
GO:BP	divalent metal ion transport	GO:0070838	0.00492759	ABL1,APLNR,ATG5,ATP2B2,CACHD1,CACNA1C,CACNA2D2,CACNB2,CASR,CATSPER2,DRD1,FAM155A,GCG,HTT,JPH1,NCS1,NIPA2,NMUR2,PKD2,PLCB4,PRKCE,SESTD1,SLC11A2,SLC30A4,SLC30A7,SLC39A10,SLC39A11,SLC41A2,STAC,STIM2,TRPA1,TRPC4,TRPC6,TRPM7,ZDHHC17
GO:BP	mitotic cell cycle	GO:0000278	0.00498038	ABL1,ACVR1,AFAP1L2,APC,ARPP19,BCCIP,BMP7,CCNE2,CCNJ,CCNJL,CDC27,CDC7,CDK1,CENPF,CHFR,CHMP2B,CHMP7,CLTC,CUL3,CYLD,DSCC1,FAP,FOXN3,FZD3,HTT,INHBA,IQGAP1,KLF11,MAP9,MAU2,MEIS2,MYBL2,MZT1,NACC2,PAFAH1B1,PDS5A,PKD2,PPP1R12A,PRKCA,PTEN,REEP3,SEH1L,SNX18,SOX4,SPAST,STAG2,TAOK1,TNKS,TPR,TTC28,TUBGCP5,USP22,USP37,USP47,ZFYVE26
GO:BP	vacuolar transport	GO:0007034	0.00498192	AKTIP,AP1G1,C9ORF72,CHMP2B,CHMP7,GCC2,GOSR2,HOOK3,IGF2R,MGRN1,NEDD4,SNAPIN,SNX16,SNX27,VPS13C,VPS39,VTI1B,ZFYVE16
GO:BP	central nervous system neuron development	GO:0021954	0.00514553	ADARB1,CDH11,CRKL,DCX,DRD1,EPHB1,LHX8,NFIB,NIN,NRP1,NRP2,PAFAH1B1,PTEN
GO:BP	stress-activated MAPK cascade	GO:0051403	0.0051934	AIDA,CYLD,EDAR,EPHB1,EZR,FZD4,ITCH,MAGI3,MAP3K12,MAP3K13,MAPK10,MAPK9,MYD88,NBR1,PAFAH1B1,RASSF2,RELL1,SH3RF1,TAOK1,TRIB1,VANGL2,XDH
GO:BP	behavior	GO:0007610	0.00550758	ADARB1,ARF4,ATXN1L,CAMK4,CREB1,DRD1,EGR1,FZD4,GABRG2,GATM,GMFB,HMGCR,HOXD9,HTT,LEPR,LHX8,MAFG,MEIS2,NMUR2,PAFAH1B1,PEX13,PICALM,PPP3CB,PRKCE,PTCHD1,PTEN,RCAN1,RELN,RMI1,SLC12A5,SLC7A11,SOBP,SORCS3,STRBP,TMOD2,TNR,TSHR,USP46,VIP
GO:BP	cytosolic transport	GO:0016482	0.00592271	AKTIP,AP1AR,AP1G1,BET1L,EZR,FAM109A,GCC2,GOSR2,HOOK3,KLHL20,PIKFYVE,SNX16,SNX6,SNX8,STX6,TMEM87A,VPS26B,VTI1B
GO:BP	heart development	GO:0007507	0.00635137	ACVR1,ACVR2B,ADAMTS6,ALPK3,AP2B1,APLNR,ATG5,AXIN2,BMP7,BMPR2,COL4A3BP,CPE,CREB1,CRKL,DLL4,FBN1,FZD2,KIF3A,MED1,MGA,MIB1,MYH11,NEBL,NEDD4,NRP1,NRP2,PKD2,PPP3CB,PRICKLE1,PRKAR1A,PTEN,PTK7,RUNX2,SALL4,SNAI1,SOS1,SOX4,TBX3,TGFBR3,VANGL2
GO:BP	regulation of cell morphogenesis involved in differentiation	GO:0010769	0.0065973	ABL1,AP1AR,BMPR2,CHN1,CRKL,DPYSL2,EPHA7,LRP4,MAP3K13,MAP6,NEDD4,NIN,NRP1,PAFAH1B1,PLXNA1,PLXNA2,PLXNC1,PTEN,RAPGEF2,RELN,SEMA3D,SEMA6B,SEMA6D,SEMA7A,SS18L1,TNR
GO:BP	microtubule-based process	GO:0007017	0.00741541	ABL1,APC,BCAS3,BCCIP,CCP110,CEP350,CHMP2B,CHORDC1,CRMP1,CYLD,DCX,DYNC1LI2,EML1,EML4,EZR,FAM179B,FYCO1,GCC2,GSK3B,HOOK3,HTT,KAT2B,KATNAL1,KIF16B,KIF1B,KIF21B,KIF3A,KIF6,LCA5,MAP6,MAP7D3,MAP9,MARK1,MID1IP1,MYBL2,MZT1,NAV1,NIN,PAFAH1B1,PARD6B,PEX13,PHLDB2,PPP1R12A,PRKAA2,PURA,SIK3,SNAPIN,SPAST,SSX2IP,STAG2,STMN4,TAOK1,TNKS,TPR,TUBGCP5,WDR35
GO:BP	cellular macromolecule catabolic process	GO:0044265	0.00807407	AXIN2,CALCR,CHFR,CLOCK,CNOT6,CTSB,CTSO,CUL3,CYLD,DCP1A,DICER1,DNAJB2,EDEM3,ELAVL1,ENC1,EZR,FAP,FBXL17,FBXO22,FXR1,GSK3B,HERC2,ITCH,KLHL20,LIN28B,LRPPRC,MAN1B1,NEDD4,OPHN1,PAPD4,PCNP,PELO,PRICKLE1,PTEN,RAD23B,RNF111,RNF146,RNF165,RNF213,SEL1L,SIAH2,SPOPL,SYNCRIP,TNRC6A,TNRC6B,TRIB1,UBE2D3,UBE2J1,UBE2K,UBE3C,UBQLN1,UBQLN4,USP13,USP22,USP37,USP45,USP46,USP47,USP48,VIP,WWP2,XRN1,YOD1,YTHDF2,ZYG11B
GO:BP	response to leukemia inhibitory factor	GO:1990823	0.00868388	BCLAF1,CREB1,FZD4,GFPT2,GLDC,MYBL2,NR5A2,NRP2,NUP35,PADI2,PARP16,RNMT,SNX10,VEGFC,WDR35
GO:BP	cellular response to leukemia inhibitory factor	GO:1990830	0.00868388	BCLAF1,CREB1,FZD4,GFPT2,GLDC,MYBL2,NR5A2,NRP2,NUP35,PADI2,PARP16,RNMT,SNX10,VEGFC,WDR35
GO:BP	regulation of organelle assembly	GO:1902115	0.00992619	ATG5,C9ORF72,CCP110,CHMP2B,CNOT6,CYLD,DCDC2,EZR,FEZ1,G3BP2,HTT,KAT2B,PIKFYVE,PIP4K2A,PRKAA2,RAB3GAP2,SH3GLB1,STAG2,STAM,TPR
GO:CC	cellular_component	GO:0005575	1.72206e-126	AAK1,AARS2,ABCA1,ABCA3,ABCC10,ABCC4,ABI2,ABL1,ACVR1,ACVR2A,ACVR2B,ADAM11,ADAM9,ADAMTS14,ADAMTS3,ADAMTS5,ADAMTS9,ADARB1,ADNP,ADRA2A,ADRB1,AFAP1L2,AFF2,AFF3,AIDA,AK2,AKAP10,AKAP11,AKAP5,AKTIP,ALG9,ALPK3,AMOT,AMOTL1,ANKRA2,ANKRD22,ANKRD50,ANKS4B,ANO5,ANTXR1,AP1AR,AP1G1,AP2B1,AP4E1,APC,APLNR,APOLD1,AQP9,ARF4,ARFIP2,ARHGAP26,ARHGEF12,ARID1A,ARL10,ARL4A,ARMC5,ARPP19,ASB3,ASCC3,ASH1L,ASPHD2,ATAD2B,ATF1,…
GO:CC	cell	GO:0005623	8.73686e-116	AAK1,AARS2,ABCA1,ABCA3,ABCC4,ABI2,ABL1,ACVR1,ACVR2A,ACVR2B,ADAMTS9,ADARB1,ADNP,ADRA2A,ADRB1,AFAP1L2,AFF2,AFF3,AIDA,AK2,AKAP10,AKAP11,AKAP5,AKTIP,ALG9,ALPK3,AMOT,AMOTL1,ANKRA2,ANKRD50,ANKS4B,ANO5,ANTXR1,AP1AR,AP1G1,AP2B1,AP4E1,APC,APLNR,AQP9,ARF4,ARFIP2,ARHGAP26,ARHGEF12,ARID1A,ARL4A,ARPP19,ASCC3,ASH1L,ATAD2B,ATF1,ATG12,ATG2B,ATG5,ATP2B2,ATP6V0A2,ATP6V1C2,ATP7A,ATP8A1,ATP8B1,ATRN,ATXN1,ATXN1L,AVL9…
GO:CC	cell part	GO:0044464	1.93748e-113	AAK1,AARS2,ABCA1,ABCA3,ABCC4,ABI2,ABL1,ACVR1,ACVR2A,ACVR2B,ADAMTS9,ADARB1,ADNP,ADRA2A,ADRB1,AFAP1L2,AFF2,AFF3,AIDA,AK2,AKAP10,AKAP11,AKAP5,AKTIP,ALG9,ALPK3,AMOT,AMOTL1,ANKRA2,ANKS4B,ANO5,ANTXR1,AP1AR,AP1G1,AP2B1,AP4E1,APC,APLNR,AQP9,ARF4,ARFIP2,ARHGAP26,ARHGEF12,ARID1A,ARL4A,ARPP19,ASCC3,ASH1L,ATAD2B,ATF1,ATG12,ATG2B,ATG5,ATP2B2,ATP6V0A2,ATP6V1C2,ATP7A,ATP8A1,ATP8B1,ATRN,ATXN1,ATXN1L,AVL9,AXIN2,B…
GO:CC	intracellular	GO:0005622	2.82477e-89	AAK1,AARS2,ABCA1,ABCA3,ABCC4,ABL1,ACVR2A,ACVR2B,ADAMTS9,ADARB1,ADNP,ADRA2A,ADRB1,AFAP1L2,AFF2,AFF3,AIDA,AK2,AKAP10,AKAP11,AKTIP,ALG9,ALPK3,AMOT,AMOTL1,ANKRA2,ANKS4B,AP1AR,AP1G1,AP2B1,AP4E1,APC,AQP9,ARF4,ARFIP2,ARHGAP26,ARHGEF12,ARID1A,ARL4A,ARPP19,ASCC3,ASH1L,ATAD2B,ATF1,ATG12,ATG2B,ATG5,ATP6V0A2,ATP6V1C2,ATP7A,ATP8A1,ATP8B1,ATXN1,ATXN1L,AVL9,AXIN2,B3GAT1,B3GNT5,B4GALT4,BACH2,BAIAP2,BCAS2,BCAS3,B…
GO:CC	intracellular part	GO:0044424	4.05765e-88	AAK1,AARS2,ABCA1,ABCA3,ABCC4,ABL1,ACVR2A,ACVR2B,ADAMTS9,ADARB1,ADNP,ADRA2A,ADRB1,AFAP1L2,AFF2,AFF3,AIDA,AK2,AKAP10,AKAP11,AKTIP,ALG9,ALPK3,AMOT,AMOTL1,ANKRA2,ANKS4B,AP1AR,AP1G1,AP2B1,AP4E1,APC,AQP9,ARF4,ARFIP2,ARHGAP26,ARHGEF12,ARID1A,ARL4A,ARPP19,ASCC3,ASH1L,ATAD2B,ATF1,ATG12,ATG2B,ATG5,ATP6V0A2,ATP6V1C2,ATP7A,ATP8A1,ATP8B1,ATXN1,ATXN1L,AVL9,AXIN2,B3GAT1,B3GNT5,B4GALT4,BACH2,BAIAP2,BCAS2,BCAS3,B…
GO:CC	organelle	GO:0043226	2.75663e-70	AAK1,AARS2,ABCA1,ABCA3,ABCC4,ABL1,ADAMTS9,ADARB1,ADNP,ADRB1,AFF2,AFF3,AK2,AKAP10,AKAP11,AKAP5,AKTIP,ALPK3,AMOT,AMOTL1,ANKRA2,ANKS4B,ANO5,AP1AR,AP1G1,AP2B1,APC,AQP9,ARF4,ARFIP2,ARHGAP26,ARID1A,ARL4A,ASCC3,ASH1L,ATAD2B,ATF1,ATG12,ATG2B,ATG5,ATP2B2,ATP6V0A2,ATP6V1C2,ATP7A,ATP8A1,ATP8B1,ATXN1,ATXN1L,AVL9,AXIN2,B3GAT1,B3GNT5,B4GALT4,BACH2,BAIAP2,BCAS2,BCAS3,BCCIP,BCL11A,BCL9L,BCLAF1,BET1L,BMPR2,BNC2,B…
GO:CC	intracellular organelle	GO:0043229	9.6599e-69	AAK1,AARS2,ABCA1,ABCA3,ABCC4,ABL1,ADAMTS9,ADARB1,ADNP,ADRB1,AFF2,AFF3,AK2,AKAP10,AKAP11,AKTIP,ALPK3,AMOT,AMOTL1,ANKRA2,ANKS4B,AP1AR,AP1G1,AP2B1,APC,AQP9,ARF4,ARFIP2,ARHGAP26,ARID1A,ARL4A,ASCC3,ASH1L,ATAD2B,ATF1,ATG12,ATG2B,ATG5,ATP6V0A2,ATP6V1C2,ATP7A,ATP8A1,ATP8B1,ATXN1,ATXN1L,AVL9,AXIN2,B3GAT1,B3GNT5,B4GALT4,BACH2,BAIAP2,BCAS2,BCAS3,BCCIP,BCL11A,BCL9L,BCLAF1,BET1L,BMPR2,BNC2,BNIP3L,BRAP,BRD1,BR…
GO:CC	membrane-bounded organelle	GO:0043227	9.28102e-63	AAK1,AARS2,ABCA1,ABCA3,ABCC4,ABL1,ADAMTS9,ADARB1,ADNP,ADRB1,AFF2,AFF3,AK2,AKAP10,AKAP11,AKTIP,ALPK3,AMOT,AMOTL1,ANKRA2,ANKS4B,ANO5,AP1AR,AP1G1,AP2B1,APC,AQP9,ARF4,ARFIP2,ARID1A,ARL4A,ASCC3,ASH1L,ATAD2B,ATF1,ATG12,ATG2B,ATG5,ATP6V0A2,ATP6V1C2,ATP7A,ATP8A1,ATP8B1,ATXN1,ATXN1L,AVL9,AXIN2,B3GAT1,B3GNT5,B4GALT4,BACH2,BAIAP2,BCAS2,BCAS3,BCCIP,BCL11A,BCL9L,BCLAF1,BET1L,BMPR2,BNC2,BNIP3L,BRAP,BRD1,BRWD1,…
GO:CC	cytoplasm	GO:0005737	6.42794e-56	AARS2,ABCA1,ABCA3,ABCC4,ABL1,ACVR2A,ACVR2B,ADAMTS9,ADARB1,ADRA2A,ADRB1,AFAP1L2,AFF3,AIDA,AK2,AKAP10,AKAP11,AKTIP,ALG9,AMOT,AMOTL1,ANKRA2,ANKS4B,AP1AR,AP1G1,AP2B1,AP4E1,APC,ARF4,ARFIP2,ARHGAP26,ARHGEF12,ARL4A,ARPP19,ASCC3,ASH1L,ATG12,ATG2B,ATG5,ATP6V0A2,ATP6V1C2,ATP7A,ATP8A1,ATP8B1,AVL9,AXIN2,B3GAT1,B3GNT5,B4GALT4,BAIAP2,BCAS3,BCCIP,BET1L,BNIP3L,BRAP,BRWD1,BTBD3,C9ORF72,CADPS,CALCR,CALD1,CAMK2A,CA…
GO:CC	intracellular membrane-bounded organelle	GO:0043231	9.07816e-54	AAK1,AARS2,ABCA1,ABCA3,ABL1,ADAMTS9,ADARB1,ADNP,AFF2,AFF3,AK2,AKAP10,AKAP11,AKTIP,ALPK3,AMOT,AMOTL1,ANKRA2,ANKS4B,AP1AR,AP1G1,APC,AQP9,ARF4,ARFIP2,ARID1A,ARL4A,ASCC3,ASH1L,ATAD2B,ATF1,ATG12,ATG2B,ATG5,ATP6V0A2,ATP6V1C2,ATP7A,ATP8A1,ATP8B1,ATXN1,ATXN1L,AXIN2,B3GAT1,B3GNT5,B4GALT4,BACH2,BAIAP2,BCAS2,BCAS3,BCCIP,BCL11A,BCL9L,BCLAF1,BET1L,BMPR2,BNC2,BNIP3L,BRAP,BRD1,BRWD1,BTBD3,C9ORF72,CALD1,CAMK4,CA…
GO:CC	membrane	GO:0016020	4.71196e-43	ABCA1,ABCA3,ABCC10,ABCC4,ACVR1,ACVR2A,ACVR2B,ADAM11,ADAM9,ADRA2A,ADRB1,AIDA,AKAP10,AKAP11,AKAP5,AKTIP,AMOT,AMOTL1,ANKRA2,ANKRD22,ANKS4B,ANO5,ANTXR1,AP1G1,AP2B1,AP4E1,APLNR,APOLD1,AQP9,ARF4,ARFIP2,ARHGAP26,ARL10,ARL4A,ARMC5,ASB3,ASPHD2,ATG12,ATG2B,ATG5,ATP2B2,ATP6V0A2,ATP6V1C2,ATP7A,ATP8A1,ATP8B1,ATRN,ATRNL1,AVEN,B3GAT1,B3GNT5,B4GALT1,B4GALT5,B4GALT6,BAIAP2,BDKRB2,BEST4,BET1L,BMPR2,BNIP3L,BRAP,C1G…
GO:CC	nucleus	GO:0005634	5.45156e-37	AAK1,ABL1,ADARB1,ADNP,AFF2,AFF3,AKAP11,AKTIP,ALPK3,AMOT,AMOTL1,ANKRA2,APC,ARID1A,ARL4A,ASCC3,ASH1L,ATAD2B,ATF1,ATG2B,ATXN1,ATXN1L,AXIN2,BACH2,BAIAP2,BCAS2,BCAS3,BCCIP,BCL11A,BCL9L,BCLAF1,BMPR2,BNC2,BRAP,BRD1,BRWD1,BTBD3,C9ORF72,CAMK4,CAMKK2,CBFB,CBX1,CCNE2,CCNJ,CCNJL,CCNK,CCNT2,CDC27,CDC6,CDC7,CDK1,CDK12,CDK14,CDK19,CDYL2,CELF1,CENPF,CERS6,CFL2,CHD5,CHFR,CHMP7,CLK4,CLOCK,CNOT6,COL4A3BP,COPS7B,CPE…
GO:CC	cytoplasmic part	GO:0044444	2.17003e-34	AARS2,ABCA1,ABCA3,ABCC4,ABL1,ADAMTS9,ADARB1,ADRB1,AFAP1L2,AFF3,AK2,AKAP10,AKAP11,AKTIP,AMOT,AMOTL1,ANKRA2,ANKS4B,AP1AR,AP1G1,AP2B1,AP4E1,APC,ARF4,ARFIP2,ARL4A,ASCC3,ASH1L,ATG12,ATG2B,ATG5,ATP6V0A2,ATP6V1C2,ATP7A,ATP8A1,ATP8B1,AVL9,B3GAT1,B3GNT5,B4GALT4,BAIAP2,BCAS3,BCCIP,BET1L,BNIP3L,BRAP,BRWD1,BTBD3,C9ORF72,CADPS,CALCR,CALD1,CAT,CATSPER2,CCDC43,CCP110,CDC37L1,CDK1,CDK14,CDK19,CENPF,CEP170,CERS6,…
GO:CC	organelle part	GO:0044422	3.91531e-32	ABCA3,ABCC4,ABL1,ADARB1,AFF2,AFF3,AK2,AKAP11,AMOT,AMOTL1,ANKS4B,AP1G1,AP2B1,APC,ARFIP2,ARID1A,ARL4A,ASCC3,ASH1L,ATAD2B,ATF1,ATG2B,ATG5,ATP2B2,ATP6V0A2,ATP6V1C2,ATP7A,ATP8A1,ATXN1L,AXIN2,B3GAT1,B3GNT5,BAIAP2,BCAS2,BCAS3,BCCIP,BCL11A,BCL9L,BCLAF1,BET1L,BMPR2,BNC2,BNIP3L,BRAP,BRD1,BRWD1,CALD1,CAMK4,CATSPER2,CBFB,CBX1,CCNK,CCNT2,CCP110,CD2AP,CDC27,CDC42BPA,CDC42BPB,CDC7,CDK1,CDK12,CDK19,CENPF,CEP112,…
GO:CC	intracellular organelle part	GO:0044446	1.36043e-30	ABCA3,ABCC4,ABL1,ADARB1,AFF2,AFF3,AK2,AKAP11,AMOT,AMOTL1,ANKS4B,AP1G1,AP2B1,APC,ARFIP2,ARID1A,ARL4A,ASCC3,ASH1L,ATAD2B,ATF1,ATG2B,ATG5,ATP6V0A2,ATP6V1C2,ATP7A,ATP8A1,ATXN1L,AXIN2,B3GAT1,B3GNT5,BAIAP2,BCAS2,BCAS3,BCCIP,BCL11A,BCL9L,BCLAF1,BET1L,BMPR2,BNC2,BNIP3L,BRAP,BRD1,BRWD1,CALD1,CAMK4,CBFB,CBX1,CCNK,CCNT2,CCP110,CD2AP,CDC27,CDC42BPA,CDC42BPB,CDC7,CDK1,CDK12,CDK19,CENPF,CEP112,CEP170,CEP350,CF…
GO:CC	cell periphery	GO:0071944	1.68186e-30	ABCA1,ABCA3,ABCC4,ACVR1,ACVR2A,ACVR2B,ADRA2A,ADRB1,AKAP10,AKAP11,AKAP5,AKTIP,AMOT,AMOTL1,ANKS4B,ANO5,ANTXR1,AP2B1,APLNR,AQP9,ARF4,ARL4A,ATP2B2,ATP6V0A2,ATP7A,ATP8A1,ATP8B1,ATRN,BAIAP2,BCAS3,BDKRB2,BEST4,BMPR2,CACHD1,CACNA1C,CACNA2D2,CACNB2,CADM1,CALD1,CASR,CATSPER2,CBLB,CD2AP,CDH11,CDON,CEP170,CHMP2B,CLCN5,CLRN1,CLTC,CNNM1,COL25A1,CRKL,CSNK1G1,CYLD,DAGLA,DCDC2,DCHS1,DGKD,DGKQ,DLL4,DMD,DNAJC9,DNM3…
GO:CC	plasma membrane	GO:0005886	2.06931e-28	ABCA1,ABCA3,ABCC4,ACVR1,ACVR2A,ACVR2B,ADRA2A,ADRB1,AKAP10,AKAP11,AKAP5,AKTIP,AMOT,AMOTL1,ANKS4B,ANO5,ANTXR1,AP2B1,APLNR,AQP9,ARF4,ARL4A,ATP2B2,ATP6V0A2,ATP7A,ATP8A1,ATP8B1,ATRN,BAIAP2,BDKRB2,BEST4,BMPR2,CACHD1,CACNA1C,CACNA2D2,CACNB2,CADM1,CALD1,CASR,CATSPER2,CBLB,CD2AP,CDH11,CDON,CEP170,CHMP2B,CLCN5,CLRN1,CLTC,CNNM1,COL25A1,CRKL,CSNK1G1,CYLD,DAGLA,DCHS1,DGKD,DGKQ,DLL4,DMD,DNAJC9,DNM3,DPP10,DPYSL…
GO:CC	membrane part	GO:0044425	1.3837e-27	ABCA1,ABCA3,ABCC10,ABCC4,ACVR1,ACVR2A,ACVR2B,ADAM11,ADAM9,ADRA2A,ADRB1,AKAP11,AKAP5,AKTIP,AMOT,AMOTL1,ANKRD22,ANKS4B,ANO5,ANTXR1,AP1G1,AP2B1,AP4E1,APLNR,APOLD1,AQP9,ARF4,ARHGAP26,ARL10,ARMC5,ASB3,ASPHD2,ATG2B,ATP2B2,ATP6V0A2,ATP6V1C2,ATP7A,ATP8A1,ATP8B1,ATRN,ATRNL1,B3GAT1,B3GNT5,B4GALT1,B4GALT5,B4GALT6,BDKRB2,BEST4,BET1L,BMPR2,BNIP3L,C1GALT1,CACHD1,CACNA1C,CACNA2D2,CACNB2,CADM1,CADM2,CALCR,CALCRL…
GO:CC	endomembrane system	GO:0012505	5.67635e-22	ABCA1,ABCA3,ABCC4,ADAMTS9,ADRB1,ANKS4B,AP1AR,AP1G1,AP2B1,ARF4,ARFIP2,ASH1L,ATP6V0A2,ATP7A,ATP8A1,ATP8B1,AVL9,B3GAT1,B3GNT5,B4GALT4,BET1L,BRAP,C9ORF72,CALCR,CENPF,CERS6,CHMP2B,CHMP7,CHST6,CLCN5,CLRN1,CLTC,COL4A3BP,CPE,CREB3L2,CSGALNACT1,CUL3,DGKQ,DHCR24,DNAJB2,DOLPP1,DPY19L1,DPY19L3,DRAM2,DRD1,EDEM3,EHF,EIF5A2,ELOVL5,EPHB1,ERAP1,ESYT2,EZR,FAM109A,FAM91A1,FCHSD1,FEZ1,FMN1,FNDC3A,FNDC5,FUT4,FYCO1,GA…
GO:CC	integral component of membrane	GO:0016021	1.08095e-17	ABCA1,ABCA3,ABCC10,ABCC4,ACVR1,ACVR2A,ACVR2B,ADAM11,ADAM9,ADRA2A,ADRB1,AKAP11,ANKRD22,ANO5,ANTXR1,APLNR,APOLD1,AQP9,ARHGAP26,ARL10,ARMC5,ASB3,ASPHD2,ATP2B2,ATP6V0A2,ATP7A,ATP8A1,ATP8B1,ATRN,ATRNL1,B3GAT1,B3GNT5,B4GALT1,B4GALT5,B4GALT6,BDKRB2,BEST4,BET1L,BMPR2,BNIP3L,C1GALT1,CACHD1,CACNA1C,CACNA2D2,CACNB2,CADM1,CADM2,CALCR,CALCRL,CASR,CATSPER2,CCPG1,CD28,CD300LG,CDH11,CDON,CERS6,CHIC1,CHL1,CHST6,C…
GO:CC	intrinsic component of membrane	GO:0031224	1.91609e-17	ABCA1,ABCA3,ABCC10,ABCC4,ACVR1,ACVR2A,ACVR2B,ADAM11,ADAM9,ADRA2A,ADRB1,AKAP11,ANKRD22,ANO5,ANTXR1,APLNR,APOLD1,AQP9,ARHGAP26,ARL10,ARMC5,ASB3,ASPHD2,ATP2B2,ATP6V0A2,ATP7A,ATP8A1,ATP8B1,ATRN,ATRNL1,B3GAT1,B3GNT5,B4GALT1,B4GALT5,B4GALT6,BDKRB2,BEST4,BET1L,BMPR2,BNIP3L,C1GALT1,CACHD1,CACNA1C,CACNA2D2,CACNB2,CADM1,CADM2,CALCR,CALCRL,CASR,CATSPER2,CCPG1,CD28,CD300LG,CDH11,CDON,CERS6,CHIC1,CHL1,CHST6,C…
GO:CC	nuclear part	GO:0044428	3.08903e-17	ABL1,ADARB1,AFF2,AFF3,AKAP11,AMOT,AMOTL1,ARID1A,ARL4A,ASCC3,ASH1L,ATAD2B,ATF1,ATG2B,ATXN1L,BAIAP2,BCAS2,BCAS3,BCCIP,BCL11A,BCL9L,BCLAF1,BMPR2,BNC2,BRAP,BRD1,BRWD1,CAMK4,CBFB,CBX1,CCNK,CCNT2,CDC27,CDC7,CDK12,CDK19,CENPF,CFL2,CHD5,CHMP7,CLOCK,COL4A3BP,COPS7B,CREB1,CREB3L2,CRKL,CSNK1A1,CTSB,DBF4,DCAF17,DCDC2,DDX46,DGCR8,DGKQ,DNAJC9,DPY19L1,DPY19L3,DSCC1,E2F3,E2F5,EGR1,EHF,EIF5A2,ELAVL1,ELK4,ELL,ELL2…
GO:CC	nucleoplasm	GO:0005654	3.66072e-17	ABL1,ADARB1,AFF2,AFF3,ARL4A,ASCC3,ASH1L,ATAD2B,ATF1,ATG2B,ATXN1L,BAIAP2,BCAS2,BCCIP,BCL11A,BCLAF1,BMPR2,BNC2,BRD1,CAMK4,CCNK,CCNT2,CDC27,CDC7,CDK12,CDK19,CENPF,CHD5,CLOCK,COL4A3BP,CREB1,CREB3L2,CRKL,CSNK1A1,DBF4,DCAF17,DCDC2,DDX46,DGKQ,DNAJC9,DSCC1,EGR1,EHF,ELAVL1,ELK4,ELL,ELL2,EZH1,FAM131B,FANCF,GCC2,GCH1,GMEB2,GRK5,GTF2H5,H2AFJ,HCFC2,HDAC9,HNRNPA3,HOXA11,HTT,IPMK,IRF4,IYD,KAT2B,KAT7,KLF11,KLHL2…
GO:CC	cytosol	GO:0005829	5.3534e-17	ABL1,ADARB1,AFAP1L2,AFF3,AKAP10,AKAP11,AKTIP,ANKRA2,AP1AR,AP1G1,ARF4,ARL4A,ASCC3,BAIAP2,BCCIP,BET1L,BRAP,BRWD1,BTBD3,CCDC43,CDC37L1,CDK1,CDK14,CDK19,CEP170,CHD5,CHMP2B,CHMP7,CLOCK,COL4A3BP,CRKL,CRMP1,CRYZ,CYLD,DCAF17,DCDC2,DCX,DENND1B,DGKD,DGKE,DGKQ,DNAJB2,DNAJC9,DPYSL2,DUSP7,ELAVL1,ELK4,EPHB1,ERRFI1,EYA2,EZR,FAM109A,FAM110B,FAM120C,FAM126A,FAM131B,FNDC3A,FOXO3,FRK,FXR1,G3BP2,GCC2,GCH1,GLTP,GMEB2…
GO:CC	nuclear lumen	GO:0031981	1.59191e-16	ABL1,ADARB1,AFF2,AFF3,AKAP11,ARID1A,ARL4A,ASCC3,ASH1L,ATAD2B,ATF1,ATG2B,ATXN1L,BAIAP2,BCAS2,BCAS3,BCCIP,BCL11A,BCLAF1,BMPR2,BNC2,BRD1,BRWD1,CAMK4,CBX1,CCNK,CCNT2,CDC27,CDC7,CDK12,CDK19,CENPF,CFL2,CHD5,CLOCK,COL4A3BP,CREB1,CREB3L2,CRKL,CSNK1A1,CTSB,DBF4,DCAF17,DCDC2,DDX46,DGKQ,DNAJC9,DSCC1,E2F5,EGR1,EHF,ELAVL1,ELK4,ELL,ELL2,EZH1,EZR,FAM131B,FANCF,FGF18,GCC2,GCH1,GMEB2,GRK5,GTF2H5,GZF1,H2AFJ,HCFC2,…
GO:CC	protein-containing complex	GO:0032991	1.74423e-16	ABL1,ACVR1,ACVR2A,ACVR2B,ADRA2A,AFF3,AKAP10,AKTIP,AMOT,AMOTL1,ANKRA2,AP1G1,AP2B1,AP4E1,APC,ARID1A,ASCC3,ATF1,ATG12,ATG5,ATP6V0A2,ATP6V1C2,BCAS2,BCCIP,BCL9L,BEST4,BMPR2,BRAP,BRD1,C1QTNF7,C9ORF72,CACHD1,CACNA1C,CACNA2D2,CACNB2,CATSPER2,CBFB,CCNE2,CCNJ,CCNJL,CCNK,CCNT2,CCP110,CD2AP,CDC27,CDH11,CDK1,CDK12,CDK19,CELF1,CENPF,CEP170,CFDP1,CHMP2B,CHMP7,CLOCK,CLTC,CNGB3,CNOT6,COL9A3,COPS7B,CREB1,CREG1,CRK…
GO:CC	cytoplasmic vesicle	GO:0031410	9.191e-16	ABCA1,ABCA3,ABCC4,ADRB1,AMOT,AMOTL1,AP1AR,AP1G1,AP2B1,ATP6V0A2,ATP7A,AVL9,BET1L,C9ORF72,CADPS,CALCR,CHMP2B,CHMP7,CLCN5,CLIP1,CLRN1,CLTC,CPE,DGKQ,DNM3,EPHB1,EPN2,EZR,FAM109A,FAM91A1,FCHSD1,FNDC3A,FYCO1,GCH1,GOSR2,HTT,IGF2R,ITCH,IYD,KIF1B,LAMP3,LMAN1,LPAR1,LRP6,MAP6,MGRN1,MIB1,NBR1,NECAP1,NRP1,NRSN1,OCIAD1,PI4K2B,PICALM,PIKFYVE,RAB11FIP4,RAB22A,RAB23,RAB32,RAB4A,RAB8A,RALA,RAP2B,RAP2C,RAPGEF2,RRAGD…
GO:CC	intracellular vesicle	GO:0097708	1.20259e-15	ABCA1,ABCA3,ABCC4,ADRB1,AMOT,AMOTL1,AP1AR,AP1G1,AP2B1,ATP6V0A2,ATP7A,AVL9,BET1L,C9ORF72,CADPS,CALCR,CHMP2B,CHMP7,CLCN5,CLIP1,CLRN1,CLTC,CPE,DGKQ,DNM3,EPHB1,EPN2,EZR,FAM109A,FAM91A1,FCHSD1,FNDC3A,FYCO1,GCH1,GOSR2,HTT,IGF2R,ITCH,IYD,KIF1B,LAMP3,LMAN1,LPAR1,LRP6,MAP6,MGRN1,MIB1,NBR1,NECAP1,NRP1,NRSN1,OCIAD1,PI4K2B,PICALM,PIKFYVE,RAB11FIP4,RAB22A,RAB23,RAB32,RAB4A,RAB8A,RALA,RAP2B,RAP2C,RAPGEF2,RRAGD…
GO:CC	vesicle	GO:0031982	3.18098e-15	ABCA1,ABCA3,ABCC4,ADRB1,AMOT,AMOTL1,ANO5,AP1AR,AP1G1,AP2B1,ATP6V0A2,ATP7A,AVL9,BET1L,C9ORF72,CADPS,CALCR,CHMP2B,CHMP7,CLCN5,CLIP1,CLRN1,CLTC,CPE,DGKQ,DICER1,DNM3,EPHB1,EPN2,EZR,FAM109A,FAM91A1,FCHSD1,FNDC3A,FYCO1,FZD4,GCH1,GOSR2,HTT,IGF2R,ITCH,IYD,KIF1B,LAMP3,LMAN1,LPAR1,LRP6,MAP6,MGRN1,MIB1,NBR1,NECAP1,NRP1,NRSN1,OCIAD1,PI4K2B,PICALM,PIKFYVE,PROM1,RAB11FIP4,RAB22A,RAB23,RAB32,RAB4A,RAB8A,RALA,RA…
GO:CC	membrane-enclosed lumen	GO:0031974	4.40632e-15	ABL1,ADARB1,AFF2,AFF3,AK2,AKAP11,ARID1A,ARL4A,ASCC3,ASH1L,ATAD2B,ATF1,ATG2B,ATXN1L,BAIAP2,BCAS2,BCAS3,BCCIP,BCL11A,BCLAF1,BMPR2,BNC2,BRD1,BRWD1,CAMK4,CBX1,CCNK,CCNT2,CDC27,CDC7,CDK1,CDK12,CDK19,CENPF,CFL2,CHD5,CLOCK,COL4A3BP,CREB1,CREB3L2,CRKL,CSNK1A1,CTSB,DBF4,DCAF17,DCDC2,DDX46,DGKQ,DNAJC15,DNAJC9,DSCC1,E2F5,EDEM3,EGR1,EHF,ELAVL1,ELK4,ELL,ELL2,EZH1,EZR,FAM131B,FANCF,FGF18,FOXO3,GATM,GCC2,GCH1,G…
GO:CC	organelle lumen	GO:0043233	4.40632e-15	ABL1,ADARB1,AFF2,AFF3,AK2,AKAP11,ARID1A,ARL4A,ASCC3,ASH1L,ATAD2B,ATF1,ATG2B,ATXN1L,BAIAP2,BCAS2,BCAS3,BCCIP,BCL11A,BCLAF1,BMPR2,BNC2,BRD1,BRWD1,CAMK4,CBX1,CCNK,CCNT2,CDC27,CDC7,CDK1,CDK12,CDK19,CENPF,CFL2,CHD5,CLOCK,COL4A3BP,CREB1,CREB3L2,CRKL,CSNK1A1,CTSB,DBF4,DCAF17,DCDC2,DDX46,DGKQ,DNAJC15,DNAJC9,DSCC1,E2F5,EDEM3,EGR1,EHF,ELAVL1,ELK4,ELL,ELL2,EZH1,EZR,FAM131B,FANCF,FGF18,FOXO3,GATM,GCC2,GCH1,G…
GO:CC	intracellular organelle lumen	GO:0070013	4.40632e-15	ABL1,ADARB1,AFF2,AFF3,AK2,AKAP11,ARID1A,ARL4A,ASCC3,ASH1L,ATAD2B,ATF1,ATG2B,ATXN1L,BAIAP2,BCAS2,BCAS3,BCCIP,BCL11A,BCLAF1,BMPR2,BNC2,BRD1,BRWD1,CAMK4,CBX1,CCNK,CCNT2,CDC27,CDC7,CDK1,CDK12,CDK19,CENPF,CFL2,CHD5,CLOCK,COL4A3BP,CREB1,CREB3L2,CRKL,CSNK1A1,CTSB,DBF4,DCAF17,DCDC2,DDX46,DGKQ,DNAJC15,DNAJC9,DSCC1,E2F5,EDEM3,EGR1,EHF,ELAVL1,ELK4,ELL,ELL2,EZH1,EZR,FAM131B,FANCF,FGF18,FOXO3,GATM,GCC2,GCH1,G…
GO:CC	neuron part	GO:0097458	7.90634e-14	AKAP5,ARF4,ATP2B2,BAIAP2,BMPR2,C9ORF72,CACNB2,CADPS,CALCR,CAMK2A,CAMK2N1,CLCN5,CLRN1,CLTC,CNGB3,CNKSR2,CNNM1,DAGLA,DCDC2,DCX,DGKQ,DNM3,DPYSL2,DRAM2,DRD1,ELOVL5,EPHA7,EPHB1,ERC2,ERMN,FAM126A,FEZ1,FXR1,FZD3,FZD4,GABRA4,GABRG2,GLRA2,GNAZ,GRIA2,GRIK3,GSK3B,HTR1F,HTT,IQGAP1,KCNA4,KCNN3,KCNQ3,KIF1B,KIF3A,LCA5,LRFN2,LRRTM3,MAGI1,MAGI2,MAP3K12,MAP6,MBP,NAV1,NCS1,NEDD4,NFIB,NIN,NRP1,NRP2,NRSN1,OPHN1,PAFAH…
GO:CC	Golgi apparatus	GO:0005794	1.48253e-13	ABCA1,AP1AR,AP1G1,ARF4,ARFIP2,ASH1L,ATP7A,ATP8A1,ATP8B1,B3GAT1,B3GNT5,B4GALT4,BET1L,CHST6,CLCN5,CLTC,COL4A3BP,CPE,CSGALNACT1,CUL3,DRAM2,EHF,FAM109A,FAM91A1,FEZ1,FNDC3A,FUT4,FYCO1,GALNT1,GALNT2,GALNT3,GALNT6,GALNT7,GCC2,GLCE,GOLGA1,GOSR2,HOOK3,HTT,IGF2R,KLHL20,LMAN1,LRP6,MAP6,MFNG,MGAT2,MTTP,NAA25,NCS1,NEDD4,NHS,NSF,PAQR8,PI4K2B,PKD2,PRKAA2,PRKCE,QSOX2,RAB32,RAB33B,RASSF2,SAMD8,SAR1B,SCAMP1,SCYL3,…
GO:CC	bounding membrane of organelle	GO:0098588	1.02181e-12	ABCA3,ABCC4,AP1G1,AP2B1,ARFIP2,ATP6V0A2,ATP6V1C2,B3GAT1,B3GNT5,BET1L,CHMP2B,CHMP7,CHST6,CLTC,CPE,CSGALNACT1,CUL3,CYB561,DRD1,EPHB1,EPN2,FOXO3,FUT4,GALNT1,GALNT2,GALNT3,GALNT6,GALNT7,GOSR2,HMGCR,KMO,LAMP3,LMAN1,MFNG,MGAT2,MTX3,NAPG,NECAP1,PEX13,PICALM,PIKFYVE,PKD2,PROM1,QSOX2,RAB11FIP4,RAB23,RAB32,RAB33B,RAB8A,RAP2B,RAP2C,RRAGD,SAMD8,SAR1B,SBF2,SCAMP1,SEC23A,SEC24A,SEH1L,SGMS2,SH3GLB1,SLC11A2,SLC2…
GO:CC	organelle membrane	GO:0031090	5.17471e-12	ABCA3,ABCC4,ANKS4B,AP1G1,AP2B1,ARFIP2,ATP6V0A2,ATP6V1C2,B3GAT1,B3GNT5,BET1L,BRAP,CHMP2B,CHMP7,CHST6,CLIP1,CLTC,CPE,CSGALNACT1,CUL3,CYB561,DGKQ,DNAJB2,DNAJC15,DOLPP1,DPY19L1,DPY19L3,DRD1,EIF5A2,ELOVL5,EPHB1,EPN2,ERAP1,ESYT2,FMN1,FNDC3A,FOXO3,FUT4,GALNT1,GALNT2,GALNT3,GALNT6,GALNT7,GCH1,GOSR2,GRK5,HMGCR,HTT,IYD,JPH1,KMO,LAMP3,LCLAT1,LMAN1,MFNG,MGAT2,MTX3,NAPG,NDUFA4,NECAP1,NUP35,NUS1,OSBPL8,OSTC,PE…
GO:CC	plasma membrane part	GO:0044459	6.69478e-11	ABCA1,ABCC4,ACVR1,ACVR2A,ACVR2B,ADRA2A,ADRB1,AKAP5,AMOT,AMOTL1,ANTXR1,AP2B1,AQP9,ARF4,ATP2B2,ATP7A,BMPR2,CACHD1,CACNA1C,CACNA2D2,CACNB2,CASR,CATSPER2,CDH11,CDON,CLCN5,CLTC,COL25A1,CRKL,CYLD,DAGLA,DMD,DNM3,DPP10,DRAM2,DRD1,DSTYK,EPHA7,EPHB1,ERRFI1,ESYT2,EZR,FAP,FLVCR1,FLVCR2,FRK,FZD3,GABRA4,GABRG2,GALR1,GFRA1,GLRA2,GNAI2,GNAZ,GNG12,GPR65,GRIA2,GRIK3,HTR1F,IQGAP1,ITGA2,ITGA4,IYD,JAG2,KCNA4,KCNIP4,K…
GO:CC	endosome	GO:0005768	1.32457e-10	ABCA1,ADRB1,AP1AR,AP1G1,ATP7A,AVL9,BET1L,C9ORF72,CHMP2B,CHMP7,CLCN5,CLTC,DGKQ,EPHB1,EZR,FAM109A,FCHSD1,FYCO1,GOSR2,HTT,IGF2R,LAMP3,LPAR1,LRP6,MGRN1,NBR1,NRP1,OCIAD1,PI4K2B,PICALM,PIKFYVE,RAB11FIP4,RAB22A,RAB23,RAB32,RAB4A,RAB8A,RAP2B,RAP2C,RAPGEF2,RRAGD,SCAMP1,SLC11A2,SLC30A4,SNX10,SNX16,SNX27,SNX6,SNX8,SPAST,STAM,STEAP1,STEAP2,STX6,STX7,TMEM192,TMEM55A,VOPP1,VPS26B,VPS39,VTI1B,ZFYVE16
GO:CC	intracellular non-membrane-bounded organelle	GO:0043232	1.08158e-08	ABL1,ADARB1,AKAP11,AMOT,APC,ARHGAP26,ARID1A,ARL4A,ATG5,ATXN1L,AXIN2,BAIAP2,BCAS2,BCAS3,BCCIP,BRWD1,C9ORF72,CALD1,CAMK4,CATSPER2,CBX1,CCP110,CD2AP,CDC27,CDC42BPA,CDC42BPB,CDC7,CDK1,CDK12,CENPF,CEP112,CEP170,CEP350,CFDP1,CFL2,CHL1,CHMP7,CLIP1,CLOCK,CLRN1,CLTC,CREB1,CRMP1,CSNK1A1,CTSB,CTTNBP2NL,CUL3,CYLD,DCDC2,DCP1A,DCTN4,DCTN6,DCX,DDX46,DGKQ,DMD,DSCC1,DYNC1LI2,DYRK2,E2F5,ELAVL1,EML1,EML4,EPB41,EPB4…
GO:CC	non-membrane-bounded organelle	GO:0043228	1.08158e-08	ABL1,ADARB1,AKAP11,AMOT,APC,ARHGAP26,ARID1A,ARL4A,ATG5,ATXN1L,AXIN2,BAIAP2,BCAS2,BCAS3,BCCIP,BRWD1,C9ORF72,CALD1,CAMK4,CATSPER2,CBX1,CCP110,CD2AP,CDC27,CDC42BPA,CDC42BPB,CDC7,CDK1,CDK12,CENPF,CEP112,CEP170,CEP350,CFDP1,CFL2,CHL1,CHMP7,CLIP1,CLOCK,CLRN1,CLTC,CREB1,CRMP1,CSNK1A1,CTSB,CTTNBP2NL,CUL3,CYLD,DCDC2,DCP1A,DCTN4,DCTN6,DCX,DDX46,DGKQ,DMD,DSCC1,DYNC1LI2,DYRK2,E2F5,ELAVL1,EML1,EML4,EPB41,EPB4…
GO:CC	Golgi apparatus part	GO:0044431	3.26694e-08	AP1G1,ARFIP2,ATP7A,ATP8A1,B3GAT1,B3GNT5,BET1L,CHST6,CLTC,CSGALNACT1,CUL3,FAM109A,FAM91A1,FUT4,GALNT1,GALNT2,GALNT3,GALNT6,GALNT7,GCC2,HOOK3,IGF2R,KLHL20,LMAN1,MAP6,MFNG,MGAT2,NSF,PI4K2B,QSOX2,RAB32,RAB33B,SAMD8,SCAMP1,SEC23A,SEC24A,SGMS2,SH3GLB1,SLC35A1,SLC35A5,SLC35B3,SLC35B4,STEAP2,STX6,SURF4,TMED10,TMED5,TMEM87A,TRIM23,YIPF6,ZDHHC17,ZDHHC20,ZDHHC9
GO:CC	synapse	GO:0045202	6.7584e-08	ADRB1,AKAP5,AP2B1,ARF4,ATP2B2,BAIAP2,BMPR2,CACNB2,CADPS,CAMK2N1,CDH11,CLCN5,CLTC,CNKSR2,CRKL,DAGLA,DGKE,DGKQ,DLGAP1,DMD,DNM3,DRD1,ELAVL1,EPHA7,EPHB1,ERC2,FCHSD1,FXR1,FZD3,FZD4,GABRA4,GABRG2,GLRA2,GRIA2,GRIK3,GSK3B,HTT,KCNA4,LRFN2,LRP4,LRRTM2,LRRTM3,MAGI1,NCS1,NEDD4,NRP1,NRP2,OPHN1,PAK2,PCLO,PICALM,PPP1R9A,PPP3CB,PRKAR1A,PTPRD,PURA,QKI,RAB4A,RAB8A,RIMS2,SCAMP1,SLC6A9,SNAPIN,SNTB2,SORCS3,STX2,STX6,…
GO:CC	whole membrane	GO:0098805	8.54112e-08	ABCA1,ABCA3,ABCC4,AP1G1,AP2B1,ATG12,ATG5,ATP6V0A2,ATP6V1C2,BMPR2,CBLB,CHMP2B,CHMP7,CLTC,CPE,CYB561,EPHB1,EPN2,EZR,FOXO3,GOSR2,HMGCR,KMO,LAMP3,LRP6,MTX3,NAPG,NECAP1,PAG1,PEX13,PICALM,PIKFYVE,PRKAR1A,RAB11FIP4,RAB23,RAB32,RAB8A,RAP2B,RAP2C,RRAGD,SAR1B,SBF2,SCAMP1,SEC23A,SEC24A,SEH1L,SH3GLB1,SLC11A2,SLC29A3,SNAPIN,SNX10,SNX16,SNX8,STX6,SYNGR3,SYPL1,SYT9,TMED10,TMEM192,TMEM55A,TNR,TRIM23,TRPC4,UNC13B…
GO:CC	cytoplasmic vesicle part	GO:0044433	1.04361e-07	ABCA3,ABCC4,AP1G1,AP2B1,CHMP2B,CHMP7,CLIP1,CLTC,CPE,EPHB1,EPN2,GOSR2,HTT,IYD,LAMP3,NECAP1,PICALM,PIKFYVE,RAB11FIP4,RAB23,RAB32,RAB8A,RAP2B,RAP2C,RRAGD,SAR1B,SCAMP1,SEC23A,SEC24A,SLC11A2,SNAPIN,SNX10,SNX16,SNX18,SNX8,STAM,STX6,SYNGR3,SYPL1,SYT9,TMED10,TMEM55A,UNC13B,VOPP1,VPS39,VTI1B,ZDHHC17,ZFYVE16
GO:CC	plasma membrane bounded cell projection	GO:0120025	1.41418e-07	ABI2,AKAP5,AMOT,AMOTL1,ANKS4B,ANTXR1,ARF4,ATG5,BAIAP2,C9ORF72,CALCR,CAMK2A,CD2AP,CENPF,CEP170,CLIP1,CLRN1,CNGB3,CNNM1,CSNK1A1,CUL3,CYLD,DAGLA,DCDC2,DCX,DNM3,DPYSL2,DRD1,ELOVL5,EPHA7,EPHB1,ERMN,EZR,FAM126A,FAM179B,FAP,FEZ1,FXR1,FZD3,FZD4,GABRA4,GABRG2,GLRA2,GNAZ,GSK3B,HTR1F,HTT,IQGAP1,KCNA4,KCNN3,KCNQ3,KIF1B,KIF3A,LCA5,MAGI2,MAP3K12,MAP6,MBP,NAV1,NEDD4,NFIB,NIN,NRP1,NRP2,NRSN1,OPHN1,PAFAH1B1,PKD2,…
GO:CC	neuron projection	GO:0043005	1.81849e-07	AKAP5,ARF4,BAIAP2,C9ORF72,CALCR,CAMK2A,CLRN1,CNGB3,CNNM1,DAGLA,DCDC2,DCX,DNM3,DPYSL2,DRD1,ELOVL5,EPHA7,EPHB1,ERMN,FAM126A,FEZ1,FXR1,FZD3,FZD4,GABRA4,GABRG2,GLRA2,GNAZ,GSK3B,HTR1F,HTT,IQGAP1,KCNA4,KCNN3,KCNQ3,KIF1B,KIF3A,LCA5,MAGI2,MAP3K12,MAP6,MBP,NAV1,NEDD4,NFIB,NIN,NRP1,NRP2,NRSN1,OPHN1,PAFAH1B1,PNN,PPP1R9A,PPP3CB,PRKAA2,PROM1,PTEN,PTPRK,PURA,RAB8A,RELN,SCN2A,SCN9A,SLC38A1,SNAPIN,SPAST,STMN4,SY…
GO:CC	cell projection	GO:0042995	3.76663e-07	ABI2,AKAP5,AMOT,AMOTL1,ANKS4B,ANTXR1,ARF4,ATG5,BAIAP2,C9ORF72,CALCR,CAMK2A,CD2AP,CENPF,CEP170,CLIP1,CLRN1,CNGB3,CNNM1,CSNK1A1,CUL3,CYLD,DAGLA,DCDC2,DCX,DNM3,DPYSL2,DRD1,ELOVL5,EPHA7,EPHB1,ERMN,EZR,FAM126A,FAM179B,FAP,FEZ1,FXR1,FZD3,FZD4,GABRA4,GABRG2,GLRA2,GNAZ,GSK3B,HTR1F,HTT,IQGAP1,KCNA4,KCNN3,KCNQ3,KIF1B,KIF3A,LCA5,MAGI2,MAP3K12,MAP6,MBP,NAV1,NEDD4,NFIB,NIN,NRP1,NRP2,NRSN1,OPHN1,PAFAH1B1,PKD2,…
GO:CC	vesicle membrane	GO:0012506	1.36586e-06	ABCA3,ABCC4,AP1G1,AP2B1,CLIP1,CLTC,CPE,DGKQ,EPN2,FNDC3A,GOSR2,HTT,IYD,NECAP1,PICALM,PIKFYVE,RAB32,SAR1B,SCAMP1,SEC23A,SEC24A,SNAPIN,SNX18,STX6,SYNGR3,SYPL1,SYT9,TMED10,TMEM55A,UNC13B,VOPP1,VTI1B
GO:CC	axon	GO:0030424	1.77532e-06	C9ORF72,CALCR,DAGLA,DNM3,DPYSL2,EPHB1,ERMN,FEZ1,FXR1,FZD3,GABRG2,GSK3B,HTT,KCNA4,KCNQ3,KIF1B,KIF3A,MAP3K12,MAP6,MBP,NAV1,NFIB,NIN,NRP1,NRP2,NRSN1,OPHN1,PAFAH1B1,PNN,PPP3CB,PRKAA2,PTPRK,SCN2A,SCN9A,SLC38A1,SNAPIN,SPAST,SYT13,UNC13B,UNC5C,UNC80
GO:CC	cytoskeleton	GO:0005856	1.94469e-06	ABL1,AMOT,APC,ARHGAP26,ATG5,AXIN2,BAIAP2,BCAS2,BCAS3,BCCIP,CALD1,CBX1,CCP110,CD2AP,CDC27,CDC42BPA,CDC42BPB,CDC7,CDK1,CENPF,CEP112,CEP170,CEP350,CFL2,CLIP1,CLRN1,CLTC,CRMP1,CSNK1A1,CTTNBP2NL,CUL3,CYLD,DCDC2,DCTN4,DCTN6,DCX,DGKQ,DMD,DYNC1LI2,DYRK2,EML1,EML4,EPB41,EPB41L4B,EZR,FAM179B,FEZ1,FMN1,FRMD6,GAS2,GNAI2,HOOK3,HTT,IQGAP1,KAT2B,KATNAL1,KIF16B,KIF1B,KIF21B,KIF3A,KIF6,LCA5,LRPPRC,MAP6,MAP7D3,MAP…
GO:CC	coated vesicle	GO:0030135	2.14183e-06	AP1G1,AP2B1,ATP7A,CLRN1,CLTC,EPN2,FAM109A,GOSR2,IGF2R,LMAN1,NECAP1,PICALM,RAB8A,SAR1B,SEC23A,SEC23IP,SEC24A,SNX18,STEAP2,TMED10,TMED5,TMED7,VANGL2,VTI1B,YIPF6
GO:CC	microtubule cytoskeleton	GO:0015630	2.40809e-06	APC,AXIN2,BCAS2,BCAS3,BCCIP,CBX1,CCP110,CDC27,CDC7,CDK1,CENPF,CEP112,CEP170,CEP350,CLIP1,CLRN1,CLTC,CRMP1,CSNK1A1,CUL3,CYLD,DCDC2,DCTN4,DCTN6,DYNC1LI2,EML1,EML4,EZR,FAM179B,FEZ1,GNAI2,HOOK3,HTT,IQGAP1,KAT2B,KATNAL1,KIF16B,KIF1B,KIF21B,KIF3A,KIF6,LRPPRC,MAP6,MAP7D3,MAP9,MIB1,MICAL3,MID1IP1,MZT1,NAV1,NIN,ORC2,PAFAH1B1,PKD2,PKNOX2,PPP1R12A,RAB11FIP4,RAB8A,RBM23,RELL1,RRAGD,SNX10,SPAST,SSX2IP,STAG2,S…
GO:CC	Golgi-associated vesicle	GO:0005798	2.85739e-06	AP1G1,ATP7A,CLRN1,CLTC,GOSR2,IGF2R,LMAN1,MAP6,RAB8A,SAR1B,SEC23A,SEC23IP,SEC24A,STEAP2,TMED10,TMED5,TMED7,VANGL2,VTI1B,YIPF6,ZDHHC17
GO:CC	synapse part	GO:0044456	3.27305e-06	AKAP5,AP2B1,ARF4,ATP2B2,BMPR2,CACNB2,CADPS,CAMK2N1,CLCN5,CLTC,CNKSR2,CRKL,DAGLA,DGKQ,DMD,DNM3,DRD1,ELAVL1,ERC2,FXR1,FZD3,GABRA4,GABRG2,GLRA2,GRIA2,GRIK3,HTT,KCNA4,LRFN2,LRRTM2,LRRTM3,MAGI1,NCS1,NEDD4,NRP1,NRP2,OPHN1,PAK2,PCLO,PICALM,PPP1R9A,PURA,RAB4A,RAB8A,RIMS2,SCAMP1,SLC6A9,SNAPIN,SORCS3,STX2,STX6,STX7,SYNGR3,SYPL1,SYT9,TPRG1L,UNC13B
GO:CC	Golgi membrane	GO:0000139	3.8537e-06	ARFIP2,B3GAT1,B3GNT5,BET1L,CHST6,CSGALNACT1,CUL3,FUT4,GALNT1,GALNT2,GALNT3,GALNT6,GALNT7,LMAN1,MFNG,MGAT2,QSOX2,RAB33B,SAMD8,SCAMP1,SEC23A,SEC24A,SGMS2,SH3GLB1,SLC35A1,SLC35A5,SLC35B3,SLC35B4,STEAP2,STX6,SURF4,TMED10,TMEM87A,TRIM23,ZDHHC17,ZDHHC20,ZDHHC9
GO:CC	transferase complex	GO:1990234	9.62019e-06	ACVR1,ACVR2A,ACVR2B,ATG12,ATG5,BCCIP,BRAP,BRD1,C9ORF72,CCNE2,CCNJ,CCNJL,CCNK,CCNT2,CDC27,CDK1,CDK12,CUL3,DCAF10,DCAF17,DCAF5,DCUN1D4,ENC1,EZH1,FAM105B,FBXL17,GTF2H5,HCFC2,KAT2B,KAT7,KBTBD8,KLHL15,KLHL20,MAT2A,MGA,NAA25,NAA30,NEDD4,NUS1,OSTC,PAAF1,PCGF3,PDSS1,PHC3,PHF20,POLE3,POLR1D,PRKAR1A,RNMT,SEL1L,SPTLC3,TAF4B,TBPL1,UBE2I,USP22,USP47,WDR82,YEATS4,YPEL5,ZDHHC9,ZNF507,ZYG11B
GO:CC	glutamatergic synapse	GO:0098978	1.03708e-05	AP2B1,ARF4,CADPS,CDH11,DGKE,DGKQ,DRD1,ELAVL1,EPHA7,EPHB1,ERC2,FXR1,FZD4,GRIK3,GSK3B,LRRTM3,MAGI1,NEDD4,NRP1,NRP2,OPHN1,PAK2,PPP3CB,PRKAR1A,PTPRD,PURA,SORCS3,TNR,UNC13B
GO:CC	cytoplasmic vesicle membrane	GO:0030659	1.3697e-05	ABCA3,ABCC4,AP1G1,AP2B1,CLIP1,CLTC,CPE,EPN2,GOSR2,HTT,IYD,NECAP1,PICALM,RAB32,SAR1B,SCAMP1,SEC23A,SEC24A,SNAPIN,SNX18,STX6,SYNGR3,SYPL1,SYT9,TMED10,TMEM55A,UNC13B,VOPP1,VTI1B
GO:CC	catalytic complex	GO:1902494	2.67056e-05	ACVR1,ACVR2A,ACVR2B,ARID1A,ATG12,ATG5,BCAS2,BCCIP,BRAP,BRD1,C9ORF72,CCNE2,CCNJ,CCNJL,CCNK,CCNT2,CDC27,CDK1,CDK12,CUL3,DCAF10,DCAF17,DCAF5,DCUN1D4,DGCR8,DICER1,DNAJB2,DYNC1LI2,ENC1,EZH1,FAM105B,FBXL17,GLDC,GNAI2,GNAZ,GNG12,GTF2H5,HCFC2,HDAC9,HNRNPA3,KAT2B,KAT7,KBTBD8,KLHL15,KLHL20,MAT2A,MGA,MYSM1,NAA25,NAA30,NDUFA4,NEDD4,NUS1,OSTC,PAAF1,PBRM1,PCGF3,PDSS1,PHC3,PHF20,PNN,POLE3,POLR1D,PPP1R12A,PPP1R1…
GO:CC	cell projection part	GO:0044463	3.95826e-05	AKAP5,ANTXR1,ARF4,ATG5,C9ORF72,CENPF,CEP170,CNGB3,CNNM1,CSNK1A1,CYLD,DAGLA,DCDC2,DCX,DNM3,DPYSL2,DRD1,ELOVL5,EPHB1,ERMN,EZR,FAM179B,FAP,FXR1,FZD3,FZD4,GABRA4,GABRG2,GNAZ,HTR1F,HTT,KCNA4,KCNQ3,KIF1B,KIF3A,LCA5,MAGI2,MAP3K12,MAP6,MBP,NAV1,NEDD4,NIN,NRSN1,OPHN1,PAFAH1B1,PKD2,PODXL,PPP1R9A,PRKAA2,PRKAR1A,PROM1,PTPRK,PURA,RAB8A,RELN,SLC22A5,SLC7A11,SNAPIN,SPAST,SSX2IP,TACR1,TTC8,TWF1,UBE2K,UNC13B,UNC5…
GO:CC	plasma membrane bounded cell projection part	GO:0120038	3.95826e-05	AKAP5,ANTXR1,ARF4,ATG5,C9ORF72,CENPF,CEP170,CNGB3,CNNM1,CSNK1A1,CYLD,DAGLA,DCDC2,DCX,DNM3,DPYSL2,DRD1,ELOVL5,EPHB1,ERMN,EZR,FAM179B,FAP,FXR1,FZD3,FZD4,GABRA4,GABRG2,GNAZ,HTR1F,HTT,KCNA4,KCNQ3,KIF1B,KIF3A,LCA5,MAGI2,MAP3K12,MAP6,MBP,NAV1,NEDD4,NIN,NRSN1,OPHN1,PAFAH1B1,PKD2,PODXL,PPP1R9A,PRKAA2,PRKAR1A,PROM1,PTPRK,PURA,RAB8A,RELN,SLC22A5,SLC7A11,SNAPIN,SPAST,SSX2IP,TACR1,TTC8,TWF1,UBE2K,UNC13B,UNC5…
GO:CC	perinuclear region of cytoplasm	GO:0048471	9.4065e-05	ABCA1,ABL1,ATP6V0A2,ATP7A,COL4A3BP,CTSB,EZR,FXR1,GALNT1,GALNT2,GALNT3,GALNT6,HTT,INHBA,LRPPRC,MAP6,NCS1,NEDD4,OSBPL7,PAFAH1B1,PICALM,PIKFYVE,PRKCE,PTPRM,RAPGEF2,SEC23A,SLC30A7,SNAPIN,SPAST,STX6,STX7,TAOK1,TMEM192,TP53BP2,TWF1,VTI1B
GO:CC	endocytic vesicle	GO:0030139	0.000136102	ABCA1,AMOT,AP2B1,CLTC,EPN2,IGF2R,LPAR1,PICALM,RAB11FIP4,RAB22A,RAB32,RAB8A,RALA,RAPGEF2,SH3KBP1,STX6,STX7,TMEM55A,UNC13B,VPS26B
GO:CC	integral component of plasma membrane	GO:0005887	0.000226619	ABCA1,ACVR1,ACVR2A,ACVR2B,ADRA2A,ADRB1,AQP9,BMPR2,CASR,CDON,CLCN5,COL25A1,DAGLA,DPP10,DRD1,EPHA7,EPHB1,FLVCR1,FLVCR2,GABRA4,GABRG2,GALR1,GLRA2,GPR65,GRIA2,GRIK3,HTR1F,ITGA2,ITGA4,IYD,JAG2,KCNA4,KCNIP4,KCNK10,KCNQ3,KCNQ4,LPAR1,LRFN2,LRRTM2,LRRTM3,MPZ,NRP1,NRP2,PCDH10,PELO,PKD2,PLXNA1,PLXNA2,PLXNC1,PROM1,SAMD8,SCARA5,SCN2A,SCN9A,SEMA3D,SEMA6B,SEMA6D,SEMA7A,SGMS2,SLC11A2,SLC12A5,SLC16A14,SLC16A2,SLC…
GO:CC	transport vesicle	GO:0030133	0.000277354	AP1AR,AP1G1,ATP7A,CLCN5,CLRN1,CLTC,GOSR2,IGF2R,NRSN1,PICALM,RAB8A,SAR1B,SCAMP1,SEC23A,SEC24A,SNAPIN,STEAP2,STX2,STX6,STX7,SYNGR3,SYPL1,SYT13,SYT9,TPRG1L,UNC13B,VTI1B
GO:CC	cell leading edge	GO:0031252	0.000396156	ABI2,ABL1,AKAP5,AMOT,AMOTL1,ANTXR1,ARF4,BCAS3,CD2AP,CLIP1,CLRN1,EZR,FAP,GABRA4,GABRG2,IQGAP1,JMY,PAFAH1B1,PKD2,PTPRK,PTPRM,SCYL3,SSX2IP,STX2,TRPM7,TWF1,UNC5C
GO:CC	membrane protein complex	GO:0098796	0.000642152	ACVR1,ACVR2A,ACVR2B,AKTIP,AP1G1,AP2B1,AP4E1,ATP6V0A2,ATP6V1C2,BEST4,CACHD1,CACNA1C,CACNA2D2,CACNB2,CATSPER2,CDH11,CHMP2B,CHMP7,CLTC,CNGB3,DNAJC15,DPP10,EPN2,GABRG2,GNAI2,GNAZ,GNG12,GOSR2,GRIA2,GRIK3,HOOK3,ITGA2,ITGA4,KCNA4,KCNIP4,KCNQ3,KCNQ4,LRP6,MTX3,NAPG,NDUFA4,NECAP1,OSTC,PELO,PICALM,PKD2,RNF165,RRAGD,SAR1B,SCN2A,SCN9A,SEC23A,SEC24A,SEL1L,SESTD1,SNTB2,SNX27,SNX8,SPCS3,SPTLC3,STX16,STX2,STX6,ST…
GO:CC	microtubule organizing center	GO:0005815	0.000647685	AXIN2,BCAS2,BCCIP,CCP110,CDC27,CDK1,CENPF,CEP112,CEP170,CEP350,CRMP1,CSNK1A1,CUL3,CYLD,DCDC2,DCTN4,DCTN6,DYNC1LI2,EZR,FAM179B,FEZ1,GNAI2,HOOK3,HTT,KAT2B,KATNAL1,KIF3A,MIB1,MICAL3,MZT1,NIN,ORC2,PAFAH1B1,PKD2,PPP1R12A,RAB11FIP4,RAB8A,RBM23,RRAGD,SNX10,SPAST,SSX2IP,TTC8,TUBGCP5,WDR35,YES1,YTHDF2,ZFYVE26
GO:CC	COPII-coated ER to Golgi transport vesicle	GO:0030134	0.000704694	GOSR2,LMAN1,SAR1B,SEC23A,SEC23IP,SEC24A,TMED10,TMED5,TMED7,VANGL2,VTI1B,YIPF6
GO:CC	postsynapse	GO:0098794	0.000771409	AKAP5,AP2B1,ARF4,ATP2B2,BMPR2,CAMK2N1,CNKSR2,CRKL,DAGLA,DGKQ,DMD,DNM3,DRD1,ELAVL1,FXR1,GABRA4,GABRG2,GLRA2,GRIA2,GRIK3,HTT,KCNA4,LRFN2,LRRTM2,LRRTM3,NCS1,NEDD4,NRP1,NRP2,OPHN1,PAK2,PPP1R9A,PURA,RAB4A,RAB8A,SORCS3
GO:CC	plasma membrane region	GO:0098590	0.000848191	ABCC4,AKAP5,AMOTL1,ANTXR1,ARF4,ATP2B2,ATP7A,BMPR2,CLTC,CRKL,DAGLA,DMD,DNM3,DRAM2,DRD1,DSTYK,EZR,FAP,FZD3,GABRA4,GABRG2,GRIA2,GRIK3,LRFN2,LRP6,LRRTM2,LRRTM3,MTTP,NCS1,NRP1,NRP2,PARD6B,PICALM,PKD2,PODXL,PRKAR1A,PROM1,PTEN,RAB11FIP4,RALA,RAPGEF2,RIMS2,SLC22A5,SLC26A9,SLC4A4,SLC7A11,SORCS3,STX2,TRPC4,TWF1,UNC13B,VANGL2
GO:CC	intrinsic component of Golgi membrane	GO:0031228	0.000939281	BET1L,MFNG,QSOX2,SAMD8,SGMS2,SLC35A1,SLC35A5,SLC35B3,SLC35B4,STEAP2,ZDHHC20,ZDHHC9
GO:CC	intrinsic component of plasma membrane	GO:0031226	0.000990082	ABCA1,ACVR1,ACVR2A,ACVR2B,ADRA2A,ADRB1,AQP9,BMPR2,CASR,CDON,CLCN5,COL25A1,DAGLA,DPP10,DRD1,EPHA7,EPHB1,FLVCR1,FLVCR2,GABRA4,GABRG2,GALR1,GLRA2,GPR65,GRIA2,GRIK3,HTR1F,ITGA2,ITGA4,IYD,JAG2,KCNA4,KCNIP4,KCNK10,KCNQ3,KCNQ4,LPAR1,LRFN2,LRRTM2,LRRTM3,MPZ,NRP1,NRP2,PCDH10,PELO,PKD2,PLXNA1,PLXNA2,PLXNC1,PROM1,SAMD8,SCARA5,SCN2A,SCN9A,SEMA3D,SEMA6B,SEMA6D,SEMA7A,SGMS2,SLC11A2,SLC12A5,SLC16A14,SLC16A2,SLC…
GO:CC	nucleoplasm part	GO:0044451	0.000998509	ABL1,AFF2,AFF3,ASCC3,BCAS2,BCLAF1,BRD1,CCNK,CCNT2,CDK12,CDK19,CHD5,CSNK1A1,DBF4,DDX46,DGKQ,ELL,ELL2,EZH1,FANCF,GRK5,GTF2H5,HCFC2,HDAC9,KAT2B,KAT7,KLF11,KLHL20,MAU2,MED1,MED12L,MED13L,MGA,MMS22L,NBR1,NHS,NUDT21,NUFIP2,PAAF1,PCNP,PHF20,PNN,POLDIP3,POLE3,PRKAA2,PTEN,RBM23,RMI1,RPA1,SAP30L,SH3BGRL3,SIM2,SRSF7,SUMO1,TAF4B,TBL1X,TBPL1,TBX18,TNKS,TPP2,UBE2I,UBN1,USP22,WDR82,YEATS4,ZNF507
GO:CC	vacuole	GO:0005773	0.00148984	ATG12,ATG5,ATP6V0A2,ATP6V1C2,C9ORF72,CHMP2B,CLTC,CTSB,CTSO,CYB561,DRAM1,DRAM2,FUCA1,FYCO1,HTT,LAMP3,NAPG,NBR1,PIP4K2A,RAB23,RRAGD,SBF2,SEH1L,SLC11A2,SLC29A3,STX7,TMEM192,TMEM55A,TMEM97,TP53INP1,TRIM23,UBQLN4,VPS39,VTI1B
GO:CC	early endosome	GO:0005769	0.00185893	ADRB1,CLCN5,EPHB1,FAM109A,HTT,IGF2R,LRP6,MGRN1,NRP1,PICALM,PIKFYVE,RAB22A,RAB32,SLC11A2,SNX16,SNX27,SNX8,STEAP2,STX6,STX7,VPS26B,VTI1B,ZFYVE16
GO:CC	mitotic spindle	GO:0072686	0.00493093	BCCIP,CDC7,CDK1,CLTC,CUL3,DCDC2,EML1,EML4,MAP9,NIN,PKD2,STAG2,TNKS,TPR
GO:CC	integral component of Golgi membrane	GO:0030173	0.0051749	BET1L,MFNG,QSOX2,SAMD8,SGMS2,SLC35A1,SLC35A5,SLC35B3,SLC35B4,STEAP2,ZDHHC20
GO:CC	serine/threonine protein kinase complex	GO:1902554	0.00541047	ACVR1,ACVR2A,ACVR2B,BCCIP,C9ORF72,CCNE2,CCNJ,CCNJL,CCNK,CCNT2,CDK1,CDK12,GTF2H5
GO:CC	somatodendritic compartment	GO:0036477	0.00620841	AKAP5,ARF4,C9ORF72,CNNM1,DNM3,DPYSL2,DRD1,ELOVL5,ERMN,FXR1,FZD3,FZD4,GNAZ,HTR1F,HTT,KCNA4,KCNN3,KIF1B,MAGI2,MAP6,MBP,NEDD4,NIN,NRSN1,OPHN1,PAFAH1B1,PDE1C,PICALM,PPP1R9A,PPP3CB,PRKAA2,PTPRK,PURA,RAB8A,RELN,UNC5C,VIP
GO:CC	protein kinase complex	GO:1902911	0.00716684	ACVR1,ACVR2A,ACVR2B,BCCIP,C9ORF72,CCNE2,CCNJ,CCNJL,CCNK,CCNT2,CDK1,CDK12,GTF2H5,PRKAR1A
GO:CC	cytoskeletal part	GO:0044430	0.00795496	AMOT,APC,ATG5,AXIN2,BCAS2,BCAS3,BCCIP,CALD1,CBX1,CCP110,CD2AP,CDC27,CDC42BPA,CDC42BPB,CDC7,CDK1,CENPF,CEP112,CEP170,CEP350,CLIP1,CLRN1,CLTC,CRMP1,CSNK1A1,CUL3,CYLD,DCDC2,DCTN4,DCTN6,DCX,DYNC1LI2,EML1,EML4,EZR,FAM179B,FEZ1,FMN1,GNAI2,HOOK3,HTT,IQGAP1,KAT2B,KATNAL1,KIF16B,KIF1B,KIF21B,KIF3A,KIF6,LCA5,LRPPRC,MAP6,MAP9,MIB1,MICAL3,MYH11,MYO5B,MZT1,NEBL,NIN,NRP1,ORC2,PAFAH1B1,PKD2,PLS1,PPP1R12A,PRKAR1…
KEGG	KEGG root term	KEGG:00000	2.47134e-32	AARS2,ABCA1,ABCA3,ABCC10,ABCC4,ABI2,ABL1,ACSL1,ACVR1,ACVR2A,ACVR2B,ADRA2A,ADRB1,AK2,AMOT,AMOTL1,AMOTL2,ANTXR1,AP1G1,AP2B1,AP4E1,APC,APLNR,ARHGEF12,ARHGEF6,ASH1L,ATG12,ATG2B,ATG5,ATP2B2,ATP6V0A2,ATP6V1C2,ATXN1,ATXN1L,AXIN2,B3GAT1,B3GNT5,B4GALT1,B4GALT4,B4GALT5,B4GALT6,BAIAP2,BCAS2,BCL2L11,BDKRB2,BET1L,BHMT,BMP7,BMPR2,BNIP3L,C1GALT1,C9ORF72,CACNA1C,CACNA2D2,CACNB2,CADM1,CALCOCO2,CALCR,CALCRL,CALD1,…
KEGG	MAPK signaling pathway	KEGG:04010	1.97572e-05	CACNA1C,CACNA2D2,CACNB2,CASP3,CATSPER2,CRKL,CSF1,DUSP7,EFNA5,ELK4,FGF18,GNG12,IL1R1,MAP3K13,MAP4K4,MAPK10,MAPK9,MYD88,NFATC3,NRK,PAK2,PPP3CA,PPP3CB,PRKCA,PTPN7,RAPGEF2,RASA1,RASGRP3,RPS6KA2,RPS6KA3,SOS1,TAOK1,TGFA,VEGFA,VEGFC
KEGG	Protein processing in endoplasmic reticulum	KEGG:04141	0.000564711	DNAJB2,EDEM3,HYOU1,LMAN1,MAN1B1,MAPK10,MAPK9,MBTPS2,RAD23B,SAR1B,SEC23A,SEC24A,SEC62,SEL1L,SSR1,SSR3,SVIP,TXNDC5,UBE2D3,UBE2J1,UBQLN1,UBQLN4,YOD1
KEGG	Regulation of actin cytoskeleton	KEGG:04810	0.000647211	ABI2,APC,ARHGEF12,ARHGEF6,BAIAP2,BDKRB2,CFL2,CRKL,ENAH,EZR,FGF18,GNG12,IQGAP1,ITGA2,ITGA4,ITGB4,LPAR1,PAK2,PELO,PIKFYVE,PIP4K2A,PPP1R12A,SOS1,SPATA13,SSH2,VAV2
KEGG	Endocytosis	KEGG:04144	0.000916105	AP2B1,CBLB,CHMP2B,CHMP7,CLTC,EPN2,GIT2,GRK5,GRK6,IGF2R,ITCH,NEDD4,PARD6B,RAB11FIP1,RAB11FIP4,RAB22A,RAB4A,RAB7A,RAB8A,SH3GL2,SH3GLB1,SH3KBP1,SNX6,STAM,VPS26B,VTA1,WIPF1,WIPF3,ZFYVE16
KEGG	Wnt signaling pathway	KEGG:04310	0.00352044	APC,AXIN2,CAMK2A,CSNK1A1,FZD2,FZD3,FZD4,GSK3B,LRP6,MAPK10,MAPK9,NFATC3,PLCB4,PPP3CA,PPP3CB,PRICKLE1,PRKCA,TBL1X,VANGL1,VANGL2
REAC	REACTOME root term	REAC:0000000	3.94135e-50	AAK1,ABCA1,ABCA3,ABCC4,ABI2,ABL1,ACSL1,ACVR2A,ADAM11,ADAMTS14,ADAMTS5,ADAMTS6,ADAMTS9,ADRA2A,ADRB1,AK2,AKAP10,AMOT,AMOTL1,ANKRD52,ANO5,AP1G1,AP2B1,AP4E1,APC,APLNR,ARFIP2,ARHGAP26,ARHGEF12,ARHGEF26,ARHGEF37,ARPP19,ATG12,ATG5,ATP2B2,ATP6V0A2,ATP6V1C2,ATP7A,ATP8A1,ATP8B1,AVEN,AXIN2,B3GAT1,B3GNT5,B4GALT1,B4GALT4,B4GALT5,BAIAP2,BCAS2,BCL9L,BDKRB2,BEST4,BHMT,BMP7,BMPR2,BRAP,BRD1,BRWD1,C1GALT1,CACNA1C,C…
REAC	Signal Transduction	REAC:R-GGA-162582	1.00793e-18	ABI2,ABL1,ACVR2A,ADRA2A,ADRB1,AMOT,AMOTL1,AP2B1,APC,APLNR,ARHGAP26,ARHGEF12,ARHGEF26,ARHGEF37,ATP6V0A2,ATP6V1C2,AXIN2,BAIAP2,BCL9L,BDKRB2,BMPR2,BRAP,CALCR,CALCRL,CAMK2A,CASR,CBFB,CDK1,CENPF,CHN1,CLIP1,CLTC,CNKSR2,CREB1,CSNK1A1,CUL3,DAGLA,DGKD,DGKE,DGKQ,DLL4,DOCK7,DRD1,DUSP7,DYNC1LI2,E2F5,EDNRB,EEF2K,FAM13B,FGF18,FOXO3,FRK,FZD2,FZD4,GALNT3,GALR1,GCG,GFRA1,GNAZ,GNG12,GPR65,GRK5,GRK6,GSK3B,HTR1F,INH…
REAC	Post-translational protein modification	REAC:R-GGA-597592	5.01869e-10	ADAMTS14,ADAMTS5,ADAMTS6,ADAMTS9,ANKRD52,APC,AXIN2,B3GNT5,B4GALT1,B4GALT4,B4GALT5,C1GALT1,CCP110,CDK1,CHST6,CSF1,CUL3,CYLD,DCAF10,DCAF17,DCAF5,DCTN4,DCTN6,DCUN1D4,DOLPP1,DYNC1LI2,EIF5A2,FAM105B,FBN1,FBXO22,FBXO41,FCRL4,FUCA1,GALNT1,GALNT2,GALNT3,GALNT6,GFPT2,GNE,GOSR2,HERC2,KBTBD8,KCTD7,KLHL20,KLHL5,LAMC1,LMAN1,MDM4,MGAT2,MGAT3,MYSM1,NAPG,NCOA1,NRIP1,NSF,NUP35,NUS1,PEX13,PGM3,PHC3,PPP6R3,PTEN,PTP…
REAC	Membrane Trafficking	REAC:R-GGA-199991	5.72758e-10	AAK1,AP1G1,AP2B1,AP4E1,ARFIP2,CHMP2B,CHMP7,CLTC,COPS7B,DCTN4,DCTN6,DENND1B,DENND5B,DNM3,DYNC1LI2,EPN2,GCC2,GOLGA1,GOSR2,IGF2R,KIF16B,KIF1B,KIF21B,KIF3A,KIF6,LMAN1,NAPG,NECAP1,NSF,PAFAH1B1,PICALM,PPP6R3,RAB32,RAB33B,RAB3GAP2,RAB4A,RAB8A,SAR1B,SEC22A,SEC22C,SEC23A,SEC23IP,SEC24A,SH3GL2,SH3KBP1,SNX18,STAM,STX16,STX6,SURF4,SYT9,TBC1D15,TGFA,TMED10,TMED7,TXNDC5,UBQLN1,YIPF6
REAC	Vesicle-mediated transport	REAC:R-GGA-5653656	8.08619e-10	AAK1,AP1G1,AP2B1,AP4E1,ARFIP2,CHMP2B,CHMP7,CLTC,COPS7B,DCTN4,DCTN6,DENND1B,DENND5B,DNM3,DYNC1LI2,EPN2,GCC2,GOLGA1,GOSR2,IGF2R,KIF16B,KIF1B,KIF21B,KIF3A,KIF6,LMAN1,NAPG,NECAP1,NSF,PAFAH1B1,PICALM,PPP6R3,RAB32,RAB33B,RAB3GAP2,RAB4A,RAB8A,SAR1B,SCARA5,SEC22A,SEC22C,SEC23A,SEC23IP,SEC24A,SH3GL2,SH3KBP1,SNX18,STAM,STX16,STX6,SURF4,SYT9,TBC1D15,TGFA,TMED10,TMED7,TXNDC5,UBQLN1,YIPF6
REAC	Metabolism of proteins	REAC:R-GGA-392499	1.07496e-08	ABCA3,ADAMTS14,ADAMTS5,ADAMTS6,ADAMTS9,ANKRD52,APC,AXIN2,B3GNT5,B4GALT1,B4GALT4,B4GALT5,C1GALT1,CCDC59,CCP110,CDK1,CHST6,CSF1,CUL3,CYLD,DCAF10,DCAF17,DCAF5,DCTN4,DCTN6,DCUN1D4,DOLPP1,DPP4,DYNC1LI2,EIF5A2,FAM105B,FBN1,FBXO22,FBXO41,FCRL4,FUCA1,GALNT1,GALNT2,GALNT3,GALNT6,GCG,GFPT2,GNAZ,GNE,GNG12,GOSR2,HERC2,INHBA,KBTBD8,KCTD7,KLHL20,KLHL5,LAMC1,LMAN1,MBTPS2,MDM4,MGAT2,MGAT3,MYSM1,NAPG,NCOA1,NRIP1,…
REAC	Immune System	REAC:R-GGA-168256	8.33907e-07	ABI2,ABL1,ANKRD52,AP1G1,AP2B1,ATP6V0A2,ATP6V1C2,ATP7A,ATP8A1,B4GALT1,BAIAP2,BRAP,BRWD1,CAMK2A,CASP3,CAT,CBLB,CDC27,CLTC,CNKSR2,CREB1,CREG1,CSF1,CTSO,CUL3,DET1,DNM3,DUSP7,EDAR,ENPP4,ERAP1,FBXO22,FBXO41,FCRL4,FGF18,FRK,FUCA1,GFRA1,HECTD2,HERC2,IDH1,IGF2R,IQGAP1,ITCH,KBTBD8,KCTD7,KL,KLHL20,KLHL5,KSR2,LIFR,LONRF1,LPCAT1,LPO,MAPK10,MAPK9,MGRN1,MYD88,NEDD4,NFATC3,NRG2,PADI2,PDE3B,PLEKHO2,PPP3CA,PPP3CB,…
REAC	Signaling by Receptor Tyrosine Kinases	REAC:R-GGA-9006934	2.33501e-06	ABI2,AP2B1,ATP6V0A2,ATP6V1C2,BAIAP2,CLTC,CREB1,DOCK7,DUSP7,FGF18,GALNT3,ITCH,ITGA2,KL,LAMC1,NEDD4,NRG2,NRP2,PAG1,PDE3B,PRKCA,PRKCE,PTPN2,PTPRJ,PTPRK,RAB4A,RALGDS,RANBP10,RASA1,RPS6KA2,RPS6KA3,SH3GL2,SH3KBP1,SOS1,STAM,TGFA,VAV2,VEGFC,YES1
REAC	Asparagine N-linked glycosylation	REAC:R-GGA-446203	1.33796e-05	B4GALT1,B4GALT4,B4GALT5,DCTN4,DCTN6,DOLPP1,DYNC1LI2,FUCA1,GFPT2,GNE,GOSR2,LMAN1,MGAT2,MGAT3,NAPG,NSF,NUS1,PGM3,PPP6R3,SAR1B,SEC22A,SEC22C,SEC23A,SEC23IP,SEC24A,SLC35A1,ST8SIA1,TGFA,TMED10,TMED7
REAC	Generic Transcription Pathway	REAC:R-GGA-212436	7.29599e-05	ABL1,BRD1,CBFB,CCNK,CCNT2,CDK1,CNOT6,DYRK2,E2F5,ELF1,ELL,ESRRG,FOXO3,GLS,GTF2H5,HDAC9,ITCH,JMY,MDM4,MED1,MGA,NRBF2,PHC3,PHF20,PIP4K2A,PRKAA2,RORA,RRAGD,RUNX1,RUNX2,SCMH1,SUMO1,TBL1X,TEAD1,TFDP1,TP53BP2,TP63,TRIM33,TXNRD1,UBE2I,YEATS4,ZNF302,ZNF704,ZNF706,ZNF770
REAC	RNA Polymerase II Transcription	REAC:R-GGA-73857	8.12317e-05	ABL1,BRD1,CBFB,CCNK,CCNT2,CDK1,CNOT6,DYRK2,E2F5,ELF1,ELL,ELL2,ESRRG,FOXO3,GLS,GTF2H5,HDAC9,INTS2,ITCH,JMY,MDM4,MED1,MGA,NRBF2,NUDT21,PAPOLA,PHC3,PHF20,PIP4K2A,POLDIP3,PRKAA2,RNGTT,RORA,RRAGD,RUNX1,RUNX2,SCMH1,SUMO1,TAF4B,TBL1X,TEAD1,TFDP1,TP53BP2,TP63,TRIM33,TXNRD1,UBE2I,YEATS4,ZC3H6,ZNF302,ZNF704,ZNF706,ZNF770
REAC	Transport to the Golgi and subsequent modification	REAC:R-GGA-948021	8.58295e-05	B4GALT1,B4GALT4,B4GALT5,DCTN4,DCTN6,DYNC1LI2,FUCA1,GOSR2,LMAN1,MGAT2,MGAT3,NAPG,NSF,PPP6R3,SAR1B,SEC22A,SEC22C,SEC23A,SEC23IP,SEC24A,TGFA,TMED10,TMED7
REAC	Gene expression (Transcription)	REAC:R-GGA-74160	0.000410124	ABL1,BRD1,CBFB,CCNK,CCNT2,CDK1,CNOT6,DYRK2,E2F5,ELF1,ELL,ELL2,ESRRG,FOXO3,GLS,GTF2H5,HDAC9,INTS2,ITCH,JMY,MDM4,MED1,MGA,NRBF2,NUDT21,PAPOLA,PHC3,PHF20,PIP4K2A,POLDIP3,PRKAA2,RNGTT,RORA,RRAGD,RUNX1,RUNX2,SCMH1,SUMO1,TAF4B,TBL1X,TEAD1,TFDP1,TNRC6A,TNRC6B,TP53BP2,TP63,TRIM33,TXNRD1,UBE2I,YEATS4,ZC3H6,ZNF302,ZNF704,ZNF706,ZNF770
REAC	Transport of small molecules	REAC:R-GGA-382551	0.000521499	ABCA1,ABCA3,ABCC4,ANO5,AP2B1,ATP2B2,ATP7A,ATP8A1,ATP8B1,BEST4,CLCN5,CLTC,FLVCR1,LRRC8C,OSTM1,PRKAR1A,RUNX1,SEL1L,SLC11A2,SLC12A5,SLC16A2,SLC22A5,SLC26A9,SLC35A1,SLC35B3,SLC35B4,SLC35D1,SLC36A1,SLC38A1,SLC38A2,SLC41A2,SLC45A3,SLC4A4,SLC4A7,SLC5A11,SLC5A12,SLC6A9,SLC7A11,SLC7A2,SLC7A3,STEAP2,TRPA1,TRPC4,TRPC6,TRPM7,UNC80
REAC	GPCR downstream signalling	REAC:R-GGA-388396	0.000650376	ADRA2A,ADRB1,APLNR,ARHGEF12,BDKRB2,CALCR,CALCRL,CASR,CREB1,DAGLA,DGKD,DGKE,DGKQ,DRD1,EDNRB,GALR1,GCG,GNAZ,GNG12,GPR65,GRK5,GRK6,HTR1F,KALRN,LPAR1,METAP2,NMUR2,PDE11A,PDE1C,PDE3B,PDE7A,PDE8B,PLCB4,PRKAR1A,PRKCA,PRKCE,PTGDR,RGS6,RPS6KA2,RPS6KA3,SOS1,TRPC6,TSHR,VIP
REAC	Class I MHC mediated antigen processing & presentation	REAC:R-GGA-983169	0.00106905	ANKRD52,CBLB,CDC27,CUL3,DET1,ERAP1,FBXO22,FBXO41,FCRL4,HECTD2,HERC2,ITCH,KBTBD8,KCTD7,KLHL20,KLHL5,LONRF1,MGRN1,NEDD4,RLIM,RNF213,SAR1B,SEC23A,SEC24A,SH3RF1,SIAH2,TPP2,UBE2J1,UBE2K,UBE3C
REAC	COPII-mediated vesicle transport	REAC:R-GGA-204005	0.00122917	GOSR2,LMAN1,NAPG,NSF,PPP6R3,SAR1B,SEC22A,SEC22C,SEC23A,SEC23IP,SEC24A,TGFA,TMED10
REAC	Signaling by GPCR	REAC:R-GGA-372790	0.00123739	ADRA2A,ADRB1,APLNR,ARHGEF12,BDKRB2,CALCR,CALCRL,CASR,CREB1,DAGLA,DGKD,DGKE,DGKQ,DRD1,EDNRB,GALR1,GCG,GNAZ,GNG12,GPR65,GRK5,GRK6,HTR1F,KALRN,LPAR1,METAP2,NMUR2,PDE11A,PDE1C,PDE3B,PDE7A,PDE8B,PLCB4,PRKAR1A,PRKCA,PRKCE,PTGDR,RGS6,RPS6KA2,RPS6KA3,SOS1,TRPC6,TSHR,VIP
REAC	Intra-Golgi and retrograde Golgi-to-ER traffic	REAC:R-GGA-6811442	0.00218249	ARFIP2,GCC2,GOLGA1,GOSR2,IGF2R,KIF16B,KIF1B,KIF21B,KIF3A,KIF6,NAPG,NSF,PAFAH1B1,RAB33B,RAB3GAP2,STX16,STX6,SURF4,TMED10,TMED7
REAC	Axon guidance	REAC:R-GGA-422475	0.00641317	AP2B1,ARHGEF12,CLTC,DNM3,DOK5,EFNA5,EPHA7,EZR,GFRA1,KALRN,PLXNC1,PRKCA,RASA1,SEMA7A,SH3GL2,SOS1,VAV2,YES1
WP	WIKIPATHWAYS	WP:000000	5.07182e-11	ABCA1,ABI2,ABL1,ACSL1,ADRA2A,AKAP10,AKAP11,APC,ARHGEF6,AXIN2,BAIAP2,BDKRB2,BHMT,BMPR2,CACNB2,CAMK2A,CAPN7,CASP3,CBLB,CCNE2,CDC7,CDK1,CELF1,CFL2,CLK4,CLTC,CREB1,CRKL,CYP24A1,DBF4,DICER1,DLL4,DRD1,E2F3,E2F5,EGR1,ELK4,ENAH,EZR,FGF18,FZD2,FZD3,FZD4,GLI2,GNAI2,GNAZ,GNG12,GRK5,GRK6,GSK3B,HMGCR,HNRNPK,HTR1F,HTT,ITCH,ITGA4,JAG2,KIF3A,KLF11,LRP6,LYN,MAP3K13,MAP4K4,MAPK10,MAPK4,MAPK9,NFATC3,NR5A2,NUDT21,OR…
TF	Transfac	TF:M00000	9.65305e-190	AAK1,AARS2,ABCA1,ABCA3,ABCC10,ABCC4,ABI2,ABL1,ACSL1,ACVR1,ACVR2A,ACVR2B,ADAM11,ADAM9,ADAMTS14,ADAMTS3,ADAMTS5,ADAMTS6,ADAMTS9,ADARB1,ADNP,ADRA2A,ADRB1,AFAP1L2,AFF2,AFF3,AGBL4,AIDA,AK2,AKAP10,AKAP11,AKAP5,AKTIP,ALG9,ALPK3,AMOT,AMOTL1,AMOTL2,ANK2,ANKRA2,ANKRD22,ANKRD50,ANKRD52,ANKS4B,ANO5,ANTXR1,AP1AR,AP1G1,AP2B1,AP4E1,APC,APLNR,APOLD1,AQP9,ARF4,ARFIP2,ARHGAP26,ARHGEF12,ARHGEF26,ARHGEF37,ARHGEF6,AR…
TF	Factor: PU.1; motif: AGGAAG	TF:M02031	2.38814e-90	AAK1,AARS2,ABCA1,ABCA3,ABCC10,ABI2,ABL1,ACSL1,ACVR1,ACVR2A,ACVR2B,ADAM11,ADAMTS14,ADAMTS3,ADAMTS5,ADAMTS6,ADAMTS9,ADNP,ADRA2A,ADRB1,AFAP1L2,AFF2,AFF3,AGBL4,AIDA,AK2,AKAP10,AKAP11,AKAP5,AKTIP,ALG9,ALPK3,AMOT,AMOTL1,AMOTL2,ANKRA2,ANKRD22,ANKRD50,ANKRD52,ANKS4B,ANO5,ANTXR1,AP1G1,AP2B1,AP4E1,APC,APLNR,APOLD1,AQP9,ARF4,ARFIP2,ARHGAP26,ARHGEF12,ARHGEF26,ARID1A,ARL10,ARL4C,ARMC1,ARMC5,ARPP19,ASB3,ASH1L,…
TF	Factor: PU.1; motif: AGGAAG; match class: 0	TF:M02031_0	2.38814e-90	AAK1,AARS2,ABCA1,ABCA3,ABCC10,ABI2,ABL1,ACSL1,ACVR1,ACVR2A,ACVR2B,ADAM11,ADAMTS14,ADAMTS3,ADAMTS5,ADAMTS6,ADAMTS9,ADNP,ADRA2A,ADRB1,AFAP1L2,AFF2,AFF3,AGBL4,AIDA,AK2,AKAP10,AKAP11,AKAP5,AKTIP,ALG9,ALPK3,AMOT,AMOTL1,AMOTL2,ANKRA2,ANKRD22,ANKRD50,ANKRD52,ANKS4B,ANO5,ANTXR1,AP1G1,AP2B1,AP4E1,APC,APLNR,APOLD1,AQP9,ARF4,ARFIP2,ARHGAP26,ARHGEF12,ARHGEF26,ARID1A,ARL10,ARL4C,ARMC1,ARMC5,ARPP19,ASB3,ASH1L,…
TF	Factor: Cdx-1; motif: TTTATK; match class: 0	TF:M02086_0	2.27683e-85	AAK1,ABCA1,ABCA3,ABCC10,ABCC4,ABI2,ABL1,ACVR1,ACVR2B,ADAM11,ADAM9,ADAMTS14,ADAMTS3,ADAMTS9,ADARB1,ADNP,ADRB1,AFAP1L2,AFF2,AGBL4,AKAP10,AKAP11,AKAP5,AKTIP,ALG9,AMOT,AMOTL1,ANK2,ANKRA2,ANKRD22,ANKRD50,ANKRD52,ANKS4B,ANO5,ANTXR1,AP1AR,AP2B1,APC,APOLD1,AQP9,ARF4,ARHGAP26,ARHGEF12,ARHGEF26,ARID1A,ARL15,ARL4C,ARMC1,ARPP19,ASCC3,ASH1L,ATF1,ATG2B,ATP2B2,ATP6V0A2,ATP6V1C2,ATP7A,ATP8B1,ATRN,ATRNL1,ATXN1,AT…
TF	Factor: Cdx-1; motif: TTTATK	TF:M02086	2.27683e-85	AAK1,ABCA1,ABCA3,ABCC10,ABCC4,ABI2,ABL1,ACVR1,ACVR2B,ADAM11,ADAM9,ADAMTS14,ADAMTS3,ADAMTS9,ADARB1,ADNP,ADRB1,AFAP1L2,AFF2,AGBL4,AKAP10,AKAP11,AKAP5,AKTIP,ALG9,AMOT,AMOTL1,ANK2,ANKRA2,ANKRD22,ANKRD50,ANKRD52,ANKS4B,ANO5,ANTXR1,AP1AR,AP2B1,APC,APOLD1,AQP9,ARF4,ARHGAP26,ARHGEF12,ARHGEF26,ARID1A,ARL15,ARL4C,ARMC1,ARPP19,ASCC3,ASH1L,ATF1,ATG2B,ATP2B2,ATP6V0A2,ATP6V1C2,ATP7A,ATP8B1,ATRN,ATRNL1,ATXN1,AT…
TF	Factor: E2F; motif: GGCGSG; match class: 0	TF:M00803_0	1.49063e-69	AAK1,AARS2,ABCA1,ABCA3,ABCC10,ABCC4,ABI2,ACSL1,ACVR2A,ACVR2B,ADAM11,ADAM9,ADAMTS14,ADAMTS3,ADAMTS5,ADAMTS9,ADARB1,ADRA2A,ADRB1,AFAP1L2,AFF2,AFF3,AGBL4,AIDA,AK2,AKTIP,ALG9,AMOTL2,ANKRA2,ANKRD52,AP1AR,AP4E1,ARF4,ARFIP2,ARHGAP26,ARHGEF12,ARHGEF6,ARL10,ARL4A,ARL4C,ARMC1,ARPP19,ASB3,ASCC3,ASPHD2,ATAD2B,ATG12,ATG2B,ATG5,ATP6V0A2,ATP6V1C2,ATP8A1,ATP8B1,ATRN,ATRNL1,ATXN1L,AUTS2,AVEN,AXIN2,B4GALT1,B4GALT5…
TF	Factor: E2F; motif: GGCGSG	TF:M00803	1.49063e-69	AAK1,AARS2,ABCA1,ABCA3,ABCC10,ABCC4,ABI2,ACSL1,ACVR2A,ACVR2B,ADAM11,ADAM9,ADAMTS14,ADAMTS3,ADAMTS5,ADAMTS9,ADARB1,ADRA2A,ADRB1,AFAP1L2,AFF2,AFF3,AGBL4,AIDA,AK2,AKTIP,ALG9,AMOTL2,ANKRA2,ANKRD52,AP1AR,AP4E1,ARF4,ARFIP2,ARHGAP26,ARHGEF12,ARHGEF6,ARL10,ARL4A,ARL4C,ARMC1,ARPP19,ASB3,ASCC3,ASPHD2,ATAD2B,ATG12,ATG2B,ATG5,ATP6V0A2,ATP6V1C2,ATP8A1,ATP8B1,ATRN,ATRNL1,ATXN1L,AUTS2,AVEN,AXIN2,B4GALT1,B4GALT5…
TF	Factor: E2F; motif: GGCGSG; match class: 1	TF:M00803_1	3.92092e-69	AAK1,AARS2,ABCC10,ABCC4,ABI2,ACSL1,ACVR2A,ACVR2B,ADAM9,ADAMTS14,ADAMTS3,ADAMTS5,ADARB1,ADRA2A,ADRB1,AFF2,AFF3,AGBL4,AIDA,AMOTL2,ANKRD52,AP1AR,ARF4,ARFIP2,ARHGEF12,ARL4A,ARL4C,ARMC1,ARPP19,ASB3,ASCC3,ASPHD2,ATAD2B,ATG12,ATG2B,ATG5,ATP6V0A2,ATP8A1,ATP8B1,ATRNL1,ATXN1L,AUTS2,AVEN,AXIN2,B4GALT1,B4GALT5,B4GALT6,BAIAP2,BCAS2,BCAS3,BCL11A,BCL2L11,BET1L,BHMT,BMP7,BMPER,BNIP3L,BRWD1,C1ORF115,C5ORF22,C9ORF…
TF	Factor: Pax-5; motif: RRMSWGANWYCTNRAGCGKRACSRYNSM	TF:M00144	6.88233e-69	AARS2,ABCA1,ABCA3,ABCC10,ABCC4,ABI2,ACVR2A,ACVR2B,ADAM11,ADAM9,ADAMTS14,ADAMTS3,ADAMTS5,ADARB1,ADNP,ADRA2A,ADRB1,AFAP1L2,AFF2,AFF3,AGBL4,AIDA,AKTIP,ALG9,AMOT,AMOTL2,ANKRA2,ANKRD22,ANKRD50,ANKRD52,ANKS4B,AP1AR,AP1G1,APC,APLNR,APOLD1,ARF4,ARFIP2,ARHGEF12,ARHGEF6,ARL10,ARL4A,ARMC1,ARMC5,ARPP19,ASB3,ASPHD2,ATAD2B,ATG12,ATG2B,ATG5,ATP6V0A2,ATP6V1C2,ATP8A1,ATP8B1,ATXN1,ATXN1L,AUTS2,AVEN,AVL9,AXIN2,B3GA…
TF	Factor: Pax-5; motif: RRMSWGANWYCTNRAGCGKRACSRYNSM; match class: 0	TF:M00144_0	6.88233e-69	AARS2,ABCA1,ABCA3,ABCC10,ABCC4,ABI2,ACVR2A,ACVR2B,ADAM11,ADAM9,ADAMTS14,ADAMTS3,ADAMTS5,ADARB1,ADNP,ADRA2A,ADRB1,AFAP1L2,AFF2,AFF3,AGBL4,AIDA,AKTIP,ALG9,AMOT,AMOTL2,ANKRA2,ANKRD22,ANKRD50,ANKRD52,ANKS4B,AP1AR,AP1G1,APC,APLNR,APOLD1,ARF4,ARFIP2,ARHGEF12,ARHGEF6,ARL10,ARL4A,ARMC1,ARMC5,ARPP19,ASB3,ASPHD2,ATAD2B,ATG12,ATG2B,ATG5,ATP6V0A2,ATP6V1C2,ATP8A1,ATP8B1,ATXN1,ATXN1L,AUTS2,AVEN,AVL9,AXIN2,B3GA…
TF	Factor: Pax-3; motif: NNNNNNCGTCACGSTYNNNNN	TF:M00327	1.09079e-68	AAK1,AARS2,ABCA3,ABCC4,ACVR2A,ADAM11,ADAMTS14,ADAMTS5,ADAMTS9,ADARB1,ADNP,ADRA2A,ADRB1,AFF2,AFF3,AGBL4,AIDA,AK2,AKAP10,AKTIP,AMOTL2,ANK2,ANKRA2,ANKRD52,ANKS4B,ANO5,ANTXR1,AP1G1,AP4E1,APLNR,AQP9,ARF4,ARFIP2,ARHGAP26,ARHGEF12,ARHGEF26,ARHGEF37,ARHGEF6,ARL10,ARL4A,ARL4C,ARMC1,ARPP19,ASB3,ASCC3,ASH1L,ATAD2B,ATF1,ATG12,ATG2B,ATG5,ATP2B2,ATP6V0A2,ATP6V1C2,ATP7A,ATP8A1,ATP8B1,ATXN1,ATXN1L,AVEN,AVL9,AXIN…
TF	Factor: Pax-3; motif: NNNNNNCGTCACGSTYNNNNN; match class: 0	TF:M00327_0	1.09079e-68	AAK1,AARS2,ABCA3,ABCC4,ACVR2A,ADAM11,ADAMTS14,ADAMTS5,ADAMTS9,ADARB1,ADNP,ADRA2A,ADRB1,AFF2,AFF3,AGBL4,AIDA,AK2,AKAP10,AKTIP,AMOTL2,ANK2,ANKRA2,ANKRD52,ANKS4B,ANO5,ANTXR1,AP1G1,AP4E1,APLNR,AQP9,ARF4,ARFIP2,ARHGAP26,ARHGEF12,ARHGEF26,ARHGEF37,ARHGEF6,ARL10,ARL4A,ARL4C,ARMC1,ARPP19,ASB3,ASCC3,ASH1L,ATAD2B,ATF1,ATG12,ATG2B,ATG5,ATP2B2,ATP6V0A2,ATP6V1C2,ATP7A,ATP8A1,ATP8B1,ATXN1,ATXN1L,AVEN,AVL9,AXIN…
TF	Factor: HOXA13; motif: ATAAMA	TF:M01292	5.39776e-65	AAK1,ABCA1,ABCA3,ABCC10,ABCC4,ABL1,ACVR1,ACVR2B,ADAM11,ADAMTS14,ADAMTS6,ADAMTS9,ADARB1,ADNP,ADRB1,AFAP1L2,AFF2,AIDA,AK2,AKAP10,AKAP11,AKAP5,AKTIP,AMOT,ANK2,ANKRA2,ANKRD22,ANKRD50,ANKRD52,ANKS4B,ANO5,ANTXR1,AP1G1,AP2B1,APC,APOLD1,AQP9,ARHGAP26,ARHGEF12,ARHGEF26,ARHGEF37,ARID1A,ARL10,ARL15,ARL4A,ARMC1,ARPP19,ASCC3,ASH1L,ATAD2B,ATF1,ATP2B2,ATP6V0A2,ATP6V1C2,ATP7A,ATP8A1,ATRNL1,ATXN1,ATXN1L,AUTS2,AVL…
TF	Factor: HOXA13; motif: ATAAMA; match class: 0	TF:M01292_0	5.39776e-65	AAK1,ABCA1,ABCA3,ABCC10,ABCC4,ABL1,ACVR1,ACVR2B,ADAM11,ADAMTS14,ADAMTS6,ADAMTS9,ADARB1,ADNP,ADRB1,AFAP1L2,AFF2,AIDA,AK2,AKAP10,AKAP11,AKAP5,AKTIP,AMOT,ANK2,ANKRA2,ANKRD22,ANKRD50,ANKRD52,ANKS4B,ANO5,ANTXR1,AP1G1,AP2B1,APC,APOLD1,AQP9,ARHGAP26,ARHGEF12,ARHGEF26,ARHGEF37,ARID1A,ARL10,ARL15,ARL4A,ARMC1,ARPP19,ASCC3,ASH1L,ATAD2B,ATF1,ATP2B2,ATP6V0A2,ATP6V1C2,ATP7A,ATP8A1,ATRNL1,ATXN1,ATXN1L,AUTS2,AVL…
TF	Factor: MafB; motif: GNTGAC; match class: 0	TF:M01227_0	1.10714e-60	AAK1,AARS2,ABCA1,ABCA3,ABCC10,ABCC4,ABL1,ACVR1,ACVR2B,ADAM11,ADAM9,ADAMTS3,ADAMTS5,ADAMTS6,ADAMTS9,ADARB1,ADRA2A,AFF2,AGBL4,AIDA,AKAP10,AKAP11,AKAP5,AKTIP,ALG9,ALPK3,AMOTL1,AMOTL2,ANK2,ANKRA2,ANKRD50,ANKRD52,ANO5,ANTXR1,AP1AR,AP2B1,AP4E1,APLNR,APOLD1,AQP9,ARF4,ARHGAP26,ARHGEF12,ARHGEF26,ARHGEF37,ARHGEF6,ARID1A,ARL10,ARL15,ARMC1,ARMC5,ARPP19,ASB3,ASCC3,ASH1L,ASPHD2,ATAD2B,ATF1,ATG2B,ATP2B2,ATP6V0A…
TF	Factor: MafB; motif: GNTGAC	TF:M01227	1.10714e-60	AAK1,AARS2,ABCA1,ABCA3,ABCC10,ABCC4,ABL1,ACVR1,ACVR2B,ADAM11,ADAM9,ADAMTS3,ADAMTS5,ADAMTS6,ADAMTS9,ADARB1,ADRA2A,AFF2,AGBL4,AIDA,AKAP10,AKAP11,AKAP5,AKTIP,ALG9,ALPK3,AMOTL1,AMOTL2,ANK2,ANKRA2,ANKRD50,ANKRD52,ANO5,ANTXR1,AP1AR,AP2B1,AP4E1,APLNR,APOLD1,AQP9,ARF4,ARHGAP26,ARHGEF12,ARHGEF26,ARHGEF37,ARHGEF6,ARID1A,ARL10,ARL15,ARMC1,ARMC5,ARPP19,ASB3,ASCC3,ASH1L,ASPHD2,ATAD2B,ATF1,ATG2B,ATP2B2,ATP6V0A…
TF	Factor: E2F-4; motif: NTTTCSCGCC	TF:M07380	5.0331e-60	AAK1,ABCA1,ABCA3,ABCC4,ABI2,ACSL1,ACVR2A,ADAM11,ADAM9,ADAMTS3,ADAMTS9,ADARB1,ADNP,ADRA2A,ADRB1,AFF2,AFF3,AGBL4,AIDA,AMOTL2,ANKRD52,AP1AR,AP2B1,AP4E1,APLNR,AQP9,ARF4,ARFIP2,ARHGEF12,ARHGEF37,ARL10,ARL4C,ARMC1,ARMC5,ARPP19,ASB3,ASCC3,ATAD2B,ATG12,ATG2B,ATG5,ATP6V0A2,ATP6V1C2,ATP8A1,ATP8B1,ATRN,ATRNL1,ATXN1L,AUTS2,AVL9,AXIN2,B3GAT1,B3GNT5,B4GALT1,B4GALT5,B4GALT6,BCAS2,BCAS3,BCCIP,BCL11A,BCL2L11,BCL9…
TF	Factor: E2F-4; motif: NTTTCSCGCC; match class: 0	TF:M07380_0	5.0331e-60	AAK1,ABCA1,ABCA3,ABCC4,ABI2,ACSL1,ACVR2A,ADAM11,ADAM9,ADAMTS3,ADAMTS9,ADARB1,ADNP,ADRA2A,ADRB1,AFF2,AFF3,AGBL4,AIDA,AMOTL2,ANKRD52,AP1AR,AP2B1,AP4E1,APLNR,AQP9,ARF4,ARFIP2,ARHGEF12,ARHGEF37,ARL10,ARL4C,ARMC1,ARMC5,ARPP19,ASB3,ASCC3,ATAD2B,ATG12,ATG2B,ATG5,ATP6V0A2,ATP6V1C2,ATP8A1,ATP8B1,ATRN,ATRNL1,ATXN1L,AUTS2,AVL9,AXIN2,B3GAT1,B3GNT5,B4GALT1,B4GALT5,B4GALT6,BCAS2,BCAS3,BCCIP,BCL11A,BCL2L11,BCL9…
TF	Factor: AP2; motif: GCCYGSGGSN	TF:M08867	1.09203e-59	AAK1,AARS2,ABCA1,ABCC4,ABI2,ACSL1,ACVR1,ACVR2A,ACVR2B,ADAM11,ADAM9,ADAMTS14,ADAMTS3,ADAMTS5,ADAMTS9,ADNP,ADRA2A,ADRB1,AFAP1L2,AFF2,AGBL4,AIDA,AMOTL2,ANKRD50,ANKRD52,ANKS4B,ANO5,AP1AR,AP4E1,APLNR,ARF4,ARFIP2,ARHGAP26,ARHGEF12,ARHGEF26,ARHGEF37,ARL10,ARL4A,ARL4C,ARMC1,ARMC5,ARPP19,ASPHD2,ATAD2B,ATG12,ATG2B,ATP6V1C2,ATP8A1,ATP8B1,ATRN,ATRNL1,ATXN1L,AUTS2,AVL9,B3GNT5,B4GALT1,B4GALT5,B4GALT6,BCAS3,BCL…
TF	Factor: AP2; motif: GCCYGSGGSN; match class: 0	TF:M08867_0	1.09203e-59	AAK1,AARS2,ABCA1,ABCC4,ABI2,ACSL1,ACVR1,ACVR2A,ACVR2B,ADAM11,ADAM9,ADAMTS14,ADAMTS3,ADAMTS5,ADAMTS9,ADNP,ADRA2A,ADRB1,AFAP1L2,AFF2,AGBL4,AIDA,AMOTL2,ANKRD50,ANKRD52,ANKS4B,ANO5,AP1AR,AP4E1,APLNR,ARF4,ARFIP2,ARHGAP26,ARHGEF12,ARHGEF26,ARHGEF37,ARL10,ARL4A,ARL4C,ARMC1,ARMC5,ARPP19,ASPHD2,ATAD2B,ATG12,ATG2B,ATP6V1C2,ATP8A1,ATP8B1,ATRN,ATRNL1,ATXN1L,AUTS2,AVL9,B3GNT5,B4GALT1,B4GALT5,B4GALT6,BCAS3,BCL…
TF	Factor: Pax-6; motif: NNNNTTCACGCWTGANTKNNN; match class: 0	TF:M00097_0	7.83579e-59	AARS2,ABCA1,ABCA3,ABCC10,ABI2,ABL1,ACSL1,ACVR1,ACVR2A,ADAM11,ADAMTS3,ADAMTS5,ADAMTS6,ADARB1,ADNP,AFF2,AFF3,AGBL4,AKAP10,AKAP11,AKAP5,AKTIP,AMOT,AMOTL1,ANK2,ANKRA2,ANKRD50,ANKS4B,ANO5,ANTXR1,AP1AR,AP1G1,AP2B1,AP4E1,APC,APLNR,APOLD1,AQP9,ARHGEF26,ARHGEF37,ARHGEF6,ARID1A,ARL15,ARMC1,ARPP19,ASB3,ASH1L,ATF1,ATG12,ATG2B,ATG5,ATP2B2,ATP6V1C2,ATP8A1,ATRNL1,ATXN1,AVEN,AVL9,B3GAT1,B3GNT5,B4GALT1,B4GALT4,B4…
TF	Factor: Pax-6; motif: NNNNTTCACGCWTGANTKNNN	TF:M00097	7.83579e-59	AARS2,ABCA1,ABCA3,ABCC10,ABI2,ABL1,ACSL1,ACVR1,ACVR2A,ADAM11,ADAMTS3,ADAMTS5,ADAMTS6,ADARB1,ADNP,AFF2,AFF3,AGBL4,AKAP10,AKAP11,AKAP5,AKTIP,AMOT,AMOTL1,ANK2,ANKRA2,ANKRD50,ANKS4B,ANO5,ANTXR1,AP1AR,AP1G1,AP2B1,AP4E1,APC,APLNR,APOLD1,AQP9,ARHGEF26,ARHGEF37,ARHGEF6,ARID1A,ARL15,ARMC1,ARPP19,ASB3,ASH1L,ATF1,ATG12,ATG2B,ATG5,ATP2B2,ATP6V1C2,ATP8A1,ATRNL1,ATXN1,AVEN,AVL9,B3GAT1,B3GNT5,B4GALT1,B4GALT4,B4…
TF	Factor: myogenin; motif: CAGCTG	TF:M02101	5.68288e-58	AAK1,AARS2,ABCA1,ABCA3,ABCC10,ABCC4,ABI2,ABL1,ACVR1,ADAM11,ADAM9,ADAMTS3,ADAMTS5,ADAMTS6,ADAMTS9,ADARB1,ADNP,ADRA2A,ADRB1,AFF2,AIDA,AK2,AKAP5,AKTIP,ALG9,ALPK3,AMOT,AMOTL1,AMOTL2,ANK2,ANKRA2,ANKRD50,ANKRD52,ANKS4B,ANO5,AP1AR,AP2B1,AP4E1,APC,APLNR,AQP9,ARF4,ARFIP2,ARHGAP26,ARHGEF12,ARHGEF26,ARHGEF37,ARID1A,ARL10,ARL15,ARL4C,ARPP19,ASB3,ASCC3,ASH1L,ASPHD2,ATG12,ATG2B,ATG5,ATP2B2,ATP6V0A2,ATP6V1C2,AT…
TF	Factor: myogenin; motif: CAGCTG; match class: 1	TF:M02101_1	5.68288e-58	AAK1,AARS2,ABCA1,ABCA3,ABCC10,ABCC4,ABI2,ABL1,ACVR1,ADAM11,ADAM9,ADAMTS3,ADAMTS5,ADAMTS6,ADAMTS9,ADARB1,ADNP,ADRA2A,ADRB1,AFF2,AIDA,AK2,AKAP5,AKTIP,ALG9,ALPK3,AMOT,AMOTL1,AMOTL2,ANK2,ANKRA2,ANKRD50,ANKRD52,ANKS4B,ANO5,AP1AR,AP2B1,AP4E1,APC,APLNR,AQP9,ARF4,ARFIP2,ARHGAP26,ARHGEF12,ARHGEF26,ARHGEF37,ARID1A,ARL10,ARL15,ARL4C,ARPP19,ASB3,ASCC3,ASH1L,ASPHD2,ATG12,ATG2B,ATG5,ATP2B2,ATP6V0A2,ATP6V1C2,AT…
TF	Factor: myogenin; motif: CAGCTG; match class: 0	TF:M02101_0	5.68288e-58	AAK1,AARS2,ABCA1,ABCA3,ABCC10,ABCC4,ABI2,ABL1,ACVR1,ADAM11,ADAM9,ADAMTS3,ADAMTS5,ADAMTS6,ADAMTS9,ADARB1,ADNP,ADRA2A,ADRB1,AFF2,AIDA,AK2,AKAP5,AKTIP,ALG9,ALPK3,AMOT,AMOTL1,AMOTL2,ANK2,ANKRA2,ANKRD50,ANKRD52,ANKS4B,ANO5,AP1AR,AP2B1,AP4E1,APC,APLNR,AQP9,ARF4,ARFIP2,ARHGAP26,ARHGEF12,ARHGEF26,ARHGEF37,ARID1A,ARL10,ARL15,ARL4C,ARPP19,ASB3,ASCC3,ASH1L,ASPHD2,ATG12,ATG2B,ATG5,ATP2B2,ATP6V0A2,ATP6V1C2,AT…
TF	Factor: Churchill; motif: CGGGNN; match class: 0	TF:M00986_0	2.68955e-56	AAK1,AARS2,ABCA1,ABCA3,ABCC10,ABCC4,ABI2,ACSL1,ACVR2A,ACVR2B,ADAM11,ADAM9,ADAMTS14,ADAMTS3,ADAMTS5,ADAMTS9,ADARB1,ADNP,ADRA2A,ADRB1,AFAP1L2,AFF2,AFF3,AGBL4,AIDA,AK2,AKAP10,AKAP5,ALG9,ALPK3,AMOTL2,ANKRA2,ANKRD52,ANKS4B,ANTXR1,AP1AR,AP4E1,APLNR,ARF4,ARFIP2,ARHGAP26,ARHGEF12,ARHGEF37,ARHGEF6,ARL10,ARL4A,ARL4C,ARMC1,ARMC5,ARPP19,ASB3,ASCC3,ASPHD2,ATAD2B,ATG12,ATG2B,ATG5,ATP6V0A2,ATP6V1C2,ATP8A1,ATP8B…
TF	Factor: Churchill; motif: CGGGNN	TF:M00986	2.68955e-56	AAK1,AARS2,ABCA1,ABCA3,ABCC10,ABCC4,ABI2,ACSL1,ACVR2A,ACVR2B,ADAM11,ADAM9,ADAMTS14,ADAMTS3,ADAMTS5,ADAMTS9,ADARB1,ADNP,ADRA2A,ADRB1,AFAP1L2,AFF2,AFF3,AGBL4,AIDA,AK2,AKAP10,AKAP5,ALG9,ALPK3,AMOTL2,ANKRA2,ANKRD52,ANKS4B,ANTXR1,AP1AR,AP4E1,APLNR,ARF4,ARFIP2,ARHGAP26,ARHGEF12,ARHGEF37,ARHGEF6,ARL10,ARL4A,ARL4C,ARMC1,ARMC5,ARPP19,ASB3,ASCC3,ASPHD2,ATAD2B,ATG12,ATG2B,ATG5,ATP6V0A2,ATP6V1C2,ATP8A1,ATP8B…
TF	Factor: Sp1; motif: NNGGGGCGGGGNN; match class: 0	TF:M00932_0	2.82941e-55	AAK1,ABCA1,ABI2,ACSL1,ACVR2A,ACVR2B,ADAM11,ADAM9,ADAMTS14,ADAMTS5,ADAMTS9,ADARB1,ADRA2A,ADRB1,AFAP1L2,AFF2,AFF3,AGBL4,AIDA,AK2,AKTIP,AMOTL2,ANKRD52,AP1AR,AP4E1,APLNR,ARF4,ARFIP2,ARHGEF12,ARL10,ARL4A,ARL4C,ARMC1,ARPP19,ASB3,ASCC3,ASPHD2,ATAD2B,ATG12,ATG5,ATP6V0A2,ATP6V1C2,ATRN,ATRNL1,ATXN1L,AUTS2,AXIN2,B3GNT5,B4GALT1,B4GALT5,B4GALT6,BCAS2,BCCIP,BCL11A,BCL2L11,BET1L,BHMT,BMP7,BMPER,BNIP3L,BRD1,BRWD…
TF	Factor: Sp1; motif: NNGGGGCGGGGNN	TF:M00932	2.82941e-55	AAK1,ABCA1,ABI2,ACSL1,ACVR2A,ACVR2B,ADAM11,ADAM9,ADAMTS14,ADAMTS5,ADAMTS9,ADARB1,ADRA2A,ADRB1,AFAP1L2,AFF2,AFF3,AGBL4,AIDA,AK2,AKTIP,AMOTL2,ANKRD52,AP1AR,AP4E1,APLNR,ARF4,ARFIP2,ARHGEF12,ARL10,ARL4A,ARL4C,ARMC1,ARPP19,ASB3,ASCC3,ASPHD2,ATAD2B,ATG12,ATG5,ATP6V0A2,ATP6V1C2,ATRN,ATRNL1,ATXN1L,AUTS2,AXIN2,B3GNT5,B4GALT1,B4GALT5,B4GALT6,BCAS2,BCCIP,BCL11A,BCL2L11,BET1L,BHMT,BMP7,BMPER,BNIP3L,BRD1,BRWD…
TF	Factor: Sp1; motif: GGGGCGGGGC	TF:M00931	3.19009e-55	AAK1,ABCA1,ABI2,ACSL1,ACVR2A,ACVR2B,ADAM11,ADAM9,ADAMTS14,ADAMTS5,ADAMTS9,ADARB1,ADRA2A,ADRB1,AFAP1L2,AFF2,AFF3,AGBL4,AIDA,AK2,AKAP10,AKTIP,AMOTL2,ANKRD52,AP1AR,AP4E1,APLNR,ARF4,ARFIP2,ARHGEF12,ARL10,ARL4A,ARL4C,ARMC1,ARPP19,ASB3,ASCC3,ASPHD2,ATAD2B,ATG12,ATG5,ATP6V0A2,ATP6V1C2,ATRN,ATRNL1,ATXN1L,AUTS2,AXIN2,B3GNT5,B4GALT1,B4GALT5,B4GALT6,BCAS2,BCCIP,BCL11A,BCL2L11,BET1L,BHMT,BMP7,BMPER,BNIP3L,BR…
TF	Factor: Sp1; motif: GGGGCGGGGC; match class: 0	TF:M00931_0	3.19009e-55	AAK1,ABCA1,ABI2,ACSL1,ACVR2A,ACVR2B,ADAM11,ADAM9,ADAMTS14,ADAMTS5,ADAMTS9,ADARB1,ADRA2A,ADRB1,AFAP1L2,AFF2,AFF3,AGBL4,AIDA,AK2,AKAP10,AKTIP,AMOTL2,ANKRD52,AP1AR,AP4E1,APLNR,ARF4,ARFIP2,ARHGEF12,ARL10,ARL4A,ARL4C,ARMC1,ARPP19,ASB3,ASCC3,ASPHD2,ATAD2B,ATG12,ATG5,ATP6V0A2,ATP6V1C2,ATRN,ATRNL1,ATXN1L,AUTS2,AXIN2,B3GNT5,B4GALT1,B4GALT5,B4GALT6,BCAS2,BCCIP,BCL11A,BCL2L11,BET1L,BHMT,BMP7,BMPER,BNIP3L,BR…
TF	Factor: Sox-9; motif: NNNNNACAAARGNNSMN	TF:M07269	1.65504e-54	AAK1,AARS2,ABCA1,ABCA3,ABCC10,ACSL1,ACVR1,ACVR2A,ACVR2B,ADAM11,ADAM9,ADAMTS14,ADAMTS3,ADAMTS5,ADAMTS6,ADARB1,ADRA2A,AFF2,AFF3,AGBL4,AIDA,AK2,AKAP10,AKAP5,ALG9,ALPK3,AMOT,AMOTL1,ANKRA2,ANKRD50,AP1AR,AP2B1,AP4E1,APC,APLNR,APOLD1,AQP9,ARHGAP26,ARHGEF26,ARHGEF37,ARHGEF6,ARID1A,ARL15,ARL4C,ARMC1,ASB3,ASPHD2,ATAD2B,ATF1,ATP2B2,ATP6V0A2,ATP6V1C2,ATP7A,ATP8A1,ATRNL1,ATXN1,ATXN1L,AUTS2,AVEN,AVL9,AXIN2,B3G…
TF	Factor: Sox-9; motif: NNNNNACAAARGNNSMN; match class: 0	TF:M07269_0	1.65504e-54	AAK1,AARS2,ABCA1,ABCA3,ABCC10,ACSL1,ACVR1,ACVR2A,ACVR2B,ADAM11,ADAM9,ADAMTS14,ADAMTS3,ADAMTS5,ADAMTS6,ADARB1,ADRA2A,AFF2,AFF3,AGBL4,AIDA,AK2,AKAP10,AKAP5,ALG9,ALPK3,AMOT,AMOTL1,ANKRA2,ANKRD50,AP1AR,AP2B1,AP4E1,APC,APLNR,APOLD1,AQP9,ARHGAP26,ARHGEF26,ARHGEF37,ARHGEF6,ARID1A,ARL15,ARL4C,ARMC1,ASB3,ASPHD2,ATAD2B,ATF1,ATP2B2,ATP6V0A2,ATP6V1C2,ATP7A,ATP8A1,ATRNL1,ATXN1,ATXN1L,AUTS2,AVEN,AVL9,AXIN2,B3G…
TF	Factor: Sp1; motif: NGGGGGCGGGGYN	TF:M00196	3.27467e-54	AAK1,ABI2,ACSL1,ACVR2A,ACVR2B,ADAM11,ADAM9,ADAMTS14,ADAMTS5,ADAMTS9,ADARB1,ADRB1,AFAP1L2,AFF2,AFF3,AGBL4,AIDA,AK2,AKTIP,AMOTL2,ANKRD52,AP1AR,AP4E1,APLNR,ARF4,ARFIP2,ARHGEF12,ARL10,ARL4A,ARL4C,ARMC1,ARPP19,ASB3,ASCC3,ASPHD2,ATAD2B,ATG12,ATG5,ATP6V0A2,ATP6V1C2,ATRN,ATRNL1,ATXN1L,AUTS2,AXIN2,B3GNT5,B4GALT1,B4GALT5,B4GALT6,BCAS2,BCCIP,BCL11A,BCL2L11,BET1L,BHMT,BMP7,BMPER,BNIP3L,BRD1,BRWD1,C5ORF22,C9O…
TF	Factor: Sp1; motif: NGGGGGCGGGGYN; match class: 0	TF:M00196_0	3.27467e-54	AAK1,ABI2,ACSL1,ACVR2A,ACVR2B,ADAM11,ADAM9,ADAMTS14,ADAMTS5,ADAMTS9,ADARB1,ADRB1,AFAP1L2,AFF2,AFF3,AGBL4,AIDA,AK2,AKTIP,AMOTL2,ANKRD52,AP1AR,AP4E1,APLNR,ARF4,ARFIP2,ARHGEF12,ARL10,ARL4A,ARL4C,ARMC1,ARPP19,ASB3,ASCC3,ASPHD2,ATAD2B,ATG12,ATG5,ATP6V0A2,ATP6V1C2,ATRN,ATRNL1,ATXN1L,AUTS2,AXIN2,B3GNT5,B4GALT1,B4GALT5,B4GALT6,BCAS2,BCCIP,BCL11A,BCL2L11,BET1L,BHMT,BMP7,BMPER,BNIP3L,BRD1,BRWD1,C5ORF22,C9O…
TF	Factor: E2F-4; motif: NTTTCSCGCC; match class: 1	TF:M07380_1	7.61941e-54	AAK1,ABCC4,ABI2,ACSL1,ACVR2A,ADAMTS3,ADAMTS9,ADARB1,ADNP,ADRA2A,ADRB1,AFF3,AGBL4,AIDA,ANKRD52,AP1AR,AP4E1,APLNR,ARF4,ARFIP2,ARHGEF12,ARL10,ARMC1,ARMC5,ARPP19,ASB3,ASCC3,ATAD2B,ATG12,ATG2B,ATP6V1C2,ATP8A1,ATRN,ATRNL1,ATXN1L,AUTS2,AVL9,B3GNT5,B4GALT1,B4GALT5,B4GALT6,BCAS2,BCAS3,BCL11A,BCL2L11,BET1L,BHMT,BMP7,BMPER,BNIP3L,BRAP,BRWD1,C9ORF64,CADPS,CALCOCO2,CALCR,CAMK2N1,CAMK4,CAMKK2,CBFB,CBLB,CBLL1,C…
TF	Factor: Sp1; motif: NGGGGCGGGGN	TF:M07395	1.36983e-53	AAK1,ABCC4,ABI2,ACSL1,ACVR2A,ACVR2B,ADAM11,ADAM9,ADAMTS14,ADAMTS5,ADAMTS9,ADARB1,ADRA2A,ADRB1,AFAP1L2,AFF2,AFF3,AGBL4,AIDA,AK2,AKAP10,AKTIP,AMOTL2,ANKRD52,AP1AR,AP4E1,APLNR,ARF4,ARFIP2,ARHGEF12,ARL10,ARL4A,ARL4C,ARMC1,ARPP19,ASB3,ASCC3,ASPHD2,ATAD2B,ATG12,ATG5,ATP6V0A2,ATP6V1C2,ATRN,ATRNL1,ATXN1L,AUTS2,AXIN2,B3GNT5,B4GALT1,B4GALT5,B4GALT6,BCAS2,BCCIP,BCL11A,BCL2L11,BET1L,BHMT,BMP7,BMPER,BNIP3L,BR…
TF	Factor: Sp1; motif: NGGGGCGGGGN; match class: 0	TF:M07395_0	1.36983e-53	AAK1,ABCC4,ABI2,ACSL1,ACVR2A,ACVR2B,ADAM11,ADAM9,ADAMTS14,ADAMTS5,ADAMTS9,ADARB1,ADRA2A,ADRB1,AFAP1L2,AFF2,AFF3,AGBL4,AIDA,AK2,AKAP10,AKTIP,AMOTL2,ANKRD52,AP1AR,AP4E1,APLNR,ARF4,ARFIP2,ARHGEF12,ARL10,ARL4A,ARL4C,ARMC1,ARPP19,ASB3,ASCC3,ASPHD2,ATAD2B,ATG12,ATG5,ATP6V0A2,ATP6V1C2,ATRN,ATRNL1,ATXN1L,AUTS2,AXIN2,B3GNT5,B4GALT1,B4GALT5,B4GALT6,BCAS2,BCCIP,BCL11A,BCL2L11,BET1L,BHMT,BMP7,BMPER,BNIP3L,BR…
TF	Factor: TCF-7; motif: TCAAAG	TF:M00805	3.08696e-53	AAK1,ABCA1,ABCC10,ABCC4,ACSL1,ACVR1,ADAM9,ADAMTS6,ADAMTS9,ADARB1,ADNP,AFAP1L2,AIDA,AK2,AKAP10,AKAP11,AKAP5,AKTIP,ALPK3,AMOT,AMOTL1,ANK2,ANKRA2,ANKRD50,ANKS4B,ANO5,ANTXR1,AP1G1,APC,APOLD1,AQP9,ARFIP2,ARHGAP26,ARHGEF12,ARHGEF37,ARHGEF6,ARID1A,ARL15,ARL4A,ARL4C,ARMC1,ARMC5,ASCC3,ASH1L,ATF1,ATG12,ATG5,ATP2B2,ATP7A,ATXN1,AUTS2,AVL9,AXIN2,B3GAT1,B3GNT5,B4GALT1,B4GALT4,B4GALT5,B4GALT6,BACH2,BCAS2,BCCIP,…
TF	Factor: TCF-7; motif: TCAAAG; match class: 0	TF:M00805_0	3.08696e-53	AAK1,ABCA1,ABCC10,ABCC4,ACSL1,ACVR1,ADAM9,ADAMTS6,ADAMTS9,ADARB1,ADNP,AFAP1L2,AIDA,AK2,AKAP10,AKAP11,AKAP5,AKTIP,ALPK3,AMOT,AMOTL1,ANK2,ANKRA2,ANKRD50,ANKS4B,ANO5,ANTXR1,AP1G1,APC,APOLD1,AQP9,ARFIP2,ARHGAP26,ARHGEF12,ARHGEF37,ARHGEF6,ARID1A,ARL15,ARL4A,ARL4C,ARMC1,ARMC5,ASCC3,ASH1L,ATF1,ATG12,ATG5,ATP2B2,ATP7A,ATXN1,AUTS2,AVL9,AXIN2,B3GAT1,B3GNT5,B4GALT1,B4GALT4,B4GALT5,B4GALT6,BACH2,BCAS2,BCCIP,…
TF	Factor: Elk-1; motif: GGAAGN; match class: 0	TF:M03819_0	3.63286e-53	AAK1,AARS2,ABCA3,ABCC4,ABI2,ACSL1,ADAMTS3,ADAMTS5,ADAMTS6,ADAMTS9,ADNP,AFAP1L2,AFF2,AFF3,AGBL4,AIDA,AKAP10,AKAP5,AKTIP,ALG9,AMOT,AMOTL1,ANKRA2,ANKRD22,ANKRD50,ANKS4B,ANO5,ANTXR1,AP2B1,AP4E1,APC,APLNR,ARF4,ARFIP2,ARHGAP26,ARHGEF12,ARHGEF26,ARHGEF37,ARHGEF6,ARID1A,ARL10,ARL15,ARL4A,ARL4C,ARMC1,ARMC5,ARPP19,ASH1L,ATF1,ATG12,ATG2B,ATP2B2,ATP6V0A2,ATP6V1C2,ATP7A,ATP8A1,ATRNL1,ATXN1,AUTS2,B4GALT1,B4GAL…
TF	Factor: Elk-1; motif: GGAAGN	TF:M03819	3.63286e-53	AAK1,AARS2,ABCA3,ABCC4,ABI2,ACSL1,ADAMTS3,ADAMTS5,ADAMTS6,ADAMTS9,ADNP,AFAP1L2,AFF2,AFF3,AGBL4,AIDA,AKAP10,AKAP5,AKTIP,ALG9,AMOT,AMOTL1,ANKRA2,ANKRD22,ANKRD50,ANKS4B,ANO5,ANTXR1,AP2B1,AP4E1,APC,APLNR,ARF4,ARFIP2,ARHGAP26,ARHGEF12,ARHGEF26,ARHGEF37,ARHGEF6,ARID1A,ARL10,ARL15,ARL4A,ARL4C,ARMC1,ARMC5,ARPP19,ASH1L,ATF1,ATG12,ATG2B,ATP2B2,ATP6V0A2,ATP6V1C2,ATP7A,ATP8A1,ATRNL1,ATXN1,AUTS2,B4GALT1,B4GAL…
TF	Factor: Pax-3; motif: TCGTCACRCTTHM	TF:M00360	1.2788e-52	AAK1,ABCA1,ABCA3,ABCC10,ABCC4,ABI2,ABL1,ACSL1,ACVR1,ADAM9,ADAMTS14,ADAMTS3,ADAMTS5,ADAMTS9,ADARB1,ADNP,ADRA2A,ADRB1,AFAP1L2,AFF3,AGBL4,AIDA,AKAP10,AKAP5,ALG9,ALPK3,AMOT,AMOTL1,AMOTL2,ANKRD52,AP1AR,AP1G1,AP4E1,APLNR,AQP9,ARF4,ARFIP2,ARHGAP26,ARHGEF12,ARHGEF6,ARL10,ARL4C,ARMC1,ARPP19,ASCC3,ASPHD2,ATAD2B,ATF1,ATG12,ATP2B2,ATP6V1C2,ATP8A1,ATP8B1,ATRN,ATRNL1,AUTS2,AVL9,AXIN2,B3GAT1,B3GNT5,B4GALT1,BACH…
TF	Factor: Pax-3; motif: TCGTCACRCTTHM; match class: 0	TF:M00360_0	1.2788e-52	AAK1,ABCA1,ABCA3,ABCC10,ABCC4,ABI2,ABL1,ACSL1,ACVR1,ADAM9,ADAMTS14,ADAMTS3,ADAMTS5,ADAMTS9,ADARB1,ADNP,ADRA2A,ADRB1,AFAP1L2,AFF3,AGBL4,AIDA,AKAP10,AKAP5,ALG9,ALPK3,AMOT,AMOTL1,AMOTL2,ANKRD52,AP1AR,AP1G1,AP4E1,APLNR,AQP9,ARF4,ARFIP2,ARHGAP26,ARHGEF12,ARHGEF6,ARL10,ARL4C,ARMC1,ARPP19,ASCC3,ASPHD2,ATAD2B,ATF1,ATG12,ATP2B2,ATP6V1C2,ATP8A1,ATP8B1,ATRN,ATRNL1,AUTS2,AVL9,AXIN2,B3GAT1,B3GNT5,B4GALT1,BACH…
TF	Factor: E2F-4; motif: GCGGGAAANA; match class: 0	TF:M02090_0	1.45891e-50	AAK1,ABCA3,ABCC4,ACSL1,ACVR1,ACVR2A,ACVR2B,ADAM11,ADAM9,ADAMTS14,ADAMTS3,ADAMTS5,ADAMTS6,ADAMTS9,ADARB1,ADRA2A,ADRB1,AFAP1L2,AFF2,AFF3,AGBL4,AIDA,AK2,ALG9,ALPK3,AMOT,AMOTL2,ANK2,ANKRD52,ANKS4B,AP1AR,AP4E1,APLNR,ARFIP2,ARHGEF12,ARHGEF6,ARL10,ARL4C,ARMC1,ARMC5,ASB3,ASPHD2,ATAD2B,ATG12,ATG2B,ATG5,ATP6V0A2,ATP8A1,ATRN,ATRNL1,ATXN1L,AUTS2,AVEN,AVL9,AXIN2,B3GAT1,B3GNT5,B4GALT1,B4GALT6,BAIAP2,BCAS3,BCL1…
TF	Factor: E2F-4; motif: GCGGGAAANA	TF:M02090	1.45891e-50	AAK1,ABCA3,ABCC4,ACSL1,ACVR1,ACVR2A,ACVR2B,ADAM11,ADAM9,ADAMTS14,ADAMTS3,ADAMTS5,ADAMTS6,ADAMTS9,ADARB1,ADRA2A,ADRB1,AFAP1L2,AFF2,AFF3,AGBL4,AIDA,AK2,ALG9,ALPK3,AMOT,AMOTL2,ANK2,ANKRD52,ANKS4B,AP1AR,AP4E1,APLNR,ARFIP2,ARHGEF12,ARHGEF6,ARL10,ARL4C,ARMC1,ARMC5,ASB3,ASPHD2,ATAD2B,ATG12,ATG2B,ATG5,ATP6V0A2,ATP8A1,ATRN,ATRNL1,ATXN1L,AUTS2,AVEN,AVL9,AXIN2,B3GAT1,B3GNT5,B4GALT1,B4GALT6,BAIAP2,BCAS3,BCL1…
TF	Factor: Churchill; motif: CGGGNN; match class: 1	TF:M00986_1	2.32228e-50	AAK1,AARS2,ABCA1,ABCC10,ABCC4,ABI2,ACSL1,ACVR2A,ACVR2B,ADAM11,ADAM9,ADAMTS14,ADAMTS3,ADAMTS5,ADAMTS9,ADRA2A,ADRB1,AFAP1L2,AFF2,AFF3,AGBL4,AK2,ALG9,AMOTL2,ANKRD52,AP4E1,APLNR,ARF4,ARFIP2,ARHGAP26,ARHGEF12,ARHGEF6,ARL10,ARL4A,ARL4C,ARMC1,ARMC5,ASPHD2,ATAD2B,ATG12,ATG2B,ATG5,ATP6V0A2,ATP6V1C2,ATP8A1,ATP8B1,ATRN,ATRNL1,ATXN1L,AUTS2,AVEN,AXIN2,B3GAT1,B3GNT5,B4GALT1,B4GALT5,B4GALT6,BAIAP2,BCAS3,BCL11A,…
TF	Factor: E2F-1; motif: NNNSSCGCSAANN	TF:M07250	7.17407e-49	AAK1,ABCC10,ABI2,ACVR2A,ACVR2B,ADAMTS3,ADARB1,ADRA2A,AFF2,AFF3,AGBL4,ANKRD52,ANKS4B,AP1AR,AP4E1,ARF4,ARFIP2,ARHGEF12,ARL10,ARMC1,ASCC3,ATAD2B,ATG2B,ATG5,ATP8A1,ATP8B1,ATRN,ATRNL1,ATXN1L,AVEN,AXIN2,B4GALT1,B4GALT5,BACH2,BCAS2,BCAS3,BCL11A,BCL2L11,BEND4,BHMT,BMP7,BMPER,BNIP3L,BRAP,BRD1,BRWD1,C1ORF115,C4ORF19,C9ORF64,C9ORF72,CA10,CACNA1C,CACNA2D2,CADM1,CADPS,CALCR,CAMK2N1,CAPN7,CAT,CBLB,CBLL1,CBX1,C…
TF	Factor: E2F-1; motif: NNNSSCGCSAANN; match class: 0	TF:M07250_0	7.17407e-49	AAK1,ABCC10,ABI2,ACVR2A,ACVR2B,ADAMTS3,ADARB1,ADRA2A,AFF2,AFF3,AGBL4,ANKRD52,ANKS4B,AP1AR,AP4E1,ARF4,ARFIP2,ARHGEF12,ARL10,ARMC1,ASCC3,ATAD2B,ATG2B,ATG5,ATP8A1,ATP8B1,ATRN,ATRNL1,ATXN1L,AVEN,AXIN2,B4GALT1,B4GALT5,BACH2,BCAS2,BCAS3,BCL11A,BCL2L11,BEND4,BHMT,BMP7,BMPER,BNIP3L,BRAP,BRD1,BRWD1,C1ORF115,C4ORF19,C9ORF64,C9ORF72,CA10,CACNA1C,CACNA2D2,CADM1,CADPS,CALCR,CAMK2N1,CAPN7,CAT,CBLB,CBLL1,CBX1,C…
TF	Factor: MAFB; motif: NTCAGCN	TF:M08888	1.49527e-47	AAK1,AARS2,ABCA1,ABCA3,ABCC10,ABCC4,ABI2,ABL1,ACSL1,ACVR1,ADAM11,ADAM9,ADAMTS3,ADAMTS6,ADAMTS9,ADARB1,ADNP,ADRA2A,AFAP1L2,AFF3,AK2,AKAP10,AKTIP,ALG9,ALPK3,AMOTL1,AMOTL2,ANK2,ANKRA2,ANKRD22,ANKRD52,ANKS4B,ANO5,ANTXR1,AP1G1,AP2B1,APC,APLNR,AQP9,ARHGAP26,ARHGEF12,ARHGEF26,ARHGEF37,ARID1A,ARL10,ARL15,ARL4A,ARL4C,ARMC1,ARPP19,ASB3,ASH1L,ATAD2B,ATF1,ATG12,ATG2B,ATG5,ATP2B2,ATP6V1C2,ATP7A,ATP8B1,ATRN,AT…
TF	Factor: MAFB; motif: NTCAGCN; match class: 0	TF:M08888_0	1.49527e-47	AAK1,AARS2,ABCA1,ABCA3,ABCC10,ABCC4,ABI2,ABL1,ACSL1,ACVR1,ADAM11,ADAM9,ADAMTS3,ADAMTS6,ADAMTS9,ADARB1,ADNP,ADRA2A,AFAP1L2,AFF3,AK2,AKAP10,AKTIP,ALG9,ALPK3,AMOTL1,AMOTL2,ANK2,ANKRA2,ANKRD22,ANKRD52,ANKS4B,ANO5,ANTXR1,AP1G1,AP2B1,APC,APLNR,AQP9,ARHGAP26,ARHGEF12,ARHGEF26,ARHGEF37,ARID1A,ARL10,ARL15,ARL4A,ARL4C,ARMC1,ARPP19,ASB3,ASH1L,ATAD2B,ATF1,ATG12,ATG2B,ATG5,ATP2B2,ATP6V1C2,ATP7A,ATP8B1,ATRN,AT…
TF	Factor: Sp1; motif: NGGGGCGGGGN; match class: 1	TF:M07395_1	1.10621e-43	AAK1,ABI2,ADAMTS5,ADARB1,ADRA2A,ADRB1,AFAP1L2,AFF3,AGBL4,AMOTL2,AP1AR,AP4E1,ARF4,ARFIP2,ARHGEF12,ARL10,ARL4A,ARL4C,ARMC1,ARPP19,ASB3,ASPHD2,ATAD2B,ATG12,ATP6V0A2,ATP6V1C2,ATRN,ATRNL1,ATXN1L,AUTS2,B4GALT1,B4GALT5,B4GALT6,BCL11A,BCL2L11,BHMT,BMP7,BMPER,BNIP3L,BRD1,BRWD1,C1ORF115,C9ORF64,CACNA2D2,CADM1,CADPS,CALCOCO2,CALCR,CAMK2N1,CAMK4,CBLB,CCDC43,CCNJ,CCNK,CCPG1,CDC37L1,CDC6,CDCA7,CDK1,CDK12,CDK19…
TF	Factor: Cdx-1; motif: TTTATK; match class: 1	TF:M02086_1	1.26575e-42	ABCA1,ABCC10,ABL1,ACVR1,ACVR2B,ADAMTS14,ADAMTS3,ADAMTS9,ADARB1,ADNP,AFF2,AKAP10,AKAP11,AKAP5,AKTIP,ALG9,AMOT,AMOTL1,ANK2,ANKRA2,ANKRD22,ANKRD50,ANKS4B,ANO5,ANTXR1,APOLD1,AQP9,ARF4,ARHGAP26,ARHGEF26,ARL15,ARL4C,ARMC1,ASCC3,ASH1L,ATF1,ATP2B2,ATP6V0A2,ATP6V1C2,ATXN1,AUTS2,AVEN,AVL9,AXIN2,B4GALT4,BCAS2,BCAS3,BCL11A,BCLAF1,BDKRB2,BEND4,BET1L,BMPER,BMPR2,BNC2,BNIP3L,BRD1,BRWD3,BTBD3,C1GALT1,C1QTNF7,C9O…
TF	Factor: Pax-5; motif: BCNNNRNGCANBGNTGNRTAGCSGCHNB; match class: 0	TF:M00143_0	2.6336e-42	AAK1,AARS2,ABCA1,ABCA3,ABCC10,ABCC4,ABL1,ACSL1,ACVR1,ACVR2A,ACVR2B,ADAM11,ADAM9,ADAMTS14,ADAMTS3,ADAMTS5,ADAMTS9,ADARB1,ADNP,ADRA2A,ADRB1,AFAP1L2,AFF2,AFF3,AGBL4,AIDA,AK2,AKAP10,AKTIP,ALG9,ALPK3,AMOTL1,AMOTL2,ANKRA2,ANKRD50,ANKRD52,ANKS4B,AP1AR,AP1G1,AP4E1,APC,APLNR,APOLD1,ARF4,ARFIP2,ARHGAP26,ARHGEF12,ARHGEF26,ARHGEF37,ARL10,ARL4A,ARMC1,ARPP19,ASB3,ASPHD2,ATAD2B,ATF1,ATG12,ATG2B,ATP2B2,ATP6V0A2,…
TF	Factor: Pax-5; motif: BCNNNRNGCANBGNTGNRTAGCSGCHNB	TF:M00143	2.6336e-42	AAK1,AARS2,ABCA1,ABCA3,ABCC10,ABCC4,ABL1,ACSL1,ACVR1,ACVR2A,ACVR2B,ADAM11,ADAM9,ADAMTS14,ADAMTS3,ADAMTS5,ADAMTS9,ADARB1,ADNP,ADRA2A,ADRB1,AFAP1L2,AFF2,AFF3,AGBL4,AIDA,AK2,AKAP10,AKTIP,ALG9,ALPK3,AMOTL1,AMOTL2,ANKRA2,ANKRD50,ANKRD52,ANKS4B,AP1AR,AP1G1,AP4E1,APC,APLNR,APOLD1,ARF4,ARFIP2,ARHGAP26,ARHGEF12,ARHGEF26,ARHGEF37,ARL10,ARL4A,ARMC1,ARPP19,ASB3,ASPHD2,ATAD2B,ATF1,ATG12,ATG2B,ATP2B2,ATP6V0A2,…
TF	Factor: Msx-2; motif: NNNGACYAATTAGYNNT; match class: 0	TF:M01393_0	6.18437e-42	ABCA3,ABCC10,ABI2,ACVR2B,ADAMTS6,ADNP,AFF3,AGBL4,AIDA,AKAP10,AKAP11,AKAP5,AKTIP,ALG9,AMOT,AMOTL2,ANK2,ANKRA2,ANKRD50,ANKS4B,ANO5,ANTXR1,AP2B1,AP4E1,APC,APLNR,APOLD1,ARHGAP26,ARL15,ARL4C,ARMC1,ASCC3,ASH1L,ATF1,ATP2B2,ATP6V1C2,ATP7A,ATP8B1,ATRNL1,ATXN1,AUTS2,AVEN,B4GALT1,B4GALT6,BACH2,BCLAF1,BDKRB2,BEND4,BMPER,BMPR2,BNC2,BNIP3L,BRWD3,BTBD3,C1QTNF7,C4ORF19,C9ORF72,CA10,CACNA1C,CACNB2,CADM1,CADM2,CAD…
TF	Factor: Msx-2; motif: NNNGACYAATTAGYNNT	TF:M01393	6.18437e-42	ABCA3,ABCC10,ABI2,ACVR2B,ADAMTS6,ADNP,AFF3,AGBL4,AIDA,AKAP10,AKAP11,AKAP5,AKTIP,ALG9,AMOT,AMOTL2,ANK2,ANKRA2,ANKRD50,ANKS4B,ANO5,ANTXR1,AP2B1,AP4E1,APC,APLNR,APOLD1,ARHGAP26,ARL15,ARL4C,ARMC1,ASCC3,ASH1L,ATF1,ATP2B2,ATP6V1C2,ATP7A,ATP8B1,ATRNL1,ATXN1,AUTS2,AVEN,B4GALT1,B4GALT6,BACH2,BCLAF1,BDKRB2,BEND4,BMPER,BMPR2,BNC2,BNIP3L,BRWD3,BTBD3,C1QTNF7,C4ORF19,C9ORF72,CA10,CACNA1C,CACNB2,CADM1,CADM2,CAD…
TF	Factor: AP-2alpha; motif: NSCCNCRGGSN; match class: 0	TF:M07348_0	7.45283e-42	AAK1,AARS2,ABI2,ACSL1,ACVR1,ACVR2A,ACVR2B,ADAM9,ADAMTS14,ADAMTS3,ADRA2A,ADRB1,AFAP1L2,AFF2,AGBL4,AMOTL2,ANKRD52,ANKS4B,AP1AR,AP4E1,ARF4,ARFIP2,ARHGAP26,ARHGEF12,ARHGEF37,ARL10,ARL4A,ARMC5,ARPP19,ASH1L,ASPHD2,ATAD2B,ATG12,ATG5,ATP2B2,ATP6V1C2,ATP8A1,ATP8B1,ATRN,ATRNL1,ATXN1L,AVEN,B3GAT1,B3GNT5,B4GALT1,BCAS3,BCL11A,BCL2L11,BET1L,BHMT,BMP7,BMPER,BNIP3L,BRWD1,C1ORF115,CA10,CACNA2D2,CADM1,CAMK2N1,CAMK…
TF	Factor: AP-2alpha; motif: NSCCNCRGGSN	TF:M07348	7.45283e-42	AAK1,AARS2,ABI2,ACSL1,ACVR1,ACVR2A,ACVR2B,ADAM9,ADAMTS14,ADAMTS3,ADRA2A,ADRB1,AFAP1L2,AFF2,AGBL4,AMOTL2,ANKRD52,ANKS4B,AP1AR,AP4E1,ARF4,ARFIP2,ARHGAP26,ARHGEF12,ARHGEF37,ARL10,ARL4A,ARMC5,ARPP19,ASH1L,ASPHD2,ATAD2B,ATG12,ATG5,ATP2B2,ATP6V1C2,ATP8A1,ATP8B1,ATRN,ATRNL1,ATXN1L,AVEN,B3GAT1,B3GNT5,B4GALT1,BCAS3,BCL11A,BCL2L11,BET1L,BHMT,BMP7,BMPER,BNIP3L,BRWD1,C1ORF115,CA10,CACNA2D2,CADM1,CAMK2N1,CAMK…
TF	Factor: Lhx2; motif: WATTAN	TF:M07047	1.6839e-40	AARS2,ABCC10,ABI2,ABL1,ACVR1,ACVR2B,ADAM11,ADAMTS6,ADNP,AFF2,AGBL4,AIDA,AKAP10,AKAP5,AKTIP,AMOT,AMOTL2,ANK2,ANKRA2,ANKRD22,ANKRD50,ANKS4B,ANTXR1,AP1G1,AP2B1,AP4E1,APC,AQP9,ARHGAP26,ARHGEF6,ARID1A,ARL15,ARMC1,ARPP19,ASCC3,ATF1,ATG5,ATP7A,ATRNL1,ATXN1,AVEN,B4GALT4,B4GALT6,BACH2,BCAS3,BCL11A,BDKRB2,BEND4,BET1L,BMPER,BMPR2,BNIP3L,BRAP,BRWD3,BTBD3,C1GALT1,C1QTNF7,CA10,CACNA1C,CACNB2,CADM1,CADM2,CADPS,…
TF	Factor: Lhx2; motif: WATTAN; match class: 0	TF:M07047_0	1.6839e-40	AARS2,ABCC10,ABI2,ABL1,ACVR1,ACVR2B,ADAM11,ADAMTS6,ADNP,AFF2,AGBL4,AIDA,AKAP10,AKAP5,AKTIP,AMOT,AMOTL2,ANK2,ANKRA2,ANKRD22,ANKRD50,ANKS4B,ANTXR1,AP1G1,AP2B1,AP4E1,APC,AQP9,ARHGAP26,ARHGEF6,ARID1A,ARL15,ARMC1,ARPP19,ASCC3,ATF1,ATG5,ATP7A,ATRNL1,ATXN1,AVEN,B4GALT4,B4GALT6,BACH2,BCAS3,BCL11A,BDKRB2,BEND4,BET1L,BMPER,BMPR2,BNIP3L,BRAP,BRWD3,BTBD3,C1GALT1,C1QTNF7,CA10,CACNA1C,CACNB2,CADM1,CADM2,CADPS,…
TF	Factor: Sp1; motif: CCCCGCCCCN	TF:M00933	1.97562e-40	AARS2,ABI2,ACSL1,ACVR2A,ACVR2B,ADAM11,ADAMTS5,ADAMTS9,ADARB1,ADRB1,AFAP1L2,AFF2,AFF3,AIDA,AK2,AKTIP,AMOTL2,ANKRD52,AP1AR,AP4E1,APLNR,ARF4,ARFIP2,ARHGEF26,ARL4A,ARL4C,ARMC1,ARMC5,ARPP19,ASB3,ASPHD2,ATAD2B,ATG12,ATG5,ATP6V0A2,ATP6V1C2,ATRN,ATRNL1,ATXN1L,AUTS2,AXIN2,B4GALT1,B4GALT5,B4GALT6,BCAS2,BCCIP,BCL11A,BCL2L11,BHMT,BMP7,BMPER,BNC2,BNIP3L,BRD1,BRWD1,C9ORF64,CA10,CACNA2D2,CADM1,CADPS,CALCR,CALU,…
TF	Factor: Sp1; motif: CCCCGCCCCN; match class: 0	TF:M00933_0	1.97562e-40	AARS2,ABI2,ACSL1,ACVR2A,ACVR2B,ADAM11,ADAMTS5,ADAMTS9,ADARB1,ADRB1,AFAP1L2,AFF2,AFF3,AIDA,AK2,AKTIP,AMOTL2,ANKRD52,AP1AR,AP4E1,APLNR,ARF4,ARFIP2,ARHGEF26,ARL4A,ARL4C,ARMC1,ARMC5,ARPP19,ASB3,ASPHD2,ATAD2B,ATG12,ATG5,ATP6V0A2,ATP6V1C2,ATRN,ATRNL1,ATXN1L,AUTS2,AXIN2,B4GALT1,B4GALT5,B4GALT6,BCAS2,BCCIP,BCL11A,BCL2L11,BHMT,BMP7,BMPER,BNC2,BNIP3L,BRD1,BRWD1,C9ORF64,CA10,CACNA2D2,CADM1,CADPS,CALCR,CALU,…
TF	Factor: AP2; motif: GCCYGSGGSN; match class: 1	TF:M08867_1	4.15162e-39	AAK1,ABCC4,ABI2,ACSL1,ACVR2A,ADAM11,ADAM9,ADAMTS14,ADAMTS3,ADAMTS5,ADAMTS9,ADRA2A,AFAP1L2,AFF2,AGBL4,AMOTL2,ANKRD52,AP1AR,ARF4,ARHGAP26,ARHGEF12,ARHGEF37,ARL10,ARL4A,ARL4C,ARPP19,ASPHD2,ATAD2B,ATG12,ATRNL1,ATXN1L,B4GALT1,BCAS3,BCL11A,BCL2L11,BHMT,BMP7,BRWD1,CA10,CACNA2D2,CADPS,CAMK4,CAT,CBLB,CCDC117,CCDC43,CCDC59,CCDC85A,CCNK,CCPG1,CDC27,CDC6,CDK1,CDK12,CEP112,CERS6,CFDP1,CHAC2,CHD5,CHKA,CHMP2B,C…
TF	Factor: E2F-1; motif: TTGGCGCGRAANNGNM	TF:M00938	8.4663e-38	AARS2,ABCA1,ABCA3,ABI2,ACVR2B,ADAM11,ADAM9,ADAMTS14,ADAMTS3,ADAMTS5,ADARB1,ADRA2A,AFF2,AFF3,AIDA,AKTIP,AP1AR,AP4E1,ARFIP2,ARHGEF6,ARL10,ARL4A,ARMC1,ARMC5,ARPP19,ASB3,ASCC3,ATAD2B,ATG2B,ATP8A1,ATP8B1,ATRN,ATRNL1,ATXN1L,AVEN,B4GALT1,B4GALT6,BCAS2,BCAS3,BCL11A,BCL2L11,BHMT,BRAP,BRWD1,C1ORF115,C5ORF22,C9ORF72,CA10,CACHD1,CADM1,CADPS,CAMK4,CBFB,CBLB,CBLL1,CBX1,CCDC59,CCDC85A,CCNE2,CCNJ,CCNJL,CCNK,CCP1…
TF	Factor: E2F-1; motif: TTGGCGCGRAANNGNM; match class: 0	TF:M00938_0	8.4663e-38	AARS2,ABCA1,ABCA3,ABI2,ACVR2B,ADAM11,ADAM9,ADAMTS14,ADAMTS3,ADAMTS5,ADARB1,ADRA2A,AFF2,AFF3,AIDA,AKTIP,AP1AR,AP4E1,ARFIP2,ARHGEF6,ARL10,ARL4A,ARMC1,ARMC5,ARPP19,ASB3,ASCC3,ATAD2B,ATG2B,ATP8A1,ATP8B1,ATRN,ATRNL1,ATXN1L,AVEN,B4GALT1,B4GALT6,BCAS2,BCAS3,BCL11A,BCL2L11,BHMT,BRAP,BRWD1,C1ORF115,C5ORF22,C9ORF72,CA10,CACHD1,CADM1,CADPS,CAMK4,CBFB,CBLB,CBLL1,CBX1,CCDC59,CCDC85A,CCNE2,CCNJ,CCNJL,CCNK,CCP1…
TF	Factor: Sp1; motif: GGGGCGGGGT	TF:M00008	1.2485e-37	ABCA1,ABCC4,ABI2,ACSL1,ACVR2A,ACVR2B,ADAMTS9,ADARB1,ADRB1,AFAP1L2,AFF3,AIDA,AK2,AKTIP,ALPK3,AMOTL2,ANKRD52,AP1AR,AP2B1,APLNR,ARF4,ARFIP2,ARL4A,ARMC1,ASB3,ATAD2B,ATG12,ATG5,ATP6V0A2,ATP6V1C2,ATP8B1,ATRN,ATRNL1,ATXN1L,AUTS2,AVEN,B4GALT1,B4GALT5,B4GALT6,BAIAP2,BCAS2,BCL2L11,BEST4,BHMT,BMPER,BRD1,C9ORF64,CACNA2D2,CADM1,CADPS,CALCRL,CALD1,CAMK2N1,CAMK4,CAPN7,CAT,CBFB,CBLB,CBLL1,CCDC43,CCDC85A,CCNE2,CC…
TF	Factor: Sp1; motif: GGGGCGGGGT; match class: 0	TF:M00008_0	1.2485e-37	ABCA1,ABCC4,ABI2,ACSL1,ACVR2A,ACVR2B,ADAMTS9,ADARB1,ADRB1,AFAP1L2,AFF3,AIDA,AK2,AKTIP,ALPK3,AMOTL2,ANKRD52,AP1AR,AP2B1,APLNR,ARF4,ARFIP2,ARL4A,ARMC1,ASB3,ATAD2B,ATG12,ATG5,ATP6V0A2,ATP6V1C2,ATP8B1,ATRN,ATRNL1,ATXN1L,AUTS2,AVEN,B4GALT1,B4GALT5,B4GALT6,BAIAP2,BCAS2,BCL2L11,BEST4,BHMT,BMPER,BRD1,C9ORF64,CACNA2D2,CADM1,CADPS,CALCRL,CALD1,CAMK2N1,CAMK4,CAPN7,CAT,CBFB,CBLB,CBLL1,CCDC43,CCDC85A,CCNE2,CC…
TF	Factor: Sp1; motif: NGGGGGCGGGGYN; match class: 1	TF:M00196_1	2.90226e-37	AAK1,ABI2,ACVR2B,ADAMTS9,ADARB1,ADRB1,AFAP1L2,AFF3,AK2,ARF4,ARFIP2,ARL10,ARL4A,ARL4C,ARPP19,ASB3,ASPHD2,ATAD2B,ATG12,ATP6V0A2,ATP6V1C2,ATRNL1,ATXN1L,AUTS2,B4GALT1,B4GALT5,BCL11A,BCL2L11,BHMT,BMP7,BMPER,BNIP3L,BRD1,BRWD1,C9ORF64,CACNA2D2,CADM1,CALCR,CAMK2N1,CAMK4,CBLB,CCNJ,CCPG1,CDC37L1,CDC6,CDCA7,CDK12,CDK19,CDYL2,CHD5,CHFR,CHKA,CHURC1,CLCN5,CLK4,CMTM4,CNOT6,COPS7B,CPE,CREB3L2,CRKL,CRMP1,CRTC2,CS…
TF	Factor: NF-E4; motif: GTGAGGS; match class: 0	TF:M08826_0	3.63402e-37	AARS2,ABCA3,ABCC4,ABI2,ABL1,ACSL1,ACVR2A,ACVR2B,ADAM11,ADAMTS14,ADAMTS3,ADAMTS5,ADAMTS9,ADARB1,ADNP,ADRA2A,ADRB1,AFAP1L2,AGBL4,AK2,AKAP11,AKAP5,ALG9,AMOT,AMOTL1,ANK2,ANKRA2,ANKS4B,ANO5,ANTXR1,AP2B1,AP4E1,APC,APOLD1,ARF4,ARFIP2,ARHGAP26,ARHGEF12,ARHGEF37,ARHGEF6,ARL4A,ARL4C,ARMC1,ARMC5,ARPP19,ASB3,ASCC3,ASH1L,ATAD2B,ATF1,ATG12,ATG2B,ATG5,ATP6V0A2,ATP8B1,ATRN,ATRNL1,ATXN1L,AUTS2,AVEN,AVL9,B3GNT5,B4…
TF	Factor: NF-E4; motif: GTGAGGS	TF:M08826	3.63402e-37	AARS2,ABCA3,ABCC4,ABI2,ABL1,ACSL1,ACVR2A,ACVR2B,ADAM11,ADAMTS14,ADAMTS3,ADAMTS5,ADAMTS9,ADARB1,ADNP,ADRA2A,ADRB1,AFAP1L2,AGBL4,AK2,AKAP11,AKAP5,ALG9,AMOT,AMOTL1,ANK2,ANKRA2,ANKS4B,ANO5,ANTXR1,AP2B1,AP4E1,APC,APOLD1,ARF4,ARFIP2,ARHGAP26,ARHGEF12,ARHGEF37,ARHGEF6,ARL4A,ARL4C,ARMC1,ARMC5,ARPP19,ASB3,ASCC3,ASH1L,ATAD2B,ATF1,ATG12,ATG2B,ATG5,ATP6V0A2,ATP8B1,ATRN,ATRNL1,ATXN1L,AUTS2,AVEN,AVL9,B3GNT5,B4…
TF	Factor: Sp1; motif: GGGGCGGGGC; match class: 1	TF:M00931_1	2.57462e-36	AAK1,ABI2,ADARB1,ADRA2A,ADRB1,AFAP1L2,AFF3,AGBL4,AIDA,AK2,ARF4,ARFIP2,ARHGEF12,ARL4A,ARL4C,ARPP19,ASB3,ASPHD2,ATAD2B,ATG12,ATP6V0A2,ATP6V1C2,ATRNL1,ATXN1L,AUTS2,B4GALT1,B4GALT5,B4GALT6,BCL11A,BCL2L11,BHMT,BMP7,BMPER,BNIP3L,BRD1,BRWD1,C9ORF64,CACNA2D2,CADM1,CALCR,CALCRL,CAMK4,CBLB,CCDC43,CCNJ,CCPG1,CDC37L1,CDC6,CDCA7,CDK12,CDK19,CDYL2,CFL2,CHD5,CHFR,CHKA,CHURC1,CLCN5,CLK4,CNOT6,COPS7B,CPE,CREB3L2,…
TF	Factor: Foxc1; motif: TTVYTTTNW; match class: 0	TF:M07254_0	4.31963e-36	ABCA1,ABCC10,ABL1,ACVR2A,ACVR2B,ADAM11,ADAMTS14,ADAMTS3,ADAMTS6,ADNP,ADRB1,AFF3,AIDA,AKAP10,AKAP11,AKAP5,AMOT,AMOTL2,ANK2,ANKRD22,ANKRD52,ANO5,ANTXR1,AP1G1,AP4E1,APC,APLNR,APOLD1,AQP9,ARHGEF12,ARHGEF26,ARHGEF6,ARMC1,ASCC3,ASH1L,ATAD2B,ATG12,ATP2B2,ATP6V0A2,ATP6V1C2,ATP7A,ATXN1,AUTS2,AVL9,B3GNT5,BACH2,BAIAP2,BCAS2,BCAS3,BCCIP,BCL2L11,BCL9L,BDKRB2,BEND4,BNC2,BRAP,BRWD1,BRWD3,BTBD3,C1GALT1,C1QTNF7,C…
TF	Factor: Foxc1; motif: TTVYTTTNW	TF:M07254	4.31963e-36	ABCA1,ABCC10,ABL1,ACVR2A,ACVR2B,ADAM11,ADAMTS14,ADAMTS3,ADAMTS6,ADNP,ADRB1,AFF3,AIDA,AKAP10,AKAP11,AKAP5,AMOT,AMOTL2,ANK2,ANKRD22,ANKRD52,ANO5,ANTXR1,AP1G1,AP4E1,APC,APLNR,APOLD1,AQP9,ARHGEF12,ARHGEF26,ARHGEF6,ARMC1,ASCC3,ASH1L,ATAD2B,ATG12,ATP2B2,ATP6V0A2,ATP6V1C2,ATP7A,ATXN1,AUTS2,AVL9,B3GNT5,BACH2,BAIAP2,BCAS2,BCAS3,BCCIP,BCL2L11,BCL9L,BDKRB2,BEND4,BNC2,BRAP,BRWD1,BRWD3,BTBD3,C1GALT1,C1QTNF7,C…
TF	Factor: Pax-5; motif: RRMSWGANWYCTNRAGCGKRACSRYNSM; match class: 1	TF:M00144_1	7.05516e-36	AARS2,ABCA1,ABCA3,ABCC4,ACVR2A,ADAM11,ADAMTS14,ADAMTS3,ADAMTS5,ADARB1,ADRA2A,ADRB1,AFF2,AFF3,AGBL4,ALG9,AMOTL2,ANKRD52,ANKS4B,AP1AR,APC,ARF4,ARFIP2,ARHGEF12,ARL10,ARL4A,ARMC1,ARMC5,ARPP19,ASB3,ASPHD2,ATAD2B,ATG12,ATG2B,ATG5,ATP6V1C2,ATP8A1,ATP8B1,AUTS2,AVEN,AXIN2,B3GNT5,B4GALT1,B4GALT5,BAIAP2,BCAS3,BCL11A,BCL2L11,BRAP,BRD1,BRWD1,C1GALT1,C1ORF115,CACHD1,CACNA2D2,CADM1,CADPS,CALCOCO2,CALCR,CAMK2N1,…
TF	Factor: HOXA13; motif: ATAAMA; match class: 1	TF:M01292_1	1.65525e-35	ABCA1,ABCA3,ABL1,ACVR2B,ADAMTS14,ADAMTS6,ADAMTS9,ADARB1,ADNP,AFAP1L2,AIDA,AK2,AKAP11,AKAP5,AKTIP,ANKRA2,ANKRD22,ANKRD50,ANKS4B,ANO5,ANTXR1,AP1G1,APOLD1,AQP9,ARHGEF37,ARL15,ARMC1,ASCC3,ASH1L,ATF1,ATP2B2,ATP6V0A2,ATP6V1C2,ATP7A,ATXN1,AUTS2,AVL9,AXIN2,B4GALT4,B4GALT5,BACH2,BCAS2,BCAS3,BCLAF1,BDKRB2,BEND4,BMPR2,BNC2,BRD1,BRWD3,BTBD3,C1GALT1,C1QTNF7,C4ORF19,C9ORF64,CA10,CACHD1,CACNA1C,CACNA2D2,CACNB2,…
TF	Factor: myogenin; motif: CRSCTGTTBNNTTTGGCACGSNGCCARCH; match class: 0	TF:M00056_0	2.65772e-35	AARS2,ABCA1,ABCA3,ABCC10,ABCC4,ABI2,ACSL1,ACVR2A,ADAMTS3,ADAMTS5,ADAMTS6,ADARB1,ADNP,ADRB1,AFF2,AIDA,AK2,AKTIP,ALG9,ALPK3,AMOTL1,AMOTL2,ANKRA2,ANKRD50,ANKS4B,ANTXR1,AP1AR,AP2B1,APLNR,APOLD1,ARF4,ARFIP2,ARHGAP26,ARHGEF12,ARHGEF26,ARHGEF37,ARHGEF6,ARID1A,ARL10,ARL4C,ASB3,ASCC3,ASPHD2,ATF1,ATG12,ATG5,ATP2B2,ATP6V0A2,ATP6V1C2,ATP7A,ATP8A1,ATP8B1,ATXN1,ATXN1L,AUTS2,AVL9,AXIN2,B3GAT1,B3GNT5,B4GALT1,B4G…
TF	Factor: myogenin; motif: CRSCTGTTBNNTTTGGCACGSNGCCARCH	TF:M00056	2.65772e-35	AARS2,ABCA1,ABCA3,ABCC10,ABCC4,ABI2,ACSL1,ACVR2A,ADAMTS3,ADAMTS5,ADAMTS6,ADARB1,ADNP,ADRB1,AFF2,AIDA,AK2,AKTIP,ALG9,ALPK3,AMOTL1,AMOTL2,ANKRA2,ANKRD50,ANKS4B,ANTXR1,AP1AR,AP2B1,APLNR,APOLD1,ARF4,ARFIP2,ARHGAP26,ARHGEF12,ARHGEF26,ARHGEF37,ARHGEF6,ARID1A,ARL10,ARL4C,ASB3,ASCC3,ASPHD2,ATF1,ATG12,ATG5,ATP2B2,ATP6V0A2,ATP6V1C2,ATP7A,ATP8A1,ATP8B1,ATXN1,ATXN1L,AUTS2,AVL9,AXIN2,B3GAT1,B3GNT5,B4GALT1,B4G…
TF	Factor: PU.1; motif: AGGAAG; match class: 1	TF:M02031_1	2.4203e-34	AAK1,AARS2,ABCC10,ABI2,ABL1,ACSL1,ACVR1,ACVR2B,ADAMTS14,ADAMTS5,ADAMTS9,ADNP,ADRA2A,ADRB1,AFAP1L2,AFF2,AGBL4,AIDA,AKAP10,AKAP11,AKTIP,ALG9,ALPK3,AMOT,AMOTL1,AMOTL2,ANKRA2,ANKRD22,ANKS4B,ANO5,ANTXR1,AP1G1,AP4E1,APC,APLNR,APOLD1,AQP9,ARF4,ARHGAP26,ARHGEF12,ARHGEF26,ARID1A,ARL10,ARL4C,ARMC5,ARPP19,ASH1L,ATAD2B,ATG2B,ATP6V0A2,ATP6V1C2,ATP8B1,ATRN,ATRNL1,AUTS2,AVL9,B3GAT1,B3GNT5,B4GALT1,B4GALT4,B4GALT…
TF	Factor: E2F-1; motif: TWSGCGCGAAAAYKR	TF:M00024	7.02115e-34	AARS2,ABCA1,ABCA3,ABCC10,ABL1,ACVR1,ACVR2B,ADAMTS14,ADAMTS3,ADAMTS9,AFF2,AGBL4,AMOT,AMOTL1,ANK2,ANKRD50,ANKRD52,AP1G1,APOLD1,AQP9,ARF4,ARHGEF12,ARHGEF26,ARHGEF37,ARL15,ARMC1,ARMC5,ARPP19,ASB3,ASCC3,ATF1,ATG2B,ATP6V1C2,ATP8A1,ATRN,ATRNL1,ATXN1,AVEN,AXIN2,B3GAT1,B3GNT5,B4GALT4,BACH2,BCCIP,BCL11A,BCLAF1,BEND4,BMP7,BNIP3L,BRAP,BRD1,BRWD1,BRWD3,BTBD3,C1GALT1,C1QTNF7,C4ORF19,C9ORF64,C9ORF72,CA10,CACNA1…
TF	Factor: E2F-1; motif: TWSGCGCGAAAAYKR; match class: 0	TF:M00024_0	7.02115e-34	AARS2,ABCA1,ABCA3,ABCC10,ABL1,ACVR1,ACVR2B,ADAMTS14,ADAMTS3,ADAMTS9,AFF2,AGBL4,AMOT,AMOTL1,ANK2,ANKRD50,ANKRD52,AP1G1,APOLD1,AQP9,ARF4,ARHGEF12,ARHGEF26,ARHGEF37,ARL15,ARMC1,ARMC5,ARPP19,ASB3,ASCC3,ATF1,ATG2B,ATP6V1C2,ATP8A1,ATRN,ATRNL1,ATXN1,AVEN,AXIN2,B3GAT1,B3GNT5,B4GALT4,BACH2,BCCIP,BCL11A,BCLAF1,BEND4,BMP7,BNIP3L,BRAP,BRD1,BRWD1,BRWD3,BTBD3,C1GALT1,C1QTNF7,C4ORF19,C9ORF64,C9ORF72,CA10,CACNA1…
TF	Factor: E2F-4; motif: GCGGGAAANA; match class: 1	TF:M02090_1	1.33106e-33	ABCA3,ABCC4,ACVR2A,ADAM11,ADAMTS3,ADAMTS5,ADARB1,ADRA2A,AFAP1L2,AFF2,AFF3,AGBL4,AK2,AMOTL2,ANKRD52,APLNR,ARL4C,ARMC1,ARMC5,ATAD2B,ATG2B,ATG5,ATP8A1,ATRN,ATRNL1,ATXN1L,AUTS2,AVEN,AVL9,AXIN2,B4GALT6,BAIAP2,BCAS3,BCL11A,BCL2L11,BCL9L,BHMT,BMPER,BRAP,BRWD1,C1GALT1,C1ORF115,C9ORF64,CA10,CACNA2D2,CALCR,CAMKK2,CAT,CBLB,CBLL1,CCDC59,CCNE2,CCNJ,CCNJL,CCNK,CCP110,CDC42BPA,CDC42BPB,CDC6,CDC7,CDCA7,CDK1,CDK1…
TF	Factor: NKX2B; motif: CACTTNA	TF:M02109	2.00735e-33	ABCA3,ABCC10,ABL1,ACSL1,ADAM9,ADAMTS14,ADAMTS5,ADAMTS6,ADAMTS9,ADNP,ADRA2A,ADRB1,AGBL4,AIDA,AK2,AKAP10,AKAP5,AKTIP,AMOT,AMOTL1,ANK2,ANKRA2,ANKRD22,ANO5,ANTXR1,AP1AR,AP1G1,AP2B1,AP4E1,APC,APLNR,AQP9,ARHGEF37,ARID1A,ARL15,ARL4C,ARMC5,ASH1L,ASPHD2,ATF1,ATG2B,ATG5,ATP2B2,ATP6V0A2,ATP8B1,ATRN,ATXN1,B3GNT5,B4GALT4,BACH2,BCCIP,BCL11A,BCLAF1,BEND4,BNIP3L,BRAP,BRD1,C1QTNF7,C4ORF19,CADM2,CALCRL,CAMKK2,CASK…
TF	Factor: NKX2B; motif: CACTTNA; match class: 0	TF:M02109_0	2.00735e-33	ABCA3,ABCC10,ABL1,ACSL1,ADAM9,ADAMTS14,ADAMTS5,ADAMTS6,ADAMTS9,ADNP,ADRA2A,ADRB1,AGBL4,AIDA,AK2,AKAP10,AKAP5,AKTIP,AMOT,AMOTL1,ANK2,ANKRA2,ANKRD22,ANO5,ANTXR1,AP1AR,AP1G1,AP2B1,AP4E1,APC,APLNR,AQP9,ARHGEF37,ARID1A,ARL15,ARL4C,ARMC5,ASH1L,ASPHD2,ATF1,ATG2B,ATG5,ATP2B2,ATP6V0A2,ATP8B1,ATRN,ATXN1,B3GNT5,B4GALT4,BACH2,BCCIP,BCL11A,BCLAF1,BEND4,BNIP3L,BRAP,BRD1,C1QTNF7,C4ORF19,CADM2,CALCRL,CAMKK2,CASK…
TF	Factor: Pax-3; motif: NNNNNNCGTCACGSTYNNNNN; match class: 1	TF:M00327_1	3.31588e-33	AARS2,ABCA3,ABCC4,ADAM11,ADAMTS14,ADAMTS5,ADNP,ADRA2A,ADRB1,AFF2,AIDA,AK2,AKAP10,AKTIP,ANKRA2,ANKRD52,ANKS4B,AP4E1,APLNR,ARF4,ARFIP2,ARHGEF6,ARL10,ARL4A,ARMC1,ARPP19,ASB3,ATF1,ATG12,ATG2B,ATG5,ATP6V0A2,ATP8A1,ATP8B1,ATXN1,ATXN1L,AVL9,B3GAT1,B3GNT5,B4GALT1,B4GALT4,B4GALT5,BACH2,BCAS3,BCCIP,BCL11A,BCL2L11,BEND4,BET1L,BHMT,BMP7,BNIP3L,BRWD1,C1GALT1,CACNB2,CADM1,CADM2,CADPS,CALCOCO2,CALCR,CALU,CAMK4,…
TF	Factor: Sp1; motif: NNGGGGCGGGGNN; match class: 1	TF:M00932_1	3.56624e-33	AAK1,ABI2,ADAM11,ADARB1,ADRB1,AFAP1L2,AFF3,AK2,ARF4,ARFIP2,ARHGEF12,ARL4A,ARL4C,ARPP19,ASB3,ASPHD2,ATAD2B,ATG12,ATP6V0A2,ATP6V1C2,ATRNL1,ATXN1L,AUTS2,B4GALT1,B4GALT5,BCL11A,BCL2L11,BHMT,BMP7,BMPER,BNIP3L,BRD1,BRWD1,C9ORF64,CACNA2D2,CADM1,CALCR,CAMK4,CBLB,CCDC43,CCNJ,CCNK,CCPG1,CDC37L1,CDC6,CDCA7,CDK12,CDK19,CDYL2,CHD5,CHFR,CHKA,CHURC1,CLCN5,CLTC,CNOT6,COPS7B,CPE,CREB3L2,CRKL,CRMP1,CRTC2,CSF1,CSNK…
TF	Factor: Msx-1; motif: CNGTAWNTG	TF:M00394	3.59562e-33	AAK1,AARS2,ABCC10,ABCC4,ABI2,ADAMTS14,ADAMTS3,AFF3,AGBL4,AIDA,AK2,AKAP5,ALG9,AMOTL2,ANK2,ANKRD22,ANKS4B,ANTXR1,AP1AR,AP1G1,AP2B1,APC,AQP9,ARHGEF26,ARHGEF37,ARHGEF6,ARID1A,ARL15,ARMC1,ASB3,ASPHD2,ATAD2B,ATF1,ATG2B,ATG5,ATP2B2,ATP7A,ATP8A1,ATP8B1,ATRN,AVEN,B4GALT4,B4GALT5,BACH2,BAIAP2,BCAS2,BCCIP,BCLAF1,BDKRB2,BHMT,BMPR2,C1GALT1,C1ORF115,C1QTNF7,C4ORF19,C5ORF22,C9ORF72,CACHD1,CACNA1C,CADM1,CALCRL,C…
TF	Factor: Msx-1; motif: CNGTAWNTG; match class: 0	TF:M00394_0	3.59562e-33	AAK1,AARS2,ABCC10,ABCC4,ABI2,ADAMTS14,ADAMTS3,AFF3,AGBL4,AIDA,AK2,AKAP5,ALG9,AMOTL2,ANK2,ANKRD22,ANKS4B,ANTXR1,AP1AR,AP1G1,AP2B1,APC,AQP9,ARHGEF26,ARHGEF37,ARHGEF6,ARID1A,ARL15,ARMC1,ASB3,ASPHD2,ATAD2B,ATF1,ATG2B,ATG5,ATP2B2,ATP7A,ATP8A1,ATP8B1,ATRN,AVEN,B4GALT4,B4GALT5,BACH2,BAIAP2,BCAS2,BCCIP,BCLAF1,BDKRB2,BHMT,BMPR2,C1GALT1,C1ORF115,C1QTNF7,C4ORF19,C5ORF22,C9ORF72,CACHD1,CACNA1C,CADM1,CALCRL,C…
TF	Factor: E2F-1; motif: NKTSSCGC	TF:M00428	7.60823e-32	ABCA3,ABI2,ACVR2A,ADAMTS14,ADAMTS3,ADAMTS5,ADARB1,ADRA2A,ADRB1,AFF2,AGBL4,ANKRD52,AP1AR,ARF4,ARFIP2,ARHGEF12,ARL4A,ARMC5,ASB3,ASCC3,ASPHD2,ATG2B,ATP6V0A2,ATP8A1,ATRN,ATXN1L,AUTS2,B4GALT5,BCAS2,BCAS3,BCL11A,BEND4,BMPER,BNIP3L,BRAP,BRWD1,C1ORF115,C4ORF19,C9ORF64,C9ORF72,CADM1,CADPS,CALCR,CAMK2N1,CAPN7,CBFB,CBLL1,CBX1,CCDC117,CCDC43,CCDC59,CCDC85A,CCNE2,CCNJ,CCNJL,CCPG1,CD28,CDC37L1,CDC6,CDC7,CDCA7,…
TF	Factor: E2F-1; motif: NKTSSCGC; match class: 0	TF:M00428_0	7.60823e-32	ABCA3,ABI2,ACVR2A,ADAMTS14,ADAMTS3,ADAMTS5,ADARB1,ADRA2A,ADRB1,AFF2,AGBL4,ANKRD52,AP1AR,ARF4,ARFIP2,ARHGEF12,ARL4A,ARMC5,ASB3,ASCC3,ASPHD2,ATG2B,ATP6V0A2,ATP8A1,ATRN,ATXN1L,AUTS2,B4GALT5,BCAS2,BCAS3,BCL11A,BEND4,BMPER,BNIP3L,BRAP,BRWD1,C1ORF115,C4ORF19,C9ORF64,C9ORF72,CADM1,CADPS,CALCR,CAMK2N1,CAPN7,CBFB,CBLL1,CBX1,CCDC117,CCDC43,CCDC59,CCDC85A,CCNE2,CCNJ,CCNJL,CCPG1,CD28,CDC37L1,CDC6,CDC7,CDCA7,…
TF	Factor: GATA-3; motif: AGATAA	TF:M01878	3.99397e-31	ABCC10,ACSL1,ADAM9,ADAMTS14,ADAMTS6,ADAMTS9,ADARB1,ADNP,ADRB1,AGBL4,AK2,AKAP10,AKAP11,AKTIP,ALG9,ALPK3,AMOT,AMOTL2,ANK2,ANKRA2,ANKRD22,ANKRD50,ANO5,ANTXR1,AP1G1,AP4E1,APLNR,AQP9,ARF4,ARHGEF26,ARHGEF37,ARL15,ARL4C,ASH1L,ATF1,ATG5,ATP2B2,ATP6V1C2,ATP7A,ATRN,ATXN1,AUTS2,B3GNT5,B4GALT1,B4GALT5,B4GALT6,BACH2,BCLAF1,BEND4,BEST4,BMP7,BMPR2,BNC2,BNIP3L,BRAP,BRD1,BRWD3,BTBD3,C1GALT1,C1QTNF7,C4ORF19,CA10,C…
TF	Factor: GATA-3; motif: AGATAA; match class: 0	TF:M01878_0	3.99397e-31	ABCC10,ACSL1,ADAM9,ADAMTS14,ADAMTS6,ADAMTS9,ADARB1,ADNP,ADRB1,AGBL4,AK2,AKAP10,AKAP11,AKTIP,ALG9,ALPK3,AMOT,AMOTL2,ANK2,ANKRA2,ANKRD22,ANKRD50,ANO5,ANTXR1,AP1G1,AP4E1,APLNR,AQP9,ARF4,ARHGEF26,ARHGEF37,ARL15,ARL4C,ASH1L,ATF1,ATG5,ATP2B2,ATP6V1C2,ATP7A,ATRN,ATXN1,AUTS2,B3GNT5,B4GALT1,B4GALT5,B4GALT6,BACH2,BCLAF1,BEND4,BEST4,BMP7,BMPR2,BNC2,BNIP3L,BRAP,BRD1,BRWD3,BTBD3,C1GALT1,C1QTNF7,C4ORF19,CA10,C…
TF	Factor: Nkx3-2; motif: TRAGTG	TF:M01181	4.19686e-31	ABL1,ACSL1,ADAMTS14,ADAMTS6,ADAMTS9,ADARB1,AFF3,AGBL4,AKAP10,AMOT,AMOTL2,ANK2,ANTXR1,AP1AR,AP2B1,AQP9,ARF4,ARHGEF26,ARHGEF37,ARHGEF6,ARID1A,ARL15,ARL4C,ASCC3,ASH1L,ASPHD2,ATG2B,ATP7A,ATP8A1,ATP8B1,AVL9,B3GAT1,B4GALT4,B4GALT5,BACH2,BCCIP,BCL11A,BCL9L,BCLAF1,BHMT,BMPER,BNC2,BRD1,BTBD3,C1GALT1,C1ORF115,C4ORF19,C9ORF64,CA10,CACHD1,CACNA1C,CACNA2D2,CADM2,CALCRL,CAMKK2,CASP3,CAT,CATSPER2,CBFB,CBLB,CBLL…
TF	Factor: Nkx3-2; motif: TRAGTG; match class: 0	TF:M01181_0	4.19686e-31	ABL1,ACSL1,ADAMTS14,ADAMTS6,ADAMTS9,ADARB1,AFF3,AGBL4,AKAP10,AMOT,AMOTL2,ANK2,ANTXR1,AP1AR,AP2B1,AQP9,ARF4,ARHGEF26,ARHGEF37,ARHGEF6,ARID1A,ARL15,ARL4C,ASCC3,ASH1L,ASPHD2,ATG2B,ATP7A,ATP8A1,ATP8B1,AVL9,B3GAT1,B4GALT4,B4GALT5,BACH2,BCCIP,BCL11A,BCL9L,BCLAF1,BHMT,BMPER,BNC2,BRD1,BTBD3,C1GALT1,C1ORF115,C4ORF19,C9ORF64,CA10,CACHD1,CACNA1C,CACNA2D2,CADM2,CALCRL,CAMKK2,CASP3,CAT,CATSPER2,CBFB,CBLB,CBLL…
TF	Factor: E2F-1; motif: NTTSGCGG	TF:M00430	4.37693e-31	AAK1,ABCC4,ABI2,ACVR1,ACVR2B,AFAP1L2,AFF2,AFF3,AMOTL2,ANKRD52,AP1AR,ARF4,ARL10,ARL4A,ARMC1,ASCC3,ATG2B,ATG5,ATRNL1,ATXN1L,AVEN,AXIN2,B3GNT5,B4GALT1,BACH2,BCAS3,BCL11A,BCL2L11,BEND4,BET1L,BHMT,BMPER,BNIP3L,BRD1,C1GALT1,C1ORF115,CA10,CACNA1C,CADPS,CAMKK2,CAPN7,CAT,CBLB,CBLL1,CBX1,CCDC85A,CCNJ,CCNJL,CCNT2,CCP110,CCPG1,CD300LG,CDC37L1,CDC42BPB,CDC6,CDCA7,CDH11,CDK1,CDK12,CDK19,CDYL2,CFDP1,CHD5,CHFR,C…
TF	Factor: E2F-1; motif: NTTSGCGG; match class: 0	TF:M00430_0	4.37693e-31	AAK1,ABCC4,ABI2,ACVR1,ACVR2B,AFAP1L2,AFF2,AFF3,AMOTL2,ANKRD52,AP1AR,ARF4,ARL10,ARL4A,ARMC1,ASCC3,ATG2B,ATG5,ATRNL1,ATXN1L,AVEN,AXIN2,B3GNT5,B4GALT1,BACH2,BCAS3,BCL11A,BCL2L11,BEND4,BET1L,BHMT,BMPER,BNIP3L,BRD1,C1GALT1,C1ORF115,CA10,CACNA1C,CADPS,CAMKK2,CAPN7,CAT,CBLB,CBLL1,CBX1,CCDC85A,CCNJ,CCNJL,CCNT2,CCP110,CCPG1,CD300LG,CDC37L1,CDC42BPB,CDC6,CDCA7,CDH11,CDK1,CDK12,CDK19,CDYL2,CFDP1,CHD5,CHFR,C…
TF	Factor: Oct-1; motif: NNNRTAATNANNN	TF:M00137	1.4426e-30	ABCA1,ABCC10,ABL1,ADAM9,ADAMTS3,ADAMTS6,ADAMTS9,ADNP,AIDA,AKAP10,AKAP11,AMOT,ANK2,ANKRD22,ANKRD50,ANO5,AP1AR,AP1G1,AP2B1,APLNR,APOLD1,AQP9,ARL15,ARMC1,ASCC3,ASH1L,ASPHD2,ATF1,ATG12,ATG5,ATP2B2,ATP6V0A2,ATP7A,ATP8A1,ATRN,ATXN1,AVEN,AVL9,B3GNT5,B4GALT4,B4GALT5,BACH2,BCL9L,BDKRB2,BEND4,BMP7,BMPER,BNC2,BNIP3L,BRD1,BRWD1,BRWD3,BTBD3,C1GALT1,C4ORF19,C9ORF64,C9ORF72,CACHD1,CACNA1C,CADM1,CADM2,CADPS,CAMK…
TF	Factor: Oct-1; motif: NNNRTAATNANNN; match class: 0	TF:M00137_0	1.4426e-30	ABCA1,ABCC10,ABL1,ADAM9,ADAMTS3,ADAMTS6,ADAMTS9,ADNP,AIDA,AKAP10,AKAP11,AMOT,ANK2,ANKRD22,ANKRD50,ANO5,AP1AR,AP1G1,AP2B1,APLNR,APOLD1,AQP9,ARL15,ARMC1,ASCC3,ASH1L,ASPHD2,ATF1,ATG12,ATG5,ATP2B2,ATP6V0A2,ATP7A,ATP8A1,ATRN,ATXN1,AVEN,AVL9,B3GNT5,B4GALT4,B4GALT5,BACH2,BCL9L,BDKRB2,BEND4,BMP7,BMPER,BNC2,BNIP3L,BRD1,BRWD1,BRWD3,BTBD3,C1GALT1,C4ORF19,C9ORF64,C9ORF72,CACHD1,CACNA1C,CADM1,CADM2,CADPS,CAMK…
TF	Factor: E2F1; motif: NNNNNGCGSSAAAN; match class: 0	TF:M08874_0	1.67632e-29	AAK1,ABCC4,ACVR2A,ACVR2B,ADAMTS14,ADAMTS5,ADAMTS9,ADARB1,ADRA2A,ADRB1,AFF3,AGBL4,AKTIP,AMOTL1,ANKRD52,ARF4,ARHGEF12,ARL10,ARMC5,ASB3,ATG2B,ATP8A1,ATRN,ATRNL1,ATXN1L,AUTS2,AVEN,AVL9,AXIN2,B3GNT5,B4GALT4,BCL11A,BCL2L11,BEND4,BMPER,BNIP3L,BRAP,BRWD1,C1GALT1,C1ORF115,C4ORF19,C9ORF64,CA10,CACHD1,CADM1,CALCOCO2,CALCR,CAPN7,CATSPER2,CBLB,CBLL1,CCDC117,CCDC85A,CCNE2,CCNJ,CCNJL,CCP110,CD28,CDC37L1,CDC42BP…
TF	Factor: E2F1; motif: NNNNNGCGSSAAAN	TF:M08874	1.67632e-29	AAK1,ABCC4,ACVR2A,ACVR2B,ADAMTS14,ADAMTS5,ADAMTS9,ADARB1,ADRA2A,ADRB1,AFF3,AGBL4,AKTIP,AMOTL1,ANKRD52,ARF4,ARHGEF12,ARL10,ARMC5,ASB3,ATG2B,ATP8A1,ATRN,ATRNL1,ATXN1L,AUTS2,AVEN,AVL9,AXIN2,B3GNT5,B4GALT4,BCL11A,BCL2L11,BEND4,BMPER,BNIP3L,BRAP,BRWD1,C1GALT1,C1ORF115,C4ORF19,C9ORF64,CA10,CACHD1,CADM1,CALCOCO2,CALCR,CAPN7,CATSPER2,CBLB,CBLL1,CCDC117,CCDC85A,CCNE2,CCNJ,CCNJL,CCP110,CD28,CDC37L1,CDC42BP…
TF	Factor: Msx-1; motif: WNGNAATTANV; match class: 0	TF:M08822_0	5.3564e-29	AARS2,ABCC10,ACVR2A,ACVR2B,ADAMTS3,ADAMTS6,ADARB1,AKAP10,AKAP11,AKTIP,ALPK3,AMOT,AMOTL2,ANK2,ANKRD22,ANKRD50,ANO5,AP1G1,AP4E1,APC,AQP9,ARHGEF6,ARID1A,ARL15,ASH1L,ATAD2B,ATF1,ATG2B,ATG5,ATP2B2,ATP6V0A2,ATP6V1C2,ATP7A,ATP8B1,ATRN,AVL9,B4GALT6,BACH2,BCLAF1,BDKRB2,BEND4,BMP7,BMPER,BMPR2,BNC2,BNIP3L,BRAP,BRWD1,C9ORF64,C9ORF72,CA10,CACNB2,CADM2,CALCOCO2,CALCRL,CAPN7,CASR,CBFB,CBLB,CBLL1,CCDC59,CCNE2,CC…
TF	Factor: Msx-1; motif: WNGNAATTANV	TF:M08822	5.3564e-29	AARS2,ABCC10,ACVR2A,ACVR2B,ADAMTS3,ADAMTS6,ADARB1,AKAP10,AKAP11,AKTIP,ALPK3,AMOT,AMOTL2,ANK2,ANKRD22,ANKRD50,ANO5,AP1G1,AP4E1,APC,AQP9,ARHGEF6,ARID1A,ARL15,ASH1L,ATAD2B,ATF1,ATG2B,ATG5,ATP2B2,ATP6V0A2,ATP6V1C2,ATP7A,ATP8B1,ATRN,AVL9,B4GALT6,BACH2,BCLAF1,BDKRB2,BEND4,BMP7,BMPER,BMPR2,BNC2,BNIP3L,BRAP,BRWD1,C9ORF64,C9ORF72,CA10,CACNB2,CADM2,CALCOCO2,CALCRL,CAPN7,CASR,CBFB,CBLB,CBLL1,CCDC59,CCNE2,CC…
TF	Factor: TEF-1; motif: GRRATG	TF:M00704	1.59036e-28	AAK1,AARS2,ABCA3,ABCC10,ABL1,ACSL1,ADAM9,ADAMTS14,ADAMTS5,ADNP,ADRA2A,AFAP1L2,AFF2,AFF3,AKAP10,ALPK3,AMOT,AMOTL2,ANK2,ANKRD22,ANKRD52,ANKS4B,ANTXR1,AP1G1,AP2B1,AP4E1,APC,APOLD1,ARFIP2,ARHGEF26,ARHGEF37,ARID1A,ARL10,ARL15,ARL4A,ARMC5,ASB3,ASH1L,ATAD2B,ATF1,ATG2B,ATG5,ATP6V1C2,ATP7A,ATP8A1,ATP8B1,ATRN,ATXN1,AUTS2,AVL9,AXIN2,B3GAT1,B3GNT5,B4GALT1,B4GALT4,B4GALT5,BACH2,BAIAP2,BCAS2,BCAS3,BCCIP,BDKRB2…
TF	Factor: TEF-1; motif: GRRATG; match class: 0	TF:M00704_0	1.59036e-28	AAK1,AARS2,ABCA3,ABCC10,ABL1,ACSL1,ADAM9,ADAMTS14,ADAMTS5,ADNP,ADRA2A,AFAP1L2,AFF2,AFF3,AKAP10,ALPK3,AMOT,AMOTL2,ANK2,ANKRD22,ANKRD52,ANKS4B,ANTXR1,AP1G1,AP2B1,AP4E1,APC,APOLD1,ARFIP2,ARHGEF26,ARHGEF37,ARID1A,ARL10,ARL15,ARL4A,ARMC5,ASB3,ASH1L,ATAD2B,ATF1,ATG2B,ATG5,ATP6V1C2,ATP7A,ATP8A1,ATP8B1,ATRN,ATXN1,AUTS2,AVL9,AXIN2,B3GAT1,B3GNT5,B4GALT1,B4GALT4,B4GALT5,BACH2,BAIAP2,BCAS2,BCAS3,BCCIP,BDKRB2…
TF	Factor: SOX; motif: CTCTTTGTTANGA	TF:M01014	4.53004e-28	ABL1,ACVR1,ACVR2B,ADAM11,ADAMTS3,ADAMTS9,ADNP,ADRB1,AIDA,AMOTL2,ANK2,ANO5,ANTXR1,AP1G1,AP4E1,AQP9,ARHGEF6,ARID1A,ARMC5,ARPP19,ASH1L,ATF1,ATG12,ATP8B1,ATRN,ATXN1,AUTS2,AXIN2,B3GNT5,B4GALT6,BCL9L,BDKRB2,BMPR2,BNC2,BRD1,C1QTNF7,C4ORF19,C9ORF64,CA10,CADM1,CADM2,CAMK2A,CAPN7,CASP3,CBFB,CBLL1,CCDC117,CCDC59,CCDC85A,CCNJ,CCNJL,CCNT2,CCP110,CCPG1,CDC37L1,CDC42BPA,CDC42BPB,CDCA7,CDH11,CDK12,CDK14,CENPF,CE…
TF	Factor: SOX; motif: CTCTTTGTTANGA; match class: 0	TF:M01014_0	4.53004e-28	ABL1,ACVR1,ACVR2B,ADAM11,ADAMTS3,ADAMTS9,ADNP,ADRB1,AIDA,AMOTL2,ANK2,ANO5,ANTXR1,AP1G1,AP4E1,AQP9,ARHGEF6,ARID1A,ARMC5,ARPP19,ASH1L,ATF1,ATG12,ATP8B1,ATRN,ATXN1,AUTS2,AXIN2,B3GNT5,B4GALT6,BCL9L,BDKRB2,BMPR2,BNC2,BRD1,C1QTNF7,C4ORF19,C9ORF64,CA10,CADM1,CADM2,CAMK2A,CAPN7,CASP3,CBFB,CBLL1,CCDC117,CCDC59,CCDC85A,CCNJ,CCNJL,CCNT2,CCP110,CCPG1,CDC37L1,CDC42BPA,CDC42BPB,CDCA7,CDH11,CDK12,CDK14,CENPF,CE…
TF	Factor: Sox-9; motif: RNACAAAGGVN; match class: 0	TF:M01284_0	1.4986e-27	AAK1,AARS2,ABCA3,ACVR2A,ADAM11,ADAM9,ADAMTS3,ADAMTS6,ADRB1,AFF2,AGBL4,AK2,AKAP11,AKAP5,ALG9,ALPK3,AMOT,AMOTL1,ANKRD50,AP1AR,AP2B1,AP4E1,APOLD1,ARHGEF26,ARHGEF6,ARL15,ASB3,ATP2B2,ATP6V0A2,ATRNL1,ATXN1,AUTS2,B3GNT5,BACH2,BCAS2,BCLAF1,BDKRB2,BEND4,BMPR2,BRAP,BRD1,BRWD3,C1GALT1,C9ORF64,CACHD1,CACNA1C,CACNB2,CALD1,CASP3,CASR,CATSPER2,CBFB,CBX1,CCDC117,CCDC43,CCNJ,CCNK,CCNT2,CDC37L1,CDC42BPB,CDC7,CDON,…
TF	Factor: Sox-9; motif: RNACAAAGGVN	TF:M01284	1.4986e-27	AAK1,AARS2,ABCA3,ACVR2A,ADAM11,ADAM9,ADAMTS3,ADAMTS6,ADRB1,AFF2,AGBL4,AK2,AKAP11,AKAP5,ALG9,ALPK3,AMOT,AMOTL1,ANKRD50,AP1AR,AP2B1,AP4E1,APOLD1,ARHGEF26,ARHGEF6,ARL15,ASB3,ATP2B2,ATP6V0A2,ATRNL1,ATXN1,AUTS2,B3GNT5,BACH2,BCAS2,BCLAF1,BDKRB2,BEND4,BMPR2,BRAP,BRD1,BRWD3,C1GALT1,C9ORF64,CACHD1,CACNA1C,CACNB2,CALD1,CASP3,CASR,CATSPER2,CBFB,CBX1,CCDC117,CCDC43,CCNJ,CCNK,CCNT2,CDC37L1,CDC42BPB,CDC7,CDON,…
TF	Factor: E2F-1; motif: TTTSGCGS; match class: 0	TF:M00431_0	3.50831e-27	ABI2,ADARB1,ADRA2A,ADRB1,AFF2,AP1AR,ARF4,ARFIP2,ARHGEF12,ARMC5,ASB3,ATG2B,ATG5,ATP8A1,ATRN,ATRNL1,ATXN1L,AVEN,BACH2,BCL11A,BCL2L11,BEND4,BHMT,BMPER,BNIP3L,BRAP,BRD1,BRWD1,C1ORF115,C4ORF19,C9ORF64,C9ORF72,CA10,CADM1,CADPS,CALCR,CAPN7,CBLL1,CCDC117,CCDC85A,CCNE2,CCNJ,CCNJL,CD28,CDC37L1,CDC42BPB,CDC6,CDC7,CDCA7,CDK1,CDK12,CDYL2,CENPF,CERS6,CHD5,CHIC1,CHKA,CHMP7,CHORDC1,CLCN5,CLK4,CLTC,CMTM4,CNNM1,CO…
TF	Factor: E2F-1; motif: TTTSGCGS	TF:M00431	3.50831e-27	ABI2,ADARB1,ADRA2A,ADRB1,AFF2,AP1AR,ARF4,ARFIP2,ARHGEF12,ARMC5,ASB3,ATG2B,ATG5,ATP8A1,ATRN,ATRNL1,ATXN1L,AVEN,BACH2,BCL11A,BCL2L11,BEND4,BHMT,BMPER,BNIP3L,BRAP,BRD1,BRWD1,C1ORF115,C4ORF19,C9ORF64,C9ORF72,CA10,CADM1,CADPS,CALCR,CAPN7,CBLL1,CCDC117,CCDC85A,CCNE2,CCNJ,CCNJL,CD28,CDC37L1,CDC42BPB,CDC6,CDC7,CDCA7,CDK1,CDK12,CDYL2,CENPF,CERS6,CHD5,CHIC1,CHKA,CHMP7,CHORDC1,CLCN5,CLK4,CLTC,CMTM4,CNNM1,CO…
TF	Factor: MEIS1B:HOXA9; motif: TGACASTTTWAYRR; match class: 0	TF:M00421_0	5.20385e-27	AARS2,ABCC4,ACSL1,ACVR1,ADAMTS3,ADARB1,AGBL4,AIDA,AKAP10,AKAP5,AKTIP,AMOT,AMOTL2,ANK2,ANKRA2,ANKRD50,ANKS4B,ANO5,AP1G1,AP4E1,APLNR,AQP9,ARHGEF26,ARL15,ARL4C,ARMC1,ASCC3,ASPHD2,ATAD2B,ATF1,ATP2B2,ATP6V1C2,ATP8B1,ATRNL1,B3GNT5,B4GALT1,B4GALT6,BACH2,BCLAF1,BDKRB2,BEND4,BET1L,BHMT,BMPER,BMPR2,BNC2,BTBD3,C1GALT1,C1ORF115,C1QTNF7,C4ORF19,C5ORF22,CA10,CACHD1,CACNB2,CADM2,CALCR,CALCRL,CAPN7,CASP3,CATSPER…
TF	Factor: MEIS1B:HOXA9; motif: TGACASTTTWAYRR	TF:M00421	5.20385e-27	AARS2,ABCC4,ACSL1,ACVR1,ADAMTS3,ADARB1,AGBL4,AIDA,AKAP10,AKAP5,AKTIP,AMOT,AMOTL2,ANK2,ANKRA2,ANKRD50,ANKS4B,ANO5,AP1G1,AP4E1,APLNR,AQP9,ARHGEF26,ARL15,ARL4C,ARMC1,ASCC3,ASPHD2,ATAD2B,ATF1,ATP2B2,ATP6V1C2,ATP8B1,ATRNL1,B3GNT5,B4GALT1,B4GALT6,BACH2,BCLAF1,BDKRB2,BEND4,BET1L,BHMT,BMPER,BMPR2,BNC2,BTBD3,C1GALT1,C1ORF115,C1QTNF7,C4ORF19,C5ORF22,CA10,CACHD1,CACNB2,CADM2,CALCR,CALCRL,CAPN7,CASP3,CATSPER…
TF	Factor: C/EBP; motif: NNATTGCNNAANNN; match class: 0	TF:M00190_0	5.84234e-27	ABCA3,ABCC4,ACVR2B,ADAMTS6,ADAMTS9,AIDA,AKAP11,ANKRD22,ANO5,ANTXR1,AP1AR,AP2B1,AP4E1,ARHGAP26,ARL15,ASH1L,ATAD2B,ATF1,ATG12,ATP2B2,ATP6V1C2,ATP7A,B4GALT4,B4GALT5,B4GALT6,BACH2,BCAS2,BCL11A,BMP7,BMPER,BMPR2,BRD1,C1QTNF7,C4ORF19,C9ORF72,CACNA1C,CADM1,CADM2,CADPS,CALCRL,CAPN7,CASR,CAT,CBFB,CBLB,CBX1,CCDC117,CCDC43,CCDC59,CCNJL,CCNK,CCP110,CD28,CD2AP,CDC7,CDYL2,CELF1,CEP112,CEP170,CERS6,CHIC1,CHMP2B,…
TF	Factor: C/EBP; motif: NNATTGCNNAANNN	TF:M00190	5.84234e-27	ABCA3,ABCC4,ACVR2B,ADAMTS6,ADAMTS9,AIDA,AKAP11,ANKRD22,ANO5,ANTXR1,AP1AR,AP2B1,AP4E1,ARHGAP26,ARL15,ASH1L,ATAD2B,ATF1,ATG12,ATP2B2,ATP6V1C2,ATP7A,B4GALT4,B4GALT5,B4GALT6,BACH2,BCAS2,BCL11A,BMP7,BMPER,BMPR2,BRD1,C1QTNF7,C4ORF19,C9ORF72,CACNA1C,CADM1,CADM2,CADPS,CALCRL,CAPN7,CASR,CAT,CBFB,CBLB,CBX1,CCDC117,CCDC43,CCDC59,CCNJL,CCNK,CCP110,CD28,CD2AP,CDC7,CDYL2,CELF1,CEP112,CEP170,CERS6,CHIC1,CHMP2B,…
TF	Factor: SP1; motif: GGGGYGGGGNS; match class: 0	TF:M01303_0	8.77631e-27	ABCA1,ABI2,ACVR2A,ACVR2B,ADAM11,ADAMTS5,ADAMTS9,ADARB1,ADRB1,AFAP1L2,AGBL4,AIDA,AKTIP,AMOTL2,ANKRD52,AP1AR,ARF4,ARFIP2,ARL10,ARL4A,ARL4C,ASB3,ASPHD2,ATAD2B,ATG12,ATG5,ATP6V1C2,ATRN,ATRNL1,ATXN1L,AUTS2,AXIN2,B4GALT1,B4GALT5,B4GALT6,BCAS2,BCCIP,BCL11A,BCL2L11,BHMT,BMP7,BNIP3L,BRD1,BRWD1,C9ORF64,CACNA2D2,CADM1,CADPS,CALCOCO2,CALCR,CALU,CAMK2N1,CAMK4,CAT,CCDC43,CCNE2,CCNJ,CCNJL,CCNK,CCPG1,CDC27,CDC37…
TF	Factor: SP1; motif: GGGGYGGGGNS	TF:M01303	8.77631e-27	ABCA1,ABI2,ACVR2A,ACVR2B,ADAM11,ADAMTS5,ADAMTS9,ADARB1,ADRB1,AFAP1L2,AGBL4,AIDA,AKTIP,AMOTL2,ANKRD52,AP1AR,ARF4,ARFIP2,ARL10,ARL4A,ARL4C,ASB3,ASPHD2,ATAD2B,ATG12,ATG5,ATP6V1C2,ATRN,ATRNL1,ATXN1L,AUTS2,AXIN2,B4GALT1,B4GALT5,B4GALT6,BCAS2,BCCIP,BCL11A,BCL2L11,BHMT,BMP7,BNIP3L,BRD1,BRWD1,C9ORF64,CACNA2D2,CADM1,CADPS,CALCOCO2,CALCR,CALU,CAMK2N1,CAMK4,CAT,CCDC43,CCNE2,CCNJ,CCNJL,CCNK,CCPG1,CDC27,CDC37…
TF	Factor: C-Jun; motif: TGACTC; match class: 0	TF:M03541_0	9.06162e-27	ABCA1,ABCA3,ABCC4,ACVR2B,ADAM11,ADAMTS5,ADAMTS6,ADAMTS9,ADARB1,ADNP,AFF2,AGBL4,AIDA,AK2,AKAP10,AKAP5,ALPK3,AMOT,AMOTL1,ANKRA2,ANKRD22,ANKRD50,ANKRD52,ANKS4B,ANO5,ANTXR1,AP1G1,AP2B1,AP4E1,APC,APLNR,AQP9,ARFIP2,ARHGAP26,ARHGEF26,ARHGEF37,ARHGEF6,ARID1A,ARL10,ARL15,ARL4A,ASCC3,ASPHD2,ATF1,ATG2B,ATP2B2,ATP6V1C2,ATP8A1,ATRNL1,ATXN1,ATXN1L,AXIN2,B3GAT1,B3GNT5,B4GALT4,B4GALT6,BCCIP,BCL2L11,BCLAF1,BEND4,…
TF	Factor: C-Jun; motif: TGACTC	TF:M03541	9.06162e-27	ABCA1,ABCA3,ABCC4,ACVR2B,ADAM11,ADAMTS5,ADAMTS6,ADAMTS9,ADARB1,ADNP,AFF2,AGBL4,AIDA,AK2,AKAP10,AKAP5,ALPK3,AMOT,AMOTL1,ANKRA2,ANKRD22,ANKRD50,ANKRD52,ANKS4B,ANO5,ANTXR1,AP1G1,AP2B1,AP4E1,APC,APLNR,AQP9,ARFIP2,ARHGAP26,ARHGEF26,ARHGEF37,ARHGEF6,ARID1A,ARL10,ARL15,ARL4A,ASCC3,ASPHD2,ATF1,ATG2B,ATP2B2,ATP6V1C2,ATP8A1,ATRNL1,ATXN1,ATXN1L,AXIN2,B3GAT1,B3GNT5,B4GALT4,B4GALT6,BCCIP,BCL2L11,BCLAF1,BEND4,…
TF	Factor: MEIS1A:HOXA9; motif: TGACAGKTTTAYGA	TF:M00420	1.3289e-26	AARS2,ABCA1,ACSL1,ACVR1,ADAMTS3,AGBL4,AIDA,AKAP10,AKTIP,AMOTL1,AMOTL2,ANKRA2,ANKRD22,ANKRD50,ANKRD52,AP4E1,ARHGAP26,ARL15,ARL4C,ARMC1,ASPHD2,ATF1,ATG2B,ATG5,ATP6V1C2,ATP8B1,AVEN,B3GNT5,B4GALT4,B4GALT5,BACH2,BEND4,BNC2,C1GALT1,C1QTNF7,C4ORF19,C9ORF64,CACNB2,CALCR,CALD1,CAPN7,CASR,CATSPER2,CBX1,CCNE2,CCNT2,CD28,CDC42BPB,CDH11,CDK1,CDK14,CELF1,CENPF,CEP170,CEP350,CFDP1,CHAC2,CHD5,CHKA,CHMP7,CHN1,CHO…
TF	Factor: MEIS1A:HOXA9; motif: TGACAGKTTTAYGA; match class: 0	TF:M00420_0	1.3289e-26	AARS2,ABCA1,ACSL1,ACVR1,ADAMTS3,AGBL4,AIDA,AKAP10,AKTIP,AMOTL1,AMOTL2,ANKRA2,ANKRD22,ANKRD50,ANKRD52,AP4E1,ARHGAP26,ARL15,ARL4C,ARMC1,ASPHD2,ATF1,ATG2B,ATG5,ATP6V1C2,ATP8B1,AVEN,B3GNT5,B4GALT4,B4GALT5,BACH2,BEND4,BNC2,C1GALT1,C1QTNF7,C4ORF19,C9ORF64,CACNB2,CALCR,CALD1,CAPN7,CASR,CATSPER2,CBX1,CCNE2,CCNT2,CD28,CDC42BPB,CDH11,CDK1,CDK14,CELF1,CENPF,CEP170,CEP350,CFDP1,CHAC2,CHD5,CHKA,CHMP7,CHN1,CHO…
TF	Factor: MafB; motif: CRCTGACNANN	TF:M03830	1.44883e-26	AARS2,ABCA1,ABCC10,ABCC4,ACVR1,ADAM11,ADAMTS3,ADAMTS5,ADRA2A,AFAP1L2,AFF2,AGBL4,AKAP10,AKAP11,AKTIP,ALG9,AMOT,AMOTL2,ANKRA2,ANKRD50,ANO5,AP2B1,AP4E1,APLNR,ARF4,ARHGAP26,ARHGEF37,ARHGEF6,ARL10,ARMC1,ARPP19,ATAD2B,ATP6V1C2,ATP8A1,ATP8B1,ATXN1,AVEN,AXIN2,B4GALT1,B4GALT5,B4GALT6,BACH2,BCAS3,BCCIP,BCL9L,BCLAF1,BEST4,BET1L,BMP7,BMPER,BMPR2,BNC2,BNIP3L,BRWD1,C1GALT1,C1ORF115,C1QTNF7,C4ORF19,C9ORF64,C9OR…
TF	Factor: MafB; motif: CRCTGACNANN; match class: 0	TF:M03830_0	1.44883e-26	AARS2,ABCA1,ABCC10,ABCC4,ACVR1,ADAM11,ADAMTS3,ADAMTS5,ADRA2A,AFAP1L2,AFF2,AGBL4,AKAP10,AKAP11,AKTIP,ALG9,AMOT,AMOTL2,ANKRA2,ANKRD50,ANO5,AP2B1,AP4E1,APLNR,ARF4,ARHGAP26,ARHGEF37,ARHGEF6,ARL10,ARMC1,ARPP19,ATAD2B,ATP6V1C2,ATP8A1,ATP8B1,ATXN1,AVEN,AXIN2,B4GALT1,B4GALT5,B4GALT6,BACH2,BCAS3,BCCIP,BCL9L,BCLAF1,BEST4,BET1L,BMP7,BMPER,BMPR2,BNC2,BNIP3L,BRWD1,C1GALT1,C1ORF115,C1QTNF7,C4ORF19,C9ORF64,C9OR…
TF	Factor: GATA-5; motif: TATCTN	TF:M02006	3.76868e-26	AARS2,ABCC10,ADAMTS14,ADAMTS6,ADAMTS9,ADARB1,ADNP,ADRA2A,ADRB1,AFF2,AKAP10,AKAP11,ALPK3,AMOTL2,ANK2,ANKRD22,ANKRD50,ANO5,ANTXR1,AP1AR,AP1G1,AP4E1,APC,APLNR,AQP9,ARF4,ARHGAP26,ARHGEF26,ARHGEF37,ARHGEF6,ARID1A,ARL15,ARL4A,ARMC5,ATF1,ATG12,ATG2B,ATG5,ATP2B2,ATP7A,ATP8A1,ATXN1,AVEN,AVL9,AXIN2,B3GNT5,B4GALT1,B4GALT4,BACH2,BAIAP2,BCAS3,BEND4,BEST4,BET1L,BMP7,BMPER,BNC2,BNIP3L,BRD1,BRWD3,C1GALT1,C1QTNF7…
TF	Factor: GATA-5; motif: TATCTN; match class: 0	TF:M02006_0	3.76868e-26	AARS2,ABCC10,ADAMTS14,ADAMTS6,ADAMTS9,ADARB1,ADNP,ADRA2A,ADRB1,AFF2,AKAP10,AKAP11,ALPK3,AMOTL2,ANK2,ANKRD22,ANKRD50,ANO5,ANTXR1,AP1AR,AP1G1,AP4E1,APC,APLNR,AQP9,ARF4,ARHGAP26,ARHGEF26,ARHGEF37,ARHGEF6,ARID1A,ARL15,ARL4A,ARMC5,ATF1,ATG12,ATG2B,ATG5,ATP2B2,ATP7A,ATP8A1,ATXN1,AVEN,AVL9,AXIN2,B3GNT5,B4GALT1,B4GALT4,BACH2,BAIAP2,BCAS3,BEND4,BEST4,BET1L,BMP7,BMPER,BNC2,BNIP3L,BRD1,BRWD3,C1GALT1,C1QTNF7…
TF	Factor: E2F-1; motif: NNNSSCGCSAANN; match class: 1	TF:M07250_1	1.53192e-25	AAK1,ABI2,ACVR2A,ACVR2B,ADAMTS3,ADRA2A,AFF2,ANKRD52,AP1AR,ARF4,ARFIP2,ARMC1,ATAD2B,ATG2B,ATP8A1,ATRN,ATXN1L,AVEN,BCAS2,BCAS3,BCL11A,BEND4,BMPER,BNIP3L,BRD1,BRWD1,C9ORF64,CA10,CADM1,CADPS,CAPN7,CAT,CBLB,CBLL1,CBX1,CCDC85A,CCNE2,CCNJ,CCNK,CDC37L1,CDC6,CDC7,CDCA7,CDK1,CDK12,CDK19,CDYL2,CERS6,CHD5,CHIC1,CHKA,CHMP7,CHST6,CLCN5,CLK4,CMTM4,COL4A3BP,COPS7B,CREB1,CRYZ,CSNK1G1,CTTNBP2NL,CUL3,DCAF10,DCAF17,…
TF	Factor: E2F-1; motif: TTTSGCGCGMNR	TF:M00516	4.17884e-25	ABI2,ACSL1,ADAMTS14,ADAMTS3,ADARB1,ADRA2A,AFF2,AFF3,AMOT,ANK2,AP1AR,AP2B1,ARF4,ARFIP2,ARHGEF12,ARMC1,ATG2B,ATG5,ATP8A1,ATRN,ATRNL1,ATXN1L,AXIN2,B3GNT5,B4GALT1,BCAS3,BEND4,BMP7,BMPER,BNIP3L,BRAP,BRWD1,C1ORF115,C4ORF19,C9ORF64,C9ORF72,CA10,CADM1,CADPS,CALCR,CAPN7,CAT,CBFB,CBLL1,CCDC117,CCDC85A,CCNE2,CCNJ,CCNJL,CD28,CDC37L1,CDC6,CDC7,CDCA7,CDH11,CDK1,CDK12,CDYL2,CENPF,CERS6,CHD5,CHIC1,CHKA,CLCN5,CLK…
TF	Factor: E2F-1; motif: TTTSGCGCGMNR; match class: 0	TF:M00516_0	4.17884e-25	ABI2,ACSL1,ADAMTS14,ADAMTS3,ADARB1,ADRA2A,AFF2,AFF3,AMOT,ANK2,AP1AR,AP2B1,ARF4,ARFIP2,ARHGEF12,ARMC1,ATG2B,ATG5,ATP8A1,ATRN,ATRNL1,ATXN1L,AXIN2,B3GNT5,B4GALT1,BCAS3,BEND4,BMP7,BMPER,BNIP3L,BRAP,BRWD1,C1ORF115,C4ORF19,C9ORF64,C9ORF72,CA10,CADM1,CADPS,CALCR,CAPN7,CAT,CBFB,CBLL1,CCDC117,CCDC85A,CCNE2,CCNJ,CCNJL,CD28,CDC37L1,CDC6,CDC7,CDCA7,CDH11,CDK1,CDK12,CDYL2,CENPF,CERS6,CHD5,CHIC1,CHKA,CLCN5,CLK…
TF	Factor: GR; motif: NNNNNNCNNTNTGTNCTNN	TF:M00192	4.67132e-25	ABCA1,ABCC10,ABL1,ACVR1,ACVR2B,ADAM11,ADAMTS6,ADAMTS9,ADARB1,ADNP,AFAP1L2,AIDA,AK2,AKAP11,ALG9,AMOT,ANK2,ANKRA2,ANKRD22,ANKRD50,ANO5,ANTXR1,AP1G1,AP4E1,APC,ARF4,ARHGEF26,ARHGEF37,ARID1A,ARL10,ARL15,ARMC1,ASB3,ASH1L,ATF1,ATG5,ATP2B2,ATP6V0A2,ATP6V1C2,ATP7A,ATP8A1,ATXN1,ATXN1L,AUTS2,AVEN,AVL9,B4GALT5,B4GALT6,BACH2,BCCIP,BCL9L,BDKRB2,BEND4,BET1L,BHMT,BNIP3L,BRD1,BRWD3,BTBD3,C1GALT1,C1QTNF7,C4ORF19,C…
TF	Factor: GR; motif: NNNNNNCNNTNTGTNCTNN; match class: 0	TF:M00192_0	4.67132e-25	ABCA1,ABCC10,ABL1,ACVR1,ACVR2B,ADAM11,ADAMTS6,ADAMTS9,ADARB1,ADNP,AFAP1L2,AIDA,AK2,AKAP11,ALG9,AMOT,ANK2,ANKRA2,ANKRD22,ANKRD50,ANO5,ANTXR1,AP1G1,AP4E1,APC,ARF4,ARHGEF26,ARHGEF37,ARID1A,ARL10,ARL15,ARMC1,ASB3,ASH1L,ATF1,ATG5,ATP2B2,ATP6V0A2,ATP6V1C2,ATP7A,ATP8A1,ATXN1,ATXN1L,AUTS2,AVEN,AVL9,B4GALT5,B4GALT6,BACH2,BCCIP,BCL9L,BDKRB2,BEND4,BET1L,BHMT,BNIP3L,BRD1,BRWD3,BTBD3,C1GALT1,C1QTNF7,C4ORF19,C…
TF	Factor: MAFA; motif: TCAGCAN; match class: 0	TF:M01709_0	2.74847e-24	AAK1,ABCA1,ABCA3,ABCC10,ABI2,ACSL1,ACVR1,ADAM11,ADAM9,ADAMTS14,ADAMTS3,ADAMTS6,ADARB1,ADRB1,AFF3,AKAP10,AKTIP,ALG9,ALPK3,AMOTL1,ANKRD22,ANKS4B,ANO5,APLNR,ARFIP2,ARHGAP26,ARHGEF26,ARID1A,ARL10,ARL15,ARL4C,ARPP19,ASB3,ASCC3,ASH1L,ATAD2B,ATF1,ATG12,ATG2B,ATG5,ATP2B2,ATP6V1C2,ATP8B1,ATXN1L,AVEN,B3GAT1,B4GALT1,B4GALT4,BACH2,BCAS2,BCCIP,BCL2L11,BCL9L,BDKRB2,BEST4,BMP7,BMPR2,BRWD3,BTBD3,C1QTNF7,C5ORF22,…
TF	Factor: MAFA; motif: TCAGCAN	TF:M01709	2.74847e-24	AAK1,ABCA1,ABCA3,ABCC10,ABI2,ACSL1,ACVR1,ADAM11,ADAM9,ADAMTS14,ADAMTS3,ADAMTS6,ADARB1,ADRB1,AFF3,AKAP10,AKTIP,ALG9,ALPK3,AMOTL1,ANKRD22,ANKS4B,ANO5,APLNR,ARFIP2,ARHGAP26,ARHGEF26,ARID1A,ARL10,ARL15,ARL4C,ARPP19,ASB3,ASCC3,ASH1L,ATAD2B,ATF1,ATG12,ATG2B,ATG5,ATP2B2,ATP6V1C2,ATP8B1,ATXN1L,AVEN,B3GAT1,B4GALT1,B4GALT4,BACH2,BCAS2,BCCIP,BCL2L11,BCL9L,BDKRB2,BEST4,BMP7,BMPR2,BRWD3,BTBD3,C1QTNF7,C5ORF22,…
TF	Factor: Pax-5; motif: BCNNNRNGCANBGNTGNRTAGCSGCHNB; match class: 1	TF:M00143_1	3.06296e-24	AAK1,ABCA1,ABCA3,ABCC4,ACSL1,ACVR1,ACVR2A,ACVR2B,ADAM11,ADAMTS9,ADARB1,ADNP,ADRA2A,ADRB1,AFAP1L2,AFF3,AGBL4,AIDA,AK2,ALPK3,AMOTL2,ANKRA2,ANKRD52,ANKS4B,AP1AR,AP4E1,APLNR,ARF4,ARFIP2,ARHGAP26,ARL10,ARL4A,ARMC1,ARPP19,ASPHD2,ATAD2B,ATG12,ATG2B,ATP2B2,ATP6V0A2,ATP8A1,ATP8B1,ATRN,ATRNL1,AUTS2,AVEN,AXIN2,B3GNT5,B4GALT6,BACH2,BAIAP2,BCAS2,BCCIP,BCL2L11,BCL9L,BEST4,BET1L,BMP7,BMPER,BNIP3L,BRAP,BRD1,C5OR…
TF	Factor: LBP-1; motif: CAGCTGS	TF:M00644	8.3073e-24	AARS2,ABCA1,ABCA3,ABCC10,ABCC4,ABI2,ABL1,ACVR1,ADAM11,ADAM9,ADAMTS5,ADARB1,ADNP,ADRA2A,ADRB1,AFF2,AIDA,AK2,AKAP5,AKTIP,ALG9,ALPK3,AMOT,AMOTL1,AMOTL2,ANK2,ANKRA2,ANKRD50,ANKRD52,AP2B1,AP4E1,APLNR,AQP9,ARF4,ARFIP2,ARHGAP26,ARHGEF12,ARHGEF26,ARHGEF37,ARID1A,ARL10,ARL4C,ARPP19,ASB3,ASH1L,ASPHD2,ATG12,ATG2B,ATP2B2,ATP6V0A2,ATP6V1C2,ATP7A,ATP8A1,ATP8B1,ATRN,B3GAT1,B3GNT5,B4GALT1,B4GALT4,B4GALT6,BACH2,B…
TF	Factor: LBP-1; motif: CAGCTGS; match class: 0	TF:M00644_0	8.3073e-24	AARS2,ABCA1,ABCA3,ABCC10,ABCC4,ABI2,ABL1,ACVR1,ADAM11,ADAM9,ADAMTS5,ADARB1,ADNP,ADRA2A,ADRB1,AFF2,AIDA,AK2,AKAP5,AKTIP,ALG9,ALPK3,AMOT,AMOTL1,AMOTL2,ANK2,ANKRA2,ANKRD50,ANKRD52,AP2B1,AP4E1,APLNR,AQP9,ARF4,ARFIP2,ARHGAP26,ARHGEF12,ARHGEF26,ARHGEF37,ARID1A,ARL10,ARL4C,ARPP19,ASB3,ASH1L,ASPHD2,ATG12,ATG2B,ATP2B2,ATP6V0A2,ATP6V1C2,ATP7A,ATP8A1,ATP8B1,ATRN,B3GAT1,B3GNT5,B4GALT1,B4GALT4,B4GALT6,BACH2,B…
TF	Factor: Pax-6; motif: CTGACCTGGAACTM; match class: 0	TF:M00979_0	1.01634e-23	AARS2,ABCA1,ABCA3,ACVR1,ADAM11,ADAMTS9,ADARB1,ADNP,AFAP1L2,AKAP10,AKAP11,AKAP5,AKTIP,ALG9,ALPK3,AMOT,ANK2,ANKRA2,ANKRD50,ANKS4B,ANO5,AP1AR,AP1G1,AP4E1,APLNR,APOLD1,ARFIP2,ARHGEF26,ARHGEF37,ARHGEF6,ARID1A,ARL15,ARL4C,ARMC5,ARPP19,ASCC3,ASH1L,ATP2B2,ATP6V0A2,ATP6V1C2,ATP8B1,ATRNL1,ATXN1,ATXN1L,AXIN2,B3GAT1,B4GALT1,B4GALT4,B4GALT6,BAIAP2,BCAS2,BCAS3,BCCIP,BCL9L,BCLAF1,BEST4,BET1L,BRWD3,C1GALT1,C1ORF…
TF	Factor: Pax-6; motif: CTGACCTGGAACTM	TF:M00979	1.01634e-23	AARS2,ABCA1,ABCA3,ACVR1,ADAM11,ADAMTS9,ADARB1,ADNP,AFAP1L2,AKAP10,AKAP11,AKAP5,AKTIP,ALG9,ALPK3,AMOT,ANK2,ANKRA2,ANKRD50,ANKS4B,ANO5,AP1AR,AP1G1,AP4E1,APLNR,APOLD1,ARFIP2,ARHGEF26,ARHGEF37,ARHGEF6,ARID1A,ARL15,ARL4C,ARMC5,ARPP19,ASCC3,ASH1L,ATP2B2,ATP6V0A2,ATP6V1C2,ATP8B1,ATRNL1,ATXN1,ATXN1L,AXIN2,B3GAT1,B4GALT1,B4GALT4,B4GALT6,BAIAP2,BCAS2,BCAS3,BCCIP,BCL9L,BCLAF1,BEST4,BET1L,BRWD3,C1GALT1,C1ORF…
TF	Factor: E2F; motif: NNTTTCGCGCN	TF:M08875	1.21227e-23	AAK1,ACVR2B,ADAMTS5,ADAMTS9,ADARB1,ADRA2A,ADRB1,AFF2,AGBL4,AMOTL1,AP1AR,ARF4,ARHGEF12,ARMC5,ASB3,ASCC3,ATG2B,ATP8A1,ATRN,AVEN,B4GALT4,BCL11A,BEND4,BMP7,BMPER,BNIP3L,BRAP,BRWD1,C1ORF115,CA10,CACNA2D2,CALCR,CAPN7,CBLB,CBLL1,CCDC117,CCDC85A,CCNE2,CCNJ,CCNJL,CD28,CDC37L1,CDC42BPB,CDC6,CDC7,CDCA7,CDK1,CDYL2,CERS6,CHAC2,CHKA,CHORDC1,CLCN5,CLK4,CLTC,COL4A3BP,COPS7B,CREB1,CREG1,CRTC2,CRYZ,CSNK1G1,CTSO,CY…
TF	Factor: E2F; motif: NNTTTCGCGCN; match class: 0	TF:M08875_0	1.21227e-23	AAK1,ACVR2B,ADAMTS5,ADAMTS9,ADARB1,ADRA2A,ADRB1,AFF2,AGBL4,AMOTL1,AP1AR,ARF4,ARHGEF12,ARMC5,ASB3,ASCC3,ATG2B,ATP8A1,ATRN,AVEN,B4GALT4,BCL11A,BEND4,BMP7,BMPER,BNIP3L,BRAP,BRWD1,C1ORF115,CA10,CACNA2D2,CALCR,CAPN7,CBLB,CBLL1,CCDC117,CCDC85A,CCNE2,CCNJ,CCNJL,CD28,CDC37L1,CDC42BPB,CDC6,CDC7,CDCA7,CDK1,CDYL2,CERS6,CHAC2,CHKA,CHORDC1,CLCN5,CLK4,CLTC,COL4A3BP,COPS7B,CREB1,CREG1,CRTC2,CRYZ,CSNK1G1,CTSO,CY…
TF	Factor: CdxA; motif: AWTWMTR; match class: 0	TF:M00101_0	2.67678e-23	ABL1,ADAMTS14,ADAMTS3,ADAMTS5,ADAMTS6,ADNP,AKAP10,AMOT,AMOTL1,ANK2,ANKRD50,AP2B1,APC,APOLD1,AQP9,ARL15,ARL4C,ARMC1,ASB3,ATF1,ATG2B,ATP2B2,ATP8A1,ATRNL1,AUTS2,B4GALT6,BCCIP,BCLAF1,BDKRB2,BEND4,BMPR2,BNIP3L,BRWD3,BTBD3,C1GALT1,C9ORF64,C9ORF72,CACHD1,CACNB2,CADM1,CADM2,CALD1,CAMK4,CAMKK2,CASP3,CASR,CBLL1,CCNT2,CD28,CDH11,CDYL2,CELF1,CEP170,CFL2,CHAC2,CHFR,CHL1,CHMP7,CLCN5,CNGB3,CNKSR2,COL25A1,CREG1,…
TF	Factor: CdxA; motif: AWTWMTR	TF:M00101	2.67678e-23	ABL1,ADAMTS14,ADAMTS3,ADAMTS5,ADAMTS6,ADNP,AKAP10,AMOT,AMOTL1,ANK2,ANKRD50,AP2B1,APC,APOLD1,AQP9,ARL15,ARL4C,ARMC1,ASB3,ATF1,ATG2B,ATP2B2,ATP8A1,ATRNL1,AUTS2,B4GALT6,BCCIP,BCLAF1,BDKRB2,BEND4,BMPR2,BNIP3L,BRWD3,BTBD3,C1GALT1,C9ORF64,C9ORF72,CACHD1,CACNB2,CADM1,CADM2,CALD1,CAMK4,CAMKK2,CASP3,CASR,CBLL1,CCNT2,CD28,CDH11,CDYL2,CELF1,CEP170,CFL2,CHAC2,CHFR,CHL1,CHMP7,CLCN5,CNGB3,CNKSR2,COL25A1,CREG1,…
TF	Factor: c-Myb; motif: NCNRNNGRCNGTTGGKGG	TF:M00004	9.13129e-23	ABCA1,ABCC4,ABI2,ABL1,ACSL1,ADAM11,ADAM9,ADAMTS3,ADAMTS5,ADRB1,AIDA,AKTIP,ALPK3,AMOTL1,AMOTL2,ANK2,ANKRA2,ANKRD22,ANKRD52,ANTXR1,AP1AR,AP2B1,APLNR,APOLD1,AQP9,ARHGAP26,ARHGEF12,ARHGEF26,ARID1A,ARL15,ARL4A,ARL4C,ARMC1,ARPP19,ASB3,ASPHD2,ATAD2B,ATF1,ATG2B,ATP2B2,ATP6V0A2,ATP6V1C2,ATP7A,ATP8B1,ATRN,ATXN1,ATXN1L,AVEN,AVL9,B3GNT5,B4GALT5,B4GALT6,BACH2,BCL9L,BCLAF1,BDKRB2,BET1L,BMPR2,BNIP3L,BRWD1,BTBD3…
TF	Factor: c-Myb; motif: NCNRNNGRCNGTTGGKGG; match class: 0	TF:M00004_0	9.13129e-23	ABCA1,ABCC4,ABI2,ABL1,ACSL1,ADAM11,ADAM9,ADAMTS3,ADAMTS5,ADRB1,AIDA,AKTIP,ALPK3,AMOTL1,AMOTL2,ANK2,ANKRA2,ANKRD22,ANKRD52,ANTXR1,AP1AR,AP2B1,APLNR,APOLD1,AQP9,ARHGAP26,ARHGEF12,ARHGEF26,ARID1A,ARL15,ARL4A,ARL4C,ARMC1,ARPP19,ASB3,ASPHD2,ATAD2B,ATF1,ATG2B,ATP2B2,ATP6V0A2,ATP6V1C2,ATP7A,ATP8B1,ATRN,ATXN1,ATXN1L,AVEN,AVL9,B3GNT5,B4GALT5,B4GALT6,BACH2,BCL9L,BCLAF1,BDKRB2,BET1L,BMPR2,BNIP3L,BRWD1,BTBD3…
TF	Factor: LF-A1; motif: GGGSTCWR; match class: 0	TF:M00646_0	2.90083e-22	AAK1,ABCA1,ABCA3,ABCC10,ABCC4,ABI2,ABL1,ACSL1,ACVR1,ACVR2A,ADAM11,ADAM9,ADAMTS3,ADARB1,AFAP1L2,AFF2,AGBL4,AIDA,AK2,AKAP10,AKAP11,AKAP5,ALG9,ALPK3,AMOT,AMOTL1,AMOTL2,ANKRD50,ANKRD52,ANKS4B,ANO5,ANTXR1,AP1AR,AP2B1,APLNR,ARF4,ARFIP2,ARHGAP26,ARHGEF12,ARHGEF6,ARL10,ARL4A,ARMC5,ARPP19,ASB3,ASCC3,ASH1L,ATAD2B,ATF1,ATG5,ATP2B2,ATP6V0A2,ATP8A1,ATP8B1,ATRN,ATXN1,ATXN1L,AVL9,B3GAT1,B3GNT5,BCAS3,BCCIP,BCL11…
TF	Factor: LF-A1; motif: GGGSTCWR	TF:M00646	2.90083e-22	AAK1,ABCA1,ABCA3,ABCC10,ABCC4,ABI2,ABL1,ACSL1,ACVR1,ACVR2A,ADAM11,ADAM9,ADAMTS3,ADARB1,AFAP1L2,AFF2,AGBL4,AIDA,AK2,AKAP10,AKAP11,AKAP5,ALG9,ALPK3,AMOT,AMOTL1,AMOTL2,ANKRD50,ANKRD52,ANKS4B,ANO5,ANTXR1,AP1AR,AP2B1,APLNR,ARF4,ARFIP2,ARHGAP26,ARHGEF12,ARHGEF6,ARL10,ARL4A,ARMC5,ARPP19,ASB3,ASCC3,ASH1L,ATAD2B,ATF1,ATG5,ATP2B2,ATP6V0A2,ATP8A1,ATP8B1,ATRN,ATXN1,ATXN1L,AVL9,B3GAT1,B3GNT5,BCAS3,BCCIP,BCL11…
TF	Factor: TEF; motif: ATGTTWAYATAA; match class: 0	TF:M00672_0	5.38966e-22	ABCA3,ABL1,ADAMTS6,ADARB1,ADNP,AFAP1L2,AGBL4,AKAP10,AKAP11,AKTIP,ANK2,ANKRD22,ANO5,ANTXR1,AP1G1,AP2B1,ARHGEF26,ARMC1,ASH1L,ATG2B,ATG5,ATP2B2,ATP6V0A2,ATXN1,ATXN1L,AVEN,AVL9,B3GNT5,B4GALT1,B4GALT5,BACH2,BCAS3,BCCIP,BCLAF1,BDKRB2,BEND4,BMPR2,BNC2,BRD1,BRWD3,BTBD3,C1GALT1,C1QTNF7,C9ORF72,CACNA2D2,CADM2,CALD1,CAMK4,CASKIN2,CASP3,CAT,CBLL1,CCDC117,CCDC59,CCNT2,CDC7,CDH11,CDK12,CENPF,CEP350,CERS6,CHMP2…
TF	Factor: TEF; motif: ATGTTWAYATAA	TF:M00672	5.38966e-22	ABCA3,ABL1,ADAMTS6,ADARB1,ADNP,AFAP1L2,AGBL4,AKAP10,AKAP11,AKTIP,ANK2,ANKRD22,ANO5,ANTXR1,AP1G1,AP2B1,ARHGEF26,ARMC1,ASH1L,ATG2B,ATG5,ATP2B2,ATP6V0A2,ATXN1,ATXN1L,AVEN,AVL9,B3GNT5,B4GALT1,B4GALT5,BACH2,BCAS3,BCCIP,BCLAF1,BDKRB2,BEND4,BMPR2,BNC2,BRD1,BRWD3,BTBD3,C1GALT1,C1QTNF7,C9ORF72,CACNA2D2,CADM2,CALD1,CAMK4,CASKIN2,CASP3,CAT,CBLL1,CCDC117,CCDC59,CCNT2,CDC7,CDH11,CDK12,CENPF,CEP350,CERS6,CHMP2…
TF	Factor: GR; motif: CNNNNTGTYCTNN	TF:M01836	6.11112e-22	ABCC10,ABCC4,ADAM11,ADNP,ADRA2A,AKAP5,ALG9,ALPK3,AMOT,ANK2,ANKRA2,ANO5,AP1G1,AP4E1,APC,AQP9,ARHGEF26,ARL15,ARMC1,ASCC3,ATP2B2,ATP6V1C2,ATP7A,ATP8B1,ATXN1,AUTS2,AVEN,B4GALT4,B4GALT5,BCCIP,BCL2L11,BCL9L,BDKRB2,BEND4,BEST4,BMPR2,BNC2,BRD1,BRWD3,BTBD3,C1ORF115,C1QTNF7,C4ORF19,C5ORF22,CA10,CACHD1,CACNA1C,CACNB2,CALCOCO2,CALCRL,CAPN7,CASKIN2,CASP3,CBFB,CBLB,CCDC43,CCNJL,CCPG1,CD28,CD2AP,CDC42BPA,CDH11,…
TF	Factor: GR; motif: CNNNNTGTYCTNN; match class: 0	TF:M01836_0	6.11112e-22	ABCC10,ABCC4,ADAM11,ADNP,ADRA2A,AKAP5,ALG9,ALPK3,AMOT,ANK2,ANKRA2,ANO5,AP1G1,AP4E1,APC,AQP9,ARHGEF26,ARL15,ARMC1,ASCC3,ATP2B2,ATP6V1C2,ATP7A,ATP8B1,ATXN1,AUTS2,AVEN,B4GALT4,B4GALT5,BCCIP,BCL2L11,BCL9L,BDKRB2,BEND4,BEST4,BMPR2,BNC2,BRD1,BRWD3,BTBD3,C1ORF115,C1QTNF7,C4ORF19,C5ORF22,CA10,CACHD1,CACNA1C,CACNB2,CALCOCO2,CALCRL,CAPN7,CASKIN2,CASP3,CBFB,CBLB,CCDC43,CCNJL,CCPG1,CD28,CD2AP,CDC42BPA,CDH11,…
TF	Factor: E2F-1; motif: TTGGCGCGRAANNGNM; match class: 1	TF:M00938_1	8.10753e-22	ADAMTS3,ADRA2A,AFF2,AFF3,AIDA,AKTIP,ARHGEF6,ARL10,ARPP19,ATAD2B,ATG2B,ATP8A1,ATXN1L,AVEN,B4GALT1,BCL11A,BCL2L11,BHMT,BRAP,BRWD1,CA10,CACHD1,CBLL1,CCDC59,CCDC85A,CCNJ,CCNJL,CCNK,CCP110,CDC37L1,CDC7,CDCA7,CDK1,CDK12,CERS6,CHD5,CHURC1,CRYZ,CSNK1G1,CTTNBP2NL,DCAF10,DCAF17,DET1,DEXI,DGKQ,DIP2C,DPYSL2,EDEM3,EEF2K,EFNA5,ELAVL1,ELL2,ENTPD7,EPB41,EPHB1,FAM109A,FAM174B,FGF18,FLVCR1,FUT4,FZD2,G3BP2,GFRA1,GI…
TF	Factor: Pax-6; motif: NNNNTTCACGCWTGANTKNNN; match class: 1	TF:M00097_1	1.06866e-21	AARS2,ABCA1,ACSL1,ACVR1,ACVR2A,ADAMTS3,ADAMTS6,ADNP,AKAP10,AKAP5,AKTIP,AMOT,AMOTL1,ANK2,ANKRA2,ANKRD50,ANKS4B,ANO5,AP2B1,APLNR,APOLD1,ARHGEF26,ARHGEF37,ARHGEF6,ARID1A,ARL15,ARMC1,ARPP19,ASB3,ASH1L,ATG2B,ATG5,AVEN,B3GAT1,B3GNT5,B4GALT1,B4GALT5,BACH2,BCAS2,BCAS3,BCCIP,BCL11A,BCLAF1,BDKRB2,BEND4,BHMT,BMPR2,BNC2,BRAP,BTBD3,C1ORF115,CACNA1C,CACNB2,CADM2,CALU,CASR,CBLL1,CBX1,CCDC43,CCNE2,CCP110,CD2AP,C…
TF	Factor: PR; motif: NNNNNNGGNACRNNNTGTTCTNNNNNN; match class: 0	TF:M00954_0	2.39372e-21	ABCA1,ABCC10,ADAM11,ADAM9,ADAMTS3,ADAMTS6,ADAMTS9,ADRA2A,AIDA,AKAP10,AKAP11,AKTIP,ALPK3,AMOT,ANK2,ANKRA2,ANO5,ANTXR1,AP1G1,AP4E1,APC,APOLD1,ARHGEF26,ARID1A,ARL15,ARMC1,ASH1L,ATG2B,ATG5,ATP6V1C2,ATP7A,ATP8B1,ATXN1L,AVEN,AVL9,AXIN2,B4GALT1,B4GALT5,B4GALT6,BCCIP,BCL2L11,BCL9L,BDKRB2,BEND4,BMPR2,BRD1,BRWD3,BTBD3,C1ORF115,CACHD1,CACNA1C,CACNB2,CALD1,CBFB,CBLB,CBLL1,CCNJL,CCNT2,CCPG1,CD28,CDC7,CDH11,CD…
TF	Factor: PR; motif: NNNNNNGGNACRNNNTGTTCTNNNNNN	TF:M00954	2.39372e-21	ABCA1,ABCC10,ADAM11,ADAM9,ADAMTS3,ADAMTS6,ADAMTS9,ADRA2A,AIDA,AKAP10,AKAP11,AKTIP,ALPK3,AMOT,ANK2,ANKRA2,ANO5,ANTXR1,AP1G1,AP4E1,APC,APOLD1,ARHGEF26,ARID1A,ARL15,ARMC1,ASH1L,ATG2B,ATG5,ATP6V1C2,ATP7A,ATP8B1,ATXN1L,AVEN,AVL9,AXIN2,B4GALT1,B4GALT5,B4GALT6,BCCIP,BCL2L11,BCL9L,BDKRB2,BEND4,BMPR2,BRD1,BRWD3,BTBD3,C1ORF115,CACHD1,CACNA1C,CACNB2,CALD1,CBFB,CBLB,CBLL1,CCNJL,CCNT2,CCPG1,CD28,CDC7,CDH11,CD…
TF	Factor: p53; motif: RGRCWWGYCYNGRCWWGYYY; match class: 0	TF:M01652_0	3.92721e-21	AAK1,AARS2,ABCC10,ABI2,ABL1,ACVR2A,ADAM9,ADARB1,AFF2,AFF3,AGBL4,AKAP5,ANK2,ANTXR1,AP1AR,ARFIP2,ARHGEF12,ARHGEF37,ARHGEF6,ARL15,ARMC1,ASCC3,ASPHD2,ATG2B,ATP6V1C2,ATP8A1,ATP8B1,ATXN1L,AUTS2,AVEN,AXIN2,B4GALT1,B4GALT6,BCAS2,BCL11A,BCL9L,BEST4,BMP7,BMPER,BNIP3L,BRWD1,C1ORF115,C1QTNF7,C9ORF64,C9ORF72,CA10,CACNA2D2,CADPS,CALCOCO2,CASKIN2,CAT,CCNJL,CCPG1,CDC42BPB,CDC6,CDK12,CDK19,CELF1,CFDP1,CFL2,CHL1,C…
TF	Factor: p53; motif: RGRCWWGYCYNGRCWWGYYY	TF:M01652	3.92721e-21	AAK1,AARS2,ABCC10,ABI2,ABL1,ACVR2A,ADAM9,ADARB1,AFF2,AFF3,AGBL4,AKAP5,ANK2,ANTXR1,AP1AR,ARFIP2,ARHGEF12,ARHGEF37,ARHGEF6,ARL15,ARMC1,ASCC3,ASPHD2,ATG2B,ATP6V1C2,ATP8A1,ATP8B1,ATXN1L,AUTS2,AVEN,AXIN2,B4GALT1,B4GALT6,BCAS2,BCL11A,BCL9L,BEST4,BMP7,BMPER,BNIP3L,BRWD1,C1ORF115,C1QTNF7,C9ORF64,C9ORF72,CA10,CACNA2D2,CADPS,CALCOCO2,CASKIN2,CAT,CCNJL,CCPG1,CDC42BPB,CDC6,CDK12,CDK19,CELF1,CFDP1,CFL2,CHL1,C…
TF	Factor: c-Myc:Max; motif: NNNNNNNCACGTGNNNNNNN; match class: 1	TF:M00615_1	4.16212e-21	AARS2,ABCC4,ABI2,ACSL1,ACVR1,ACVR2A,ADAM9,ADAMTS14,ADAMTS3,ADAMTS5,ADAMTS9,ADNP,ADRA2A,AIDA,AK2,AKAP5,ALPK3,AMOT,AMOTL2,ANKRD52,AP1AR,AP4E1,ARFIP2,ARHGAP26,ARHGEF12,ARHGEF26,ARHGEF37,ARHGEF6,ARID1A,ARL10,ARL4A,ARMC1,ARPP19,ASB3,ATG12,ATG5,ATP6V1C2,ATP8A1,ATRNL1,B4GALT1,B4GALT4,B4GALT6,BCAS2,BCAS3,BCCIP,BCL2L11,BEST4,BHMT,BMP7,BMPR2,BRAP,BTBD3,C4ORF19,C9ORF64,CACNA2D2,CADM1,CALCRL,CAMKK2,CAPN7,CAT…
TF	Factor: c-Myc:Max; motif: NNNNNNNCACGTGNNNNNNN; match class: 0	TF:M00615_0	4.16212e-21	AARS2,ABCC4,ABI2,ACSL1,ACVR1,ACVR2A,ADAM9,ADAMTS14,ADAMTS3,ADAMTS5,ADAMTS9,ADNP,ADRA2A,AIDA,AK2,AKAP5,ALPK3,AMOT,AMOTL2,ANKRD52,AP1AR,AP4E1,ARFIP2,ARHGAP26,ARHGEF12,ARHGEF26,ARHGEF37,ARHGEF6,ARID1A,ARL10,ARL4A,ARMC1,ARPP19,ASB3,ATG12,ATG5,ATP6V1C2,ATP8A1,ATRNL1,B4GALT1,B4GALT4,B4GALT6,BCAS2,BCAS3,BCCIP,BCL2L11,BEST4,BHMT,BMP7,BMPR2,BRAP,BTBD3,C4ORF19,C9ORF64,CACNA2D2,CADM1,CALCRL,CAMKK2,CAPN7,CAT…
TF	Factor: c-Myc:Max; motif: NNNNNNNCACGTGNNNNNNN	TF:M00615	4.16212e-21	AARS2,ABCC4,ABI2,ACSL1,ACVR1,ACVR2A,ADAM9,ADAMTS14,ADAMTS3,ADAMTS5,ADAMTS9,ADNP,ADRA2A,AIDA,AK2,AKAP5,ALPK3,AMOT,AMOTL2,ANKRD52,AP1AR,AP4E1,ARFIP2,ARHGAP26,ARHGEF12,ARHGEF26,ARHGEF37,ARHGEF6,ARID1A,ARL10,ARL4A,ARMC1,ARPP19,ASB3,ATG12,ATG5,ATP6V1C2,ATP8A1,ATRNL1,B4GALT1,B4GALT4,B4GALT6,BCAS2,BCAS3,BCCIP,BCL2L11,BEST4,BHMT,BMP7,BMPR2,BRAP,BTBD3,C4ORF19,C9ORF64,CACNA2D2,CADM1,CALCRL,CAMKK2,CAPN7,CAT…
TF	Factor: Msx-2; motif: NNNGACYAATTAGYNNT; match class: 1	TF:M01393_1	5.51374e-21	ACVR2B,ADAMTS6,AKAP10,ALG9,AMOT,AMOTL2,ANK2,ANKS4B,ANO5,APC,APOLD1,ARHGAP26,ARL15,ASH1L,ATF1,ATP7A,ATP8B1,ATXN1,AVEN,B4GALT1,BACH2,BDKRB2,BEND4,BNIP3L,BRWD3,C9ORF72,CA10,CACNB2,CADM1,CADPS,CALU,CAMKK2,CASR,CAT,CBFB,CBLL1,CCNT2,CDH11,CDYL2,CENPF,CEP112,CEP350,CHAC2,CHL1,CHMP2B,CHURC1,CNGB3,CNKSR2,COL25A1,CSRNP3,CUL3,DCX,DENND1B,DHX40,DICER1,DIO2,DIRC2,DLGAP1,DMD,DNM3,DOLPP1,DPP10,DPP4,DRAM2,DSCC1,…
TF	Factor: c-Myc:Max; motif: GCCAYGYGSN	TF:M00322	1.17035e-20	ABCA3,ABCC4,ABI2,ACSL1,ACVR1,ACVR2A,ADAM9,ADAMTS14,ADAMTS5,ADAMTS9,ADARB1,ADRA2A,ADRB1,AFF2,AFF3,AGBL4,AK2,AKAP5,ALG9,AMOTL2,ANK2,ANKRA2,ANKRD52,AP1AR,ARFIP2,ARHGEF12,ARHGEF26,ARHGEF6,ARL10,ARMC5,ARPP19,ASPHD2,ATG12,ATG5,ATP2B2,ATP8B1,ATRNL1,ATXN1L,AVL9,AXIN2,B4GALT4,B4GALT5,BACH2,BAIAP2,BCAS3,BCCIP,BCL11A,BCL2L11,BEND4,BEST4,BET1L,BHMT,BMPR2,BNIP3L,BRAP,C9ORF64,CACHD1,CADM1,CALCOCO2,CALCR,CALCRL…
TF	Factor: c-Myc:Max; motif: GCCAYGYGSN; match class: 0	TF:M00322_0	1.17035e-20	ABCA3,ABCC4,ABI2,ACSL1,ACVR1,ACVR2A,ADAM9,ADAMTS14,ADAMTS5,ADAMTS9,ADARB1,ADRA2A,ADRB1,AFF2,AFF3,AGBL4,AK2,AKAP5,ALG9,AMOTL2,ANK2,ANKRA2,ANKRD52,AP1AR,ARFIP2,ARHGEF12,ARHGEF26,ARHGEF6,ARL10,ARMC5,ARPP19,ASPHD2,ATG12,ATG5,ATP2B2,ATP8B1,ATRNL1,ATXN1L,AVL9,AXIN2,B4GALT4,B4GALT5,BACH2,BAIAP2,BCAS3,BCCIP,BCL11A,BCL2L11,BEND4,BEST4,BET1L,BHMT,BMPR2,BNIP3L,BRAP,C9ORF64,CACHD1,CADM1,CALCOCO2,CALCR,CALCRL…
TF	Factor: E2F; motif: TTTSGCGSG; match class: 0	TF:M00939_0	1.35946e-20	ABI2,ACSL1,ADAMTS14,ADRA2A,AFF2,AFF3,AMOT,ANK2,AP1AR,ARF4,ARFIP2,ARMC1,ATG2B,ATG5,ATP8A1,ATRN,ATRNL1,ATXN1L,AXIN2,B3GNT5,B4GALT1,BACH2,BCAS3,BEND4,BNIP3L,BRAP,BRWD1,C1ORF115,C9ORF64,C9ORF72,CA10,CADM1,CADPS,CALCR,CASKIN2,CBLL1,CBX1,CCDC117,CCDC85A,CCNE2,CCNJ,CCNJL,CCP110,CD28,CDC37L1,CDC6,CDC7,CDCA7,CDK1,CDK12,CDYL2,CENPF,CERS6,CFDP1,CHD5,CHKA,CLCN5,CLK4,CLTC,CMTM4,CNNM1,COL4A3BP,COPS7B,CREB1,CRT…
TF	Factor: E2F; motif: TTTSGCGSG	TF:M00939	1.35946e-20	ABI2,ACSL1,ADAMTS14,ADRA2A,AFF2,AFF3,AMOT,ANK2,AP1AR,ARF4,ARFIP2,ARMC1,ATG2B,ATG5,ATP8A1,ATRN,ATRNL1,ATXN1L,AXIN2,B3GNT5,B4GALT1,BACH2,BCAS3,BEND4,BNIP3L,BRAP,BRWD1,C1ORF115,C9ORF64,C9ORF72,CA10,CADM1,CADPS,CALCR,CASKIN2,CBLL1,CBX1,CCDC117,CCDC85A,CCNE2,CCNJ,CCNJL,CCP110,CD28,CDC37L1,CDC6,CDC7,CDCA7,CDK1,CDK12,CDYL2,CENPF,CERS6,CFDP1,CHD5,CHKA,CLCN5,CLK4,CLTC,CMTM4,CNNM1,COL4A3BP,COPS7B,CREB1,CRT…
TF	Factor: Sox-9; motif: NNNNNACAAARGNNSMN; match class: 1	TF:M07269_1	4.1383e-20	ABCA3,ACSL1,ACVR2A,ADAMTS3,ADAMTS6,AGBL4,AMOTL1,AP1AR,AP2B1,AP4E1,APOLD1,AQP9,ARHGEF26,ARHGEF6,ARL4C,ARMC1,ATP2B2,ATP6V0A2,ATP6V1C2,ATP7A,ATRNL1,ATXN1,BCAS2,BCLAF1,BEND4,BMPR2,BRWD3,C1GALT1,C4ORF19,CA10,CACHD1,CACNA1C,CACNB2,CALCRL,CALD1,CASKIN2,CATSPER2,CBX1,CCDC43,CCNJ,CCNT2,CD2AP,CDC42BPB,CDC7,CDK14,CENPF,CFL2,CHAC2,CHFR,CHL1,CHN1,CHORDC1,CLIP1,COL25A1,COL9A3,CPE,CSGALNACT1,CSNK1G1,DAGLA,DCAF5…
TF	Factor: GR; motif: AGAACAN	TF:M07355	5.05153e-20	ABCA3,ABCC10,ABCC4,ADAM11,ADAMTS9,ADRA2A,AIDA,AKAP11,AKAP5,ALG9,ALPK3,AMOT,ANK2,ANKRD50,ANO5,AP1G1,APC,APOLD1,AQP9,ARHGEF12,ARHGEF26,ARID1A,ARL15,ARMC1,ASB3,ATG12,ATG2B,ATG5,ATP7A,ATXN1,ATXN1L,AVL9,B4GALT5,BCCIP,BCL2L11,BDKRB2,BEND4,BMPR2,BRD1,BRWD3,BTBD3,C1QTNF7,C9ORF64,CA10,CACNA1C,CACNB2,CADM2,CALCOCO2,CALCRL,CALD1,CASP3,CAT,CBFB,CBLB,CCNJ,CCNJL,CCPG1,CD28,CD2AP,CDC6,CDC7,CDCA7,CDH11,CDK12,CDK…
TF	Factor: GR; motif: AGAACAN; match class: 0	TF:M07355_0	5.05153e-20	ABCA3,ABCC10,ABCC4,ADAM11,ADAMTS9,ADRA2A,AIDA,AKAP11,AKAP5,ALG9,ALPK3,AMOT,ANK2,ANKRD50,ANO5,AP1G1,APC,APOLD1,AQP9,ARHGEF12,ARHGEF26,ARID1A,ARL15,ARMC1,ASB3,ATG12,ATG2B,ATG5,ATP7A,ATXN1,ATXN1L,AVL9,B4GALT5,BCCIP,BCL2L11,BDKRB2,BEND4,BMPR2,BRD1,BRWD3,BTBD3,C1QTNF7,C9ORF64,CA10,CACNA1C,CACNB2,CADM2,CALCOCO2,CALCRL,CALD1,CASP3,CAT,CBFB,CBLB,CCNJ,CCNJL,CCPG1,CD28,CD2AP,CDC6,CDC7,CDCA7,CDH11,CDK12,CDK…
TF	Factor: MafB; motif: GNTGAC; match class: 1	TF:M01227_1	5.77958e-20	AAK1,ABCC10,ABL1,ACVR1,ADAMTS3,ADARB1,ADRA2A,AFF2,AGBL4,AKAP5,AMOTL1,ANKRA2,ANKRD52,AP2B1,APLNR,ARF4,ARHGAP26,ARHGEF26,ARHGEF37,ARL10,ARMC1,ARMC5,ARPP19,ASB3,ATAD2B,ATG2B,ATP8B1,ATRNL1,ATXN1L,B4GALT1,B4GALT4,BACH2,BCL2L11,BDKRB2,BEST4,BMPER,BNIP3L,BRAP,BRWD1,C1GALT1,C5ORF22,C9ORF64,C9ORF72,CACNA2D2,CADPS,CALCOCO2,CALCR,CAMK4,CAMKK2,CAPN7,CASKIN2,CASP3,CAT,CATSPER2,CBFB,CCDC117,CCNE2,CCNJ,CCNJL,CC…
TF	Factor: Elk-1; motif: RACCGGAAGTR; match class: 0	TF:M01165_0	8.25883e-20	AARS2,ABCA3,ABCC4,ABI2,ACSL1,ACVR2A,ADAMTS3,ADAMTS6,ADRB1,AFF3,AIDA,AKAP5,AMOTL1,AMOTL2,ANK2,ANO5,AP1G1,AP4E1,ARFIP2,ARHGEF12,ARL10,ARL15,ARMC1,ARMC5,ARPP19,ASPHD2,ATAD2B,ATG2B,ATP6V1C2,ATXN1,AUTS2,AVEN,AXIN2,B4GALT4,B4GALT6,BCAS3,C9ORF64,CA10,CACHD1,CACNA2D2,CACNB2,CADM2,CALCR,CALCRL,CALD1,CAMK2A,CAMKK2,CAPN7,CASP3,CASR,CATSPER2,CBLB,CBLL1,CCDC43,CCDC85A,CCNJ,CCPG1,CD28,CD300LG,CDC27,CDC37L1,CDC…
TF	Factor: Elk-1; motif: RACCGGAAGTR	TF:M01165	8.25883e-20	AARS2,ABCA3,ABCC4,ABI2,ACSL1,ACVR2A,ADAMTS3,ADAMTS6,ADRB1,AFF3,AIDA,AKAP5,AMOTL1,AMOTL2,ANK2,ANO5,AP1G1,AP4E1,ARFIP2,ARHGEF12,ARL10,ARL15,ARMC1,ARMC5,ARPP19,ASPHD2,ATAD2B,ATG2B,ATP6V1C2,ATXN1,AUTS2,AVEN,AXIN2,B4GALT4,B4GALT6,BCAS3,C9ORF64,CA10,CACHD1,CACNA2D2,CACNB2,CADM2,CALCR,CALCRL,CALD1,CAMK2A,CAMKK2,CAPN7,CASP3,CASR,CATSPER2,CBLB,CBLL1,CCDC43,CCDC85A,CCNJ,CCPG1,CD28,CD300LG,CDC27,CDC37L1,CDC…
TF	Factor: YY1; motif: NNNCGGCCATCTTGNCTSNW; match class: 0	TF:M00069_0	1.08183e-19	AARS2,ABCA1,ABCC4,ABI2,ABL1,ACVR1,ACVR2A,ADAM9,ADARB1,ADNP,ADRB1,AFAP1L2,AFF3,AGBL4,AK2,AKAP10,AKAP11,AKAP5,ALPK3,AMOTL1,AMOTL2,ANK2,ANKRD52,ANKS4B,AP2B1,APLNR,APOLD1,AQP9,ARHGEF26,ARHGEF37,ARL15,ARL4A,ARL4C,ARPP19,ASB3,ATAD2B,ATF1,ATG2B,ATG5,ATP6V0A2,ATP8A1,ATRN,B3GAT1,B4GALT5,BCAS3,BCL11A,BCL2L11,BCLAF1,BDKRB2,BEND4,BET1L,BMPR2,BNIP3L,BRWD1,BTBD3,C1GALT1,C9ORF72,CA10,CADM1,CALU,CASKIN2,CAT,CBLB…
TF	Factor: YY1; motif: NNNCGGCCATCTTGNCTSNW	TF:M00069	1.08183e-19	AARS2,ABCA1,ABCC4,ABI2,ABL1,ACVR1,ACVR2A,ADAM9,ADARB1,ADNP,ADRB1,AFAP1L2,AFF3,AGBL4,AK2,AKAP10,AKAP11,AKAP5,ALPK3,AMOTL1,AMOTL2,ANK2,ANKRD52,ANKS4B,AP2B1,APLNR,APOLD1,AQP9,ARHGEF26,ARHGEF37,ARL15,ARL4A,ARL4C,ARPP19,ASB3,ATAD2B,ATF1,ATG2B,ATG5,ATP6V0A2,ATP8A1,ATRN,B3GAT1,B4GALT5,BCAS3,BCL11A,BCL2L11,BCLAF1,BDKRB2,BEND4,BET1L,BMPR2,BNIP3L,BRWD1,BTBD3,C1GALT1,C9ORF72,CA10,CADM1,CALU,CASKIN2,CAT,CBLB…
TF	Factor: HOXD13; motif: WNNAATAAWAY; match class: 0	TF:M08817_0	1.19882e-19	ABCA1,ABCC4,ABL1,ADAM11,ADAMTS9,ADARB1,ADNP,AFF2,AFF3,AKAP11,AMOT,ANK2,ANKRA2,ANKRD52,AP1G1,AQP9,ARL15,ARMC1,ATF1,ATP2B2,ATP6V0A2,ATXN1,AVL9,B4GALT4,B4GALT5,BCAS2,BCL11A,BCLAF1,BDKRB2,BMPR2,BNC2,BRD1,BRWD3,BTBD3,C1QTNF7,C9ORF64,C9ORF72,CADM2,CALD1,CAMK4,CASR,CAT,CCDC59,CCNJ,CCNT2,CCP110,CCPG1,CD2AP,CDC42BPA,CDH11,CDK14,CDYL2,CEP112,CEP170,CHFR,CHL1,CHMP7,CLOCK,CNKSR2,CNNM1,COL12A1,COL25A1,COL4A3B…
TF	Factor: HOXD13; motif: WNNAATAAWAY	TF:M08817	1.19882e-19	ABCA1,ABCC4,ABL1,ADAM11,ADAMTS9,ADARB1,ADNP,AFF2,AFF3,AKAP11,AMOT,ANK2,ANKRA2,ANKRD52,AP1G1,AQP9,ARL15,ARMC1,ATF1,ATP2B2,ATP6V0A2,ATXN1,AVL9,B4GALT4,B4GALT5,BCAS2,BCL11A,BCLAF1,BDKRB2,BMPR2,BNC2,BRD1,BRWD3,BTBD3,C1QTNF7,C9ORF64,C9ORF72,CADM2,CALD1,CAMK4,CASR,CAT,CCDC59,CCNJ,CCNT2,CCP110,CCPG1,CD2AP,CDC42BPA,CDH11,CDK14,CDYL2,CEP112,CEP170,CHFR,CHL1,CHMP7,CLOCK,CNKSR2,CNNM1,COL12A1,COL25A1,COL4A3B…
TF	Factor: Max; motif: NNANCACGTGNTNN; match class: 1	TF:M00119_1	1.83512e-19	AARS2,ABCC4,ABI2,ACSL1,ACVR1,ACVR2A,ADAM9,ADAMTS14,ADAMTS3,ADAMTS5,ADAMTS9,ADRA2A,AIDA,AK2,AKAP5,ALPK3,AMOTL2,ANKRD22,ANKRD52,AP1AR,AP4E1,ARFIP2,ARHGAP26,ARHGEF12,ARHGEF26,ARHGEF37,ARHGEF6,ARL10,ARL4A,ARMC1,ARPP19,ASB3,ATG12,ATG5,ATP6V1C2,ATRNL1,B4GALT1,B4GALT4,B4GALT6,BACH2,BCAS2,BCAS3,BCCIP,BCL2L11,BEND4,BEST4,BHMT,BMPR2,BRAP,BTBD3,C4ORF19,C9ORF64,CACNA2D2,CADM1,CALCRL,CAMKK2,CAPN7,CAT,CBFB,CBL…
TF	Factor: Max; motif: NNANCACGTGNTNN	TF:M00119	1.83512e-19	AARS2,ABCC4,ABI2,ACSL1,ACVR1,ACVR2A,ADAM9,ADAMTS14,ADAMTS3,ADAMTS5,ADAMTS9,ADRA2A,AIDA,AK2,AKAP5,ALPK3,AMOTL2,ANKRD22,ANKRD52,AP1AR,AP4E1,ARFIP2,ARHGAP26,ARHGEF12,ARHGEF26,ARHGEF37,ARHGEF6,ARL10,ARL4A,ARMC1,ARPP19,ASB3,ATG12,ATG5,ATP6V1C2,ATRNL1,B4GALT1,B4GALT4,B4GALT6,BACH2,BCAS2,BCAS3,BCCIP,BCL2L11,BEND4,BEST4,BHMT,BMPR2,BRAP,BTBD3,C4ORF19,C9ORF64,CACNA2D2,CADM1,CALCRL,CAMKK2,CAPN7,CAT,CBFB,CBL…
TF	Factor: Max; motif: NNANCACGTGNTNN; match class: 0	TF:M00119_0	1.83512e-19	AARS2,ABCC4,ABI2,ACSL1,ACVR1,ACVR2A,ADAM9,ADAMTS14,ADAMTS3,ADAMTS5,ADAMTS9,ADRA2A,AIDA,AK2,AKAP5,ALPK3,AMOTL2,ANKRD22,ANKRD52,AP1AR,AP4E1,ARFIP2,ARHGAP26,ARHGEF12,ARHGEF26,ARHGEF37,ARHGEF6,ARL10,ARL4A,ARMC1,ARPP19,ASB3,ATG12,ATG5,ATP6V1C2,ATRNL1,B4GALT1,B4GALT4,B4GALT6,BACH2,BCAS2,BCAS3,BCCIP,BCL2L11,BEND4,BEST4,BHMT,BMPR2,BRAP,BTBD3,C4ORF19,C9ORF64,CACNA2D2,CADM1,CALCRL,CAMKK2,CAPN7,CAT,CBFB,CBL…
TF	Factor: NKX25; motif: NNANCCACTTRAAWTT; match class: 0	TF:M01414_0	4.75016e-19	ABL1,ACSL1,ADAMTS14,ADAMTS6,ADAMTS9,ADRA2A,AFF2,AGBL4,AIDA,AKAP10,AKAP5,ALG9,AMOTL1,ANK2,ANKRD22,ANO5,ANTXR1,AP1AR,AP2B1,AP4E1,APC,ARF4,ARHGAP26,ARHGEF26,ARHGEF37,ARID1A,ARL4C,ARMC5,ASH1L,ATG2B,ATG5,ATP2B2,ATP6V1C2,ATP8B1,ATRN,ATXN1,ATXN1L,B4GALT5,BACH2,BCCIP,BCL11A,BCLAF1,BMPER,BNC2,BNIP3L,BRWD3,C1GALT1,C1QTNF7,C4ORF19,CACHD1,CACNA1C,CACNB2,CADM1,CADM2,CALCRL,CALU,CAMK4,CAMKK2,CASP3,CAT,CCDC43,C…
TF	Factor: NKX25; motif: NNANCCACTTRAAWTT	TF:M01414	4.75016e-19	ABL1,ACSL1,ADAMTS14,ADAMTS6,ADAMTS9,ADRA2A,AFF2,AGBL4,AIDA,AKAP10,AKAP5,ALG9,AMOTL1,ANK2,ANKRD22,ANO5,ANTXR1,AP1AR,AP2B1,AP4E1,APC,ARF4,ARHGAP26,ARHGEF26,ARHGEF37,ARID1A,ARL4C,ARMC5,ASH1L,ATG2B,ATG5,ATP2B2,ATP6V1C2,ATP8B1,ATRN,ATXN1,ATXN1L,B4GALT5,BACH2,BCCIP,BCL11A,BCLAF1,BMPER,BNC2,BNIP3L,BRWD3,C1GALT1,C1QTNF7,C4ORF19,CACHD1,CACNA1C,CACNB2,CADM1,CADM2,CALCRL,CALU,CAMK4,CAMKK2,CASP3,CAT,CCDC43,C…
TF	Factor: Elk-1; motif: CTTCCKG	TF:M07252	5.64154e-19	AAK1,ABCA3,ABCC10,ABL1,ACSL1,ADAM11,ADRA2A,ADRB1,AFF2,AGBL4,AIDA,AK2,AKAP11,AKTIP,ALPK3,AMOT,AMOTL1,ANKRA2,ANTXR1,APLNR,APOLD1,ARFIP2,ARHGAP26,ARHGEF12,ARHGEF26,ARID1A,ARL10,ARMC1,ARMC5,ASH1L,ASPHD2,ATAD2B,ATF1,ATG2B,ATG5,ATP6V0A2,ATRN,AUTS2,AVL9,B3GAT1,B3GNT5,B4GALT1,B4GALT6,BAIAP2,BCAS2,BCLAF1,BEND4,BEST4,BET1L,BMPR2,BNIP3L,BRD1,BRWD3,C1ORF115,C4ORF19,C5ORF22,CADM1,CADM2,CALCRL,CALD1,CALU,CAMKK…
TF	Factor: c-Ets-2; motif: CTTCCTG; match class: 0	TF:M01207_0	5.64154e-19	AAK1,ABCA3,ABCC10,ABL1,ACSL1,ADAM11,ADRA2A,ADRB1,AFF2,AGBL4,AIDA,AK2,AKAP11,AKTIP,ALPK3,AMOT,AMOTL1,ANKRA2,ANTXR1,APLNR,APOLD1,ARFIP2,ARHGAP26,ARHGEF12,ARHGEF26,ARID1A,ARL10,ARMC1,ARMC5,ASH1L,ASPHD2,ATAD2B,ATF1,ATG2B,ATG5,ATP6V0A2,ATRN,AUTS2,AVL9,B3GAT1,B3GNT5,B4GALT1,B4GALT6,BAIAP2,BCAS2,BCLAF1,BEND4,BEST4,BET1L,BMPR2,BNIP3L,BRD1,BRWD3,C1ORF115,C4ORF19,C5ORF22,CADM1,CADM2,CALCRL,CALD1,CALU,CAMKK…
TF	Factor: Elk-1; motif: CTTCCKG; match class: 0	TF:M07252_0	5.64154e-19	AAK1,ABCA3,ABCC10,ABL1,ACSL1,ADAM11,ADRA2A,ADRB1,AFF2,AGBL4,AIDA,AK2,AKAP11,AKTIP,ALPK3,AMOT,AMOTL1,ANKRA2,ANTXR1,APLNR,APOLD1,ARFIP2,ARHGAP26,ARHGEF12,ARHGEF26,ARID1A,ARL10,ARMC1,ARMC5,ASH1L,ASPHD2,ATAD2B,ATF1,ATG2B,ATG5,ATP6V0A2,ATRN,AUTS2,AVL9,B3GAT1,B3GNT5,B4GALT1,B4GALT6,BAIAP2,BCAS2,BCLAF1,BEND4,BEST4,BET1L,BMPR2,BNIP3L,BRD1,BRWD3,C1ORF115,C4ORF19,C5ORF22,CADM1,CADM2,CALCRL,CALD1,CALU,CAMKK…
TF	Factor: c-Ets-2; motif: CTTCCTG	TF:M01207	5.64154e-19	AAK1,ABCA3,ABCC10,ABL1,ACSL1,ADAM11,ADRA2A,ADRB1,AFF2,AGBL4,AIDA,AK2,AKAP11,AKTIP,ALPK3,AMOT,AMOTL1,ANKRA2,ANTXR1,APLNR,APOLD1,ARFIP2,ARHGAP26,ARHGEF12,ARHGEF26,ARID1A,ARL10,ARMC1,ARMC5,ASH1L,ASPHD2,ATAD2B,ATF1,ATG2B,ATG5,ATP6V0A2,ATRN,AUTS2,AVL9,B3GAT1,B3GNT5,B4GALT1,B4GALT6,BAIAP2,BCAS2,BCLAF1,BEND4,BEST4,BET1L,BMPR2,BNIP3L,BRD1,BRWD3,C1ORF115,C4ORF19,C5ORF22,CADM1,CADM2,CALCRL,CALD1,CALU,CAMKK…
TF	Factor: E2F; motif: NKCGCGCSAAAN	TF:M00920	5.76207e-19	ABI2,ACSL1,ADAMTS14,ADRA2A,AFF2,AFF3,AMOT,ANK2,ARF4,ARFIP2,ATG2B,ATG5,ATP8A1,ATRNL1,ATXN1L,AXIN2,B3GNT5,B4GALT1,BACH2,BCAS3,BEND4,BMP7,BNIP3L,BRWD1,C1ORF115,C9ORF64,C9ORF72,CA10,CADM1,CALCR,CBLL1,CCDC117,CCDC85A,CCNE2,CCNJ,CCNJL,CCP110,CD28,CDC37L1,CDC6,CDC7,CDCA7,CDK1,CDK12,CDYL2,CERS6,CHD5,CLCN5,CLK4,CLTC,CMTM4,CNNM1,COL12A1,COL4A3BP,COPS7B,CREB1,CRTC2,CRYZ,CSNK1G1,CTSB,CTTNBP2NL,DCAF17,DCAF5,D…
TF	Factor: E2F; motif: NKCGCGCSAAAN; match class: 0	TF:M00920_0	5.76207e-19	ABI2,ACSL1,ADAMTS14,ADRA2A,AFF2,AFF3,AMOT,ANK2,ARF4,ARFIP2,ATG2B,ATG5,ATP8A1,ATRNL1,ATXN1L,AXIN2,B3GNT5,B4GALT1,BACH2,BCAS3,BEND4,BMP7,BNIP3L,BRWD1,C1ORF115,C9ORF64,C9ORF72,CA10,CADM1,CALCR,CBLL1,CCDC117,CCDC85A,CCNE2,CCNJ,CCNJL,CCP110,CD28,CDC37L1,CDC6,CDC7,CDCA7,CDK1,CDK12,CDYL2,CERS6,CHD5,CLCN5,CLK4,CLTC,CMTM4,CNNM1,COL12A1,COL4A3BP,COPS7B,CREB1,CRTC2,CRYZ,CSNK1G1,CTSB,CTTNBP2NL,DCAF17,DCAF5,D…
TF	Factor: MafG; motif: CMATGACTCAGCAGA	TF:M07048	8.37399e-19	AAK1,AARS2,ABCC10,ABCC4,ABL1,ACVR2A,ADAM11,ADAMTS6,ADRA2A,ADRB1,AGBL4,AKAP10,AKAP5,AKTIP,ALPK3,AMOTL1,ANKRA2,ANKRD22,ANKRD52,ANTXR1,AP2B1,AP4E1,ARFIP2,ARHGAP26,ARHGEF26,ARHGEF37,ARHGEF6,ARL15,ARL4C,ASB3,ASCC3,ATAD2B,ATF1,ATG12,ATP2B2,ATP6V0A2,ATP6V1C2,ATP8B1,ATRN,AVEN,B4GALT4,B4GALT5,B4GALT6,BCAS3,BCCIP,BCL2L11,BCL9L,BCLAF1,BDKRB2,BMPR2,BNC2,BRWD3,C4ORF19,C9ORF64,CACNB2,CADM1,CALCOCO2,CALCR,CALCR…
TF	Factor: MafG; motif: CMATGACTCAGCAGA; match class: 0	TF:M07048_0	8.37399e-19	AAK1,AARS2,ABCC10,ABCC4,ABL1,ACVR2A,ADAM11,ADAMTS6,ADRA2A,ADRB1,AGBL4,AKAP10,AKAP5,AKTIP,ALPK3,AMOTL1,ANKRA2,ANKRD22,ANKRD52,ANTXR1,AP2B1,AP4E1,ARFIP2,ARHGAP26,ARHGEF26,ARHGEF37,ARHGEF6,ARL15,ARL4C,ASB3,ASCC3,ATAD2B,ATF1,ATG12,ATP2B2,ATP6V0A2,ATP6V1C2,ATP8B1,ATRN,AVEN,B4GALT4,B4GALT5,B4GALT6,BCAS3,BCCIP,BCL2L11,BCL9L,BCLAF1,BDKRB2,BMPR2,BNC2,BRWD3,C4ORF19,C9ORF64,CACNB2,CADM1,CALCOCO2,CALCR,CALCR…
TF	Factor: Sox-9; motif: NNNNAACAATRGNN	TF:M00410	9.44842e-19	AARS2,ABL1,ACVR2A,ADAMTS5,ADNP,ADRB1,AFF3,AIDA,AMOT,AMOTL1,ANK2,ANKRD22,AP2B1,ARHGAP26,ARHGEF26,ARL15,ATXN1,B4GALT5,BCAS3,BCL2L11,BMPR2,BRWD3,BTBD3,C1GALT1,C1QTNF7,C9ORF72,CA10,CACNA1C,CADM1,CALCR,CALCRL,CAPN7,CASR,CAT,CBFB,CCNJ,CD2AP,CDH11,CERS6,CFL2,CHMP2B,CHN1,CHORDC1,CLIP1,CLOCK,COL9A3,CXORF21,CYLD,CYYR1,DAGLA,DBF4,DCAF10,DCAF5,DCHS1,DCTN6,DCX,DENND1B,DGCR8,DIO2,DLGAP1,DLGAP2,DNM1L,DNM3,DPP10…
TF	Factor: Sox-9; motif: NNNNAACAATRGNN; match class: 0	TF:M00410_0	9.44842e-19	AARS2,ABL1,ACVR2A,ADAMTS5,ADNP,ADRB1,AFF3,AIDA,AMOT,AMOTL1,ANK2,ANKRD22,AP2B1,ARHGAP26,ARHGEF26,ARL15,ATXN1,B4GALT5,BCAS3,BCL2L11,BMPR2,BRWD3,BTBD3,C1GALT1,C1QTNF7,C9ORF72,CA10,CACNA1C,CADM1,CALCR,CALCRL,CAPN7,CASR,CAT,CBFB,CCNJ,CD2AP,CDH11,CERS6,CFL2,CHMP2B,CHN1,CHORDC1,CLIP1,CLOCK,COL9A3,CXORF21,CYLD,CYYR1,DAGLA,DBF4,DCAF10,DCAF5,DCHS1,DCTN6,DCX,DENND1B,DGCR8,DIO2,DLGAP1,DLGAP2,DNM1L,DNM3,DPP10…
TF	Factor: YY1; motif: NNNNAARATGGNNNN	TF:M07370	1.45233e-18	AARS2,ABI2,ABL1,ACSL1,ACVR2A,ACVR2B,ADAMTS14,ADARB1,AIDA,AKAP5,AMOTL1,AMOTL2,ANKRD22,ANO5,AP1AR,AP4E1,APOLD1,ARHGEF26,ARL15,ARL4A,ARL4C,ARPP19,ATG2B,ATG5,ATP2B2,ATRNL1,B4GALT1,BACH2,BCL11A,BDKRB2,BET1L,BHMT,BRWD1,BTBD3,C1ORF115,CA10,CACNA1C,CACNA2D2,CACNB2,CALCOCO2,CALCRL,CALU,CASR,CAT,CCDC43,CCNK,CCP110,CDC37L1,CDC42BPA,CDK1,CDK14,CDON,CDYL2,CELF1,CEP350,CERS6,CHD5,CHFR,CHIC1,CHKA,CHL1,CHMP7,CLC…
TF	Factor: YY1; motif: NNNNAARATGGNNNN; match class: 0	TF:M07370_0	1.45233e-18	AARS2,ABI2,ABL1,ACSL1,ACVR2A,ACVR2B,ADAMTS14,ADARB1,AIDA,AKAP5,AMOTL1,AMOTL2,ANKRD22,ANO5,AP1AR,AP4E1,APOLD1,ARHGEF26,ARL15,ARL4A,ARL4C,ARPP19,ATG2B,ATG5,ATP2B2,ATRNL1,B4GALT1,BACH2,BCL11A,BDKRB2,BET1L,BHMT,BRWD1,BTBD3,C1ORF115,CA10,CACNA1C,CACNA2D2,CACNB2,CALCOCO2,CALCRL,CALU,CASR,CAT,CCDC43,CCNK,CCP110,CDC37L1,CDC42BPA,CDK1,CDK14,CDON,CDYL2,CELF1,CEP350,CERS6,CHD5,CHFR,CHIC1,CHKA,CHL1,CHMP7,CLC…
TF	Factor: Pit-1; motif: NMTTCATAAWTATWNMNA	TF:M00802	1.61296e-18	ABCC10,ABI2,ACVR2B,ADAMTS6,AFAP1L2,AGBL4,AKAP10,AKAP11,ALG9,AMOT,AMOTL1,ANK2,ANKRD22,ANKRD50,ANO5,AP1G1,AP4E1,APOLD1,ARHGEF12,ARID1A,ARL15,ARMC1,ARMC5,ASB3,ATP2B2,ATP7A,ATP8B1,ATXN1,ATXN1L,AUTS2,B4GALT4,BACH2,BCL11A,BCLAF1,BDKRB2,BEND4,BET1L,BMPR2,BRD1,BRWD3,BTBD3,C1GALT1,C1QTNF7,C4ORF19,CACNA1C,CADM2,CAMK4,CASR,CCNE2,CCPG1,CD2AP,CDC37L1,CDK14,CENPF,CEP112,CEP350,CHMP2B,CHN1,CHST6,CNGB3,CNKSR2,CO…
TF	Factor: Pit-1; motif: NMTTCATAAWTATWNMNA; match class: 0	TF:M00802_0	1.61296e-18	ABCC10,ABI2,ACVR2B,ADAMTS6,AFAP1L2,AGBL4,AKAP10,AKAP11,ALG9,AMOT,AMOTL1,ANK2,ANKRD22,ANKRD50,ANO5,AP1G1,AP4E1,APOLD1,ARHGEF12,ARID1A,ARL15,ARMC1,ARMC5,ASB3,ATP2B2,ATP7A,ATP8B1,ATXN1,ATXN1L,AUTS2,B4GALT4,BACH2,BCL11A,BCLAF1,BDKRB2,BEND4,BET1L,BMPR2,BRD1,BRWD3,BTBD3,C1GALT1,C1QTNF7,C4ORF19,CACNA1C,CADM2,CAMK4,CASR,CCNE2,CCPG1,CD2AP,CDC37L1,CDK14,CENPF,CEP112,CEP350,CHMP2B,CHN1,CHST6,CNGB3,CNKSR2,CO…
TF	Factor: CSX; motif: NNCACTTGNRN	TF:M02108	2.1557e-18	AAK1,AARS2,ACSL1,ACVR1,ADAMTS5,AFAP1L2,AIDA,AK2,AKAP10,AKAP5,AKTIP,AMOT,ANK2,ANKRD22,ANKRD50,ANO5,ANTXR1,AP1G1,AP4E1,APC,APLNR,ARHGEF37,ARL15,ARL4C,ASB3,ATAD2B,ATF1,ATG12,ATP2B2,ATP6V0A2,ATP6V1C2,AVEN,B3GAT1,B4GALT1,BACH2,BCCIP,BCL11A,BCLAF1,BRAP,BRD1,C1QTNF7,C4ORF19,C5ORF22,C9ORF64,CACNB2,CALCRL,CAMKK2,CASKIN2,CASP3,CASR,CAT,CBLB,CCDC59,CCNJ,CCNJL,CCNT2,CD28,CD2AP,CD300LG,CDC37L1,CDC42BPA,CDH11,…
TF	Factor: CSX; motif: NNCACTTGNRN; match class: 0	TF:M02108_0	2.1557e-18	AAK1,AARS2,ACSL1,ACVR1,ADAMTS5,AFAP1L2,AIDA,AK2,AKAP10,AKAP5,AKTIP,AMOT,ANK2,ANKRD22,ANKRD50,ANO5,ANTXR1,AP1G1,AP4E1,APC,APLNR,ARHGEF37,ARL15,ARL4C,ASB3,ATAD2B,ATF1,ATG12,ATP2B2,ATP6V0A2,ATP6V1C2,AVEN,B3GAT1,B4GALT1,BACH2,BCCIP,BCL11A,BCLAF1,BRAP,BRD1,C1QTNF7,C4ORF19,C5ORF22,C9ORF64,CACNB2,CALCRL,CAMKK2,CASKIN2,CASP3,CASR,CAT,CBLB,CCDC59,CCNJ,CCNJL,CCNT2,CD28,CD2AP,CD300LG,CDC37L1,CDC42BPA,CDH11,…
TF	Factor: Pax-3; motif: TCGTCACRCTTHM; match class: 1	TF:M00360_1	2.30011e-18	ABCA1,ABCC10,ADAM9,ADAMTS14,ADAMTS3,ADAMTS5,ADAMTS9,ADARB1,ADRA2A,ADRB1,AFF3,AKAP10,ALPK3,ANKRD52,AP1G1,AP4E1,APLNR,ARF4,ARFIP2,ARHGAP26,ARHGEF12,ARL10,ARL4C,ARMC1,ARPP19,ASCC3,ATAD2B,ATG12,ATP6V1C2,ATP8B1,ATRN,AUTS2,AVL9,B3GAT1,B3GNT5,B4GALT1,BCL11A,BMP7,BMPER,BRAP,BRWD1,C1ORF115,C4ORF19,C9ORF64,CACNA1C,CACNA2D2,CADPS,CALCRL,CALU,CAMK2N1,CAT,CATSPER2,CBLB,CBX1,CCDC43,CCDC85A,CCNJ,CCNK,CCPG1,CD28…
TF	Factor: YY1; motif: NYNKCCATNTT	TF:M01035	3.35771e-18	AARS2,ABCA1,ABI2,ABL1,ACSL1,ACVR1,ACVR2A,ACVR2B,ADAMTS14,ADARB1,AGBL4,AIDA,AKAP10,AKAP5,AMOTL1,AP1AR,APOLD1,AQP9,ARHGEF26,ARL15,ARL4A,ARL4C,ARMC1,ARPP19,ASCC3,ATG2B,ATP6V0A2,ATRNL1,B4GALT1,BCL11A,BDKRB2,BEND4,BET1L,BHMT,BNC2,BRWD1,BTBD3,CA10,CACNA1C,CACNA2D2,CACNB2,CALCOCO2,CALU,CAT,CBLL1,CCDC43,CCNK,CCP110,CDK1,CDK14,CDON,CDYL2,CELF1,CERS6,CHD5,CHIC1,CHL1,CHMP7,CHN1,CLCN5,CLK4,CLRN1,CMTM4,CNGB3,…
TF	Factor: YY1; motif: NYNKCCATNTT; match class: 0	TF:M01035_0	3.35771e-18	AARS2,ABCA1,ABI2,ABL1,ACSL1,ACVR1,ACVR2A,ACVR2B,ADAMTS14,ADARB1,AGBL4,AIDA,AKAP10,AKAP5,AMOTL1,AP1AR,APOLD1,AQP9,ARHGEF26,ARL15,ARL4A,ARL4C,ARMC1,ARPP19,ASCC3,ATG2B,ATP6V0A2,ATRNL1,B4GALT1,BCL11A,BDKRB2,BEND4,BET1L,BHMT,BNC2,BRWD1,BTBD3,CA10,CACNA1C,CACNA2D2,CACNB2,CALCOCO2,CALU,CAT,CBLL1,CCDC43,CCNK,CCP110,CDK1,CDK14,CDON,CDYL2,CELF1,CERS6,CHD5,CHIC1,CHL1,CHMP7,CHN1,CLCN5,CLK4,CLRN1,CMTM4,CNGB3,…
TF	Factor: C/EBP; motif: NNNTKNNGNAAN	TF:M00770	3.38269e-18	ABL1,ACSL1,ACVR2B,ADAM9,ADAMTS6,ANO5,ANTXR1,AP1AR,AP2B1,AP4E1,ARL15,ASH1L,ATF1,ATG12,ATP6V1C2,ATP7A,AVEN,B4GALT5,BEND4,BMPER,BMPR2,BRD1,BRWD3,CA10,CADM2,CADPS,CASR,CAT,CATSPER2,CCDC117,CCNK,CCNT2,CCP110,CD2AP,CD300LG,CDC7,CDK19,CDYL2,CELF1,CENPF,CEP112,CEP170,CEP350,CERS6,CHMP2B,CHN1,CLK4,CLOCK,CNKSR2,CNNM1,COL13A1,COL9A3,CRKL,CSRNP3,CXORF21,CYLD,DAGLA,DHX40,DICER1,DIO2,DIRC2,DLGAP2,DNAJC15,DNAJC…
TF	Factor: C/EBP; motif: NNNTKNNGNAAN; match class: 0	TF:M00770_0	3.38269e-18	ABL1,ACSL1,ACVR2B,ADAM9,ADAMTS6,ANO5,ANTXR1,AP1AR,AP2B1,AP4E1,ARL15,ASH1L,ATF1,ATG12,ATP6V1C2,ATP7A,AVEN,B4GALT5,BEND4,BMPER,BMPR2,BRD1,BRWD3,CA10,CADM2,CADPS,CASR,CAT,CATSPER2,CCDC117,CCNK,CCNT2,CCP110,CD2AP,CD300LG,CDC7,CDK19,CDYL2,CELF1,CENPF,CEP112,CEP170,CEP350,CERS6,CHMP2B,CHN1,CLK4,CLOCK,CNKSR2,CNNM1,COL13A1,COL9A3,CRKL,CSRNP3,CXORF21,CYLD,DAGLA,DHX40,DICER1,DIO2,DIRC2,DLGAP2,DNAJC15,DNAJC…
TF	Factor: Hoxa9; motif: NTTAAWTAMA	TF:M07457	3.94618e-18	ADAMTS9,ADARB1,AFAP1L2,AFF3,AKAP11,AKTIP,ALG9,ANK2,ANKRA2,ANKRD22,ANKRD50,ANTXR1,AP1G1,APC,ARHGEF26,ARID1A,ARL15,ARL4C,ASCC3,ASH1L,ATF1,ATG12,ATP6V0A2,ATP6V1C2,ATP7A,ATRN,ATXN1,BACH2,BCAS2,BCAS3,BCLAF1,BDKRB2,BNIP3L,BTBD3,C1GALT1,C4ORF19,C9ORF72,CA10,CASP3,CASR,CAT,CCNJL,CCNT2,CCP110,CD2AP,CDC42BPA,CDC6,CENPF,CHFR,CLRN1,COL25A1,COL4A3BP,COL9A3,CPE,CSGALNACT1,CSRNP3,CUL3,CYYR1,DCAF17,DCX,DDX52,DGC…
TF	Factor: Hoxa9; motif: NTTAAWTAMA; match class: 0	TF:M07457_0	3.94618e-18	ADAMTS9,ADARB1,AFAP1L2,AFF3,AKAP11,AKTIP,ALG9,ANK2,ANKRA2,ANKRD22,ANKRD50,ANTXR1,AP1G1,APC,ARHGEF26,ARID1A,ARL15,ARL4C,ASCC3,ASH1L,ATF1,ATG12,ATP6V0A2,ATP6V1C2,ATP7A,ATRN,ATXN1,BACH2,BCAS2,BCAS3,BCLAF1,BDKRB2,BNIP3L,BTBD3,C1GALT1,C4ORF19,C9ORF72,CA10,CASP3,CASR,CAT,CCNJL,CCNT2,CCP110,CD2AP,CDC42BPA,CDC6,CENPF,CHFR,CLRN1,COL25A1,COL4A3BP,COL9A3,CPE,CSGALNACT1,CSRNP3,CUL3,CYYR1,DCAF17,DCX,DDX52,DGC…
TF	Factor: IRF-8; motif: AGTTTCW; match class: 0	TF:M01665_0	5.20974e-18	AAK1,AARS2,ABCA1,ABCC4,ACVR1,ADAM9,ADNP,AFAP1L2,AFF2,AGBL4,ANK2,AP1G1,ARPP19,ASB3,ASH1L,ATF1,ATP7A,ATP8B1,AVL9,BCL2L11,BEND4,BET1L,BRD1,C1QTNF7,C4ORF19,C5ORF22,CACNA1C,CASKIN2,CASP3,CBFB,CBLL1,CCDC117,CCDC59,CCNJL,CCNT2,CDC37L1,CDH11,CDK14,CELF1,CENPF,CEP350,CFL2,CHFR,CHIC1,CHL1,CLOCK,CNNM1,CPEB2,CREG1,CSF1,CSGALNACT1,CXORF21,CYLD,DDX46,DDX52,DGCR8,DIO2,DIRC2,DLGAP1,DMD,DNM3,DPP10,DPY19L3,DSCC1,D…
TF	Factor: IRF-8; motif: AGTTTCW	TF:M01665	5.20974e-18	AAK1,AARS2,ABCA1,ABCC4,ACVR1,ADAM9,ADNP,AFAP1L2,AFF2,AGBL4,ANK2,AP1G1,ARPP19,ASB3,ASH1L,ATF1,ATP7A,ATP8B1,AVL9,BCL2L11,BEND4,BET1L,BRD1,C1QTNF7,C4ORF19,C5ORF22,CACNA1C,CASKIN2,CASP3,CBFB,CBLL1,CCDC117,CCDC59,CCNJL,CCNT2,CDC37L1,CDH11,CDK14,CELF1,CENPF,CEP350,CFL2,CHFR,CHIC1,CHL1,CLOCK,CNNM1,CPEB2,CREG1,CSF1,CSGALNACT1,CXORF21,CYLD,DDX46,DDX52,DGCR8,DIO2,DIRC2,DLGAP1,DMD,DNM3,DPP10,DPY19L3,DSCC1,D…
TF	Factor: MRF4; motif: CASCTGC	TF:M03831	5.91146e-18	AAK1,AARS2,ABCA1,ABCA3,ABCC10,ABCC4,ACVR2A,ADAM9,ADAMTS14,ADAMTS3,ADAMTS5,ADAMTS6,ADAMTS9,ADARB1,ADNP,ADRA2A,AFF3,AGBL4,ALG9,ALPK3,AMOTL1,AMOTL2,ANKRA2,ANKRD22,ANKRD52,AP1AR,APLNR,ARFIP2,ARHGEF26,ARHGEF37,ARHGEF6,ARL10,ASB3,ASCC3,ASH1L,ATG2B,ATG5,ATP2B2,ATP7A,ATP8A1,ATRNL1,ATXN1L,AUTS2,AVEN,B3GAT1,B4GALT1,B4GALT4,BCAS3,BCCIP,BCL9L,BEND4,BEST4,BET1L,BMP7,BMPER,BRWD1,C1GALT1,C9ORF72,CACNA1C,CADM1,C…
TF	Factor: MRF4; motif: CASCTGC; match class: 0	TF:M03831_0	5.91146e-18	AAK1,AARS2,ABCA1,ABCA3,ABCC10,ABCC4,ACVR2A,ADAM9,ADAMTS14,ADAMTS3,ADAMTS5,ADAMTS6,ADAMTS9,ADARB1,ADNP,ADRA2A,AFF3,AGBL4,ALG9,ALPK3,AMOTL1,AMOTL2,ANKRA2,ANKRD22,ANKRD52,AP1AR,APLNR,ARFIP2,ARHGEF26,ARHGEF37,ARHGEF6,ARL10,ASB3,ASCC3,ASH1L,ATG2B,ATG5,ATP2B2,ATP7A,ATP8A1,ATRNL1,ATXN1L,AUTS2,AVEN,B3GAT1,B4GALT1,B4GALT4,BCAS3,BCCIP,BCL9L,BEND4,BEST4,BET1L,BMP7,BMPER,BRWD1,C1GALT1,C9ORF72,CACNA1C,CADM1,C…
TF	Factor: Pax-5; motif: RRNGRNGCAN; match class: 0	TF:M03577_0	8.75724e-18	AARS2,ABCA1,ABCA3,ABL1,ACSL1,ACVR2A,ADAM11,ADAM9,ADAMTS3,ADAMTS5,ADAMTS9,ADARB1,ADRB1,AFAP1L2,AGBL4,AKAP10,AKAP5,ALG9,ALPK3,AMOTL2,ANK2,ANKRA2,ANKRD50,AP1AR,AP2B1,AP4E1,APC,APLNR,ARFIP2,ARHGAP26,ARHGEF12,ARHGEF26,ARHGEF37,ARL10,ARL15,ARMC5,ASB3,ASCC3,ASH1L,ASPHD2,ATAD2B,ATF1,ATG5,ATP6V0A2,ATRNL1,ATXN1L,AVL9,AXIN2,B3GAT1,B4GALT1,B4GALT5,BACH2,BAIAP2,BCAS2,BCAS3,BCL11A,BCL2L11,BCL9L,BCLAF1,BET1L,BH…
TF	Factor: Pax-5; motif: RRNGRNGCAN	TF:M03577	8.75724e-18	AARS2,ABCA1,ABCA3,ABL1,ACSL1,ACVR2A,ADAM11,ADAM9,ADAMTS3,ADAMTS5,ADAMTS9,ADARB1,ADRB1,AFAP1L2,AGBL4,AKAP10,AKAP5,ALG9,ALPK3,AMOTL2,ANK2,ANKRA2,ANKRD50,AP1AR,AP2B1,AP4E1,APC,APLNR,ARFIP2,ARHGAP26,ARHGEF12,ARHGEF26,ARHGEF37,ARL10,ARL15,ARMC5,ASB3,ASCC3,ASH1L,ASPHD2,ATAD2B,ATF1,ATG5,ATP6V0A2,ATRNL1,ATXN1L,AVL9,AXIN2,B3GAT1,B4GALT1,B4GALT5,BACH2,BAIAP2,BCAS2,BCAS3,BCL11A,BCL2L11,BCL9L,BCLAF1,BET1L,BH…
TF	Factor: YY1; motif: GCCGCCATTTTG	TF:M02044	9.48878e-18	AARS2,ABI2,ABL1,ACVR2A,ACVR2B,ADAMTS5,ADARB1,AFAP1L2,AGBL4,AKAP10,ALPK3,AMOTL2,ANK2,ANTXR1,AP1AR,APOLD1,ARHGEF26,ARL15,ARL4A,ARL4C,ARPP19,ATAD2B,ATG2B,ATG5,ATP6V0A2,ATRNL1,AVEN,AXIN2,BCAS2,BCAS3,BCCIP,BCL11A,BDKRB2,BEND4,BET1L,BMPR2,BNIP3L,BRWD1,BRWD3,CACHD1,CACNA2D2,CADM1,CALCOCO2,CALU,CAT,CBLB,CBLL1,CCDC43,CCDC85A,CCNE2,CCNK,CCNT2,CCP110,CDC37L1,CDK1,CDK14,CDK19,CDON,CDYL2,CELF1,CEP350,CHD5,CHF…
TF	Factor: YY1; motif: GCCGCCATTTTG; match class: 0	TF:M02044_0	9.48878e-18	AARS2,ABI2,ABL1,ACVR2A,ACVR2B,ADAMTS5,ADARB1,AFAP1L2,AGBL4,AKAP10,ALPK3,AMOTL2,ANK2,ANTXR1,AP1AR,APOLD1,ARHGEF26,ARL15,ARL4A,ARL4C,ARPP19,ATAD2B,ATG2B,ATG5,ATP6V0A2,ATRNL1,AVEN,AXIN2,BCAS2,BCAS3,BCCIP,BCL11A,BDKRB2,BEND4,BET1L,BMPR2,BNIP3L,BRWD1,BRWD3,CACHD1,CACNA2D2,CADM1,CALCOCO2,CALU,CAT,CBLB,CBLL1,CCDC43,CCDC85A,CCNE2,CCNK,CCNT2,CCP110,CDC37L1,CDK1,CDK14,CDK19,CDON,CDYL2,CELF1,CEP350,CHD5,CHF…
TF	Factor: VDR,; motif: RRTGNMCYTNNTGAMCCNYNT; match class: 0	TF:M00966_0	1.41377e-17	AAK1,ABCA1,ACVR1,ADAM11,ADAM9,ADAMTS9,ADARB1,ADNP,ADRA2A,ADRB1,AFF2,AFF3,AGBL4,AKTIP,ALPK3,ANK2,ANKRA2,ANKRD52,ANO5,AP1G1,AP2B1,APC,APLNR,APOLD1,ARFIP2,ARHGAP26,ARHGEF26,ARHGEF37,ARHGEF6,ARID1A,ARL4A,ARL4C,ASCC3,ASH1L,ATAD2B,ATG5,ATP2B2,ATP6V0A2,ATP8A1,ATRN,AXIN2,B4GALT5,BACH2,BAIAP2,BCAS2,BCAS3,BCL11A,BCL2L11,BEST4,BHMT,BMP7,BMPER,BRWD3,BTBD3,C1ORF115,C9ORF64,C9ORF72,CA10,CACNA1C,CACNA2D2,CACNB2…
TF	Factor: VDR,; motif: RRTGNMCYTNNTGAMCCNYNT	TF:M00966	1.41377e-17	AAK1,ABCA1,ACVR1,ADAM11,ADAM9,ADAMTS9,ADARB1,ADNP,ADRA2A,ADRB1,AFF2,AFF3,AGBL4,AKTIP,ALPK3,ANK2,ANKRA2,ANKRD52,ANO5,AP1G1,AP2B1,APC,APLNR,APOLD1,ARFIP2,ARHGAP26,ARHGEF26,ARHGEF37,ARHGEF6,ARID1A,ARL4A,ARL4C,ASCC3,ASH1L,ATAD2B,ATG5,ATP2B2,ATP6V0A2,ATP8A1,ATRN,AXIN2,B4GALT5,BACH2,BAIAP2,BCAS2,BCAS3,BCL11A,BCL2L11,BEST4,BHMT,BMP7,BMPER,BRWD3,BTBD3,C1ORF115,C9ORF64,C9ORF72,CA10,CACNA1C,CACNA2D2,CACNB2…
TF	Factor: PR; motif: NNNNNNRGNACNNKNTGTTCTNNNNNN; match class: 0	TF:M00957_0	1.41488e-17	ABCA1,ABCC10,ADAM11,ADAMTS3,ADAMTS9,ADRA2A,AIDA,AKAP10,AKTIP,AMOT,ANK2,ANKRA2,AP1G1,AP4E1,APC,AQP9,ARL15,ARMC1,ATG2B,ATG5,ATP7A,ATP8B1,ATXN1L,AVEN,AVL9,B4GALT1,BCCIP,BCL2L11,BCL9L,BDKRB2,BMPR2,BRD1,BRWD3,BTBD3,C1ORF115,C9ORF64,CACNA1C,CACNB2,CAMK2N1,CASKIN2,CBFB,CBLB,CCDC43,CCNJL,CCPG1,CD28,CDC7,CDH11,CDK1,CENPF,CEP350,CHFR,CHIC1,CHN1,CHORDC1,CLIP1,CLOCK,CLRN1,CLTC,CMTM4,CNGB3,CNKSR2,COL13A1,CPE,…
TF	Factor: PR; motif: NNNNNNRGNACNNKNTGTTCTNNNNNN	TF:M00957	1.41488e-17	ABCA1,ABCC10,ADAM11,ADAMTS3,ADAMTS9,ADRA2A,AIDA,AKAP10,AKTIP,AMOT,ANK2,ANKRA2,AP1G1,AP4E1,APC,AQP9,ARL15,ARMC1,ATG2B,ATG5,ATP7A,ATP8B1,ATXN1L,AVEN,AVL9,B4GALT1,BCCIP,BCL2L11,BCL9L,BDKRB2,BMPR2,BRD1,BRWD3,BTBD3,C1ORF115,C9ORF64,CACNA1C,CACNB2,CAMK2N1,CASKIN2,CBFB,CBLB,CCDC43,CCNJL,CCPG1,CD28,CDC7,CDH11,CDK1,CENPF,CEP350,CHFR,CHIC1,CHN1,CHORDC1,CLIP1,CLOCK,CLRN1,CLTC,CMTM4,CNGB3,CNKSR2,COL13A1,CPE,…
TF	Factor: C-Myc; motif: NGCCACGTGNN; match class: 0	TF:M07601_0	1.44433e-17	AARS2,ABCC4,ABI2,ACSL1,ACVR1,ACVR2A,ADAM9,ADAMTS14,ADAMTS3,ADAMTS5,ADAMTS9,ADRA2A,AIDA,AK2,AKAP5,ALPK3,AMOTL2,ANKRD52,AP4E1,ARFIP2,ARHGAP26,ARHGEF12,ARHGEF26,ARHGEF37,ARHGEF6,ARL10,ARL4A,ARMC1,ARPP19,ASB3,ATG12,ATG5,ATP6V1C2,ATRNL1,B4GALT1,B4GALT4,B4GALT6,BCAS2,BCAS3,BCCIP,BCL2L11,BEST4,BHMT,BMPR2,BRAP,BTBD3,C4ORF19,C9ORF64,CACNA2D2,CADM1,CALCRL,CAMKK2,CAPN7,CAT,CBFB,CBLL1,CBX1,CCDC43,CCDC85A,CCN…
TF	Factor: C-Myc; motif: NGCCACGTGNN	TF:M07601	1.44433e-17	AARS2,ABCC4,ABI2,ACSL1,ACVR1,ACVR2A,ADAM9,ADAMTS14,ADAMTS3,ADAMTS5,ADAMTS9,ADRA2A,AIDA,AK2,AKAP5,ALPK3,AMOTL2,ANKRD52,AP4E1,ARFIP2,ARHGAP26,ARHGEF12,ARHGEF26,ARHGEF37,ARHGEF6,ARL10,ARL4A,ARMC1,ARPP19,ASB3,ATG12,ATG5,ATP6V1C2,ATRNL1,B4GALT1,B4GALT4,B4GALT6,BCAS2,BCAS3,BCCIP,BCL2L11,BEST4,BHMT,BMPR2,BRAP,BTBD3,C4ORF19,C9ORF64,CACNA2D2,CADM1,CALCRL,CAMKK2,CAPN7,CAT,CBFB,CBLL1,CBX1,CCDC43,CCDC85A,CCN…
TF	Factor: Octamer; motif: TNATTTGCATN	TF:M00795	1.60766e-17	AAK1,ABCA1,ABI2,ACSL1,ACVR1,ADAMTS6,ADARB1,ADNP,AGBL4,AKAP10,AKTIP,AMOT,ANK2,ANKRD50,ANO5,AP1AR,AP1G1,ARHGEF12,ATP2B2,ATP6V1C2,ATRNL1,ATXN1,AVL9,BACH2,BCAS3,BMP7,BMPR2,BNIP3L,BTBD3,C1QTNF7,C4ORF19,C9ORF64,C9ORF72,CA10,CACHD1,CACNB2,CADM2,CAPN7,CASKIN2,CASP3,CCDC59,CD28,CDC42BPA,CDC42BPB,CDC7,CDK1,CELF1,CENPF,CEP170,CERS6,CHFR,CHKA,CHMP2B,CHORDC1,CLOCK,CNGB3,COL25A1,CPE,CPEB2,CSNK1G1,CSRNP3,DENND1…
TF	Factor: Octamer; motif: TNATTTGCATN; match class: 0	TF:M00795_0	1.60766e-17	AAK1,ABCA1,ABI2,ACSL1,ACVR1,ADAMTS6,ADARB1,ADNP,AGBL4,AKAP10,AKTIP,AMOT,ANK2,ANKRD50,ANO5,AP1AR,AP1G1,ARHGEF12,ATP2B2,ATP6V1C2,ATRNL1,ATXN1,AVL9,BACH2,BCAS3,BMP7,BMPR2,BNIP3L,BTBD3,C1QTNF7,C4ORF19,C9ORF64,C9ORF72,CA10,CACHD1,CACNB2,CADM2,CAPN7,CASKIN2,CASP3,CCDC59,CD28,CDC42BPA,CDC42BPB,CDC7,CDK1,CELF1,CENPF,CEP170,CERS6,CHFR,CHKA,CHMP2B,CHORDC1,CLOCK,CNGB3,COL25A1,CPE,CPEB2,CSNK1G1,CSRNP3,DENND1…
TF	Factor: HNF-1alpha; motif: NNKNNGTTAACTAANNN	TF:M01379	2.18388e-17	ACVR1,ADAMTS6,ADNP,ADRB1,AKAP10,AKAP11,AKAP5,ANKRA2,ANKRD22,ANO5,APLNR,APOLD1,ARF4,ARHGEF26,ARID1A,ARL15,ARMC1,ATP7A,B4GALT6,BACH2,BCCIP,BCLAF1,BMPR2,BNIP3L,BTBD3,C4ORF19,C9ORF64,C9ORF72,CA10,CACHD1,CADM2,CALCRL,CALD1,CCDC85A,CCP110,CDC27,CDH11,CELF1,CEP112,CHN1,CHST6,COL25A1,CSRNP3,CYLD,DCAF10,DCTN4,DCUN1D4,DCX,DDX46,DEXI,DGCR8,DIO2,DIRC2,DLGAP1,DNM3,DOLPP1,DRAM2,DYRK2,EHF,ELF1,ELK4,EML4,EPB41L4…
TF	Factor: HNF-1alpha; motif: NNKNNGTTAACTAANNN; match class: 0	TF:M01379_0	2.18388e-17	ACVR1,ADAMTS6,ADNP,ADRB1,AKAP10,AKAP11,AKAP5,ANKRA2,ANKRD22,ANO5,APLNR,APOLD1,ARF4,ARHGEF26,ARID1A,ARL15,ARMC1,ATP7A,B4GALT6,BACH2,BCCIP,BCLAF1,BMPR2,BNIP3L,BTBD3,C4ORF19,C9ORF64,C9ORF72,CA10,CACHD1,CADM2,CALCRL,CALD1,CCDC85A,CCP110,CDC27,CDH11,CELF1,CEP112,CHN1,CHST6,COL25A1,CSRNP3,CYLD,DCAF10,DCTN4,DCUN1D4,DCX,DDX46,DEXI,DGCR8,DIO2,DIRC2,DLGAP1,DNM3,DOLPP1,DRAM2,DYRK2,EHF,ELF1,ELK4,EML4,EPB41L4…
TF	Factor: VDR; motif: GGGKNARNRRGGWSA; match class: 0	TF:M00444_0	2.36121e-17	AAK1,AARS2,ABCA1,ABCC10,ACSL1,ACVR1,ACVR2A,ACVR2B,ADAM11,ADAMTS14,ADAMTS5,ADAMTS9,ADARB1,ADRA2A,AFAP1L2,AFF3,AGBL4,AIDA,ALPK3,AMOTL2,ANK2,ANKRD22,ANKRD52,ANO5,AP2B1,AP4E1,ARFIP2,ARHGAP26,ARHGEF37,ARL10,ARL15,ARL4A,ARL4C,ARMC1,ARMC5,ARPP19,ASH1L,ATAD2B,ATF1,ATG5,ATP6V0A2,ATP6V1C2,ATP8A1,ATP8B1,ATRN,ATRNL1,ATXN1L,AUTS2,AVL9,AXIN2,B3GAT1,B4GALT1,B4GALT5,BAIAP2,BCCIP,BCL11A,BCL2L11,BEST4,BET1L,BHMT,B…
TF	Factor: VDR; motif: GGGKNARNRRGGWSA	TF:M00444	2.36121e-17	AAK1,AARS2,ABCA1,ABCC10,ACSL1,ACVR1,ACVR2A,ACVR2B,ADAM11,ADAMTS14,ADAMTS5,ADAMTS9,ADARB1,ADRA2A,AFAP1L2,AFF3,AGBL4,AIDA,ALPK3,AMOTL2,ANK2,ANKRD22,ANKRD52,ANO5,AP2B1,AP4E1,ARFIP2,ARHGAP26,ARHGEF37,ARL10,ARL15,ARL4A,ARL4C,ARMC1,ARMC5,ARPP19,ASH1L,ATAD2B,ATF1,ATG5,ATP6V0A2,ATP6V1C2,ATP8A1,ATP8B1,ATRN,ATRNL1,ATXN1L,AUTS2,AVL9,AXIN2,B3GAT1,B4GALT1,B4GALT5,BAIAP2,BCCIP,BCL11A,BCL2L11,BEST4,BET1L,BHMT,B…
TF	Factor: C/EBPalpha; motif: NNNNNTTKCNNAAN	TF:M07037	2.79022e-17	ABCA3,ABCC4,ADAM9,ALPK3,ANKRD22,AP1AR,AP2B1,AP4E1,ARHGAP26,ARL15,ASH1L,ATAD2B,ATF1,ATP6V1C2,ATP7A,AUTS2,B4GALT6,BACH2,BMPER,BMPR2,BRD1,C4ORF19,C9ORF72,CACNA1C,CADM1,CADM2,CADPS,CASR,CAT,CCDC43,CCNJL,CCNK,CCP110,CCPG1,CD28,CDC7,CELF1,CEP112,CEP170,CERS6,CHIC1,CHMP7,CHN1,CLIP1,CNKSR2,COL13A1,CPE,CRKL,CRTC2,CSGALNACT1,CXORF21,CYLD,CYYR1,DCP1A,DEXI,DLGAP1,DNAJC15,DNAJC9,DNM3,DPP10,DPP4,EML4,ENC1,ENPP…
TF	Factor: C/EBPalpha; motif: NNNNNTTKCNNAAN; match class: 0	TF:M07037_0	2.79022e-17	ABCA3,ABCC4,ADAM9,ALPK3,ANKRD22,AP1AR,AP2B1,AP4E1,ARHGAP26,ARL15,ASH1L,ATAD2B,ATF1,ATP6V1C2,ATP7A,AUTS2,B4GALT6,BACH2,BMPER,BMPR2,BRD1,C4ORF19,C9ORF72,CACNA1C,CADM1,CADM2,CADPS,CASR,CAT,CCDC43,CCNJL,CCNK,CCP110,CCPG1,CD28,CDC7,CELF1,CEP112,CEP170,CERS6,CHIC1,CHMP7,CHN1,CLIP1,CNKSR2,COL13A1,CPE,CRKL,CRTC2,CSGALNACT1,CXORF21,CYLD,CYYR1,DCP1A,DEXI,DLGAP1,DNAJC15,DNAJC9,DNM3,DPP10,DPP4,EML4,ENC1,ENPP…
TF	Factor: Sp1; motif: GGGGCGGGGT; match class: 1	TF:M00008_1	2.92139e-17	ABCA1,ABI2,ACVR2A,ADAMTS9,ADARB1,ADRB1,AFAP1L2,AFF3,AK2,AMOTL2,ARL4A,ASB3,ATXN1L,B4GALT1,B4GALT5,BCL2L11,CADM1,CALCRL,CBFB,CBLB,CBLL1,CCDC43,CCNE2,CCNJ,CCPG1,CDC6,CDK12,CDK19,CFL2,CHD5,CHKA,CHN1,CHST6,CHURC1,CLK4,CNOT6,CREB3L2,CRKL,CRMP1,CRYZ,CSNK1A1,CTTNBP2NL,CYYR1,DCUN1D4,DIP2C,DLL4,DPY19L1,DPYSL2,DSTYK,DUSP7,EDNRB,EFNA5,EGR1,EIF5A2,ELAVL1,EPHB1,ERAP1,ERMN,EZH1,FBXO34,FCHSD1,FKBP3,FLVCR1,FNDC3A…
TF	Factor: TTF1; motif: ASTCAAGTRK; match class: 0	TF:M00432_0	2.9588e-17	ABCA1,ABCC10,ABL1,ACSL1,ADAMTS5,ADAMTS6,ADRB1,AGBL4,AKAP10,AMOT,AMOTL1,ANK2,ANKRD22,ANO5,APC,APOLD1,AQP9,ARHGEF37,ARID1A,ARL15,ARL4A,ATG12,ATP6V0A2,ATP7A,B4GALT1,B4GALT5,BCCIP,BCLAF1,BEND4,BMPR2,BNC2,C1QTNF7,C4ORF19,C9ORF64,CA10,CACNA1C,CACNA2D2,CAMK4,CAMKK2,CASKIN2,CBX1,CCNJL,CCPG1,CD28,CD2AP,CD300LG,CDC27,CDK14,CLOCK,CLRN1,CNGB3,CNKSR2,CNNM1,COL12A1,COL13A1,COL25A1,CPEB2,CREG1,CSRNP3,CXORF21,CY…
TF	Factor: TTF1; motif: ASTCAAGTRK	TF:M00432	2.9588e-17	ABCA1,ABCC10,ABL1,ACSL1,ADAMTS5,ADAMTS6,ADRB1,AGBL4,AKAP10,AMOT,AMOTL1,ANK2,ANKRD22,ANO5,APC,APOLD1,AQP9,ARHGEF37,ARID1A,ARL15,ARL4A,ATG12,ATP6V0A2,ATP7A,B4GALT1,B4GALT5,BCCIP,BCLAF1,BEND4,BMPR2,BNC2,C1QTNF7,C4ORF19,C9ORF64,CA10,CACNA1C,CACNA2D2,CAMK4,CAMKK2,CASKIN2,CBX1,CCNJL,CCPG1,CD28,CD2AP,CD300LG,CDC27,CDK14,CLOCK,CLRN1,CNGB3,CNKSR2,CNNM1,COL12A1,COL13A1,COL25A1,CPEB2,CREG1,CSRNP3,CXORF21,CY…
TF	Factor: myogenin; motif: RGCAGSTG; match class: 0	TF:M00712_0	3.83633e-17	AARS2,ABCA3,ABI2,ABL1,ACVR1,ACVR2A,ADAM11,ADAM9,ADAMTS3,ADAMTS5,ADARB1,ADNP,ADRA2A,AFF3,AIDA,AK2,AKTIP,ALG9,AMOTL2,AP1AR,APLNR,ARFIP2,ARHGAP26,ARHGEF26,ARHGEF37,ARL4C,ASB3,ASCC3,ATP2B2,ATP7A,ATP8A1,B4GALT1,BCAS3,BCCIP,BCL2L11,BEND4,BMP7,BMPER,BNC2,C1GALT1,C1QTNF7,C4ORF19,C5ORF22,C9ORF72,CACNA2D2,CADM1,CADM2,CAMK2N1,CAPN7,CBFB,CBLL1,CBX1,CCDC117,CCDC59,CCNE2,CCNJ,CCNJL,CDC42BPB,CDC7,CDK19,CENPF,CF…
TF	Factor: myogenin; motif: RGCAGSTG	TF:M00712	3.83633e-17	AARS2,ABCA3,ABI2,ABL1,ACVR1,ACVR2A,ADAM11,ADAM9,ADAMTS3,ADAMTS5,ADARB1,ADNP,ADRA2A,AFF3,AIDA,AK2,AKTIP,ALG9,AMOTL2,AP1AR,APLNR,ARFIP2,ARHGAP26,ARHGEF26,ARHGEF37,ARL4C,ASB3,ASCC3,ATP2B2,ATP7A,ATP8A1,B4GALT1,BCAS3,BCCIP,BCL2L11,BEND4,BMP7,BMPER,BNC2,C1GALT1,C1QTNF7,C4ORF19,C5ORF22,C9ORF72,CACNA2D2,CADM1,CADM2,CAMK2N1,CAPN7,CBFB,CBLL1,CBX1,CCDC117,CCDC59,CCNE2,CCNJ,CCNJL,CDC42BPB,CDC7,CDK19,CENPF,CF…
TF	Factor: YY1; motif: NNNNNCCATNTWNNNWN	TF:M00059	4.07315e-17	ABCA1,ABL1,ACVR1,ADAMTS14,AIDA,AKAP10,AKTIP,ALPK3,ANK2,ANKRD22,ANO5,AP4E1,APC,APOLD1,AQP9,ARHGEF26,ARID1A,ARL4A,ASCC3,ASH1L,ATP2B2,ATP6V0A2,ATP7A,ATP8B1,ATRNL1,ATXN1,BEND4,BEST4,BHMT,BMPR2,BNC2,C1ORF115,C5ORF22,CA10,CACNA1C,CACNA2D2,CACNB2,CADM1,CADPS,CASP3,CAT,CBFB,CCDC117,CCNK,CDC42BPA,CDK14,CDYL2,CELF1,CEP112,CHFR,CHL1,CHN1,CHST6,CLIP1,CLOCK,CMTM4,COL13A1,CPEB2,CRKL,CSGALNACT1,CTHRC1,CYLD,DCAF…
TF	Factor: YY1; motif: NNNNNCCATNTWNNNWN; match class: 0	TF:M00059_0	4.07315e-17	ABCA1,ABL1,ACVR1,ADAMTS14,AIDA,AKAP10,AKTIP,ALPK3,ANK2,ANKRD22,ANO5,AP4E1,APC,APOLD1,AQP9,ARHGEF26,ARID1A,ARL4A,ASCC3,ASH1L,ATP2B2,ATP6V0A2,ATP7A,ATP8B1,ATRNL1,ATXN1,BEND4,BEST4,BHMT,BMPR2,BNC2,C1ORF115,C5ORF22,CA10,CACNA1C,CACNA2D2,CACNB2,CADM1,CADPS,CASP3,CAT,CBFB,CCDC117,CCNK,CDC42BPA,CDK14,CDYL2,CELF1,CEP112,CHFR,CHL1,CHN1,CHST6,CLIP1,CLOCK,CMTM4,COL13A1,CPEB2,CRKL,CSGALNACT1,CTHRC1,CYLD,DCAF…
TF	Factor: C/EBPalpha; motif: NNNTTNNGCAANN; match class: 0	TF:M01866_0	4.13528e-17	ABCA3,ACVR1,ACVR2B,ADAM9,ADAMTS6,ALPK3,ANKRA2,ANTXR1,AP1AR,AP2B1,AQP9,ARHGAP26,ARL15,ASH1L,ATF1,ATG12,ATP2B2,ATP6V1C2,ATP7A,ATP8B1,AUTS2,B4GALT5,BACH2,BCAS3,BMPER,BMPR2,BRD1,C4ORF19,C9ORF72,CADM1,CADPS,CAPN7,CASR,CAT,CCDC117,CCDC43,CCNJL,CCNK,CCP110,CCPG1,CD2AP,CDYL2,CELF1,CENPF,CEP112,CEP170,CERS6,CHFR,CHMP2B,CHMP7,CHN1,CLIP1,CLK4,CNKSR2,CNOT6,COL13A1,COL25A1,COL9A3,CRKL,CRTC2,CSGALNACT1,CTSB,CX…
TF	Factor: C/EBPalpha; motif: NNNTTNNGCAANN	TF:M01866	4.13528e-17	ABCA3,ACVR1,ACVR2B,ADAM9,ADAMTS6,ALPK3,ANKRA2,ANTXR1,AP1AR,AP2B1,AQP9,ARHGAP26,ARL15,ASH1L,ATF1,ATG12,ATP2B2,ATP6V1C2,ATP7A,ATP8B1,AUTS2,B4GALT5,BACH2,BCAS3,BMPER,BMPR2,BRD1,C4ORF19,C9ORF72,CADM1,CADPS,CAPN7,CASR,CAT,CCDC117,CCDC43,CCNJL,CCNK,CCP110,CCPG1,CD2AP,CDYL2,CELF1,CENPF,CEP112,CEP170,CERS6,CHFR,CHMP2B,CHMP7,CHN1,CLIP1,CLK4,CNKSR2,CNOT6,COL13A1,COL25A1,COL9A3,CRKL,CRTC2,CSGALNACT1,CTSB,CX…
TF	Factor: Sox-6; motif: NARACAAAARN; match class: 0	TF:M03888_0	4.77913e-17	ABCC10,ACSL1,ACVR2A,ADAMTS14,ADAMTS5,ADAMTS6,ADRA2A,AKAP5,AMOTL1,ANKRD22,ANKRD50,AP1AR,AP2B1,AP4E1,AQP9,ARHGEF26,ARHGEF6,ARMC1,ATAD2B,ATP2B2,ATP7A,ATP8A1,ATXN1L,AVEN,B3GNT5,B4GALT4,BCL11A,BCLAF1,BEND4,BNC2,BRAP,BRWD3,C1GALT1,C1QTNF7,CACNA1C,CALD1,CAMK2A,CAMK2N1,CASKIN2,CATSPER2,CBFB,CBLB,CBX1,CCDC117,CCP110,CD2AP,CDC42BPB,CDK14,CENPF,CEP350,CHFR,CHN1,CHORDC1,CLIP1,CLK4,CLTC,CNGB3,COL12A1,CREG1,CS…
TF	Factor: Sox-6; motif: NARACAAAARN	TF:M03888	4.77913e-17	ABCC10,ACSL1,ACVR2A,ADAMTS14,ADAMTS5,ADAMTS6,ADRA2A,AKAP5,AMOTL1,ANKRD22,ANKRD50,AP1AR,AP2B1,AP4E1,AQP9,ARHGEF26,ARHGEF6,ARMC1,ATAD2B,ATP2B2,ATP7A,ATP8A1,ATXN1L,AVEN,B3GNT5,B4GALT4,BCL11A,BCLAF1,BEND4,BNC2,BRAP,BRWD3,C1GALT1,C1QTNF7,CACNA1C,CALD1,CAMK2A,CAMK2N1,CASKIN2,CATSPER2,CBFB,CBLB,CBX1,CCDC117,CCP110,CD2AP,CDC42BPB,CDK14,CENPF,CEP350,CHFR,CHN1,CHORDC1,CLIP1,CLK4,CLTC,CNGB3,COL12A1,CREG1,CS…
TF	Factor: GR; motif: GGTACAANNTGTYCTK; match class: 0	TF:M00205_0	1.01146e-16	AARS2,ABCC10,ABL1,ACVR1,ADAMTS3,ADAMTS9,ADARB1,ADRA2A,AFAP1L2,AGBL4,AIDA,AKAP5,ALG9,ALPK3,AMOT,ANK2,ANKRA2,AP1G1,AP2B1,APC,ARHGAP26,ARHGEF26,ARHGEF37,ARID1A,ARL15,ARMC5,ASB3,ASCC3,ATF1,ATG5,ATP6V0A2,ATP6V1C2,ATXN1,AVL9,B4GALT1,BACH2,BCCIP,BCL9L,BDKRB2,BEND4,BHMT,BMPR2,BNC2,BNIP3L,BRWD3,C1ORF115,C4ORF19,C9ORF64,C9ORF72,CACNA1C,CACNB2,CALCOCO2,CAMK4,CASKIN2,CASP3,CAT,CATSPER2,CBLB,CBLL1,CCDC59,CCNJ…
TF	Factor: GR; motif: GGTACAANNTGTYCTK	TF:M00205	1.01146e-16	AARS2,ABCC10,ABL1,ACVR1,ADAMTS3,ADAMTS9,ADARB1,ADRA2A,AFAP1L2,AGBL4,AIDA,AKAP5,ALG9,ALPK3,AMOT,ANK2,ANKRA2,AP1G1,AP2B1,APC,ARHGAP26,ARHGEF26,ARHGEF37,ARID1A,ARL15,ARMC5,ASB3,ASCC3,ATF1,ATG5,ATP6V0A2,ATP6V1C2,ATXN1,AVL9,B4GALT1,BACH2,BCCIP,BCL9L,BDKRB2,BEND4,BHMT,BMPR2,BNC2,BNIP3L,BRWD3,C1ORF115,C4ORF19,C9ORF64,C9ORF72,CACNA1C,CACNB2,CALCOCO2,CAMK4,CASKIN2,CASP3,CAT,CATSPER2,CBLB,CBLL1,CCDC59,CCNJ…
TF	Factor: AP-2alpha; motif: NSCCNCRGGSN; match class: 1	TF:M07348_1	1.34695e-16	ACSL1,ACVR2A,ADAM9,ADAMTS14,ADAMTS3,ADRA2A,AFF2,AGBL4,AMOTL2,ANKRD52,ARF4,ARL10,ARPP19,ASPHD2,ATG12,ATG5,ATP8A1,ATRNL1,ATXN1L,B4GALT1,BCL11A,BCL2L11,BET1L,BHMT,BMP7,BRWD1,CA10,CAMK4,CBLB,CCDC117,CCDC43,CD28,CDCA7,CDK1,CHST6,CHURC1,CMTM4,CNOT6,COPS7B,CPE,CREB1,CUL3,CYYR1,DCAF17,DCDC2,DCUN1D4,DDX46,DIP2C,DLL4,DNM1L,DOCK7,DYRK2,E2F5,EFNA5,EGR1,ELAVL1,EPB41,EPHB1,ETF1,ETNK1,EZH1,FAM120C,FAM174B,FAM17…
TF	Factor: YY1; motif: CCATNTT; match class: 0	TF:M01894_0	1.35355e-16	AAK1,ABL1,ACSL1,ACVR1,ACVR2B,ADAMTS14,ADAMTS6,ADARB1,AFF2,AKTIP,AMOTL1,ANK2,ANKRD22,ANO5,AP1AR,AP1G1,AP2B1,AP4E1,AQP9,ARHGEF26,ARL15,ARL4C,ATP2B2,ATP7A,ATRNL1,B4GALT1,BACH2,BCL11A,BCL9L,BDKRB2,BET1L,BHMT,BMPER,BMPR2,BRWD3,C1ORF115,C5ORF22,CA10,CACNA1C,CACNA2D2,CACNB2,CALCOCO2,CALCRL,CALD1,CAMK4,CASR,CAT,CBFB,CCDC85A,CCNE2,CCP110,CDC27,CDC37L1,CDC42BPA,CDC7,CDK12,CDK14,CDON,CDYL2,CELF1,CHD5,CHKA,C…
TF	Factor: YY1; motif: CCATNTT	TF:M01894	1.35355e-16	AAK1,ABL1,ACSL1,ACVR1,ACVR2B,ADAMTS14,ADAMTS6,ADARB1,AFF2,AKTIP,AMOTL1,ANK2,ANKRD22,ANO5,AP1AR,AP1G1,AP2B1,AP4E1,AQP9,ARHGEF26,ARL15,ARL4C,ATP2B2,ATP7A,ATRNL1,B4GALT1,BACH2,BCL11A,BCL9L,BDKRB2,BET1L,BHMT,BMPER,BMPR2,BRWD3,C1ORF115,C5ORF22,CA10,CACNA1C,CACNA2D2,CACNB2,CALCOCO2,CALCRL,CALD1,CAMK4,CASR,CAT,CBFB,CCDC85A,CCNE2,CCP110,CDC27,CDC37L1,CDC42BPA,CDC7,CDK12,CDK14,CDON,CDYL2,CELF1,CHD5,CHKA,C…
TF	Factor: Freac-3; motif: NNNNNGTAAATAAACA; match class: 0	TF:M00291_0	1.5301e-16	AAK1,ABL1,ACVR2A,ADAMTS14,ADAMTS3,ADAMTS6,ADRB1,AKAP11,AKTIP,ANK2,ANKRD22,ANKS4B,AP1AR,AP4E1,APOLD1,ARL15,ASCC3,AUTS2,B4GALT1,BACH2,BCAS2,BCAS3,BCCIP,BCL11A,BCLAF1,BEND4,BHMT,BRWD3,BTBD3,C1ORF115,C1QTNF7,CA10,CACHD1,CACNA1C,CADM2,CALCRL,CALD1,CAMK2A,CASR,CAT,CBFB,CBLL1,CCNT2,CCP110,CDC42BPA,CDC6,CDH11,CDON,CEP170,CEP350,CHAC2,CHKA,CHL1,CHST6,CNGB3,CNOT6,COL13A1,COPS7B,CPEB2,CSNK1A1,CTSO,CYLD,DCAF…
TF	Factor: Freac-3; motif: NNNNNGTAAATAAACA	TF:M00291	1.5301e-16	AAK1,ABL1,ACVR2A,ADAMTS14,ADAMTS3,ADAMTS6,ADRB1,AKAP11,AKTIP,ANK2,ANKRD22,ANKS4B,AP1AR,AP4E1,APOLD1,ARL15,ASCC3,AUTS2,B4GALT1,BACH2,BCAS2,BCAS3,BCCIP,BCL11A,BCLAF1,BEND4,BHMT,BRWD3,BTBD3,C1ORF115,C1QTNF7,CA10,CACHD1,CACNA1C,CADM2,CALCRL,CALD1,CAMK2A,CASR,CAT,CBFB,CBLL1,CCNT2,CCP110,CDC42BPA,CDC6,CDH11,CDON,CEP170,CEP350,CHAC2,CHKA,CHL1,CHST6,CNGB3,CNOT6,COL13A1,COPS7B,CPEB2,CSNK1A1,CTSO,CYLD,DCAF…
TF	Factor: E2F; motif: TTTSGCGSG; match class: 0	TF:M00918_0	1.76706e-16	ABI2,ACSL1,ADAMTS14,ADRA2A,AFF2,AFF3,AMOT,ANK2,AP1AR,APLNR,ARF4,ARFIP2,ATG2B,ATRNL1,ATXN1L,AXIN2,B3GNT5,B4GALT5,B4GALT6,BEND4,BNIP3L,BRAP,BRWD1,C1ORF115,C9ORF64,C9ORF72,CA10,CADM1,CASKIN2,CBLL1,CCDC117,CCDC43,CCDC85A,CCNE2,CCNJ,CCNJL,CDC37L1,CDC6,CDC7,CDCA7,CDK1,CDK12,CDYL2,CEP112,CERS6,CHD5,CLCN5,CLK4,CLTC,CMTM4,CNNM1,COL4A3BP,COPS7B,CREB1,CRYZ,CSNK1A1,CSNK1G1,CTSB,CTTNBP2NL,DCAF17,DCAF5,DCP1A,D…
TF	Factor: E2F; motif: TTTSGCGSG	TF:M00918	1.76706e-16	ABI2,ACSL1,ADAMTS14,ADRA2A,AFF2,AFF3,AMOT,ANK2,AP1AR,APLNR,ARF4,ARFIP2,ATG2B,ATRNL1,ATXN1L,AXIN2,B3GNT5,B4GALT5,B4GALT6,BEND4,BNIP3L,BRAP,BRWD1,C1ORF115,C9ORF64,C9ORF72,CA10,CADM1,CASKIN2,CBLL1,CCDC117,CCDC43,CCDC85A,CCNE2,CCNJ,CCNJL,CDC37L1,CDC6,CDC7,CDCA7,CDK1,CDK12,CDYL2,CEP112,CERS6,CHD5,CLCN5,CLK4,CLTC,CMTM4,CNNM1,COL4A3BP,COPS7B,CREB1,CRYZ,CSNK1A1,CSNK1G1,CTSB,CTTNBP2NL,DCAF17,DCAF5,DCP1A,D…
TF	Factor: Foxc1; motif: TTVYTTTNW; match class: 1	TF:M07254_1	2.02034e-16	ACVR2A,ACVR2B,ADAMTS14,ADNP,AKAP10,AKAP11,AMOT,ANO5,ANTXR1,AP1G1,AP4E1,AQP9,ASCC3,ASH1L,ATP2B2,AUTS2,BCAS3,BTBD3,C1QTNF7,C4ORF19,C9ORF64,CALD1,CCNJ,CCP110,CD2AP,CFL2,CHL1,CHST6,CLOCK,CNOT6,COL13A1,COL25A1,CPEB2,CSNK1G1,CSRNP3,CTSO,CXORF21,DENND1B,DHX40,DICER1,DIO2,DLGAP1,DMD,DPP4,DPY19L3,DRAM2,DTNA,E2F5,EFNA5,EFR3A,ELF1,EML1,EPB41L4B,EPHB1,ERC2,ERG,ESF1,EXOC6,F11,FABP4,FAM126A,FAM169B,FAM196A,FAP…
TF	Factor: SREBP-2; motif: NNGYCACNNSMN; match class: 0	TF:M01177_0	2.07894e-16	AAK1,AARS2,ABCA1,ABCC10,ABCC4,ABI2,ACVR1,ACVR2B,ADAM11,ADAMTS14,ADAMTS3,ADAMTS5,ADARB1,ADRB1,AK2,ALG9,ANKRA2,ANKRD52,APLNR,ARFIP2,ARHGAP26,ARHGEF6,ARL4A,ARMC5,ASPHD2,ATAD2B,ATG12,ATG2B,ATP6V0A2,ATP7A,ATRN,ATRNL1,AXIN2,B4GALT5,BCAS3,BCL11A,BMP7,BNIP3L,BRWD1,BTBD3,C5ORF22,CACHD1,CACNA2D2,CADM1,CADPS,CALCR,CAMK2A,CAMK2N1,CAMK4,CAPN7,CATSPER2,CBLB,CBLL1,CBX1,CCDC43,CCDC85A,CCNE2,CCNJ,CCP110,CCPG1,CDC…
TF	Factor: SREBP-2; motif: NNGYCACNNSMN	TF:M01177	2.07894e-16	AAK1,AARS2,ABCA1,ABCC10,ABCC4,ABI2,ACVR1,ACVR2B,ADAM11,ADAMTS14,ADAMTS3,ADAMTS5,ADARB1,ADRB1,AK2,ALG9,ANKRA2,ANKRD52,APLNR,ARFIP2,ARHGAP26,ARHGEF6,ARL4A,ARMC5,ASPHD2,ATAD2B,ATG12,ATG2B,ATP6V0A2,ATP7A,ATRN,ATRNL1,AXIN2,B4GALT5,BCAS3,BCL11A,BMP7,BNIP3L,BRWD1,BTBD3,C5ORF22,CACHD1,CACNA2D2,CADM1,CADPS,CALCR,CAMK2A,CAMK2N1,CAMK4,CAPN7,CATSPER2,CBLB,CBLL1,CBX1,CCDC43,CCDC85A,CCNE2,CCNJ,CCP110,CCPG1,CDC…
TF	Factor: FOXD3; motif: NAWTGTTTRTTT; match class: 0	TF:M00130_0	2.12623e-16	ABCA1,ACVR2A,ACVR2B,ADAMTS14,ADAMTS9,ADNP,AIDA,AKAP10,AKAP11,AMOT,ANO5,AP4E1,APC,APOLD1,ARMC1,ASCC3,ASH1L,ATRN,ATXN1,B3GAT1,B3GNT5,BDKRB2,BET1L,BMPER,BMPR2,BNIP3L,BRWD1,BRWD3,C1QTNF7,CA10,CADPS,CALD1,CAMK2A,CAMK4,CAT,CCNJ,CCNJL,CCNT2,CD2AP,CDH11,CDK14,CELF1,CEP350,CERS6,CFL2,CHL1,CHMP2B,CLOCK,CMTM4,COL13A1,COL4A3BP,COL9A3,CPEB2,CREG1,CSRNP3,CTHRC1,CTSO,CXORF21,DCAF10,DCAF17,DCP1A,DENND1B,DGCR8,DG…
TF	Factor: FOXD3; motif: NAWTGTTTRTTT	TF:M00130	2.12623e-16	ABCA1,ACVR2A,ACVR2B,ADAMTS14,ADAMTS9,ADNP,AIDA,AKAP10,AKAP11,AMOT,ANO5,AP4E1,APC,APOLD1,ARMC1,ASCC3,ASH1L,ATRN,ATXN1,B3GAT1,B3GNT5,BDKRB2,BET1L,BMPER,BMPR2,BNIP3L,BRWD1,BRWD3,C1QTNF7,CA10,CADPS,CALD1,CAMK2A,CAMK4,CAT,CCNJ,CCNJL,CCNT2,CD2AP,CDH11,CDK14,CELF1,CEP350,CERS6,CFL2,CHL1,CHMP2B,CLOCK,CMTM4,COL13A1,COL4A3BP,COL9A3,CPEB2,CREG1,CSRNP3,CTHRC1,CTSO,CXORF21,DCAF10,DCAF17,DCP1A,DENND1B,DGCR8,DG…
TF	Factor: c-Maf; motif: NWNNNTGCTGACKNNNNNN	TF:M01070	2.26893e-16	ABCA1,ABCC10,ABCC4,ABI2,ADAMTS3,ADAMTS9,ADARB1,AK2,AKAP10,AKAP5,ALPK3,ANKRD22,ANKRD50,ANO5,ANTXR1,AP2B1,APLNR,ARFIP2,ARHGAP26,ARHGEF12,ARHGEF26,ARHGEF37,ARID1A,ARL10,ARL15,ARPP19,ASB3,ASH1L,ATF1,ATG2B,ATP6V0A2,ATP6V1C2,ATP8B1,ATXN1L,AVEN,AVL9,B3GNT5,B4GALT1,B4GALT5,BACH2,BCLAF1,BDKRB2,BEST4,BMPR2,BNC2,BNIP3L,C1GALT1,C1QTNF7,C4ORF19,C5ORF22,C9ORF72,CA10,CACHD1,CACNA2D2,CACNB2,CALCOCO2,CAMK2A,CASKI…
TF	Factor: c-Maf; motif: NWNNNTGCTGACKNNNNNN; match class: 0	TF:M01070_0	2.26893e-16	ABCA1,ABCC10,ABCC4,ABI2,ADAMTS3,ADAMTS9,ADARB1,AK2,AKAP10,AKAP5,ALPK3,ANKRD22,ANKRD50,ANO5,ANTXR1,AP2B1,APLNR,ARFIP2,ARHGAP26,ARHGEF12,ARHGEF26,ARHGEF37,ARID1A,ARL10,ARL15,ARPP19,ASB3,ASH1L,ATF1,ATG2B,ATP6V0A2,ATP6V1C2,ATP8B1,ATXN1L,AVEN,AVL9,B3GNT5,B4GALT1,B4GALT5,BACH2,BCLAF1,BDKRB2,BEST4,BMPR2,BNC2,BNIP3L,C1GALT1,C1QTNF7,C4ORF19,C5ORF22,C9ORF72,CA10,CACHD1,CACNA2D2,CACNB2,CALCOCO2,CAMK2A,CASKI…
TF	Factor: c-Myc:Max; motif: NNACCACGTGGTNN	TF:M00118	2.53422e-16	AARS2,ABCC4,ABI2,ACSL1,ACVR1,ACVR2A,ADAM9,ADAMTS14,ADAMTS3,ADAMTS5,ADAMTS9,ADRA2A,AIDA,AK2,AKAP5,ALG9,ALPK3,AMOTL2,ANKRD52,AP1AR,AP4E1,ARFIP2,ARHGAP26,ARHGEF12,ARHGEF26,ARHGEF37,ARHGEF6,ARL10,ARL4A,ARMC1,ARPP19,ASB3,ATG12,ATG5,ATP6V1C2,ATRNL1,B4GALT1,B4GALT4,B4GALT6,BACH2,BCAS2,BCAS3,BCCIP,BCL2L11,BEST4,BHMT,BMPR2,BRAP,BTBD3,C4ORF19,C9ORF64,C9ORF72,CACHD1,CACNA2D2,CADM1,CALCRL,CAMK2N1,CAMKK2,CAPN…
TF	Factor: c-Myc:Max; motif: NNACCACGTGGTNN; match class: 0	TF:M00118_0	2.53422e-16	AARS2,ABCC4,ABI2,ACSL1,ACVR1,ACVR2A,ADAM9,ADAMTS14,ADAMTS3,ADAMTS5,ADAMTS9,ADRA2A,AIDA,AK2,AKAP5,ALG9,ALPK3,AMOTL2,ANKRD52,AP1AR,AP4E1,ARFIP2,ARHGAP26,ARHGEF12,ARHGEF26,ARHGEF37,ARHGEF6,ARL10,ARL4A,ARMC1,ARPP19,ASB3,ATG12,ATG5,ATP6V1C2,ATRNL1,B4GALT1,B4GALT4,B4GALT6,BACH2,BCAS2,BCAS3,BCCIP,BCL2L11,BEST4,BHMT,BMPR2,BRAP,BTBD3,C4ORF19,C9ORF64,C9ORF72,CACHD1,CACNA2D2,CADM1,CALCRL,CAMK2N1,CAMKK2,CAPN…
TF	Factor: c-Myc:Max; motif: NNACCACGTGGTNN; match class: 1	TF:M00118_1	2.53422e-16	AARS2,ABCC4,ABI2,ACSL1,ACVR1,ACVR2A,ADAM9,ADAMTS14,ADAMTS3,ADAMTS5,ADAMTS9,ADRA2A,AIDA,AK2,AKAP5,ALG9,ALPK3,AMOTL2,ANKRD52,AP1AR,AP4E1,ARFIP2,ARHGAP26,ARHGEF12,ARHGEF26,ARHGEF37,ARHGEF6,ARL10,ARL4A,ARMC1,ARPP19,ASB3,ATG12,ATG5,ATP6V1C2,ATRNL1,B4GALT1,B4GALT4,B4GALT6,BACH2,BCAS2,BCAS3,BCCIP,BCL2L11,BEST4,BHMT,BMPR2,BRAP,BTBD3,C4ORF19,C9ORF64,C9ORF72,CACHD1,CACNA2D2,CADM1,CALCRL,CAMK2N1,CAMKK2,CAPN…
TF	Factor: E2F; motif: NCSCGCSAAAN	TF:M00919	2.5639e-16	ABI2,ACSL1,ADAMTS14,ADRA2A,AFF2,AFF3,AMOT,ANK2,AP1AR,ARF4,ARFIP2,ARMC1,ATG2B,ATG5,ATP8A1,ATRN,ATRNL1,ATXN1L,AXIN2,B3GNT5,B4GALT1,BACH2,BCAS3,BEND4,BNIP3L,BRWD1,C1ORF115,C9ORF64,C9ORF72,CA10,CADM1,CBLL1,CBX1,CCDC117,CCDC85A,CCNE2,CCNJ,CCNJL,CCP110,CD28,CDC37L1,CDC6,CDC7,CDCA7,CDK1,CDK12,CDYL2,CENPF,CERS6,CFDP1,CHD5,CLCN5,CLK4,CLTC,CMTM4,CNNM1,COL4A3BP,COPS7B,CREB1,CRTC2,CRYZ,CSNK1G1,CTSB,CTTNBP2NL…
TF	Factor: E2F; motif: NCSCGCSAAAN; match class: 0	TF:M00919_0	2.5639e-16	ABI2,ACSL1,ADAMTS14,ADRA2A,AFF2,AFF3,AMOT,ANK2,AP1AR,ARF4,ARFIP2,ARMC1,ATG2B,ATG5,ATP8A1,ATRN,ATRNL1,ATXN1L,AXIN2,B3GNT5,B4GALT1,BACH2,BCAS3,BEND4,BNIP3L,BRWD1,C1ORF115,C9ORF64,C9ORF72,CA10,CADM1,CBLL1,CBX1,CCDC117,CCDC85A,CCNE2,CCNJ,CCNJL,CCP110,CD28,CDC37L1,CDC6,CDC7,CDCA7,CDK1,CDK12,CDYL2,CENPF,CERS6,CFDP1,CHD5,CLCN5,CLK4,CLTC,CMTM4,CNNM1,COL4A3BP,COPS7B,CREB1,CRTC2,CRYZ,CSNK1G1,CTSB,CTTNBP2NL…
TF	Factor: GATA-1; motif: NCWGATAACA	TF:M00346	2.81635e-16	ABCC10,ABI2,ABL1,ADAMTS6,ADNP,AKAP10,AKAP11,AKTIP,ANKRD50,ANKS4B,AP1G1,AP4E1,APLNR,ARL15,ASPHD2,ATG2B,ATG5,ATP7A,ATRN,ATXN1,AVL9,BACH2,BAIAP2,BCAS3,BEND4,BHMT,BMP7,BMPR2,BNIP3L,BRD1,BTBD3,C4ORF19,C9ORF64,CACNA1C,CALCRL,CAMK2N1,CAMKK2,CAT,CATSPER2,CBLL1,CCDC85A,CCNT2,CCP110,CCPG1,CDC27,CDC42BPA,CDC42BPB,CDC7,CDH11,CDK1,CDON,CENPF,CHIC1,CHL1,CHST6,CLIP1,CLRN1,CNNM1,COL13A1,COL4A3BP,CREB1,CRKL,CRTC2…
TF	Factor: GATA-1; motif: NCWGATAACA; match class: 0	TF:M00346_0	2.81635e-16	ABCC10,ABI2,ABL1,ADAMTS6,ADNP,AKAP10,AKAP11,AKTIP,ANKRD50,ANKS4B,AP1G1,AP4E1,APLNR,ARL15,ASPHD2,ATG2B,ATG5,ATP7A,ATRN,ATXN1,AVL9,BACH2,BAIAP2,BCAS3,BEND4,BHMT,BMP7,BMPR2,BNIP3L,BRD1,BTBD3,C4ORF19,C9ORF64,CACNA1C,CALCRL,CAMK2N1,CAMKK2,CAT,CATSPER2,CBLL1,CCDC85A,CCNT2,CCP110,CCPG1,CDC27,CDC42BPA,CDC42BPB,CDC7,CDH11,CDK1,CDON,CENPF,CHIC1,CHL1,CHST6,CLIP1,CLRN1,CNNM1,COL13A1,COL4A3BP,CREB1,CRKL,CRTC2…
TF	Factor: SMAD3; motif: CAGACAS; match class: 0	TF:M07429_0	2.93173e-16	AARS2,ABCA1,ABCA3,ABCC4,ABL1,ACVR1,ADAM11,ADAM9,ADAMTS14,ADAMTS3,ADAMTS5,ADARB1,AK2,AKAP10,AKTIP,ALG9,ALPK3,AMOTL1,ANKRA2,ANKRD22,ANKRD50,ANKS4B,ANTXR1,AP1G1,AP2B1,AQP9,ARHGAP26,ARHGEF26,ARHGEF37,ARHGEF6,ARID1A,ARL10,ARMC5,ASB3,ASCC3,ATAD2B,ATF1,ATP6V1C2,ATRN,ATXN1L,AVL9,B4GALT4,BCAS2,BCCIP,BCL2L11,BCL9L,BCLAF1,BDKRB2,BHMT,BMPR2,BNIP3L,BRD1,BTBD3,C1GALT1,C1ORF115,C1QTNF7,C5ORF22,C9ORF64,CACNA1C,C…
TF	Factor: SMAD3; motif: CAGACAS	TF:M07429	2.93173e-16	AARS2,ABCA1,ABCA3,ABCC4,ABL1,ACVR1,ADAM11,ADAM9,ADAMTS14,ADAMTS3,ADAMTS5,ADARB1,AK2,AKAP10,AKTIP,ALG9,ALPK3,AMOTL1,ANKRA2,ANKRD22,ANKRD50,ANKS4B,ANTXR1,AP1G1,AP2B1,AQP9,ARHGAP26,ARHGEF26,ARHGEF37,ARHGEF6,ARID1A,ARL10,ARMC5,ASB3,ASCC3,ATAD2B,ATF1,ATP6V1C2,ATRN,ATXN1L,AVL9,B4GALT4,BCAS2,BCCIP,BCL2L11,BCL9L,BCLAF1,BDKRB2,BHMT,BMPR2,BNIP3L,BRD1,BTBD3,C1GALT1,C1ORF115,C1QTNF7,C5ORF22,C9ORF64,CACNA1C,C…
TF	Factor: SREBP-2; motif: NTCACCYNNNN	TF:M03852	3.04391e-16	AAK1,ABCA1,ABCC4,ACSL1,ACVR1,ACVR2B,ADAM11,ADAM9,ADAMTS14,ADRA2A,AFAP1L2,AFF3,AGBL4,AIDA,AK2,AKAP11,AKAP5,AMOTL1,ANK2,ANKRA2,ANKRD50,ANKS4B,ANTXR1,AP1AR,ARF4,ARFIP2,ARHGAP26,ARHGEF37,ARHGEF6,ARL4A,ARL4C,ARMC1,ASCC3,ASH1L,ASPHD2,ATAD2B,ATG12,ATP6V1C2,ATP8A1,ATRN,ATRNL1,ATXN1L,AUTS2,AVL9,AXIN2,B4GALT4,B4GALT5,BACH2,BCAS2,BCLAF1,BEND4,BHMT,BMP7,BMPER,BNIP3L,BRAP,BRWD1,CALCR,CALD1,CAMK2N1,CAMKK2,CAPN…
TF	Factor: SREBP-2; motif: NTCACCYNNNN; match class: 0	TF:M03852_0	3.04391e-16	AAK1,ABCA1,ABCC4,ACSL1,ACVR1,ACVR2B,ADAM11,ADAM9,ADAMTS14,ADRA2A,AFAP1L2,AFF3,AGBL4,AIDA,AK2,AKAP11,AKAP5,AMOTL1,ANK2,ANKRA2,ANKRD50,ANKS4B,ANTXR1,AP1AR,ARF4,ARFIP2,ARHGAP26,ARHGEF37,ARHGEF6,ARL4A,ARL4C,ARMC1,ASCC3,ASH1L,ASPHD2,ATAD2B,ATG12,ATP6V1C2,ATP8A1,ATRN,ATRNL1,ATXN1L,AUTS2,AVL9,AXIN2,B4GALT4,B4GALT5,BACH2,BCAS2,BCLAF1,BEND4,BHMT,BMP7,BMPER,BNIP3L,BRAP,BRWD1,CALCR,CALD1,CAMK2N1,CAMKK2,CAPN…
TF	Factor: Msx-2; motif: TAATTAN; match class: 0	TF:M07425_0	5.46705e-16	ABI2,ABL1,ACVR2B,AKAP11,AKTIP,ANK2,ANKRA2,ANKRD22,ANKRD50,ANO5,ANTXR1,APOLD1,ARL4A,ARMC1,ASB3,ASH1L,ATF1,ATG2B,ATG5,ATP6V0A2,ATP6V1C2,ATP7A,ATRN,ATXN1,B3GNT5,BACH2,BCAS3,BCLAF1,BMP7,BNC2,BNIP3L,BTBD3,C1QTNF7,CA10,CADM1,CADPS,CALD1,CALU,CBFB,CBLB,CBLL1,CCDC117,CCNE2,CCNJL,CDC42BPA,CDH11,CDON,CENPF,CHAC2,CHIC1,CHORDC1,CNKSR2,CNOT6,COL13A1,COL25A1,COL9A3,CPEB2,CYYR1,DCDC2,DDX52,DGCR8,DHX40,DIO2,DIRC…
TF	Factor: Msx-2; motif: TAATTAN	TF:M07425	5.46705e-16	ABI2,ABL1,ACVR2B,AKAP11,AKTIP,ANK2,ANKRA2,ANKRD22,ANKRD50,ANO5,ANTXR1,APOLD1,ARL4A,ARMC1,ASB3,ASH1L,ATF1,ATG2B,ATG5,ATP6V0A2,ATP6V1C2,ATP7A,ATRN,ATXN1,B3GNT5,BACH2,BCAS3,BCLAF1,BMP7,BNC2,BNIP3L,BTBD3,C1QTNF7,CA10,CADM1,CADPS,CALD1,CALU,CBFB,CBLB,CBLL1,CCDC117,CCNE2,CCNJL,CDC42BPA,CDH11,CDON,CENPF,CHAC2,CHIC1,CHORDC1,CNKSR2,CNOT6,COL13A1,COL25A1,COL9A3,CPEB2,CYYR1,DCDC2,DDX52,DGCR8,DHX40,DIO2,DIRC…
TF	Factor: HOXD13; motif: NNNYYAATAAAANNNN; match class: 0	TF:M01404_0	7.38655e-16	ABCA3,ABCC10,ABCC4,ABL1,ADAM11,AFAP1L2,AK2,AKTIP,ANKRD22,ANKRD50,ANKS4B,AP2B1,APOLD1,AQP9,ARL10,ARL15,ASH1L,ATF1,ATP2B2,ATXN1,AUTS2,AVL9,B4GALT1,B4GALT5,BEND4,BMPER,BMPR2,BNC2,BRD1,BRWD3,CACNB2,CALD1,CAT,CCDC59,CCNJ,CCNT2,CD2AP,CDK14,CDON,CELF1,CEP350,CHKA,CHMP2B,CLOCK,CLTC,CNGB3,COL12A1,COL13A1,CRTC2,CSGALNACT1,CSNK1G1,DCAF17,DCX,DENND1B,DGCR8,DGKE,DNM3,DPP10,DPY19L3,DYRK2,EDNRB,EFR3A,EML1,EML4,…
TF	Factor: HOXD13; motif: NNNYYAATAAAANNNN	TF:M01404	7.38655e-16	ABCA3,ABCC10,ABCC4,ABL1,ADAM11,AFAP1L2,AK2,AKTIP,ANKRD22,ANKRD50,ANKS4B,AP2B1,APOLD1,AQP9,ARL10,ARL15,ASH1L,ATF1,ATP2B2,ATXN1,AUTS2,AVL9,B4GALT1,B4GALT5,BEND4,BMPER,BMPR2,BNC2,BRD1,BRWD3,CACNB2,CALD1,CAT,CCDC59,CCNJ,CCNT2,CD2AP,CDK14,CDON,CELF1,CEP350,CHKA,CHMP2B,CLOCK,CLTC,CNGB3,COL12A1,COL13A1,CRTC2,CSGALNACT1,CSNK1G1,DCAF17,DCX,DENND1B,DGCR8,DGKE,DNM3,DPP10,DPY19L3,DYRK2,EDNRB,EFR3A,EML1,EML4,…
TF	Factor: OCT-x; motif: CTNATTTGCATAY; match class: 0	TF:M00210_0	8.09512e-16	ABCA1,ACSL1,ACVR1,ADAMTS6,ADARB1,ADNP,AGBL4,AKAP5,AKTIP,AMOT,ANK2,ANKRA2,ANKRD22,ANKRD50,ANO5,AP1AR,AQP9,ARID1A,ATP2B2,ATP6V1C2,ATP8A1,ATRNL1,ATXN1,BACH2,BCLAF1,BMP7,BMPR2,BNIP3L,BTBD3,C4ORF19,C9ORF64,C9ORF72,CACHD1,CACNA1C,CACNB2,CADM2,CALCRL,CAPN7,CASKIN2,CASP3,CASR,CCDC117,CCDC59,CCP110,CD28,CDC42BPB,CDC7,CDK1,CDK14,CEP112,CERS6,CHFR,CHMP2B,CHN1,CLIP1,CLOCK,CPE,CSNK1G1,CSRNP3,CTHRC1,DAGLA,DGCR…
TF	Factor: OCT-x; motif: CTNATTTGCATAY	TF:M00210	8.09512e-16	ABCA1,ACSL1,ACVR1,ADAMTS6,ADARB1,ADNP,AGBL4,AKAP5,AKTIP,AMOT,ANK2,ANKRA2,ANKRD22,ANKRD50,ANO5,AP1AR,AQP9,ARID1A,ATP2B2,ATP6V1C2,ATP8A1,ATRNL1,ATXN1,BACH2,BCLAF1,BMP7,BMPR2,BNIP3L,BTBD3,C4ORF19,C9ORF64,C9ORF72,CACHD1,CACNA1C,CACNB2,CADM2,CALCRL,CAPN7,CASKIN2,CASP3,CASR,CCDC117,CCDC59,CCP110,CD28,CDC42BPB,CDC7,CDK1,CDK14,CEP112,CERS6,CHFR,CHMP2B,CHN1,CLIP1,CLOCK,CPE,CSNK1G1,CSRNP3,CTHRC1,DAGLA,DGCR…
TF	Factor: GATA-4; motif: AGATAAN; match class: 0	TF:M03549_0	8.60654e-16	ADAMTS6,ADAMTS9,AK2,AKAP10,AKAP11,ALPK3,ANKRD22,ANO5,AP4E1,ARF4,ARL15,ARL4C,ASH1L,ATP6V1C2,AUTS2,B4GALT1,B4GALT5,BCLAF1,BEND4,BNC2,BRAP,BRD1,C1GALT1,C4ORF19,CACNA1C,CACNB2,CADM1,CALD1,CASR,CBFB,CCNJL,CCNT2,CD2AP,CDC42BPA,CDH11,CDK19,CELF1,CEP350,CFL2,CHL1,CHN1,CHORDC1,CLOCK,CMTM4,CNGB3,CNKSR2,COL25A1,COL9A3,CPEB2,CRKL,CRYZ,CSNK1A1,CSRNP3,CTSB,CTTNBP2NL,DBF4,DCAF17,DCP1A,DENND5B,DICER1,DIRC2,DLGAP…
TF	Factor: GATA-4; motif: AGATAAN	TF:M03549	8.60654e-16	ADAMTS6,ADAMTS9,AK2,AKAP10,AKAP11,ALPK3,ANKRD22,ANO5,AP4E1,ARF4,ARL15,ARL4C,ASH1L,ATP6V1C2,AUTS2,B4GALT1,B4GALT5,BCLAF1,BEND4,BNC2,BRAP,BRD1,C1GALT1,C4ORF19,CACNA1C,CACNB2,CADM1,CALD1,CASR,CBFB,CCNJL,CCNT2,CD2AP,CDC42BPA,CDH11,CDK19,CELF1,CEP350,CFL2,CHL1,CHN1,CHORDC1,CLOCK,CMTM4,CNGB3,CNKSR2,COL25A1,COL9A3,CPEB2,CRKL,CRYZ,CSNK1A1,CSRNP3,CTSB,CTTNBP2NL,DBF4,DCAF17,DCP1A,DENND5B,DICER1,DIRC2,DLGAP…
TF	Factor: C/EBPbeta; motif: NNTTKCNNMAN; match class: 0	TF:M07315_0	1.31856e-15	ABCC4,ALPK3,ANKRD22,AP1AR,AP2B1,AP4E1,ARHGAP26,ARL15,ATAD2B,ATP6V1C2,ATP7A,AUTS2,B4GALT6,BACH2,BMPER,BMPR2,BRD1,C4ORF19,C9ORF72,CACNA1C,CADM1,CADM2,CADPS,CASR,CAT,CCDC43,CCNJL,CCNK,CCP110,CCPG1,CD28,CDC7,CELF1,CEP112,CEP170,CERS6,CHIC1,CHMP7,CHN1,CLIP1,CLOCK,CLRN1,CNKSR2,COL13A1,CPE,CRTC2,CSGALNACT1,CXORF21,CYLD,CYYR1,DCP1A,DDX46,DLGAP1,DNAJC15,DNAJC9,DNM3,DPP10,DPP4,EML4,ENPP4,EPB41L4B,EPN2,ERAP…
TF	Factor: C/EBPbeta; motif: NNTTKCNNMAN	TF:M07315	1.31856e-15	ABCC4,ALPK3,ANKRD22,AP1AR,AP2B1,AP4E1,ARHGAP26,ARL15,ATAD2B,ATP6V1C2,ATP7A,AUTS2,B4GALT6,BACH2,BMPER,BMPR2,BRD1,C4ORF19,C9ORF72,CACNA1C,CADM1,CADM2,CADPS,CASR,CAT,CCDC43,CCNJL,CCNK,CCP110,CCPG1,CD28,CDC7,CELF1,CEP112,CEP170,CERS6,CHIC1,CHMP7,CHN1,CLIP1,CLOCK,CLRN1,CNKSR2,COL13A1,CPE,CRTC2,CSGALNACT1,CXORF21,CYLD,CYYR1,DCP1A,DDX46,DLGAP1,DNAJC15,DNAJC9,DNM3,DPP10,DPP4,EML4,ENPP4,EPB41L4B,EPN2,ERAP…
TF	Factor: YY1; motif: GCCATNTTN	TF:M00793	2.04357e-15	AARS2,ABCA1,ABI2,ABL1,ACVR1,ACVR2A,ACVR2B,ADARB1,AGBL4,AKAP10,AKAP5,AMOTL1,AP1AR,APOLD1,AQP9,ARHGEF26,ARL15,ARL4A,ARL4C,ARPP19,ATG2B,ATG5,ATP6V0A2,ATRNL1,B3GAT1,BCL11A,BDKRB2,BEND4,BET1L,BNC2,BRWD1,BTBD3,CA10,CACNA2D2,CALU,CAT,CBLL1,CCDC43,CCNK,CCP110,CDK1,CDK14,CDON,CDYL2,CELF1,CEP350,CERS6,CHD5,CHFR,CHIC1,CHL1,CHMP7,CHN1,CLCN5,CLK4,CLRN1,CMTM4,COL13A1,COL4A3BP,CREB1,CRKL,CRTC2,CSNK1A1,CTHRC1,CT…
TF	Factor: YY1; motif: GCCATNTTN; match class: 0	TF:M00793_0	2.04357e-15	AARS2,ABCA1,ABI2,ABL1,ACVR1,ACVR2A,ACVR2B,ADARB1,AGBL4,AKAP10,AKAP5,AMOTL1,AP1AR,APOLD1,AQP9,ARHGEF26,ARL15,ARL4A,ARL4C,ARPP19,ATG2B,ATG5,ATP6V0A2,ATRNL1,B3GAT1,BCL11A,BDKRB2,BEND4,BET1L,BNC2,BRWD1,BTBD3,CA10,CACNA2D2,CALU,CAT,CBLL1,CCDC43,CCNK,CCP110,CDK1,CDK14,CDON,CDYL2,CELF1,CEP350,CERS6,CHD5,CHFR,CHIC1,CHL1,CHMP7,CHN1,CLCN5,CLK4,CLRN1,CMTM4,COL13A1,COL4A3BP,CREB1,CRKL,CRTC2,CSNK1A1,CTHRC1,CT…
TF	Factor: TCF-7; motif: TCAAAG; match class: 1	TF:M00805_1	2.04971e-15	ABCC10,ABCC4,ACSL1,ACVR1,ADAMTS6,ADNP,AK2,AKAP11,AKTIP,ALPK3,AMOT,ANK2,ANO5,ANTXR1,AP1G1,APC,AQP9,ARHGEF12,ARL4A,ATF1,ATG12,ATP2B2,ATP7A,ATXN1,AVL9,B3GAT1,BDKRB2,BEND4,BRWD3,BTBD3,C1GALT1,C1QTNF7,C5ORF22,C9ORF72,CADM2,CALCRL,CALD1,CAMK2A,CAMK4,CASKIN2,CASR,CCDC117,CCNE2,CCNJ,CCNT2,CDC37L1,CDC42BPA,CDH11,CDK14,CELF1,CENPF,CEP112,CEP170,CEP350,CHFR,CHORDC1,CLIP1,CNGB3,CNKSR2,COL12A1,COL25A1,CRKL,CS…
TF	Factor: E2F; motif: TTTSGCGC	TF:M00050	3.07029e-15	ABCC4,ACSL1,ACVR2A,ACVR2B,ADAMTS14,ADAMTS5,ADAMTS9,ADARB1,ADRB1,AFF2,AK2,AKTIP,AMOT,AMOTL1,ANK2,ANKRD52,AP1AR,AP4E1,APLNR,ARF4,ARHGEF6,ARL4A,ARMC5,ASB3,ATG2B,ATP6V1C2,ATRN,ATXN1L,AUTS2,AVEN,AXIN2,B3GNT5,B4GALT4,BCCIP,BCL11A,BCL2L11,BEND4,BNC2,BNIP3L,BRAP,C1GALT1,C1ORF115,C4ORF19,C9ORF64,CA10,CACNA2D2,CADM1,CATSPER2,CBLL1,CCDC43,CCNE2,CCNJ,CCNJL,CCP110,CDC37L1,CDC42BPA,CDC7,CDCA7,CDK1,CDYL2,CEP112…
TF	Factor: E2F; motif: TTTSGCGC; match class: 0	TF:M00050_0	3.07029e-15	ABCC4,ACSL1,ACVR2A,ACVR2B,ADAMTS14,ADAMTS5,ADAMTS9,ADARB1,ADRB1,AFF2,AK2,AKTIP,AMOT,AMOTL1,ANK2,ANKRD52,AP1AR,AP4E1,APLNR,ARF4,ARHGEF6,ARL4A,ARMC5,ASB3,ATG2B,ATP6V1C2,ATRN,ATXN1L,AUTS2,AVEN,AXIN2,B3GNT5,B4GALT4,BCCIP,BCL11A,BCL2L11,BEND4,BNC2,BNIP3L,BRAP,C1GALT1,C1ORF115,C4ORF19,C9ORF64,CA10,CACNA2D2,CADM1,CATSPER2,CBLL1,CCDC43,CCNE2,CCNJ,CCNJL,CCP110,CDC37L1,CDC42BPA,CDC7,CDCA7,CDK1,CDYL2,CEP112…
TF	Factor: Sp1; motif: CCCCGCCCCN; match class: 1	TF:M00933_1	3.25268e-15	ABI2,ACVR2A,ADAM11,ADARB1,ADRB1,AFAP1L2,AFF2,AK2,ARFIP2,ARL4A,ARMC5,ARPP19,ASB3,ASPHD2,ATP6V1C2,ATRN,ATRNL1,ATXN1L,AUTS2,B4GALT1,B4GALT5,BCL11A,BCL2L11,BMP7,BMPER,BRWD1,CACNA2D2,CADM1,CAMK2N1,CAMK4,CBLB,CCNJ,CCPG1,CDC6,CDCA7,CDK12,CDK19,CDYL2,CHD5,CHKA,CHURC1,CLCN5,CLK4,CNOT6,COPS7B,CREB3L2,CRMP1,CRTC2,CSF1,CTTNBP2NL,CUL3,DCUN1D4,DHCR24,DLL4,DOCK7,DPY19L1,DPYSL2,DUSP7,DYRK2,E2F3,E2F5,EFNA5,EIF5A2…
TF	Factor: C/EBP; motif: NTTRCNNAANNN	TF:M00912	4.86907e-15	ABCA3,ACVR2B,ADAM9,ANO5,ANTXR1,AP2B1,AQP9,ARHGAP26,ARID1A,ARL15,ASH1L,ATF1,ATG12,ATP7A,AUTS2,AVEN,B4GALT6,BACH2,BCAS2,BCAS3,BMPER,BMPR2,BRD1,C4ORF19,C9ORF72,CACNA1C,CADM1,CADM2,CADPS,CAPN7,CASR,CAT,CCDC117,CCDC43,CCNK,CCPG1,CDC7,CDYL2,CELF1,CENPF,CEP112,CEP170,CERS6,CHFR,CHMP2B,CHMP7,CLK4,CLOCK,CNKSR2,COL13A1,COL25A1,COL9A3,CPE,CRTC2,CSGALNACT1,CTHRC1,CTSB,CXORF21,CYYR1,DCAF5,DENND1B,DEXI,DGCR8,D…
TF	Factor: C/EBP; motif: NTTRCNNAANNN; match class: 0	TF:M00912_0	4.86907e-15	ABCA3,ACVR2B,ADAM9,ANO5,ANTXR1,AP2B1,AQP9,ARHGAP26,ARID1A,ARL15,ASH1L,ATF1,ATG12,ATP7A,AUTS2,AVEN,B4GALT6,BACH2,BCAS2,BCAS3,BMPER,BMPR2,BRD1,C4ORF19,C9ORF72,CACNA1C,CADM1,CADM2,CADPS,CAPN7,CASR,CAT,CCDC117,CCDC43,CCNK,CCPG1,CDC7,CDYL2,CELF1,CENPF,CEP112,CEP170,CERS6,CHFR,CHMP2B,CHMP7,CLK4,CLOCK,CNKSR2,COL13A1,COL25A1,COL9A3,CPE,CRTC2,CSGALNACT1,CTHRC1,CTSB,CXORF21,CYYR1,DCAF5,DENND1B,DEXI,DGCR8,D…
TF	Factor: Oct-1; motif: NNGAATATKCANNNN	TF:M00136	6.30264e-15	AARS2,ABI2,ADAMTS3,AFAP1L2,AIDA,AKAP5,AKTIP,AMOT,AMOTL1,ANKRA2,ANKRD22,ANKRD50,AP1G1,AP2B1,AP4E1,AQP9,ARHGAP26,ARHGEF12,ARID1A,ARL15,ARL4C,ASCC3,ASH1L,ATF1,ATG12,ATP6V1C2,ATP8B1,ATXN1,B4GALT4,BCLAF1,BEND4,BET1L,BMPR2,BNC2,BRWD1,BTBD3,C1ORF115,C4ORF19,C5ORF22,CACHD1,CACNA1C,CACNB2,CADM2,CASR,CCNE2,CCNJL,CD2AP,CDH11,CEP350,CFL2,CHAC2,CHIC1,CHL1,CHMP2B,CHST6,CNKSR2,COL12A1,COL25A1,CSGALNACT1,CSRNP3,…
TF	Factor: Oct-1; motif: NNGAATATKCANNNN; match class: 0	TF:M00136_0	6.30264e-15	AARS2,ABI2,ADAMTS3,AFAP1L2,AIDA,AKAP5,AKTIP,AMOT,AMOTL1,ANKRA2,ANKRD22,ANKRD50,AP1G1,AP2B1,AP4E1,AQP9,ARHGAP26,ARHGEF12,ARID1A,ARL15,ARL4C,ASCC3,ASH1L,ATF1,ATG12,ATP6V1C2,ATP8B1,ATXN1,B4GALT4,BCLAF1,BEND4,BET1L,BMPR2,BNC2,BRWD1,BTBD3,C1ORF115,C4ORF19,C5ORF22,CACHD1,CACNA1C,CACNB2,CADM2,CASR,CCNE2,CCNJL,CD2AP,CDH11,CEP350,CFL2,CHAC2,CHIC1,CHL1,CHMP2B,CHST6,CNKSR2,COL12A1,COL25A1,CSGALNACT1,CSRNP3,…
TF	Factor: OCT-2; motif: ATGMATATGCWAAT	TF:M08836	1.10286e-14	ADAMTS14,AFAP1L2,AKTIP,AMOTL1,ANK2,ANO5,AP1AR,AP1G1,AQP9,ARID1A,ARL4A,ARL4C,ARMC1,ATF1,ATP7A,AVL9,BCLAF1,BMPR2,BTBD3,C1QTNF7,C4ORF19,CACNA1C,CACNA2D2,CALCRL,CAT,CATSPER2,CCNE2,CDC42BPA,CEP112,CERS6,CFL2,CHL1,CHORDC1,CHST6,CLOCK,CMTM4,CNGB3,CNKSR2,COL12A1,CPEB2,CREG1,CXORF21,DCAF5,DCX,DENND1B,DGCR8,DICER1,DIO2,DIP2C,DIRC2,DLGAP2,DMD,DPY19L1,DPY19L3,EDEM3,EFR3A,ELL2,EML1,ENC1,EPB41L4B,EPN2,ERG,ERMN…
TF	Factor: OCT-2; motif: ATGMATATGCWAAT; match class: 0	TF:M08836_0	1.10286e-14	ADAMTS14,AFAP1L2,AKTIP,AMOTL1,ANK2,ANO5,AP1AR,AP1G1,AQP9,ARID1A,ARL4A,ARL4C,ARMC1,ATF1,ATP7A,AVL9,BCLAF1,BMPR2,BTBD3,C1QTNF7,C4ORF19,CACNA1C,CACNA2D2,CALCRL,CAT,CATSPER2,CCNE2,CDC42BPA,CEP112,CERS6,CFL2,CHL1,CHORDC1,CHST6,CLOCK,CMTM4,CNGB3,CNKSR2,COL12A1,CPEB2,CREG1,CXORF21,DCAF5,DCX,DENND1B,DGCR8,DICER1,DIO2,DIP2C,DIRC2,DLGAP2,DMD,DPY19L1,DPY19L3,EDEM3,EFR3A,ELL2,EML1,ENC1,EPB41L4B,EPN2,ERG,ERMN…
TF	Factor: Elk-1; motif: NNNNCCGGAARTNN	TF:M00025	1.18403e-14	AARS2,ABCC4,ABI2,ACVR1,ADAM11,ADAMTS6,ADRA2A,AGBL4,AK2,AKTIP,ANKRA2,ANKRD52,ANKS4B,AP1AR,AP4E1,AQP9,ARF4,ARFIP2,ARHGEF12,ARHGEF6,ARL10,ARMC1,ARMC5,ARPP19,ASB3,ASCC3,ATG12,ATG2B,ATG5,ATP6V0A2,ATP6V1C2,ATP8A1,ATXN1L,AVEN,AVL9,B4GALT1,B4GALT6,BCCIP,BEST4,BMPR2,BRAP,C5ORF22,C9ORF64,CACNA1C,CAMK2N1,CAMKK2,CBFB,CBLB,CBLL1,CBX1,CCDC117,CCDC43,CCNE2,CCNK,CCP110,CCPG1,CD300LG,CDC27,CDC37L1,CDC42BPA,CDC42B…
TF	Factor: Elk-1; motif: NNNNCCGGAARTNN; match class: 0	TF:M00025_0	1.18403e-14	AARS2,ABCC4,ABI2,ACVR1,ADAM11,ADAMTS6,ADRA2A,AGBL4,AK2,AKTIP,ANKRA2,ANKRD52,ANKS4B,AP1AR,AP4E1,AQP9,ARF4,ARFIP2,ARHGEF12,ARHGEF6,ARL10,ARMC1,ARMC5,ARPP19,ASB3,ASCC3,ATG12,ATG2B,ATG5,ATP6V0A2,ATP6V1C2,ATP8A1,ATXN1L,AVEN,AVL9,B4GALT1,B4GALT6,BCCIP,BEST4,BMPR2,BRAP,C5ORF22,C9ORF64,CACNA1C,CAMK2N1,CAMKK2,CBFB,CBLB,CBLL1,CBX1,CCDC117,CCDC43,CCNE2,CCNK,CCP110,CCPG1,CD300LG,CDC27,CDC37L1,CDC42BPA,CDC42B…
TF	Factor: C-ets-1; motif: AGGAAGN; match class: 0	TF:M01870_0	1.49705e-14	AAK1,ADAMTS5,ADAMTS9,AIDA,AKAP10,AKAP5,AMOT,AMOTL1,ANKRD50,APC,APLNR,ARF4,ARFIP2,ARHGAP26,ARHGEF12,ARID1A,ARMC5,ARPP19,ASH1L,ATG2B,ATP7A,B4GALT1,B4GALT4,BCAS2,BEND4,BMP7,BRWD1,BRWD3,C1GALT1,C4ORF19,C5ORF22,C9ORF64,C9ORF72,CA10,CADM2,CALCRL,CALD1,CAMKK2,CASP3,CBFB,CBLB,CBX1,CCNK,CCPG1,CDK12,CDK14,CELF1,CENPF,CERS6,CHMP2B,CHST6,CLOCK,CNGB3,COL12A1,COL13A1,CPE,CREG1,CRTC2,CTSO,CUL3,CXORF21,CYLD,DBF4…
TF	Factor: C-ets-1; motif: AGGAAGN	TF:M01870	1.49705e-14	AAK1,ADAMTS5,ADAMTS9,AIDA,AKAP10,AKAP5,AMOT,AMOTL1,ANKRD50,APC,APLNR,ARF4,ARFIP2,ARHGAP26,ARHGEF12,ARID1A,ARMC5,ARPP19,ASH1L,ATG2B,ATP7A,B4GALT1,B4GALT4,BCAS2,BEND4,BMP7,BRWD1,BRWD3,C1GALT1,C4ORF19,C5ORF22,C9ORF64,C9ORF72,CA10,CADM2,CALCRL,CALD1,CAMKK2,CASP3,CBFB,CBLB,CBX1,CCNK,CCPG1,CDK12,CDK14,CELF1,CENPF,CERS6,CHMP2B,CHST6,CLOCK,CNGB3,COL12A1,COL13A1,CPE,CREG1,CRTC2,CTSO,CUL3,CXORF21,CYLD,DBF4…
TF	Factor: ARNTLIKE; motif: NNNSCACGTG	TF:M08868	3.6673e-14	AARS2,ABCC4,ABI2,ACSL1,ACVR1,ACVR2A,ADAM9,ADAMTS14,ADAMTS5,ADAMTS9,ADRA2A,AIDA,AK2,AKAP5,ALPK3,AMOTL2,ANKRD52,AP1AR,ARFIP2,ARHGAP26,ARHGEF26,ARHGEF37,ARHGEF6,ARL10,ARL4A,ARMC1,ARPP19,ASB3,ATG12,ATG5,ATP6V1C2,ATRNL1,B4GALT1,B4GALT4,B4GALT6,BCAS3,BCCIP,BCL2L11,BEST4,BHMT,BRAP,BTBD3,C4ORF19,C9ORF64,CACNA2D2,CADM1,CALCRL,CAPN7,CAT,CBX1,CCDC43,CCDC85A,CCNE2,CCNJL,CD28,CD2AP,CDC6,CDK14,CHFR,CHMP7,CLTC,…
TF	Factor: ARNTLIKE; motif: NNNSCACGTG; match class: 0	TF:M08868_0	3.6673e-14	AARS2,ABCC4,ABI2,ACSL1,ACVR1,ACVR2A,ADAM9,ADAMTS14,ADAMTS5,ADAMTS9,ADRA2A,AIDA,AK2,AKAP5,ALPK3,AMOTL2,ANKRD52,AP1AR,ARFIP2,ARHGAP26,ARHGEF26,ARHGEF37,ARHGEF6,ARL10,ARL4A,ARMC1,ARPP19,ASB3,ATG12,ATG5,ATP6V1C2,ATRNL1,B4GALT1,B4GALT4,B4GALT6,BCAS3,BCCIP,BCL2L11,BEST4,BHMT,BRAP,BTBD3,C4ORF19,C9ORF64,CACNA2D2,CADM1,CALCRL,CAPN7,CAT,CBX1,CCDC43,CCDC85A,CCNE2,CCNJL,CD28,CD2AP,CDC6,CDK14,CHFR,CHMP7,CLTC,…
TF	Factor: FOX; motif: KWTTGTTTRTTTW; match class: 0	TF:M00809_0	3.69944e-14	ABCA1,ACVR2A,ACVR2B,ADAMTS14,ADAMTS9,AKAP10,AKAP11,AKTIP,ANK2,ANKRD22,ANO5,APC,APOLD1,ASCC3,ASH1L,ATP7A,ATXN1,B3GAT1,BACH2,BCCIP,BET1L,BRWD3,C1QTNF7,C4ORF19,CADPS,CALD1,CAMK2A,CCNJL,CCPG1,CD2AP,CDK14,CDON,CHST6,CMTM4,COL13A1,CPEB2,CSNK1G1,CTSO,CXORF21,DCAF17,DCP1A,DCX,DENND1B,DGCR8,DIRC2,DNM3,DPY19L3,DRAM1,DRAM2,DTNA,E2F5,EDEM3,EFNA5,EFR3A,ELF1,EML1,ENC1,EPB41L4B,EPHB1,ERAP1,ERG,ERMN,ETNK1,FAM126…
TF	Factor: FOX; motif: KWTTGTTTRTTTW	TF:M00809	3.69944e-14	ABCA1,ACVR2A,ACVR2B,ADAMTS14,ADAMTS9,AKAP10,AKAP11,AKTIP,ANK2,ANKRD22,ANO5,APC,APOLD1,ASCC3,ASH1L,ATP7A,ATXN1,B3GAT1,BACH2,BCCIP,BET1L,BRWD3,C1QTNF7,C4ORF19,CADPS,CALD1,CAMK2A,CCNJL,CCPG1,CD2AP,CDK14,CDON,CHST6,CMTM4,COL13A1,CPEB2,CSNK1G1,CTSO,CXORF21,DCAF17,DCP1A,DCX,DENND1B,DGCR8,DIRC2,DNM3,DPY19L3,DRAM1,DRAM2,DTNA,E2F5,EDEM3,EFNA5,EFR3A,ELF1,EML1,ENC1,EPB41L4B,EPHB1,ERAP1,ERG,ERMN,ETNK1,FAM126…
TF	Factor: IRF4; motif: MNNRAAANGAAA; match class: 0	TF:M08886_0	4.29457e-14	ACSL1,ACVR2A,ACVR2B,ADAM11,ADAMTS14,ADAMTS3,ADAMTS5,ADAMTS9,ADARB1,AFF2,AFF3,ANKRD22,ANKRD50,ANTXR1,AP2B1,APOLD1,ARHGEF12,ARID1A,ARL4C,ASCC3,ASH1L,ATF1,ATG12,ATRN,AUTS2,AXIN2,B3GNT5,BCLAF1,BDKRB2,BMPER,BNC2,BRD1,BRWD3,C1QTNF7,C9ORF64,CACNB2,CADM2,CALD1,CAMK4,CASP3,CASR,CCDC85A,CCNJ,CCNT2,CDC42BPA,CDON,CELF1,CEP170,CFL2,CHD5,CLK4,CSRNP3,DEXI,DGCR8,DGKQ,DICER1,DIO2,DNM3,DPP4,DPY19L3,DRAM1,EDNRB,EFN…
TF	Factor: IRF4; motif: MNNRAAANGAAA	TF:M08886	4.29457e-14	ACSL1,ACVR2A,ACVR2B,ADAM11,ADAMTS14,ADAMTS3,ADAMTS5,ADAMTS9,ADARB1,AFF2,AFF3,ANKRD22,ANKRD50,ANTXR1,AP2B1,APOLD1,ARHGEF12,ARID1A,ARL4C,ASCC3,ASH1L,ATF1,ATG12,ATRN,AUTS2,AXIN2,B3GNT5,BCLAF1,BDKRB2,BMPER,BNC2,BRD1,BRWD3,C1QTNF7,C9ORF64,CACNB2,CADM2,CALD1,CAMK4,CASP3,CASR,CCDC85A,CCNJ,CCNT2,CDC42BPA,CDON,CELF1,CEP170,CFL2,CHD5,CLK4,CSRNP3,DEXI,DGCR8,DGKQ,DICER1,DIO2,DNM3,DPP4,DPY19L3,DRAM1,EDNRB,EFN…
TF	Factor: AP-3; motif: TKGAAAKN	TF:M04609	4.45733e-14	ABCC10,ACSL1,ACVR1,ADAMTS14,ADAMTS6,ADNP,AKAP10,AKTIP,AMOT,AMOTL1,ANKS4B,ANTXR1,AP1AR,AP1G1,AP4E1,APLNR,AQP9,ARHGAP26,ARL15,ASH1L,ATF1,ATP6V1C2,ATP7A,ATXN1,AVL9,B4GALT5,BCLAF1,BET1L,BMPR2,BNIP3L,BTBD3,C1GALT1,CA10,CACHD1,CADPS,CALCR,CAPN7,CASKIN2,CASR,CBLB,CBLL1,CCDC117,CCNJ,CCNT2,CD2AP,CDC27,CDC7,CELF1,CENPF,CEP112,CEP170,CHIC1,CHL1,CHN1,CLIP1,CLOCK,CMTM4,CNGB3,CNNM1,COL13A1,COL9A3,CPE,CSRNP3,CY…
TF	Factor: AP-3; motif: TKGAAAKN; match class: 0	TF:M04609_0	4.45733e-14	ABCC10,ACSL1,ACVR1,ADAMTS14,ADAMTS6,ADNP,AKAP10,AKTIP,AMOT,AMOTL1,ANKS4B,ANTXR1,AP1AR,AP1G1,AP4E1,APLNR,AQP9,ARHGAP26,ARL15,ASH1L,ATF1,ATP6V1C2,ATP7A,ATXN1,AVL9,B4GALT5,BCLAF1,BET1L,BMPR2,BNIP3L,BTBD3,C1GALT1,CA10,CACHD1,CADPS,CALCR,CAPN7,CASKIN2,CASR,CBLB,CBLL1,CCDC117,CCNJ,CCNT2,CD2AP,CDC27,CDC7,CELF1,CENPF,CEP112,CEP170,CHIC1,CHL1,CHN1,CLIP1,CLOCK,CMTM4,CNGB3,CNNM1,COL13A1,COL9A3,CPE,CSRNP3,CY…
TF	Factor: Oct-1; motif: MKVATTTGCATATT	TF:M00161	4.85281e-14	ABCA1,ADAMTS6,ADNP,AGBL4,AKTIP,AMOT,ANK2,ANO5,AP1AR,ARL15,ARL4A,ATP2B2,ATP6V1C2,ATXN1,BACH2,BMP7,BMPR2,BNIP3L,BRWD3,BTBD3,C4ORF19,C9ORF64,C9ORF72,CA10,CACNB2,CASP3,CCDC117,CCDC59,CDK1,CEP112,CERS6,CHFR,CHMP2B,CHORDC1,CLOCK,CYLD,DENND1B,DGCR8,DICER1,DIO2,DIP2C,DIRC2,DLGAP1,DLGAP2,DMD,DNM3,DPP10,DPY19L1,DPY19L3,DPYSL2,DRAM2,EEF2K,EHF,ELK4,EML4,ENAH,EXOC6,FABP4,FAM105B,FEZ1,FMN1,FOXJ2,GALNT3,GALNT6,…
TF	Factor: Oct-1; motif: MKVATTTGCATATT; match class: 0	TF:M00161_0	4.85281e-14	ABCA1,ADAMTS6,ADNP,AGBL4,AKTIP,AMOT,ANK2,ANO5,AP1AR,ARL15,ARL4A,ATP2B2,ATP6V1C2,ATXN1,BACH2,BMP7,BMPR2,BNIP3L,BRWD3,BTBD3,C4ORF19,C9ORF64,C9ORF72,CA10,CACNB2,CASP3,CCDC117,CCDC59,CDK1,CEP112,CERS6,CHFR,CHMP2B,CHORDC1,CLOCK,CYLD,DENND1B,DGCR8,DICER1,DIO2,DIP2C,DIRC2,DLGAP1,DLGAP2,DMD,DNM3,DPP10,DPY19L1,DPY19L3,DPYSL2,DRAM2,EEF2K,EHF,ELK4,EML4,ENAH,EXOC6,FABP4,FAM105B,FEZ1,FMN1,FOXJ2,GALNT3,GALNT6,…
TF	Factor: HOXA10; motif: NNNGYAATAAAATNNW	TF:M01464	7.23332e-14	ABCA1,ABCC4,ADAM11,ADNP,AKAP10,AKAP11,AKAP5,AKTIP,ANKRD52,ANTXR1,ARID1A,ATP2B2,ATP6V1C2,AUTS2,B4GALT4,B4GALT5,BCAS2,BCL11A,BCLAF1,BET1L,BMPER,BNC2,BRWD3,C9ORF64,CACHD1,CALD1,CAMK4,CASP3,CASR,CAT,CBLL1,CD2AP,CDC27,CEP112,CLOCK,COL12A1,COL13A1,CRTC2,CSGALNACT1,CTSO,DCDC2,DENND1B,DGCR8,DLGAP1,DNAJC9,DNM3,DPP10,DPY19L1,DPY19L3,DYRK2,EDNRB,EFR3A,EHF,ELL,EML1,ENAH,EPB41L4B,ERG,ERRFI1,ETNK1,EXOC6,EYA2,F…
TF	Factor: HOXA10; motif: NNNGYAATAAAATNNW; match class: 0	TF:M01464_0	7.23332e-14	ABCA1,ABCC4,ADAM11,ADNP,AKAP10,AKAP11,AKAP5,AKTIP,ANKRD52,ANTXR1,ARID1A,ATP2B2,ATP6V1C2,AUTS2,B4GALT4,B4GALT5,BCAS2,BCL11A,BCLAF1,BET1L,BMPER,BNC2,BRWD3,C9ORF64,CACHD1,CALD1,CAMK4,CASP3,CASR,CAT,CBLL1,CD2AP,CDC27,CEP112,CLOCK,COL12A1,COL13A1,CRTC2,CSGALNACT1,CTSO,DCDC2,DENND1B,DGCR8,DLGAP1,DNAJC9,DNM3,DPP10,DPY19L1,DPY19L3,DYRK2,EDNRB,EFR3A,EHF,ELL,EML1,ENAH,EPB41L4B,ERG,ERRFI1,ETNK1,EXOC6,EYA2,F…
TF	Factor: NF-1C; motif: TTGGCNN	TF:M07300	1.43491e-13	AAK1,ABL1,ACSL1,ACVR1,ADAMTS5,ADRB1,AK2,AKAP10,AKTIP,ALG9,ALPK3,AMOT,ANK2,ANKRA2,ANKRD22,ANKRD50,AP1AR,AP2B1,APC,APLNR,APOLD1,AQP9,ARHGAP26,ARL15,ARL4A,ARL4C,ARMC1,ASB3,ATAD2B,ATP6V1C2,ATP7A,ATRNL1,AXIN2,B4GALT6,BCCIP,BCL11A,BCL9L,BCLAF1,BDKRB2,BEST4,BHMT,BMPER,BNIP3L,BRD1,BRWD1,BTBD3,C1GALT1,C9ORF72,CA10,CACNB2,CALCOCO2,CALCRL,CALD1,CAMK2A,CASKIN2,CAT,CATSPER2,CBLB,CBX1,CCDC43,CCDC59,CCDC85A,CCN…
TF	Factor: NF-1C; motif: TTGGCNN; match class: 0	TF:M07300_0	1.43491e-13	AAK1,ABL1,ACSL1,ACVR1,ADAMTS5,ADRB1,AK2,AKAP10,AKTIP,ALG9,ALPK3,AMOT,ANK2,ANKRA2,ANKRD22,ANKRD50,AP1AR,AP2B1,APC,APLNR,APOLD1,AQP9,ARHGAP26,ARL15,ARL4A,ARL4C,ARMC1,ASB3,ATAD2B,ATP6V1C2,ATP7A,ATRNL1,AXIN2,B4GALT6,BCCIP,BCL11A,BCL9L,BCLAF1,BDKRB2,BEST4,BHMT,BMPER,BNIP3L,BRD1,BRWD1,BTBD3,C1GALT1,C9ORF72,CA10,CACNB2,CALCOCO2,CALCRL,CALD1,CAMK2A,CASKIN2,CAT,CATSPER2,CBLB,CBX1,CCDC43,CCDC59,CCDC85A,CCN…
TF	Factor: c-MAF; motif: CNNNCTCAGCA	TF:M03816	1.72915e-13	AAK1,AARS2,ABCA1,ABCC10,ABI2,ABL1,ACSL1,ADAM11,ADAMTS9,ADARB1,ADNP,AK2,AKAP10,AKTIP,ALPK3,ANKRD22,ANKRD52,ANO5,AP1G1,AP2B1,APLNR,ARFIP2,ARHGEF26,ARHGEF37,ARL10,ARL4A,ASB3,ASCC3,ASH1L,ATAD2B,ATG12,ATG2B,ATG5,ATP6V1C2,ATXN1,ATXN1L,B3GAT1,B3GNT5,B4GALT1,B4GALT5,BCCIP,BCL2L11,BCLAF1,BEND4,BEST4,BMP7,BMPR2,BNC2,BNIP3L,BRWD1,BRWD3,C4ORF19,C5ORF22,CACNA1C,CALCOCO2,CALCRL,CAMK2A,CAMK2N1,CAPN7,CASKIN2,CAT…
TF	Factor: c-MAF; motif: CNNNCTCAGCA; match class: 0	TF:M03816_0	1.72915e-13	AAK1,AARS2,ABCA1,ABCC10,ABI2,ABL1,ACSL1,ADAM11,ADAMTS9,ADARB1,ADNP,AK2,AKAP10,AKTIP,ALPK3,ANKRD22,ANKRD52,ANO5,AP1G1,AP2B1,APLNR,ARFIP2,ARHGEF26,ARHGEF37,ARL10,ARL4A,ASB3,ASCC3,ASH1L,ATAD2B,ATG12,ATG2B,ATG5,ATP6V1C2,ATXN1,ATXN1L,B3GAT1,B3GNT5,B4GALT1,B4GALT5,BCCIP,BCL2L11,BCLAF1,BEND4,BEST4,BMP7,BMPR2,BNC2,BNIP3L,BRWD1,BRWD3,C4ORF19,C5ORF22,CACNA1C,CALCOCO2,CALCRL,CAMK2A,CAMK2N1,CAPN7,CASKIN2,CAT…
TF	Factor: MYB; motif: NAACNGNCN; match class: 0	TF:M00913_0	1.93723e-13	AARS2,ABCC4,ADAM11,AFF2,AIDA,AKAP11,AKTIP,AMOTL1,ANKRA2,ANKRD22,ANTXR1,APOLD1,AQP9,ARHGAP26,ARHGEF26,ARHGEF6,ARL15,ARL4C,ASB3,ATF1,ATG2B,ATP2B2,ATRN,ATXN1,ATXN1L,AVEN,BEND4,BHMT,BMPR2,BNIP3L,BRAP,BRWD1,BRWD3,BTBD3,C1ORF115,C4ORF19,C9ORF64,CACNB2,CALCOCO2,CAPN7,CASKIN2,CASP3,CBFB,CBLL1,CCNE2,CD300LG,CDC27,CDC42BPB,CDC7,CDCA7,CDH11,CDK14,CENPF,CEP350,CHD5,CLCN5,CLOCK,COL25A1,CUL3,CXORF21,CYYR1,DAGL…
TF	Factor: MYB; motif: NAACNGNCN	TF:M00913	1.93723e-13	AARS2,ABCC4,ADAM11,AFF2,AIDA,AKAP11,AKTIP,AMOTL1,ANKRA2,ANKRD22,ANTXR1,APOLD1,AQP9,ARHGAP26,ARHGEF26,ARHGEF6,ARL15,ARL4C,ASB3,ATF1,ATG2B,ATP2B2,ATRN,ATXN1,ATXN1L,AVEN,BEND4,BHMT,BMPR2,BNIP3L,BRAP,BRWD1,BRWD3,BTBD3,C1ORF115,C4ORF19,C9ORF64,CACNB2,CALCOCO2,CAPN7,CASKIN2,CASP3,CBFB,CBLL1,CCNE2,CD300LG,CDC27,CDC42BPB,CDC7,CDCA7,CDH11,CDK14,CENPF,CEP350,CHD5,CLCN5,CLOCK,COL25A1,CUL3,CXORF21,CYYR1,DAGL…
TF	Factor: E2F-1; motif: NKTSSCGC; match class: 1	TF:M00428_1	1.96466e-13	ACVR2A,ADAMTS3,ADARB1,ADRA2A,AP1AR,ARFIP2,ARL4A,ATG2B,ATP8A1,ATRN,B4GALT5,BEND4,BRAP,BRWD1,CADM1,CBLL1,CCDC117,CCDC85A,CCNE2,CCNJ,CD28,CDC37L1,CDC6,CDC7,CDCA7,CDK1,CDK12,CDYL2,CLCN5,CLTC,COPS7B,CREB1,CRTC2,CRYZ,DCAF17,DCAF5,DIP2C,DNM1L,DOCK7,E2F5,ELOVL5,ENTPD7,EPB41,EPHB1,FAM155A,FAM169B,FLVCR1,FUCA1,FZD3,G3BP2,GLCCI1,GLTP,GLUD1,GRK5,GXYLT1,HBS1L,HCFC2,HECTD2,HOXA1,HSPA13,HYOU1,IQGAP1,JMY,KCTD12,…
TF	Factor: Msx-1; motif: NNNNANTAATTANTNN	TF:M01412	2.07043e-13	ACVR2B,ADAMTS3,ADARB1,ADNP,AKAP10,AKAP11,AKTIP,ANK2,ANKRD50,ANO5,ANTXR1,APOLD1,ARL15,ARMC1,ASH1L,ATF1,ATG5,ATP6V0A2,ATP7A,ATRN,AVEN,B4GALT1,BACH2,BCLAF1,BDKRB2,BEND4,BMP7,BNIP3L,BRWD1,C9ORF72,CA10,CADM1,CADM2,CADPS,CALU,CASR,CBFB,CBLB,CBLL1,CDC42BPA,CDH11,CENPF,CEP112,CEP350,CHAC2,CHIC1,CHL1,CNGB3,CNOT6,COL13A1,COL25A1,CPEB2,DGCR8,DICER1,DIO2,DIRC2,DLGAP1,DRAM2,DSCC1,DTNA,EFR3A,EGR1,ELF1,ELOVL5,E…
TF	Factor: Msx-1; motif: NNNNANTAATTANTNN; match class: 0	TF:M01412_0	2.07043e-13	ACVR2B,ADAMTS3,ADARB1,ADNP,AKAP10,AKAP11,AKTIP,ANK2,ANKRD50,ANO5,ANTXR1,APOLD1,ARL15,ARMC1,ASH1L,ATF1,ATG5,ATP6V0A2,ATP7A,ATRN,AVEN,B4GALT1,BACH2,BCLAF1,BDKRB2,BEND4,BMP7,BNIP3L,BRWD1,C9ORF72,CA10,CADM1,CADM2,CADPS,CALU,CASR,CBFB,CBLB,CBLL1,CDC42BPA,CDH11,CENPF,CEP112,CEP350,CHAC2,CHIC1,CHL1,CNGB3,CNOT6,COL13A1,COL25A1,CPEB2,DGCR8,DICER1,DIO2,DIRC2,DLGAP1,DRAM2,DSCC1,DTNA,EFR3A,EGR1,ELF1,ELOVL5,E…
TF	Factor: IRF-1; motif: TTCACTT	TF:M00747	2.55272e-13	ABCA1,ABCC10,ACSL1,ACVR2A,ADAMTS14,ADAMTS9,ADARB1,ADNP,AGBL4,ALPK3,AMOT,ANKRD22,ANO5,ANTXR1,AP1G1,AP4E1,APC,AQP9,ARID1A,ASCC3,ASH1L,ATG2B,AVEN,AVL9,BACH2,BCCIP,BCL9L,BMPR2,BNC2,BNIP3L,BRAP,BRWD3,C1GALT1,C9ORF64,C9ORF72,CACHD1,CACNA1C,CALCRL,CASP3,CASR,CATSPER2,CBLB,CCNE2,CCNT2,CD28,CDC42BPA,CDC42BPB,CDON,CELF1,CFDP1,CFL2,CHMP7,CHST6,CLK4,CMTM4,CNNM1,CNOT6,COL25A1,COL9A3,CPEB2,CSGALNACT1,CSNK1A1,C…
TF	Factor: IRF-1; motif: TTCACTT; match class: 0	TF:M00747_0	2.55272e-13	ABCA1,ABCC10,ACSL1,ACVR2A,ADAMTS14,ADAMTS9,ADARB1,ADNP,AGBL4,ALPK3,AMOT,ANKRD22,ANO5,ANTXR1,AP1G1,AP4E1,APC,AQP9,ARID1A,ASCC3,ASH1L,ATG2B,AVEN,AVL9,BACH2,BCCIP,BCL9L,BMPR2,BNC2,BNIP3L,BRAP,BRWD3,C1GALT1,C9ORF64,C9ORF72,CACHD1,CACNA1C,CALCRL,CASP3,CASR,CATSPER2,CBLB,CCNE2,CCNT2,CD28,CDC42BPA,CDC42BPB,CDON,CELF1,CFDP1,CFL2,CHMP7,CHST6,CLK4,CMTM4,CNNM1,CNOT6,COL25A1,COL9A3,CPEB2,CSGALNACT1,CSNK1A1,C…
TF	Factor: CP2; motif: NNNNCCAGNCNN; match class: 0	TF:M07602_0	3.98799e-13	AAK1,AARS2,ABCA1,ABCA3,ABCC10,ACSL1,ACVR1,ADAM11,ADAMTS14,ADAMTS3,ADAMTS9,ADRA2A,AFF2,AFF3,AIDA,AK2,AKAP11,AKAP5,AKTIP,AMOTL1,AMOTL2,ANKRA2,ANKRD22,ANKRD52,ANKS4B,AP1AR,AP1G1,AP4E1,APC,APLNR,ARF4,ARFIP2,ARID1A,ARL10,ARL4A,ARL4C,ARPP19,ASB3,ASPHD2,ATAD2B,ATG2B,AUTS2,AVL9,AXIN2,B3GAT1,B3GNT5,BAIAP2,BCAS3,BCCIP,BCL2L11,BCL9L,BEND4,BEST4,BHMT,BMPER,BRAP,BRD1,C1GALT1,C1ORF115,C4ORF19,C5ORF22,CA10,CACH…
TF	Factor: CP2; motif: NNNNCCAGNCNN	TF:M07602	3.98799e-13	AAK1,AARS2,ABCA1,ABCA3,ABCC10,ACSL1,ACVR1,ADAM11,ADAMTS14,ADAMTS3,ADAMTS9,ADRA2A,AFF2,AFF3,AIDA,AK2,AKAP11,AKAP5,AKTIP,AMOTL1,AMOTL2,ANKRA2,ANKRD22,ANKRD52,ANKS4B,AP1AR,AP1G1,AP4E1,APC,APLNR,ARF4,ARFIP2,ARID1A,ARL10,ARL4A,ARL4C,ARPP19,ASB3,ASPHD2,ATAD2B,ATG2B,AUTS2,AVL9,AXIN2,B3GAT1,B3GNT5,BAIAP2,BCAS3,BCCIP,BCL2L11,BCL9L,BEND4,BEST4,BHMT,BMPER,BRAP,BRD1,C1GALT1,C1ORF115,C4ORF19,C5ORF22,CA10,CACH…
TF	Factor: Sox-5; motif: NNAACAATNN	TF:M00042	5.19394e-13	ABCC10,ABL1,ADNP,ANK2,AP1AR,APOLD1,ARMC1,ATXN1,AVL9,BCAS2,BCCIP,BDKRB2,BNC2,BRWD1,BRWD3,BTBD3,C9ORF72,CA10,CADM1,CALD1,CAMK2N1,CAMKK2,CCNJ,CD2AP,CDC27,CDC42BPA,CDC7,CDON,CELF1,CEP170,CFL2,CHFR,CHMP2B,CLIP1,CLOCK,CNGB3,COL25A1,COL9A3,CSGALNACT1,CTHRC1,CXORF21,DCHS1,DENND5B,DGCR8,DGKD,DICER1,DIO2,DLGAP2,DLL4,DNM3,DPY19L3,DRAM2,DSCC1,E2F5,EDAR,EDEM3,EFR3A,EML1,EPB41L4B,EPHB1,ERRFI1,ESRRG,EXOC6,EYA2,…
TF	Factor: Sox-5; motif: NNAACAATNN; match class: 0	TF:M00042_0	5.19394e-13	ABCC10,ABL1,ADNP,ANK2,AP1AR,APOLD1,ARMC1,ATXN1,AVL9,BCAS2,BCCIP,BDKRB2,BNC2,BRWD1,BRWD3,BTBD3,C9ORF72,CA10,CADM1,CALD1,CAMK2N1,CAMKK2,CCNJ,CD2AP,CDC27,CDC42BPA,CDC7,CDON,CELF1,CEP170,CFL2,CHFR,CHMP2B,CLIP1,CLOCK,CNGB3,COL25A1,COL9A3,CSGALNACT1,CTHRC1,CXORF21,DCHS1,DENND5B,DGCR8,DGKD,DICER1,DIO2,DLGAP2,DLL4,DNM3,DPY19L3,DRAM2,DSCC1,E2F5,EDAR,EDEM3,EFR3A,EML1,EPB41L4B,EPHB1,ERRFI1,ESRRG,EXOC6,EYA2,…
TF	Factor: C/EBPalpha; motif: NNATTRCNNAANNN; match class: 0	TF:M00116_0	7.09514e-13	ABCA3,ABCC4,ANKRD22,AP1AR,AP2B1,AP4E1,ARHGAP26,ARL15,ATAD2B,ATP6V1C2,ATP7A,B4GALT6,BACH2,BMPER,BMPR2,BRD1,C4ORF19,C9ORF72,CACNA1C,CADM1,CADM2,CADPS,CASR,CCNJL,CCNK,CCP110,CD28,CDC7,CELF1,CENPF,CEP112,CEP170,CERS6,CHIC1,CHN1,CLIP1,CLK4,CLRN1,CNKSR2,COL13A1,CPE,CRTC2,CSGALNACT1,CXORF21,CYLD,DCP1A,DDX46,DENND1B,DLGAP1,DNAJC15,DNAJC9,DNM1L,DOK5,DPP10,DPY19L3,DSCC1,EML1,EML4,ENPP4,ERAP1,ERG,EXTL2,EYA2…
TF	Factor: C/EBPalpha; motif: NNATTRCNNAANNN	TF:M00116	7.09514e-13	ABCA3,ABCC4,ANKRD22,AP1AR,AP2B1,AP4E1,ARHGAP26,ARL15,ATAD2B,ATP6V1C2,ATP7A,B4GALT6,BACH2,BMPER,BMPR2,BRD1,C4ORF19,C9ORF72,CACNA1C,CADM1,CADM2,CADPS,CASR,CCNJL,CCNK,CCP110,CD28,CDC7,CELF1,CENPF,CEP112,CEP170,CERS6,CHIC1,CHN1,CLIP1,CLK4,CLRN1,CNKSR2,COL13A1,CPE,CRTC2,CSGALNACT1,CXORF21,CYLD,DCP1A,DDX46,DENND1B,DLGAP1,DNAJC15,DNAJC9,DNM1L,DOK5,DPP10,DPY19L3,DSCC1,EML1,EML4,ENPP4,ERAP1,ERG,EXTL2,EYA2…
TF	Factor: LEF-1; motif: WCAAAGN	TF:M02019	7.65471e-13	ABCC10,ACVR1,ADNP,AIDA,AK2,AKAP10,AKAP5,ALPK3,ANK2,ANKRD50,ANO5,AP1G1,ARFIP2,ARHGEF12,ARL4A,ARMC1,ATG12,ATP7A,ATXN1,AVL9,AXIN2,B4GALT4,B4GALT5,B4GALT6,BDKRB2,BET1L,C1GALT1,C1QTNF7,C5ORF22,C9ORF72,CALCRL,CALD1,CAMK4,CASR,CBLB,CCNE2,CCNJ,CCNK,CCPG1,CDC37L1,CDH11,CDK14,CELF1,CERS6,CFDP1,CFL2,CHAC2,CHFR,CLOCK,CLRN1,COL12A1,COL13A1,COL25A1,CSNK1G1,CSRNP3,CTSB,CUL3,CXORF21,DCHS1,DCTN6,DDX52,DENND1B,DET…
TF	Factor: LEF-1; motif: WCAAAGN; match class: 0	TF:M02019_0	7.65471e-13	ABCC10,ACVR1,ADNP,AIDA,AK2,AKAP10,AKAP5,ALPK3,ANK2,ANKRD50,ANO5,AP1G1,ARFIP2,ARHGEF12,ARL4A,ARMC1,ATG12,ATP7A,ATXN1,AVL9,AXIN2,B4GALT4,B4GALT5,B4GALT6,BDKRB2,BET1L,C1GALT1,C1QTNF7,C5ORF22,C9ORF72,CALCRL,CALD1,CAMK4,CASR,CBLB,CCNE2,CCNJ,CCNK,CCPG1,CDC37L1,CDH11,CDK14,CELF1,CERS6,CFDP1,CFL2,CHAC2,CHFR,CLOCK,CLRN1,COL12A1,COL13A1,COL25A1,CSNK1G1,CSRNP3,CTSB,CUL3,CXORF21,DCHS1,DCTN6,DDX52,DENND1B,DET…
TF	Factor: LEF-1; motif: WCAAAGN	TF:M03794	7.65471e-13	ABCC10,ACVR1,ADNP,AIDA,AK2,AKAP10,AKAP5,ALPK3,ANK2,ANKRD50,ANO5,AP1G1,ARFIP2,ARHGEF12,ARL4A,ARMC1,ATG12,ATP7A,ATXN1,AVL9,AXIN2,B4GALT4,B4GALT5,B4GALT6,BDKRB2,BET1L,C1GALT1,C1QTNF7,C5ORF22,C9ORF72,CALCRL,CALD1,CAMK4,CASR,CBLB,CCNE2,CCNJ,CCNK,CCPG1,CDC37L1,CDH11,CDK14,CELF1,CERS6,CFDP1,CFL2,CHAC2,CHFR,CLOCK,CLRN1,COL12A1,COL13A1,COL25A1,CSNK1G1,CSRNP3,CTSB,CUL3,CXORF21,DCHS1,DCTN6,DDX52,DENND1B,DET…
TF	Factor: LEF-1; motif: WCAAAGN; match class: 0	TF:M03794_0	7.65471e-13	ABCC10,ACVR1,ADNP,AIDA,AK2,AKAP10,AKAP5,ALPK3,ANK2,ANKRD50,ANO5,AP1G1,ARFIP2,ARHGEF12,ARL4A,ARMC1,ATG12,ATP7A,ATXN1,AVL9,AXIN2,B4GALT4,B4GALT5,B4GALT6,BDKRB2,BET1L,C1GALT1,C1QTNF7,C5ORF22,C9ORF72,CALCRL,CALD1,CAMK4,CASR,CBLB,CCNE2,CCNJ,CCNK,CCPG1,CDC37L1,CDH11,CDK14,CELF1,CERS6,CFDP1,CFL2,CHAC2,CHFR,CLOCK,CLRN1,COL12A1,COL13A1,COL25A1,CSNK1G1,CSRNP3,CTSB,CUL3,CXORF21,DCHS1,DCTN6,DDX52,DENND1B,DET…
TF	Factor: Elk-1; motif: GGAAGN; match class: 1	TF:M03819_1	1.14063e-12	AARS2,ABI2,ADAMTS9,AGBL4,AKAP10,AMOT,AMOTL1,ANKRA2,ANO5,APC,APLNR,ARFIP2,ARHGEF12,ARHGEF26,ARID1A,ARL4C,ARMC1,ARMC5,ARPP19,ATF1,ATG2B,ATP6V0A2,ATP8A1,ATRNL1,B4GALT4,BCAS2,BCAS3,BCCIP,BCL9L,BEND4,BEST4,BRWD3,C1GALT1,C4ORF19,C9ORF64,C9ORF72,CACNA2D2,CADM1,CADM2,CALU,CAMK2A,CAMKK2,CAPN7,CASP3,CASR,CBFB,CBLB,CBX1,CCDC43,CCDC85A,CCNK,CDC42BPA,CDK12,CDK14,CELF1,CENPF,CEP170,CERS6,CHD5,CHFR,CHST6,CLIP1,…
TF	Factor: Myc; motif: CACGTGS	TF:M00799	1.5595e-12	AARS2,ABCC4,ACSL1,ACVR1,ACVR2A,ADAM9,ADAMTS14,ADAMTS5,ADAMTS9,ADRA2A,AK2,AKAP5,ALPK3,AMOTL2,ANKRD52,ARFIP2,ARHGAP26,ARHGEF26,ARHGEF37,ARHGEF6,ARL10,ARL4A,ARPP19,ASB3,ATG5,ATP6V1C2,ATRNL1,B4GALT1,B4GALT4,BCAS3,BCCIP,BCL2L11,BEST4,BHMT,BRAP,BTBD3,C4ORF19,C9ORF64,CACNA2D2,CADM1,CALCRL,CAMKK2,CAPN7,CAT,CBFB,CBLL1,CBX1,CCDC43,CCDC85A,CCNE2,CCNJL,CD28,CD2AP,CDC42BPB,CDC6,CDK14,CHD5,CHFR,CHMP7,CLTC,CNGB…
TF	Factor: Myc; motif: CACGTGS; match class: 0	TF:M00799_0	1.5595e-12	AARS2,ABCC4,ACSL1,ACVR1,ACVR2A,ADAM9,ADAMTS14,ADAMTS5,ADAMTS9,ADRA2A,AK2,AKAP5,ALPK3,AMOTL2,ANKRD52,ARFIP2,ARHGAP26,ARHGEF26,ARHGEF37,ARHGEF6,ARL10,ARL4A,ARPP19,ASB3,ATG5,ATP6V1C2,ATRNL1,B4GALT1,B4GALT4,BCAS3,BCCIP,BCL2L11,BEST4,BHMT,BRAP,BTBD3,C4ORF19,C9ORF64,CACNA2D2,CADM1,CALCRL,CAMKK2,CAPN7,CAT,CBFB,CBLL1,CBX1,CCDC43,CCDC85A,CCNE2,CCNJL,CD28,CD2AP,CDC42BPB,CDC6,CDK14,CHD5,CHFR,CHMP7,CLTC,CNGB…
TF	Factor: c-Myc; motif: RACCACGTGCTC; match class: 0	TF:M01145_0	1.7434e-12	AARS2,ABCC4,ACSL1,ACVR1,ACVR2A,ADAM9,ADAMTS14,ADAMTS5,ADAMTS9,ADRA2A,AIDA,AK2,AKAP5,AMOTL2,ANKRD52,ARFIP2,ARHGAP26,ARHGEF26,ARHGEF6,ARL10,ARL4A,ARMC1,ARPP19,ASB3,ATG5,ATP6V1C2,ATRNL1,B4GALT1,B4GALT4,BACH2,BCAS3,BCCIP,BCL2L11,BEST4,BHMT,BRAP,C4ORF19,C5ORF22,C9ORF64,CACNA2D2,CADM1,CALCRL,CAMK2N1,CAPN7,CBFB,CBLL1,CCDC85A,CCNE2,CCNJL,CCNT2,CD28,CD2AP,CDC42BPB,CDC6,CDK14,CENPF,CHD5,CHFR,CHIC1,CHMP7,CN…
TF	Factor: c-Myc; motif: RACCACGTGCTC	TF:M01145	1.7434e-12	AARS2,ABCC4,ACSL1,ACVR1,ACVR2A,ADAM9,ADAMTS14,ADAMTS5,ADAMTS9,ADRA2A,AIDA,AK2,AKAP5,AMOTL2,ANKRD52,ARFIP2,ARHGAP26,ARHGEF26,ARHGEF6,ARL10,ARL4A,ARMC1,ARPP19,ASB3,ATG5,ATP6V1C2,ATRNL1,B4GALT1,B4GALT4,BACH2,BCAS3,BCCIP,BCL2L11,BEST4,BHMT,BRAP,C4ORF19,C5ORF22,C9ORF64,CACNA2D2,CADM1,CALCRL,CAMK2N1,CAPN7,CBFB,CBLL1,CCDC85A,CCNE2,CCNJL,CCNT2,CD28,CD2AP,CDC42BPB,CDC6,CDK14,CENPF,CHD5,CHFR,CHIC1,CHMP7,CN…
TF	Factor: C/EBPbeta; motif: TKNNGCAANN; match class: 0	TF:M01896_0	2.28923e-12	ABCA3,ACVR2B,ADAM9,AKAP11,ALPK3,ANKRA2,ANKRD22,ANO5,AP1AR,AP2B1,AP4E1,AQP9,ARHGAP26,ARL15,ASH1L,ATAD2B,ATF1,ATP2B2,ATP6V1C2,ATP7A,ATP8B1,AUTS2,B4GALT6,BACH2,BCAS3,BMP7,BMPR2,BRD1,C4ORF19,C9ORF72,CADM1,CADM2,CADPS,CALD1,CAPN7,CAT,CCDC43,CCPG1,CD300LG,CDC7,CELF1,CEP112,CEP170,CEP350,CHFR,CHIC1,CHMP7,CHORDC1,CLIP1,CLOCK,CNKSR2,COL13A1,CRKL,CRTC2,CSGALNACT1,CSNK1G1,CTSB,CXORF21,CYYR1,DAGLA,DCP1A,DENN…
TF	Factor: C/EBPbeta; motif: TKNNGCAANN	TF:M01896	2.28923e-12	ABCA3,ACVR2B,ADAM9,AKAP11,ALPK3,ANKRA2,ANKRD22,ANO5,AP1AR,AP2B1,AP4E1,AQP9,ARHGAP26,ARL15,ASH1L,ATAD2B,ATF1,ATP2B2,ATP6V1C2,ATP7A,ATP8B1,AUTS2,B4GALT6,BACH2,BCAS3,BMP7,BMPR2,BRD1,C4ORF19,C9ORF72,CADM1,CADM2,CADPS,CALD1,CAPN7,CAT,CCDC43,CCPG1,CD300LG,CDC7,CELF1,CEP112,CEP170,CEP350,CHFR,CHIC1,CHMP7,CHORDC1,CLIP1,CLOCK,CNKSR2,COL13A1,CRKL,CRTC2,CSGALNACT1,CSNK1G1,CTSB,CXORF21,CYYR1,DAGLA,DCP1A,DENN…
TF	Factor: HNF3; motif: NNNNNTRTTTRYTYWNKN	TF:M01012	2.61099e-12	ABCC10,ACVR2A,AFF2,AGBL4,ALG9,ANK2,APC,APOLD1,ARL15,ASCC3,ATP6V1C2,ATP7A,B3GAT1,BACH2,BCCIP,BCL2L11,BET1L,BRWD3,C4ORF19,CADPS,CALCRL,CALD1,CCDC59,CCNJL,CCNK,CCP110,CDCA7,CDK12,CDK14,CDON,CENPF,CEP170,CFL2,CHST6,CLOCK,CNOT6,COL13A1,CTSO,CXORF21,DCP1A,DENND1B,DGCR8,DLGAP1,DNM3,DRAM1,DSCC1,EFNA5,EFR3A,ELF1,ENPP4,EPB41L4B,EPHB1,ERG,ERMN,EZH1,FABP4,FAM120C,FAP,FNIP2,GABRA4,GATM,GDA,GLCCI1,GLCE,GLI2,GL…
TF	Factor: HNF3; motif: NNNNNTRTTTRYTYWNKN; match class: 0	TF:M01012_0	2.61099e-12	ABCC10,ACVR2A,AFF2,AGBL4,ALG9,ANK2,APC,APOLD1,ARL15,ASCC3,ATP6V1C2,ATP7A,B3GAT1,BACH2,BCCIP,BCL2L11,BET1L,BRWD3,C4ORF19,CADPS,CALCRL,CALD1,CCDC59,CCNJL,CCNK,CCP110,CDCA7,CDK12,CDK14,CDON,CENPF,CEP170,CFL2,CHST6,CLOCK,CNOT6,COL13A1,CTSO,CXORF21,DCP1A,DENND1B,DGCR8,DLGAP1,DNM3,DRAM1,DSCC1,EFNA5,EFR3A,ELF1,ENPP4,EPB41L4B,EPHB1,ERG,ERMN,EZH1,FABP4,FAM120C,FAP,FNIP2,GABRA4,GATM,GDA,GLCCI1,GLCE,GLI2,GL…
TF	Factor: VBP; motif: GTTACRTMAT	TF:M00228	4.27552e-12	ABCC4,ABI2,AIDA,AKAP10,AP1AR,AP2B1,AP4E1,AQP9,ARHGEF37,ARL15,ARPP19,ASH1L,ASPHD2,AVL9,BACH2,BCAS2,BCL9L,BCLAF1,BET1L,BMPR2,BRWD1,BTBD3,C1QTNF7,C4ORF19,CACNA1C,CADM1,CALCRL,CAMKK2,CCNK,CDON,CELF1,CEP170,CEP350,CERS6,CFL2,CHAC2,CHIC1,CHL1,CLK4,CNGB3,COL25A1,CPEB2,CREG1,CRMP1,CSRNP3,DCAF17,DCTN4,DENND1B,DGCR8,DGKE,DHX40,DLGAP1,DLL4,DPYSL2,DRAM2,DSCC1,DYNC1LI2,EFR3A,ELOVL5,ENAH,ENC1,ERC2,ERMN,ESF1,EX…
TF	Factor: VBP; motif: GTTACRTMAT; match class: 0	TF:M00228_0	4.27552e-12	ABCC4,ABI2,AIDA,AKAP10,AP1AR,AP2B1,AP4E1,AQP9,ARHGEF37,ARL15,ARPP19,ASH1L,ASPHD2,AVL9,BACH2,BCAS2,BCL9L,BCLAF1,BET1L,BMPR2,BRWD1,BTBD3,C1QTNF7,C4ORF19,CACNA1C,CADM1,CALCRL,CAMKK2,CCNK,CDON,CELF1,CEP170,CEP350,CERS6,CFL2,CHAC2,CHIC1,CHL1,CLK4,CNGB3,COL25A1,CPEB2,CREG1,CRMP1,CSRNP3,DCAF17,DCTN4,DENND1B,DGCR8,DGKE,DHX40,DLGAP1,DLL4,DPYSL2,DRAM2,DSCC1,DYNC1LI2,EFR3A,ELOVL5,ENAH,ENC1,ERC2,ERMN,ESF1,EX…
TF	Factor: Lhx2; motif: WATTAN; match class: 1	TF:M07047_1	4.52585e-12	ABCC10,ABI2,AKTIP,AMOT,AMOTL2,ANKS4B,AQP9,ARL15,ATP7A,ATXN1,AVEN,B4GALT4,BACH2,BDKRB2,BTBD3,C1QTNF7,CACNB2,CADM2,CADPS,CALCRL,CALD1,CALU,CASR,CAT,CCDC117,CDH11,CEP112,CHMP2B,CHURC1,CNKSR2,COL25A1,CPEB2,CSGALNACT1,CTSO,DENND1B,DGCR8,DICER1,DIO2,DIRC2,DMD,DPP10,DPP4,DPY19L3,DRAM2,DTNA,EFR3A,EHF,ELF1,EML1,EML4,ESRRG,EYA2,FAM126A,FAM13B,FAM199X,FAM83F,FAP,FLVCR2,FOXJ2,FOXN3,FXR1,GABRA4,GABRG2,GALNT3,…
TF	Factor: Pit-1; motif: NNWWATTCAT	TF:M03559	5.71054e-12	ABCC10,ACVR2B,ADAMTS5,ADNP,AGBL4,AKAP11,AMOTL1,ANK2,ANO5,APC,APLNR,APOLD1,ARHGEF26,ARID1A,ARMC1,ATF1,ATP2B2,ATP7A,AUTS2,AVL9,BACH2,BCL9L,BCLAF1,BEND4,BMPR2,BRWD3,BTBD3,C1GALT1,C1QTNF7,CA10,CACHD1,CADM1,CADM2,CBLL1,CCDC43,CD2AP,CDC37L1,CDC42BPB,CDC7,CDH11,CDK14,CDON,CEP170,CEP350,CERS6,CHL1,CHMP2B,CHST6,CLIP1,CNGB3,CNKSR2,CNNM1,COL12A1,COL9A3,CPE,CPEB2,CRKL,CSRNP3,CTSB,DAGLA,DCP1A,DENND1B,DGKE,DHX…
TF	Factor: Pit-1; motif: NNWWATTCAT; match class: 0	TF:M03559_0	5.71054e-12	ABCC10,ACVR2B,ADAMTS5,ADNP,AGBL4,AKAP11,AMOTL1,ANK2,ANO5,APC,APLNR,APOLD1,ARHGEF26,ARID1A,ARMC1,ATF1,ATP2B2,ATP7A,AUTS2,AVL9,BACH2,BCL9L,BCLAF1,BEND4,BMPR2,BRWD3,BTBD3,C1GALT1,C1QTNF7,CA10,CACHD1,CADM1,CADM2,CBLL1,CCDC43,CD2AP,CDC37L1,CDC42BPB,CDC7,CDH11,CDK14,CDON,CEP170,CEP350,CERS6,CHL1,CHMP2B,CHST6,CLIP1,CNGB3,CNKSR2,CNNM1,COL12A1,COL9A3,CPE,CPEB2,CRKL,CSRNP3,CTSB,DAGLA,DCP1A,DENND1B,DGKE,DHX…
TF	Factor: c-Myc; motif: CACGTGGC; match class: 0	TF:M03867_0	7.27585e-12	ABCC4,ACVR1,ADAM9,ADAMTS14,ADAMTS5,ADAMTS9,ADRA2A,ADRB1,AFF3,AIDA,AK2,AKAP5,ALG9,ALPK3,AMOTL2,ANKRA2,ANKRD52,APLNR,ARHGEF26,ARHGEF37,ARHGEF6,ARL10,ARL4A,ARMC1,ARPP19,ASCC3,ATG12,ATG5,ATP2B2,ATP6V1C2,ATP7A,ATRNL1,B4GALT4,B4GALT6,BAIAP2,BCAS3,BCCIP,BEST4,BHMT,BRAP,BRWD1,C5ORF22,CACHD1,CACNA2D2,CACNB2,CADM1,CADPS,CALCRL,CAMKK2,CAT,CBFB,CBLL1,CBX1,CCDC59,CCDC85A,CCNE2,CCNJL,CDC42BPB,CDCA7,CDK14,CDK19…
TF	Factor: c-Myc; motif: CACGTGGC	TF:M03867	7.27585e-12	ABCC4,ACVR1,ADAM9,ADAMTS14,ADAMTS5,ADAMTS9,ADRA2A,ADRB1,AFF3,AIDA,AK2,AKAP5,ALG9,ALPK3,AMOTL2,ANKRA2,ANKRD52,APLNR,ARHGEF26,ARHGEF37,ARHGEF6,ARL10,ARL4A,ARMC1,ARPP19,ASCC3,ATG12,ATG5,ATP2B2,ATP6V1C2,ATP7A,ATRNL1,B4GALT4,B4GALT6,BAIAP2,BCAS3,BCCIP,BEST4,BHMT,BRAP,BRWD1,C5ORF22,CACHD1,CACNA2D2,CACNB2,CADM1,CADPS,CALCRL,CAMKK2,CAT,CBFB,CBLL1,CBX1,CCDC59,CCDC85A,CCNE2,CCNJL,CDC42BPB,CDCA7,CDK14,CDK19…
TF	Factor: E2F-1; motif: NTTSGCGG; match class: 1	TF:M00430_1	8.99815e-12	ACVR2B,AFF2,AFF3,ANKRD52,AP1AR,ARMC1,ASCC3,ATRNL1,ATXN1L,AXIN2,BACH2,BCL11A,BCL2L11,BEND4,BMPER,CAMKK2,CAT,CBX1,CCNJ,CCP110,CDC42BPB,CDCA7,CDK19,CDYL2,CFDP1,CHKA,CHST6,CLK4,CREB1,CREG1,CSNK1G1,CTHRC1,CTTNBP2NL,CUL3,DCAF10,DCAF5,DDAH1,DGKD,DNAJB2,DPYSL2,DRAM1,E2F5,ENAH,ETF1,FAM155A,FAM169B,FOXO3,FZD2,GLCCI1,GLDC,GLTP,GNE,GRK5,HMGCR,HTR1F,IDH1,IL1R1,IPP,KAT2B,KIAA1549,KLF11,KLF13,LCP1,LDLR,MAFG,MAG…
TF	Factor: c-Ets-1; motif: CMGGAAGY	TF:M00743	1.14481e-11	ABCA3,ABCC10,ABCC4,ABI2,ABL1,ACVR2A,ACVR2B,ADAM11,ADAMTS5,AFF2,AFF3,AGBL4,ALPK3,AP4E1,ARF4,ARFIP2,ARID1A,ARMC1,ARMC5,ARPP19,ASPHD2,ATF1,ATG2B,ATP6V0A2,ATXN1L,AXIN2,B4GALT1,B4GALT5,B4GALT6,BAIAP2,BRD1,BRWD3,BTBD3,CA10,CALCR,CALCRL,CALD1,CAMK4,CAMKK2,CAPN7,CASP3,CBFB,CBLB,CBLL1,CBX1,CCNJ,CCNK,CCP110,CD28,CD2AP,CDC37L1,CDC7,CDCA7,CENPF,CEP112,CHFR,CHIC1,CHKA,CHMP2B,CHORDC1,CHST6,CLRN1,CLTC,COPS7B,CR…
TF	Factor: c-Ets-1; motif: CMGGAAGY; match class: 0	TF:M00743_0	1.14481e-11	ABCA3,ABCC10,ABCC4,ABI2,ABL1,ACVR2A,ACVR2B,ADAM11,ADAMTS5,AFF2,AFF3,AGBL4,ALPK3,AP4E1,ARF4,ARFIP2,ARID1A,ARMC1,ARMC5,ARPP19,ASPHD2,ATF1,ATG2B,ATP6V0A2,ATXN1L,AXIN2,B4GALT1,B4GALT5,B4GALT6,BAIAP2,BRD1,BRWD3,BTBD3,CA10,CALCR,CALCRL,CALD1,CAMK4,CAMKK2,CAPN7,CASP3,CBFB,CBLB,CBLL1,CBX1,CCNJ,CCNK,CCP110,CD28,CD2AP,CDC37L1,CDC7,CDCA7,CENPF,CEP112,CHFR,CHIC1,CHKA,CHMP2B,CHORDC1,CHST6,CLRN1,CLTC,COPS7B,CR…
TF	Factor: Oct-1; motif: NNNNATGCAAATNAN	TF:M00195	1.17759e-11	ABCA1,ACSL1,ACVR1,ADAMTS6,ADARB1,ADNP,AGBL4,AKAP5,AMOT,ANK2,ANKRA2,ANKRD22,ANKRD50,ANO5,AP1AR,ARID1A,ATP2B2,ATP6V1C2,ATP8A1,ATXN1,AVL9,BACH2,BCAS2,BMP7,BMPR2,BNIP3L,BTBD3,C4ORF19,C9ORF64,C9ORF72,CACNA1C,CACNB2,CADM2,CASKIN2,CASP3,CASR,CCDC117,CCDC59,CCP110,CD28,CDC42BPB,CDC7,CDK1,CDK14,CEP112,CERS6,CHFR,CHMP2B,CHN1,CHORDC1,CLIP1,CPE,CSNK1G1,CSRNP3,CTHRC1,DAGLA,DGCR8,DICER1,DIRC2,DLGAP1,DLGAP2,DMD…
TF	Factor: Oct-1; motif: NNNNATGCAAATNAN; match class: 0	TF:M00195_0	1.17759e-11	ABCA1,ACSL1,ACVR1,ADAMTS6,ADARB1,ADNP,AGBL4,AKAP5,AMOT,ANK2,ANKRA2,ANKRD22,ANKRD50,ANO5,AP1AR,ARID1A,ATP2B2,ATP6V1C2,ATP8A1,ATXN1,AVL9,BACH2,BCAS2,BMP7,BMPR2,BNIP3L,BTBD3,C4ORF19,C9ORF64,C9ORF72,CACNA1C,CACNB2,CADM2,CASKIN2,CASP3,CASR,CCDC117,CCDC59,CCP110,CD28,CDC42BPB,CDC7,CDK1,CDK14,CEP112,CERS6,CHFR,CHMP2B,CHN1,CHORDC1,CLIP1,CPE,CSNK1G1,CSRNP3,CTHRC1,DAGLA,DGCR8,DICER1,DIRC2,DLGAP1,DLGAP2,DMD…
TF	Factor: C/EBPbeta; motif: NKNTTGCNYAAYNN	TF:M00117	1.19188e-11	ABCA3,ABL1,ACVR2B,ADAM9,AIDA,AKAP11,ALPK3,ANKRD22,ANO5,ANTXR1,AP1AR,AP2B1,AQP9,ARHGAP26,ARL15,ASH1L,ATF1,ATP2B2,ATP6V1C2,ATP7A,ATP8B1,AUTS2,B4GALT1,BACH2,BCAS2,BCAS3,BMPR2,BRD1,C4ORF19,C9ORF72,CADM1,CADM2,CADPS,CALD1,CAPN7,CCDC43,CCNJL,CCPG1,CD300LG,CDC7,CELF1,CEP112,CEP170,CEP350,CHFR,CHMP7,CLIP1,CLOCK,CNKSR2,COL13A1,COL9A3,CRKL,CSGALNACT1,CTHRC1,CTSB,CXORF21,DAGLA,DENND1B,DENND5B,DET1,DEXI,DGCR…
TF	Factor: C/EBPbeta; motif: NKNTTGCNYAAYNN; match class: 0	TF:M00117_0	1.19188e-11	ABCA3,ABL1,ACVR2B,ADAM9,AIDA,AKAP11,ALPK3,ANKRD22,ANO5,ANTXR1,AP1AR,AP2B1,AQP9,ARHGAP26,ARL15,ASH1L,ATF1,ATP2B2,ATP6V1C2,ATP7A,ATP8B1,AUTS2,B4GALT1,BACH2,BCAS2,BCAS3,BMPR2,BRD1,C4ORF19,C9ORF72,CADM1,CADM2,CADPS,CALD1,CAPN7,CCDC43,CCNJL,CCPG1,CD300LG,CDC7,CELF1,CEP112,CEP170,CEP350,CHFR,CHMP7,CLIP1,CLOCK,CNKSR2,COL13A1,COL9A3,CRKL,CSGALNACT1,CTHRC1,CTSB,CXORF21,DAGLA,DENND1B,DENND5B,DET1,DEXI,DGCR…
TF	Factor: CSX; motif: TSYCACTTSM	TF:M01043	1.22027e-11	ABCC10,ABI2,ACSL1,ADAM9,ADAMTS14,ADAMTS5,ADARB1,ADRB1,AFF2,AGBL4,AIDA,AK2,AKAP5,AKTIP,ALG9,AMOTL1,ANK2,ANKRA2,ANKRD22,ANO5,AP1G1,AP4E1,APC,APLNR,ARHGEF26,ARL15,ARL4C,ARMC5,ATG2B,ATP2B2,ATP8B1,ATRN,ATRNL1,ATXN1L,BCCIP,BNIP3L,BRD1,C1GALT1,C9ORF64,CACNA1C,CADM1,CADM2,CALCRL,CALU,CASP3,CASR,CAT,CCNJ,CD28,CDC37L1,CDK19,CDYL2,CFL2,CHAC2,CHD5,CHL1,CHST6,CLCN5,CLK4,CLRN1,CNGB3,CNKSR2,CNNM1,CNOT6,COL12A1,…
TF	Factor: CSX; motif: TSYCACTTSM; match class: 0	TF:M01043_0	1.22027e-11	ABCC10,ABI2,ACSL1,ADAM9,ADAMTS14,ADAMTS5,ADARB1,ADRB1,AFF2,AGBL4,AIDA,AK2,AKAP5,AKTIP,ALG9,AMOTL1,ANK2,ANKRA2,ANKRD22,ANO5,AP1G1,AP4E1,APC,APLNR,ARHGEF26,ARL15,ARL4C,ARMC5,ATG2B,ATP2B2,ATP8B1,ATRN,ATRNL1,ATXN1L,BCCIP,BNIP3L,BRD1,C1GALT1,C9ORF64,CACNA1C,CADM1,CADM2,CALCRL,CALU,CASP3,CASR,CAT,CCNJ,CD28,CDC37L1,CDK19,CDYL2,CFL2,CHAC2,CHD5,CHL1,CHST6,CLCN5,CLK4,CLRN1,CNGB3,CNKSR2,CNNM1,CNOT6,COL12A1,…
TF	Factor: HSF2; motif: NGAANNWTCK	TF:M00147	1.33041e-11	ABI2,ADAMTS5,ADAMTS6,ADAMTS9,AIDA,AKAP10,AKAP11,AMOTL1,ANKRD50,AP1G1,AP2B1,APOLD1,ARF4,ARHGEF26,ARL15,ARPP19,ASH1L,ATF1,ATG5,ATP6V0A2,ATXN1,B4GALT1,B4GALT6,BCAS2,BCCIP,BCL11A,BCLAF1,BEND4,BRD1,BRWD3,C1ORF115,CA10,CACHD1,CADM2,CAPN7,CASP3,CCDC43,CCNE2,CD28,CD2AP,CD300LG,CDC6,CDCA7,CDH11,CDYL2,CHIC1,CHL1,CHORDC1,CLOCK,CNOT6,COL13A1,COL9A3,CSGALNACT1,CSRNP3,CTHRC1,CYLD,DENND1B,DGCR8,DGKD,DGKE,DHCR24…
TF	Factor: HSF2; motif: NGAANNWTCK; match class: 0	TF:M00147_0	1.33041e-11	ABI2,ADAMTS5,ADAMTS6,ADAMTS9,AIDA,AKAP10,AKAP11,AMOTL1,ANKRD50,AP1G1,AP2B1,APOLD1,ARF4,ARHGEF26,ARL15,ARPP19,ASH1L,ATF1,ATG5,ATP6V0A2,ATXN1,B4GALT1,B4GALT6,BCAS2,BCCIP,BCL11A,BCLAF1,BEND4,BRD1,BRWD3,C1ORF115,CA10,CACHD1,CADM2,CAPN7,CASP3,CCDC43,CCNE2,CD28,CD2AP,CD300LG,CDC6,CDCA7,CDH11,CDYL2,CHIC1,CHL1,CHORDC1,CLOCK,CNOT6,COL13A1,COL9A3,CSGALNACT1,CSRNP3,CTHRC1,CYLD,DENND1B,DGCR8,DGKD,DGKE,DHCR24…
TF	Factor: c-Myc; motif: KACCACGTGSYY; match class: 0	TF:M01154_0	1.49798e-11	ABCC4,ACSL1,ACVR1,ACVR2A,ADAM9,ADAMTS14,ADAMTS5,ADAMTS9,ADRA2A,AIDA,AK2,AKAP5,ALG9,ALPK3,AMOTL2,ANKRD52,ARFIP2,ARHGAP26,ARHGEF26,ARHGEF37,ARHGEF6,ARL10,ARL4A,ARMC1,ARPP19,ASB3,ATG5,ATP6V1C2,B4GALT1,B4GALT4,B4GALT6,BCAS3,BCCIP,BEST4,BHMT,BRAP,C4ORF19,C9ORF64,C9ORF72,CACNA2D2,CADM1,CALCRL,CAMKK2,CAPN7,CAT,CBFB,CBLL1,CBX1,CCDC43,CCDC85A,CCNE2,CCNJL,CD28,CD2AP,CDC42BPB,CDC6,CDK14,CFL2,CHD5,CHFR,CHMP7…
TF	Factor: c-Myc; motif: KACCACGTGSYY	TF:M01154	1.49798e-11	ABCC4,ACSL1,ACVR1,ACVR2A,ADAM9,ADAMTS14,ADAMTS5,ADAMTS9,ADRA2A,AIDA,AK2,AKAP5,ALG9,ALPK3,AMOTL2,ANKRD52,ARFIP2,ARHGAP26,ARHGEF26,ARHGEF37,ARHGEF6,ARL10,ARL4A,ARMC1,ARPP19,ASB3,ATG5,ATP6V1C2,B4GALT1,B4GALT4,B4GALT6,BCAS3,BCCIP,BEST4,BHMT,BRAP,C4ORF19,C9ORF64,C9ORF72,CACNA2D2,CADM1,CALCRL,CAMKK2,CAPN7,CAT,CBFB,CBLL1,CBX1,CCDC43,CCDC85A,CCNE2,CCNJL,CD28,CD2AP,CDC42BPB,CDC6,CDK14,CFL2,CHD5,CHFR,CHMP7…
TF	Factor: Pax-2; motif: NNNNGTCANGNRTKANNNN; match class: 0	TF:M00098_0	1.85209e-11	AAK1,AARS2,ABCA1,ABCA3,ABL1,ACSL1,ADAMTS5,AGBL4,AKAP11,ALPK3,AMOT,AMOTL1,ANK2,ANKRA2,ANKRD22,ANKRD52,ANO5,ANTXR1,AP1AR,AP1G1,AP2B1,AP4E1,APLNR,APOLD1,AQP9,ARHGAP26,ARHGEF12,ARID1A,ARMC1,ARPP19,ATG12,ATP6V1C2,ATP7A,AVEN,AVL9,B4GALT1,B4GALT4,B4GALT5,BACH2,BCL11A,BCLAF1,BHMT,BMP7,BNC2,BRD1,BTBD3,C1GALT1,C1ORF115,C9ORF72,CACNA1C,CACNA2D2,CADM2,CALCOCO2,CALCRL,CALU,CAMK4,CAMKK2,CASKIN2,CASP3,CASR,CCNE…
TF	Factor: Pax-2; motif: NNNNGTCANGNRTKANNNN	TF:M00098	1.85209e-11	AAK1,AARS2,ABCA1,ABCA3,ABL1,ACSL1,ADAMTS5,AGBL4,AKAP11,ALPK3,AMOT,AMOTL1,ANK2,ANKRA2,ANKRD22,ANKRD52,ANO5,ANTXR1,AP1AR,AP1G1,AP2B1,AP4E1,APLNR,APOLD1,AQP9,ARHGAP26,ARHGEF12,ARID1A,ARMC1,ARPP19,ATG12,ATP6V1C2,ATP7A,AVEN,AVL9,B4GALT1,B4GALT4,B4GALT5,BACH2,BCL11A,BCLAF1,BHMT,BMP7,BNC2,BRD1,BTBD3,C1GALT1,C1ORF115,C9ORF72,CACNA1C,CACNA2D2,CADM2,CALCOCO2,CALCRL,CALU,CAMK4,CAMKK2,CASKIN2,CASP3,CASR,CCNE…
TF	Factor: p53; motif: RGRCWWGYCYNGRCWWGYYY; match class: 1	TF:M01652_1	3.33661e-11	AAK1,ABI2,ADAM9,ADARB1,AFF2,AKAP5,AP1AR,ARFIP2,ARHGEF37,ARL15,ASCC3,ASPHD2,ATG2B,ATP8A1,ATP8B1,ATXN1L,AUTS2,AVEN,BCAS2,BCL11A,BCL9L,BEST4,BMPER,BNIP3L,BRWD1,C1ORF115,C1QTNF7,C9ORF64,C9ORF72,CA10,CADPS,CALCOCO2,CASKIN2,CAT,CCNJL,CCPG1,CDC6,CDK12,CFDP1,CFL2,CHL1,CHMP7,CHST6,CLRN1,CNKSR2,CNOT6,COL12A1,CRMP1,CSGALNACT1,CSNK1G1,CTTNBP2NL,CUL3,DBF4,DCP1A,DCTN6,DCUN1D4,DDAH1,DNAJB2,DPY19L1,DSTYK,DTNA,E2…
TF	Factor: SREBP-1; motif: KATCACCCCAC	TF:M00221	4.48432e-11	ABCA3,ABCC10,ABCC4,ABI2,ACSL1,ACVR1,ADAM11,ADAM9,ADAMTS14,ADNP,AFAP1L2,AFF3,AIDA,AMOTL1,ANKRD22,ANKS4B,AP1AR,AP2B1,APOLD1,ARFIP2,ARHGEF6,ARL4A,ARL4C,ARMC1,ASB3,ASH1L,ATAD2B,ATG12,ATP8B1,ATRN,ATRNL1,AUTS2,AVEN,AVL9,B4GALT6,BAIAP2,BCL2L11,BEND4,BEST4,BHMT,BMPER,BNIP3L,BRAP,C1ORF115,CACHD1,CACNA1C,CACNB2,CADPS,CALCOCO2,CALCR,CAMK2A,CAMKK2,CAPN7,CAT,CATSPER2,CBLB,CCDC43,CCDC59,CCDC85A,CCNE2,CCNJ,CCNK…
TF	Factor: SREBP-1; motif: KATCACCCCAC; match class: 0	TF:M00221_0	4.48432e-11	ABCA3,ABCC10,ABCC4,ABI2,ACSL1,ACVR1,ADAM11,ADAM9,ADAMTS14,ADNP,AFAP1L2,AFF3,AIDA,AMOTL1,ANKRD22,ANKS4B,AP1AR,AP2B1,APOLD1,ARFIP2,ARHGEF6,ARL4A,ARL4C,ARMC1,ASB3,ASH1L,ATAD2B,ATG12,ATP8B1,ATRN,ATRNL1,AUTS2,AVEN,AVL9,B4GALT6,BAIAP2,BCL2L11,BEND4,BEST4,BHMT,BMPER,BNIP3L,BRAP,C1ORF115,CACHD1,CACNA1C,CACNB2,CADPS,CALCOCO2,CALCR,CAMK2A,CAMKK2,CAPN7,CAT,CATSPER2,CBLB,CCDC43,CCDC59,CCDC85A,CCNE2,CCNJ,CCNK…
TF	Factor: GATA-1; motif: SNNGATNNNN	TF:M00075	5.72082e-11	ABCA3,ABI2,ABL1,ADAMTS3,ADAMTS5,ADNP,ADRB1,AFAP1L2,AGBL4,AK2,AKAP10,ALG9,AMOT,AMOTL2,ANKRD52,AP1G1,AP2B1,ARF4,ARFIP2,ARHGAP26,ARHGEF12,ARHGEF26,ARHGEF6,ARL4A,ARL4C,ARMC1,ARMC5,ASB3,ASPHD2,ATG2B,ATRN,ATXN1L,AXIN2,B4GALT6,BAIAP2,BCAS3,BCL11A,BCL9L,BEND4,BEST4,BHMT,BMP7,BRD1,BRWD1,CACHD1,CACNA1C,CACNA2D2,CADM1,CALD1,CALU,CAMK2A,CAMK2N1,CAMKK2,CAPN7,CATSPER2,CBLL1,CBX1,CCDC117,CCDC43,CCDC59,CCDC85A,C…
TF	Factor: GATA-1; motif: SNNGATNNNN; match class: 0	TF:M00075_0	5.72082e-11	ABCA3,ABI2,ABL1,ADAMTS3,ADAMTS5,ADNP,ADRB1,AFAP1L2,AGBL4,AK2,AKAP10,ALG9,AMOT,AMOTL2,ANKRD52,AP1G1,AP2B1,ARF4,ARFIP2,ARHGAP26,ARHGEF12,ARHGEF26,ARHGEF6,ARL4A,ARL4C,ARMC1,ARMC5,ASB3,ASPHD2,ATG2B,ATRN,ATXN1L,AXIN2,B4GALT6,BAIAP2,BCAS3,BCL11A,BCL9L,BEND4,BEST4,BHMT,BMP7,BRD1,BRWD1,CACHD1,CACNA1C,CACNA2D2,CADM1,CALD1,CALU,CAMK2A,CAMK2N1,CAMKK2,CAPN7,CATSPER2,CBLL1,CBX1,CCDC117,CCDC43,CCDC59,CCDC85A,C…
TF	Factor: GATA-1; motif: MNAGATAANR; match class: 0	TF:M00347_0	6.13644e-11	ACSL1,ADAMTS6,ADAMTS9,ADNP,AK2,AKAP11,AKTIP,AMOTL2,ANKRA2,ANKRD22,ANO5,ANTXR1,AP1G1,AQP9,ARHGEF37,ARL15,ASH1L,ATF1,ATP6V1C2,ATP7A,ATRN,ATXN1,B4GALT1,B4GALT5,B4GALT6,BACH2,BEND4,BNC2,BNIP3L,BRD1,BRWD3,C1QTNF7,C4ORF19,CACHD1,CACNA1C,CADM2,CAMK4,CASR,CBFB,CCNT2,CD2AP,CDC42BPA,CDH11,CDK1,CENPF,CEP350,CHL1,CHN1,CLIP1,CLOCK,CLRN1,CNGB3,COL13A1,COL9A3,CSRNP3,CTSB,CTSO,DBF4,DCAF10,DCAF17,DCTN6,DCX,DICER1…
TF	Factor: GATA-1; motif: MNAGATAANR	TF:M00347	6.13644e-11	ACSL1,ADAMTS6,ADAMTS9,ADNP,AK2,AKAP11,AKTIP,AMOTL2,ANKRA2,ANKRD22,ANO5,ANTXR1,AP1G1,AQP9,ARHGEF37,ARL15,ASH1L,ATF1,ATP6V1C2,ATP7A,ATRN,ATXN1,B4GALT1,B4GALT5,B4GALT6,BACH2,BEND4,BNC2,BNIP3L,BRD1,BRWD3,C1QTNF7,C4ORF19,CACHD1,CACNA1C,CADM2,CAMK4,CASR,CBFB,CCNT2,CD2AP,CDC42BPA,CDH11,CDK1,CENPF,CEP350,CHL1,CHN1,CLIP1,CLOCK,CLRN1,CNGB3,COL13A1,COL9A3,CSRNP3,CTSB,CTSO,DBF4,DCAF10,DCAF17,DCTN6,DCX,DICER1…
TF	Factor: NF-E2; motif: TGCTGAGTCAY; match class: 0	TF:M00037_0	6.51468e-11	AARS2,ABCC4,ACSL1,ACVR1,ADAM11,ADNP,ADRA2A,AKAP5,AKTIP,ALG9,AMOTL1,ANKRD22,ANKRD52,ANO5,ANTXR1,AP1G1,AP2B1,AP4E1,ARFIP2,ARHGEF26,ARHGEF6,ARID1A,ARL15,ASH1L,ATAD2B,ATG12,ATG5,ATP2B2,ATRN,B3GAT1,B4GALT4,B4GALT5,B4GALT6,BCCIP,BCLAF1,BET1L,BRWD1,BTBD3,C5ORF22,C9ORF64,CADM1,CADM2,CADPS,CALCOCO2,CALCR,CALCRL,CAMK2A,CAMK4,CASP3,CATSPER2,CCDC85A,CCP110,CDC6,CDH11,CDK1,CDK14,CENPF,CEP112,CEP350,CFDP1,CHAC…
TF	Factor: NF-E2; motif: TGCTGAGTCAY	TF:M00037	6.51468e-11	AARS2,ABCC4,ACSL1,ACVR1,ADAM11,ADNP,ADRA2A,AKAP5,AKTIP,ALG9,AMOTL1,ANKRD22,ANKRD52,ANO5,ANTXR1,AP1G1,AP2B1,AP4E1,ARFIP2,ARHGEF26,ARHGEF6,ARID1A,ARL15,ASH1L,ATAD2B,ATG12,ATG5,ATP2B2,ATRN,B3GAT1,B4GALT4,B4GALT5,B4GALT6,BCCIP,BCLAF1,BET1L,BRWD1,BTBD3,C5ORF22,C9ORF64,CADM1,CADM2,CADPS,CALCOCO2,CALCR,CALCRL,CAMK2A,CAMK4,CASP3,CATSPER2,CCDC85A,CCP110,CDC6,CDH11,CDK1,CDK14,CENPF,CEP112,CEP350,CFDP1,CHAC…
TF	Factor: TCF11:MafG; motif: NNNNNATGACTCAGCANTTNNG; match class: 0	TF:M00284_0	8.50021e-11	ABCA3,ABCC10,ABCC4,ABI2,ABL1,ACSL1,ADAM9,ADAMTS6,ADNP,ADRB1,AFF3,AGBL4,AIDA,AK2,AKAP10,AKTIP,ALPK3,AMOTL1,ANKRD22,ANO5,AP1AR,AP1G1,AP4E1,APLNR,ARF4,ARHGEF37,ARHGEF6,ARL15,ASCC3,ATG12,ATG5,ATP6V1C2,ATP8B1,AVL9,B3GAT1,B4GALT4,B4GALT5,BACH2,BCCIP,BCLAF1,BDKRB2,BEND4,BMPR2,BNC2,BNIP3L,CACNB2,CALCOCO2,CALCRL,CAMKK2,CAPN7,CASKIN2,CASP3,CAT,CATSPER2,CCDC117,CCDC43,CCDC59,CCNE2,CCNK,CCPG1,CDC27,CDC7,CDH1…
TF	Factor: TCF11:MafG; motif: NNNNNATGACTCAGCANTTNNG	TF:M00284	8.50021e-11	ABCA3,ABCC10,ABCC4,ABI2,ABL1,ACSL1,ADAM9,ADAMTS6,ADNP,ADRB1,AFF3,AGBL4,AIDA,AK2,AKAP10,AKTIP,ALPK3,AMOTL1,ANKRD22,ANO5,AP1AR,AP1G1,AP4E1,APLNR,ARF4,ARHGEF37,ARHGEF6,ARL15,ASCC3,ATG12,ATG5,ATP6V1C2,ATP8B1,AVL9,B3GAT1,B4GALT4,B4GALT5,BACH2,BCCIP,BCLAF1,BDKRB2,BEND4,BMPR2,BNC2,BNIP3L,CACNB2,CALCOCO2,CALCRL,CAMKK2,CAPN7,CASKIN2,CASP3,CAT,CATSPER2,CCDC117,CCDC43,CCDC59,CCNE2,CCNK,CCPG1,CDC27,CDC7,CDH1…
TF	Factor: HNF-3beta; motif: NTRTTTRYT; match class: 0	TF:M02014_0	8.97097e-11	ABCC10,ADNP,AFF2,AGBL4,ALG9,AMOTL1,ANK2,APC,AQP9,ARL15,ASB3,ATG5,ATP6V1C2,AVEN,B3GNT5,BCCIP,BCL2L11,BDKRB2,BEND4,BMPR2,BRWD3,BTBD3,C1QTNF7,C5ORF22,CA10,CADPS,CALCRL,CALD1,CBFB,CBLL1,CCNJL,CCNK,CCP110,CD2AP,CDC7,CDCA7,CDH11,CDK1,CDK12,CDON,CENPF,CEP112,CEP170,CHFR,CHIC1,CHST6,CNOT6,COL13A1,COL9A3,CTHRC1,CTSB,CTSO,DENND1B,DGKQ,DHX40,DIRC2,DNM3,DPP10,DRAM1,DSCC1,EDEM3,EFNA5,EFR3A,ELF1,ELK4,ENPP4,EPH…
TF	Factor: HNF-3beta; motif: NTRTTTRYT	TF:M02014	8.97097e-11	ABCC10,ADNP,AFF2,AGBL4,ALG9,AMOTL1,ANK2,APC,AQP9,ARL15,ASB3,ATG5,ATP6V1C2,AVEN,B3GNT5,BCCIP,BCL2L11,BDKRB2,BEND4,BMPR2,BRWD3,BTBD3,C1QTNF7,C5ORF22,CA10,CADPS,CALCRL,CALD1,CBFB,CBLL1,CCNJL,CCNK,CCP110,CD2AP,CDC7,CDCA7,CDH11,CDK1,CDK12,CDON,CENPF,CEP112,CEP170,CHFR,CHIC1,CHST6,CNOT6,COL13A1,COL9A3,CTHRC1,CTSB,CTSO,DENND1B,DGKQ,DHX40,DIRC2,DNM3,DPP10,DRAM1,DSCC1,EDEM3,EFNA5,EFR3A,ELF1,ELK4,ENPP4,EPH…
TF	Factor: TCF7RELATED; motif: NANNWWCAAAGN; match class: 0	TF:M08902_0	1.45511e-10	ABCA1,ABL1,ADAM11,AKAP10,AKAP11,AKAP5,ALG9,ALPK3,AMOTL1,ANKRD50,ANTXR1,AP1AR,AP4E1,APOLD1,ARL4A,ATG12,ATP6V1C2,AUTS2,AXIN2,BDKRB2,BMPR2,BNC2,BRAP,BRD1,CADM2,CALCRL,CASKIN2,CCNJL,CCPG1,CDC42BPA,CDH11,CDK14,CDON,CENPF,CHKA,CLIP1,CLRN1,COL13A1,COL9A3,CRYZ,CSGALNACT1,CSNK1A1,CSRNP3,CUL3,DCHS1,DDX46,DDX52,DGKQ,DHCR24,DIRC2,DLGAP2,DLL4,DMD,DNAJC9,DNM1L,DPY19L3,DRAM2,DSCC1,DTNA,DYNC1LI2,EDEM3,EGR1,EML4,…
TF	Factor: TCF7RELATED; motif: NANNWWCAAAGN	TF:M08902	1.45511e-10	ABCA1,ABL1,ADAM11,AKAP10,AKAP11,AKAP5,ALG9,ALPK3,AMOTL1,ANKRD50,ANTXR1,AP1AR,AP4E1,APOLD1,ARL4A,ATG12,ATP6V1C2,AUTS2,AXIN2,BDKRB2,BMPR2,BNC2,BRAP,BRD1,CADM2,CALCRL,CASKIN2,CCNJL,CCPG1,CDC42BPA,CDH11,CDK14,CDON,CENPF,CHKA,CLIP1,CLRN1,COL13A1,COL9A3,CRYZ,CSGALNACT1,CSNK1A1,CSRNP3,CUL3,DCHS1,DDX46,DDX52,DGKQ,DHCR24,DIRC2,DLGAP2,DLL4,DMD,DNAJC9,DNM1L,DPY19L3,DRAM2,DSCC1,DTNA,DYNC1LI2,EDEM3,EGR1,EML4,…
TF	Factor: Msx-1; motif: CNGTAWNTG; match class: 1	TF:M00394_1	1.69618e-10	AARS2,AGBL4,AIDA,ANK2,AP1AR,AP1G1,AP2B1,ARHGEF26,ARHGEF37,ARHGEF6,ARID1A,ARL15,ATAD2B,ATF1,ATP2B2,ATP7A,ATP8B1,B4GALT4,BACH2,BCCIP,BCLAF1,BDKRB2,BHMT,C1GALT1,C1QTNF7,C4ORF19,CACNA1C,CALCRL,CALD1,CAMKK2,CASP3,CAT,CCNT2,CD2AP,CDC42BPA,CDC6,CDCA7,CDH11,CDON,CEP170,CEP350,CHL1,CHORDC1,CHURC1,CLRN1,CNGB3,COL25A1,COL9A3,CPEB2,CSRNP3,CXORF21,DAGLA,DCP1A,DCX,DENND1B,DGCR8,DGKE,DICER1,DIO2,DIRC2,DLGAP2,DM…
TF	Factor: oct-2; motif: NNWNATGCAAATNN; match class: 0	TF:M03836_0	2.20102e-10	ABCA1,ACSL1,ADAMTS6,ADARB1,ADNP,AFF2,AGBL4,AKAP5,ALPK3,AMOT,ANK2,ANKRA2,ANKRD22,ANKRD50,ANO5,AP1AR,APLNR,ARID1A,ATF1,ATG2B,ATP6V1C2,ATP8A1,ATXN1,AVL9,BACH2,BMP7,C4ORF19,C9ORF64,C9ORF72,CACHD1,CADM2,CALCRL,CASP3,CASR,CCDC59,CCNE2,CCP110,CCPG1,CD28,CDC42BPB,CDC7,CDK1,CDK14,CEP112,CERS6,CHL1,CHN1,CHST6,CLIP1,CLOCK,CNKSR2,COL13A1,CSNK1G1,CSRNP3,DENND1B,DGCR8,DIRC2,DLGAP2,DMD,DPP10,DPY19L3,DPYSL2,DRAM…
TF	Factor: oct-2; motif: NNWNATGCAAATNN	TF:M03836	2.20102e-10	ABCA1,ACSL1,ADAMTS6,ADARB1,ADNP,AFF2,AGBL4,AKAP5,ALPK3,AMOT,ANK2,ANKRA2,ANKRD22,ANKRD50,ANO5,AP1AR,APLNR,ARID1A,ATF1,ATG2B,ATP6V1C2,ATP8A1,ATXN1,AVL9,BACH2,BMP7,C4ORF19,C9ORF64,C9ORF72,CACHD1,CADM2,CALCRL,CASP3,CASR,CCDC59,CCNE2,CCP110,CCPG1,CD28,CDC42BPB,CDC7,CDK1,CDK14,CEP112,CERS6,CHL1,CHN1,CHST6,CLIP1,CLOCK,CNKSR2,COL13A1,CSNK1G1,CSRNP3,DENND1B,DGCR8,DIRC2,DLGAP2,DMD,DPP10,DPY19L3,DPYSL2,DRAM…
TF	Factor: GATA-2; motif: ASAGATAANA; match class: 0	TF:M00349_0	2.29186e-10	ADAMTS6,ADNP,AK2,AKAP11,AKTIP,ANKRA2,ANKRD22,ANO5,ANTXR1,AP1G1,AQP9,ARHGEF37,ARL15,ASH1L,ATF1,ATP6V1C2,ATP7A,ATRN,B4GALT1,B4GALT6,BACH2,BEND4,BNC2,BNIP3L,C1QTNF7,C4ORF19,CACNA1C,CADM2,CAMK4,CASR,CBFB,CCNT2,CD2AP,CDC42BPA,CDH11,CDK1,CDON,CENPF,CHL1,CLIP1,CLOCK,CLRN1,CNGB3,COL13A1,COL9A3,CSRNP3,CTSB,CTSO,DBF4,DCAF10,DCAF17,DCTN6,DCX,DICER1,DLGAP1,DLGAP2,DNAJC15,DPP10,DPY19L1,DSCC1,E2F3,EFR3A,ELL,EP…
TF	Factor: GATA-2; motif: ASAGATAANA	TF:M00349	2.29186e-10	ADAMTS6,ADNP,AK2,AKAP11,AKTIP,ANKRA2,ANKRD22,ANO5,ANTXR1,AP1G1,AQP9,ARHGEF37,ARL15,ASH1L,ATF1,ATP6V1C2,ATP7A,ATRN,B4GALT1,B4GALT6,BACH2,BEND4,BNC2,BNIP3L,C1QTNF7,C4ORF19,CACNA1C,CADM2,CAMK4,CASR,CBFB,CCNT2,CD2AP,CDC42BPA,CDH11,CDK1,CDON,CENPF,CHL1,CLIP1,CLOCK,CLRN1,CNGB3,COL13A1,COL9A3,CSRNP3,CTSB,CTSO,DBF4,DCAF10,DCAF17,DCTN6,DCX,DICER1,DLGAP1,DLGAP2,DNAJC15,DPP10,DPY19L1,DSCC1,E2F3,EFR3A,ELL,EP…
TF	Factor: YB-1; motif: NNNNCCAATNN; match class: 0	TF:M03862_0	2.48199e-10	AAK1,ABCC4,ABL1,ACSL1,ADAM9,ADAMTS9,ADARB1,ADRB1,AKAP10,AKTIP,ANKRD22,ANTXR1,AP2B1,APC,APOLD1,AQP9,ARHGEF26,ARL10,ARL15,ARL4A,ARMC1,ASH1L,ATF1,ATG12,ATP6V1C2,ATP7A,ATXN1L,AXIN2,B3GNT5,B4GALT6,BCAS3,BCL11A,BCL9L,BDKRB2,BMPER,BNIP3L,BRWD1,BRWD3,BTBD3,CACHD1,CACNB2,CADM2,CALCOCO2,CALCR,CALCRL,CALU,CAMK4,CASKIN2,CASR,CAT,CBFB,CBLB,CCDC43,CCDC59,CCDC85A,CCNE2,CCNJ,CCNK,CCNT2,CCP110,CD28,CD2AP,CDC37L1,…
TF	Factor: YB-1; motif: NNNNCCAATNN	TF:M03862	2.48199e-10	AAK1,ABCC4,ABL1,ACSL1,ADAM9,ADAMTS9,ADARB1,ADRB1,AKAP10,AKTIP,ANKRD22,ANTXR1,AP2B1,APC,APOLD1,AQP9,ARHGEF26,ARL10,ARL15,ARL4A,ARMC1,ASH1L,ATF1,ATG12,ATP6V1C2,ATP7A,ATXN1L,AXIN2,B3GNT5,B4GALT6,BCAS3,BCL11A,BCL9L,BDKRB2,BMPER,BNIP3L,BRWD1,BRWD3,BTBD3,CACHD1,CACNB2,CADM2,CALCOCO2,CALCR,CALCRL,CALU,CAMK4,CASKIN2,CASR,CAT,CBFB,CBLB,CCDC43,CCDC59,CCDC85A,CCNE2,CCNJ,CCNK,CCNT2,CCP110,CD28,CD2AP,CDC37L1,…
TF	Factor: GATA-X; motif: NGATAAGNMNN; match class: 0	TF:M00203_0	3.10811e-10	ABCC10,ADAM9,ADARB1,ADNP,AKAP10,ALG9,ALPK3,AMOTL2,ANK2,ANKRD22,ANKRD50,ANTXR1,AP4E1,APLNR,ARHGEF37,ARHGEF6,ARMC1,ATF1,ATG5,ATP7A,ATXN1,B4GALT6,BACH2,BAIAP2,BEND4,BEST4,BHMT,BRWD3,C1GALT1,CACHD1,CACNA1C,CADM2,CALCOCO2,CAPN7,CASR,CBLL1,CCNT2,CCPG1,CDC42BPA,CDH11,CDK1,CENPF,CEP170,CEP350,CHAC2,CLK4,CPEB2,CSNK1A1,CSNK1G1,CTSB,CTSO,CTTNBP2NL,CYYR1,DBF4,DCAF17,DDX46,DENND1B,DICER1,DLGAP1,DLGAP2,DNM1L,E…
TF	Factor: GATA-X; motif: NGATAAGNMNN	TF:M00203	3.10811e-10	ABCC10,ADAM9,ADARB1,ADNP,AKAP10,ALG9,ALPK3,AMOTL2,ANK2,ANKRD22,ANKRD50,ANTXR1,AP4E1,APLNR,ARHGEF37,ARHGEF6,ARMC1,ATF1,ATG5,ATP7A,ATXN1,B4GALT6,BACH2,BAIAP2,BEND4,BEST4,BHMT,BRWD3,C1GALT1,CACHD1,CACNA1C,CADM2,CALCOCO2,CAPN7,CASR,CBLL1,CCNT2,CCPG1,CDC42BPA,CDH11,CDK1,CENPF,CEP170,CEP350,CHAC2,CLK4,CPEB2,CSNK1A1,CSNK1G1,CTSB,CTSO,CTTNBP2NL,CYYR1,DBF4,DCAF17,DDX46,DENND1B,DICER1,DLGAP1,DLGAP2,DNM1L,E…
TF	Factor: c-Ets-1; motif: RCAGGAAGTGNNTNS; match class: 0	TF:M00339_0	3.28866e-10	ABCA3,ABCC10,ADAMTS5,ADAMTS9,AIDA,AKAP5,ALPK3,AMOT,AMOTL1,ANKRA2,ARF4,ARFIP2,ARHGAP26,ARHGEF12,ARL10,ARMC1,ARMC5,ARPP19,ASH1L,ATG2B,ATG5,AVL9,B3GNT5,B4GALT1,B4GALT4,B4GALT6,BCLAF1,BEND4,BMP7,BMPR2,BNC2,BNIP3L,BRWD3,BTBD3,C1GALT1,C5ORF22,CA10,CADM2,CALCOCO2,CALU,CAMKK2,CAPN7,CASP3,CATSPER2,CBFB,CBLB,CBX1,CCNK,CCPG1,CD2AP,CDC27,CDK12,CDK14,CELF1,CENPF,CEP170,CERS6,CHKA,CLTC,COL12A1,CPE,CREG1,CRTC2,…
TF	Factor: c-Ets-1; motif: RCAGGAAGTGNNTNS	TF:M00339	3.28866e-10	ABCA3,ABCC10,ADAMTS5,ADAMTS9,AIDA,AKAP5,ALPK3,AMOT,AMOTL1,ANKRA2,ARF4,ARFIP2,ARHGAP26,ARHGEF12,ARL10,ARMC1,ARMC5,ARPP19,ASH1L,ATG2B,ATG5,AVL9,B3GNT5,B4GALT1,B4GALT4,B4GALT6,BCLAF1,BEND4,BMP7,BMPR2,BNC2,BNIP3L,BRWD3,BTBD3,C1GALT1,C5ORF22,CA10,CADM2,CALCOCO2,CALU,CAMKK2,CAPN7,CASP3,CATSPER2,CBFB,CBLB,CBX1,CCNK,CCPG1,CD2AP,CDC27,CDK12,CDK14,CELF1,CENPF,CEP170,CERS6,CHKA,CLTC,COL12A1,CPE,CREG1,CRTC2,…
TF	Factor: TFF-1; motif: NNANCCACTTGAMNTT	TF:M01312	3.54602e-10	ACSL1,ADAMTS14,ADAMTS9,AGBL4,AKAP10,AKAP5,ALG9,ANKRD22,ANO5,ANTXR1,AP2B1,AP4E1,APC,ARL4C,ASH1L,ATG5,ATP2B2,ATP6V1C2,ATP8B1,ATRN,ATXN1,BACH2,BCCIP,BCL11A,BCLAF1,BNC2,BNIP3L,C1QTNF7,C4ORF19,CACHD1,CACNA1C,CADM1,CADM2,CALCRL,CAMKK2,CASP3,CASR,CCNJ,CCNT2,CD28,CDC37L1,CDH11,CDK14,CDK19,CHFR,CHMP7,CLCN5,CLOCK,CNGB3,CNKSR2,CNOT6,COL25A1,CPEB2,CRMP1,CSRNP3,DCAF17,DCDC2,DCTN4,DENND5B,DGCR8,DHCR24,DHX40,DI…
TF	Factor: TFF-1; motif: NNANCCACTTGAMNTT; match class: 0	TF:M01312_0	3.54602e-10	ACSL1,ADAMTS14,ADAMTS9,AGBL4,AKAP10,AKAP5,ALG9,ANKRD22,ANO5,ANTXR1,AP2B1,AP4E1,APC,ARL4C,ASH1L,ATG5,ATP2B2,ATP6V1C2,ATP8B1,ATRN,ATXN1,BACH2,BCCIP,BCL11A,BCLAF1,BNC2,BNIP3L,C1QTNF7,C4ORF19,CACHD1,CACNA1C,CADM1,CADM2,CALCRL,CAMKK2,CASP3,CASR,CCNJ,CCNT2,CD28,CDC37L1,CDH11,CDK14,CDK19,CHFR,CHMP7,CLCN5,CLOCK,CNGB3,CNKSR2,CNOT6,COL25A1,CPEB2,CRMP1,CSRNP3,DCAF17,DCDC2,DCTN4,DENND5B,DGCR8,DHCR24,DHX40,DI…
TF	Factor: Tal; motif: GWSNNCABCTGC; match class: 0	TF:M07469_0	4.43961e-10	AARS2,ABCA3,ABL1,ADAMTS5,ADARB1,ADRB1,AGBL4,ALG9,ALPK3,AMOTL1,AMOTL2,ANKRD22,ANKRD52,ANTXR1,AP2B1,APC,ARF4,ARHGAP26,ARHGEF12,ARHGEF37,ARL4C,ASH1L,ATAD2B,ATF1,ATG5,ATP2B2,ATP6V0A2,ATP7A,ATRNL1,AVEN,BACH2,BEST4,BRAP,BRWD1,BTBD3,C1GALT1,C5ORF22,C9ORF72,CACNB2,CADM2,CADPS,CALCOCO2,CALCR,CALCRL,CALD1,CALU,CAMK2A,CBFB,CCDC59,CCDC85A,CCNE2,CCNT2,CD2AP,CD300LG,CDK14,CDK19,CDON,CEP350,CFDP1,CHD5,CHL1,CHUR…
TF	Factor: Tal; motif: GWSNNCABCTGC	TF:M07469	4.43961e-10	AARS2,ABCA3,ABL1,ADAMTS5,ADARB1,ADRB1,AGBL4,ALG9,ALPK3,AMOTL1,AMOTL2,ANKRD22,ANKRD52,ANTXR1,AP2B1,APC,ARF4,ARHGAP26,ARHGEF12,ARHGEF37,ARL4C,ASH1L,ATAD2B,ATF1,ATG5,ATP2B2,ATP6V0A2,ATP7A,ATRNL1,AVEN,BACH2,BEST4,BRAP,BRWD1,BTBD3,C1GALT1,C5ORF22,C9ORF72,CACNB2,CADM2,CADPS,CALCOCO2,CALCR,CALCRL,CALD1,CALU,CAMK2A,CBFB,CCDC59,CCDC85A,CCNE2,CCNT2,CD2AP,CD300LG,CDK14,CDK19,CDON,CEP350,CFDP1,CHD5,CHL1,CHUR…
TF	Factor: Elk-1; motif: AACCGGAAGTR; match class: 0	TF:M01163_0	4.92126e-10	AARS2,ABCA3,ACSL1,ADAMTS3,ADAMTS6,ADRB1,AFF3,AIDA,AMOTL1,AP1G1,AP4E1,ARFIP2,ARL15,ARMC1,ARMC5,ARPP19,ASPHD2,ATG2B,ATP6V1C2,AXIN2,B4GALT4,C9ORF64,CACHD1,CACNB2,CADM2,CALCR,CAMK2A,CAMKK2,CASP3,CASR,CBLB,CCDC43,CCDC85A,CCNJ,CD300LG,CDC37L1,CDC42BPA,CDCA7,CDK19,CELF1,CHD5,CHN1,CLCN5,CLRN1,CLTC,CTTNBP2NL,DCAF10,DCAF17,DDX52,DET1,DGCR8,DGKE,DICER1,DIP2C,DLGAP1,DNM1L,DOCK7,DOK5,DPP10,DPY19L1,EHF,ELOVL5,…
TF	Factor: Elk-1; motif: AACCGGAAGTR	TF:M01163	4.92126e-10	AARS2,ABCA3,ACSL1,ADAMTS3,ADAMTS6,ADRB1,AFF3,AIDA,AMOTL1,AP1G1,AP4E1,ARFIP2,ARL15,ARMC1,ARMC5,ARPP19,ASPHD2,ATG2B,ATP6V1C2,AXIN2,B4GALT4,C9ORF64,CACHD1,CACNB2,CADM2,CALCR,CAMK2A,CAMKK2,CASP3,CASR,CBLB,CCDC43,CCDC85A,CCNJ,CD300LG,CDC37L1,CDC42BPA,CDCA7,CDK19,CELF1,CHD5,CHN1,CLCN5,CLRN1,CLTC,CTTNBP2NL,DCAF10,DCAF17,DDX52,DET1,DGCR8,DGKE,DICER1,DIP2C,DLGAP1,DNM1L,DOCK7,DOK5,DPP10,DPY19L1,EHF,ELOVL5,…
TF	Factor: c-Myc:Max; motif: NANCACGTGNNW; match class: 0	TF:M00123_0	5.58826e-10	ABCC4,ABI2,ACVR2A,ADAM9,ADAMTS14,ADAMTS5,ADRA2A,AGBL4,AIDA,AK2,ANKRD52,AP2B1,AP4E1,ARHGEF26,ARID1A,ARL10,ARL4A,ARMC1,ASB3,ATG5,ATP6V1C2,ATRNL1,B4GALT1,B4GALT4,B4GALT6,BCCIP,BHMT,BRAP,BTBD3,C4ORF19,C9ORF64,CACNA2D2,CALCRL,CAPN7,CBFB,CBLL1,CBX1,CCDC117,CCNT2,CD28,CD2AP,CDC37L1,CDC6,CDK14,CHFR,CLRN1,CNKSR2,CNOT6,COPS7B,CPE,CREG1,CRMP1,CSGALNACT1,CYB561,DCTN4,DCTN6,DCUN1D4,DLGAP2,DNM1L,DOCK7,DOLPP1,D…
TF	Factor: c-Myc:Max; motif: NANCACGTGNNW	TF:M00123	5.58826e-10	ABCC4,ABI2,ACVR2A,ADAM9,ADAMTS14,ADAMTS5,ADRA2A,AGBL4,AIDA,AK2,ANKRD52,AP2B1,AP4E1,ARHGEF26,ARID1A,ARL10,ARL4A,ARMC1,ASB3,ATG5,ATP6V1C2,ATRNL1,B4GALT1,B4GALT4,B4GALT6,BCCIP,BHMT,BRAP,BTBD3,C4ORF19,C9ORF64,CACNA2D2,CALCRL,CAPN7,CBFB,CBLL1,CBX1,CCDC117,CCNT2,CD28,CD2AP,CDC37L1,CDC6,CDK14,CHFR,CLRN1,CNKSR2,CNOT6,COPS7B,CPE,CREG1,CRMP1,CSGALNACT1,CYB561,DCTN4,DCTN6,DCUN1D4,DLGAP2,DNM1L,DOCK7,DOLPP1,D…
TF	Factor: NF-E4; motif: GTGAGGS; match class: 1	TF:M08826_1	6.37475e-10	ABCA3,ABI2,ABL1,ACSL1,ACVR2A,ADAMTS3,ADARB1,AGBL4,AK2,AKAP5,ALG9,ANKS4B,AP2B1,ARHGAP26,ARHGEF37,ARL4C,ARMC1,ASB3,ATP6V0A2,ATP8B1,ATRN,ATXN1L,B3GNT5,BAIAP2,BCAS2,BCAS3,BCCIP,BCL2L11,BCL9L,BNIP3L,C1ORF115,C5ORF22,C9ORF64,CACHD1,CALCR,CALU,CAPN7,CAT,CBLB,CCDC117,CCDC43,CCNE2,CCNJL,CCP110,CDC27,CDC42BPB,CDC6,CDCA7,CDON,CENPF,CHAC2,CHD5,CHKA,CHMP7,CHST6,CHURC1,CLCN5,CLK4,CLRN1,CNOT6,COPS7B,CREG1,CRKL,…
TF	Factor: HOXA10; motif: TTATNNYWN; match class: 0	TF:M07257_0	7.18461e-10	ABCC10,ABL1,ACSL1,ADAMTS6,AKAP10,AKAP11,AKAP5,ANKRA2,ANKRD22,ARHGEF37,ARL15,ARL4C,ASH1L,ATG2B,ATG5,ATP2B2,ATP6V1C2,ATXN1,BCAS3,BEND4,BET1L,BMPER,BNIP3L,BRD1,BTBD3,C1ORF115,C4ORF19,C9ORF72,CADM2,CAMK4,CASP3,CASR,CD28,CDC27,CDC42BPA,CDC6,CDH11,CDK12,CENPF,CEP112,CFL2,CHAC2,CHL1,CHMP2B,CHN1,CLIP1,CLOCK,CMTM4,CNGB3,COL12A1,CSGALNACT1,CXORF21,DCP1A,DGCR8,DHX40,DICER1,DIO2,DLGAP1,DPP10,DPP4,DPY19L3,DRA…
TF	Factor: HOXA10; motif: TTATNNYWN	TF:M07257	7.18461e-10	ABCC10,ABL1,ACSL1,ADAMTS6,AKAP10,AKAP11,AKAP5,ANKRA2,ANKRD22,ARHGEF37,ARL15,ARL4C,ASH1L,ATG2B,ATG5,ATP2B2,ATP6V1C2,ATXN1,BCAS3,BEND4,BET1L,BMPER,BNIP3L,BRD1,BTBD3,C1ORF115,C4ORF19,C9ORF72,CADM2,CAMK4,CASP3,CASR,CD28,CDC27,CDC42BPA,CDC6,CDH11,CDK12,CENPF,CEP112,CFL2,CHAC2,CHL1,CHMP2B,CHN1,CLIP1,CLOCK,CMTM4,CNGB3,COL12A1,CSGALNACT1,CXORF21,DCP1A,DGCR8,DHX40,DICER1,DIO2,DLGAP1,DPP10,DPP4,DPY19L3,DRA…
TF	Factor: HFH2; motif: AAACAAAN	TF:M07319	7.87628e-10	ABL1,ACVR2A,ADAM11,ADNP,ADRB1,AGBL4,AKAP11,ANK2,AP1AR,AP1G1,AP2B1,AP4E1,ARL15,ATP6V0A2,ATP6V1C2,B3GNT5,BCAS3,BDKRB2,C1QTNF7,C9ORF64,CA10,CADPS,CALD1,CAMK2A,CASP3,CASR,CCDC117,CCNT2,CD300LG,CDC37L1,CDC42BPB,CDCA7,CDON,CENPF,CEP170,CHL1,CHN1,CHST6,CLIP1,CNOT6,CPEB2,CSGALNACT1,CSNK1A1,CSRNP3,DDAH1,DDX46,DOLPP1,DRAM2,DYNC1LI2,EGR1,ELK4,ELL2,EML1,ENC1,ERG,EXOC6,FAM107B,FAM126A,FAM13B,FANCF,FGF18,FLVCR…
TF	Factor: HFH2; motif: AAACAAAN; match class: 0	TF:M07319_0	7.87628e-10	ABL1,ACVR2A,ADAM11,ADNP,ADRB1,AGBL4,AKAP11,ANK2,AP1AR,AP1G1,AP2B1,AP4E1,ARL15,ATP6V0A2,ATP6V1C2,B3GNT5,BCAS3,BDKRB2,C1QTNF7,C9ORF64,CA10,CADPS,CALD1,CAMK2A,CASP3,CASR,CCDC117,CCNT2,CD300LG,CDC37L1,CDC42BPB,CDCA7,CDON,CENPF,CEP170,CHL1,CHN1,CHST6,CLIP1,CNOT6,CPEB2,CSGALNACT1,CSNK1A1,CSRNP3,DDAH1,DDX46,DOLPP1,DRAM2,DYNC1LI2,EGR1,ELK4,ELL2,EML1,ENC1,ERG,EXOC6,FAM107B,FAM126A,FAM13B,FANCF,FGF18,FLVCR…
TF	Factor: HOXD13; motif: WNNAATAAWAY; match class: 1	TF:M08817_1	8.05014e-10	ABL1,ANK2,ARL15,ARMC1,ATF1,ATP2B2,AVL9,BNC2,C1QTNF7,C9ORF72,CCP110,CCPG1,CD2AP,CEP112,CEP170,CLOCK,COL12A1,COL25A1,CSGALNACT1,EFNA5,EML1,ENAH,EXOC6,FABP4,FAM114A2,FCRL4,FOXN3,GABRG2,GALNT2,GALNT3,GCC2,GDA,GPR65,GPX8,GSK3B,HEPHL1,HERC2,HHLA1,HOOK3,HSPA13,INHBA,ITPK1,KBTBD8,KIAA1211,LATS2,LGSN,LMO3,LRP6,LYSMD3,MAGI2,MAP9,MAPK10,MARK1,ME1,MICAL3,NDUFA4,NEBL,NID1,NRIP1,PCDH10,PCGF3,PCNP,PEX13,PHC3,PH…
TF	Factor: Oct-1; motif: TNTATGBTAATT	TF:M00248	9.80757e-10	AAK1,ABCC10,ABL1,ADAMTS6,AKTIP,ANK2,AP1G1,ARL4A,AVEN,AVL9,BEND4,BRWD3,C4ORF19,CA10,CALD1,CCNK,CDH11,CENPF,CEP112,CFL2,CLOCK,CNKSR2,CTHRC1,DIO2,DIP2C,DLGAP2,DOK5,DPP4,DPY19L1,DPY19L3,DSCC1,EDNRB,EHF,ENPP4,FABP4,FAM105B,FAM107B,FAM126A,FAM13B,FNDC3A,GABRA4,GALNT3,GALNT6,GAS2,GCG,GLCCI1,GLCE,GPR65,HERC2,HOOK3,IL1R1,INHBA,INTS2,ITCH,ITGA2,KATNAL1,KCNA4,KIAA0355,KIAA0825,KIAA1211,KIF1B,KLHL20,LCLAT1,L…
TF	Factor: Oct-1; motif: TNTATGBTAATT; match class: 0	TF:M00248_0	9.80757e-10	AAK1,ABCC10,ABL1,ADAMTS6,AKTIP,ANK2,AP1G1,ARL4A,AVEN,AVL9,BEND4,BRWD3,C4ORF19,CA10,CALD1,CCNK,CDH11,CENPF,CEP112,CFL2,CLOCK,CNKSR2,CTHRC1,DIO2,DIP2C,DLGAP2,DOK5,DPP4,DPY19L1,DPY19L3,DSCC1,EDNRB,EHF,ENPP4,FABP4,FAM105B,FAM107B,FAM126A,FAM13B,FNDC3A,GABRA4,GALNT3,GALNT6,GAS2,GCG,GLCCI1,GLCE,GPR65,HERC2,HOOK3,IL1R1,INHBA,INTS2,ITCH,ITGA2,KATNAL1,KCNA4,KIAA0355,KIAA0825,KIAA1211,KIF1B,KLHL20,LCLAT1,L…
TF	Factor: Sox-9; motif: MACARWGNNNYCNTTNW	TF:M08838	9.88075e-10	AAK1,ABCA1,ABCA3,ADAM9,ADAMTS6,ADAMTS9,AFF2,AK2,AKAP11,AMOT,ANKRD22,ANO5,AP1G1,AP2B1,APLNR,ARHGEF12,ARHGEF6,ARL15,ASB3,ATF1,ATG2B,ATP2B2,ATP6V1C2,ATP8B1,ATXN1,AVL9,B3GAT1,B3GNT5,BCAS2,BCL2L11,BCLAF1,BMPR2,BNC2,BNIP3L,BRWD3,BTBD3,C1GALT1,C9ORF64,CACNA1C,CADM1,CALCOCO2,CALCRL,CALD1,CBLL1,CCNE2,CCP110,CDH11,CELF1,CEP112,CEP350,CHIC1,CHL1,CHMP2B,CHN1,CHORDC1,CLCN5,CLIP1,CLK4,CLRN1,CNGB3,COL25A1,CREB3…
TF	Factor: Sox-9; motif: MACARWGNNNYCNTTNW; match class: 0	TF:M08838_0	9.88075e-10	AAK1,ABCA1,ABCA3,ADAM9,ADAMTS6,ADAMTS9,AFF2,AK2,AKAP11,AMOT,ANKRD22,ANO5,AP1G1,AP2B1,APLNR,ARHGEF12,ARHGEF6,ARL15,ASB3,ATF1,ATG2B,ATP2B2,ATP6V1C2,ATP8B1,ATXN1,AVL9,B3GAT1,B3GNT5,BCAS2,BCL2L11,BCLAF1,BMPR2,BNC2,BNIP3L,BRWD3,BTBD3,C1GALT1,C9ORF64,CACNA1C,CADM1,CALCOCO2,CALCRL,CALD1,CBLL1,CCNE2,CCP110,CDH11,CELF1,CEP112,CEP350,CHIC1,CHL1,CHMP2B,CHN1,CHORDC1,CLCN5,CLIP1,CLK4,CLRN1,CNGB3,COL25A1,CREB3…
TF	Factor: E2A; motif: CACCTGNY	TF:M00973	1.30222e-09	ACVR2A,ADAMTS14,ADAMTS3,ADAMTS5,ADARB1,ADNP,AFF3,AKTIP,AMOTL2,AP1AR,AP1G1,ASCC3,ATP7A,ATP8A1,BCAS3,BCCIP,BMP7,BMPER,C9ORF72,CACHD1,CADM1,CADM2,CASKIN2,CCNE2,CCPG1,CDK19,CEP350,CFDP1,CFL2,CHD5,CHMP7,CHURC1,CLTC,CMTM4,COPS7B,CPE,CRKL,CRMP1,CSGALNACT1,CSRNP3,CTTNBP2NL,CUL3,CXORF21,DCAF5,DCDC2,DCTN4,DDX46,DENND5B,DEXI,DGKD,DGKE,DNAJB2,DNAJC9,DNM1L,DOK5,DOLPP1,DPYSL2,DRAM1,DRD1,DSCC1,E2F3,E2F5,EEF2K,E…
TF	Factor: E2A; motif: CACCTGNY; match class: 0	TF:M00973_0	1.30222e-09	ACVR2A,ADAMTS14,ADAMTS3,ADAMTS5,ADARB1,ADNP,AFF3,AKTIP,AMOTL2,AP1AR,AP1G1,ASCC3,ATP7A,ATP8A1,BCAS3,BCCIP,BMP7,BMPER,C9ORF72,CACHD1,CADM1,CADM2,CASKIN2,CCNE2,CCPG1,CDK19,CEP350,CFDP1,CFL2,CHD5,CHMP7,CHURC1,CLTC,CMTM4,COPS7B,CPE,CRKL,CRMP1,CSGALNACT1,CSRNP3,CTTNBP2NL,CUL3,CXORF21,DCAF5,DCDC2,DCTN4,DDX46,DENND5B,DEXI,DGKD,DGKE,DNAJB2,DNAJC9,DNM1L,DOK5,DOLPP1,DPYSL2,DRAM1,DRD1,DSCC1,E2F3,E2F5,EEF2K,E…
TF	Factor: ATF2:c-Jun; motif: TGACGTYA	TF:M00041	1.35806e-09	AAK1,ADNP,AFAP1L2,AIDA,AKAP10,ANKRA2,ANKRD22,AQP9,ARFIP2,ARID1A,ARMC1,ARPP19,ATF1,ATG2B,ATG5,ATP2B2,ATP6V0A2,ATP7A,ATRN,B3GAT1,B4GALT1,BDKRB2,BET1L,BRAP,C1GALT1,C1QTNF7,C4ORF19,C9ORF64,C9ORF72,CACNA1C,CACNA2D2,CACNB2,CADM1,CALCOCO2,CALD1,CBX1,CCDC85A,CCNJ,CCNK,CDH11,CDK12,CFL2,CHD5,CHL1,CHMP2B,CLCN5,CLK4,CNOT6,CPE,CPEB2,CTSO,DCDC2,DCHS1,DCTN4,DDX52,DENND1B,DENND5B,DGCR8,DICER1,DIO2,DLGAP1,DLGAP2,…
TF	Factor: ATF2:c-Jun; motif: TGACGTYA; match class: 0	TF:M00041_0	1.35806e-09	AAK1,ADNP,AFAP1L2,AIDA,AKAP10,ANKRA2,ANKRD22,AQP9,ARFIP2,ARID1A,ARMC1,ARPP19,ATF1,ATG2B,ATG5,ATP2B2,ATP6V0A2,ATP7A,ATRN,B3GAT1,B4GALT1,BDKRB2,BET1L,BRAP,C1GALT1,C1QTNF7,C4ORF19,C9ORF64,C9ORF72,CACNA1C,CACNA2D2,CACNB2,CADM1,CALCOCO2,CALD1,CBX1,CCDC85A,CCNJ,CCNK,CDH11,CDK12,CFL2,CHD5,CHL1,CHMP2B,CLCN5,CLK4,CNOT6,CPE,CPEB2,CTSO,DCDC2,DCHS1,DCTN4,DDX52,DENND1B,DENND5B,DGCR8,DICER1,DIO2,DLGAP1,DLGAP2,…
[truncated: 408 more rows]
