# Supplementary material for: Epigenetic Factor MicroRNAs Likely Mediate Vaccine Protection Efficacy against Lymphomas in Response to Tumor Virus Infection in Chickens through Target Gene Involved Signaling Pathways
Source: Vet Sci. 2024 Mar 22;11(4):139. doi: 10.3390/vetsci11040139 (PMC11053969; doi:10.3390/vetsci11040139)
Supplement: Supplementary file 1 [file vetsci-11-00139-s001.zip › Table S13. GO terms enrichment of predicted target genes of differentially expressed miRNAs between lines 63 and 72 in response to Rispens and MDV inoculation.xlsx]

## Sheet: gProfiler_ggallus_12-8-2019_10-
Source	Term_name	Term_id	Adjusted_p_value	Intersections
GO:MF	molecular_function	GO:0003674	1.25182e-291	A1CF,A4GNT,AACS,AAK1,AARS2,ABAT,ABCA1,ABCA3,ABCC10,ABCC5,ABCC9,ABCD3,ABCG4,ABHD2,ABI2,ABL1,ABL2,ABR,ACACA,ACADSB,ACAP2,ACBD3,ACBD5,ACE2,ACOX3,ACTBL2,ACTR2,ACVR1,ACVR1C,ACVR2B,ADAM10,ADAM11,ADAM28,ADAM33,ADAM9,ADAMTS14,ADAMTS15,ADAMTS18,ADAMTS3,ADAMTS5,ADAMTS6,ADAMTS9,ADAR,ADARB1,ADCY1,ADCY2,ADCY6,ADCY9,ADCYAP1,ADCYAP1R1,ADD2,ADH5,ADI1,ADIPOQ,ADIPOR2,ADPGK,ADPRH,ADRA2A,ADRB1,ADSS,AFAP1L1,AFAP1L2,A…
GO:MF	binding	GO:0005488	1.44825e-232	A1CF,AAK1,AARS2,ABAT,ABCA1,ABCA3,ABCC10,ABCC5,ABCC9,ABCD3,ABCG4,ABI2,ABL1,ABL2,ABR,ACACA,ACADSB,ACAP2,ACBD3,ACBD5,ACE2,ACOX3,ACTBL2,ACTR2,ACVR1,ACVR1C,ACVR2B,ADAM10,ADAM9,ADAMTS14,ADAMTS15,ADAMTS5,ADAMTS9,ADAR,ADARB1,ADCY1,ADCY2,ADCY6,ADCY9,ADCYAP1,ADCYAP1R1,ADD2,ADH5,ADI1,ADIPOQ,ADIPOR2,ADPRH,ADRA2A,ADRB1,ADSS,AFAP1L1,AFAP1L2,AFF1,AFF2,AFF3,AFF4,AGAP3,AGBL4,AGFG1,AGPS,AHR,AIDA,AK2,AK3,AKAP10,AKA…
GO:MF	protein binding	GO:0005515	5.89415e-142	AAK1,ABCA1,ABCD3,ABCG4,ABI2,ABL1,ABL2,ABR,ACACA,ACAP2,ACBD3,ACTR2,ACVR1,ACVR2B,ADAM10,ADAM9,ADCY6,ADCYAP1,ADD2,ADH5,ADIPOQ,ADIPOR2,ADRA2A,ADRB1,AFAP1L1,AFAP1L2,AGAP3,AHR,AIDA,AKAP10,AKAP13,AKAP5,AKAP7,ALG2,AMBRA1,AMIGO3,AMOT,AMOTL1,ANGPT1,ANKFY1,ANKRA2,ANKRD22,ANKRD40,ANKRD44,ANKRD49,ANKRD50,ANKRD52,ANKRD6,ANKS4B,ANO1,ANO3,ANO5,ANO6,ANP32A,ANP32B,ANP32E,ANTXR1,ANXA7,AP1B1,APBB2,APPBP2,AQP1,ARF4,A…
GO:MF	ion binding	GO:0043167	2.9909e-70	AAK1,AARS2,ABAT,ABCA1,ABCA3,ABCC10,ABCC5,ABCC9,ABCD3,ABCG4,ABL1,ABL2,ACACA,ACADSB,ACAP2,ACBD3,ACBD5,ACE2,ACOX3,ACTBL2,ACTR2,ACVR1,ACVR1C,ACVR2B,ADAMTS14,ADAMTS15,ADAMTS5,ADAMTS9,ADCY1,ADCY2,ADCY6,ADH5,ADI1,ADIPOQ,ADPRH,ADSS,AGAP3,AGBL4,AGFG1,AGPS,AIDA,AK2,AK3,AKT3,ALPK2,ALPK3,ANKFY1,ANTXR2,ANXA7,AOX1,ARF1,ARF3,ARF4,ARFIP1,ARHGAP5,ARIH2,ARL10,ARL11,ARL3,ARL4A,ARL4C,ARL8A,ARMC1,ASAP2,ASCC3,ATAD2B,A…
GO:MF	organic cyclic compound binding	GO:0097159	3.21685e-63	A1CF,AAK1,AARS2,ABAT,ABCA1,ABCA3,ABCC10,ABCC5,ABCC9,ABCD3,ABCG4,ABL1,ABL2,ACACA,ACADSB,ACBD3,ACBD5,ACOX3,ACTBL2,ACTR2,ACVR1,ACVR1C,ACVR2B,ADAR,ADARB1,ADCY1,ADCY2,ADCY6,ADCY9,ADRA2A,ADRB1,ADSS,AFF1,AFF2,AFF3,AFF4,AGAP3,AGBL4,AGPS,AHR,AK2,AK3,AKT3,ALPK2,ALPK3,AOX1,ARC,ARF1,ARF3,ARF4,ARHGAP5,ARID1A,ARID2,ARID3B,ARID5B,ARL10,ARL11,ARL3,ARL4A,ARL4C,ARL8A,ASCC3,ASXL1,ATAD2B,ATF1,ATF3,ATF7,ATL2,ATMIN,AT…
GO:MF	heterocyclic compound binding	GO:1901363	1.39417e-60	A1CF,AAK1,AARS2,ABAT,ABCA1,ABCA3,ABCC10,ABCC5,ABCC9,ABCD3,ABCG4,ABL1,ABL2,ACACA,ACADSB,ACBD3,ACBD5,ACOX3,ACTBL2,ACTR2,ACVR1,ACVR1C,ACVR2B,ADAR,ADARB1,ADCY1,ADCY2,ADCY6,ADCY9,ADSS,AFF1,AFF2,AFF3,AFF4,AGAP3,AGBL4,AGPS,AHR,AK2,AK3,AKT3,ALPK2,ALPK3,AOX1,ARC,ARF1,ARF3,ARF4,ARHGAP5,ARID1A,ARID2,ARID3B,ARID5B,ARL10,ARL11,ARL3,ARL4A,ARL4C,ARL8A,ASCC3,ASXL1,ATAD2B,ATF1,ATF3,ATF7,ATL2,ATMIN,ATOH8,ATP10A,AT…
GO:MF	catalytic activity	GO:0003824	8.04126e-49	A4GNT,AACS,AAK1,AARS2,ABAT,ABCA1,ABCA3,ABCC10,ABCC5,ABCC9,ABCD3,ABCG4,ABHD2,ABL1,ABL2,ACACA,ACADSB,ACE2,ACOX3,ACVR1,ACVR1C,ACVR2B,ADAM10,ADAM11,ADAM28,ADAM33,ADAM9,ADAMTS14,ADAMTS15,ADAMTS18,ADAMTS3,ADAMTS5,ADAMTS6,ADAMTS9,ADAR,ADARB1,ADCY1,ADCY2,ADCY6,ADCY9,ADH5,ADI1,ADPGK,ADPRH,ADSS,AGAP3,AGBL4,AGPAT5,AGPS,AHCY,AK2,AK3,AKAP13,AKR1D1,AKT3,ALG2,ALG6,ALG9,ALKBH1,ALPK2,ALPK3,ANGEL1,AOX1,ARHGAP5,ARI…
GO:MF	catalytic activity, acting on a protein	GO:0140096	9.66191e-43	AAK1,ABL1,ABL2,ACE2,ACVR1,ACVR1C,ACVR2B,ADAM10,ADAM11,ADAM28,ADAM33,ADAM9,ADAMTS14,ADAMTS15,ADAMTS18,ADAMTS3,ADAMTS5,ADAMTS6,ADAMTS9,AGBL4,AKAP13,AKT3,ALPK2,ALPK3,ARIH2,ASB2,ASB4,ASPH,ATXN3,AXL,BACE1,BMPR1A,BMPR2,BRAF,BRAP,CAB39L,CAMK1G,CAMK2A,CAMK4,CAMKK2,CAPN7,CASP14,CASP3,CBL,CBLB,CCND2,CCNE1,CCNG1,CCNI2,CCNJ,CCNJL,CCNK,CDC14B,CDC42BPA,CDC7,CDK1,CDK12,CDK17,CDK19,CDK6,CDK9,CELA2A,CHFR,CHUK,CLK…
GO:MF	anion binding	GO:0043168	1.58838e-40	AAK1,AARS2,ABAT,ABCA1,ABCA3,ABCC10,ABCC5,ABCC9,ABCD3,ABCG4,ABL1,ABL2,ACACA,ACADSB,ACBD3,ACBD5,ACOX3,ACTBL2,ACTR2,ACVR1,ACVR1C,ACVR2B,ADAMTS15,ADAMTS5,ADCY1,ADCY2,ADCY6,ADH5,ADIPOQ,ADSS,AGAP3,AGPS,AIDA,AK2,AK3,AKT3,ALPK2,ALPK3,ANKFY1,ANXA7,AOX1,ARF1,ARF3,ARF4,ARFIP1,ARHGAP5,ARL10,ARL11,ARL3,ARL4A,ARL4C,ARL8A,ASCC3,ATAD2B,ATL2,ATP10A,ATP10D,ATP11A,ATP11B,ATP13A3,ATP1B1,ATP2B2,ATP2B4,ATP2C1,ATP5B,AT…
GO:MF	transferase activity	GO:0016740	7.38421e-40	A4GNT,AAK1,ABAT,ABL1,ABL2,ACVR1,ACVR1C,ACVR2B,ADPGK,AGPAT5,AGPS,AK2,AK3,AKAP13,AKT3,ALG2,ALG6,ALG9,ALPK2,ALPK3,ARIH2,ASB2,ASB4,ATG12,ATG5,ATG7,AXL,B3GALNT2,B3GAT1,B3GNT7,B3GNT9,B4GALT1,B4GALT3,B4GALT4,BCAT1,BMPR1A,BMPR2,BRAF,BRAP,CAB39L,CAMK1G,CAMK2A,CAMK4,CAMKK2,CBL,CBLB,CCND2,CCNE1,CCNG1,CCNI2,CCNJ,CCNJL,CCNK,CDC42BPA,CDC7,CDK1,CDK12,CDK17,CDK19,CDK6,CDK9,CDS1,CERS6,CHFR,CHKA,CHST11,CHST15,CHSY…
GO:MF	enzyme binding	GO:0019899	8.14855e-37	ABCA1,ABL1,ABR,ACVR1,ADAM10,ADCY6,ADD2,ADRA2A,ADRB1,AKAP13,AKAP5,AMBRA1,ANGPT1,ANKFY1,ANKRA2,AP1B1,ARFGEF1,ARFGEF2,ARHGAP17,ARHGEF11,ARHGEF12,ARHGEF17,ARHGEF37,ARHGEF6,ARPP19,ASB4,ATG14,ATP1B1,ATXN3,BICD2,BMPR2,C9ORF72,CAMK2N1,CASP8AP2,CAST,CBL,CBLB,CBX5,CCBE1,CCND2,CCNE1,CCNG1,CCNI2,CCNJ,CCNJL,CCNK,CCNY,CDC27,CDC42EP3,CDC42SE1,CDK12,CFTR,CNTLN,COL1A1,CREB1,CRK,CTTNBP2NL,CUL1,CUL3,CUL5,CYLD,CYTH3…
GO:MF	metal ion binding	GO:0046872	3.9241e-36	AARS2,ABL1,ABL2,ACACA,ACAP2,ACE2,ACVR1,ACVR2B,ADAMTS14,ADAMTS15,ADAMTS5,ADAMTS9,ADCY1,ADCY2,ADCY6,ADH5,ADI1,ADPRH,ADSS,AGAP3,AGBL4,AGFG1,ANKFY1,ANTXR2,ANXA7,AOX1,ARIH2,ARL3,ARMC1,ASAP2,ATOX1,ATP10A,ATP10D,ATP11A,ATP11B,ATP13A3,ATP1B1,ATP7A,ATP8A1,ATP8B1,ATRX,ATXN7L3,B3GAT1,BRAF,BRAP,BRD1,BRIP1,CA8,CABP7,CACNA1E,CALB2,CALM1,CALN1,CALU,CARNS1,CASQ2,CASR,CAT,CBFA2T2,CBFA2T3,CBL,CBLB,CCBE1,CD93,CDC42…
GO:MF	cation binding	GO:0043169	7.54746e-36	AARS2,ABCA1,ABL1,ABL2,ACACA,ACAP2,ACE2,ACVR1,ACVR2B,ADAMTS14,ADAMTS15,ADAMTS5,ADAMTS9,ADCY1,ADCY2,ADCY6,ADH5,ADI1,ADPRH,ADSS,AGAP3,AGBL4,AGFG1,ANKFY1,ANTXR2,ANXA7,AOX1,ARIH2,ARL3,ARMC1,ASAP2,ATOX1,ATP10A,ATP10D,ATP11A,ATP11B,ATP13A3,ATP1B1,ATP7A,ATP8A1,ATP8B1,ATRX,ATXN7L3,B3GAT1,BRAF,BRAP,BRD1,BRIP1,CA8,CABP7,CACNA1E,CALB2,CALM1,CALN1,CALU,CARNS1,CASQ2,CASR,CAT,CBFA2T2,CBFA2T3,CBL,CBLB,CCBE1,CD93…
GO:MF	carbohydrate derivative binding	GO:0097367	1.95536e-34	AAK1,AARS2,ABCA1,ABCA3,ABCC10,ABCC5,ABCC9,ABCD3,ABCG4,ABL1,ABL2,ACACA,ACBD3,ACBD5,ACTBL2,ACTR2,ACVR1,ACVR1C,ACVR2B,ADAMTS15,ADAMTS5,ADCY1,ADCY2,ADCY6,ADIPOQ,ADSS,AGAP3,AK2,AK3,AKT3,ALPK2,ALPK3,ARF1,ARF3,ARF4,ARHGAP5,ARL10,ARL11,ARL3,ARL4A,ARL4C,ARL8A,ASCC3,ATAD2B,ATL2,ATP10A,ATP10D,ATP11A,ATP11B,ATP13A3,ATP1B1,ATP2B2,ATP2B4,ATP2C1,ATP5B,ATP6V1B2,ATP7A,ATP8A1,ATP8B1,ATRX,AXL,BMPR1A,BMPR2,BRAF,BRIP…
GO:MF	small molecule binding	GO:0036094	1.27158e-31	AAK1,AARS2,ABAT,ABCA1,ABCA3,ABCC10,ABCC5,ABCC9,ABCD3,ABCG4,ABL1,ABL2,ACACA,ACADSB,ACBD3,ACBD5,ACOX3,ACTBL2,ACTR2,ACVR1,ACVR1C,ACVR2B,ADCY1,ADCY2,ADCY6,ADCY9,ADH5,ADIPOQ,ADSS,AGAP3,AGPS,AK2,AK3,AKT3,ALPK2,ALPK3,AOX1,ARF1,ARF3,ARF4,ARHGAP5,ARL10,ARL11,ARL3,ARL4A,ARL4C,ARL8A,ASCC3,ATAD2B,ATL2,ATP10A,ATP10D,ATP11A,ATP11B,ATP13A3,ATP1B1,ATP2B2,ATP2B4,ATP2C1,ATP5B,ATP6V1B2,ATP7A,ATP8A1,ATP8B1,ATRX,AXL,…
GO:MF	nucleotide binding	GO:0000166	1.46066e-31	AAK1,AARS2,ABCA1,ABCA3,ABCC10,ABCC5,ABCC9,ABCD3,ABCG4,ABL1,ABL2,ACACA,ACADSB,ACBD3,ACBD5,ACOX3,ACTBL2,ACTR2,ACVR1,ACVR1C,ACVR2B,ADCY1,ADCY2,ADCY6,ADCY9,ADSS,AGAP3,AGPS,AK2,AK3,AKT3,ALPK2,ALPK3,AOX1,ARF1,ARF3,ARF4,ARHGAP5,ARL10,ARL11,ARL3,ARL4A,ARL4C,ARL8A,ASCC3,ATAD2B,ATL2,ATP10A,ATP10D,ATP11A,ATP11B,ATP13A3,ATP1B1,ATP2B2,ATP2B4,ATP2C1,ATP5B,ATP6V1B2,ATP7A,ATP8A1,ATP8B1,ATRX,AXL,BMPR1A,BMPR2,BRAF…
GO:MF	nucleoside phosphate binding	GO:1901265	1.46066e-31	AAK1,AARS2,ABCA1,ABCA3,ABCC10,ABCC5,ABCC9,ABCD3,ABCG4,ABL1,ABL2,ACACA,ACADSB,ACBD3,ACBD5,ACOX3,ACTBL2,ACTR2,ACVR1,ACVR1C,ACVR2B,ADCY1,ADCY2,ADCY6,ADCY9,ADSS,AGAP3,AGPS,AK2,AK3,AKT3,ALPK2,ALPK3,AOX1,ARF1,ARF3,ARF4,ARHGAP5,ARL10,ARL11,ARL3,ARL4A,ARL4C,ARL8A,ASCC3,ATAD2B,ATL2,ATP10A,ATP10D,ATP11A,ATP11B,ATP13A3,ATP1B1,ATP2B2,ATP2B4,ATP2C1,ATP5B,ATP6V1B2,ATP7A,ATP8A1,ATP8B1,ATRX,AXL,BMPR1A,BMPR2,BRAF…
GO:MF	phosphotransferase activity, alcohol group as acceptor	GO:0016773	1.80399e-31	AAK1,ABL1,ABL2,ACVR1,ACVR1C,ACVR2B,ADPGK,AKAP13,AKT3,ALPK2,ALPK3,AXL,BMPR1A,BMPR2,BRAF,CAB39L,CAMK1G,CAMK2A,CAMK4,CAMKK2,CCND2,CCNE1,CCNG1,CCNI2,CCNJ,CCNJL,CCNK,CDC42BPA,CDC7,CDK1,CDK12,CDK17,CDK19,CDK6,CDK9,CHKA,CHUK,CLK4,CSNK1A1,CSNK1E,CSNK1G1,DCLK1,DDR1,DGKB,DGKD,DGKE,DGKG,DGKQ,DSTYK,DYRK1A,DYRK2,EEF2K,EFEMP1,EIF2AK1,EPHA3,EPHA5,EPHA7,ERBB4,FAM20B,FGFR1,FGFR3,FLT1,FLT4,GLYCTK,GNE,GRK5,GRK6,GSK…
GO:MF	ribonucleotide binding	GO:0032553	2.66638e-31	AAK1,AARS2,ABCA1,ABCA3,ABCC10,ABCC5,ABCC9,ABCD3,ABCG4,ABL1,ABL2,ACACA,ACBD3,ACBD5,ACTBL2,ACTR2,ACVR1,ACVR1C,ACVR2B,ADCY1,ADCY2,ADCY6,ADSS,AGAP3,AK2,AK3,AKT3,ALPK2,ALPK3,ARF1,ARF3,ARF4,ARHGAP5,ARL10,ARL11,ARL3,ARL4A,ARL4C,ARL8A,ASCC3,ATAD2B,ATL2,ATP10A,ATP10D,ATP11A,ATP11B,ATP13A3,ATP1B1,ATP2B2,ATP2B4,ATP2C1,ATP5B,ATP6V1B2,ATP7A,ATP8A1,ATP8B1,ATRX,AXL,BMPR1A,BMPR2,BRAF,BRIP1,CAMK1G,CAMK2A,CAMK4,CA…
GO:MF	kinase activity	GO:0016301	5.01377e-31	AAK1,ABL1,ABL2,ACVR1,ACVR1C,ACVR2B,ADPGK,AK2,AK3,AKAP13,AKT3,ALPK2,ALPK3,AXL,BMPR1A,BMPR2,BRAF,CAB39L,CAMK1G,CAMK2A,CAMK4,CAMKK2,CCND2,CCNE1,CCNG1,CCNI2,CCNJ,CCNJL,CCNK,CDC42BPA,CDC7,CDK1,CDK12,CDK17,CDK19,CDK6,CDK9,CHKA,CHUK,CLK4,COL4A3BP,CSNK1A1,CSNK1E,CSNK1G1,DCLK1,DDR1,DGKB,DGKD,DGKE,DGKG,DGKQ,DSTYK,DUSP6,DYRK1A,DYRK2,EEF2K,EFEMP1,EIF2AK1,EPHA3,EPHA5,EPHA7,ERBB4,FGFR1,FGFR3,FLT1,FLT4,GLYCTK,G…
GO:MF	purine ribonucleotide binding	GO:0032555	6.6751e-31	AAK1,AARS2,ABCA1,ABCA3,ABCC10,ABCC5,ABCC9,ABCD3,ABCG4,ABL1,ABL2,ACACA,ACBD3,ACBD5,ACTBL2,ACTR2,ACVR1,ACVR1C,ACVR2B,ADCY1,ADCY2,ADCY6,ADSS,AGAP3,AK2,AK3,AKT3,ALPK2,ALPK3,ARF1,ARF3,ARF4,ARHGAP5,ARL10,ARL11,ARL3,ARL4A,ARL4C,ARL8A,ASCC3,ATAD2B,ATL2,ATP10A,ATP10D,ATP11A,ATP11B,ATP13A3,ATP1B1,ATP2B2,ATP2B4,ATP2C1,ATP5B,ATP6V1B2,ATP7A,ATP8A1,ATP8B1,ATRX,AXL,BMPR1A,BMPR2,BRAF,BRIP1,CAMK1G,CAMK2A,CAMK4,CA…
GO:MF	purine nucleotide binding	GO:0017076	2.33382e-30	AAK1,AARS2,ABCA1,ABCA3,ABCC10,ABCC5,ABCC9,ABCD3,ABCG4,ABL1,ABL2,ACACA,ACBD3,ACBD5,ACTBL2,ACTR2,ACVR1,ACVR1C,ACVR2B,ADCY1,ADCY2,ADCY6,ADSS,AGAP3,AK2,AK3,AKT3,ALPK2,ALPK3,ARF1,ARF3,ARF4,ARHGAP5,ARL10,ARL11,ARL3,ARL4A,ARL4C,ARL8A,ASCC3,ATAD2B,ATL2,ATP10A,ATP10D,ATP11A,ATP11B,ATP13A3,ATP1B1,ATP2B2,ATP2B4,ATP2C1,ATP5B,ATP6V1B2,ATP7A,ATP8A1,ATP8B1,ATRX,AXL,BMPR1A,BMPR2,BRAF,BRIP1,CAMK1G,CAMK2A,CAMK4,CA…
GO:MF	purine ribonucleoside triphosphate binding	GO:0035639	2.13055e-29	AAK1,AARS2,ABCA1,ABCA3,ABCC10,ABCC5,ABCC9,ABCD3,ABCG4,ABL1,ABL2,ACACA,ACTBL2,ACTR2,ACVR1,ACVR1C,ACVR2B,ADCY1,ADCY2,ADCY6,ADSS,AGAP3,AK2,AK3,AKT3,ALPK2,ALPK3,ARF1,ARF3,ARF4,ARHGAP5,ARL10,ARL11,ARL3,ARL4A,ARL4C,ARL8A,ASCC3,ATAD2B,ATL2,ATP10A,ATP10D,ATP11A,ATP11B,ATP13A3,ATP1B1,ATP2B2,ATP2B4,ATP2C1,ATP5B,ATP6V1B2,ATP7A,ATP8A1,ATP8B1,ATRX,AXL,BMPR1A,BMPR2,BRAF,BRIP1,CAMK1G,CAMK2A,CAMK4,CAMKK2,CARNS1,…
GO:MF	transferase activity, transferring phosphorus-containing groups	GO:0016772	1.79871e-28	AAK1,ABL1,ABL2,ACVR1,ACVR1C,ACVR2B,ADPGK,AK2,AK3,AKAP13,AKT3,ALPK2,ALPK3,AXL,BMPR1A,BMPR2,BRAF,CAB39L,CAMK1G,CAMK2A,CAMK4,CAMKK2,CCND2,CCNE1,CCNG1,CCNI2,CCNJ,CCNJL,CCNK,CDC42BPA,CDC7,CDK1,CDK12,CDK17,CDK19,CDK6,CDK9,CDS1,CHKA,CHUK,CLK4,COL4A3BP,CSNK1A1,CSNK1E,CSNK1G1,DCLK1,DDR1,DGKB,DGKD,DGKE,DGKG,DGKQ,DSTYK,DUSP6,DYRK1A,DYRK2,EEF2K,EFEMP1,EIF2AK1,EPHA3,EPHA5,EPHA7,ERBB4,FAM20B,FAM46A,FAM46C,FAM4…
GO:MF	protein kinase activity	GO:0004672	6.75305e-28	AAK1,ABL1,ABL2,ACVR1,ACVR1C,ACVR2B,AKAP13,AKT3,ALPK2,ALPK3,AXL,BMPR1A,BMPR2,BRAF,CAB39L,CAMK1G,CAMK2A,CAMK4,CAMKK2,CCND2,CCNE1,CCNG1,CCNI2,CCNJ,CCNJL,CCNK,CDC42BPA,CDC7,CDK1,CDK12,CDK17,CDK19,CDK6,CDK9,CHUK,CLK4,CSNK1A1,CSNK1E,CSNK1G1,DCLK1,DDR1,DSTYK,DYRK1A,DYRK2,EEF2K,EFEMP1,EIF2AK1,EPHA3,EPHA5,EPHA7,ERBB4,FGFR1,FGFR3,FLT1,FLT4,GRK5,GRK6,GSK3B,HIPK1,HIPK2,IGF1R,KSR1,KSR2,LATS2,LRRK1,LRRK2,LYN,M…
GO:MF	adenyl ribonucleotide binding	GO:0032559	2.15387e-23	AAK1,AARS2,ABCA1,ABCA3,ABCC10,ABCC5,ABCC9,ABCD3,ABCG4,ABL1,ABL2,ACACA,ACBD3,ACBD5,ACTBL2,ACTR2,ACVR1,ACVR1C,ACVR2B,ADCY1,ADCY2,ADCY6,AK2,AK3,AKT3,ALPK2,ALPK3,ASCC3,ATAD2B,ATP10A,ATP10D,ATP11A,ATP11B,ATP13A3,ATP1B1,ATP2B2,ATP2B4,ATP2C1,ATP5B,ATP6V1B2,ATP7A,ATP8A1,ATP8B1,ATRX,AXL,BMPR1A,BMPR2,BRAF,BRIP1,CAMK1G,CAMK2A,CAMK4,CAMKK2,CARNS1,CDC42BPA,CDC7,CDK1,CDK12,CDK17,CDK19,CDK6,CDK9,CFTR,CHD5,CHORD…
GO:MF	nucleic acid binding	GO:0003676	2.25628e-23	A1CF,AARS2,ABL1,ADAR,ADARB1,AFF1,AFF2,AFF3,AFF4,AGBL4,AHR,ARC,ARID1A,ARID2,ARID3B,ARID5B,ASCC3,ASXL1,ATF1,ATF3,ATF7,ATMIN,ATOH8,ATXN1,ATXN1L,BACH2,BASP1,BCL11A,BCLAF1,BEND3,BNC2,BOLL,BRAP,BRIP1,CASP8AP2,CASZ1,CBFB,CBX7,CELF1,CELF2,CERS6,CHTF8,CLOCK,CNOT4,CNOT7,CNP,CPEB1,CPEB3,CPEB4,CPSF2,CPSF6,CREB1,CREB3L2,CRNKL1,CSDC2,CSRNP3,CTC1,CTIF,CUX1,DBF4,DCP2,DDX1,DDX23,DDX46,DDX5,DEDD,DGCR8,DICER1,DIS3,…
GO:MF	adenyl nucleotide binding	GO:0030554	4.25386e-23	AAK1,AARS2,ABCA1,ABCA3,ABCC10,ABCC5,ABCC9,ABCD3,ABCG4,ABL1,ABL2,ACACA,ACBD3,ACBD5,ACTBL2,ACTR2,ACVR1,ACVR1C,ACVR2B,ADCY1,ADCY2,ADCY6,AK2,AK3,AKT3,ALPK2,ALPK3,ASCC3,ATAD2B,ATP10A,ATP10D,ATP11A,ATP11B,ATP13A3,ATP1B1,ATP2B2,ATP2B4,ATP2C1,ATP5B,ATP6V1B2,ATP7A,ATP8A1,ATP8B1,ATRX,AXL,BMPR1A,BMPR2,BRAF,BRIP1,CAMK1G,CAMK2A,CAMK4,CAMKK2,CARNS1,CDC42BPA,CDC7,CDK1,CDK12,CDK17,CDK19,CDK6,CDK9,CFTR,CHD5,CHORD…
GO:MF	ATP binding	GO:0005524	5.60388e-23	AAK1,AARS2,ABCA1,ABCA3,ABCC10,ABCC5,ABCC9,ABCD3,ABCG4,ABL1,ABL2,ACACA,ACTBL2,ACTR2,ACVR1,ACVR1C,ACVR2B,ADCY1,ADCY2,ADCY6,AK2,AK3,AKT3,ALPK2,ALPK3,ASCC3,ATAD2B,ATP10A,ATP10D,ATP11A,ATP11B,ATP13A3,ATP1B1,ATP2B2,ATP2B4,ATP2C1,ATP5B,ATP6V1B2,ATP7A,ATP8A1,ATP8B1,ATRX,AXL,BMPR1A,BMPR2,BRAF,BRIP1,CAMK1G,CAMK2A,CAMK4,CAMKK2,CARNS1,CDC42BPA,CDC7,CDK1,CDK12,CDK17,CDK19,CDK6,CDK9,CFTR,CHD5,CHORDC1,CHUK,CLK4…
GO:MF	protein serine/threonine kinase activity	GO:0004674	2.32991e-22	AAK1,ACVR1,ACVR1C,ACVR2B,AKAP13,AKT3,ALPK2,ALPK3,BMPR1A,BMPR2,BRAF,CAB39L,CAMK1G,CAMK2A,CAMK4,CAMKK2,CCNK,CDC42BPA,CDC7,CDK1,CDK12,CDK17,CDK19,CDK6,CDK9,CLK4,CSNK1A1,CSNK1E,CSNK1G1,DCLK1,DYRK1A,DYRK2,EEF2K,EIF2AK1,GRK5,GRK6,GSK3B,HIPK1,HIPK2,LATS2,LRRK2,MAP2K3,MAP2K4,MAP2K6,MAP3K1,MAP3K12,MAP3K3,MAP4K3,MAP4K4,MAPK1,MAPK14,MAPK6,MAPK9,MAPKAPK2,MARK1,MAST4,MKNK2,MYLK,NEK1,NEK7,NUAK1,PAK3,PAK4,PDIK1…
GO:MF	drug binding	GO:0008144	3.51648e-20	AAK1,AARS2,ABAT,ABCA1,ABCA3,ABCC10,ABCC5,ABCC9,ABCD3,ABCG4,ABL1,ABL2,ACACA,ACTBL2,ACTR2,ACVR1,ACVR1C,ACVR2B,ADCY1,ADCY2,ADCY6,AK2,AK3,AKT3,ALPK2,ALPK3,ASCC3,ATAD2B,ATP10A,ATP10D,ATP11A,ATP11B,ATP13A3,ATP1B1,ATP2B2,ATP2B4,ATP2C1,ATP5B,ATP6V1B2,ATP7A,ATP8A1,ATP8B1,ATRX,AXL,BMPR1A,BMPR2,BRAF,BRIP1,CAMK1G,CAMK2A,CAMK4,CAMKK2,CARNS1,CDC42BPA,CDC7,CDK1,CDK12,CDK17,CDK19,CDK6,CDK9,CFTR,CHD5,CHIA,CHKA,CH…
GO:MF	molecular function regulator	GO:0098772	2.82394e-19	ABR,ACAP2,ADCYAP1,ADIPOQ,ADRB1,AGAP3,AGFG1,AKAP13,ANP32E,ARFGEF1,ARFGEF2,ARHGAP12,ARHGAP17,ARHGAP19,ARHGAP26,ARHGEF11,ARHGEF12,ARHGEF17,ARHGEF37,ARHGEF6,ARPP19,ASAP2,ATP1B1,ATP1B3,AZIN1,BDNF,BMP6,BMP7,BMP8A,C9ORF72,CAMK2N1,CAMK2N2,CASP8AP2,CAST,CCL20,CCND2,CCNE1,CCNE2,CCNG1,CCNI2,CCNJ,CCNJL,CCNK,CCNL1,CCNT2,CCNY,CFTR,CHN2,CHUK,CISH,CRH,CSF1,CX3CL1,CXCL12,CYTH3,DBF4,DCP1A,DENND3,DENND4C,DGKQ,DIS3,…
GO:MF	transcription regulator activity	GO:0140110	3.34706e-19	AFF1,AFF3,AFF4,AHR,ARID3B,ARID5B,ARL2BP,ASXL1,ATF1,ATF3,ATF7,ATOH8,ATXN7L3,BACH2,BASP1,BCL11A,CASP8AP2,CBFA2T2,CBFA2T3,CBFB,CDYL,CLOCK,CNOT7,CREB1,CREB3L2,CSRNP3,DDX1,E2F3,E2F8,EGR1,EGR4,ELF1,ELK4,ENY2,EPAS1,ERG,ESR1,ETS1,ETV3,ETV5,FOXF2,FOXG1,FOXJ2,FOXL2,FOXN2,FOXO3,FOXP2,GABPA,GMEB2,GPBP1,GTF2E1,GZF1,HDAC1,HES1,HIC1,HIPK2,HLF,HMX2,HNF1A,HNF4G,HNRNPU,HOXB5,HOXB6,HOXD10,HSF1,HYAL2,ID2,IKZF1,IKZF2…
GO:MF	transporter activity	GO:0005215	1.34943e-18	ABCA1,ABCA3,ABCC10,ABCC5,ABCC9,ABCD3,ABCG4,ANKH,ANO5,ANO6,AQP1,AQP4,AQP9,ATP10A,ATP10D,ATP11A,ATP11B,ATP1B1,ATP1B3,ATP2B2,ATP2B4,ATP2C1,ATP5B,ATP5C1,ATP6V1C1,ATP7A,ATP8A1,ATP8B1,BEST3,BEST4,C2CD2L,CACHD1,CACNA1B,CACNA1C,CACNA1E,CACNB1,CACNB2,CACNB4,CFTR,CLCN3,CLCN4,CLCN5,CLIC5,CNGA2,CNGA3,CNGB3,CNNM1,CNNM2,CNNM4,COL4A3BP,COX7C,FLVCR1,FLVCR2,GABRB2,GABRB3,GJA1,GJC1,GLTP,GRIA2,GRIA4,GRIK3,GRIN2A,GR…
GO:MF	DNA binding	GO:0003677	2.6741e-18	ABL1,AFF1,AFF3,AFF4,AGBL4,AHR,ARID1A,ARID2,ARID3B,ARID5B,ASXL1,ATF1,ATF3,ATF7,ATMIN,ATOH8,BACH2,BASP1,BCL11A,BCLAF1,BEND3,BNC2,BRIP1,CASP8AP2,CBFB,CERS6,CHTF8,CLOCK,CREB1,CREB3L2,CSRNP3,CTC1,CUX1,DEDD,DICER1,DMTF1,DNA2,DSCC1,E2F3,E2F8,EGR1,EGR3,EGR4,ELF1,ELK4,EPAS1,ERBB4,ERCC4,ERG,ESR1,ETS1,ETV3,ETV5,FOXF2,FOXG1,FOXJ2,FOXL2,FOXN2,FOXO3,FOXP2,GABPA,GATAD2B,GLYR1,GMEB2,GSC,GTF2E1,GZF1,H1FX,H2AFJ,H2…
GO:MF	DNA-binding transcription factor activity	GO:0003700	3.25288e-17	AFF1,AFF3,AFF4,AHR,ARID3B,ATF1,ATF3,ATF7,ATOH8,BACH2,BCL11A,CBFA2T2,CBFA2T3,CLOCK,CREB1,CREB3L2,CSRNP3,E2F3,E2F8,EGR1,EGR4,ELF1,ELK4,EPAS1,ERG,ESR1,ETS1,ETV3,ETV5,FOXF2,FOXG1,FOXJ2,FOXL2,FOXN2,FOXO3,FOXP2,GABPA,GPBP1,GZF1,HES1,HIC1,HLF,HMX2,HNF1A,HNF4G,HOXB5,HOXB6,HOXD10,HSF1,ID2,IKZF1,IKZF2,IRF4,JARID2,KDM5A,KLF10,KLF11,KLF12,KLF13,KLF5,KLF6,KLF8,L3MBTL3,L3MBTL4,LBX1,LHX2,LHX8,LMX1B,MAF,MAFG,MEF…
GO:MF	kinase binding	GO:0019900	1.35211e-16	ABL1,ACVR1,ADAM10,ADD2,ADRA2A,ANGPT1,ANKRA2,AP1B1,ATP1B1,BMPR2,CAMK2N1,CBL,CBLB,CCND2,CCNE1,CCNG1,CCNI2,CCNJ,CCNJL,CCNK,CCNY,CDK12,CNTLN,CRK,CYLD,DGKQ,DLG1,DNAJC3,DPYSL2,DSCAM,DUSP10,ELAVL1,ERRFI1,FBXO5,FNTA,GCH1,GPRC5B,GSK3B,H2AFY,HSF1,HTT,HYAL2,ITGAV,ITGB3,KAT2B,KIF13B,LRP4,MAP2K3,MAP2K6,MAP3K1,MAP3K12,MAPK14,MAPK6,MAPKAPK2,NBR1,NEK9,NIN,NR3C1,NR4A3,NRP1,PARP1,PARP16,PARP8,PDE3B,PFKFB2,PIP5K1A,…
GO:MF	cytoskeletal protein binding	GO:0008092	1.94267e-16	ABL1,ACTR2,ADD2,ANTXR1,ARFGEF1,ARL3,ARPC4,BAIAP2,BICD2,BLOC1S2,CACNB2,CALD1,CALM1,CAMSAP1,CAPZA1,CCDC88A,CDH1,CDH18,CDH6,CEP350,CEP57,CFL2,CLASP1,CLMN,COBLL1,CSRP1,CTNNA1,DAAM2,DLG5,DMD,DNAL1,DNM1L,DNM3,DPYSL2,DPYSL5,DYRK1A,EFHC1,EML1,EML4,EPB41,EPB41L1,EPB41L5,ERMN,FARP1,FBLIM1,FERMT1,FEZ1,FLII,FLNB,FMN1,FMNL3,FNTA,GABARAPL1,GAS2,GMFB,HIP1,HNRNPU,HOOK3,HPCA,HSPH1,HTT,KATNAL1,KCNC1,KCNMA1,KIF13B,…
GO:MF	transmembrane transporter activity	GO:0022857	9.46614e-16	ABCA1,ABCA3,ABCC10,ABCC5,ABCC9,ABCD3,ABCG4,ANKH,ANO5,ANO6,AQP1,AQP4,AQP9,ATP1B1,ATP1B3,ATP2B2,ATP2B4,ATP2C1,ATP5B,ATP5C1,ATP6V1C1,ATP7A,BEST3,BEST4,CACHD1,CACNA1B,CACNA1C,CACNA1E,CACNB1,CACNB2,CACNB4,CFTR,CLCN3,CLCN4,CLCN5,CLIC5,CNGA2,CNGA3,CNGB3,CNNM1,CNNM2,CNNM4,COX7C,FLVCR1,FLVCR2,GABRB2,GABRB3,GJA1,GJC1,GRIA2,GRIA4,GRIK3,GRIN2A,GRIN3A,ITGAV,JPH1,KCNA4,KCNA6,KCNC1,KCNC4,KCND1,KCNE4,KCNG3,KCNH1…
GO:MF	protein kinase binding	GO:0019901	1.71957e-15	ABL1,ACVR1,ADAM10,ADD2,ADRA2A,ANGPT1,ANKRA2,AP1B1,ATP1B1,BMPR2,CAMK2N1,CBL,CBLB,CCND2,CCNE1,CCNG1,CCNI2,CCNJ,CCNJL,CCNK,CCNY,CDK12,CNTLN,CRK,CYLD,DLG1,DNAJC3,DPYSL2,DSCAM,DUSP10,ELAVL1,ERRFI1,FBXO5,FNTA,GCH1,GPRC5B,GSK3B,H2AFY,HSF1,HYAL2,ITGAV,ITGB3,KAT2B,KIF13B,LRP4,MAP2K3,MAP2K6,MAP3K1,MAP3K12,MAPK14,MAPK6,MAPKAPK2,NBR1,NEK9,NR3C1,NR4A3,NRP1,PARP1,PDE3B,PFKFB2,PLCG1,PPM1D,PPP1R12A,PPP1R12B,PRKA…
GO:MF	sequence-specific DNA binding	GO:0043565	3.15979e-15	ABL1,AHR,ARID3B,ATF1,ATOH8,BACH2,BCL11A,BEND3,CBFB,CLOCK,CREB1,CREB3L2,CSRNP3,CTC1,CUX1,DMTF1,E2F3,E2F8,EGR1,EGR3,EGR4,ELF1,ELK4,EPAS1,ERG,ESR1,ETS1,ETV3,ETV5,FOXF2,FOXG1,FOXJ2,FOXL2,FOXN2,FOXO3,FOXP2,GABPA,GATAD2B,GMEB2,GSC,GTF2E1,GZF1,H2AFY,HDAC1,HES1,HIC1,HLF,HMX2,HNF1A,HNF4G,HNRNPU,HOXA1,HOXA11,HOXB13,HOXB5,HOXB6,HOXD10,HSF1,IRF4,IRX5,JARID2,KAT2B,KDM2B,KLF10,KLF13,KLF5,KLF6,LBX1,LBX2,LHX2,LH…
GO:MF	regulatory region nucleic acid binding	GO:0001067	4.48674e-15	AHR,ARID3B,ARID5B,ATF1,ATMIN,ATOH8,BACH2,BASP1,BCL11A,CLOCK,CREB1,CREB3L2,CUX1,DMTF1,E2F3,E2F8,EGR1,ELF1,ELK4,ERBB4,ERG,ETV5,FOXF2,FOXJ2,FOXL2,FOXO3,FOXP2,GABPA,GMEB2,GZF1,H2AFY,HDAC1,HES1,HLF,HMGA2,HMX2,HNF1A,HNF4G,HNRNPU,HOXB5,HOXB6,HOXD10,HSF1,IKZF1,IKZF2,IRF4,JARID2,KAT2B,KDM2B,KDM5A,KLF10,KLF11,KLF13,KLF5,KLF6,LHX2,LHX8,LMX1B,MAF,MAFG,MEF2C,MLXIP,MTF1,MTF2,MXI1,MYBL2,MYOG,NEUROD1,NFAT5,NFATC…
GO:MF	transcription regulatory region DNA binding	GO:0044212	4.48674e-15	AHR,ARID3B,ARID5B,ATF1,ATMIN,ATOH8,BACH2,BASP1,BCL11A,CLOCK,CREB1,CREB3L2,CUX1,DMTF1,E2F3,E2F8,EGR1,ELF1,ELK4,ERBB4,ERG,ETV5,FOXF2,FOXJ2,FOXL2,FOXO3,FOXP2,GABPA,GMEB2,GZF1,H2AFY,HDAC1,HES1,HLF,HMGA2,HMX2,HNF1A,HNF4G,HNRNPU,HOXB5,HOXB6,HOXD10,HSF1,IKZF1,IKZF2,IRF4,JARID2,KAT2B,KDM2B,KDM5A,KLF10,KLF11,KLF13,KLF5,KLF6,LHX2,LHX8,LMX1B,MAF,MAFG,MEF2C,MLXIP,MTF1,MTF2,MXI1,MYBL2,MYOG,NEUROD1,NFAT5,NFATC…
GO:MF	identical protein binding	GO:0042802	1.23495e-14	ABCD3,ABCG4,ACACA,ACVR1,ADAM10,ADD2,ADH5,ADIPOQ,ADIPOR2,ADRA2A,AMOTL1,ANO6,ANXA7,ATF1,ATG7,ATL2,BAIAP2,BRAP,C10ORF88,C1QL2,C1QTNF2,CASP8AP2,CASR,CBX5,CD276,CD2AP,CDH1,CDH18,CDH6,CEP57,CHKA,CHUK,CISD1,CISD2,CLDN2,CLN6,COL1A1,COQ9,CREB1,CRKL,CUL3,DCP1A,DGCR8,DGKD,DLK2,DYNLT1,DYNLT3,DYRK1A,E2F8,EDC3,EEA1,EIF2AK1,ELAVL1,ERBB4,ERCC4,FAM109A,FAP,FGFR1,FGFR3,FLNB,FLT4,FMR1,FOXP2,FZD4,GABRB3,GCG,GCH1,GGP…
GO:MF	ion transmembrane transporter activity	GO:0015075	4.26611e-14	ABCC5,ANKH,ANO5,ANO6,AQP1,ATP1B1,ATP1B3,ATP2B2,ATP2B4,ATP2C1,ATP5B,ATP5C1,ATP6V1C1,ATP7A,BEST3,BEST4,CACHD1,CACNA1B,CACNA1C,CACNA1E,CACNB1,CACNB2,CACNB4,CFTR,CLCN3,CLCN4,CLCN5,CLIC5,CNGA2,CNGA3,CNGB3,CNNM2,CNNM4,COX7C,GABRB2,GABRB3,GJC1,GRIA2,GRIA4,GRIK3,GRIN2A,GRIN3A,ITGAV,JPH1,KCNA4,KCNA6,KCNC1,KCNC4,KCND1,KCNE4,KCNG3,KCNH1,KCNH8,KCNJ12,KCNJ16,KCNJ2,KCNK2,KCNK3,KCNMA1,KCNMB4,KCNN3,KCNQ5,KCNV1,L…
GO:MF	signaling receptor binding	GO:0005102	2.83133e-13	AAK1,ABCA1,ABL1,ADAM9,ADCYAP1,ADIPOQ,ADRA2A,ADRB1,AKAP5,ANGPT1,ANKRA2,ANXA7,AQP1,ARF4,ARHGEF11,ARHGEF12,ARPP19,ARRDC3,ASXL1,ATP5B,BDNF,BMP6,BMP7,BMP8A,BRE,C1QTNF2,CBL,CBLB,CCL20,CD276,CPE,CRH,CRK,CSF1,CUL3,CX3CL1,CXCL12,DLK2,DLL4,DSCAM,EDN1,EFEMP1,EFNA5,EFNB2,EGF,EPHA7,ERBB4,ESM1,FAP,FGF1,FGF13,FGF2,FGF6,FGF9,FGFR1,FLRT2,FNTA,FOXL2,FSHB,GABARAPL1,GCG,GDF9,GHR,GMFB,GNA13,GNAI2,GNAT2,GRB10,HHLA2,HI…
GO:MF	RNA polymerase II regulatory region DNA binding	GO:0001012	5.05256e-13	ARID3B,ATF1,ATOH8,BACH2,BCL11A,CLOCK,CREB1,CREB3L2,CUX1,DMTF1,E2F3,E2F8,EGR1,ELF1,ELK4,ERG,ETV5,FOXF2,FOXJ2,FOXL2,FOXO3,FOXP2,GABPA,GMEB2,GZF1,H2AFY,HDAC1,HES1,HLF,HMX2,HNF1A,HNF4G,HNRNPU,HOXB5,HOXB6,HOXD10,HSF1,IRF4,JARID2,KAT2B,KDM2B,KLF10,KLF13,KLF5,KLF6,LHX2,LHX8,LMX1B,MAF,MAFG,MEF2C,MLXIP,MTF1,MTF2,MXI1,MYBL2,MYOG,NEUROD1,NFAT5,NFATC3,NFIB,NFYB,NFYC,NHLH1,NKRF,NKX2-2,NR2C2,NR3C1,NR4A3,NR5A2,…
GO:MF	RNA polymerase II regulatory region sequence-specific DNA binding	GO:0000977	6.75624e-13	ARID3B,ATF1,ATOH8,BACH2,BCL11A,CLOCK,CREB1,CREB3L2,CUX1,DMTF1,E2F3,E2F8,EGR1,ELF1,ELK4,ERG,ETV5,FOXF2,FOXJ2,FOXL2,FOXO3,FOXP2,GABPA,GMEB2,GZF1,H2AFY,HDAC1,HES1,HLF,HMX2,HNF1A,HNF4G,HNRNPU,HOXB5,HOXB6,HOXD10,HSF1,IRF4,JARID2,KAT2B,KDM2B,KLF10,KLF13,KLF5,KLF6,LHX2,LHX8,LMX1B,MAF,MAFG,MEF2C,MLXIP,MTF1,MTF2,MXI1,MYBL2,MYOG,NEUROD1,NFAT5,NFATC3,NFIB,NFYB,NFYC,NHLH1,NKRF,NKX2-2,NR2C2,NR3C1,NR4A3,NR5A2,…
GO:MF	inorganic molecular entity transmembrane transporter activity	GO:0015318	1.02043e-12	ANKH,ANO5,ANO6,AQP1,AQP4,AQP9,ATP1B1,ATP1B3,ATP2B2,ATP2B4,ATP2C1,ATP5B,ATP5C1,ATP6V1C1,ATP7A,BEST3,BEST4,CACHD1,CACNA1B,CACNA1C,CACNA1E,CACNB1,CACNB2,CACNB4,CFTR,CLCN3,CLCN4,CLCN5,CLIC5,CNGA2,CNGA3,CNGB3,CNNM2,CNNM4,COX7C,GABRB2,GABRB3,GJC1,GRIA2,GRIA4,GRIK3,GRIN2A,GRIN3A,ITGAV,JPH1,KCNA4,KCNA6,KCNC1,KCNC4,KCND1,KCNE4,KCNG3,KCNH1,KCNH8,KCNJ12,KCNJ16,KCNJ2,KCNK2,KCNK3,KCNMA1,KCNMB4,KCNN3,KCNQ5,KCN…
GO:MF	DNA-binding transcription factor activity, RNA polymerase II-specific	GO:0000981	2.1705e-12	ARID3B,ATF1,BCL11A,CLOCK,CREB1,CREB3L2,CSRNP3,E2F3,E2F8,EGR1,EGR4,ELF1,ELK4,EPAS1,ERG,ETS1,ETV3,ETV5,FOXF2,FOXJ2,FOXL2,FOXO3,FOXP2,GABPA,GZF1,HES1,HIC1,HLF,HOXB5,HOXD10,HSF1,IRF4,JARID2,KLF10,KLF11,KLF12,KLF13,KLF5,KLF6,KLF8,LHX2,LHX8,LMX1B,MAF,MAFG,MEF2C,MLXIP,MTF1,MYBL2,MYEF2,MYOG,NEUROD1,NFAT5,NFATC3,NFIB,NFYC,NHLH1,NKRF,NR3C1,NR4A3,NR5A2,ONECUT2,PARP1,PAX1,PAX5,PAX7,PBX1,PGR,PKNOX1,PLAGL2,PLS…
GO:MF	double-stranded DNA binding	GO:0003690	2.67394e-12	ABL1,AFF1,AFF3,AFF4,AHR,ARID3B,ATF1,ATOH8,BACH2,BCL11A,BEND3,CLOCK,CREB1,CREB3L2,CUX1,DMTF1,E2F3,E2F8,EGR1,ELF1,ELK4,ERG,ETV5,FOXF2,FOXJ2,FOXL2,FOXO3,FOXP2,GABPA,GMEB2,GZF1,H1FX,H2AFY,HDAC1,HES1,HLF,HMX2,HNF1A,HNF4G,HNRNPU,HOXB5,HOXB6,HOXD10,HSF1,IRF4,JARID2,KAT2B,KDM2B,KLF10,KLF13,KLF5,KLF6,LHX2,LHX8,LMX1B,MAF,MAFG,MAU2,MECP2,MEF2C,MLXIP,MTF1,MTF2,MXI1,MYBL2,MYOG,NEUROD1,NFAT5,NFATC3,NFIB,NFYB,N…
GO:MF	transcription regulatory region sequence-specific DNA binding	GO:0000976	3.71602e-12	AHR,ARID3B,ATF1,ATOH8,BACH2,BCL11A,CLOCK,CREB1,CREB3L2,CUX1,DMTF1,E2F3,E2F8,EGR1,ELF1,ELK4,ERG,ETV5,FOXF2,FOXJ2,FOXL2,FOXO3,FOXP2,GABPA,GMEB2,GZF1,H2AFY,HDAC1,HES1,HLF,HMX2,HNF1A,HNF4G,HNRNPU,HOXB5,HOXB6,HOXD10,HSF1,IRF4,JARID2,KAT2B,KDM2B,KLF10,KLF13,KLF5,KLF6,LHX2,LHX8,LMX1B,MAF,MAFG,MEF2C,MLXIP,MTF1,MTF2,MXI1,MYBL2,MYOG,NEUROD1,NFAT5,NFATC3,NFIB,NFYB,NFYC,NHLH1,NKRF,NKX2-2,NR2C2,NR3C1,NR4A3,NR…
GO:MF	cation transmembrane transporter activity	GO:0008324	4.08509e-12	ANO6,AQP1,ATP1B1,ATP1B3,ATP2B2,ATP2B4,ATP2C1,ATP5B,ATP5C1,ATP6V1C1,ATP7A,CACHD1,CACNA1B,CACNA1C,CACNA1E,CACNB1,CACNB2,CACNB4,CLCN3,CLCN4,CLCN5,CNGA2,CNGA3,CNGB3,CNNM2,CNNM4,COX7C,GRIA2,GRIA4,GRIK3,GRIN2A,GRIN3A,ITGAV,JPH1,KCNA4,KCNA6,KCNC1,KCNC4,KCND1,KCNE4,KCNG3,KCNH1,KCNH8,KCNJ12,KCNJ16,KCNJ2,KCNK2,KCNK3,KCNMA1,KCNMB4,KCNN3,KCNQ5,KCNV1,MMGT1,NCS1,NDUFA4,NIPAL3,NIPAL4,P2RX7,PANX1,PKD2,RHAG,SCN2A…
GO:MF	GTPase binding	GO:0051020	4.71932e-12	ABCA1,ABR,ADRB1,AKAP13,AMBRA1,ANKFY1,ARFGEF1,ARFGEF2,ARHGAP17,ARHGEF11,ARHGEF12,ARHGEF17,ARHGEF37,ARHGEF6,ATG14,BICD2,C9ORF72,CDC42EP3,CDC42SE1,CYTH3,DAAM2,DENND3,DENND4C,DIS3,DOCK10,DOCK5,DOCK7,EGF,ELMO1,EXOC8,FARP1,FBXO8,FGD4,FMNL3,FNBP1L,GCLM,GNB1,GOLGA4,ITSN1,KIF3B,KPNB1,LLGL2,LRRK2,MCF2L,MICAL3,MICALL1,MYO5A,PAK3,PICALM,PKN2,PLEKHG7,RAB11FIP2,RAB11FIP4,RAB3GAP2,RAB8A,RAF1,RALGDS,RALGPS1,RANB…
GO:MF	sequence-specific double-stranded DNA binding	GO:1990837	1.16854e-11	ABL1,AHR,ARID3B,ATF1,ATOH8,BACH2,BCL11A,BEND3,CLOCK,CREB1,CREB3L2,CUX1,DMTF1,E2F3,E2F8,EGR1,ELF1,ELK4,ERG,ETV5,FOXF2,FOXJ2,FOXL2,FOXO3,FOXP2,GABPA,GMEB2,GZF1,H2AFY,HDAC1,HES1,HLF,HMX2,HNF1A,HNF4G,HNRNPU,HOXB5,HOXB6,HOXD10,HSF1,IRF4,JARID2,KAT2B,KDM2B,KLF10,KLF13,KLF5,KLF6,LHX2,LHX8,LMX1B,MAF,MAFG,MEF2C,MLXIP,MTF1,MTF2,MXI1,MYBL2,MYOG,NEUROD1,NFAT5,NFATC3,NFIB,NFYB,NFYC,NHLH1,NKRF,NKX2-2,NR2C2,NR3…
GO:MF	protein domain specific binding	GO:0019904	5.49524e-11	ABI2,ABL1,ADAM9,ADRB1,AFAP1L1,AFAP1L2,AIDA,ARFIP1,ARHGAP5,ATP2B2,ATP2B4,ATRX,CALM1,CAPN7,CBL,CBLB,CD2AP,CFTR,CHMP2B,CLCN3,CNTLN,CRK,CUL3,DAP,DICER1,DLG1,ELMO1,FGFR1,FMN1,FZD2,FZD3,FZD4,GNG12,HDAC1,HIF1AN,ICA1,KPNB1,LIN7C,LLGL2,MEF2C,MPP5,MYD88,MYH9,MYO5A,MYPN,NDFIP1,NEDD4,OSBP,PAG1,PKD2,PLEKHA1,PLSCR1,PRKAR1A,PRRX1,QKI,RAD9A,RAP2B,RAPGEF2,RHOQ,RUNX2,RXRA,SDC2,SHCBP1,SHISA6,SIRT1,SLC22A5,STAMBP,ST…
GO:MF	inorganic cation transmembrane transporter activity	GO:0022890	7.4039e-11	ANO6,AQP1,ATP1B1,ATP1B3,ATP2B2,ATP2B4,ATP2C1,ATP5B,ATP5C1,ATP6V1C1,ATP7A,CACHD1,CACNA1B,CACNA1C,CACNA1E,CACNB1,CACNB2,CACNB4,CLCN3,CLCN4,CLCN5,CNGA2,CNGA3,CNGB3,CNNM2,CNNM4,COX7C,GRIA2,GRIA4,GRIK3,GRIN2A,GRIN3A,ITGAV,JPH1,KCNA4,KCNA6,KCNC1,KCNC4,KCND1,KCNE4,KCNG3,KCNH1,KCNH8,KCNJ12,KCNJ16,KCNJ2,KCNK2,KCNK3,KCNMA1,KCNMB4,KCNN3,KCNQ5,KCNV1,MMGT1,NCS1,NDUFA4,NIPAL3,NIPAL4,P2RX7,PANX1,PKD2,SCN2A,SCN3…
GO:MF	metal ion transmembrane transporter activity	GO:0046873	4.09537e-10	AQP1,ATP1B1,ATP1B3,ATP2B2,ATP2B4,ATP2C1,ATP7A,CACHD1,CACNA1B,CACNA1C,CACNA1E,CACNB1,CACNB2,CACNB4,CNGA2,CNNM2,CNNM4,GRIK3,GRIN2A,GRIN3A,ITGAV,JPH1,KCNA4,KCNA6,KCNC1,KCNC4,KCND1,KCNE4,KCNG3,KCNH1,KCNH8,KCNJ12,KCNJ16,KCNJ2,KCNK2,KCNK3,KCNMA1,KCNMB4,KCNN3,KCNQ5,KCNV1,NCS1,NIPAL3,NIPAL4,PANX1,PKD2,SCN2A,SCN3A,SCN4A,SCN4B,SCN8A,SCN9A,SCNN1G,SLC11A2,SLC12A2,SLC12A5,SLC13A5,SLC1A1,SLC1A2,SLC24A3,SLC24A4…
GO:MF	enzyme regulator activity	GO:0030234	5.54568e-10	ABR,ACAP2,AGAP3,AGFG1,ANP32E,ARHGAP12,ARHGAP17,ARHGAP19,ARHGAP26,ARHGEF12,ARPP19,ASAP2,ATP1B1,ATP1B3,AZIN1,CAMK2N1,CAMK2N2,CASP8AP2,CAST,CCND2,CCNE1,CCNE2,CCNG1,CCNI2,CCNJ,CCNJL,CCNK,CCNL1,CCNT2,CCNY,CHN2,CHUK,CISH,DBF4,DCP1A,DGKQ,DNAJA2,DNAJC19,DNAJC3,DOCK5,EIF5,ELMOD2,FAM122A,FAM20A,FBXO5,FGF13,FOXL2,FRY,FURIN,FZR1,GCLM,GHR,GIT1,GIT2,GPRC5B,H2AFY,HSPH1,HYAL2,ITPRIP,ITSN1,KAT2B,LLGL2,LRP6,LRRK2,…
GO:MF	ubiquitin-protein transferase activity	GO:0004842	3.4833e-09	ARIH2,ASB2,ASB4,BRAP,CBL,CBLB,CHFR,CNOT4,CUL3,DTL,FANCF,FBXL16,FBXL2,FBXL20,FBXO44,G2E3,HECTD2,HECW2,HERC2,ITCH,KLHL20,KLHL9,MAEA,MIB1,MYLIP,NEDD4,NHLRC2,PELI2,PJA1,PPIL2,RBBP6,RFWD3,RNF111,RNF138,RNF144B,RNF146,RNF150,RNF165,RNF185,RNF19A,RNF220,RNF24,RNF31,RNF41,RNF43,SEL1L,SH3RF1,SIAH2,SKP1,SMURF1,STUB1,TNFAIP1,TRAF6,TRIM13,TRIM2,TRIM23,TRIM25,TRIM59,TRIM9,UBE2D2,UBE2E1,UBE2J1,UBE2K,UBE2N,UBE2…
GO:MF	ubiquitin-like protein transferase activity	GO:0019787	7.9115e-09	ARIH2,ASB2,ASB4,BRAP,CBL,CBLB,CHFR,CNOT4,CUL3,DTL,FANCF,FBXL16,FBXL2,FBXL20,FBXO44,G2E3,HECTD2,HECW2,HERC2,ITCH,KLHL20,KLHL9,MAEA,MIB1,MYLIP,NEDD4,NHLRC2,PELI2,PJA1,PPIL2,RBBP6,RFWD3,RNF111,RNF138,RNF144B,RNF146,RNF150,RNF165,RNF185,RNF19A,RNF220,RNF24,RNF31,RNF41,RNF43,SEL1L,SH3RF1,SIAH2,SKP1,SMURF1,STUB1,TNFAIP1,TRAF6,TRIM13,TRIM2,TRIM23,TRIM25,TRIM59,TRIM9,UBE2D2,UBE2E1,UBE2I,UBE2J1,UBE2K,UBE2…
GO:MF	Ras GTPase binding	GO:0017016	9.58603e-09	ABR,ADRB1,AKAP13,ANKFY1,ARHGAP17,ARHGEF11,ARHGEF12,ARHGEF17,ARHGEF37,ARHGEF6,BICD2,C9ORF72,CDC42EP3,CDC42SE1,DAAM2,DENND3,DENND4C,EGF,EXOC8,FARP1,FGD4,FMNL3,ITSN1,KIF3B,KPNB1,LLGL2,LRRK2,MCF2L,MICAL3,MICALL1,MYO5A,PAK3,PICALM,PKN2,PLEKHG7,RAB11FIP2,RAB11FIP4,RAB3GAP2,RAB8A,RAF1,RANBP3L,RAPGEF2,RASGRF2,RASGRP1,RGL1,RHOBTB3,RIMS1,RIMS2,RIMS3,ROCK1,SGSM1,SIKE1,SOS1,SOS2,SRGAP1,SRGAP2,SRGAP3,STXBP5,S…
GO:MF	DNA-binding transcription activator activity, RNA polymerase II-specific	GO:0001228	1.11977e-08	ARID3B,ATF1,CLOCK,CREB1,CREB3L2,CSRNP3,E2F3,EGR1,ELF1,EPAS1,ETV5,FOXF2,FOXJ2,FOXL2,FOXO3,GABPA,HLF,HOXB5,HOXD10,IRF4,KLF10,KLF13,KLF5,KLF6,LHX2,MAF,MAFG,MEF2C,MLXIP,MYBL2,MYOG,NEUROD1,NFAT5,NFATC3,NFIB,NFYC,NKRF,NR3C1,NR4A3,NR5A2,ONECUT2,PARP1,PAX1,PAX5,PBX1,PGR,PLAGL2,PLSCR1,POU2F3,PPARA,RBPJ,RFX6,RORB,RUNX2,SIRT1,SOX21,SOX4,SOX9,SRF,TBPL1,TBR1,TBX18,TCF12,TCF21,TEAD1,TFDP1,TFDP2,TP63,VEZF1
GO:MF	DNA-binding transcription activator activity	GO:0001216	1.36676e-08	ARID3B,ATF1,CLOCK,CREB1,CREB3L2,CSRNP3,E2F3,EGR1,ELF1,EPAS1,ETV5,FOXF2,FOXJ2,FOXL2,FOXO3,GABPA,HLF,HOXB5,HOXD10,IRF4,KLF10,KLF13,KLF5,KLF6,LHX2,MAF,MAFG,MEF2C,MLXIP,MYBL2,MYOG,NEUROD1,NFAT5,NFATC3,NFIB,NFYC,NKRF,NR3C1,NR4A3,NR5A2,ONECUT2,PARP1,PAX1,PAX5,PBX1,PGR,PLAGL2,PLSCR1,POU2F3,PPARA,RBPJ,RFX6,RORB,RUNX2,SIRT1,SOX21,SOX4,SOX9,SRF,TBPL1,TBR1,TBX18,TCF12,TCF21,TEAD1,TFDP1,TFDP2,TP63,VEZF1
GO:MF	protein-containing complex binding	GO:0044877	1.79758e-08	AAK1,ABL1,ACTR2,ACVR1,ACVR1C,ACVR2B,ADAM9,ADD2,ADRA2A,ANP32B,ANTXR1,ANXA7,ATMIN,BICD2,CACNB2,CAPZA1,CBX5,CCBE1,CFTR,CLASP1,CLSPN,COLEC12,CPEB1,CPEB3,CPEB4,CTNNA1,DDR1,EIF5A2,ERCC4,ERMN,ESM1,FAP,FBXO5,FERMT1,FGF1,FGF2,FLII,FMR1,FZD4,FZR1,GLYR1,GMFB,GNA13,GNAI2,GNAT2,GNB1,GRB10,GTF2E1,H1FX,H2AFY,HIP1,HMGN2,HNRNPU,IGF1,IGF1R,IRS1,ITGA2,ITGAV,ITGB3,ITGB8,KIF3A,KIF3B,KLHL17,KRAS,LASP1,LCP1,LDLRAP1,LPL…
GO:MF	small GTPase binding	GO:0031267	2.21612e-08	ABCA1,ABR,ADRB1,AKAP13,ANKFY1,ARHGAP17,ARHGEF11,ARHGEF12,ARHGEF17,ARHGEF37,ARHGEF6,BICD2,C9ORF72,CDC42EP3,CDC42SE1,DAAM2,DENND3,DENND4C,EGF,EXOC8,FARP1,FGD4,FMNL3,ITSN1,KIF3B,KPNB1,LLGL2,LRRK2,MCF2L,MICAL3,MICALL1,MYO5A,PAK3,PICALM,PKN2,PLEKHG7,RAB11FIP2,RAB11FIP4,RAB3GAP2,RAB8A,RAF1,RANBP3L,RAPGEF2,RASGRF2,RASGRP1,RGL1,RHOBTB3,RIMS1,RIMS2,RIMS3,ROCK1,SGSM1,SIKE1,SOS1,SOS2,SRGAP1,SRGAP2,SRGAP3,ST…
GO:MF	protein dimerization activity	GO:0046983	6.62917e-08	ABCD3,ABCG4,ACVR1,ADAM10,ADCY6,ADD2,ADH5,ADIPOQ,ADIPOR2,ADRA2A,ADRB1,AHR,ALG2,ANO1,ANO3,ANO5,ANO6,ATF1,ATG7,ATOH8,AXL,BMP6,CASR,CBX5,CDH1,CDH18,CDH6,CEP57,CHKA,CHUK,CISD2,CLCN3,CLN6,CLOCK,COQ9,CUL3,DGCR8,DGKD,DLK2,E2F3,E2F8,EEA1,EIF2AK1,ELAVL1,EPAS1,ERBB4,FAM109A,FAP,FGFR1,FLT4,FMR1,FOXP2,FZD4,GABPA,GCH1,GLCE,H2AFJ,H2AFY,H3F3B,HES1,HEYL,HIF1AN,HINT2,HIP1,HMG20A,HNF1A,HSF1,ID2,IDH1,IKZF2,IL6R,INHB…
GO:MF	hydrolase activity	GO:0016787	9.64001e-08	AARS2,ABCA1,ABCA3,ABCC10,ABCC5,ABCC9,ABCD3,ABCG4,ABHD2,ACE2,ADAM10,ADAM11,ADAM28,ADAM33,ADAM9,ADAMTS14,ADAMTS15,ADAMTS18,ADAMTS3,ADAMTS5,ADAMTS6,ADAMTS9,ADAR,ADARB1,ADPRH,AGAP3,AGBL4,AHCY,ANGEL1,ARHGAP5,ARL3,ARSJ,ASCC3,ATAD2B,ATL2,ATP13A3,ATP1B1,ATP5B,ATRX,ATXN3,BACE1,BRIP1,CAPN7,CARNS1,CASP14,CASP3,CDC14B,CELA2A,CFTR,CHIA,CHKA,CHTF8,CNOT6,CNOT6L,CNOT7,CNP,CPD,CPE,CPPED1,CTDSP1,CYLD,DAGLA,DCP2,DD…
GO:MF	zinc ion binding	GO:0008270	2.44719e-07	AARS2,ADAMTS14,ADAMTS15,ADAMTS5,ADAMTS9,ADH5,AGBL4,ATXN7L3,BRAP,CA8,CHORDC1,CPD,CPE,CYLD,DBF4,DMD,DTNA,EGR1,ENPEP,ENPP2,ERAP1,ESR1,FGD4,GATAD2B,GCH1,GDA,HERC2,HIF1AN,HNF4G,KDM2A,KDM5A,L3MBTL3,L3MBTL4,LIN28B,MAP3K1,MIB1,MID1,MMP11,MMP24,MMP28,NANOS1,NAPEPLD,NBR1,NPEPPS,NR2C2,NR3C1,NR3C2,NR4A3,NR5A2,PARP1,PGR,PHC1,PHC3,PPARA,PPARD,PRICKLE1,PRICKLE2,PRKCA,PRKCB,RASGRP1,RBBP6,RBM4,RERE,RNF146,RNF165,…
GO:MF	proximal promoter sequence-specific DNA binding	GO:0000987	1.24089e-06	ARID3B,ATOH8,BCL11A,CLOCK,CREB1,CREB3L2,DMTF1,E2F3,E2F8,ELF1,ELK4,ERG,FOXJ2,FOXL2,FOXO3,FOXP2,GABPA,GMEB2,GZF1,HDAC1,HES1,HMX2,HNF1A,HNF4G,HNRNPU,HSF1,IRF4,KDM2B,KLF10,KLF13,KLF5,KLF6,LHX2,MAF,MAFG,MEF2C,MYBL2,MYOG,NEUROD1,NFAT5,NFATC3,NFIB,NFYC,NKRF,NKX2-2,NR3C1,NR4A3,NR5A2,ONECUT2,PAX1,PAX5,PBX1,PGR,PITX1,POU2F1,POU2F3,PPARA,PRDM15,PRRX1,RAD23B,RBPJ,RFX4,RFX6,RFX7,RORB,RUNX2,RXRA,SNAI1,SOX21,SO…
GO:MF	transcription factor binding	GO:0008134	1.33577e-06	AHR,ASXL1,ATG7,ATOH8,CBX5,CNOT7,CREB1,CREG1,CRTC1,DGKQ,E2F3,E2F8,EPAS1,ERCC4,FOXF2,FOXL2,FOXO3,GABARAPL1,GABPA,GTF2E1,HDAC1,HIF1AN,HIPK2,HNRNPU,ID2,JARID2,KAT2B,KLF5,LHX2,MAPK14,MDFI,MED13,MEF2C,MIER3,NBN,NCOA3,NEUROD1,NFAT5,NFATC3,NKX2-2,NR4A3,NRBF2,NRIP1,PARP1,PER2,PITX1,POU2F1,PPARA,PPARD,PPID,PRKCB,PTPRN,PURA,RB1,RCOR1,RCOR3,RERE,RORA,RORB,RUNX2,RXRA,SALL4,SETD3,SIK1,SIRT1,SMARCE1,SOST,SRF,ST…
GO:MF	RNA polymerase II proximal promoter sequence-specific DNA binding	GO:0000978	1.42926e-06	ARID3B,ATOH8,BCL11A,CLOCK,CREB1,CREB3L2,DMTF1,E2F8,ELF1,ELK4,ERG,FOXJ2,FOXL2,FOXO3,FOXP2,GABPA,GMEB2,GZF1,HDAC1,HES1,HMX2,HNF1A,HNF4G,HNRNPU,HSF1,IRF4,KDM2B,KLF10,KLF13,KLF5,KLF6,LHX2,MAF,MAFG,MEF2C,MYBL2,MYOG,NEUROD1,NFAT5,NFATC3,NFIB,NFYC,NKRF,NKX2-2,NR3C1,NR4A3,NR5A2,ONECUT2,PAX1,PAX5,PBX1,PGR,PITX1,POU2F1,POU2F3,PPARA,PRDM15,PRRX1,RAD23B,RBPJ,RFX4,RFX6,RFX7,RORB,RUNX2,RXRA,SNAI1,SOX21,SOX4,SO…
GO:MF	actin binding	GO:0003779	1.67233e-06	ABL1,ACTR2,ADD2,ANTXR1,ARPC4,CACNB2,CALD1,CAPZA1,CCDC88A,CFL2,CLMN,COBLL1,CTNNA1,DAAM2,DMD,EPB41,EPB41L1,ERMN,FERMT1,FLII,FLNB,FMNL3,GMFB,HIP1,HNRNPU,HPCA,KCNMA1,KLHL17,LASP1,LCP1,LRRK2,MACF1,MAEA,MAP1B,MESDC1,MICAL2,MTSS1,MYH11,MYH9,MYO1D,MYO5A,MYO5B,MYO6,MYOCD,MYOM3,NEBL,NF2,OPHN1,PANX1,PARVA,PFN2,PHACTR2,PKNOX2,PLS1,PPP1R9A,PSTPIP2,RAI14,SHROOM3,SHROOM4,SSH2,SYNPO2,TLN2,TMEM57,TMSB4X,TRPM7,TWF…
GO:MF	kinase regulator activity	GO:0019207	1.81941e-06	CAMK2N1,CAMK2N2,CCND2,CCNE1,CCNE2,CCNG1,CCNI2,CCNJ,CCNJL,CCNK,CCNL1,CCNT2,CCNY,CISH,DBF4,DGKQ,DNAJC3,FAM20A,FGF13,GHR,GPRC5B,H2AFY,HYAL2,ITPRIP,ITSN1,KAT2B,LRP6,PARP16,PARP8,PIK3R1,PIK3R3,PKIA,PRKAR1A,PRKAR2B,SOCS4,SOCS6,SOCS7,SPRED2,TOM1L1,TRIB1,WARS,WNT11
GO:MF	SNARE binding	GO:0000149	2.20793e-06	ABCA1,ABL1,CPLX2,LRRK2,NAPB,NAPG,PICALM,SNAP29,SNAPIN,STX11,STX16,STX2,STX3,STX6,STX7,STXBP5,STXBP5L,SYBU,SYPL1,SYT1,SYT11,SYT15,SYT2,SYT6,TMED10,TXLNA,TXLNG,UVRAG,VAMP7
GO:MF	voltage-gated channel activity	GO:0022832	2.33664e-06	ANO6,CACHD1,CACNA1B,CACNA1C,CACNA1E,CACNB1,CACNB2,CACNB4,CLCN3,CLCN4,CLCN5,CLIC5,CNGA2,GRIN2A,GRIN3A,ITGAV,KCNA4,KCNA6,KCNC1,KCNC4,KCND1,KCNE4,KCNG3,KCNH1,KCNH8,KCNJ12,KCNJ16,KCNJ2,KCNK2,KCNK3,KCNMA1,KCNQ5,KCNV1,NCS1,NTRK2,PKD2,SCN2A,SCN3A,SCN4A,SCN8A,SCN9A,TMEM37,TPCN1
GO:MF	voltage-gated ion channel activity	GO:0005244	2.33664e-06	ANO6,CACHD1,CACNA1B,CACNA1C,CACNA1E,CACNB1,CACNB2,CACNB4,CLCN3,CLCN4,CLCN5,CLIC5,CNGA2,GRIN2A,GRIN3A,ITGAV,KCNA4,KCNA6,KCNC1,KCNC4,KCND1,KCNE4,KCNG3,KCNH1,KCNH8,KCNJ12,KCNJ16,KCNJ2,KCNK2,KCNK3,KCNMA1,KCNQ5,KCNV1,NCS1,NTRK2,PKD2,SCN2A,SCN3A,SCN4A,SCN8A,SCN9A,TMEM37,TPCN1
GO:MF	lipid binding	GO:0008289	3.48008e-06	ABCA1,ACBD5,ACOX3,ADH5,AIDA,ANKFY1,ANXA7,ARFIP1,C2CD2L,COL4A3BP,COQ9,CPNE8,EEA1,ERLIN2,ESR1,ESYT1,F3,FRMPD4,GLTP,GPR12,HIP1,JAG1,KCNJ2,KIF16B,LDLRAP1,MAPKAP1,MCF2L,NF1,NR3C1,NR3C2,NR5A2,OPHN1,OSBP,OSBP2,OSBPL11,OSBPL1A,OSBPL3,OSBPL7,OSBPL8,OSBPL9,P2RX7,PACSIN1,PACSIN2,PARD3B,PCYT1B,PFN2,PGR,PICALM,PITPNB,PLEKHA1,PPARA,PPARD,PROM1,PROM2,PSMA1,PTCH1,RAPGEF2,RASGRP1,RBP1,RORA,RPS6KC1,RTN4R,RXRA,SAP3…
GO:MF	enzyme activator activity	GO:0008047	4.92554e-06	ABR,ACAP2,AGAP3,AGFG1,ARHGAP12,ARHGAP17,ARHGAP19,ARHGAP26,ARHGEF12,ASAP2,ATP1B1,ATP1B3,AZIN1,CASP8AP2,CCNK,CCNT2,CHN2,CHUK,DBF4,DCP1A,DGKQ,DNAJA2,DNAJC19,DOCK5,ELMOD2,FAM20A,FGF13,GHR,GIT1,GIT2,GPRC5B,ITSN1,LLGL2,LRRK2,NF1,NRP1,OPHN1,PARP16,PARP8,PCOLCE2,PDPK1,PPP2R5E,PSME4,RANBP3L,RAP1GAP2,RAPGEF2,RASA1,RASGRP3,RGS1,RGS6,RGS7,RICTOR,SEC23A,SFRP2,SGSM1,SH3PXD2A,SMAP2,SRGAP1,SRGAP2,SRGAP3,STXBP5,S…
GO:MF	transition metal ion binding	GO:0046914	5.52239e-06	AARS2,ABL1,ABL2,ADAMTS14,ADAMTS15,ADAMTS5,ADAMTS9,ADH5,ADI1,AGBL4,AOX1,ATOX1,ATP7A,ATXN7L3,BRAP,CA8,CHORDC1,CPD,CPE,CYLD,CYP19A1,CYP2U1,CYP46A1,DBF4,DCP2,DMD,DTNA,DYRK2,EGLN1,EGR1,ENPEP,ENPP2,ERAP1,ESR1,FGD4,GALNT1,GALNT2,GALNT3,GATAD2B,GCH1,GDA,HEPHL1,HERC2,HIF1AN,HNF4G,KDM2A,KDM5A,L3MBTL3,L3MBTL4,LIN28B,LOXL3,MAP3K1,MGAT2,MIB1,MID1,MMP11,MMP24,MMP28,NANOS1,NAPEPLD,NBR1,NPEPPS,NR2C2,NR3C1,NR3C2,…
GO:MF	guanyl ribonucleotide binding	GO:0032561	8.92818e-06	ADSS,AGAP3,AK3,ARF1,ARF3,ARF4,ARHGAP5,ARL10,ARL11,ARL3,ARL4A,ARL4C,ARL8A,ATL2,CNGA2,CNGA3,CNGB3,DIRAS2,DNM1L,DNM3,DYNC1LI1,EHD3,EHD4,GCH1,GNA13,GNAI2,GNAT2,HBS1L,KRAS,LRRK2,MFN2,MRAS,PDE5A,RAB14,RAB22A,RAB23,RAB31,RAB32,RAB33B,RAB38,RAB3B,RAB3C,RAB4A,RAB5C,RAB7A,RAB8A,RAB8B,RAB9B,RAP1A,RAP2B,RAP2C,RASD1,RASEF,RASL10B,RHOB,RHOBTB1,RHOBTB3,RHOG,RHOJ,RHOQ,RHOV,RND1,RND2,RRAGB,RRAGD,SAMHD1,SAR1A,SAR1…
GO:MF	phosphoric ester hydrolase activity	GO:0042578	1.34843e-05	CDC14B,CNP,CTDSP1,DUSP10,DUSP6,DUSP7,ENPP2,ENPP6,EYA1,EYA2,EYA3,EYA4,FRMPD2,GPCPD1,IMPAD1,INPP4A,MINPP1,MTMR2,NAPEPLD,NT5C2,NT5DC3,NT5E,OCRL,PDE11A,PDE3B,PDE5A,PDE7A,PDE7B,PDP1,PFKFB2,PFKFB3,PGP,PLCB4,PLCD4,PLCG1,PLCL1,PLCXD3,PPM1A,PPM1B,PPM1D,PPM1E,PPM1F,PPP2R2A,PPP2R2C,PPP3CA,PPP3CB,PPP3R1,PRKAR1A,PRKAR2B,PTP4A1,PTPDC1,PTPN11,PTPN2,PTPN21,PTPN3,PTPRB,PTPRD,PTPRJ,PTPRK,PTPRN,PTPRO,PTPRQ,PTPRS,RP…
GO:MF	calcium ion binding	GO:0005509	1.37486e-05	ANXA7,CABP7,CACNA1E,CALB2,CALM1,CALN1,CALU,CASQ2,CASR,CBL,CBLB,CCBE1,CD93,CDH1,CDH18,CDH23,CDH6,CRELD1,DCHS1,DGKB,DGKG,DLK2,DLL4,DSG2,EDEM1,EEF2K,EFEMP1,EFHD1,EGF,EGFLAM,EHD3,EHD4,ENPP2,FAT3,FBN2,FSTL1,GALNT3,GLCE,GNPTAB,GPD2,HEG1,HPCA,HPCAL4,ITSN1,JAG1,JAG2,KCNIP4,LCP1,LPCAT2,LPL,LRP2,LRP4,LRP8,MACF1,MAN1B1,MAN1C1,MASP1,MATN2,MICU1,MYO5A,NCS1,NECAB1,NID1,NID2,NIN,PCDH10,PCDH15,PCDH17,PCDH9,PCDHA…
GO:MF	guanyl nucleotide binding	GO:0019001	1.38037e-05	ADSS,AGAP3,AK3,ARF1,ARF3,ARF4,ARHGAP5,ARL10,ARL11,ARL3,ARL4A,ARL4C,ARL8A,ATL2,CNGA2,CNGA3,CNGB3,DIRAS2,DNM1L,DNM3,DYNC1LI1,EHD3,EHD4,GCH1,GNA13,GNAI2,GNAT2,HBS1L,KRAS,LRRK2,MFN2,MRAS,PDE5A,RAB14,RAB22A,RAB23,RAB31,RAB32,RAB33B,RAB38,RAB3B,RAB3C,RAB4A,RAB5C,RAB7A,RAB8A,RAB8B,RAB9B,RAP1A,RAP2B,RAP2C,RASD1,RASEF,RASL10B,RHOB,RHOBTB1,RHOBTB3,RHOG,RHOJ,RHOQ,RHOV,RND1,RND2,RRAGB,RRAGD,SAMHD1,SAR1A,SAR1…
GO:MF	guanyl-nucleotide exchange factor activity	GO:0005085	1.91131e-05	ABR,ADRB1,AKAP13,ARFGEF1,ARFGEF2,ARHGEF11,ARHGEF12,ARHGEF17,ARHGEF37,ARHGEF6,C9ORF72,CYTH3,DENND3,DENND4C,DIS3,DOCK10,DOCK5,DOCK7,EGF,ELMO1,FARP1,FBXO8,FGD4,GCLM,ITSN1,MCF2L,PLEKHG7,RAB3GAP2,RALGDS,RALGPS1,RAPGEF2,RAPGEF6,RAPGEFL1,RASGRF2,RASGRP1,RASGRP3,RGL1,SOS1,SOS2,TIAM1,VAV2,VAV3,WDR41
GO:MF	ubiquitin protein ligase activity	GO:0061630	5.12568e-05	ASB2,ASB4,BRAP,CBL,CBLB,FANCF,FBXO44,HECW2,ITCH,MYLIP,NEDD4,NHLRC2,PELI2,PJA1,PPIL2,RBBP6,RNF111,RNF138,RNF144B,RNF146,RNF150,RNF165,RNF185,RNF19A,RNF24,RNF41,RNF43,SH3RF1,SIAH2,SKP1,SMURF1,STUB1,TRIM2,TRIM25,TRIM59,UBE2K,UBE3A,UBE4A,UBR7,WWP2,ZNRF2
GO:MF	purine ribonucleoside binding	GO:0032550	5.70408e-05	ADSS,AGAP3,AK3,ARF1,ARF3,ARF4,ARHGAP5,ARL10,ARL11,ARL3,ARL4A,ARL4C,ARL8A,ATL2,DIRAS2,DNM1L,DNM3,DYNC1LI1,EHD3,EHD4,GCH1,GNA13,GNAI2,GNAT2,HBS1L,KRAS,LRRK2,MFN2,MRAS,RAB14,RAB22A,RAB23,RAB31,RAB32,RAB33B,RAB38,RAB3B,RAB3C,RAB4A,RAB5C,RAB7A,RAB8A,RAB8B,RAB9B,RAP1A,RAP2B,RAP2C,RASD1,RASEF,RASL10B,RHOB,RHOBTB1,RHOBTB3,RHOG,RHOJ,RHOQ,RHOV,RND1,RND2,RRAGB,RRAGD,SAMHD1,SAR1A,SAR1B,SRL,TRIM23,TUBB,TUBG1
GO:MF	passive transmembrane transporter activity	GO:0022803	5.92693e-05	ANO5,ANO6,AQP1,AQP4,AQP9,BEST3,BEST4,CACHD1,CACNA1B,CACNA1C,CACNA1E,CACNB1,CACNB2,CACNB4,CFTR,CLCN3,CLCN4,CLCN5,CLIC5,CNGA2,CNGA3,CNGB3,GABRB2,GABRB3,GJC1,GRIA2,GRIA4,GRIK3,GRIN2A,GRIN3A,ITGAV,JPH1,KCNA4,KCNA6,KCNC1,KCNC4,KCND1,KCNE4,KCNG3,KCNH1,KCNH8,KCNJ12,KCNJ16,KCNJ2,KCNK2,KCNK3,KCNMA1,KCNMB4,KCNN3,KCNQ5,KCNV1,LRRC8B,NCS1,NTRK2,P2RX7,PANX1,PKD2,RHAG,SCN2A,SCN3A,SCN4A,SCN4B,SCN8A,SCN9A,SCNN1G,…
GO:MF	channel activity	GO:0015267	5.92693e-05	ANO5,ANO6,AQP1,AQP4,AQP9,BEST3,BEST4,CACHD1,CACNA1B,CACNA1C,CACNA1E,CACNB1,CACNB2,CACNB4,CFTR,CLCN3,CLCN4,CLCN5,CLIC5,CNGA2,CNGA3,CNGB3,GABRB2,GABRB3,GJC1,GRIA2,GRIA4,GRIK3,GRIN2A,GRIN3A,ITGAV,JPH1,KCNA4,KCNA6,KCNC1,KCNC4,KCND1,KCNE4,KCNG3,KCNH1,KCNH8,KCNJ12,KCNJ16,KCNJ2,KCNK2,KCNK3,KCNMA1,KCNMB4,KCNN3,KCNQ5,KCNV1,LRRC8B,NCS1,NTRK2,P2RX7,PANX1,PKD2,RHAG,SCN2A,SCN3A,SCN4A,SCN4B,SCN8A,SCN9A,SCNN1G,…
GO:MF	purine nucleoside binding	GO:0001883	6.56156e-05	ADSS,AGAP3,AK3,ARF1,ARF3,ARF4,ARHGAP5,ARL10,ARL11,ARL3,ARL4A,ARL4C,ARL8A,ATL2,DIRAS2,DNM1L,DNM3,DYNC1LI1,EHD3,EHD4,GCH1,GNA13,GNAI2,GNAT2,HBS1L,KRAS,LRRK2,MFN2,MRAS,RAB14,RAB22A,RAB23,RAB31,RAB32,RAB33B,RAB38,RAB3B,RAB3C,RAB4A,RAB5C,RAB7A,RAB8A,RAB8B,RAB9B,RAP1A,RAP2B,RAP2C,RASD1,RASEF,RASL10B,RHOB,RHOBTB1,RHOBTB3,RHOG,RHOJ,RHOQ,RHOV,RND1,RND2,RRAGB,RRAGD,SAMHD1,SAR1A,SAR1B,SRL,TRIM23,TUBB,TUBG1
GO:MF	ribonucleoside binding	GO:0032549	8.65709e-05	ADSS,AGAP3,AK3,ARF1,ARF3,ARF4,ARHGAP5,ARL10,ARL11,ARL3,ARL4A,ARL4C,ARL8A,ATL2,DIRAS2,DNM1L,DNM3,DYNC1LI1,EHD3,EHD4,GCH1,GNA13,GNAI2,GNAT2,HBS1L,KRAS,LRRK2,MFN2,MRAS,RAB14,RAB22A,RAB23,RAB31,RAB32,RAB33B,RAB38,RAB3B,RAB3C,RAB4A,RAB5C,RAB7A,RAB8A,RAB8B,RAB9B,RAP1A,RAP2B,RAP2C,RASD1,RASEF,RASL10B,RHOB,RHOBTB1,RHOBTB3,RHOG,RHOJ,RHOQ,RHOV,RND1,RND2,RRAGB,RRAGD,SAMHD1,SAR1A,SAR1B,SRL,TRIM23,TUBB,TUBG1
GO:MF	ubiquitin-like protein ligase activity	GO:0061659	9.07729e-05	ASB2,ASB4,BRAP,CBL,CBLB,FANCF,FBXO44,HECW2,ITCH,MYLIP,NEDD4,NHLRC2,PELI2,PJA1,PPIL2,RBBP6,RNF111,RNF138,RNF144B,RNF146,RNF150,RNF165,RNF185,RNF19A,RNF24,RNF41,RNF43,SH3RF1,SIAH2,SKP1,SMURF1,STUB1,TRIM2,TRIM25,TRIM59,UBE2K,UBE3A,UBE4A,UBR7,WWP2,ZMIZ1,ZNRF2
GO:MF	GTP binding	GO:0005525	9.99955e-05	ADSS,AGAP3,AK3,ARF1,ARF3,ARF4,ARHGAP5,ARL10,ARL11,ARL3,ARL4A,ARL4C,ARL8A,ATL2,DIRAS2,DNM1L,DNM3,EHD3,EHD4,GCH1,GNA13,GNAI2,GNAT2,HBS1L,KRAS,LRRK2,MFN2,MRAS,RAB14,RAB22A,RAB23,RAB31,RAB32,RAB33B,RAB38,RAB3B,RAB3C,RAB4A,RAB5C,RAB7A,RAB8A,RAB8B,RAB9B,RAP1A,RAP2B,RAP2C,RASD1,RASEF,RASL10B,RHOB,RHOBTB1,RHOBTB3,RHOG,RHOJ,RHOQ,RHOV,RND1,RND2,RRAGB,RRAGD,SAMHD1,SAR1A,SAR1B,SRL,TRIM23,TUBB,TUBG1
GO:MF	RNA binding	GO:0003723	0.000138662	A1CF,AARS2,ADAR,ADARB1,AFF2,ARC,ATXN1,ATXN1L,BOLL,CBX7,CELF1,CELF2,CNOT4,CNOT7,CNP,CPEB1,CPEB3,CPEB4,CPSF2,CPSF6,CRNKL1,CSDC2,CTIF,DCP2,DDX1,DDX23,DDX46,DGCR8,DICER1,DIS3,DNA2,EDC3,EIF4E,EIF4E3,EIF5,EIF5A2,ELAVL1,ELAVL2,ENOX1,ESF1,ESRP2,EYA1,FARSB,FMR1,FUBP3,FYTTD1,G3BP2,GRSF1,HABP4,HDLBP,HELZ,HNRNPA2B1,HNRNPA3,HNRNPD,HNRNPH3,HNRNPU,IREB2,KIAA0430,KIAA0907,LARP1,LARP1B,LARP4,LARP4B,LIN28B,MBNL1,M…
GO:MF	nucleoside binding	GO:0001882	0.000148963	ADSS,AGAP3,AK3,ARF1,ARF3,ARF4,ARHGAP5,ARL10,ARL11,ARL3,ARL4A,ARL4C,ARL8A,ATL2,DIRAS2,DNM1L,DNM3,DYNC1LI1,EHD3,EHD4,GCH1,GNA13,GNAI2,GNAT2,HBS1L,KRAS,LRRK2,MFN2,MRAS,RAB14,RAB22A,RAB23,RAB31,RAB32,RAB33B,RAB38,RAB3B,RAB3C,RAB4A,RAB5C,RAB7A,RAB8A,RAB8B,RAB9B,RAP1A,RAP2B,RAP2C,RASD1,RASEF,RASL10B,RHOB,RHOBTB1,RHOBTB3,RHOG,RHOJ,RHOQ,RHOV,RND1,RND2,RRAGB,RRAGD,SAMHD1,SAR1A,SAR1B,SRL,TRIM23,TUBB,TUBG1
GO:MF	ion channel activity	GO:0005216	0.000161598	ANO5,ANO6,BEST3,BEST4,CACHD1,CACNA1B,CACNA1C,CACNA1E,CACNB1,CACNB2,CACNB4,CFTR,CLCN3,CLCN4,CLCN5,CLIC5,CNGA2,CNGA3,CNGB3,GABRB2,GABRB3,GJC1,GRIA2,GRIA4,GRIK3,GRIN2A,GRIN3A,ITGAV,JPH1,KCNA4,KCNA6,KCNC1,KCNC4,KCND1,KCNE4,KCNG3,KCNH1,KCNH8,KCNJ12,KCNJ16,KCNJ2,KCNK2,KCNK3,KCNMA1,KCNMB4,KCNN3,KCNQ5,KCNV1,LRRC8B,NCS1,P2RX7,PANX1,PKD2,SCN2A,SCN3A,SCN4A,SCN4B,SCN8A,SCN9A,SCNN1G,SLC1A4,SLC24A3,SLC24A4,TMC…
GO:MF	monovalent inorganic cation transmembrane transporter activity	GO:0015077	0.000345081	AQP1,ATP1B1,ATP1B3,ATP5B,ATP5C1,ATP6V1C1,CLCN3,CLCN4,CLCN5,CNGA2,CNNM4,COX7C,GRIK3,KCNA4,KCNA6,KCNC1,KCNC4,KCND1,KCNE4,KCNG3,KCNH1,KCNH8,KCNJ12,KCNJ16,KCNJ2,KCNK2,KCNK3,KCNMA1,KCNMB4,KCNN3,KCNQ5,KCNV1,NDUFA4,PKD2,SCN2A,SCN3A,SCN4A,SCN4B,SCN8A,SCN9A,SCNN1G,SLC12A2,SLC12A5,SLC13A5,SLC1A1,SLC1A2,SLC24A3,SLC24A4,SLC33A1,SLC36A1,SLC45A2,SLC45A3,SLC4A10,SLC4A4,SLC4A7,SLC5A11,SLC5A6,SLC5A7,SLC6A6,SLC6A9…
GO:MF	protein kinase regulator activity	GO:0019887	0.000354835	CAMK2N1,CAMK2N2,CCND2,CCNE1,CCNE2,CCNG1,CCNI2,CCNJ,CCNJL,CCNK,CCNL1,CCNT2,CCNY,DBF4,DGKQ,DNAJC3,FAM20A,FGF13,GHR,GPRC5B,H2AFY,HYAL2,ITPRIP,KAT2B,PARP16,PARP8,PKIA,PRKAR1A,PRKAR2B,SPRED2,TOM1L1,TRIB1,WNT11
GO:MF	syntaxin binding	GO:0019905	0.000400678	ABCA1,ABL1,CPLX2,LRRK2,NAPB,NAPG,SNAP29,STX6,STX7,STXBP5,STXBP5L,SYBU,SYPL1,SYT1,SYT2,SYT6,TMED10,TXLNA,TXLNG
GO:MF	gated channel activity	GO:0022836	0.000549854	ANO5,ANO6,CACHD1,CACNA1B,CACNA1C,CACNA1E,CACNB1,CACNB2,CACNB4,CFTR,CLCN3,CLCN4,CLCN5,CLIC5,CNGA2,CNGA3,CNGB3,GABRB2,GABRB3,GRIA2,GRIA4,GRIK3,GRIN2A,GRIN3A,ITGAV,JPH1,KCNA4,KCNA6,KCNC1,KCNC4,KCND1,KCNE4,KCNG3,KCNH1,KCNH8,KCNJ12,KCNJ16,KCNJ2,KCNK2,KCNK3,KCNMA1,KCNMB4,KCNN3,KCNQ5,KCNV1,NCS1,NTRK2,P2RX7,PKD2,SCN2A,SCN3A,SCN4A,SCN8A,SCN9A,SCNN1G,TMC7,TMEM37,TPCN1,TRPA1
GO:MF	cation channel activity	GO:0005261	0.000551094	ANO6,CACHD1,CACNA1B,CACNA1C,CACNA1E,CACNB1,CACNB2,CACNB4,CNGA2,CNGA3,CNGB3,GRIA2,GRIA4,GRIK3,GRIN2A,GRIN3A,ITGAV,JPH1,KCNA4,KCNA6,KCNC1,KCNC4,KCND1,KCNE4,KCNG3,KCNH1,KCNH8,KCNJ12,KCNJ16,KCNJ2,KCNK2,KCNK3,KCNMA1,KCNMB4,KCNN3,KCNQ5,KCNV1,NCS1,P2RX7,PANX1,PKD2,SCN2A,SCN3A,SCN4A,SCN4B,SCN8A,SCN9A,SCNN1G,SLC24A3,SLC24A4,TMEM37,TMEM38B,TPCN1,TRPA1,TRPM6,TRPM7,UNC80
GO:MF	magnesium ion binding	GO:0000287	0.00055722	ABL1,ABL2,ADPRH,ADSS,ARL3,ATP10A,ATP10D,ATP11A,ATP11B,ATP8A1,ATP8B1,DYRK2,EYA2,FARSB,IDH1,IDH3A,ITPK1,LRRK2,MAST4,PGM1,PGM3,PGP,PPM1A,PPM1B,PRPS2,PRPSAP1,PRPSAP2,RPS6KA2,RPS6KA3,RPS6KA6,SIK1,SIK3,SNRK,SRPK1,SRPK2,STK3,STK4
GO:MF	ion gated channel activity	GO:0022839	0.000634543	ANO5,ANO6,CACHD1,CACNA1B,CACNA1C,CACNA1E,CACNB1,CACNB2,CACNB4,CFTR,CLCN3,CLCN4,CLCN5,CLIC5,CNGA2,CNGA3,CNGB3,GABRB2,GABRB3,GRIA2,GRIA4,GRIK3,GRIN2A,GRIN3A,ITGAV,JPH1,KCNA4,KCNA6,KCNC1,KCNC4,KCND1,KCNE4,KCNG3,KCNH1,KCNH8,KCNJ12,KCNJ16,KCNJ2,KCNK2,KCNK3,KCNMA1,KCNMB4,KCNN3,KCNQ5,KCNV1,NCS1,NTRK2,P2RX7,PKD2,SCN2A,SCN3A,SCN4A,SCN8A,SCN9A,SCNN1G,TMEM37,TPCN1,TRPA1
GO:MF	GTPase activity	GO:0003924	0.000635496	AGAP3,ARHGAP5,ARL3,ATL2,DIRAS2,DNM1L,DNM3,GCH1,GNA13,GNAI2,GNAT2,GNB1,GNG10,GNG12,GNG2,HBS1L,KRAS,LRRK2,MFN2,MRAS,RAB14,RAB22A,RAB23,RAB31,RAB32,RAB33B,RAB38,RAB3B,RAB3C,RAB4A,RAB5C,RAB7A,RAB8A,RAB8B,RAB9B,RAP1A,RAP2B,RAP2C,RASD1,RASEF,RASL10B,RHOB,RHOBTB1,RHOBTB3,RHOG,RHOJ,RHOQ,RHOV,RND1,RND2,RRAGB,RRAGD,SAR1A,SAR1B,TRIM23,TUBB,TUBG1
GO:MF	phospholipid binding	GO:0005543	0.000891533	ABCA1,AIDA,ANKFY1,ANXA7,ARFIP1,C2CD2L,COL4A3BP,CPNE8,EEA1,F3,FRMPD4,GLTP,GPR12,HIP1,JAG1,KCNJ2,KIF16B,LDLRAP1,MAPKAP1,MCF2L,NF1,NR5A2,OPHN1,OSBP,OSBPL8,PACSIN1,PACSIN2,PARD3B,PCYT1B,PFN2,PICALM,PITPNB,PLEKHA1,RAPGEF2,RASGRP1,RPS6KC1,SAP30L,SESTD1,SH3PXD2A,SNX10,SNX16,SNX18,SNX19,SNX29,SNX3,SNX30,SNX33,SNX6,SNX7,SNX8,STXBP6,SYT1,SYT11,SYT15,SYT2,SYT6,THBS1,THY1,TPCN1,TWF1,VPS36,ZFYVE16,ZFYVE26
GO:MF	transmembrane receptor protein kinase activity	GO:0019199	0.00111753	ACVR1,ACVR1C,ACVR2B,AXL,BMPR1A,BMPR2,DDR1,EFEMP1,EPHA3,EPHA5,EPHA7,ERBB4,FGFR1,FGFR3,FLT1,FLT4,IGF1R,NRP1,NTRK2,NTRK3,ROR2,SOSTDC1,TGFBR2,TGFBR3
GO:MF	transcription coregulator activity	GO:0003712	0.0012723	ARID5B,ARL2BP,ASXL1,ATXN7L3,BASP1,CASP8AP2,CBFA2T2,CBFA2T3,CBFB,CDYL,CNOT7,DDX1,E2F8,ENY2,GMEB2,HDAC1,HIPK2,HNRNPU,HYAL2,JAZF1,KAT2B,KDM5A,MED10,MED12L,MED13,MED14,MED18,MED7,MIER3,MYOCD,MYSM1,NCOA3,NEUROD1,NKX2-2,NRG1,NRIP1,PPARA,PPARD,PRKCB,PRRX1,RAP2C,RCOR1,RCOR3,RERE,SERTAD2,SETD3,SIRT1,SMYD1,SOX4,SP4,TAF5L,TBL1X,TFB2M,TFDP2,THRA,THRB,USP22,WNT4,YAF2,YAP1,ZFPM2,ZHX1,ZHX3,ZMIZ1
GO:MF	anion transmembrane transporter activity	GO:0008509	0.0012918	ABCC5,ANKH,ANO5,ANO6,BEST3,BEST4,CFTR,CLCN3,CLCN4,CLCN5,CLIC5,GABRB2,GABRB3,LRRC8B,SLC12A2,SLC12A5,SLC13A5,SLC16A12,SLC16A14,SLC16A2,SLC16A9,SLC17A6,SLC1A1,SLC1A2,SLC1A4,SLC24A3,SLC24A4,SLC25A12,SLC25A17,SLC25A24,SLC26A2,SLC26A4,SLC26A7,SLC2A2,SLC33A1,SLC34A1,SLC34A2,SLC35B4,SLC36A1,SLC38A1,SLC38A2,SLC38A3,SLC4A1,SLC4A10,SLC4A3,SLC4A4,SLC4A7,SLC6A6,SLC6A9,SLC7A11,SLC7A2,SLC9A2,SLCO2B1,SLCO3A1
GO:MF	translation repressor activity	GO:0030371	0.00153081	CPEB1,CPEB3,CPEB4,FMR1,IREB2,PAIP2B,PURA,RBM3,SAMD4A,STK3
GO:MF	protein tyrosine kinase activity	GO:0004713	0.00159789	ABL1,ABL2,AXL,CLK4,DDR1,DYRK1A,DYRK2,EFEMP1,EPHA3,EPHA5,EPHA7,ERBB4,FGFR1,FGFR3,FLT1,FLT4,HIPK1,HIPK2,IGF1R,LYN,NRP1,NTRK2,NTRK3,PEAK1,PTK2B,PTK7,ROR2,SLA,TWF1,YES1
GO:MF	Ras guanyl-nucleotide exchange factor activity	GO:0005088	0.00167295	ABR,ADRB1,AKAP13,ARHGEF11,ARHGEF12,ARHGEF17,ARHGEF37,ARHGEF6,C9ORF72,DENND3,DENND4C,EGF,FARP1,FGD4,ITSN1,MCF2L,PLEKHG7,RAB3GAP2,RAPGEF2,RASGRF2,RASGRP1,RGL1,SOS1,SOS2,TIAM1,VAV2,VAV3,WDR41
GO:MF	growth factor binding	GO:0019838	0.00167295	ACVR1,ACVR2B,CEP57,COL1A1,COL5A1,ESM1,FGFR1,FGFR3,FLT1,FLT4,FURIN,HYAL2,IGF1R,IGF2R,IGFBP3,IL6R,IL6ST,ITGA6,ITGAV,LIFR,NOV,NRP1,NTRK2,NTRK3,TGFB3,TGFBR2,TGFBR3,THBS1
GO:MF	GDP binding	GO:0019003	0.00169785	ARL3,DIRAS2,DYNC1LI1,KRAS,MRAS,RAB14,RAB22A,RAB31,RAB3B,RAB5C,RAB8A,RAB8B,RAB9B,RAP1A,RAP2B,RAP2C,RASEF,RHOB,RRAGD,TRIM23
GO:MF	Rho GTPase binding	GO:0017048	0.00195582	ABR,AKAP13,ARHGAP17,ARHGEF11,ARHGEF12,ARHGEF17,ARHGEF37,ARHGEF6,CDC42EP3,CDC42SE1,DAAM2,FARP1,FGD4,FMNL3,ITSN1,KIF3B,LRRK2,MCF2L,PAK3,PKN2,PLEKHG7,RASGRF2,ROCK1,SIKE1,SOS1,SOS2,SRGAP1,SRGAP2,SRGAP3,STXBP6,TIAM1,TNFAIP1,VAV2,VAV3
GO:MF	active transmembrane transporter activity	GO:0022804	0.00220765	ABCA1,ABCA3,ABCC10,ABCC5,ABCC9,ABCD3,ABCG4,ATP1B1,ATP1B3,ATP2B2,ATP2B4,ATP2C1,ATP5B,ATP5C1,ATP6V1C1,ATP7A,CFTR,CLCN3,CLCN4,CLCN5,SLC12A2,SLC12A5,SLC13A5,SLC16A2,SLC1A1,SLC1A2,SLC1A3,SLC1A4,SLC24A3,SLC24A4,SLC26A2,SLC26A4,SLC26A7,SLC33A1,SLC35E1,SLC35E2B,SLC36A1,SLC45A2,SLC45A3,SLC47A2,SLC4A1,SLC4A10,SLC4A3,SLC4A4,SLC4A7,SLC5A11,SLC5A6,SLC5A7,SLC6A6,SLC6A9,SLC8A1,SLC8A3,SLC9A1,SLC9A2,SLCO2B1,SLCO3…
GO:MF	divalent inorganic cation transmembrane transporter activity	GO:0072509	0.00225609	ATP7A,SLC11A2,SLC24A3,SLC24A4,SLC30A4,SLC30A5,SLC30A8,SLC39A10,SLC39A11,SLC39A13,SLC39A14,SLC41A2,SLC8A1,SLC8A3
GO:MF	phosphatidylinositol binding	GO:0035091	0.00256864	AIDA,ANKFY1,ARFIP1,C2CD2L,COL4A3BP,EEA1,FRMPD4,HIP1,KCNJ2,KIF16B,LDLRAP1,MAPKAP1,MCF2L,OSBP,OSBPL8,PARD3B,PFN2,PICALM,PITPNB,PLEKHA1,RPS6KC1,SAP30L,SESTD1,SH3PXD2A,SNX10,SNX16,SNX18,SNX19,SNX29,SNX3,SNX30,SNX33,SNX6,SNX7,SNX8,STXBP6,THY1,TPCN1,TWF1,VPS36,ZFYVE16,ZFYVE26
GO:MF	nucleoside-triphosphatase regulator activity	GO:0060589	0.00262719	ABR,ACAP2,AGAP3,AGFG1,ARHGAP12,ARHGAP17,ARHGAP19,ARHGAP26,ARHGEF12,ASAP2,ATP1B1,ATP1B3,CHN2,DNAJA2,DNAJC19,DOCK5,EIF5,ELMOD2,GIT1,GIT2,HSPH1,LLGL2,LRRK2,NF1,NRP1,OPHN1,RANBP3L,RAP1GAP2,RAPGEF2,RASA1,RASGRP3,RGS1,RGS6,RGS7,SEC23A,SGSM1,SMAP2,SRGAP1,SRGAP2,SRGAP3,STXBP5,STXBP5L,TBC1D15,TBC1D22A,TBC1D25,TBC1D2B,TBC1D8,THY1,TNFAIP1,TOR1AIP2,WNT11
GO:MF	phosphoprotein phosphatase activity	GO:0004721	0.00288502	CDC14B,DUSP10,DUSP6,DUSP7,EYA1,EYA2,EYA3,EYA4,FRMPD2,MTMR2,PDP1,PGP,PPM1A,PPM1B,PPM1D,PPM1E,PPM1F,PPP2R2A,PPP2R2C,PPP3CA,PPP3CB,PPP3R1,PTP4A1,PTPDC1,PTPN11,PTPN2,PTPN21,PTPN3,PTPRB,PTPRD,PTPRJ,PTPRK,PTPRN,PTPRO,PTPRQ,PTPRS,SSH2,UBASH3B
GO:MF	chromatin binding	GO:0003682	0.00383023	ASXL1,ATAD2B,ATRX,CBX5,CBX7,CDK1,CDYL,CLOCK,DDX1,EGR1,ELK4,ENY2,ERG,FOXO3,GABPA,GLYR1,H1FX,H2AFY,HDAC1,HMGN2,HNF1A,HNRNPU,HOXD10,HSF1,JARID2,KAT2B,KDM5A,KIAA0101,LHX2,MEF2C,MYOG,NEUROD1,NFAT5,NFATC3,NKX2-2,NR5A2,NRBF2,PBRM1,PHF13,PHF21A,PKNOX1,PRDM1,PRDM12,PRDM15,PRKAA1,PRKAA2,PRKCB,PWWP2A,RERE,RNF169,RUNX2,RXRA,SAP30L,SATB1,SBNO1,SMARCC2,SMC1A,SOX9,SP3,SRF,STAG2,SVEP1,THRB,TOP1,TP63,TSHZ2,TSHZ3,…
GO:MF	GTPase activator activity	GO:0005096	0.00443436	ABR,ACAP2,AGAP3,AGFG1,ARHGAP12,ARHGAP17,ARHGAP19,ARHGAP26,ARHGEF12,ASAP2,CHN2,DOCK5,ELMOD2,GIT1,GIT2,LLGL2,LRRK2,NF1,NRP1,OPHN1,RANBP3L,RAP1GAP2,RAPGEF2,RASA1,RASGRP3,RGS1,RGS6,RGS7,SEC23A,SGSM1,SMAP2,SRGAP1,SRGAP2,SRGAP3,STXBP5,STXBP5L,TBC1D15,TBC1D22A,TBC1D25,TBC1D2B,TBC1D8,THY1,TNFAIP1,WNT11
GO:MF	voltage-gated cation channel activity	GO:0022843	0.00455545	CACHD1,CACNA1B,CACNA1C,CACNA1E,CACNB1,CACNB2,CACNB4,CNGA2,GRIN2A,GRIN3A,ITGAV,KCNA4,KCNA6,KCNC1,KCNC4,KCND1,KCNE4,KCNG3,KCNH1,KCNH8,KCNJ12,KCNJ16,KCNJ2,KCNK2,KCNK3,KCNMA1,KCNQ5,KCNV1,NCS1,PKD2,TPCN1
GO:MF	protein homodimerization activity	GO:0042803	0.00486327	ABCD3,ABCG4,ACVR1,ADAM10,ADD2,ADH5,ADIPOQ,ADRA2A,ANO6,ATG7,CASR,CBX5,CDH1,CDH18,CDH6,CEP57,CHKA,CHUK,CISD2,CLN6,COQ9,CUL3,DGCR8,DGKD,DLK2,E2F8,EEA1,EIF2AK1,ELAVL1,ERBB4,FAM109A,FAP,FGFR1,FLT4,FMR1,FOXP2,FZD4,GCH1,GLCE,HES1,HIF1AN,HINT2,HIP1,HNF1A,IDH1,IKZF2,IL6R,INHBB,LPL,LRP4,LRP6,LRRK2,MAD2L1,MAP3K12,MASP1,MGAT2,MID1,MYH9,MYOM3,NPR3,NTRK2,PAFAH1B1,PIP4K2B,PKD2,PNPO,PTPRO,RAB11FIP2,RASGRP1,SLC30…
GO:MF	protein tyrosine phosphatase activity	GO:0004725	0.00570549	CDC14B,DUSP10,DUSP6,DUSP7,EYA1,EYA2,EYA3,EYA4,FRMPD2,MTMR2,PGP,PTP4A1,PTPDC1,PTPN11,PTPN2,PTPN21,PTPN3,PTPRB,PTPRD,PTPRJ,PTPRK,PTPRN,PTPRO,PTPRQ,PTPRS,SSH2,UBASH3B
GO:MF	tubulin binding	GO:0015631	0.00601545	ARL3,BLOC1S2,CAMSAP1,CCDC88A,CEP350,CEP57,CLASP1,DNAL1,DNM1L,DNM3,DPYSL2,DPYSL5,EFHC1,EML1,EML4,FEZ1,FMN1,FNTA,GABARAPL1,GAS2,HOOK3,HSPH1,HTT,KATNAL1,KIF13B,KIF16B,KIF1B,KIF21B,KIF24,KIF3A,KIF3B,KIF9,LRRK2,MACF1,MAP1B,MAP6,MAP9,MID1,NDE1,NDEL1,PAFAH1B1,PRC1,SPAST,STMN2,SYT11,TAOK1,TMEM57,TRAF3IP1,TTLL4,TUBGCP5,VAPA
GO:MF	secondary active transmembrane transporter activity	GO:0015291	0.00611322	CLCN3,CLCN4,CLCN5,SLC12A2,SLC12A5,SLC13A5,SLC16A2,SLC1A1,SLC1A2,SLC1A3,SLC1A4,SLC24A3,SLC24A4,SLC26A2,SLC26A4,SLC26A7,SLC33A1,SLC35E1,SLC35E2B,SLC36A1,SLC45A2,SLC45A3,SLC47A2,SLC4A1,SLC4A10,SLC4A3,SLC4A4,SLC4A7,SLC5A11,SLC5A6,SLC5A7,SLC6A6,SLC6A9,SLC8A1,SLC8A3,SLC9A1,SLC9A2,SLCO2B1,SLCO3A1
GO:MF	Rab GTPase binding	GO:0017137	0.00743345	ANKFY1,BICD2,C9ORF72,DENND3,DENND4C,LLGL2,MICAL3,MICALL1,MYO5A,PICALM,RAB11FIP2,RAB11FIP4,RAB3GAP2,RAB8A,RHOBTB3,RIMS1,RIMS2,RIMS3,SGSM1,STXBP5,STXBP5L,TBC1D15,TBC1D22A,TBC1D25,TBC1D2B,TBC1D8,TNFAIP1,ULK1,WDR41,WDR44
GO:MF	phosphatase activity	GO:0016791	0.00806405	CDC14B,CTDSP1,DUSP10,DUSP6,DUSP7,EYA1,EYA2,EYA3,EYA4,FRMPD2,IMPAD1,INPP4A,MINPP1,MTMR2,NT5C2,NT5DC3,NT5E,OCRL,PDP1,PFKFB2,PFKFB3,PGP,PPM1A,PPM1B,PPM1D,PPM1E,PPM1F,PPP2R2A,PPP2R2C,PPP3CA,PPP3CB,PPP3R1,PTP4A1,PTPDC1,PTPN11,PTPN2,PTPN21,PTPN3,PTPRB,PTPRD,PTPRJ,PTPRK,PTPRN,PTPRO,PTPRQ,PTPRS,SSH2,SYNJ1,UBASH3B
GO:MF	sodium ion transmembrane transporter activity	GO:0015081	0.00839127	ATP1B1,ATP1B3,CNNM4,GRIK3,PKD2,SCN2A,SCN3A,SCN4A,SCN4B,SCN8A,SCN9A,SCNN1G,SLC12A2,SLC13A5,SLC1A1,SLC1A2,SLC24A3,SLC24A4,SLC4A10,SLC4A4,SLC4A7,SLC5A11,SLC5A6,SLC5A7,SLC6A6,SLC6A9,SLC8A1,SLC8A3,SLC9A1,SLC9A2,TPCN1
GO:MF	active ion transmembrane transporter activity	GO:0022853	0.00918781	ATP1B1,ATP1B3,ATP2B2,ATP2B4,ATP2C1,ATP5B,ATP5C1,ATP6V1C1,ATP7A,CLCN3,CLCN4,CLCN5,SLC12A2,SLC12A5,SLC13A5,SLC1A1,SLC1A2,SLC24A3,SLC24A4,SLC26A2,SLC26A4,SLC26A7,SLC33A1,SLC36A1,SLC45A2,SLC45A3,SLC4A1,SLC4A10,SLC4A3,SLC4A4,SLC4A7,SLC5A11,SLC5A6,SLC5A7,SLC6A6,SLC6A9,SLC8A1,SLC8A3,SLC9A1,SLC9A2,SLCO2B1,SLCO3A1
GO:BP	biological_process	GO:0008150	1.36926e-303	A1CF,A4GNT,AACS,AAK1,AARS2,ABAT,ABCA1,ABCA3,ABCC10,ABCC5,ABCC9,ABCD3,ABCG4,ABHD2,ABI2,ABL1,ABL2,ABR,ACACA,ACADSB,ACAP2,ACBD5,ACE2,ACOX3,ACTR2,ACVR1,ACVR1C,ACVR2B,ADAM10,ADAM11,ADAM28,ADAM33,ADAM9,ADAMTS14,ADAMTS15,ADAMTS18,ADAMTS3,ADAMTS5,ADAMTS6,ADAMTS9,ADAR,ADARB1,ADCY1,ADCY2,ADCY6,ADCY9,ADCYAP1,ADCYAP1R1,ADD2,ADH5,ADI1,ADIPOQ,ADIPOR2,ADPGK,ADPRH,ADRA2A,ADRB1,ADSS,AFAP1L2,AFF1,AFF2,AFF3,AFF4,AG…
GO:BP	cellular process	GO:0009987	6.07394e-240	A1CF,A4GNT,AAK1,AARS2,ABAT,ABCA1,ABCD3,ABCG4,ABHD2,ABI2,ABL1,ABL2,ABR,ACACA,ACAP2,ACBD5,ACE2,ACOX3,ACTR2,ACVR1,ACVR1C,ACVR2B,ADAM10,ADAM9,ADAMTS14,ADAMTS18,ADAMTS3,ADAR,ADARB1,ADCY1,ADCY2,ADCY6,ADCY9,ADCYAP1,ADCYAP1R1,ADD2,ADH5,ADI1,ADIPOQ,ADIPOR2,ADPGK,ADPRH,ADRA2A,ADRB1,ADSS,AFAP1L2,AFF1,AFF2,AFF3,AFF4,AGAP3,AGBL4,AGFG1,AGPAT5,AGPS,AHCY,AHR,AIDA,AK2,AK3,AKAP13,AKAP2,AKAP7,AKR1D1,AKT3,ALG2,ALG6,…
GO:BP	biological regulation	GO:0065007	1.51078e-207	A1CF,A4GNT,AAK1,AARS2,ABAT,ABCA1,ABHD2,ABL1,ABL2,ABR,ACACA,ACAP2,ACE2,ACOX3,ACTR2,ACVR1,ACVR1C,ACVR2B,ADAM10,ADAM9,ADAMTS18,ADAMTS3,ADAMTS5,ADAR,ADARB1,ADCY1,ADCY2,ADCY6,ADCY9,ADCYAP1,ADCYAP1R1,ADD2,ADH5,ADIPOQ,ADIPOR2,ADRA2A,ADRB1,AFAP1L2,AFF1,AFF2,AFF3,AFF4,AGAP3,AGBL4,AGFG1,AHR,AIDA,AKAP13,AKAP2,AKAP5,AKAP7,AKR1D1,AKT3,AMBRA1,AMOT,AMOTL1,ANGPT1,ANKFY1,ANKRA2,ANKRD49,ANKRD6,ANO1,ANO3,ANO6,ANP32…
GO:BP	regulation of biological process	GO:0050789	3.96675e-178	A1CF,A4GNT,AAK1,ABCA1,ABHD2,ABL1,ABL2,ABR,ACE2,ACTR2,ACVR1,ACVR1C,ACVR2B,ADAM10,ADAM9,ADAMTS18,ADAMTS3,ADAMTS5,ADAR,ADARB1,ADCY1,ADCY2,ADCY6,ADCY9,ADCYAP1,ADCYAP1R1,ADD2,ADIPOQ,ADIPOR2,ADRA2A,ADRB1,AFAP1L2,AFF1,AFF2,AFF3,AFF4,AGBL4,AHR,AIDA,AKAP13,AKAP2,AKAP7,AKT3,AMBRA1,AMOT,AMOTL1,ANGPT1,ANKFY1,ANKRA2,ANKRD49,ANKRD6,ANO1,ANO6,ANTXR1,ANXA7,AQP1,ARC,ARF4,ARFGEF1,ARFGEF2,ARFIP1,ARHGAP1,ARHGAP11A,A…
GO:BP	regulation of cellular process	GO:0050794	1.31431e-160	A4GNT,AAK1,ABCA1,ABHD2,ABL1,ABL2,ABR,ACE2,ACTR2,ACVR1,ACVR1C,ACVR2B,ADAM10,ADAM9,ADAMTS18,ADAMTS3,ADAR,ADARB1,ADCY1,ADCY2,ADCY6,ADCY9,ADCYAP1,ADCYAP1R1,ADD2,ADIPOQ,ADIPOR2,ADRA2A,ADRB1,AFAP1L2,AFF1,AFF2,AFF3,AFF4,AGBL4,AHR,AIDA,AKAP13,AKAP2,AKAP7,AKT3,AMBRA1,AMOT,AMOTL1,ANGPT1,ANKFY1,ANKRA2,ANKRD49,ANKRD6,ANO1,ANO6,ANTXR1,ANXA7,AQP1,ARC,ARF4,ARFGEF1,ARFGEF2,ARFIP1,ARHGAP1,ARHGAP11A,ARHGAP12,ARHGA…
GO:BP	metabolic process	GO:0008152	2.26815e-135	A1CF,A4GNT,AACS,AAK1,AARS2,ABAT,ABCA1,ABCD3,ABHD2,ABL1,ABL2,ACACA,ACADSB,ACBD5,ACE2,ACOX3,ACTR2,ACVR1,ACVR1C,ACVR2B,ADAM10,ADAM11,ADAM28,ADAM33,ADAM9,ADAMTS14,ADAMTS15,ADAMTS18,ADAMTS3,ADAMTS5,ADAMTS6,ADAMTS9,ADAR,ADARB1,ADCY1,ADCY2,ADCY6,ADCY9,ADCYAP1,ADH5,ADI1,ADIPOQ,ADIPOR2,ADPGK,ADPRH,ADRA2A,ADRB1,ADSS,AFAP1L2,AFF1,AFF2,AFF3,AFF4,AGAP3,AGBL4,AGPAT5,AGPS,AHCY,AHR,AIDA,AK2,AK3,AKAP13,AKR1D1,AKT…
GO:BP	cellular metabolic process	GO:0044237	1.12195e-132	A1CF,A4GNT,AAK1,AARS2,ABAT,ABCA1,ABCD3,ABHD2,ABL1,ABL2,ACACA,ACBD5,ACE2,ACOX3,ACTR2,ACVR1,ACVR1C,ACVR2B,ADAM10,ADAM9,ADAR,ADARB1,ADCY1,ADCY2,ADCY6,ADCY9,ADCYAP1,ADH5,ADI1,ADIPOQ,ADPGK,ADPRH,ADRA2A,ADSS,AFAP1L2,AFF1,AFF2,AFF3,AFF4,AGAP3,AGBL4,AGPAT5,AGPS,AHCY,AHR,AIDA,AK2,AK3,AKAP13,AKR1D1,AKT3,ALG2,ALG6,ALG9,ALPK2,ALPK3,AMBRA1,ANGEL1,ANGPT1,ANKRD49,ANKRD6,ANTXR1,ANXA7,AOX1,ARC,ARF4,ARFGEF1,ARFGEF…
GO:BP	organic substance metabolic process	GO:0071704	1.86844e-128	A1CF,A4GNT,AACS,AAK1,AARS2,ABAT,ABCA1,ABCD3,ABHD2,ABL1,ABL2,ACACA,ACE2,ACOX3,ACTR2,ACVR1,ACVR1C,ACVR2B,ADAM10,ADAM11,ADAM28,ADAM33,ADAM9,ADAMTS14,ADAMTS15,ADAMTS18,ADAMTS3,ADAMTS5,ADAMTS6,ADAMTS9,ADAR,ADARB1,ADCY1,ADCY2,ADCY6,ADCY9,ADCYAP1,ADH5,ADI1,ADIPOQ,ADPGK,ADPRH,ADRA2A,ADSS,AFAP1L2,AFF1,AFF2,AFF3,AFF4,AGAP3,AGBL4,AGPAT5,AGPS,AHCY,AHR,AIDA,AK2,AK3,AKAP13,AKR1D1,AKT3,ALG2,ALG6,ALG9,ALPK2,ALPK…
GO:BP	primary metabolic process	GO:0044238	2.2762e-122	A1CF,A4GNT,AACS,AAK1,AARS2,ABAT,ABCA1,ABCD3,ABHD2,ABL1,ABL2,ACACA,ACE2,ACOX3,ACTR2,ACVR1,ACVR1C,ACVR2B,ADAM10,ADAM11,ADAM28,ADAM33,ADAM9,ADAMTS14,ADAMTS15,ADAMTS18,ADAMTS3,ADAMTS5,ADAMTS6,ADAMTS9,ADAR,ADARB1,ADCY1,ADCY2,ADCY6,ADCY9,ADCYAP1,ADH5,ADI1,ADIPOQ,ADPGK,ADPRH,ADRA2A,ADSS,AFAP1L2,AFF1,AFF2,AFF3,AFF4,AGAP3,AGBL4,AGPAT5,AGPS,AHR,AIDA,AK2,AK3,AKAP13,AKR1D1,AKT3,ALG2,ALG6,ALG9,ALPK2,ALPK3,AMB…
GO:BP	nitrogen compound metabolic process	GO:0006807	9.91876e-114	A1CF,A4GNT,AAK1,AARS2,ABAT,ABCA1,ABL1,ABL2,ACACA,ACE2,ACTR2,ACVR1,ACVR1C,ACVR2B,ADAM10,ADAM11,ADAM28,ADAM33,ADAM9,ADAMTS14,ADAMTS15,ADAMTS18,ADAMTS3,ADAMTS5,ADAMTS6,ADAMTS9,ADAR,ADARB1,ADCY1,ADCY2,ADCY6,ADCY9,ADCYAP1,ADH5,ADI1,ADIPOQ,ADPRH,ADRA2A,ADSS,AFAP1L2,AFF1,AFF2,AFF3,AFF4,AGAP3,AGBL4,AHCY,AHR,AIDA,AK2,AK3,AKAP13,AKT3,ALG2,ALG6,ALG9,ALPK2,ALPK3,ANGEL1,ANGPT1,ANKRD49,ANKRD6,ANTXR1,AOX1,ARF4,…
GO:BP	macromolecule metabolic process	GO:0043170	2.26679e-112	A1CF,A4GNT,AAK1,AARS2,ABCA1,ABL1,ABL2,ACACA,ACE2,ACTR2,ACVR1,ACVR1C,ACVR2B,ADAM10,ADAM11,ADAM28,ADAM33,ADAM9,ADAMTS14,ADAMTS15,ADAMTS18,ADAMTS3,ADAMTS5,ADAMTS6,ADAMTS9,ADAR,ADARB1,ADCY1,ADCYAP1,ADH5,ADIPOQ,ADPRH,ADRA2A,AFAP1L2,AFF1,AFF2,AFF3,AFF4,AGAP3,AGBL4,AHR,AIDA,AKAP13,AKT3,ALG2,ALG6,ALG9,ALPK2,ALPK3,ANGEL1,ANGPT1,ANKRD49,ANKRD6,ANTXR1,ANXA7,ARC,ARF4,ARFGEF1,ARFGEF2,ARHGEF11,ARID2,ARID3B,ARI…
GO:BP	cellular macromolecule metabolic process	GO:0044260	1.54934e-110	A4GNT,AAK1,AARS2,ABCA1,ABL1,ABL2,ACE2,ACTR2,ACVR1,ACVR1C,ACVR2B,ADAM10,ADAM9,ADAR,ADARB1,ADCY1,ADCYAP1,ADH5,ADIPOQ,ADPRH,ADRA2A,AFAP1L2,AFF1,AFF2,AFF3,AFF4,AGAP3,AGBL4,AHR,AIDA,AKAP13,AKT3,ALG2,ALG6,ALG9,ALPK2,ALPK3,ANGPT1,ANKRD49,ANKRD6,ANTXR1,ARC,ARF4,ARFGEF1,ARFGEF2,ARHGEF11,ARID2,ARID3B,ARID5B,ARIH2,ARL2BP,ARMC8,ARPP19,ARRDC3,ARRDC4,ASB14,ASB2,ASB3,ASB4,ASB7,ASCC3,ASPH,ASPHD2,ASXL1,ATAD2B,ATF…
GO:BP	developmental process	GO:0032502	4.28072e-108	ABHD2,ABL1,ABL2,ABR,ACVR1,ACVR1C,ACVR2B,ADAM10,ADAM9,ADAMTS18,ADAMTS6,ADAR,ADARB1,ADCY1,ADCYAP1,ADD2,ADIPOQ,ADIPOR2,ADRB1,AFF3,AGFG1,AGPAT5,AIDA,AKAP2,ALPK3,AMBRA1,AMOT,AMOTL1,ANGPT1,ANO6,ANTXR1,ANXA7,AP1B1,AQP1,ARC,ARCN1,ARF4,ARID2,ARID5B,ARL11,ARL3,ARRDC3,ASB2,ASB4,ASXL1,ATG5,ATOH8,ATP5B,ATRN,ATRNL1,ATRX,ATXN1,ATXN10,ATXN1L,AXL,AZI2,BAIAP2,BASP1,BDNF,BMP6,BMP7,BMP8A,BMPER,BMPR1A,BMPR2,BNC2,BOLL…
GO:BP	anatomical structure development	GO:0048856	1.4858e-104	ABHD2,ABL1,ABL2,ABR,ACVR1,ACVR1C,ACVR2B,ADAM10,ADAM9,ADAMTS18,ADAMTS6,ADAR,ADARB1,ADCY1,ADCYAP1,ADD2,ADIPOQ,ADIPOR2,AFF3,AGFG1,AGPAT5,AIDA,AKAP2,ALPK3,AMBRA1,AMOT,AMOTL1,ANGPT1,ANO6,ANTXR1,ANXA7,AP1B1,AQP1,ARC,ARCN1,ARF4,ARID2,ARID5B,ARL11,ARL3,ARRDC3,ASB2,ASB4,ASXL1,ATG5,ATOH8,ATP5B,ATRN,ATRNL1,ATRX,ATXN1,ATXN10,ATXN1L,AXL,AZI2,BAIAP2,BASP1,BDNF,BMP6,BMP7,BMP8A,BMPER,BMPR1A,BMPR2,BNC2,BOLL,BRAF,…
GO:BP	positive regulation of biological process	GO:0048518	7.85432e-102	AAK1,ABCA1,ABL1,ABL2,ABR,ACE2,ACTR2,ACVR1,ACVR2B,ADAM10,ADAM9,ADAMTS3,ADAR,ADARB1,ADCY1,ADCYAP1,ADIPOQ,ADIPOR2,ADRA2A,ADRB1,AFAP1L2,AHR,AMBRA1,AMOT,AMOTL1,ANGPT1,ANKFY1,ANKRD49,ANKRD6,ANO1,ANO6,ANTXR1,AQP1,ARC,ARF4,ARFGEF1,ARFGEF2,ARHGEF11,ARID3B,ARID5B,ARL2BP,ARPC4,ARPP19,ARRDC3,ARRDC4,ASB4,ASXL1,ATAD2B,ATF1,ATG14,ATG5,ATG7,ATMIN,ATOH8,ATP1B1,ATP5B,ATP7A,ATRX,ATXN1L,ATXN7L3,AXL,AZIN1,BAIAP2,BCLA…
GO:BP	regulation of metabolic process	GO:0019222	1.1833e-101	A1CF,ABL1,ABL2,ACTR2,ACVR1,ACVR2B,ADAM9,ADAMTS5,ADAR,ADARB1,ADCY1,ADCYAP1,ADIPOQ,ADIPOR2,ADRA2A,ADRB1,AFAP1L2,AFF1,AFF2,AFF3,AFF4,AGBL4,AHR,AIDA,AMBRA1,ANGPT1,ANKRD49,ANKRD6,ANTXR1,ANXA7,ARC,ARF4,ARFGEF1,ARHGEF11,ARID2,ARID3B,ARID5B,ARL2BP,ARPP19,ARRDC3,ARRDC4,ASXL1,ATAD2B,ATF1,ATF3,ATF7,ATG14,ATG5,ATG7,ATMIN,ATOH8,ATP1B1,ATP7A,ATRX,ATXN1,ATXN1L,ATXN7L3,AZIN1,BACH2,BASP1,BCL11A,BCLAF1,BEND3,BMF,B…
GO:BP	multicellular organismal process	GO:0032501	2.19673e-100	ABCA1,ABHD2,ABL1,ABL2,ABR,ACACA,ACE2,ACVR1,ACVR1C,ACVR2B,ADAM10,ADAM9,ADAMTS18,ADAMTS3,ADAMTS5,ADAMTS6,ADAR,ADARB1,ADCY1,ADCY6,ADCYAP1,ADD2,ADH5,ADIPOQ,ADIPOR2,ADRA2A,ADRB1,AFAP1L2,AFF3,AGFG1,AGPAT5,AIDA,AKR1D1,ALPK3,AMBRA1,AMOT,AMOTL1,ANGPT1,ANO6,ANTXR1,AP1B1,AQP1,ARC,ARCN1,ARF4,ARFGEF2,ARID2,ARID5B,ARL11,ARL3,ARRDC3,ASB2,ASB4,ASXL1,ATG5,ATOH8,ATP1B1,ATP5B,ATRN,ATRNL1,ATRX,ATXN1,ATXN10,ATXN1L,AX…
GO:BP	multicellular organism development	GO:0007275	9.96451e-99	ABL1,ABL2,ABR,ACVR1,ACVR1C,ACVR2B,ADAM10,ADAM9,ADAMTS18,ADAMTS6,ADAR,ADARB1,ADCY1,ADCYAP1,ADD2,ADIPOQ,ADIPOR2,AFF3,AGPAT5,AIDA,ALPK3,AMBRA1,AMOT,AMOTL1,ANGPT1,ANO6,ANTXR1,AP1B1,AQP1,ARC,ARCN1,ARF4,ARID2,ARID5B,ARL11,ARL3,ARRDC3,ASB2,ASB4,ASXL1,ATG5,ATOH8,ATP5B,ATRN,ATRNL1,ATRX,ATXN1,ATXN10,ATXN1L,AXL,AZI2,BAIAP2,BASP1,BDNF,BMP6,BMP7,BMPER,BMPR1A,BMPR2,BNC2,BRAF,BRIP1,C12ORF29,C9ORF72,CACNB4,CALCR…
GO:BP	localization	GO:0051179	1.11267e-98	A1CF,AAK1,ABCA1,ABCA3,ABCC10,ABCC5,ABCC9,ABCD3,ABCG4,ABL1,ABR,ACAP2,ACE2,ACVR1,ACVR2B,ADAM10,ADAM9,ADARB1,ADCY1,ADCY6,ADCYAP1,ADD2,ADIPOQ,ADRA2A,AKAP10,AMOT,AMOTL1,ANGPT1,ANKFY1,ANKH,ANKRD50,ANKS4B,ANO1,ANO3,ANO5,ANO6,ANP32A,ANTXR1,ANTXR2,AP1B1,AP1S2,AP1S3,AP4E1,APPBP2,AQP1,AQP4,AQP9,ARC,ARCN1,ARF1,ARF4,ARFGEF2,ARFIP1,ARHGAP17,ARID2,ARL11,ARL2BP,ARL3,ARL4A,ARL8A,ARMC1,ARRDC4,ATG14,ATG5,ATG7,ATG9B…
GO:BP	regulation of cellular metabolic process	GO:0031323	3.1839e-94	ABL1,ACTR2,ACVR1,ACVR2B,ADAM9,ADAR,ADARB1,ADCY1,ADCYAP1,ADIPOQ,ADRA2A,AFAP1L2,AFF1,AFF2,AFF3,AFF4,AGBL4,AHR,AIDA,AMBRA1,ANGPT1,ANKRD49,ANKRD6,ANTXR1,ARC,ARF4,ARFGEF1,ARHGEF11,ARID2,ARID3B,ARID5B,ARL2BP,ARPP19,ARRDC3,ARRDC4,ASXL1,ATAD2B,ATF1,ATF3,ATF7,ATG14,ATG5,ATG7,ATMIN,ATOH8,ATRX,ATXN1,ATXN1L,ATXN7L3,BACH2,BASP1,BCL11A,BCLAF1,BEND3,BMF,BMP6,BMP7,BMP8A,BMPER,BMPR1A,BMPR2,BOLL,BRAF,BRE,BRIP1,BRW…
GO:BP	positive regulation of cellular process	GO:0048522	5.36686e-93	AAK1,ABCA1,ABL1,ABL2,ACE2,ACTR2,ACVR1,ACVR2B,ADAM10,ADAM9,ADAMTS3,ADCY1,ADCYAP1,ADIPOQ,ADRA2A,AFAP1L2,AHR,AMBRA1,AMOTL1,ANGPT1,ANKFY1,ANKRD49,ANKRD6,ANO1,ANO6,ANTXR1,AQP1,ARC,ARF4,ARFGEF1,ARHGEF11,ARID3B,ARID5B,ARL2BP,ARPC4,ARPP19,ARRDC3,ARRDC4,ASB4,ASXL1,ATAD2B,ATF1,ATG14,ATG5,ATG7,ATMIN,ATOH8,ATP1B1,ATP5B,ATRX,ATXN1L,ATXN7L3,BAIAP2,BCLAF1,BMF,BMP6,BMP7,BMP8A,BMPER,BMPR2,BNIP3L,BOLL,BRAF,BRE,C1Q…
GO:BP	protein modification process	GO:0036211	3.26531e-91	A4GNT,AAK1,ABCA1,ABL1,ABL2,ACVR1,ACVR1C,ACVR2B,ADAM10,ADAM9,ADAR,ADARB1,ADCYAP1,ADH5,ADIPOQ,ADPRH,ADRA2A,AIDA,AKAP13,AKT3,ALG2,ALG6,ALPK2,ALPK3,ANGPT1,ANKRD6,ARF4,ARFGEF1,ARIH2,ARL2BP,ARPP19,ARRDC3,ARRDC4,ASB14,ASB2,ASB3,ASB4,ASB7,ASPH,ASPHD2,ASXL1,ATG12,ATG14,ATG5,ATG7,ATRX,ATXN3,ATXN7L3,AXL,B3GALNT2,B3GAT1,B3GNT7,B3GNT9,BEND3,BMP6,BMP7,BMP8A,BMPER,BMPR1A,BMPR2,BRAF,BRAP,BRD1,C1QTNF2,C9ORF72,CAB…
GO:BP	cellular protein modification process	GO:0006464	3.26531e-91	A4GNT,AAK1,ABCA1,ABL1,ABL2,ACVR1,ACVR1C,ACVR2B,ADAM10,ADAM9,ADAR,ADARB1,ADCYAP1,ADH5,ADIPOQ,ADPRH,ADRA2A,AIDA,AKAP13,AKT3,ALG2,ALG6,ALPK2,ALPK3,ANGPT1,ANKRD6,ARF4,ARFGEF1,ARIH2,ARL2BP,ARPP19,ARRDC3,ARRDC4,ASB14,ASB2,ASB3,ASB4,ASB7,ASPH,ASPHD2,ASXL1,ATG12,ATG14,ATG5,ATG7,ATRX,ATXN3,ATXN7L3,AXL,B3GALNT2,B3GAT1,B3GNT7,B3GNT9,BEND3,BMP6,BMP7,BMP8A,BMPER,BMPR1A,BMPR2,BRAF,BRAP,BRD1,C1QTNF2,C9ORF72,CAB…
GO:BP	response to stimulus	GO:0050896	5.74126e-91	AAK1,ABCA1,ABCG4,ABHD2,ABL1,ABL2,ABR,ACACA,ACAP2,ACTR2,ACVR1,ACVR1C,ACVR2B,ADAM10,ADAM9,ADAMTS18,ADAMTS3,ADAMTS5,ADAR,ADCY1,ADCY2,ADCY6,ADCY9,ADCYAP1,ADCYAP1R1,ADH5,ADIPOQ,ADIPOR2,ADRA2A,ADRB1,AFAP1L2,AFF3,AHR,AIDA,AKAP13,AKAP7,AKT3,ALG2,AMBRA1,AMOT,AMOTL1,ANGPT1,ANKRD6,ANKS4B,ANO1,ANO6,ANXA7,AQP1,AQP9,ARC,ARFGEF1,ARFGEF2,ARHGAP1,ARHGAP11A,ARHGAP12,ARHGAP17,ARHGAP19,ARHGAP26,ARHGAP5,ARHGEF11,ARHG…
GO:BP	regulation of macromolecule metabolic process	GO:0060255	1.91231e-90	A1CF,ABL1,ACTR2,ACVR1,ACVR2B,ADAM9,ADAR,ADARB1,ADCY1,ADCYAP1,ADIPOQ,ADRA2A,AFAP1L2,AFF1,AFF2,AFF3,AFF4,AGBL4,AHR,AIDA,ANGPT1,ANKRD49,ANKRD6,ANTXR1,ANXA7,ARC,ARF4,ARFGEF1,ARHGEF11,ARID2,ARID3B,ARID5B,ARL2BP,ARPP19,ARRDC3,ARRDC4,ASXL1,ATAD2B,ATF1,ATF3,ATF7,ATG14,ATG5,ATG7,ATMIN,ATOH8,ATP1B1,ATRX,ATXN1,ATXN1L,ATXN7L3,AZIN1,BACH2,BASP1,BCL11A,BCLAF1,BEND3,BMP6,BMP7,BMP8A,BMPER,BMPR1A,BMPR2,BOLL,BRAF,…
GO:BP	organonitrogen compound metabolic process	GO:1901564	1.57751e-89	A4GNT,AAK1,AARS2,ABAT,ABCA1,ABL1,ABL2,ACACA,ACE2,ACVR1,ACVR1C,ACVR2B,ADAM10,ADAM11,ADAM28,ADAM33,ADAM9,ADAMTS14,ADAMTS15,ADAMTS18,ADAMTS3,ADAMTS5,ADAMTS6,ADAMTS9,ADAR,ADARB1,ADCY1,ADCY2,ADCY6,ADCY9,ADCYAP1,ADH5,ADI1,ADIPOQ,ADPRH,ADRA2A,ADSS,AGAP3,AGBL4,AHCY,AIDA,AK2,AK3,AKAP13,AKT3,ALG2,ALG6,ALPK2,ALPK3,ANGPT1,ANKRD6,ANTXR1,AOX1,ARF4,ARFGEF1,ARIH2,ARL2BP,ARMC8,ARPP19,ARRDC3,ARRDC4,ASB14,ASB2,ASB3…
GO:BP	cellular protein metabolic process	GO:0044267	6.19476e-89	A4GNT,AAK1,AARS2,ABCA1,ABL1,ABL2,ACVR1,ACVR1C,ACVR2B,ADAM10,ADAM9,ADAR,ADARB1,ADCYAP1,ADH5,ADIPOQ,ADPRH,ADRA2A,AGAP3,AIDA,AKAP13,AKT3,ALG2,ALG6,ALPK2,ALPK3,ANGPT1,ANKRD6,ANTXR1,ARF4,ARFGEF1,ARIH2,ARL2BP,ARMC8,ARPP19,ARRDC3,ARRDC4,ASB14,ASB2,ASB3,ASB4,ASB7,ASPH,ASPHD2,ASXL1,ATG12,ATG14,ATG5,ATG7,ATRX,ATXN3,ATXN7L3,AXL,B3GALNT2,B3GAT1,B3GNT7,B3GNT9,BEND3,BMP6,BMP7,BMP8A,BMPER,BMPR1A,BMPR2,BOLL,BRAF…
GO:BP	macromolecule modification	GO:0043412	1.1648e-88	A1CF,A4GNT,AAK1,AARS2,ABCA1,ABL1,ABL2,ACVR1,ACVR1C,ACVR2B,ADAM10,ADAM9,ADAR,ADARB1,ADCYAP1,ADH5,ADIPOQ,ADPRH,ADRA2A,AIDA,AKAP13,AKT3,ALG2,ALG6,ALG9,ALPK2,ALPK3,ANGPT1,ANKRD6,ARF4,ARFGEF1,ARIH2,ARL2BP,ARPP19,ARRDC3,ARRDC4,ASB14,ASB2,ASB3,ASB4,ASB7,ASCC3,ASPH,ASPHD2,ASXL1,ATG12,ATG14,ATG5,ATG7,ATRX,ATXN3,ATXN7L3,AXL,B3GALNT2,B3GAT1,B3GNT7,B3GNT9,BEND3,BMP6,BMP7,BMP8A,BMPER,BMPR1A,BMPR2,BRAF,BRAP,BR…
GO:BP	regulation of primary metabolic process	GO:0080090	1.59756e-88	ABL1,ACTR2,ACVR1,ACVR2B,ADAM9,ADAR,ADARB1,ADCY1,ADCYAP1,ADIPOQ,ADRA2A,AFAP1L2,AFF1,AFF2,AFF3,AFF4,AGBL4,AHR,AIDA,AMBRA1,ANGPT1,ANKRD49,ANKRD6,ANTXR1,ARF4,ARFGEF1,ARHGEF11,ARID2,ARID3B,ARID5B,ARL2BP,ARPP19,ARRDC3,ARRDC4,ASXL1,ATAD2B,ATF1,ATF3,ATF7,ATG14,ATG5,ATG7,ATMIN,ATOH8,ATRX,ATXN1,ATXN1L,ATXN7L3,AZIN1,BACH2,BASP1,BCL11A,BCLAF1,BEND3,BMP6,BMP7,BMP8A,BMPER,BMPR1A,BMPR2,BOLL,BRAF,BRE,BRIP1,BRWD1…
GO:BP	system development	GO:0048731	7.9562e-88	ABL1,ABL2,ABR,ACVR1,ACVR1C,ACVR2B,ADAM10,ADAM9,ADAMTS18,ADAMTS6,ADAR,ADARB1,ADCY1,ADCYAP1,ADD2,ADIPOQ,ADIPOR2,AGPAT5,ALPK3,AMBRA1,AMOT,AMOTL1,ANGPT1,ANO6,ANTXR1,AP1B1,AQP1,ARCN1,ARF4,ARID2,ARID5B,ARL11,ARL3,ARRDC3,ASB2,ASB4,ASXL1,ATG5,ATP5B,ATRN,ATRNL1,ATRX,ATXN1,ATXN10,ATXN1L,AXL,AZI2,BAIAP2,BDNF,BMP6,BMP7,BMPER,BMPR2,BNC2,BRAF,BRIP1,C12ORF29,C9ORF72,CACNB4,CALCR,CAMK4,CAMSAP1,CASP3,CBFA2T2,CBFB…
GO:BP	protein metabolic process	GO:0019538	1.40009e-86	A4GNT,AAK1,AARS2,ABCA1,ABL1,ABL2,ACACA,ACE2,ACVR1,ACVR1C,ACVR2B,ADAM10,ADAM11,ADAM28,ADAM33,ADAM9,ADAMTS14,ADAMTS15,ADAMTS18,ADAMTS3,ADAMTS5,ADAMTS6,ADAMTS9,ADAR,ADARB1,ADCYAP1,ADH5,ADIPOQ,ADPRH,ADRA2A,AGAP3,AGBL4,AIDA,AKAP13,AKT3,ALG2,ALG6,ALPK2,ALPK3,ANGPT1,ANKRD6,ANTXR1,ARF4,ARFGEF1,ARIH2,ARL2BP,ARMC8,ARPP19,ARRDC3,ARRDC4,ASB14,ASB2,ASB3,ASB4,ASB7,ASPH,ASPHD2,ASXL1,ATG12,ATG14,ATG5,ATG7,ATRX,A…
GO:BP	signaling	GO:0023052	4.05821e-84	AAK1,ABCA1,ABHD2,ABL1,ABR,ACE2,ACVR1,ACVR1C,ACVR2B,ADAM10,ADAM9,ADAMTS3,ADAR,ADARB1,ADCY1,ADCY2,ADCY6,ADCY9,ADCYAP1,ADCYAP1R1,ADIPOQ,ADIPOR2,ADRA2A,ADRB1,AFAP1L2,AIDA,AKAP13,AKAP7,AKT3,AMOT,AMOTL1,ANGPT1,ANKRD6,ANO1,ANO6,AQP1,ARC,ARFGEF1,ARFGEF2,ARHGAP1,ARHGAP11A,ARHGAP12,ARHGAP17,ARHGAP19,ARHGAP26,ARHGAP5,ARHGEF11,ARHGEF12,ARHGEF17,ARHGEF37,ARHGEF6,ARL2BP,ARL3,ARRDC3,ASB14,ASB2,ASB3,ASB4,ASB7,AS…
GO:BP	cell communication	GO:0007154	3.81663e-83	AAK1,ABCA1,ABHD2,ABL1,ABR,ACVR1,ACVR1C,ACVR2B,ADAM10,ADAM9,ADAMTS3,ADAR,ADARB1,ADCY1,ADCY2,ADCY6,ADCY9,ADCYAP1,ADCYAP1R1,ADIPOQ,ADIPOR2,ADRA2A,ADRB1,AFAP1L2,AIDA,AKAP13,AKAP7,AKT3,AMOT,AMOTL1,ANGPT1,ANKRD6,ANO1,ANO6,AQP1,ARC,ARFGEF1,ARFGEF2,ARHGAP1,ARHGAP11A,ARHGAP12,ARHGAP17,ARHGAP19,ARHGAP26,ARHGAP5,ARHGEF11,ARHGEF12,ARHGEF17,ARHGEF37,ARHGEF6,ARL2BP,ARL3,ARRDC3,ASB14,ASB2,ASB3,ASB4,ASB7,ASXL1,A…
GO:BP	regulation of nitrogen compound metabolic process	GO:0051171	4.15484e-83	ABL1,ACTR2,ACVR1,ACVR2B,ADAM9,ADAR,ADARB1,ADCY1,ADCYAP1,ADIPOQ,ADRA2A,AFAP1L2,AFF1,AFF2,AFF3,AFF4,AGBL4,AHR,AIDA,ANGPT1,ANKRD49,ANKRD6,ANTXR1,ARF4,ARFGEF1,ARHGEF11,ARID2,ARID3B,ARID5B,ARL2BP,ARPP19,ARRDC3,ARRDC4,ASXL1,ATAD2B,ATF1,ATF3,ATF7,ATG14,ATG5,ATG7,ATMIN,ATOH8,ATRX,ATXN1,ATXN1L,ATXN7L3,AZIN1,BACH2,BASP1,BCL11A,BCLAF1,BEND3,BMP6,BMP7,BMP8A,BMPER,BMPR1A,BMPR2,BOLL,BRAF,BRE,BRIP1,BRWD1,C1QTNF…
GO:BP	cellular response to stimulus	GO:0051716	5.54937e-81	AAK1,ABCA1,ABCG4,ABHD2,ABL1,ABL2,ABR,ACACA,ACAP2,ACTR2,ACVR1,ACVR1C,ACVR2B,ADAM10,ADAM9,ADAMTS3,ADAR,ADCY1,ADCY2,ADCY6,ADCY9,ADCYAP1,ADCYAP1R1,ADH5,ADIPOQ,ADIPOR2,ADRA2A,ADRB1,AFAP1L2,AHR,AIDA,AKAP13,AKAP7,AKT3,AMBRA1,AMOT,AMOTL1,ANGPT1,ANKRD6,ANKS4B,ANO1,ANO6,AQP9,ARC,ARFGEF1,ARFGEF2,ARHGAP1,ARHGAP11A,ARHGAP12,ARHGAP17,ARHGAP19,ARHGAP26,ARHGAP5,ARHGEF11,ARHGEF12,ARHGEF17,ARHGEF37,ARHGEF6,ARL2BP,…
GO:BP	negative regulation of biological process	GO:0048519	8.21354e-78	A4GNT,ABL1,ABR,ACVR1,ACVR2B,ADAM10,ADAMTS18,ADAMTS5,ADAR,ADARB1,ADD2,ADIPOQ,ADRA2A,ADRB1,AGBL4,AIDA,AMBRA1,AMOT,ANGPT1,ANKRD6,ANTXR1,ANXA7,ARC,ARF4,ARFGEF1,ARID2,ARPP19,ARRDC3,ASXL1,ATAD2B,ATG14,ATG5,ATG7,ATOH8,ATP5B,ATRX,ATXN1,ATXN1L,AVEN,AXL,AZIN1,BASP1,BCL11A,BCLAF1,BDNF,BEND3,BEST3,BMF,BMP6,BMP7,BMPER,BMPR2,BOLL,BRAF,BRAP,BRE,BTG1,BTG2,C9ORF72,CALCR,CAMK2N1,CAMK2N2,CAMSAP1,CAPZA1,CASQ2,CAST,C…
GO:BP	cellular developmental process	GO:0048869	1.54806e-77	ABHD2,ABL1,ABL2,ACVR1,ACVR2B,ADAM9,ADAR,ADARB1,ADCY1,ADCYAP1,ADIPOQ,AGFG1,AGPAT5,AKAP2,ALPK3,AMOT,ANTXR1,ANXA7,ARC,ARF4,ARL11,ARL3,ASB2,ASB4,ASXL1,ATG5,ATOH8,ATRX,ATXN10,AXL,AZI2,BAIAP2,BDNF,BMP6,BMP7,BMP8A,BMPR2,BOLL,BRAF,BRIP1,BRWD1,C12ORF29,C9ORF72,CACNB4,CALCR,CAMK4,CAMSAP1,CASP3,CASQ2,CBFA2T2,CBFB,CCM2,CD276,CDC42EP3,CDC42SE1,CDH1,CDH18,CDH23,CDH6,CDK1,CDK12,CDK6,CDYL,CEP57,CEP63,CFDP1,CFTR,…
GO:BP	transport	GO:0006810	3.03641e-76	AAK1,ABCA1,ABCA3,ABCC10,ABCC5,ABCC9,ABCD3,ABCG4,ABL1,ABR,ACAP2,ACE2,ACVR2B,ADAM10,ADAM9,ADCY1,ADCY6,ADCYAP1,ADIPOQ,ADRA2A,ANGPT1,ANKFY1,ANKH,ANKRD50,ANO1,ANO3,ANO5,ANO6,ANP32A,ANTXR1,ANTXR2,AP1B1,AP1S2,AP1S3,AP4E1,APPBP2,AQP1,AQP4,AQP9,ARC,ARCN1,ARF1,ARF4,ARFGEF2,ARFIP1,ARHGAP17,ARL11,ARL3,ARL4A,ARL8A,ARMC1,ARRDC4,ATG14,ATG5,ATG7,ATG9B,ATOX1,ATP10A,ATP10D,ATP11A,ATP11B,ATP13A3,ATP1B1,ATP1B3,ATP2B…
GO:BP	cellular component organization	GO:0016043	4.83583e-74	AAK1,ABCA1,ABCD3,ABI2,ABL1,ABL2,ABR,ACACA,ACE2,ACTR2,ADAM10,ADAM9,ADAMTS14,ADAR,ADARB1,ADCY1,ADCYAP1,ADD2,AGFG1,AIDA,AKAP2,AMBRA1,AMOT,AMOTL1,ANGPT1,ANKFY1,ANKRA2,ANKS4B,ANO3,ANO6,ANP32E,ANTXR1,ANXA7,APOOL,AQP1,ARC,ARF4,ARFGEF1,ARFGEF2,ARHGAP17,ARHGAP26,ARHGEF17,ARID1A,ARID2,ARL3,ARPC4,ASCC3,ASXL1,ATAD2B,ATG12,ATG14,ATG2B,ATG5,ATG7,ATG9B,ATL2,ATMIN,ATP10A,ATP10D,ATP11A,ATP11B,ATP8A1,ATP8B1,ATRX,A…
GO:BP	establishment of localization	GO:0051234	8.59998e-74	AAK1,ABCA1,ABCA3,ABCC10,ABCC5,ABCC9,ABCD3,ABCG4,ABL1,ABR,ACAP2,ACE2,ACVR2B,ADAM10,ADAM9,ADCY1,ADCY6,ADCYAP1,ADIPOQ,ADRA2A,ANGPT1,ANKFY1,ANKH,ANKRD50,ANO1,ANO3,ANO5,ANO6,ANP32A,ANTXR1,ANTXR2,AP1B1,AP1S2,AP1S3,AP4E1,APPBP2,AQP1,AQP4,AQP9,ARC,ARCN1,ARF1,ARF4,ARFGEF2,ARFIP1,ARHGAP17,ARL11,ARL3,ARL4A,ARL8A,ARMC1,ARRDC4,ATG14,ATG5,ATG7,ATG9B,ATOX1,ATP10A,ATP10D,ATP11A,ATP11B,ATP13A3,ATP1B1,ATP1B3,ATP2B…
GO:BP	cell differentiation	GO:0030154	8.45849e-72	ABHD2,ABL1,ABL2,ACVR1,ACVR2B,ADAM9,ADAR,ADARB1,ADCY1,ADCYAP1,ADIPOQ,AGFG1,AGPAT5,ALPK3,AMOT,ANTXR1,ANXA7,ARF4,ARL11,ARL3,ASB2,ASB4,ASXL1,ATG5,ATOH8,ATRX,ATXN10,AXL,AZI2,BAIAP2,BDNF,BMP6,BMP7,BMP8A,BMPR2,BOLL,BRAF,BRIP1,C12ORF29,C9ORF72,CACNB4,CALCR,CAMK4,CAMSAP1,CASP3,CASQ2,CBFA2T2,CBFB,CCM2,CD276,CDH23,CDK1,CDK12,CDK6,CDYL,CEP57,CEP63,CFTR,CHD5,CHST11,CLASP1,CLIC5,CLMN,CLOCK,CLRN1,CNP,CNTN2,CNTN…
GO:BP	cellular component organization or biogenesis	GO:0071840	5.45664e-70	AAK1,ABCA1,ABCD3,ABI2,ABL1,ABL2,ABR,ACACA,ACE2,ACTR2,ADAM10,ADAM9,ADAMTS14,ADAR,ADARB1,ADCY1,ADCYAP1,ADD2,AGFG1,AIDA,AKAP2,ALG9,AMBRA1,AMOT,AMOTL1,ANGPT1,ANKFY1,ANKRA2,ANKS4B,ANO3,ANO6,ANP32E,ANTXR1,ANXA7,APOOL,AQP1,ARC,ARF4,ARFGEF1,ARFGEF2,ARHGAP17,ARHGAP26,ARHGEF17,ARID1A,ARID2,ARL3,ARPC4,ARRDC4,ASCC3,ASXL1,ATAD2B,ATG12,ATG14,ATG2B,ATG5,ATG7,ATG9B,ATL2,ATMIN,ATP10A,ATP10D,ATP11A,ATP11B,ATP8A1,A…
GO:BP	negative regulation of cellular process	GO:0048523	1.35542e-67	A4GNT,ABL1,ABR,ACVR1,ACVR2B,ADAM10,ADAMTS18,ADAR,ADARB1,ADD2,ADIPOQ,ADRA2A,AGBL4,AIDA,AMBRA1,ANGPT1,ANKRD6,ANTXR1,ARC,ARF4,ARFGEF1,ARID2,ARPP19,ARRDC3,ASXL1,ATAD2B,ATG14,ATG5,ATG7,ATOH8,ATP5B,ATRX,ATXN1,ATXN1L,AVEN,AXL,BASP1,BCL11A,BCLAF1,BDNF,BEND3,BMF,BMP6,BMP7,BMPER,BMPR2,BOLL,BRAF,BRAP,BRE,BTG1,BTG2,C9ORF72,CAMK2N1,CAMK2N2,CAMSAP1,CAPZA1,CASQ2,CAST,CBFA2T2,CBFA2T3,CBFB,CBL,CBLB,CBX5,CBX7,CCNE…
GO:BP	regulation of biological quality	GO:0065008	8.34058e-67	AAK1,AARS2,ABAT,ABCA1,ABL1,ABL2,ABR,ACACA,ACE2,ACOX3,ACTR2,ACVR2B,ADAM10,ADAMTS18,ADAMTS5,ADAR,ADCY1,ADCY6,ADCYAP1,ADD2,ADH5,ADIPOQ,ADIPOR2,ADRA2A,ADRB1,AKAP2,AKR1D1,ANGPT1,ANO1,ANO3,ANO6,ANXA7,AQP1,ARC,ARF4,ARFGEF1,ARID2,ARL2BP,ARPC4,ARRDC3,ASXL1,ATG5,ATOX1,ATP10A,ATP10D,ATP11A,ATP11B,ATP13A3,ATP1B1,ATP1B3,ATP2B2,ATP2B4,ATP5B,ATP7A,ATP8A1,ATP8B1,ATRX,AXL,BAIAP2,BLOC1S2,BMP6,BMP7,BMPR2,BOLL,BRAF,…
GO:BP	signal transduction	GO:0007165	7.92134e-64	AAK1,ABCA1,ABHD2,ABL1,ABR,ACVR1,ACVR1C,ACVR2B,ADAM10,ADAM9,ADAMTS3,ADAR,ADCY1,ADCY2,ADCY6,ADCY9,ADCYAP1,ADCYAP1R1,ADIPOQ,ADIPOR2,ADRA2A,ADRB1,AFAP1L2,AIDA,AKAP13,AKAP7,AKT3,AMOT,AMOTL1,ANGPT1,ANKRD6,ANO6,ARC,ARFGEF1,ARFGEF2,ARHGAP1,ARHGAP11A,ARHGAP12,ARHGAP17,ARHGAP19,ARHGAP26,ARHGAP5,ARHGEF11,ARHGEF12,ARHGEF17,ARHGEF37,ARHGEF6,ARL2BP,ARL3,ARRDC3,ASB14,ASB2,ASB3,ASB4,ASB7,ASXL1,ATOH8,ATP1B1,ATRX,…
GO:BP	anatomical structure morphogenesis	GO:0009653	1.10743e-61	ABL1,ABR,ACVR1,ACVR2B,ADAM9,ADARB1,ADCY1,ADIPOQ,ADIPOR2,AFF3,AGFG1,AKAP2,AMOT,AMOTL1,ANGPT1,ANTXR1,ANXA7,AQP1,ARC,ARID2,ASB4,ASXL1,ATOH8,ATP5B,ATRN,ATRNL1,ATRX,AXL,BAIAP2,BDNF,BMP6,BMP7,BMPER,BMPR2,BRAF,BRWD1,BTBD7,C9ORF72,CAMSAP1,CASQ2,CCBE1,CCDC40,CCM2,CDC42EP3,CDC42SE1,CDH1,CDH18,CDH6,CFDP1,CHST11,CLASP1,CLIC5,CLRN1,CNP,CNTN2,CNTN4,COL12A1,COL13A1,COL15A1,COL1A1,COL25A1,COL4A3BP,COL5A1,CPE,CRE…
GO:BP	positive regulation of metabolic process	GO:0009893	2.29186e-61	ABL1,ABL2,ACTR2,ACVR1,ACVR2B,ADAM9,ADAR,ADCYAP1,ADIPOQ,ADIPOR2,ADRA2A,ADRB1,AFAP1L2,AHR,AMBRA1,ANGPT1,ANKRD49,ANKRD6,ANTXR1,ARF4,ARFGEF1,ARHGEF11,ARID3B,ARID5B,ARL2BP,ARPP19,ARRDC3,ARRDC4,ASXL1,ATAD2B,ATF1,ATG14,ATG5,ATG7,ATMIN,ATOH8,ATP7A,ATRX,ATXN7L3,BCLAF1,BEND3,BMP6,BMP7,BMP8A,BMPER,BMPR2,BOLL,BRAF,BRE,C1QTNF2,C9ORF72,CAMK2N1,CAMK4,CASP8AP2,CASR,CBFB,CCBE1,CCL20,CCNK,CCNT2,CCNY,CD276,CDC7,CDH…
GO:BP	animal organ development	GO:0048513	7.03637e-60	ABL1,ABR,ACVR1,ACVR2B,ADAM10,ADAM9,ADAMTS18,ADAMTS6,ADAR,ADARB1,ADD2,ADIPOQ,AGPAT5,ALPK3,ANGPT1,ANO6,AP1B1,AQP1,ARCN1,ARID2,ARID5B,ARL11,ARL3,ARRDC3,ASB2,ASXL1,ATG5,ATRN,ATRNL1,ATRX,ATXN1L,AXL,AZI2,BMP6,BMP7,BMPER,BMPR2,BNC2,BRAF,BRIP1,C12ORF29,CACNB4,CALCR,CAMK4,CASP3,CBFB,CBX7,CCBE1,CCDC40,CCM2,CD276,CDH23,CDK6,CHRDL1,CHST11,CLASP1,CLIC5,CLOCK,CLRN1,CNTN2,COL12A1,COL13A1,COL1A1,COL4A3BP,COL5A1,…
GO:BP	regulation of gene expression	GO:0010468	1.60502e-59	A1CF,ABL1,ACTR2,ACVR1,ACVR2B,ADAR,ADCY1,ADCYAP1,ADIPOQ,AFAP1L2,AFF1,AFF2,AFF3,AFF4,AGBL4,AHR,ANKRD49,ANXA7,ARF4,ARHGEF11,ARID2,ARID3B,ARID5B,ASXL1,ATAD2B,ATF1,ATF3,ATF7,ATG14,ATMIN,ATOH8,ATP1B1,ATRX,ATXN1,ATXN1L,ATXN7L3,BACH2,BASP1,BCL11A,BCLAF1,BEND3,BMP6,BMP7,BMPER,BMPR1A,BMPR2,BOLL,BRAF,BRIP1,BRWD1,CALCR,CAMK2N1,CAMK4,CASR,CAST,CASZ1,CBFA2T2,CBFA2T3,CBFB,CBX5,CBX7,CCBE1,CCNE1,CCNK,CCNL1,CCNT2,…
GO:BP	regulation of signaling	GO:0023051	2.62605e-58	AAK1,ABCA1,ABL1,ABR,ACE2,ACVR1,ACVR2B,ADAM10,ADAM9,ADAMTS3,ADAR,ADCY1,ADCY6,ADCYAP1,ADIPOQ,ADRA2A,AFAP1L2,AIDA,AKAP13,AKAP7,AMOT,ANGPT1,ANKRD6,ANO1,ARC,ARFGEF1,ARFGEF2,ARHGAP19,ARHGAP26,ARHGEF11,ARHGEF12,ARHGEF17,ARHGEF37,ARHGEF6,ARL2BP,ARRDC3,ASXL1,AXL,BAIAP2,BCLAF1,BDNF,BMP6,BMP7,BMP8A,BMPER,BMPR2,BRAF,BRAP,C1QTNF2,C2CD2L,C9ORF72,CACNA1B,CACNB2,CACNB4,CAMK2N1,CASQ2,CBFA2T2,CBL,CBLB,CCBE1,CCL20,…
GO:BP	regulation of cell communication	GO:0010646	5.02966e-58	AAK1,ABCA1,ABL1,ABR,ACVR1,ACVR2B,ADAM10,ADAM9,ADAMTS3,ADAR,ADCY1,ADCY6,ADCYAP1,ADIPOQ,ADRA2A,AFAP1L2,AIDA,AKAP13,AKAP7,AMOT,ANGPT1,ANKRD6,ANO1,ARC,ARFGEF1,ARFGEF2,ARHGAP19,ARHGAP26,ARHGEF11,ARHGEF12,ARHGEF17,ARHGEF37,ARHGEF6,ARL2BP,ARRDC3,ASXL1,AXL,BAIAP2,BCLAF1,BDNF,BMP6,BMP7,BMP8A,BMPER,BMPR2,BRAF,BRAP,C1QTNF2,C2CD2L,C9ORF72,CACNA1B,CACNB2,CACNB4,CAMK2N1,CASQ2,CBFA2T2,CBL,CBLB,CCBE1,CCL20,CCNY,…
GO:BP	phosphorus metabolic process	GO:0006793	1.24711e-56	AAK1,ABL1,ABL2,ACACA,ACVR1,ACVR1C,ACVR2B,ADAM10,ADAM9,ADAR,ADARB1,ADCY1,ADCY2,ADCY6,ADCY9,ADCYAP1,ADIPOQ,ADPGK,ADRA2A,ADSS,AGPAT5,AIDA,AK2,AK3,AKAP13,AKT3,ALPK2,ALPK3,AMBRA1,ANGPT1,ANKRD6,ARL2BP,ARPP19,ATG14,ATP5B,ATP5C1,AXL,BMP6,BMP7,BMP8A,BMPER,BMPR1A,BMPR2,BPGM,BRAF,BRAP,C1QTNF2,C9ORF72,CAB39L,CACNB4,CAMK1G,CAMK2A,CAMK2N1,CAMK2N2,CAMK4,CAMKK2,CBL,CBLB,CCL20,CCND2,CCNE1,CCNE2,CCNG1,CCNI2,CCNJ,C…
GO:BP	positive regulation of cellular metabolic process	GO:0031325	1.7785e-56	ABL1,ACTR2,ACVR1,ACVR2B,ADAM9,ADCYAP1,ADIPOQ,ADRA2A,AFAP1L2,AHR,AMBRA1,ANGPT1,ANKRD49,ANKRD6,ANTXR1,ARF4,ARFGEF1,ARHGEF11,ARID3B,ARID5B,ARL2BP,ARPP19,ARRDC3,ARRDC4,ASXL1,ATAD2B,ATF1,ATG14,ATG5,ATG7,ATMIN,ATOH8,ATRX,ATXN7L3,BCLAF1,BMP6,BMP7,BMP8A,BMPER,BMPR2,BOLL,BRAF,BRE,C1QTNF2,C9ORF72,CAMK4,CASP8AP2,CBFB,CCBE1,CCL20,CCNK,CCNT2,CCNY,CD276,CDC7,CDH1,CDK1,CHTF8,CHUK,CLN6,CLOCK,CLSPN,CNOT6,CNOT6L,C…
GO:BP	phosphate-containing compound metabolic process	GO:0006796	2.46718e-56	AAK1,ABL1,ABL2,ACACA,ACVR1,ACVR1C,ACVR2B,ADAM10,ADAM9,ADAR,ADARB1,ADCY1,ADCY2,ADCY6,ADCY9,ADCYAP1,ADIPOQ,ADPGK,ADRA2A,ADSS,AGPAT5,AIDA,AK2,AK3,AKAP13,AKT3,ALPK2,ALPK3,AMBRA1,ANGPT1,ANKRD6,ARL2BP,ARPP19,ATG14,ATP5B,ATP5C1,AXL,BMP6,BMP7,BMP8A,BMPER,BMPR1A,BMPR2,BPGM,BRAF,BRAP,C1QTNF2,C9ORF72,CAB39L,CACNB4,CAMK1G,CAMK2A,CAMK2N1,CAMK2N2,CAMK4,CAMKK2,CBL,CBLB,CCL20,CCND2,CCNE1,CCNE2,CCNG1,CCNI2,CCNJ,C…
GO:BP	positive regulation of macromolecule metabolic process	GO:0010604	7.49643e-55	ABL1,ACTR2,ACVR1,ACVR2B,ADAM9,ADAR,ADCYAP1,ADIPOQ,ADRA2A,AFAP1L2,AHR,ANGPT1,ANKRD49,ANKRD6,ANTXR1,ARF4,ARFGEF1,ARHGEF11,ARID3B,ARID5B,ARL2BP,ARRDC3,ARRDC4,ASXL1,ATAD2B,ATF1,ATG14,ATG7,ATMIN,ATOH8,ATRX,ATXN7L3,BCLAF1,BMP6,BMP7,BMP8A,BMPER,BMPR2,BOLL,BRAF,BRE,C1QTNF2,CAMK2N1,CAMK4,CASP8AP2,CASR,CBFB,CCBE1,CCL20,CCNK,CCNT2,CCNY,CD276,CDC7,CDH1,CDK6,CHTF8,CHUK,CLN6,CLOCK,CLSPN,CNOT6,CNOT6L,CNOT7,CNTN…
GO:BP	regulation of response to stimulus	GO:0048583	5.60466e-54	AAK1,ABCA1,ABL1,ABR,ACTR2,ACVR1,ACVR2B,ADAM10,ADAM9,ADAMTS18,ADAMTS3,ADAR,ADCY6,ADCYAP1,ADIPOQ,ADRA2A,AFAP1L2,AIDA,AKAP13,AKAP7,AMOT,ANGPT1,ANKRD6,ANO1,ANO6,ARC,ARFGEF1,ARFGEF2,ARHGAP19,ARHGAP26,ARHGEF11,ARHGEF12,ARHGEF17,ARHGEF37,ARHGEF6,ARL2BP,ARRDC3,ASXL1,ATG5,AXL,BCLAF1,BMP6,BMP7,BMP8A,BMPER,BMPR2,BRAF,BRAP,BRE,C1QTNF2,C2CD2L,C9ORF72,CACNB4,CAMK2N1,CASQ2,CBFA2T2,CBL,CBLB,CCBE1,CCL20,CCNY,CD27…
GO:BP	organic substance biosynthetic process	GO:1901576	1.9043e-53	A4GNT,AARS2,ABCA1,ABCD3,ABL1,ACACA,ACE2,ACTR2,ACVR1,ACVR2B,ADCY1,ADCY2,ADCY6,ADCY9,ADCYAP1,ADI1,ADIPOQ,ADSS,AFAP1L2,AFF1,AFF2,AFF3,AFF4,AGBL4,AGPS,AHR,AK2,AK3,AKR1D1,ALG2,ALG6,ANGPT1,ANKRD49,ARF4,ARFGEF1,ARHGEF11,ARID2,ARID3B,ARID5B,ARL2BP,ARPP19,ASXL1,ATAD2B,ATF1,ATF3,ATF7,ATG12,ATG5,ATG7,ATMIN,ATOH8,ATP5B,ATP5C1,ATRX,ATXN1,ATXN1L,ATXN7L3,AZIN1,B3GALNT2,B3GAT1,B3GNT7,B3GNT9,B4GALT3,BACH2,BASP1,B…
GO:BP	biosynthetic process	GO:0009058	5.83276e-53	A4GNT,AARS2,ABCA1,ABCD3,ABL1,ACACA,ACE2,ACTR2,ACVR1,ACVR2B,ADAMTS3,ADCY1,ADCY2,ADCY6,ADCY9,ADCYAP1,ADI1,ADIPOQ,ADSS,AFAP1L2,AFF1,AFF2,AFF3,AFF4,AGBL4,AGPS,AHR,AK2,AK3,AKR1D1,ALG2,ALG6,ANGPT1,ANKRD49,ARF4,ARFGEF1,ARHGEF11,ARID2,ARID3B,ARID5B,ARL2BP,ARPP19,ASXL1,ATAD2B,ATF1,ATF3,ATF7,ATG12,ATG5,ATG7,ATMIN,ATOH8,ATP5B,ATP5C1,ATRX,ATXN1,ATXN1L,ATXN7L3,AZIN1,B3GALNT2,B3GAT1,B3GNT7,B3GNT9,B4GALT3,BACH2…
GO:BP	cell development	GO:0048468	7.33722e-53	ABHD2,ABL1,ABL2,ACVR1,ADARB1,ADCY1,ADCYAP1,ADIPOQ,AGFG1,ALPK3,ANTXR1,ARF4,ARL3,ATG5,ATRX,ATXN10,AXL,BAIAP2,BDNF,BMP6,BMP7,BMP8A,BMPR2,BOLL,BRAF,BRIP1,C9ORF72,CACNB4,CAMSAP1,CASQ2,CBFA2T2,CBFB,CCM2,CDH23,CDK6,CDYL,CEP57,CFTR,CHST11,CLIC5,CLMN,CLOCK,CLRN1,CNP,CNTN2,CNTN4,COL12A1,COL15A1,COL25A1,CREB1,CRK,CRKL,CSRP1,CYB5D2,DAAM2,DCX,DISC1,DLG5,DLL4,DOCK5,DPYSL2,DPYSL5,DSCAM,DUSP10,EDN1,EDNRB,EFHD1,E…
GO:BP	positive regulation of nitrogen compound metabolic process	GO:0051173	6.83095e-51	ABL1,ACTR2,ACVR1,ACVR2B,ADAM9,ADCYAP1,ADIPOQ,ADRA2A,AFAP1L2,AHR,ANGPT1,ANKRD49,ANKRD6,ANTXR1,ARF4,ARFGEF1,ARHGEF11,ARID3B,ARID5B,ARL2BP,ARRDC3,ARRDC4,ASXL1,ATAD2B,ATF1,ATG14,ATG7,ATMIN,ATOH8,ATRX,ATXN7L3,BCLAF1,BMP6,BMP7,BMP8A,BMPER,BMPR2,BOLL,BRAF,BRE,C1QTNF2,CAMK4,CASP8AP2,CBFB,CCBE1,CCL20,CCNK,CCNT2,CCNY,CD276,CDH1,CHTF8,CHUK,CLN6,CLOCK,CLSPN,CNOT6,CNOT6L,CNOT7,CNTN2,COL1A1,CPEB3,CREB1,CREB3L2…
GO:BP	regulation of localization	GO:0032879	7.30477e-51	AAK1,ABCA1,ABL1,ABR,ACE2,ACVR1,ADAM10,ADAM9,ADARB1,ADCY1,ADCY6,ADCYAP1,ADIPOQ,ADRA2A,AMOT,AMOTL1,ANGPT1,ANKFY1,ANO1,ANO6,AQP1,ARC,ARFIP1,ARID2,ATG5,ATOH8,ATP1B1,ATP5B,AZIN1,BEST3,BET1L,BMP6,BMP7,BMPER,BMPR2,BRAF,BTBD9,C1QTNF2,C2CD2L,CACNA1B,CACNA1C,CACNA1E,CACNB1,CACNB2,CACNB4,CAPN7,CASQ2,CASR,CBL,CCBE1,CCDC40,CCL20,CCNE1,CCNE2,CD276,CD2AP,CDH1,CDK1,CFTR,CHUK,CLASP1,CLDN10,CLIC5,CLOCK,COL1A1,CPLX…
GO:BP	nervous system development	GO:0007399	1.05554e-50	ABL1,ABL2,ABR,ACVR1C,ACVR2B,ADARB1,ADCY1,ADCYAP1,ADD2,AMBRA1,AQP1,ARCN1,ARF4,ARL3,ATRN,ATRX,ATXN1,ATXN10,ATXN1L,AXL,BAIAP2,BDNF,BMP6,BMP7,BMPR2,BRAF,C9ORF72,CAMSAP1,CASP3,CBFA2T2,CDH1,CDH23,CDK6,CLDN11,CLIC5,CLMN,CLRN1,CNP,CNTN2,CNTN4,COL25A1,CREB1,CRK,CRKL,CYB5D2,DAAM2,DAGLA,DCX,DISC1,DLG1,DLG5,DLL4,DPYSL2,DPYSL5,DSCAM,DUSP10,EDNRB,EFHC1,EFHD1,EFNA5,EFNB2,EGF,EGFLAM,EGR3,ENPP2,EPHA3,EPHA5,EPHA7,…
GO:BP	regulation of multicellular organismal process	GO:0051239	1.17013e-50	ABCA1,ABL1,ABL2,ABR,ACE2,ACVR1,ACVR2B,ADAM10,ADAM9,ADAMTS18,ADAMTS5,ADIPOQ,ADIPOR2,ADRA2A,ADRB1,AFAP1L2,AMOT,AMOTL1,ANGPT1,ANO6,ARFGEF2,ARRDC3,ASB4,ATG5,ATOH8,ATP1B1,ATP5B,ATRN,ATXN1L,BDNF,BMP6,BMP7,BMPER,BMPR2,BRAF,CACNA1B,CACNB2,CALCR,CAPN7,CASQ2,CBFA2T2,CBFB,CCBE1,CD276,CD2AP,CDK6,CHUK,CLASP1,CLOCK,CNTN2,COL1A1,COL5A1,CREB1,CRH,CRK,CRKL,CSF1,CTLA4,CYB5D2,CYLD,DAAM2,DDX1,DICER1,DISC1,DLG1,DLG5,…
GO:BP	regulation of biosynthetic process	GO:0009889	1.68732e-50	ABL1,ACTR2,ACVR1,ACVR2B,ADCY1,ADCYAP1,ADIPOQ,AFAP1L2,AFF1,AFF2,AFF3,AFF4,AGBL4,AHR,ANKRD49,ARF4,ARFGEF1,ARHGEF11,ARID2,ARID3B,ARID5B,ARL2BP,ARPP19,ASXL1,ATAD2B,ATF1,ATF3,ATF7,ATMIN,ATOH8,ATRX,ATXN1,ATXN1L,ATXN7L3,BACH2,BASP1,BCL11A,BCLAF1,BEND3,BMP6,BMP7,BMPER,BMPR1A,BMPR2,BOLL,BRIP1,BRWD1,C1QTNF2,CAMK4,CASZ1,CBFA2T2,CBFA2T3,CBFB,CBX5,CBX7,CCNE1,CCNK,CCNL1,CCNT2,CD276,CDC7,CDH1,CDK12,CDK6,CDYL,CH…
GO:BP	cellular biosynthetic process	GO:0044249	3.59354e-50	A4GNT,AARS2,ABCA1,ABCD3,ABL1,ACACA,ACTR2,ACVR1,ACVR2B,ADCY1,ADCY2,ADCY6,ADCY9,ADCYAP1,ADI1,ADIPOQ,ADSS,AFAP1L2,AFF1,AFF2,AFF3,AFF4,AGBL4,AGPS,AHR,AK2,AK3,AKR1D1,ALG2,ALG6,ANGPT1,ANKRD49,ARF4,ARFGEF1,ARHGEF11,ARID2,ARID3B,ARID5B,ARL2BP,ARPP19,ASXL1,ATAD2B,ATF1,ATF3,ATF7,ATG12,ATG5,ATG7,ATMIN,ATOH8,ATP5B,ATP5C1,ATRX,ATXN1,ATXN1L,ATXN7L3,AZIN1,B3GALNT2,B3GAT1,B3GNT7,B3GNT9,B4GALT3,BACH2,BASP1,BCAT1,…
GO:BP	regulation of cellular biosynthetic process	GO:0031326	4.94591e-50	ABL1,ACTR2,ACVR1,ACVR2B,ADCY1,ADCYAP1,ADIPOQ,AFAP1L2,AFF1,AFF2,AFF3,AFF4,AGBL4,AHR,ANKRD49,ARF4,ARFGEF1,ARHGEF11,ARID2,ARID3B,ARID5B,ARL2BP,ARPP19,ASXL1,ATAD2B,ATF1,ATF3,ATF7,ATMIN,ATOH8,ATRX,ATXN1,ATXN1L,ATXN7L3,BACH2,BASP1,BCL11A,BCLAF1,BEND3,BMP6,BMP7,BMPER,BMPR1A,BMPR2,BOLL,BRIP1,BRWD1,C1QTNF2,CAMK4,CASZ1,CBFA2T2,CBFA2T3,CBFB,CBX5,CBX7,CCNE1,CCNK,CCNL1,CCNT2,CD276,CDC7,CDH1,CDK12,CDK6,CDYL,CH…
GO:BP	phosphorylation	GO:0016310	6.08775e-50	AAK1,ABL1,ABL2,ACVR1,ACVR1C,ACVR2B,ADAM10,ADAM9,ADAR,ADARB1,ADCYAP1,ADIPOQ,ADPGK,ADRA2A,AIDA,AK2,AK3,AKAP13,AKT3,ALPK2,ALPK3,AMBRA1,ANGPT1,ANKRD6,ARL2BP,ATG14,AXL,BMP6,BMP7,BMP8A,BMPER,BMPR1A,BMPR2,BPGM,BRAF,BRAP,C1QTNF2,C9ORF72,CAB39L,CAMK1G,CAMK2A,CAMK2N1,CAMK2N2,CAMK4,CAMKK2,CBL,CBLB,CCL20,CCND2,CCNE1,CCNE2,CCNG1,CCNI2,CCNJ,CCNJL,CCNK,CCNL1,CCNT2,CCNY,CDC42BPA,CDC7,CDK1,CDK12,CDK17,CDK19,CDK6,…
GO:BP	intracellular signal transduction	GO:0035556	8.03003e-50	ABCA1,ABL1,ABR,ADAM9,ADCY1,ADCY2,ADCY6,ADCY9,ADCYAP1,ADIPOQ,ADRA2A,ADRB1,AIDA,AKAP13,AKAP7,AKT3,AMOT,AMOTL1,ANGPT1,ANKRD6,ARFGEF1,ARFGEF2,ARHGAP19,ARHGAP26,ARHGEF11,ARHGEF12,ARHGEF17,ARHGEF37,ARHGEF6,ARL3,ARRDC3,ASB14,ASB2,ASB3,ASB4,ASB7,ATP1B1,ATRX,AXL,AZI2,BCLAF1,BMP6,BMP7,BMP8A,BMPER,BRAF,BRAP,BRE,C1QTNF2,C9ORF72,CALCR,CALM1,CAMK2N1,CAMKK2,CASQ2,CBL,CCL20,CD2AP,CDC42BPA,CDC42EP3,CDC42SE1,CDK12…
GO:BP	regulation of macromolecule biosynthetic process	GO:0010556	2.73093e-49	ABL1,ACTR2,ACVR1,ACVR2B,ADCY1,ADCYAP1,ADIPOQ,AFAP1L2,AFF1,AFF2,AFF3,AFF4,AGBL4,AHR,ANKRD49,ARF4,ARFGEF1,ARHGEF11,ARID2,ARID3B,ARID5B,ARL2BP,ASXL1,ATAD2B,ATF1,ATF3,ATF7,ATMIN,ATOH8,ATRX,ATXN1,ATXN1L,ATXN7L3,BACH2,BASP1,BCL11A,BCLAF1,BEND3,BMP6,BMP7,BMPER,BMPR1A,BMPR2,BOLL,BRIP1,BRWD1,C1QTNF2,CAMK4,CASZ1,CBFA2T2,CBFA2T3,CBFB,CBX5,CBX7,CCNE1,CCNK,CCNL1,CCNT2,CD276,CDC7,CDH1,CDK12,CDK6,CDYL,CHD5,CHRD…
GO:BP	regulation of RNA metabolic process	GO:0051252	6.53325e-49	ABL1,ACTR2,ACVR1,ACVR2B,ADCY1,ADCYAP1,ADIPOQ,AFAP1L2,AFF1,AFF2,AFF3,AFF4,AGBL4,AHR,ANKRD49,ARF4,ARHGEF11,ARID2,ARID3B,ARID5B,ARL2BP,ASXL1,ATAD2B,ATF1,ATF3,ATF7,ATMIN,ATOH8,ATRX,ATXN1,ATXN1L,ATXN7L3,BACH2,BASP1,BCL11A,BCLAF1,BEND3,BMP6,BMP7,BMPER,BMPR1A,BMPR2,BOLL,BRIP1,BRWD1,CALCR,CAMK4,CASZ1,CBFA2T2,CBFA2T3,CBFB,CBX5,CBX7,CCNE1,CCNK,CCNL1,CCNT2,CDH1,CDK12,CDK6,CDYL,CELF1,CELF2,CHD5,CHRDL1,CHUK,C…
GO:BP	regulation of nucleobase-containing compound metabolic process	GO:0019219	1.66187e-48	ABL1,ACTR2,ACVR1,ACVR2B,ADCY1,ADCYAP1,ADIPOQ,AFAP1L2,AFF1,AFF2,AFF3,AFF4,AGBL4,AHR,ANKRD49,ARF4,ARHGEF11,ARID2,ARID3B,ARID5B,ARL2BP,ASXL1,ATAD2B,ATF1,ATF3,ATF7,ATMIN,ATOH8,ATRX,ATXN1,ATXN1L,ATXN7L3,BACH2,BASP1,BCL11A,BCLAF1,BEND3,BMP6,BMP7,BMPER,BMPR1A,BMPR2,BOLL,BRE,BRIP1,BRWD1,CALCR,CAMK4,CASZ1,CBFA2T2,CBFA2T3,CBFB,CBX5,CBX7,CCNE1,CCNK,CCNL1,CCNT2,CDH1,CDK12,CDK6,CDYL,CELF1,CELF2,CHD5,CHRDL1,CH…
GO:BP	regulation of developmental process	GO:0050793	1.6994e-48	ABL1,ABL2,ABR,ACVR1,ACVR2B,ADAM10,ADAM9,ADIPOQ,ADRB1,AKAP2,AMOT,ANO6,ANXA7,ARC,ASB4,ASXL1,ATOH8,ATRN,ATXN1L,BAIAP2,BDNF,BMP6,BMP7,BMPER,BMPR2,BRAF,BRWD1,CAMSAP1,CBFA2T2,CBFB,CCBE1,CD276,CDC42EP3,CDC42SE1,CDK12,CDK6,CFDP1,CLASP1,CLOCK,CNTN2,COL1A1,COL5A1,CREB1,CRK,CRKL,CSF1,CTLA4,CXCL12,CYB5D2,CYLD,DAAM2,DDHD1,DDHD2,DISC1,DLG1,DLG5,DLK2,DLL4,DOCK5,DPYSL2,DSCAM,DUSP10,EDN1,EDNRB,EFEMP1,EGF,EGR3,ELA…
GO:BP	gene expression	GO:0010467	2.51724e-47	A1CF,AARS2,ABL1,ACTR2,ACVR1,ACVR2B,ADAM10,ADAMTS3,ADAR,ADARB1,ADCY1,ADCYAP1,ADIPOQ,AFAP1L2,AFF1,AFF2,AFF3,AFF4,AGBL4,AHR,ALG9,ANKRD49,ANXA7,ARF4,ARHGEF11,ARID2,ARID3B,ARID5B,ASXL1,ATAD2B,ATF1,ATF3,ATF7,ATG14,ATMIN,ATOH8,ATP1B1,ATRX,ATXN1,ATXN1L,ATXN7L3,BACH2,BASP1,BCL11A,BCLAF1,BEND3,BMP6,BMP7,BMPER,BMPR1A,BMPR2,BOLL,BRAF,BRIP1,BRWD1,CALCR,CAMK2N1,CAMK4,CASR,CAST,CASZ1,CBFA2T2,CBFA2T3,CBFB,CBX5,C…
GO:BP	regulation of cellular macromolecule biosynthetic process	GO:2000112	2.78636e-47	ABL1,ACTR2,ACVR1,ACVR2B,ADCY1,ADCYAP1,ADIPOQ,AFAP1L2,AFF1,AFF2,AFF3,AFF4,AGBL4,AHR,ANKRD49,ARF4,ARFGEF1,ARHGEF11,ARID2,ARID3B,ARID5B,ASXL1,ATAD2B,ATF1,ATF3,ATF7,ATMIN,ATOH8,ATRX,ATXN1,ATXN1L,ATXN7L3,BACH2,BASP1,BCL11A,BCLAF1,BEND3,BMP6,BMP7,BMPER,BMPR1A,BMPR2,BOLL,BRIP1,BRWD1,C1QTNF2,CAMK4,CASZ1,CBFA2T2,CBFA2T3,CBFB,CBX5,CBX7,CCNE1,CCNK,CCNL1,CCNT2,CDC7,CDH1,CDK12,CDK6,CHD5,CHRDL1,CHTF8,CHUK,CLOC…
GO:BP	macromolecule biosynthetic process	GO:0009059	6.54046e-47	A4GNT,AARS2,ABCA1,ABL1,ACE2,ACTR2,ACVR1,ACVR2B,ADCY1,ADCYAP1,ADIPOQ,AFAP1L2,AFF1,AFF2,AFF3,AFF4,AGBL4,AHR,ALG2,ALG6,ANGPT1,ANKRD49,ARF4,ARFGEF1,ARHGEF11,ARID2,ARID3B,ARID5B,ARL2BP,ASXL1,ATAD2B,ATF1,ATF3,ATF7,ATG12,ATG5,ATG7,ATMIN,ATOH8,ATRX,ATXN1,ATXN1L,ATXN7L3,B3GALNT2,B3GAT1,B3GNT7,B3GNT9,BACH2,BASP1,BCL11A,BCLAF1,BEND3,BMP6,BMP7,BMPER,BMPR1A,BMPR2,BOLL,BRIP1,BRWD1,C1QTNF2,CAMK4,CASZ1,CBFA2T2,C…
GO:BP	macromolecule localization	GO:0033036	1.74011e-46	A1CF,AAK1,ABCA1,ABCA3,ABCD3,ABCG4,ABL1,ACVR2B,ADAM10,ADAM9,ADCY6,ADCYAP1,ADIPOQ,ADRA2A,AKAP10,AMOT,ANGPT1,ANKS4B,ANO1,ANO3,ANO6,AP1B1,AP1S2,AP1S3,AP4E1,APPBP2,ARC,ARCN1,ARF1,ARF4,ARFIP1,ARL11,ARL2BP,ARL3,ARL4A,ARL8A,ARRDC4,ATG5,ATG7,ATG9B,ATP10A,ATP10D,ATP11A,ATP11B,ATP1B1,ATP8A1,ATP8B1,ATRX,BET1,BET1L,BICD2,BMP6,BMP7,C2CD2L,CCNE1,CCNE2,CD276,CD2AP,CDH1,CDK1,CFTR,CHMP2B,CHST11,CHUK,CLOCK,CMTM6,CN…
GO:BP	regulation of signal transduction	GO:0009966	3.57605e-45	AAK1,ABCA1,ABL1,ABR,ACVR1,ACVR2B,ADAM10,ADAM9,ADAMTS3,ADAR,ADCYAP1,ADIPOQ,ADRA2A,AFAP1L2,AIDA,AKAP13,AKAP7,AMOT,ANGPT1,ANKRD6,ARC,ARFGEF1,ARFGEF2,ARHGAP19,ARHGAP26,ARHGEF11,ARHGEF12,ARHGEF17,ARHGEF37,ARHGEF6,ARL2BP,ARRDC3,ASXL1,AXL,BCLAF1,BMP6,BMP7,BMP8A,BMPER,BMPR2,BRAF,BRAP,C1QTNF2,C9ORF72,CAMK2N1,CASQ2,CBFA2T2,CBL,CBLB,CCBE1,CCL20,CCNY,CD2AP,CDC42SE1,CDK12,CHN2,CHRDL1,CHST11,CHUK,CLOCK,CMTM3,C…
GO:BP	protein phosphorylation	GO:0006468	5.1199e-45	AAK1,ABL1,ABL2,ACVR1,ACVR1C,ACVR2B,ADAM10,ADAM9,ADAR,ADARB1,ADCYAP1,ADIPOQ,ADRA2A,AIDA,AKAP13,AKT3,ALPK2,ALPK3,ANGPT1,ANKRD6,ARL2BP,ATG14,AXL,BMP6,BMP7,BMP8A,BMPER,BMPR1A,BMPR2,BRAF,BRAP,C1QTNF2,C9ORF72,CAB39L,CAMK1G,CAMK2A,CAMK2N1,CAMK2N2,CAMK4,CAMKK2,CBL,CBLB,CCL20,CCND2,CCNE1,CCNE2,CCNG1,CCNI2,CCNJ,CCNJL,CCNK,CCNL1,CCNT2,CCNY,CDC42BPA,CDC7,CDK1,CDK12,CDK17,CDK19,CDK6,CDK9,CHORDC1,CHUK,CLK4,CLS…
GO:BP	tissue development	GO:0009888	1.18704e-44	ABL1,ACVR1,ACVR2B,ADAM9,ADARB1,ADIPOQ,ALPK3,AMBRA1,ANO6,ANXA7,AQP1,ARC,ARID2,ARID5B,ARRDC3,ASB2,ASXL1,ATG5,ATOH8,ATRN,ATRNL1,ATRX,BMP6,BMP7,BMPER,BMPR2,BNC2,BTBD7,CACNB4,CASP3,CBFA2T2,CCDC40,CCM2,CD276,CDK1,CDK6,CEP63,CHST11,CLASP1,CLIC5,CLOCK,CLRN1,COL12A1,COL15A1,COL1A1,COL5A1,CPT1A,CREB1,CREB3L2,CSRP1,CXCL12,DHCR24,DLG1,DLG5,DLL4,DSG2,DUSP10,E2F8,EDN1,EDNRB,EFEMP1,EGF,EGFLAM,EGR1,EPHA7,ERBB4,E…
GO:BP	cellular macromolecule biosynthetic process	GO:0034645	1.90039e-44	A4GNT,AARS2,ABCA1,ABL1,ACTR2,ACVR1,ACVR2B,ADCY1,ADCYAP1,ADIPOQ,AFAP1L2,AFF1,AFF2,AFF3,AFF4,AGBL4,AHR,ALG2,ALG6,ANKRD49,ARF4,ARFGEF1,ARHGEF11,ARID2,ARID3B,ARID5B,ASXL1,ATAD2B,ATF1,ATF3,ATF7,ATG12,ATG5,ATG7,ATMIN,ATOH8,ATRX,ATXN1,ATXN1L,ATXN7L3,B3GALNT2,B3GAT1,B3GNT7,B3GNT9,BACH2,BASP1,BCL11A,BCLAF1,BEND3,BMP6,BMP7,BMPER,BMPR1A,BMPR2,BOLL,BRIP1,BRWD1,C1QTNF2,CAMK4,CASZ1,CBFA2T2,CBFA2T3,CBFB,CBX5,CB…
GO:BP	regulation of molecular function	GO:0065009	9.56596e-44	ABL1,ABL2,ABR,ACAP2,ACVR2B,ADAM9,ADAR,ADARB1,ADCY1,ADCYAP1,ADD2,ADIPOQ,ADRA2A,ADRB1,AGAP3,AGFG1,AIDA,AKAP5,AMBRA1,AMOT,ANGPT1,ANP32E,ANTXR1,ARC,ARF4,ARFGEF1,ARHGAP1,ARHGAP12,ARHGAP17,ARHGAP19,ARHGAP26,ARHGEF12,ARID5B,ARPP19,ARRDC3,ARRDC4,ASAP2,ATG14,ATP1B1,ATP1B3,ATP7A,AZIN1,BMP7,C1QTNF2,C9ORF72,CACNB1,CACNB2,CACNB4,CAMK2N1,CAMK2N2,CASP8AP2,CASQ2,CASR,CAST,CBL,CBLB,CCL20,CCND2,CCNE1,CCNE2,CCNG1,C…
GO:BP	regulation of protein metabolic process	GO:0051246	2.32537e-43	ABL1,ACVR1,ACVR2B,ADAM9,ADAR,ADARB1,ADCYAP1,ADIPOQ,ADRA2A,AIDA,ANGPT1,ANKRD6,ANTXR1,ARFGEF1,ARL2BP,ARPP19,ARRDC3,ARRDC4,ATG14,ATG5,ATG7,ATRX,AZIN1,BMP6,BMP7,BMP8A,BMPER,BMPR2,BOLL,BRAF,C1QTNF2,C9ORF72,CAMK2N1,CAMK2N2,CASP8AP2,CAST,CBL,CBLB,CCBE1,CCL20,CCND2,CCNE1,CCNE2,CCNG1,CCNI2,CCNJ,CCNJL,CCNK,CCNL1,CCNT2,CCNY,CD276,CDK12,CDYL,CHORDC1,CLN6,CLSPN,CNOT6L,CNOT7,CNTN2,CPEB1,CPEB3,CPEB4,CRKL,CSNK1E…
GO:BP	organic substance transport	GO:0071702	7.46341e-43	ABCA1,ABCA3,ABCC5,ABCD3,ABCG4,ABL1,ACE2,ACVR2B,ADAM9,ADCY6,ADCYAP1,ADIPOQ,ADRA2A,ANGPT1,ANO1,ANO3,ANO6,AP1B1,AP1S2,AP1S3,AP4E1,APPBP2,AQP1,AQP9,ARC,ARCN1,ARF1,ARFIP1,ARL11,ARL3,ARL4A,ARL8A,ARRDC4,ATG5,ATG7,ATG9B,ATP10A,ATP10D,ATP11A,ATP11B,ATP8A1,ATP8B1,AZIN1,BET1,BET1L,BMP6,BMP7,C1QTNF2,C2CD2L,CACNB4,CD276,CD2AP,CDH1,CFTR,CHMP2B,CHUK,CLOCK,CMTM6,COG2,COL1A1,COL4A3BP,COPB2,CPE,CRH,CROT,DERL3,DNAJ…
GO:BP	regulation of cellular component organization	GO:0051128	5.72611e-41	AAK1,ABCA1,ABL1,ABL2,ACE2,ACTR2,ADAM10,ADAM9,ADD2,AIDA,AKAP2,ANGPT1,ANKFY1,ANKRA2,ANO6,ANTXR1,ANXA7,ARC,ARF4,ARFGEF1,ARHGAP17,ARPC4,ATAD2B,ATG5,ATMIN,ATRX,BAIAP2,BICD2,BMP6,BMP7,BMPR2,BRAF,BRWD1,BTBD9,C9ORF72,CAMSAP1,CAPZA1,CBFA2T2,CBL,CCDC88A,CCP110,CD2AP,CDC14B,CDC27,CDC42EP3,CDC42SE1,CFDP1,CHMP2B,CHORDC1,CLASP1,CLRN1,CNOT6,CNOT6L,CNTN2,COL5A1,CRK,CRKL,CUL3,CYLD,DAB2,DCP2,DCUN1D3,DDHD1,DDHD2,DG…
GO:BP	cellular nitrogen compound biosynthetic process	GO:0044271	7.76828e-41	AARS2,ABL1,ACTR2,ACVR1,ACVR2B,ADCY1,ADCY2,ADCY6,ADCY9,ADCYAP1,ADIPOQ,ADSS,AFAP1L2,AFF1,AFF2,AFF3,AFF4,AGBL4,AHR,AK2,AK3,ANKRD49,ARF4,ARHGEF11,ARID2,ARID3B,ARID5B,ARL2BP,ASXL1,ATAD2B,ATF1,ATF3,ATF7,ATMIN,ATOH8,ATP5B,ATP5C1,ATRX,ATXN1,ATXN1L,ATXN7L3,AZIN1,B4GALT3,BACH2,BASP1,BCL11A,BCLAF1,BEND3,BMP6,BMP7,BMPER,BMPR1A,BMPR2,BOLL,BRIP1,BRWD1,CAMK4,CARNS1,CASZ1,CBFA2T2,CBFA2T3,CBFB,CBX5,CBX7,CCNE1,CCN…
GO:BP	cellular nitrogen compound metabolic process	GO:0034641	2.68205e-40	A1CF,AARS2,ABL1,ACACA,ACTR2,ACVR1,ACVR2B,ADAR,ADARB1,ADCY1,ADCY2,ADCY6,ADCY9,ADCYAP1,ADIPOQ,ADSS,AFAP1L2,AFF1,AFF2,AFF3,AFF4,AGBL4,AHR,AK2,AK3,ALG9,ANGEL1,ANKRD49,AOX1,ARF4,ARHGEF11,ARID2,ARID3B,ARID5B,ARL2BP,ASCC3,ASXL1,ATAD2B,ATF1,ATF3,ATF7,ATMIN,ATOH8,ATP5B,ATP5C1,ATRX,ATXN1,ATXN1L,ATXN7L3,AZIN1,B4GALT3,BACE1,BACH2,BASP1,BCL11A,BCLAF1,BEND3,BMP6,BMP7,BMPER,BMPR1A,BMPR2,BOLL,BPGM,BRE,BRIP1,BRWD…
GO:BP	cellular localization	GO:0051641	2.94837e-40	A1CF,ABCA1,ABCD3,ABL1,ACAP2,ADAM10,ADCY1,ADCY6,ADIPOQ,ADRA2A,AMOT,ANGPT1,ANKFY1,ANKRD50,ANO1,ANP32A,AP1B1,AP1S2,AP1S3,AP4E1,APPBP2,ARC,ARCN1,ARF1,ARF4,ARFIP1,ARL11,ARL2BP,ARL3,ARL4A,ARL8A,ATG14,ATG5,ATG9B,ATP1B1,ATRX,BET1,BET1L,BICD2,BLOC1S2,BMP7,BRAF,BTBD9,C2CD2L,CACNA1B,CACNB2,CACNB4,CASQ2,CCDC88A,CCNE1,CCNE2,CD2AP,CDH1,CDK1,CFTR,CHMP2B,CLASP1,CMTM6,CNTLN,CNTN2,COL1A1,COL4A3BP,COPB2,CPE,CPLX2,C…
GO:BP	neurogenesis	GO:0022008	5.19755e-40	ABL1,ABL2,ADARB1,ADCY1,ADCYAP1,ARF4,ARL3,ATXN10,BAIAP2,BDNF,BMP6,BMP7,BMPR2,BRAF,C9ORF72,CAMSAP1,CASP3,CBFA2T2,CDH23,CDK6,CLIC5,CLMN,CLRN1,CNP,CNTN2,CNTN4,COL25A1,CREB1,CRK,CRKL,CYB5D2,DAAM2,DAGLA,DCX,DISC1,DLG5,DLL4,DPYSL2,DPYSL5,DSCAM,DUSP10,EDNRB,EFHD1,EFNA5,EFNB2,EGFLAM,EPHA3,EPHA5,EPHA7,ERBB4,EYA1,FGF2,FGFR1,FLRT2,FMR1,FRY,FZD2,FZD3,FZD4,GABRB2,GABRB3,GHR,GIGYF2,GNAT2,GOLGA4,GRIN2A,GRIN3A,GS…
GO:BP	regulation of RNA biosynthetic process	GO:2001141	9.18109e-40	ABL1,ACTR2,ACVR1,ACVR2B,ADCY1,ADCYAP1,ADIPOQ,AFAP1L2,AFF1,AFF2,AFF3,AFF4,AGBL4,AHR,ANKRD49,ARF4,ARHGEF11,ARID2,ARID3B,ARID5B,ARL2BP,ASXL1,ATAD2B,ATF1,ATF3,ATF7,ATMIN,ATOH8,ATRX,ATXN1,ATXN1L,ATXN7L3,BACH2,BASP1,BCL11A,BCLAF1,BEND3,BMP6,BMP7,BMPER,BMPR1A,BMPR2,BRIP1,BRWD1,CAMK4,CASZ1,CBFA2T2,CBFA2T3,CBFB,CBX5,CBX7,CCNE1,CCNK,CCNL1,CCNT2,CDH1,CDK12,CDK6,CDYL,CHD5,CHRDL1,CHUK,CLOCK,CNOT6,CNOT7,COL1A1…
GO:BP	regulation of nucleic acid-templated transcription	GO:1903506	9.18109e-40	ABL1,ACTR2,ACVR1,ACVR2B,ADCY1,ADCYAP1,ADIPOQ,AFAP1L2,AFF1,AFF2,AFF3,AFF4,AGBL4,AHR,ANKRD49,ARF4,ARHGEF11,ARID2,ARID3B,ARID5B,ARL2BP,ASXL1,ATAD2B,ATF1,ATF3,ATF7,ATMIN,ATOH8,ATRX,ATXN1,ATXN1L,ATXN7L3,BACH2,BASP1,BCL11A,BCLAF1,BEND3,BMP6,BMP7,BMPER,BMPR1A,BMPR2,BRIP1,BRWD1,CAMK4,CASZ1,CBFA2T2,CBFA2T3,CBFB,CBX5,CBX7,CCNE1,CCNK,CCNL1,CCNT2,CDH1,CDK12,CDK6,CDYL,CHD5,CHRDL1,CHUK,CLOCK,CNOT6,CNOT7,COL1A1…
GO:BP	response to chemical	GO:0042221	9.51146e-40	ABCA1,ABCG4,ABHD2,ABL1,ABL2,ABR,ACACA,ACAP2,ACVR1,ACVR1C,ACVR2B,ADAM10,ADAM9,ADAMTS3,ADAR,ADCY6,ADH5,ADIPOQ,ADIPOR2,ADRA2A,AFF3,AHR,ALG2,AMOT,ANGPT1,ANO1,ANO6,ANXA7,AQP1,AQP9,ASXL1,ATG5,ATG7,ATP5B,ATRX,ATXN3,BCLAF1,BDNF,BMP6,BMP7,BMPER,BMPR1A,BMPR2,BRAF,C2CD2L,CACNA1B,CACNB4,CASQ2,CASR,CAT,CCBE1,CCL20,CD274,CDH1,CEP57,CFTR,CHRDL1,CHST11,CHUK,CLOCK,CNOT7,CNP,CNTFR,CNTN2,CNTN4,COL1A1,COLEC12,CPEB3,…
GO:BP	regulation of transcription, DNA-templated	GO:0006355	1.01044e-39	ABL1,ACTR2,ACVR1,ACVR2B,ADCY1,ADCYAP1,ADIPOQ,AFAP1L2,AFF1,AFF2,AFF3,AFF4,AGBL4,AHR,ANKRD49,ARF4,ARHGEF11,ARID2,ARID3B,ARID5B,ASXL1,ATAD2B,ATF1,ATF3,ATF7,ATMIN,ATOH8,ATRX,ATXN1,ATXN1L,ATXN7L3,BACH2,BASP1,BCL11A,BCLAF1,BEND3,BMP6,BMP7,BMPER,BMPR1A,BMPR2,BRIP1,BRWD1,CAMK4,CASZ1,CBFA2T2,CBFA2T3,CBFB,CBX5,CBX7,CCNE1,CCNK,CCNL1,CCNT2,CDH1,CDK12,CDK6,CHD5,CHRDL1,CHUK,CLOCK,CNOT7,COL1A1,CPEB3,CREB1,CREB3…
GO:BP	regulation of cellular protein metabolic process	GO:0032268	2.46771e-39	ABL1,ACVR1,ACVR2B,ADAM9,ADAR,ADARB1,ADCYAP1,ADIPOQ,ADRA2A,AIDA,ANGPT1,ANKRD6,ANTXR1,ARFGEF1,ARL2BP,ARPP19,ARRDC3,ARRDC4,ATG14,ATG5,ATG7,ATRX,BMP6,BMP7,BMP8A,BMPER,BMPR2,BOLL,BRAF,C1QTNF2,C9ORF72,CAMK2N1,CAMK2N2,CASP8AP2,CAST,CBL,CBLB,CCBE1,CCL20,CCND2,CCNE1,CCNE2,CCNG1,CCNI2,CCNJ,CCNJL,CCNK,CCNL1,CCNT2,CCNY,CDK12,CDYL,CHORDC1,CLN6,CLSPN,CNOT6L,CNOT7,CNTN2,CPEB1,CPEB3,CPEB4,CRKL,CSNK1E,CTIF,CUL3,C…
GO:BP	cell-cell signaling	GO:0007267	1.19716e-38	ABL1,ABR,ACVR2B,ADARB1,ADCY1,ADCY6,ADCYAP1,ADIPOQ,ADRA2A,ANKRD6,ANO1,AQP1,ARC,BAIAP2,BDNF,BMP6,BMP7,BRAF,C2CD2L,CACNA1B,CACNA1E,CACNB1,CACNB2,CACNB4,CCNE1,CCNY,CFTR,CLOCK,CNTN2,COL1A1,CPE,CPLX2,CREB1,CRH,CRKL,CSNK1A1,CSNK1E,CSNK1G1,CUL3,CYLD,CYP46A1,DAAM2,DAB2,DAGLA,DEPDC1B,DGKB,DGKE,DISC1,DIXDC1,DLG1,DLGAP1,DLGAP2,DRD5,EDN1,EGF,EGR1,EGR3,EPHA5,ERC2,ETV5,FBXL20,FERMT1,FGF2,FGF9,FGFR1,FOXL2,FOXO3,…
GO:BP	organic cyclic compound metabolic process	GO:1901360	4.24314e-38	A1CF,AARS2,ABCA1,ABL1,ACACA,ACTR2,ACVR1,ACVR2B,ADAR,ADARB1,ADCY1,ADCY2,ADCY6,ADCY9,ADCYAP1,ADIPOQ,ADSS,AFAP1L2,AFF1,AFF2,AFF3,AFF4,AGBL4,AHR,AK2,AK3,AKR1D1,ALG9,ANGEL1,ANKRD49,AOX1,ARF4,ARHGEF11,ARID2,ARID3B,ARID5B,ARL2BP,ASCC3,ASXL1,ATAD2B,ATF1,ATF3,ATF7,ATMIN,ATOH8,ATP5B,ATP5C1,ATRX,ATXN1,ATXN1L,ATXN7L3,BACH2,BASP1,BCL11A,BCLAF1,BEND3,BMP6,BMP7,BMPER,BMPR1A,BMPR2,BOLL,BPGM,BRE,BRIP1,BRWD1,BTBD9…
GO:BP	generation of neurons	GO:0048699	7.02256e-38	ABL1,ABL2,ADARB1,ADCY1,ADCYAP1,ARF4,ARL3,ATXN10,BAIAP2,BDNF,BMP6,BMP7,BMPR2,BRAF,C9ORF72,CAMSAP1,CASP3,CBFA2T2,CDH23,CLIC5,CLMN,CLRN1,CNP,CNTN2,CNTN4,COL25A1,CREB1,CRK,CRKL,CYB5D2,DAAM2,DAGLA,DCX,DISC1,DLG5,DLL4,DPYSL2,DPYSL5,DSCAM,EDNRB,EFHD1,EFNA5,EFNB2,EGFLAM,EPHA3,EPHA5,EPHA7,ERBB4,EYA1,FGF2,FGFR1,FLRT2,FMR1,FRY,FZD2,FZD3,FZD4,GABRB2,GABRB3,GHR,GIGYF2,GNAT2,GOLGA4,GRIN3A,GSK3B,HDAC1,HECW2,HES…
GO:BP	cellular aromatic compound metabolic process	GO:0006725	7.19054e-38	A1CF,AARS2,ABL1,ACACA,ACTR2,ACVR1,ACVR2B,ADAR,ADARB1,ADCY1,ADCY2,ADCY6,ADCY9,ADCYAP1,ADIPOQ,ADSS,AFAP1L2,AFF1,AFF2,AFF3,AFF4,AGBL4,AHR,AK2,AK3,ALG9,ANGEL1,ANKRD49,AOX1,ARF4,ARHGEF11,ARID2,ARID3B,ARID5B,ARL2BP,ASCC3,ASXL1,ATAD2B,ATF1,ATF3,ATF7,ATMIN,ATOH8,ATP5B,ATP5C1,ATRX,ATXN1,ATXN1L,ATXN7L3,BACH2,BASP1,BCL11A,BCLAF1,BEND3,BMP6,BMP7,BMPER,BMPR1A,BMPR2,BOLL,BPGM,BRE,BRIP1,BRWD1,BTBD9,CACNB4,CALCR…
GO:BP	RNA biosynthetic process	GO:0032774	7.72399e-38	ABL1,ACTR2,ACVR1,ACVR2B,ADCY1,ADCYAP1,ADIPOQ,AFAP1L2,AFF1,AFF2,AFF3,AFF4,AGBL4,AHR,ANKRD49,ARF4,ARHGEF11,ARID2,ARID3B,ARID5B,ARL2BP,ASXL1,ATAD2B,ATF1,ATF3,ATF7,ATMIN,ATOH8,ATRX,ATXN1,ATXN1L,ATXN7L3,BACH2,BASP1,BCL11A,BCLAF1,BEND3,BMP6,BMP7,BMPER,BMPR1A,BMPR2,BRIP1,BRWD1,CAMK4,CASZ1,CBFA2T2,CBFA2T3,CBFB,CBX5,CBX7,CCNE1,CCNK,CCNL1,CCNT2,CDH1,CDK12,CDK6,CDYL,CHD5,CHRDL1,CHUK,CLOCK,CNOT6,CNOT7,COL1A1…
GO:BP	nucleic acid-templated transcription	GO:0097659	9.25834e-38	ABL1,ACTR2,ACVR1,ACVR2B,ADCY1,ADCYAP1,ADIPOQ,AFAP1L2,AFF1,AFF2,AFF3,AFF4,AGBL4,AHR,ANKRD49,ARF4,ARHGEF11,ARID2,ARID3B,ARID5B,ARL2BP,ASXL1,ATAD2B,ATF1,ATF3,ATF7,ATMIN,ATOH8,ATRX,ATXN1,ATXN1L,ATXN7L3,BACH2,BASP1,BCL11A,BCLAF1,BEND3,BMP6,BMP7,BMPER,BMPR1A,BMPR2,BRIP1,BRWD1,CAMK4,CASZ1,CBFA2T2,CBFA2T3,CBFB,CBX5,CBX7,CCNE1,CCNK,CCNL1,CCNT2,CDH1,CDK12,CDK6,CDYL,CHD5,CHRDL1,CHUK,CLOCK,CNOT6,CNOT7,COL1A1…
GO:BP	heterocycle metabolic process	GO:0046483	1.75325e-37	A1CF,AARS2,ABL1,ACACA,ACTR2,ACVR1,ACVR2B,ADAR,ADARB1,ADCY1,ADCY2,ADCY6,ADCY9,ADCYAP1,ADIPOQ,ADSS,AFAP1L2,AFF1,AFF2,AFF3,AFF4,AGBL4,AHR,AK2,AK3,ALG9,ANGEL1,ANKRD49,AOX1,ARF4,ARHGEF11,ARID2,ARID3B,ARID5B,ARL2BP,ASCC3,ASXL1,ATAD2B,ATF1,ATF3,ATF7,ATMIN,ATOH8,ATP5B,ATP5C1,ATRX,ATXN1,ATXN1L,ATXN7L3,BACH2,BASP1,BCL11A,BCLAF1,BEND3,BMP6,BMP7,BMPER,BMPR1A,BMPR2,BOLL,BPGM,BRE,BRIP1,BRWD1,BTBD9,CACNB4,CALCR…
GO:BP	transcription, DNA-templated	GO:0006351	1.84614e-37	ABL1,ACTR2,ACVR1,ACVR2B,ADCY1,ADCYAP1,ADIPOQ,AFAP1L2,AFF1,AFF2,AFF3,AFF4,AGBL4,AHR,ANKRD49,ARF4,ARHGEF11,ARID2,ARID3B,ARID5B,ASXL1,ATAD2B,ATF1,ATF3,ATF7,ATMIN,ATOH8,ATRX,ATXN1,ATXN1L,ATXN7L3,BACH2,BASP1,BCL11A,BCLAF1,BEND3,BMP6,BMP7,BMPER,BMPR1A,BMPR2,BRIP1,BRWD1,CAMK4,CASZ1,CBFA2T2,CBFA2T3,CBFB,CBX5,CBX7,CCNE1,CCNK,CCNL1,CCNT2,CDH1,CDK12,CDK6,CHD5,CHRDL1,CHUK,CLOCK,CNOT7,COL1A1,CPEB3,CREB1,CREB3…
GO:BP	protein localization	GO:0008104	2.21114e-37	AAK1,ABCA1,ABL1,ACVR2B,ADAM10,ADAM9,ADCY6,ADCYAP1,ADIPOQ,ADRA2A,AKAP10,AMOT,ANGPT1,ANKS4B,ANO1,AP1B1,AP1S2,AP1S3,AP4E1,APPBP2,ARC,ARCN1,ARF1,ARF4,ARFIP1,ARL11,ARL2BP,ARL3,ARL4A,ARL8A,ARRDC4,ATG5,ATG7,ATG9B,ATP1B1,ATRX,BET1,BET1L,BICD2,BMP7,C2CD2L,CCNE1,CCNE2,CD276,CD2AP,CDH1,CDK1,CFTR,CHMP2B,CHUK,CLOCK,CMTM6,CNTLN,CNTN2,COG2,COL1A1,COPB2,CPE,CRKL,CSNK1E,CYLD,DCP1A,DDX1,DENND4C,DERL3,DHCR24,DISC1,…
GO:BP	heterocycle biosynthetic process	GO:0018130	3.11228e-37	ABL1,ACTR2,ACVR1,ACVR2B,ADCY1,ADCY2,ADCY6,ADCY9,ADCYAP1,ADIPOQ,ADSS,AFAP1L2,AFF1,AFF2,AFF3,AFF4,AGBL4,AHR,AK2,AK3,ANKRD49,ARF4,ARHGEF11,ARID2,ARID3B,ARID5B,ARL2BP,ASXL1,ATAD2B,ATF1,ATF3,ATF7,ATMIN,ATOH8,ATP5B,ATP5C1,ATRX,ATXN1,ATXN1L,ATXN7L3,BACH2,BASP1,BCL11A,BCLAF1,BEND3,BMP6,BMP7,BMPER,BMPR1A,BMPR2,BRIP1,BRWD1,CAMK4,CASZ1,CBFA2T2,CBFA2T3,CBFB,CBX5,CBX7,CCNE1,CCNK,CCNL1,CCNT2,CDH1,CDK12,CDK6,CD…
GO:BP	aromatic compound biosynthetic process	GO:0019438	3.27669e-37	ABL1,ACTR2,ACVR1,ACVR2B,ADCY1,ADCY2,ADCY6,ADCY9,ADCYAP1,ADIPOQ,ADSS,AFAP1L2,AFF1,AFF2,AFF3,AFF4,AGBL4,AHR,AK2,AK3,ANKRD49,ARF4,ARHGEF11,ARID2,ARID3B,ARID5B,ARL2BP,ASXL1,ATAD2B,ATF1,ATF3,ATF7,ATMIN,ATOH8,ATP5B,ATP5C1,ATRX,ATXN1,ATXN1L,ATXN7L3,BACH2,BASP1,BCL11A,BCLAF1,BEND3,BMP6,BMP7,BMPER,BMPR1A,BMPR2,BRIP1,BRWD1,CAMK4,CASZ1,CBFA2T2,CBFA2T3,CBFB,CBX5,CBX7,CCNE1,CCNK,CCNL1,CCNT2,CDH1,CDK12,CDK6,CD…
GO:BP	organic cyclic compound biosynthetic process	GO:1901362	9.13807e-37	ABL1,ACTR2,ACVR1,ACVR2B,ADCY1,ADCY2,ADCY6,ADCY9,ADCYAP1,ADIPOQ,ADSS,AFAP1L2,AFF1,AFF2,AFF3,AFF4,AGBL4,AHR,AK2,AK3,AKR1D1,ANKRD49,ARF4,ARHGEF11,ARID2,ARID3B,ARID5B,ARL2BP,ASXL1,ATAD2B,ATF1,ATF3,ATF7,ATMIN,ATOH8,ATP5B,ATP5C1,ATRX,ATXN1,ATXN1L,ATXN7L3,BACH2,BASP1,BCL11A,BCLAF1,BEND3,BMP6,BMP7,BMPER,BMPR1A,BMPR2,BRIP1,BRWD1,CAMK4,CASZ1,CBFA2T2,CBFA2T3,CBFB,CBX5,CBX7,CCNE1,CCNK,CCNL1,CCNT2,CDH1,CDK12,…
GO:BP	nucleobase-containing compound metabolic process	GO:0006139	9.34923e-37	A1CF,AARS2,ABL1,ACACA,ACTR2,ACVR1,ACVR2B,ADAR,ADARB1,ADCY1,ADCY2,ADCY6,ADCY9,ADCYAP1,ADIPOQ,ADSS,AFAP1L2,AFF1,AFF2,AFF3,AFF4,AGBL4,AHR,AK2,AK3,ALG9,ANGEL1,ANKRD49,AOX1,ARF4,ARHGEF11,ARID2,ARID3B,ARID5B,ARL2BP,ASCC3,ASXL1,ATAD2B,ATF1,ATF3,ATF7,ATMIN,ATOH8,ATP5B,ATP5C1,ATRX,ATXN1,ATXN1L,ATXN7L3,BACH2,BASP1,BCL11A,BCLAF1,BEND3,BMP6,BMP7,BMPER,BMPR1A,BMPR2,BOLL,BPGM,BRE,BRIP1,BRWD1,CACNB4,CALCR,CAMK4…
GO:BP	regulation of multicellular organismal development	GO:2000026	1.01505e-36	ABL1,ABL2,ACVR1,ACVR2B,ADAM10,ADIPOQ,AMOT,ANO6,ASB4,ATOH8,ATXN1L,BDNF,BMP6,BMP7,BMPER,BMPR2,BRAF,CBFA2T2,CBFB,CCBE1,CD276,CDK6,CLASP1,CLOCK,CNTN2,COL1A1,COL5A1,CREB1,CRK,CRKL,CSF1,CTLA4,CYB5D2,CYLD,DAAM2,DISC1,DLG1,DLG5,DLL4,DPYSL2,DSCAM,DUSP10,EDN1,EDNRB,EFEMP1,EGF,EGR3,ENPP2,EPHA3,EPHA7,ERBB4,ERRFI1,ETV5,EYA1,F3,FBN2,FBXO22,FBXO5,FERMT1,FGF1,FGF2,FGF9,FGFR1,FLRT2,FLT1,FMR1,FOXP2,FSHB,FZD2,FZD3,…
GO:BP	nucleobase-containing compound biosynthetic process	GO:0034654	4.14025e-36	ABL1,ACTR2,ACVR1,ACVR2B,ADCY1,ADCY2,ADCY6,ADCY9,ADCYAP1,ADIPOQ,ADSS,AFAP1L2,AFF1,AFF2,AFF3,AFF4,AGBL4,AHR,AK2,AK3,ANKRD49,ARF4,ARHGEF11,ARID2,ARID3B,ARID5B,ARL2BP,ASXL1,ATAD2B,ATF1,ATF3,ATF7,ATMIN,ATOH8,ATP5B,ATP5C1,ATRX,ATXN1,ATXN1L,ATXN7L3,BACH2,BASP1,BCL11A,BCLAF1,BEND3,BMP6,BMP7,BMPER,BMPR1A,BMPR2,BRIP1,BRWD1,CAMK4,CASZ1,CBFA2T2,CBFA2T3,CBFB,CBX5,CBX7,CCNE1,CCNK,CCNL1,CCNT2,CDH1,CDK12,CDK6,CD…
GO:BP	neuron differentiation	GO:0030182	5.40093e-36	ABL1,ABL2,ADARB1,ADCY1,ADCYAP1,ARF4,ARL3,ATXN10,BAIAP2,BDNF,BMP6,BMP7,BMPR2,BRAF,C9ORF72,CAMSAP1,CASP3,CBFA2T2,CDH23,CLIC5,CLMN,CLRN1,CNP,CNTN2,CNTN4,COL25A1,CREB1,CRK,CRKL,CYB5D2,DCX,DISC1,DLG5,DLL4,DPYSL2,DPYSL5,DSCAM,EDNRB,EFHD1,EFNA5,EFNB2,EGFLAM,EPHA3,EPHA5,EPHA7,ERBB4,EYA1,FGF2,FGFR1,FLRT2,FMR1,FRY,FZD2,FZD3,FZD4,GABRB2,GABRB3,GHR,GIGYF2,GNAT2,GOLGA4,GRIN3A,GSK3B,HDAC1,HECW2,HES1,HIPK1,HIPK…
GO:BP	regulation of catalytic activity	GO:0050790	9.47408e-36	ABL1,ABL2,ABR,ACAP2,ACVR2B,ADAM9,ADAR,ADARB1,ADCYAP1,ADIPOQ,ADRA2A,ADRB1,AGAP3,AGFG1,AIDA,AKAP5,AMBRA1,AMOT,ANGPT1,ANP32E,ANTXR1,ARF4,ARFGEF1,ARHGAP1,ARHGAP12,ARHGAP17,ARHGAP19,ARHGAP26,ARHGEF12,ARPP19,ARRDC3,ARRDC4,ASAP2,ATG14,ATP1B1,ATP1B3,ATP7A,AZIN1,BMP7,C1QTNF2,CAMK2N1,CAMK2N2,CASP8AP2,CASR,CAST,CBL,CBLB,CCL20,CCND2,CCNE1,CCNE2,CCNG1,CCNI2,CCNJ,CCNJL,CCNK,CCNL1,CCNT2,CCNY,CDK12,CHN2,CHORDC1,…
GO:BP	RNA metabolic process	GO:0016070	2.07189e-35	A1CF,AARS2,ABL1,ACTR2,ACVR1,ACVR2B,ADAR,ADARB1,ADCY1,ADCYAP1,ADIPOQ,AFAP1L2,AFF1,AFF2,AFF3,AFF4,AGBL4,AHR,ALG9,ANGEL1,ANKRD49,ARF4,ARHGEF11,ARID2,ARID3B,ARID5B,ARL2BP,ASXL1,ATAD2B,ATF1,ATF3,ATF7,ATMIN,ATOH8,ATRX,ATXN1,ATXN1L,ATXN7L3,BACH2,BASP1,BCL11A,BCLAF1,BEND3,BMP6,BMP7,BMPER,BMPR1A,BMPR2,BOLL,BRIP1,BRWD1,CALCR,CAMK4,CASZ1,CBFA2T2,CBFA2T3,CBFB,CBX5,CBX7,CCNE1,CCNK,CCNL1,CCNT2,CDH1,CDK12,CDK6,…
GO:BP	negative regulation of metabolic process	GO:0009892	3.5347e-35	ABL1,ACVR2B,ADAMTS5,ADAR,ADARB1,ADIPOQ,ADRA2A,AGBL4,AIDA,ANGPT1,ANXA7,ARPP19,ARRDC3,ATAD2B,ATG14,ATG5,ATG7,ATOH8,ATRX,ATXN1,ATXN1L,AZIN1,BASP1,BCL11A,BCLAF1,BEND3,BMF,BMP6,BMP7,BMPR2,BOLL,C9ORF72,CALCR,CAMK2N1,CAMK2N2,CAST,CBFA2T2,CBFA2T3,CBFB,CBL,CBLB,CBX5,CBX7,CCNE1,CD276,CDK6,CDYL,CHORDC1,CLOCK,CNOT6,CNOT6L,CNOT7,CPEB1,CPEB3,CPEB4,CREB1,CRKL,CSDC2,CSRNP3,CUL3,CUX1,CYLD,DAP,DCP1A,DCP2,DEDD,DERL…
GO:BP	nucleic acid metabolic process	GO:0090304	3.62737e-35	A1CF,AARS2,ABL1,ACTR2,ACVR1,ACVR2B,ADAR,ADARB1,ADCY1,ADCYAP1,ADIPOQ,AFAP1L2,AFF1,AFF2,AFF3,AFF4,AGBL4,AHR,ALG9,ANGEL1,ANKRD49,ARF4,ARHGEF11,ARID2,ARID3B,ARID5B,ARL2BP,ASCC3,ASXL1,ATAD2B,ATF1,ATF3,ATF7,ATMIN,ATOH8,ATRX,ATXN1,ATXN1L,ATXN7L3,BACH2,BASP1,BCL11A,BCLAF1,BEND3,BMP6,BMP7,BMPER,BMPR1A,BMPR2,BOLL,BRE,BRIP1,BRWD1,CALCR,CAMK4,CASZ1,CBFA2T2,CBFA2T3,CBFB,CBX5,CBX7,CCNE1,CCNE2,CCNK,CCNL1,CCNT2,…
GO:BP	regulation of protein modification process	GO:0031399	7.91737e-35	ABL1,ACVR1,ACVR2B,ADAM9,ADAR,ADARB1,ADCYAP1,ADIPOQ,ADRA2A,AIDA,ANGPT1,ANKRD6,ARFGEF1,ARL2BP,ARPP19,ARRDC3,ARRDC4,ATG14,ATG5,ATG7,ATRX,BMP6,BMP7,BMP8A,BMPER,BMPR2,BRAF,C1QTNF2,C9ORF72,CAMK2N1,CAMK2N2,CBL,CBLB,CCL20,CCND2,CCNE1,CCNE2,CCNG1,CCNI2,CCNJ,CCNJL,CCNK,CCNL1,CCNT2,CCNY,CDK12,CDYL,CHORDC1,CLSPN,CNOT7,CRKL,CUL3,CYLD,DBF4,DCUN1D1,DCUN1D3,DCUN1D4,DCUN1D5,DGKQ,DLG1,DNAJC3,DSTYK,DUSP10,DUSP6,DUS…
GO:BP	positive regulation of gene expression	GO:0010628	2.19284e-34	ACTR2,ACVR1,ADAR,ADCYAP1,AFAP1L2,AHR,ANKRD49,ARF4,ARHGEF11,ARID3B,ASXL1,ATAD2B,ATF1,ATMIN,ATOH8,ATRX,ATXN7L3,BCLAF1,BMP6,BMP7,BMPR2,BOLL,BRAF,CAMK2N1,CAMK4,CASR,CBFB,CCBE1,CCNK,CCNT2,CDH1,CDK6,CHUK,CLOCK,CNOT7,CNTN2,COL1A1,CREB1,CREB3L2,CRTC1,CSRNP3,CTIF,DGKQ,DLL4,DNAJC3,DYRK1A,E2F3,E2F8,EDAR,EDN1,EGF,EGR1,EGR3,EGR4,EIF5A2,ELAVL1,ELF1,ELK4,ENY2,EPAS1,ERBB4,ERG,ERLIN2,ERP29,ESR1,ETV5,EYA1,F2RL1,FA…
GO:BP	response to organic substance	GO:0010033	4.79879e-34	ABCA1,ABCG4,ABHD2,ABL1,ABL2,ABR,ACACA,ACAP2,ACVR1,ACVR1C,ACVR2B,ADAM10,ADAM9,ADAMTS3,ADAR,ADCY6,ADH5,ADIPOQ,ADIPOR2,ADRA2A,AFF3,AHR,ANGPT1,ANO1,AQP9,ASXL1,ATP5B,ATRX,ATXN3,BCLAF1,BDNF,BMP6,BMP7,BMPER,BMPR1A,BMPR2,C2CD2L,CACNA1B,CACNB4,CASQ2,CCBE1,CCL20,CD274,CDH1,CEP57,CFTR,CHRDL1,CHST11,CHUK,CLOCK,CNOT7,CNTFR,COL1A1,COLEC12,CPEB3,CPEB4,CREB1,CREB3L2,CRKL,CUL3,CXCL12,CYLD,DDX1,DENND4C,DERL3,DGKD,…
GO:BP	tube development	GO:0035295	1.03738e-33	ABL1,ACVR1,ACVR2B,ADIPOR2,AMBRA1,AMOT,AMOTL1,ANGPT1,AQP1,ARID2,ASB4,ASXL1,ATOH8,ATP5B,ATRX,ATXN1L,BMP7,BMPER,BMPR2,BRIP1,CBFA2T2,CCBE1,CCDC40,CCM2,COL15A1,CREB1,CRH,CRKL,DICER1,DLG1,DLG5,DLL4,E2F8,EDAR,EDN1,EDNRB,EFNB2,EGF,EGR3,ENPEP,ENPP2,EPAS1,EPHA7,ERRFI1,ESM1,ESRP2,ETV5,EYA1,F3,FGF1,FGF2,FGF9,FGFR1,FLT1,FLT4,FMN1,FOXF2,FOXP2,FZD2,FZD3,FZD4,GJC1,GNA13,GPR161,GZF1,HES1,HIPK2,HOPX,HOXA11,HOXB13,…
GO:BP	regulation of transport	GO:0051049	3.05603e-33	AAK1,ABCA1,ABL1,ABR,ACE2,ADAM9,ADCY1,ADCY6,ADIPOQ,ADRA2A,ANGPT1,ANKFY1,ANO1,ANO6,ARC,ARFIP1,ATG5,ATP1B1,AZIN1,BEST3,BET1L,BMP6,BMP7,BRAF,BTBD9,C1QTNF2,C2CD2L,CACNA1B,CACNA1C,CACNA1E,CACNB1,CACNB2,CACNB4,CASQ2,CASR,CBL,CD276,CD2AP,CDH1,CFTR,CHUK,CLASP1,CLDN10,CLIC5,CLOCK,CPLX2,CREB1,CRH,CTTNBP2NL,DAB2,DERL3,DGKQ,DLG1,EDEM1,EDN1,EGF,EHD3,EPHA3,EPHA5,ERP29,F2RL1,FBXL20,FERMT1,FGFR1,FMR1,FOXL2,FRMD4A…
GO:BP	regulation of transcription by RNA polymerase II	GO:0006357	3.33098e-33	ABL1,ACTR2,ACVR1,ACVR2B,ADCYAP1,AHR,ARF4,ARID3B,ARID5B,ASXL1,ATAD2B,ATF1,ATF3,ATOH8,ATRX,ATXN1,ATXN1L,BCL11A,BEND3,BMP6,BMP7,BMPER,BMPR1A,BMPR2,BRIP1,BRWD1,CBFA2T2,CBFB,CBX5,CBX7,CCNE1,CCNK,CCNL1,CCNT2,CDK12,CDK6,CHD5,CHRDL1,CHUK,CLOCK,CNOT7,CPEB3,CREB1,CREB3L2,CRTC1,CSRNP3,CUL3,CUX1,DGKQ,DLG1,DLL4,E2F3,E2F8,EDN1,EDNRB,EGR1,EGR3,EGR4,ELF1,ELK4,ENY2,EPAS1,ERG,ERLIN2,ETS1,ETV3,ETV5,EYA1,F2RL1,FGF1,…
GO:BP	organelle organization	GO:0006996	3.75871e-33	ABCA1,ABCD3,ABI2,ABL1,ABR,ACTR2,ADD2,AGFG1,AMBRA1,AMOT,AMOTL1,ANKFY1,ANP32E,ANTXR1,APOOL,AQP1,ARC,ARFGEF1,ARFGEF2,ARHGAP17,ARHGAP26,ARHGEF17,ARID1A,ARID2,ARL3,ARPC4,ASCC3,ASXL1,ATAD2B,ATG12,ATG14,ATG2B,ATG5,ATG7,ATG9B,ATL2,ATMIN,ATP8B1,ATRX,ATXN10,ATXN7L3,BAIAP2,BEND3,BET1,BICD2,BLOC1S2,BMP7,BRAF,BRD1,BRE,BRIP1,BRWD1,C9ORF72,CAMSAP1,CAPZA1,CASQ2,CCDC103,CCDC40,CCDC88A,CCNE1,CCNE2,CCP110,CD2AP,CDC…
GO:BP	transcription by RNA polymerase II	GO:0006366	7.74687e-33	ABL1,ACTR2,ACVR1,ACVR2B,ADCYAP1,AHR,ARF4,ARID3B,ARID5B,ASXL1,ATAD2B,ATF1,ATF3,ATOH8,ATRX,ATXN1,ATXN1L,BCL11A,BEND3,BMP6,BMP7,BMPER,BMPR1A,BMPR2,BRIP1,BRWD1,CBFA2T2,CBFB,CBX5,CBX7,CCNE1,CCNK,CCNL1,CCNT2,CDK12,CDK6,CHD5,CHRDL1,CHUK,CLOCK,CNOT7,CPEB3,CREB1,CREB3L2,CRTC1,CSRNP3,CUL3,CUX1,DGKQ,DLG1,DLL4,E2F3,E2F8,EDN1,EDNRB,EGR1,EGR3,EGR4,ELF1,ELK4,ELL,ELL2,ENY2,EPAS1,ERG,ERLIN2,ETS1,ETV3,ETV5,EYA1,F2…
GO:BP	cell surface receptor signaling pathway	GO:0007166	1.79923e-32	AAK1,ABCA1,ABL1,ACVR1,ACVR1C,ACVR2B,ADAM10,ADAM9,ADAMTS3,ADAR,ADCY6,ADCYAP1R1,ADIPOQ,ADIPOR2,ADRA2A,AFAP1L2,ANGPT1,ANKRD6,ANO6,ARC,ARL2BP,ARL3,ATOH8,AXL,BDNF,BLOC1S2,BMP6,BMP7,BMP8A,BMPER,BMPR1A,BMPR2,BRAF,CACNB4,CALCR,CASP8AP2,CBFA2T2,CBL,CBLB,CCBE1,CCL20,CCNE1,CCNY,CD274,CD276,CDH6,CDK6,CEP57,CHRDL1,CHST11,CMTM3,CNOT7,CNTFR,CNTN2,COL1A1,CPE,CRH,CRK,CRKL,CSNK1A1,CSNK1E,CSNK1G1,CTLA4,CUL3,CXCL12,…
GO:BP	response to stress	GO:0006950	2.47556e-32	ABCA1,ABL1,ABR,ACTR2,ACVR1,ADAM9,ADAMTS18,ADAMTS5,ADAR,ADCY1,ADH5,ADIPOQ,ADIPOR2,ADRA2A,ADRB1,AFAP1L2,AIDA,AMBRA1,ANKRD6,ANKS4B,ANO1,ANO6,ANXA7,AQP1,ARFGEF1,ASCC3,ATG14,ATG5,ATG7,ATOX1,ATRX,ATXN3,AXL,BCLAF1,BDNF,BMP6,BMPR2,BRAF,BRE,BRIP1,CACNA1B,CAT,CBX5,CCL20,CCNK,CD276,CDC7,CDK1,CDK6,CEP63,CFTR,CHORDC1,CHUK,CLASP1,CLOCK,CLSPN,CNOT7,COL4A3BP,COL5A1,COLEC12,CPEB4,CREB3L2,CRH,CRK,CTLA4,CUL3,CXCL12…
GO:BP	homeostatic process	GO:0042592	2.73402e-32	ABCA1,ABL1,ABL2,ACACA,ACOX3,ACVR2B,ADAMTS5,ADAR,ADCY6,ADIPOQ,ADIPOR2,ADRA2A,ADRB1,ANO1,ANO6,ANXA7,AQP1,ARID2,ARRDC3,ASXL1,ATG5,ATOX1,ATP13A3,ATP1B1,ATP1B3,ATP2B2,ATP2B4,ATP5B,ATP7A,ATRX,AXL,BMP6,BTBD9,C2CD2L,CACNB2,CACNB4,CALB2,CALCR,CASP3,CASQ2,CASR,CCNE1,CCNE2,CDH23,CDK6,CFTR,CHMP2B,CLCN3,CLN6,CLRN1,CNNM2,CNNM4,COL4A3BP,CRH,CRTC1,CTC1,CYLD,DCP2,DISC1,DMXL1,DNA2,DNAJC16,DYNLT1,EDN1,EDNRB,EGR1,EI…
GO:BP	regulation of cell differentiation	GO:0045595	3.99965e-32	ABL1,ABL2,ACVR1,ACVR2B,ADIPOQ,ASB4,ASXL1,ATOH8,BDNF,BMP6,BMP7,BMPR2,BRAF,CBFA2T2,CBFB,CD276,CDK12,CDK6,CLASP1,CLOCK,CNTN2,COL1A1,COL5A1,CREB1,CRK,CRKL,CSF1,CTLA4,CYB5D2,CYLD,DAAM2,DISC1,DLG5,DLK2,DLL4,DOCK5,DPYSL2,DSCAM,DUSP10,EDN1,EDNRB,EFEMP1,EGR3,EPHA3,EPHA7,ERBB4,ERRFI1,EYA1,FBN2,FBXO22,FBXO5,FGF2,FGF9,FGFR1,FLRT2,FMR1,FSHB,FZD3,FZD4,GABPA,GOLGA4,GSK3B,H2AFY,HDAC1,HECW2,HES1,HIF1AN,HMG20A,HNR…
GO:BP	neuron development	GO:0048666	1.08571e-31	ABL1,ABL2,ADARB1,ADCY1,ADCYAP1,ARF4,ARL3,ATXN10,BAIAP2,BDNF,BMP7,BMPR2,BRAF,C9ORF72,CAMSAP1,CBFA2T2,CDH23,CLIC5,CLMN,CLRN1,CNP,CNTN2,CNTN4,COL25A1,CREB1,CRK,CRKL,DCX,DISC1,DLG5,DPYSL2,DPYSL5,DSCAM,EDNRB,EFHD1,EFNA5,EFNB2,EGFLAM,EPHA3,EPHA5,EPHA7,FGFR1,FLRT2,FMR1,FRY,FZD2,FZD3,FZD4,GABRB2,GABRB3,GHR,GNAT2,GOLGA4,GRIN3A,GSK3B,HECW2,HES1,HOXD10,ID2,IRX5,ITGA6,ITM2C,KIAA0319,KIF13B,KIF3A,KLHL1,KREMEN…
GO:BP	regulation of phosphate metabolic process	GO:0019220	1.94249e-31	ABL1,ACVR1,ACVR2B,ADAM9,ADAR,ADARB1,ADCYAP1,ADIPOQ,ADRA2A,AIDA,AMBRA1,ANGPT1,ANKRD6,ARL2BP,ARPP19,ATG14,BMP6,BMP7,BMP8A,BMPER,BMPR2,BRAF,C1QTNF2,C9ORF72,CAMK2N1,CAMK2N2,CBL,CBLB,CCL20,CCND2,CCNE1,CCNE2,CCNG1,CCNI2,CCNJ,CCNJL,CCNK,CCNL1,CCNT2,CCNY,CDK1,CDK12,CHORDC1,CISH,CLSPN,CNOT7,CRKL,CSRNP3,CYLD,DBF4,DGKQ,DLG1,DNAJC3,DSCAM,DSTYK,DUSP10,DUSP6,DUSP7,EDAR,EDN1,EEF2K,EGF,EIF2AK1,ELFN2,ENPP2,EPHA7,…
GO:BP	locomotion	GO:0040011	1.94249e-31	ABL1,ABR,ACVR1,ADAM10,ADAM9,ADARB1,ADD2,ADIPOQ,ADRA2A,AMOT,AMOTL1,ANGPT1,ANO6,AQP1,ARC,ARF4,ARID2,ARRDC3,ATOH8,ATP5B,AVL9,AXL,BMP7,BMPER,BMPR2,BRAF,CAPN7,CCBE1,CCDC40,CCDC88A,CCL20,CDH1,CHMP2B,CLASP1,CLN6,CLRN1,CNTN2,CNTN4,COL1A1,COL5A1,CRK,CRKL,CUL3,CX3CL1,CXCL12,DCX,DEPDC1B,DISC1,DLG5,DLL4,DOCK5,DPYSL2,DPYSL5,DSCAM,DUSP10,EDN1,EDNRB,EFHC1,EFNA5,EFNB2,EGF,EGFLAM,EGR3,ELMO1,ENPEP,ENPP2,EPHA3,EPHA…
GO:BP	regulation of phosphorus metabolic process	GO:0051174	2.33413e-31	ABL1,ACVR1,ACVR2B,ADAM9,ADAR,ADARB1,ADCYAP1,ADIPOQ,ADRA2A,AIDA,AMBRA1,ANGPT1,ANKRD6,ARL2BP,ARPP19,ATG14,BMP6,BMP7,BMP8A,BMPER,BMPR2,BRAF,C1QTNF2,C9ORF72,CAMK2N1,CAMK2N2,CBL,CBLB,CCL20,CCND2,CCNE1,CCNE2,CCNG1,CCNI2,CCNJ,CCNJL,CCNK,CCNL1,CCNT2,CCNY,CDK1,CDK12,CHORDC1,CISH,CLSPN,CNOT7,CRKL,CSRNP3,CYLD,DBF4,DGKQ,DLG1,DNAJC3,DSCAM,DSTYK,DUSP10,DUSP6,DUSP7,EDAR,EDN1,EEF2K,EGF,EIF2AK1,ELFN2,ENPP2,EPHA7,…
GO:BP	negative regulation of macromolecule metabolic process	GO:0010605	6.83689e-31	ABL1,ACVR2B,ADAR,ADARB1,ADIPOQ,AGBL4,AIDA,ANGPT1,ANXA7,ARPP19,ATAD2B,ATG14,ATG5,ATOH8,ATRX,ATXN1,ATXN1L,AZIN1,BASP1,BCL11A,BCLAF1,BEND3,BMP6,BMP7,BMPR2,BOLL,C9ORF72,CALCR,CAMK2N1,CAMK2N2,CAST,CBFA2T2,CBFA2T3,CBFB,CBL,CBLB,CBX5,CBX7,CCNE1,CD276,CDK6,CDYL,CHORDC1,CLOCK,CNOT6,CNOT6L,CNOT7,CPEB1,CPEB3,CPEB4,CREB1,CRKL,CSDC2,CUL3,CUX1,CYLD,DCP1A,DCP2,DEDD,DERL3,DGCR8,DGKQ,DHCR24,DICER1,DIP2A,DLG1,DLL4…
GO:BP	nitrogen compound transport	GO:0071705	1.45746e-30	ABCA1,ABL1,ACE2,ACVR2B,ADAM9,ADCY6,ADCYAP1,ADIPOQ,ADRA2A,ANGPT1,ANO1,AP1B1,AP1S2,AP1S3,AP4E1,APPBP2,AQP1,AQP9,ARC,ARCN1,ARF1,ARFIP1,ARL11,ARL3,ARL4A,ARL8A,ARRDC4,ATG5,ATG7,ATG9B,AZIN1,BET1,BET1L,C2CD2L,CACNB4,CD276,CD2AP,CDH1,CFTR,CHMP2B,CHUK,CLOCK,CMTM6,COG2,COL1A1,COL4A3BP,COPB2,CPE,CRH,DERL3,DNAJC19,DNM3,DYNLT1,EDEM1,EDN1,EIF5A2,ENY2,EPHA5,ERP29,F2RL1,FAM91A1,FERMT1,FGF9,FLVCR1,FLVCR2,FRMD4A,F…
GO:BP	cellular component morphogenesis	GO:0032989	1.55244e-30	ABL1,ADARB1,ADCY1,AGFG1,AKAP2,ANTXR1,ANXA7,ARC,ASXL1,AXL,BAIAP2,BDNF,BMP7,BMPR2,BRAF,BRWD1,C9ORF72,CAMSAP1,CASQ2,CDC42EP3,CDC42SE1,CDH1,CDH18,CDH6,CFDP1,CLASP1,CLIC5,CLRN1,CNP,CNTN2,CNTN4,COL12A1,COL15A1,COL25A1,COL4A3BP,CREB1,CRK,CRKL,CSRP1,CUL3,DCX,DLG1,DOCK5,DPYSL2,DPYSL5,DSCAM,EDN1,EFNA5,EFNB2,EGFLAM,ENPP2,EPHA3,EPHA5,EPHA7,ERMN,FLNB,FLRT2,FMNL3,FRY,FZD3,FZD4,GNA13,GOLGA4,HECW2,HES1,ID2,ITGA4…
GO:BP	positive regulation of cellular biosynthetic process	GO:0031328	5.29945e-30	ACTR2,ACVR1,ADCYAP1,AFAP1L2,AHR,ANKRD49,ARF4,ARFGEF1,ARHGEF11,ARID3B,ARID5B,ARL2BP,ARPP19,ASXL1,ATAD2B,ATF1,ATMIN,ATOH8,ATRX,ATXN7L3,BCLAF1,BMP6,BMP7,BMPR2,BOLL,C1QTNF2,CAMK4,CBFB,CCNK,CCNT2,CD276,CDC7,CDH1,CHTF8,CHUK,CLOCK,CNOT6,CNOT7,COL1A1,CREB1,CREB3L2,CRTC1,CSRNP3,CTC1,CTIF,DBF4,DDAH1,DNA2,DNAJC3,DSCC1,DYRK2,E2F3,E2F8,EDN1,EGF,EGR1,EGR3,EGR4,EIF5A2,ELAVL1,ELF1,ELK4,ELOVL5,ENY2,EPAS1,ERBB4,ER…
GO:BP	negative regulation of cellular metabolic process	GO:0031324	6.87415e-30	ABL1,ACVR2B,ADAR,ADARB1,ADIPOQ,AGBL4,AIDA,ANGPT1,ARPP19,ATAD2B,ATG14,ATG5,ATG7,ATOH8,ATRX,ATXN1,ATXN1L,BASP1,BCL11A,BCLAF1,BEND3,BMF,BMP6,BMP7,BMPR2,BOLL,C9ORF72,CAMK2N1,CAMK2N2,CAST,CBFA2T2,CBFA2T3,CBFB,CBL,CBLB,CBX5,CBX7,CCNE1,CD276,CDK6,CDYL,CHORDC1,CLOCK,CNOT6L,CNOT7,CPEB1,CPEB3,CPEB4,CREB1,CRKL,CSRNP3,CUL3,CUX1,CYLD,DAP,DCP2,DEDD,DERL3,DGKQ,DHCR24,DLG1,DLL4,DNAJC3,DUSP10,DUSP6,DUSP7,DYRK1A,E…
GO:BP	positive regulation of macromolecule biosynthetic process	GO:0010557	9.31202e-30	ACTR2,ACVR1,ADCYAP1,AFAP1L2,AHR,ANKRD49,ARF4,ARFGEF1,ARHGEF11,ARID3B,ARID5B,ARL2BP,ASXL1,ATAD2B,ATF1,ATMIN,ATOH8,ATRX,ATXN7L3,BCLAF1,BMP6,BMP7,BMPR2,BOLL,C1QTNF2,CAMK4,CBFB,CCNK,CCNT2,CD276,CDC7,CDH1,CHTF8,CHUK,CLOCK,CNOT6,CNOT7,COL1A1,CREB1,CREB3L2,CRTC1,CSRNP3,CTC1,CTIF,DBF4,DNA2,DNAJC3,DSCC1,DYRK2,E2F3,E2F8,EDN1,EGF,EGR1,EGR3,EGR4,EIF5A2,ELAVL1,ELF1,ELK4,ENY2,EPAS1,ERBB4,ERG,ERLIN2,ETV5,EYA1,F…
GO:BP	positive regulation of biosynthetic process	GO:0009891	1.02039e-29	ACTR2,ACVR1,ADCYAP1,AFAP1L2,AHR,ANKRD49,ARF4,ARFGEF1,ARHGEF11,ARID3B,ARID5B,ARL2BP,ARPP19,ASXL1,ATAD2B,ATF1,ATMIN,ATOH8,ATRX,ATXN7L3,BCLAF1,BMP6,BMP7,BMPR2,BOLL,C1QTNF2,CAMK4,CBFB,CCNK,CCNT2,CD276,CDC7,CDH1,CHTF8,CHUK,CLOCK,CNOT6,CNOT7,COL1A1,CREB1,CREB3L2,CRTC1,CSRNP3,CTC1,CTIF,DBF4,DDAH1,DNA2,DNAJC3,DSCC1,DYRK2,E2F3,E2F8,EDN1,EGF,EGR1,EGR3,EGR4,EIF5A2,ELAVL1,ELF1,ELK4,ELOVL5,ENY2,EPAS1,ERBB4,ER…
GO:BP	cell projection organization	GO:0030030	1.72262e-29	ABL1,ABL2,ADARB1,ADCY1,ADCYAP1,ANO6,ARF4,ARL3,ATG5,ATMIN,ATXN10,BAIAP2,BDNF,BMP7,BMPR2,BRAF,C9ORF72,CAMSAP1,CBFA2T2,CCDC103,CCDC40,CCP110,CDC14B,CDC42EP3,CDH23,CLIC5,CLMN,CLRN1,CLUAP1,CNP,CNTN2,CNTN4,COL25A1,CREB1,CRK,CRKL,CYLD,DCX,DISC1,DLG5,DNAI1,DNAL1,DPYSL2,DPYSL5,DSCAM,EFHD1,EFNA5,EFNB2,EGFLAM,EHD3,ENPP2,EPHA3,EPHA5,EPHA7,ERMN,F2RL1,FGFR1,FLRT2,FMR1,FNBP1L,FRY,FZD3,FZD4,GHR,GOLGA4,GRIN3A,GSK…
GO:BP	neuron projection development	GO:0031175	2.44371e-29	ABL1,ABL2,ADARB1,ADCY1,ADCYAP1,ARF4,ATXN10,BAIAP2,BDNF,BMP7,BMPR2,BRAF,C9ORF72,CAMSAP1,CBFA2T2,CDH23,CLIC5,CLMN,CLRN1,CNP,CNTN2,CNTN4,COL25A1,CREB1,CRK,CRKL,DCX,DISC1,DLG5,DPYSL2,DPYSL5,DSCAM,EFHD1,EFNA5,EFNB2,EGFLAM,EPHA3,EPHA5,EPHA7,FGFR1,FLRT2,FMR1,FRY,FZD3,FZD4,GHR,GOLGA4,GRIN3A,GSK3B,HECW2,HES1,ITGA6,ITM2C,KIAA0319,KIF13B,KIF3A,KLHL1,KREMEN1,LHX2,LPAR3,LRP2,LRP4,LRRK2,MACF1,MAP1B,MAP4K4,MAP6…
GO:BP	positive regulation of multicellular organismal process	GO:0051240	2.45967e-29	ABCA1,ABL1,ABL2,ACE2,ACVR1,ACVR2B,ADAM9,ADIPOQ,ADIPOR2,ADRA2A,ADRB1,AFAP1L2,AMOT,AMOTL1,ANGPT1,ANO6,ARFGEF2,ASB4,ATG5,ATOH8,ATP5B,ATXN1L,BMP6,BMP7,BMPER,BMPR2,BRAF,CAPN7,CBFA2T2,CBFB,CCBE1,CD276,CHUK,CLASP1,COL1A1,CREB1,CRH,CRKL,CSF1,CYB5D2,CYLD,DDX1,DISC1,DLG5,DOCK5,DSCAM,DUSP10,EDN1,EGF,EGR1,EGR3,ENPP2,EPAS1,EPHA3,ERBB4,F2RL1,F3,FBN2,FBXO5,FERMT1,FGF1,FGF2,FGF9,FGFR1,FLRT2,FLT1,FLT4,FOXL2,FOXO3…
GO:BP	cell morphogenesis	GO:0000902	5.71498e-29	ABL1,ADARB1,ADCY1,AKAP2,ANTXR1,ANXA7,ARC,ASXL1,AXL,BAIAP2,BDNF,BMP7,BMPR2,BRAF,BRWD1,C9ORF72,CAMSAP1,CDC42EP3,CDC42SE1,CDH1,CDH18,CDH6,CFDP1,CLIC5,CLRN1,CNP,CNTN2,CNTN4,COL12A1,COL15A1,COL25A1,COL4A3BP,CREB1,CRK,CRKL,CUL3,DCX,DLG1,DOCK5,DPYSL2,DPYSL5,DSCAM,EFNA5,EFNB2,EGFLAM,ENPP2,EPHA3,EPHA5,EPHA7,ERMN,FLNB,FLRT2,FMNL3,FRY,FZD3,FZD4,GNA13,GOLGA4,HECW2,HES1,ID2,ITGA4,ITGAV,ITGB3,KIF13B,KIF3A,LAMB…
GO:BP	regulation of anatomical structure morphogenesis	GO:0022603	9.15064e-29	ABL1,ABR,ACVR1,ADAM9,ADIPOQ,AKAP2,AMOT,ANXA7,ARC,ASB4,BAIAP2,BMP7,BMPER,BMPR2,BRAF,BRWD1,CAMSAP1,CCBE1,CDC42EP3,CDC42SE1,CFDP1,CLASP1,CNTN2,COL5A1,CRK,CRKL,DDHD1,DDHD2,DLG1,DLL4,DOCK5,DPYSL2,DSCAM,EDN1,ENPP2,EPHA7,ERMN,ETV5,EYA1,F3,FGF1,FGF2,FGFR1,FLT1,FLT4,FMNL3,FOXP2,FZD2,FZD3,FZD4,GNA13,GOLGA4,HECW2,HES1,HIPK2,HOXA11,ID2,ITGB3,ITGB8,KIAA1024,KIF13B,LARP4,LECT1,LGR4,LIMS1,LPAR3,LRP4,LRRK2,MACF1…
GO:BP	negative regulation of nitrogen compound metabolic process	GO:0051172	1.10825e-28	ABL1,ACVR2B,ADAR,ADARB1,ADIPOQ,AGBL4,AIDA,ANGPT1,ARPP19,ATAD2B,ATG14,ATG5,ATOH8,ATRX,ATXN1,ATXN1L,AZIN1,BASP1,BCL11A,BCLAF1,BEND3,BMP6,BMP7,BMPR2,BOLL,C9ORF72,CAMK2N1,CAMK2N2,CAST,CBFA2T2,CBFA2T3,CBFB,CBL,CBLB,CBX5,CBX7,CCNE1,CD276,CDK6,CDYL,CHORDC1,CLOCK,CNOT6L,CNOT7,CPEB1,CPEB3,CPEB4,CREB1,CRKL,CUL3,CUX1,CYLD,DCP2,DEDD,DERL3,DGKQ,DHCR24,DLG1,DLL4,DNAJC3,DUSP10,DUSP6,DUSP7,DYRK1A,E2F3,E2F8,EDN1,…
GO:BP	positive regulation of RNA metabolic process	GO:0051254	2.79144e-28	ACTR2,ACVR1,ADCYAP1,AFAP1L2,AHR,ANKRD49,ARF4,ARHGEF11,ARID3B,ARID5B,ARL2BP,ASXL1,ATAD2B,ATF1,ATMIN,ATOH8,ATRX,ATXN7L3,BCLAF1,BMP6,BMP7,BMPR2,CAMK4,CBFB,CCNK,CCNT2,CDH1,CHUK,CLOCK,CNOT6,CNOT6L,CNOT7,COL1A1,CPEB3,CREB1,CREB3L2,CRTC1,CSRNP3,DYRK1A,E2F3,E2F8,EDN1,EGF,EGR1,EGR3,EGR4,ELF1,ELK4,ENY2,EPAS1,ERBB4,ERG,ERLIN2,ETV5,EYA1,F2RL1,FGF1,FGF2,FGFR1,FOXF2,FOXJ2,FOXL2,FOXO3,FZD2,FZD4,GABPA,GALR1,GCG,…
GO:BP	negative regulation of response to stimulus	GO:0048585	3.55187e-28	ABL1,ABR,ACVR1,ADAMTS18,ADAR,ADIPOQ,ADRA2A,AIDA,ANGPT1,ANKRD6,ARRDC3,ASXL1,AXL,BMP7,BMPER,BRAP,CAMK2N1,CASQ2,CBFA2T2,CBL,CBLB,CD276,CD2AP,CDK6,CHRDL1,CHST11,CLASP1,CLOCK,CNOT7,CRH,CRK,CSNK1A1,CSNK1E,CUL3,CYLD,DAB2,DDAH1,DERL3,DLG1,DLG5,DLK2,DLL4,DNAJC3,DUSP10,DUSP6,DUSP7,DYRK1A,EGR1,ELF1,ERCC4,ERRFI1,EYA1,EYA2,EYA3,EYA4,F2RL1,FAM105B,FBN2,FBXO5,FERMT1,FGF9,FKTN,FOXO3,GCG,GHR,GPR161,GRB10,GRIN3A,G…
GO:BP	plasma membrane bounded cell projection organization	GO:0120036	3.56326e-28	ABL1,ABL2,ADARB1,ADCY1,ADCYAP1,ANO6,ARF4,ARL3,ATG5,ATMIN,ATXN10,BAIAP2,BDNF,BMP7,BMPR2,BRAF,C9ORF72,CAMSAP1,CBFA2T2,CCDC103,CCDC40,CCP110,CDC14B,CDC42EP3,CDH23,CLIC5,CLMN,CLRN1,CLUAP1,CNP,CNTN2,CNTN4,COL25A1,CREB1,CRK,CRKL,CYLD,DCX,DISC1,DLG5,DNAI1,DNAL1,DPYSL2,DPYSL5,DSCAM,EFHD1,EFNA5,EFNB2,EGFLAM,EHD3,ENPP2,EPHA3,EPHA5,EPHA7,F2RL1,FGFR1,FLRT2,FMR1,FNBP1L,FRY,FZD3,FZD4,GHR,GOLGA4,GRIN3A,GSK3B,HE…
GO:BP	positive regulation of protein metabolic process	GO:0051247	4.08503e-28	ABL1,ACVR1,ACVR2B,ADAM9,ADCYAP1,ADIPOQ,ADRA2A,ANGPT1,ANKRD6,ANTXR1,ARFGEF1,ARL2BP,ARRDC3,ARRDC4,ATG14,ATG7,BMP6,BMP7,BMP8A,BMPER,BMPR2,BOLL,BRAF,C1QTNF2,CASP8AP2,CCBE1,CCL20,CCNK,CCNT2,CCNY,CD276,CLN6,CLSPN,CNTN2,CRKL,CSNK1E,CTIF,CUL3,DBF4,DCUN1D1,DCUN1D3,DCUN1D4,DCUN1D5,DGKQ,DISC1,DLG1,DNAJC3,DSTYK,DTL,DYRK1A,EDAR,EDEM1,EDN1,EGF,EGR1,EIF5A2,ELAVL1,ENPP2,EPHA7,ERBB4,ERP29,F2RL1,F3,FAM122A,FAM129A…
GO:BP	movement of cell or subcellular component	GO:0006928	4.76402e-28	ABL1,ABR,ACVR1,ADAM10,ADAM9,ADARB1,ADD2,ADIPOQ,ADRA2A,AMOT,AMOTL1,ANGPT1,ANO6,AQP1,ARC,ARF4,ARID2,ARL3,ARL8A,ATOH8,ATP5B,AVL9,AXL,BICD2,BLOC1S2,BMP7,BMPER,BMPR2,BRAF,CACNB2,CAPN7,CCBE1,CCDC103,CCDC40,CCDC88A,CCL20,CDH1,CLASP1,CLRN1,CNTN2,CNTN4,COL1A1,COL5A1,CRK,CRKL,CUL3,CX3CL1,CXCL12,DCX,DEPDC1B,DISC1,DLG1,DLG5,DLL4,DNAI1,DOCK5,DPYSL2,DPYSL5,DSCAM,DSG2,DUSP10,DYNC1LI1,EDN1,EDNRB,EFHC1,EFNA5,EFNB…
GO:BP	cellular response to chemical stimulus	GO:0070887	5.18339e-28	ABCA1,ABCG4,ABHD2,ABL1,ABL2,ACACA,ACAP2,ACVR1,ACVR1C,ACVR2B,ADAM10,ADAM9,ADAMTS3,ADAR,ADCY6,ADH5,ADIPOQ,ADIPOR2,ADRA2A,AHR,ANGPT1,ANO1,ANO6,AQP9,ATG7,ATP5B,ATRX,ATXN3,BCLAF1,BDNF,BMP6,BMP7,BMPER,BMPR1A,BMPR2,BRAF,C2CD2L,CACNB4,CASQ2,CAT,CCBE1,CCL20,CD274,CDH1,CEP57,CFTR,CHRDL1,CHST11,CHUK,CLOCK,CNOT7,CNTFR,COL1A1,COLEC12,CPEB3,CPEB4,CPNE8,CREB1,CREB3L2,CRH,CRK,CRKL,CUL3,CX3CL1,CXCL12,CYLD,CYP2U1,…
GO:BP	positive regulation of signaling	GO:0023056	8.35509e-28	AAK1,ABL1,ACVR1,ACVR2B,ADAM9,ADAMTS3,ADCY1,ADCYAP1,ADIPOQ,ADRA2A,AFAP1L2,ANGPT1,ANKRD6,ANO1,ARC,ARL2BP,ASXL1,BCLAF1,BMP6,BMP7,BMP8A,BMPER,BMPR2,BRAF,C1QTNF2,C2CD2L,CACNB2,CACNB4,CBL,CCBE1,CCL20,CFTR,CHUK,CMTM3,CNTN2,COL1A1,CREB1,CRH,CRK,CRKL,CSNK1E,CSNK1G1,CYLD,CYP46A1,DAAM2,DDX1,DEPDC1B,DISC1,DLG5,DLL4,DSTYK,EDAR,EDN1,EGF,ERBB4,ERH,ERP29,ESM1,F2RL1,F3,FERMT1,FGF1,FGF2,FGF9,FGFR1,FGFR3,FLT1,FLT4,…
GO:BP	positive regulation of cell communication	GO:0010647	9.46283e-28	AAK1,ABL1,ACVR1,ACVR2B,ADAM9,ADAMTS3,ADCY1,ADCYAP1,ADIPOQ,ADRA2A,AFAP1L2,ANGPT1,ANKRD6,ANO1,ARC,ARL2BP,ASXL1,BCLAF1,BMP6,BMP7,BMP8A,BMPER,BMPR2,BRAF,C1QTNF2,C2CD2L,CACNB2,CACNB4,CBL,CCBE1,CCL20,CFTR,CHUK,CMTM3,CNTN2,COL1A1,CREB1,CRH,CRK,CRKL,CSNK1E,CSNK1G1,CYLD,CYP46A1,DAAM2,DDX1,DEPDC1B,DISC1,DLG5,DLL4,DSTYK,EDAR,EDN1,EGF,ERBB4,ERH,ERP29,ESM1,F2RL1,F3,FERMT1,FGF1,FGF2,FGF9,FGFR1,FGFR3,FLT1,FLT4,…
GO:BP	positive regulation of nucleobase-containing compound metabolic process	GO:0045935	1.03663e-27	ACTR2,ACVR1,ADCYAP1,AFAP1L2,AHR,ANKRD49,ARF4,ARHGEF11,ARID3B,ARID5B,ARL2BP,ASXL1,ATAD2B,ATF1,ATMIN,ATOH8,ATRX,ATXN7L3,BCLAF1,BMP6,BMP7,BMPR2,BRE,CAMK4,CBFB,CCNK,CCNT2,CDH1,CHTF8,CHUK,CLOCK,CNOT6,CNOT6L,CNOT7,COL1A1,CPEB3,CREB1,CREB3L2,CRTC1,CSRNP3,DSCC1,DYRK1A,E2F3,E2F8,EDN1,EGF,EGR1,EGR3,EGR4,ELF1,ELK4,ENY2,EPAS1,ERBB4,ERG,ERLIN2,ETV5,EYA1,EYA2,EYA3,EYA4,F2RL1,FAM168A,FGF1,FGF2,FGFR1,FOXF2,FOXJ2…
GO:BP	export from cell	GO:0140352	1.21195e-27	ABCA1,ABL1,ABR,ACVR2B,ADAM9,ADCY1,ADCY6,ADCYAP1,ADRA2A,ANGPT1,ANO1,AQP1,ARFIP1,ARHGAP17,ATG5,ATP1B1,ATP1B3,AXL,BMP6,BMP7,BRAF,C2CD2L,CACNA1B,CACNB2,CACNB4,CD276,CD2AP,CFTR,CHUK,CLASP1,CLOCK,CPE,CPLX2,CREB1,CRH,DLG1,EDN1,EPHA5,ERC2,ERP29,EXOC6,EXOC8,F2RL1,FBXL20,FERMT1,FGFR1,FOXL2,FRMD4A,FSHB,FURIN,FZD4,GALR1,GCG,GDF9,GHR,GLUD1,GNPTAB,GRIN3A,HMGCR,HNF1A,HYAL2,ICA1,IGF1,ILDR1,INHBA,INHBB,IRS1,ITGAV…
GO:BP	regulation of phosphorylation	GO:0042325	1.45183e-27	ABL1,ACVR1,ACVR2B,ADAM9,ADAR,ADARB1,ADCYAP1,ADIPOQ,ADRA2A,AIDA,AMBRA1,ANGPT1,ANKRD6,ARL2BP,ATG14,BMP6,BMP7,BMP8A,BMPER,BMPR2,BRAF,C1QTNF2,C9ORF72,CAMK2N1,CAMK2N2,CBL,CBLB,CCL20,CCND2,CCNE1,CCNE2,CCNG1,CCNI2,CCNJ,CCNJL,CCNK,CCNL1,CCNT2,CCNY,CDK1,CDK12,CHORDC1,CISH,CLSPN,CNOT7,CRKL,CYLD,DBF4,DGKQ,DLG1,DNAJC3,DSCAM,DSTYK,DUSP10,DUSP6,DUSP7,EDAR,EDN1,EEF2K,EGF,EIF2AK1,ENPP2,EPHA7,ERBB4,ERP29,ERRFI1,F…
GO:BP	positive regulation of response to stimulus	GO:0048584	2.62777e-27	AAK1,ABL1,ACTR2,ACVR1,ACVR2B,ADAM10,ADAM9,ADAMTS3,ADCYAP1,ADIPOQ,ADRA2A,AFAP1L2,ANGPT1,ANKRD6,ANO1,ANO6,ARC,ARFGEF1,ARL2BP,ASXL1,AXL,BCLAF1,BMP6,BMP7,BMP8A,BMPER,BMPR2,BRAF,BRE,C1QTNF2,C2CD2L,CACNB4,CBL,CCBE1,CCL20,CD276,CFTR,CHUK,CLOCK,CMTM3,CNTN2,COL1A1,COLEC12,CRH,CRK,CRKL,CSNK1E,CSNK1G1,CTLA4,CXCL12,CYLD,DAAM2,DDX1,DEPDC1B,DISC1,DLG5,DLL4,DSCAM,DSTYK,EDAR,EDEM1,EDN1,EGF,ELF1,ERBB4,ERH,ERP29,E…
GO:BP	embryo development	GO:0009790	4.36345e-27	ABL1,ABR,ACVR1,ACVR2B,ADIPOQ,AFF3,AMBRA1,AMOT,ARID2,ATOH8,BMP7,BMPR2,CCDC40,CHST11,CLASP1,CLIC5,CLRN1,COL12A1,COL1A1,COL5A1,CUL3,DLG1,DLL4,EDN1,EFEMP1,ERBB4,EYA1,FBN2,FGF2,FGF9,FGFR1,FLVCR1,FOXF2,FOXL2,FREM2,FZD2,FZD3,GPI,GPR161,GRSF1,HDAC1,HES1,HIPK1,HIPK2,HMX2,HNF1A,HOXA11,HOXB5,HOXB6,HOXD10,HS2ST1,ID2,IGF1,IMPAD1,INHBA,INSIG1,INSIG2,IRX5,ITGA2,ITGA3,ITGA4,ITGAV,JAG2,KBTBD8,KDM2B,KIAA1217,KIF3A…
GO:BP	establishment of localization in cell	GO:0051649	6.22518e-27	ABCA1,ABCD3,ABL1,ACAP2,ADCY1,ADCY6,ADIPOQ,ADRA2A,ANGPT1,ANKFY1,ANKRD50,ANO1,ANP32A,AP1B1,AP1S2,AP1S3,AP4E1,APPBP2,ARC,ARCN1,ARF1,ARFIP1,ARL11,ARL3,ARL4A,ARL8A,ATG14,ATG5,BET1,BET1L,BICD2,BLOC1S2,BRAF,BTBD9,C2CD2L,CACNA1B,CACNB2,CACNB4,CASQ2,CCDC88A,CDH1,CFTR,CHMP2B,CLASP1,CMTM6,COL4A3BP,COPB2,CPLX2,CREB3L2,CUL3,DDHD2,DENND3,DERL3,DGKQ,DLG1,DNAJC19,DNM3,DYNLT1,EDEM1,EHD3,EHD4,ENY2,EPHA5,ERC2,FAM10…
GO:BP	cellular response to organic substance	GO:0071310	6.43278e-27	ABCA1,ABCG4,ABHD2,ABL1,ABL2,ACACA,ACAP2,ACVR1,ACVR1C,ACVR2B,ADAM9,ADAMTS3,ADAR,ADCY6,ADIPOQ,ADIPOR2,ADRA2A,ANGPT1,ANO1,AQP9,ATP5B,ATXN3,BCLAF1,BDNF,BMP6,BMP7,BMPER,BMPR1A,BMPR2,C2CD2L,CACNB4,CASQ2,CCBE1,CCL20,CD274,CDH1,CEP57,CFTR,CHRDL1,CHST11,CHUK,CLOCK,CNOT7,CNTFR,COL1A1,COLEC12,CPEB3,CPEB4,CREB1,CREB3L2,CRKL,CUL3,CXCL12,CYLD,DENND4C,DERL3,DLL4,DRD5,DSTYK,EGR1,EGR3,EPHA3,EPHA5,ERBB4,ESR1,F2RL1…
GO:BP	amide transport	GO:0042886	7.56739e-27	ABCA1,ABL1,ACVR2B,ADAM9,ADCY6,ADCYAP1,ADIPOQ,ADRA2A,ANGPT1,ANO1,AP1B1,AP1S2,AP1S3,AP4E1,APPBP2,AQP1,AQP9,ARC,ARCN1,ARF1,ARFIP1,ARL11,ARL3,ARL4A,ARL8A,ARRDC4,ATG5,ATG7,ATG9B,BET1,BET1L,C2CD2L,CD276,CD2AP,CDH1,CFTR,CHMP2B,CHUK,CLOCK,CMTM6,COG2,COL1A1,COL4A3BP,COPB2,CPE,CRH,DERL3,DNAJC19,DNM3,DYNLT1,EDEM1,EDN1,EIF5A2,ENY2,EPHA5,ERP29,F2RL1,FAM91A1,FERMT1,FGF9,FRMD4A,FYTTD1,GCG,GDAP1,GHR,GLTP,GLUD1,G…
GO:BP	positive regulation of cellular protein metabolic process	GO:0032270	8.37753e-27	ABL1,ACVR1,ACVR2B,ADAM9,ADCYAP1,ADIPOQ,ADRA2A,ANGPT1,ANKRD6,ANTXR1,ARFGEF1,ARL2BP,ARRDC3,ARRDC4,ATG14,ATG7,BMP6,BMP7,BMP8A,BMPER,BMPR2,BOLL,BRAF,C1QTNF2,CASP8AP2,CCBE1,CCL20,CCNK,CCNT2,CCNY,CLN6,CLSPN,CNTN2,CRKL,CSNK1E,CTIF,CUL3,DBF4,DCUN1D1,DCUN1D3,DCUN1D4,DCUN1D5,DGKQ,DISC1,DLG1,DNAJC3,DSTYK,DYRK1A,EDAR,EDEM1,EDN1,EGF,EIF5A2,ELAVL1,ENPP2,EPHA7,ERBB4,ERP29,F2RL1,F3,FAM122A,FAM129A,FAM20A,FBXO22,…
GO:BP	vesicle-mediated transport	GO:0016192	8.54647e-27	AAK1,ABCA1,ABL1,ABR,ACAP2,ADCY1,ADIPOQ,ANGPT1,ANKFY1,ANKRD50,ANO6,AP1B1,AP1S2,AP1S3,AP4E1,ARC,ARCN1,ARF1,ARF4,ARFGEF2,ARHGAP17,ARL11,ARL3,ARL4A,ATG14,ATG5,AXL,BET1,BET1L,BICD2,BRAF,BTBD9,C9ORF72,CACNB2,CACNB4,CBL,CFTR,CHMP2B,CLASP1,CMTM6,CNTN2,COG2,COG4,COG5,COLEC12,COPB2,CPLX2,CREB3L2,CUL3,CUX1,DAB2,DDHD2,DENND3,DGKQ,DNM3,EEA1,EGF,EHD3,EHD4,EIF2AK1,ELMO1,ENPP2,EPHA3,EPN2,ERC2,EXOC6,EXOC8,F2RL1,F…
GO:BP	secretion by cell	GO:0032940	9.59064e-27	ABCA1,ABL1,ABR,ACVR2B,ADAM9,ADCY1,ADCY6,ADCYAP1,ADRA2A,ANGPT1,ANO1,AQP1,ARFIP1,ARHGAP17,ATG5,AXL,BMP6,BMP7,BRAF,C2CD2L,CACNA1B,CACNB2,CACNB4,CD276,CD2AP,CFTR,CHUK,CLASP1,CLOCK,CPE,CPLX2,CREB1,CRH,EDN1,EPHA5,ERC2,ERP29,EXOC6,EXOC8,F2RL1,FBXL20,FERMT1,FGFR1,FOXL2,FRMD4A,FSHB,FURIN,FZD4,GALR1,GCG,GDF9,GHR,GLUD1,GNPTAB,GRIN3A,HMGCR,HNF1A,HYAL2,ICA1,IGF1,ILDR1,INHBA,INHBB,IRS1,ITGAV,KCNC4,LGR4,LIN7C,L…
GO:BP	tube morphogenesis	GO:0035239	1.19893e-26	ABL1,ACVR1,ACVR2B,ADIPOR2,AMOT,AMOTL1,ANGPT1,ARID2,ASB4,ATOH8,ATP5B,BMP7,BMPER,BMPR2,CCBE1,CCDC40,CCM2,COL15A1,DICER1,DLG1,DLG5,DLL4,E2F8,EDAR,EDN1,EFNB2,EGF,EGR3,ENPEP,ENPP2,EPAS1,EPHA7,ESM1,ESRP2,ETV5,EYA1,F3,FGF1,FGF2,FGF9,FGFR1,FLT1,FLT4,FMN1,FZD2,FZD3,FZD4,GJC1,GNA13,GZF1,HES1,HIPK2,HOXA11,HOXB13,HPGD,HS2ST1,ID2,ITGAV,ITGB8,JAG1,KDM2B,KIAA1024,KIF3A,KLF5,KLHL3,KRAS,LBX1,LECT1,LEPR,LGR4,LHX2,…
GO:BP	catabolic process	GO:0009056	2.85646e-26	ABAT,ABCD3,ABHD2,ACBD5,ACOX3,ADH5,ADIPOQ,ADRA2A,AGAP3,AKR1D1,AMBRA1,ANXA7,AOX1,ARMC8,ATG12,ATG14,ATG2B,ATG5,ATG7,ATG9B,ATXN3,AZIN1,BACE1,BMF,BOLL,BPGM,C9ORF72,CALCR,CAT,CBL,CHFR,CHIA,CISD2,CLN6,CLOCK,CNOT6,CNOT6L,CNOT7,CNP,CPEB3,CROT,CSDC2,CSNK1E,CUL1,CUL3,CUL5,CYLD,CYP2U1,CYP46A1,DAGLA,DAP,DCP1A,DCP2,DDAH1,DDHD2,DEDD,DENND3,DERL3,DICER1,DIS3,DISC1,DNA2,DNAJC3,DNM1L,DTL,ECHDC1,EDC3,EDEM1,EGF,ELAV…
GO:BP	circulatory system development	GO:0072359	3.22612e-26	ABL1,ACVR1,ACVR2B,ADAM10,ADAMTS6,ADIPOR2,ALPK3,AMOT,AMOTL1,ANGPT1,ANTXR1,AP1B1,AQP1,ARID2,ASB4,ASXL1,ATG5,ATP5B,BMP7,BMPER,BMPR2,CCBE1,CCDC40,CCM2,COL15A1,COL1A1,COL4A3BP,COL5A1,CPE,CREB1,CRKL,DLL4,DSG2,E2F8,EDN1,EFNB2,EGF,EGR3,ENPEP,ENPP2,EPAS1,ERBB4,ERRFI1,ESM1,EYA1,F3,FGF1,FGF2,FGF9,FGFR1,FLRT2,FLT1,FLT4,FLVCR1,FREM2,FZD2,FZD4,GJA1,GJC1,GNA13,HEG1,HES1,HIPK2,HNRNPU,HOPX,HOXB13,HPGD,ID2,IGF1,IL…
GO:BP	animal organ morphogenesis	GO:0009887	1.60804e-25	ABL1,ABR,ACVR1,ACVR2B,ADARB1,AQP1,ARID2,ASXL1,ATRN,ATRNL1,BMP6,BMP7,BMPR2,CCDC40,CHST11,CLIC5,CLRN1,CNTN2,COL12A1,COL13A1,COL1A1,COL4A3BP,COL5A1,CPE,CRKL,CUL1,CUL3,DLG1,DLG5,DLL4,DSCAM,EDAR,EDN1,EFEMP1,EGFLAM,ERRFI1,ESRP2,ETV5,EYA1,FAM20A,FBN2,FGF1,FGF2,FGF6,FGF9,FGFR1,FLRT2,FLVCR1,FMN1,FOXF2,FOXL2,FOXO3,FOXP2,FZD2,FZD3,GNAT2,GZF1,HDAC1,HES1,HIPK1,HIPK2,HMX2,HNF1A,HOXA11,HOXB13,HOXB5,HOXB6,HOXD10…
GO:BP	cell population proliferation	GO:0008283	1.84359e-25	A4GNT,ABL1,ACVR2B,ADAM10,ADARB1,ADIPOQ,AMBRA1,ANGPT1,ANXA7,ARID2,ASCC3,ATOH8,ATXN1L,AZI2,BMP6,BMP7,BMPER,BMPR2,BRAF,BTG1,BTG2,CAMK2N1,CD274,CD276,CD28,CDC7,CDK1,CDK6,CFDP1,CHST11,CLMN,CNOT6,CNOT6L,CNOT7,COL4A3BP,CRKL,CTLA4,CUL1,DAGLA,DDAH1,DISC1,DLG1,DLG5,DLL4,DUSP10,E2F3,E2F8,EDN1,EGF,EGR3,EIF2AK1,EIF5A2,ENPEP,ERBB4,ESM1,ESRP2,EYA1,F2RL1,F3,FAP,FBXO5,FERMT1,FGF1,FGF2,FGF6,FGF9,FGFR1,FGFR3,FKTN,F…
GO:BP	ion transport	GO:0006811	2.17768e-25	ABCA1,ABCC5,ABCC9,ABCD3,ABL1,ACE2,ANKH,ANO1,ANO3,ANO5,ANO6,AQP1,ARC,ARMC1,ATG5,ATOX1,ATP10A,ATP10D,ATP11A,ATP11B,ATP13A3,ATP1B1,ATP1B3,ATP2B2,ATP2B4,ATP2C1,ATP5B,ATP5C1,ATP6V1B2,ATP6V1C1,ATP7A,ATP8A1,ATP8B1,BEST3,BEST4,C2CD2L,CACHD1,CACNA1B,CACNA1C,CACNA1E,CACNB1,CACNB2,CACNB4,CASQ2,CASR,CDH23,CFTR,CLCN3,CLCN4,CLCN5,CLDN10,CLIC5,CNGA2,CNGA3,CNGB3,CNNM2,CNNM4,COL4A3BP,COX7C,CRH,CROT,DLG1,EGF,EHD3,…
GO:BP	regulation of protein phosphorylation	GO:0001932	2.39373e-25	ABL1,ACVR1,ACVR2B,ADAM9,ADAR,ADARB1,ADCYAP1,ADIPOQ,ADRA2A,AIDA,ANGPT1,ANKRD6,ARL2BP,ATG14,BMP6,BMP7,BMP8A,BMPER,BMPR2,BRAF,C1QTNF2,C9ORF72,CAMK2N1,CAMK2N2,CBL,CBLB,CCL20,CCND2,CCNE1,CCNE2,CCNG1,CCNI2,CCNJ,CCNJL,CCNK,CCNL1,CCNT2,CCNY,CDK12,CHORDC1,CLSPN,CNOT7,CRKL,CYLD,DBF4,DGKQ,DLG1,DNAJC3,DSTYK,DUSP10,DUSP6,DUSP7,EDAR,EDN1,EEF2K,EGF,EIF2AK1,ENPP2,EPHA7,ERBB4,ERP29,ERRFI1,F2RL1,FAM129A,FAM20A,FGF…
GO:BP	epithelium development	GO:0060429	3.08804e-25	ABL1,ACVR1,ACVR2B,ADAM9,ADIPOQ,AMBRA1,ANXA7,AQP1,ATOH8,ATRX,BMP6,BMP7,BMPER,BMPR2,BTBD7,CASP3,CBFA2T2,CCDC40,CCM2,CDK1,CDK6,CEP63,CLASP1,CLIC5,CLOCK,CLRN1,COL15A1,COL5A1,CPT1A,CREB1,DLG1,DLG5,DLL4,DUSP10,E2F8,EDN1,EGF,EPHA7,ERRFI1,ESRP2,ETV5,EYA1,F2RL1,FERMT1,FGF1,FGF2,FGFR1,FLNB,FMN1,FNDC3A,FOXF2,FOXL2,FOXP2,FREM2,FZD2,FZD3,FZR1,GNA13,GPR161,GRSF1,GZF1,H2AFY,HDAC1,HES1,HNRNPH3,HOXA11,HOXB13,HOXB…
GO:BP	peptide transport	GO:0015833	3.6198e-25	ABCA1,ABL1,ACVR2B,ADAM9,ADCY6,ADCYAP1,ADIPOQ,ADRA2A,ANGPT1,ANO1,AP1B1,AP1S2,AP1S3,AP4E1,APPBP2,AQP1,ARC,ARCN1,ARF1,ARFIP1,ARL11,ARL3,ARL4A,ARL8A,ARRDC4,ATG5,ATG7,ATG9B,BET1,BET1L,C2CD2L,CD276,CD2AP,CDH1,CFTR,CHMP2B,CHUK,CLOCK,CMTM6,COG2,COL1A1,COPB2,CPE,CRH,DERL3,DNAJC19,DNM3,DYNLT1,EDEM1,EDN1,EIF5A2,ENY2,EPHA5,ERP29,F2RL1,FAM91A1,FERMT1,FGF9,FRMD4A,FYTTD1,GCG,GDAP1,GHR,GLUD1,GNPTAB,GOLGA4,HMGCR,…
GO:BP	positive regulation of developmental process	GO:0051094	3.86863e-25	ABL1,ABL2,ACVR1,ACVR2B,ADAM9,ADIPOQ,AMOT,ANO6,ASB4,ATOH8,ATXN1L,BMP6,BMP7,BMPER,BMPR2,BRAF,CBFA2T2,CBFB,CCBE1,CD276,CLASP1,COL1A1,CREB1,CRK,CRKL,CSF1,CXCL12,CYB5D2,CYLD,DDHD1,DDHD2,DISC1,DLG5,DOCK5,DSCAM,DUSP10,EDN1,EGF,EGR3,ENPP2,EPHA3,ERBB4,F3,FBN2,FBXO5,FGF1,FGF2,FGF9,FGFR1,FLRT2,FLT1,FOXP2,FZD3,FZD4,GHR,GOLGA4,H2AFY,HDAC1,HES1,HIF1AN,HIPK2,HNRNPU,HOPX,HOXA11,HSF1,ID2,IGF1,IL6R,IL6ST,INHBA,ITC…
GO:BP	positive regulation of nucleic acid-templated transcription	GO:1903508	6.62513e-25	ACTR2,ACVR1,ADCYAP1,AFAP1L2,AHR,ANKRD49,ARF4,ARHGEF11,ARID3B,ARID5B,ARL2BP,ASXL1,ATAD2B,ATF1,ATMIN,ATOH8,ATRX,ATXN7L3,BCLAF1,BMP6,BMP7,BMPR2,CAMK4,CBFB,CCNK,CCNT2,CDH1,CHUK,CLOCK,CNOT6,CNOT7,COL1A1,CREB1,CREB3L2,CRTC1,CSRNP3,E2F3,E2F8,EDN1,EGF,EGR1,EGR3,EGR4,ELF1,ELK4,ENY2,EPAS1,ERBB4,ERG,ERLIN2,ETV5,EYA1,F2RL1,FGF1,FGF2,FGFR1,FOXF2,FOXJ2,FOXL2,FOXO3,FZD2,FZD4,GABPA,GALR1,GCG,GLYR1,GMEB2,GPBP1,H1…
GO:BP	positive regulation of RNA biosynthetic process	GO:1902680	6.62513e-25	ACTR2,ACVR1,ADCYAP1,AFAP1L2,AHR,ANKRD49,ARF4,ARHGEF11,ARID3B,ARID5B,ARL2BP,ASXL1,ATAD2B,ATF1,ATMIN,ATOH8,ATRX,ATXN7L3,BCLAF1,BMP6,BMP7,BMPR2,CAMK4,CBFB,CCNK,CCNT2,CDH1,CHUK,CLOCK,CNOT6,CNOT7,COL1A1,CREB1,CREB3L2,CRTC1,CSRNP3,E2F3,E2F8,EDN1,EGF,EGR1,EGR3,EGR4,ELF1,ELK4,ENY2,EPAS1,ERBB4,ERG,ERLIN2,ETV5,EYA1,F2RL1,FGF1,FGF2,FGFR1,FOXF2,FOXJ2,FOXL2,FOXO3,FZD2,FZD4,GABPA,GALR1,GCG,GLYR1,GMEB2,GPBP1,H1…
GO:BP	cell migration	GO:0016477	8.87049e-25	ABL1,ABR,ACVR1,ADAM10,ADAM9,ADARB1,ADD2,ADIPOQ,ADRA2A,AMOT,AMOTL1,ANGPT1,ANO6,AQP1,ARC,ARF4,ARID2,ATOH8,ATP5B,AVL9,AXL,BMP7,BMPER,BMPR2,BRAF,CAPN7,CCBE1,CCDC88A,CCL20,CDH1,CLASP1,CNTN2,COL1A1,COL5A1,CRK,CRKL,CUL3,CX3CL1,CXCL12,DCX,DEPDC1B,DISC1,DLG5,DLL4,DOCK5,DUSP10,EDN1,EDNRB,EFHC1,EGF,EGR3,ELMO1,ENPEP,ENPP2,ERBB4,F2RL1,FAM60A,FAP,FBXO5,FERMT1,FGF1,FGF2,FGFR1,FLRT2,FLT1,FLT4,FMNL3,FZD3,GNA13,GP…
GO:BP	regulation of intracellular signal transduction	GO:1902531	9.84698e-25	ABCA1,ABL1,ABR,ADAM9,ADCYAP1,ADIPOQ,ADRA2A,AIDA,AKAP13,AKAP7,AMOT,ANGPT1,ANKRD6,ARFGEF1,ARFGEF2,ARHGAP19,ARHGAP26,ARHGEF11,ARHGEF12,ARHGEF17,ARHGEF37,ARHGEF6,ARRDC3,BCLAF1,BMP6,BMP7,BMP8A,BMPER,BRAF,C1QTNF2,C9ORF72,CAMK2N1,CASQ2,CBL,CCL20,CD2AP,CDC42SE1,CDK12,CHN2,CHUK,CRKL,CUL3,CYLD,CYTH3,DDX1,DGKQ,DLG1,DLG5,DSTYK,DUSP10,DUSP6,DUSP7,DYRK1A,EDAR,EDN1,EGF,EPHA7,ERBB4,ERP29,F2RL1,F3,FARP1,FBXL2,FBX…
GO:BP	negative regulation of cell communication	GO:0010648	1.2394e-24	ABL1,ACVR1,ADAR,ADIPOQ,ADRA2A,AIDA,ANKRD6,ARC,ARRDC3,ASXL1,AXL,BMP7,BMPER,BRAF,BRAP,CAMK2N1,CASQ2,CBFA2T2,CBL,CBLB,CD2AP,CHRDL1,CHST11,CLOCK,CNOT7,CRH,CSNK1A1,CSNK1E,CUL3,CYLD,DAB2,DLG1,DLG5,DLK2,DLL4,DRD5,DUSP10,DUSP6,DUSP7,DYRK1A,EGR1,ELF1,ERRFI1,EYA1,EYA2,EYA3,EYA4,F2RL1,FBN2,FERMT1,FGF9,FKTN,FOXO3,GHR,GPR161,GRB10,GSK3B,HDAC1,HIC1,HIF1AN,HIPK2,HMGCR,HTT,HYAL2,IGF1,IGF1R,INHBB,INSIG1,IRF4,IRS1…
GO:BP	cellular component assembly	GO:0022607	1.48706e-24	ABCA1,ABL1,ACACA,ACE2,ACTR2,ADAM10,ADAR,ADD2,AGFG1,AIDA,AMBRA1,ANGPT1,ANKRA2,ANKS4B,ANO6,ANTXR1,ARC,ARFGEF1,ARL3,ARPC4,ATG12,ATG14,ATG2B,ATG5,ATG7,ATG9B,ATL2,ATMIN,ATRX,ATXN10,BAIAP2,BEND3,BMP7,BRAF,BRIP1,C9ORF72,CAMSAP1,CAPZA1,CASQ2,CBR4,CCDC103,CCDC40,CCP110,CDC14B,CDC42EP3,CDH1,CDH18,CDH6,CELF1,CELF2,CENPO,CEP57,CEP63,CHMP2B,CLASP1,CLRN1,CLUAP1,CNOT6,CNOT6L,CNOT7,CNTN2,COG4,CRKL,CRNKL1,CRTC1,C…
GO:BP	secretion	GO:0046903	1.55426e-24	ABCA1,ABL1,ABR,ACVR2B,ADAM9,ADCY1,ADCY6,ADCYAP1,ADRA2A,ANGPT1,ANO1,AQP1,ARFIP1,ARHGAP17,ATG5,AXL,BMP6,BMP7,BRAF,C2CD2L,CACNA1B,CACNB2,CACNB4,CD276,CD2AP,CFTR,CHUK,CLASP1,CLOCK,CPE,CPLX2,CREB1,CRH,EDN1,EGF,EPHA5,ERC2,ERP29,EXOC6,EXOC8,F2RL1,FBXL20,FERMT1,FGFR1,FOXL2,FRMD4A,FSHB,FURIN,FZD4,GALR1,GCG,GDF9,GHR,GLUD1,GNPTAB,GRIN3A,HMGCR,HNF1A,HYAL2,ICA1,IGF1,ILDR1,INHBA,INHBB,IRS1,ITGAV,KCNC4,LGR4,LIN…
GO:BP	negative regulation of signaling	GO:0023057	2.20259e-24	ABL1,ACVR1,ADAR,ADIPOQ,ADRA2A,AIDA,ANKRD6,ARC,ARRDC3,ASXL1,AXL,BMP7,BMPER,BRAF,BRAP,CAMK2N1,CASQ2,CBFA2T2,CBL,CBLB,CD2AP,CHRDL1,CHST11,CLOCK,CNOT7,CRH,CSNK1A1,CSNK1E,CUL3,CYLD,DAB2,DLG1,DLG5,DLK2,DLL4,DRD5,DUSP10,DUSP6,DUSP7,DYRK1A,EGR1,ELF1,ERRFI1,EYA1,EYA2,EYA3,EYA4,F2RL1,FBN2,FERMT1,FGF9,FKTN,FOXO3,GHR,GPR161,GRB10,GSK3B,HDAC1,HIC1,HIF1AN,HIPK2,HMGCR,HTT,HYAL2,IGF1,IGF1R,INHBB,INSIG1,IRF4,IRS1…
GO:BP	cellular response to stress	GO:0033554	2.83377e-24	ABL1,ACTR2,AIDA,AMBRA1,ANKRD6,ANKS4B,ANO1,ASCC3,ATG14,ATG5,ATG7,ATRX,ATXN3,BCLAF1,BMPR2,BRAF,BRE,BRIP1,CBX5,CCNK,CDC7,CDK1,CDK6,CEP63,CFTR,CHORDC1,CHUK,CLOCK,CLSPN,COL4A3BP,CREB3L2,CTLA4,CUL3,CYLD,DAP,DDAH1,DDX1,DERL3,DLG1,DNA2,DNAJC3,DTL,DUSP10,DYRK1A,DYRK2,EDAR,EDEM1,EDN1,EFHD1,EGR1,EIF2AK1,EPAS1,ERCC4,ERLIN2,ERP29,ETV5,EYA1,EYA2,EYA3,EYA4,F2RL1,FAM129A,FAM168A,FANCF,FBXO22,FBXO44,FBXO5,FGF1,FI…
GO:BP	positive regulation of molecular function	GO:0044093	3.28546e-24	ABL1,ABL2,ABR,ACAP2,ACVR2B,ADAM9,ADCY1,ADCYAP1,ADD2,ADIPOQ,ADRA2A,ADRB1,AGAP3,AGFG1,AKAP5,AMBRA1,ANGPT1,ANTXR1,ARC,ARF4,ARHGAP1,ARHGAP12,ARHGAP17,ARHGAP19,ARHGAP26,ARHGEF12,ARID5B,ARRDC3,ARRDC4,ASAP2,ATG14,ATP1B1,ATP1B3,ATP7A,AZIN1,C1QTNF2,CASP8AP2,CASR,CCL20,CCNK,CCNT2,CCNY,CFTR,CHN2,CHTF8,CHUK,CLOCK,CLSPN,CNOT6,CRH,CRK,CRKL,CRTC1,DBF4,DCP1A,DCUN1D1,DCUN1D3,DCUN1D4,DCUN1D5,DGKQ,DLG1,DNAJA2,DNAJC…
GO:BP	positive regulation of transcription, DNA-templated	GO:0045893	6.00195e-24	ACTR2,ACVR1,ADCYAP1,AFAP1L2,AHR,ANKRD49,ARF4,ARHGEF11,ARID3B,ASXL1,ATAD2B,ATF1,ATMIN,ATOH8,ATRX,ATXN7L3,BCLAF1,BMP6,BMP7,BMPR2,CAMK4,CBFB,CCNK,CCNT2,CDH1,CHUK,CLOCK,CNOT7,COL1A1,CREB1,CREB3L2,CRTC1,CSRNP3,E2F3,E2F8,EDN1,EGF,EGR1,EGR3,EGR4,ELF1,ELK4,ENY2,EPAS1,ERBB4,ERG,ERLIN2,ETV5,EYA1,F2RL1,FGF1,FGF2,FGFR1,FOXF2,FOXJ2,FOXL2,FOXO3,FZD2,FZD4,GABPA,GALR1,GCG,GLYR1,GPBP1,H1FX,HDAC1,HES1,HIPK2,HLF,HM…
GO:BP	transmembrane transport	GO:0055085	8.03912e-24	ABCA1,ABCA3,ABCC10,ABCC5,ABCC9,ABCD3,ABCG4,ABL1,ADIPOQ,ANKH,ANO1,ANO5,ANO6,AQP1,AQP4,AQP9,ARC,ATG5,ATP1B1,ATP1B3,ATP2B2,ATP2B4,ATP2C1,ATP5B,ATP5C1,ATP6V1B2,ATP6V1C1,ATP7A,AZIN1,BEST3,BEST4,C1QTNF2,CACHD1,CACNA1B,CACNA1C,CACNA1E,CACNB1,CACNB2,CACNB4,CASQ2,CFTR,CLCN3,CLCN4,CLCN5,CLIC5,CNGA2,CNGA3,CNGB3,CNNM1,CNNM2,CNNM4,COX7C,CRH,CTTNBP2NL,DLG1,DNAJC19,EDN1,EHD3,FLVCR1,FLVCR2,GABRB2,GABRB3,GJA1,GJC…
GO:BP	cellular catabolic process	GO:0044248	9.25813e-24	ABAT,ABCD3,ABHD2,ACBD5,ACOX3,ADH5,ADIPOQ,ADRA2A,AGAP3,AMBRA1,ANXA7,AOX1,ARMC8,ATG12,ATG14,ATG2B,ATG5,ATG7,ATG9B,ATXN3,BMF,BOLL,C9ORF72,CALCR,CAT,CBL,CHFR,CHIA,CISD2,CLN6,CLOCK,CNOT6,CNOT6L,CNOT7,CNP,CPEB3,CROT,CSDC2,CSNK1E,CUL1,CUL3,CUL5,CYLD,CYP2U1,DAGLA,DAP,DCP1A,DCP2,DDAH1,DDHD2,DENND3,DERL3,DICER1,DIS3,DISC1,DNA2,DNAJC3,DNM1L,DTL,ECHDC1,EDC3,EDEM1,EGF,ELAVL1,ENPEP,ENPP2,ENTPD3,ERAP1,ERCC4,ERL…
GO:BP	protein transport	GO:0015031	2.60924e-23	ABCA1,ABL1,ACVR2B,ADAM9,ADCY6,ADCYAP1,ADIPOQ,ADRA2A,ANGPT1,ANO1,AP1B1,AP1S2,AP1S3,AP4E1,APPBP2,ARC,ARCN1,ARF1,ARFIP1,ARL11,ARL3,ARL4A,ARL8A,ARRDC4,ATG5,ATG7,ATG9B,BET1,BET1L,C2CD2L,CD276,CD2AP,CDH1,CFTR,CHMP2B,CHUK,CLOCK,CMTM6,COG2,COL1A1,COPB2,DERL3,DNAJC19,DNM3,DYNLT1,EDEM1,EIF5A2,ENY2,EPHA5,ERP29,F2RL1,FAM91A1,FERMT1,FGF9,FRMD4A,FYTTD1,GCG,GDAP1,GHR,GLUD1,GNPTAB,GOLGA4,HMGCR,HNF1A,HNRNPA2B1,HN…
GO:BP	protein modification by small protein conjugation or removal	GO:0070647	2.88018e-23	ABL1,ANGPT1,ARIH2,ARRDC3,ARRDC4,ASB14,ASB2,ASB3,ASB4,ASB7,ASXL1,ATG5,ATG7,ATXN3,ATXN7L3,BRAP,CBFB,CBL,CBLB,CDC27,CHFR,CISH,CNOT4,CUL1,CUL3,CYLD,DCAF17,DCUN1D1,DCUN1D3,DCUN1D4,DCUN1D5,DTL,EGR1,ENY2,EYA1,FAM105B,FANCF,FBXL16,FBXL17,FBXL2,FBXL20,FBXO22,FBXO32,FBXO44,FBXO5,FOXF2,FZR1,G2E3,HECTD2,HECW2,HERC2,HMG20A,ITCH,KBTBD8,KDM2B,KIAA1024,KLHL15,KLHL18,KLHL20,KLHL25,KLHL3,KLHL8,KLHL9,LRRK2,MAD2L1,M…
GO:BP	vasculature development	GO:0001944	2.89281e-23	ABL1,ACVR1,ACVR2B,ADAM10,ADAMTS6,ADIPOR2,AMOT,AMOTL1,ANGPT1,ANTXR1,AQP1,ARID2,ASB4,ATP5B,BMP7,BMPER,BMPR2,CCBE1,CCM2,COL15A1,COL1A1,COL5A1,CRKL,DLL4,E2F8,EDN1,EFNB2,EGF,EGR3,ENPEP,ENPP2,EPAS1,ERRFI1,ESM1,EYA1,F3,FGF1,FGF2,FGF9,FGFR1,FLT1,FLT4,FLVCR1,FZD4,GJC1,GNA13,HES1,HIPK2,HOXB13,HPGD,IL6R,IMMP2L,ITGAV,ITGB8,JAG1,KIAA1024,KLF5,LECT1,LEPR,LRP2,MAPK14,MEF2C,MIB1,MTDH,MYH9,MYLK,NEDD4,NF1,NFATC3,N…
GO:BP	regulation of cell development	GO:0060284	3.92441e-23	ABL1,ABL2,ADIPOQ,BDNF,BMP6,BMP7,BMPR2,BRAF,CBFA2T2,CLOCK,CNTN2,CRK,CRKL,CYB5D2,DAAM2,DISC1,DLG5,DLL4,DOCK5,DPYSL2,DSCAM,DUSP10,EDN1,EDNRB,EPHA3,EPHA7,ERBB4,EYA1,FBXO22,FGF2,FGFR1,FLRT2,FMR1,FZD3,FZD4,GOLGA4,GSK3B,HDAC1,HECW2,HES1,HMG20A,HOOK3,HOXA11,ID2,IGF1,IL6ST,ITGA6,ITGB3,ITM2C,JAG1,KIAA0319,KIAA2022,KIF13B,KREMEN1,LBX1,LHX2,LIMS1,LPAR3,LRP2,LRP4,LRRK2,MACF1,MAP6,MAPK6,MEF2C,MIB1,MMD2,MYLIP,M…
GO:BP	regulation of transferase activity	GO:0051338	6.07394e-23	ABL1,ACVR2B,ADAM9,ADAR,ADARB1,ADCYAP1,ADIPOQ,ADRA2A,AIDA,AMBRA1,ANGPT1,ARRDC3,ARRDC4,ATG14,BMP7,C1QTNF2,CAMK2N1,CAMK2N2,CBL,CBLB,CCND2,CCNE1,CCNE2,CCNG1,CCNI2,CCNJ,CCNJL,CCNK,CCNL1,CCNT2,CCNY,CDK12,CHORDC1,CHTF8,CISH,CLSPN,CRH,CRKL,DBF4,DCUN1D1,DCUN1D3,DCUN1D4,DCUN1D5,DGKQ,DLG1,DNAJC3,DSCC1,DSTYK,DUSP10,DUSP6,DUSP7,EDN1,EGF,ERP29,ERRFI1,FAM20A,FBXO5,FGF1,FGF13,FGF2,FGFR1,FGFR3,FLT1,FZD10,FZD4,FZR…
GO:BP	regulation of nervous system development	GO:0051960	6.20036e-23	ABL1,ABL2,BDNF,BMP6,BMP7,BMPR2,BRAF,CBFA2T2,CNTN2,CRK,CRKL,CYB5D2,DAAM2,DISC1,DLG1,DLG5,DLL4,DPYSL2,DSCAM,EDNRB,EGF,EPHA3,EPHA7,ERBB4,EYA1,FGF2,FGFR1,FLRT2,FMR1,FZD2,FZD3,FZD4,GHR,GOLGA4,GPC4,GPR161,GSK3B,HDAC1,HECW2,HES1,HMG20A,HOOK3,ID2,IL6ST,ITGA6,ITM2C,JAG1,KIAA0319,KIAA2022,KIF13B,KREMEN1,LBX1,LHX2,LPAR3,LRP2,LRP4,LRRK2,LRRTM2,LRRTM3,MACF1,MAP6,MAPK6,MEF2C,MIB1,MMD2,MTMR2,MYLIP,NCKIPSD,NCS1,…
GO:BP	cardiovascular system development	GO:0072358	6.62041e-23	ABL1,ACVR1,ACVR2B,ADAM10,ADAMTS6,ADIPOR2,AMOT,AMOTL1,ANGPT1,ANTXR1,AQP1,ARID2,ASB4,ATP5B,BMP7,BMPER,BMPR2,CCBE1,CCM2,COL15A1,COL1A1,COL5A1,CRKL,DLL4,E2F8,EDN1,EFNB2,EGF,EGR3,ENPEP,ENPP2,EPAS1,ERRFI1,ESM1,EYA1,F3,FGF1,FGF2,FGF9,FGFR1,FLT1,FLT4,FLVCR1,FZD4,GJC1,GNA13,HES1,HIPK2,HOXB13,HPGD,IL6R,IMMP2L,ITGAV,ITGB8,JAG1,KIAA1024,KLF5,LECT1,LEPR,LRP2,MAPK14,MEF2C,MIB1,MTDH,MYH9,MYLK,NEDD4,NF1,NFATC3,N…
GO:BP	embryonic morphogenesis	GO:0048598	1.49744e-22	ABL1,ABR,ACVR1,ACVR2B,ADIPOQ,AFF3,AMOT,ATOH8,BMP7,BMPR2,CCDC40,CHST11,CLASP1,CLIC5,CLRN1,COL12A1,COL5A1,CUL3,DLG1,DLL4,EDN1,EFEMP1,EYA1,FBN2,FGF2,FGF9,FGFR1,FLVCR1,FOXF2,FOXL2,FREM2,FZD2,FZD3,GPI,GRSF1,HDAC1,HES1,HIPK1,HIPK2,HMX2,HNF1A,HOXA11,HOXB5,HOXB6,HOXD10,HS2ST1,ID2,IGF1,IMPAD1,INHBA,INSIG1,INSIG2,IRX5,ITGA2,ITGA3,ITGA4,ITGAV,JAG2,KDM2B,KIF3A,LBX1,LHX2,LMBR1,LRIG1,LRIG3,LRP2,LRP4,MDFI,MEF2C…
GO:BP	anatomical structure formation involved in morphogenesis	GO:0048646	3.22834e-22	ABL1,ACVR1,ACVR2B,ADAM9,ADIPOR2,AGFG1,AMOT,AMOTL1,ANGPT1,ATOH8,ATP5B,BMP7,BMPER,BMPR2,CASQ2,CCBE1,CLASP1,CNTN2,COL12A1,COL15A1,COL1A1,COL5A1,CSRP1,DCX,DICER1,DLL4,DSCAM,E2F8,EDAR,EDN1,EGF,EGR3,ENPEP,ENPP2,EPAS1,ESM1,EYA1,F3,FAM20A,FBN2,FGF1,FGF2,FGF9,FGFR1,FLT1,FLT4,FMN1,FZD2,FZD3,GNA13,GPI,HDAC1,HES1,HIPK1,HIPK2,HNF1A,HOXA11,HOXB13,HS2ST1,ID2,IGF1,INHBA,ITGA2,ITGA3,ITGA4,ITGAV,ITGB8,KBTBD8,KDM2B…
GO:BP	regulation of neurogenesis	GO:0050767	4.30624e-22	ABL1,ABL2,BDNF,BMP6,BMP7,BMPR2,BRAF,CBFA2T2,CNTN2,CRK,CRKL,CYB5D2,DAAM2,DISC1,DLG5,DLL4,DPYSL2,DSCAM,EDNRB,EPHA3,EPHA7,ERBB4,EYA1,FGFR1,FLRT2,FMR1,FZD3,FZD4,GOLGA4,GSK3B,HDAC1,HECW2,HES1,HMG20A,HOOK3,ID2,IL6ST,ITGA6,ITM2C,JAG1,KIAA0319,KIAA2022,KIF13B,KREMEN1,LBX1,LHX2,LPAR3,LRP2,LRP4,LRRK2,MACF1,MAP6,MAPK6,MEF2C,MIB1,MMD2,MYLIP,NCKIPSD,NCS1,NDEL1,NEDD4,NEFL,NEUROD1,NF1,NF2,NIN,NKX2-2,NOS1,NRG1,N…
GO:BP	localization of cell	GO:0051674	4.4686e-22	ABL1,ABR,ACVR1,ADAM10,ADAM9,ADARB1,ADD2,ADIPOQ,ADRA2A,AMOT,AMOTL1,ANGPT1,ANO6,AQP1,ARC,ARF4,ARID2,ATOH8,ATP5B,AVL9,AXL,BMP7,BMPER,BMPR2,BRAF,CAPN7,CCBE1,CCDC40,CCDC88A,CCL20,CDH1,CLASP1,CLRN1,CNTN2,COL1A1,COL5A1,CRK,CRKL,CUL3,CX3CL1,CXCL12,DCX,DEPDC1B,DISC1,DLG5,DLL4,DOCK5,DUSP10,EDN1,EDNRB,EFHC1,EGF,EGR3,ELMO1,ENPEP,ENPP2,ERBB4,F2RL1,FAM60A,FAP,FBXO5,FERMT1,FGF1,FGF2,FGFR1,FLRT2,FLT1,FLT4,FMNL3,…
GO:BP	cell motility	GO:0048870	4.4686e-22	ABL1,ABR,ACVR1,ADAM10,ADAM9,ADARB1,ADD2,ADIPOQ,ADRA2A,AMOT,AMOTL1,ANGPT1,ANO6,AQP1,ARC,ARF4,ARID2,ATOH8,ATP5B,AVL9,AXL,BMP7,BMPER,BMPR2,BRAF,CAPN7,CCBE1,CCDC40,CCDC88A,CCL20,CDH1,CLASP1,CLRN1,CNTN2,COL1A1,COL5A1,CRK,CRKL,CUL3,CX3CL1,CXCL12,DCX,DEPDC1B,DISC1,DLG5,DLL4,DOCK5,DUSP10,EDN1,EDNRB,EFHC1,EGF,EGR3,ELMO1,ENPEP,ENPP2,ERBB4,F2RL1,FAM60A,FAP,FBXO5,FERMT1,FGF1,FGF2,FGFR1,FLRT2,FLT1,FLT4,FMNL3,…
GO:BP	positive regulation of signal transduction	GO:0009967	4.62826e-22	AAK1,ABL1,ACVR1,ACVR2B,ADAM9,ADAMTS3,ADCYAP1,ADIPOQ,ADRA2A,AFAP1L2,ANGPT1,ANKRD6,ARC,ARL2BP,ASXL1,BCLAF1,BMP6,BMP7,BMP8A,BMPER,BMPR2,BRAF,C1QTNF2,CBL,CCBE1,CCL20,CHUK,CMTM3,CNTN2,COL1A1,CRK,CRKL,CSNK1E,CSNK1G1,CYLD,DAAM2,DDX1,DEPDC1B,DISC1,DLG5,DLL4,DSTYK,EDAR,EDN1,EGF,ERBB4,ERH,ERP29,ESM1,F2RL1,F3,FERMT1,FGF1,FGF2,FGF9,FGFR1,FGFR3,FLT1,FLT4,FZD10,FZD2,FZD4,GCG,GDF9,GHR,GPR65,GRB10,GSK3B,HES1,HIN…
GO:BP	positive regulation of catalytic activity	GO:0043085	4.8872e-22	ABL1,ABL2,ABR,ACAP2,ACVR2B,ADAM9,ADCYAP1,ADIPOQ,ADRA2A,ADRB1,AGAP3,AGFG1,AKAP5,AMBRA1,ANGPT1,ANTXR1,ARF4,ARHGAP1,ARHGAP12,ARHGAP17,ARHGAP19,ARHGAP26,ARHGEF12,ARRDC3,ARRDC4,ASAP2,ATG14,ATP1B1,ATP1B3,ATP7A,AZIN1,C1QTNF2,CASP8AP2,CASR,CCL20,CCNK,CCNT2,CCNY,CHN2,CHTF8,CHUK,CLSPN,CRH,CRK,CRKL,DBF4,DCP1A,DCUN1D1,DCUN1D3,DCUN1D4,DCUN1D5,DGKQ,DLG1,DNAJA2,DNAJC19,DNAJC9,DOCK5,DSCC1,DSTYK,EDN1,EGF,ELMOD2,E…
GO:BP	programmed cell death	GO:0012501	6.11234e-22	ABL1,ACVR1,ACVR2B,ADAR,ADARB1,ADIPOQ,AMBRA1,ANGPT1,ANO6,ARF4,ATG5,ATG7,AVEN,AXL,BCLAF1,BDNF,BLOC1S2,BMF,BMP6,BMP7,BMP8A,BMPR2,BNIP3L,BRAF,BRE,CASP14,CASP3,CASP8AP2,CBL,CDK1,CFDP1,CHST11,CRKL,CSRNP3,CTLA4,CUL1,CUL3,CYLD,DAP,DCUN1D3,DEDD,DHCR24,DICER1,DIP2A,DNAJC3,DNM1L,DSTYK,DYRK2,E2F3,EGR1,EGR3,EPHA7,ERBB4,ERP29,EYA1,EYA2,EYA3,EYA4,F3,FAP,FGF2,FGFR1,FGFR3,FLT4,FOXL2,FOXO3,FZD3,GABRB2,GABRB3,GAS2,…
GO:BP	negative regulation of gene expression	GO:0010629	7.14501e-22	ACVR2B,ADAR,ADIPOQ,AGBL4,ANXA7,ATAD2B,ATOH8,ATRX,ATXN1,ATXN1L,BASP1,BCL11A,BCLAF1,BEND3,BMP6,BMP7,BOLL,CALCR,CAST,CBFA2T2,CBFA2T3,CBFB,CBX5,CBX7,CCNE1,CDK6,CLOCK,CNOT6,CNOT6L,CNOT7,CPEB1,CPEB3,CPEB4,CREB1,CRKL,CSDC2,CUL3,CUX1,DCP1A,DCP2,DEDD,DGCR8,DGKQ,DICER1,DIP2A,DLG1,DLL4,DYRK1A,E2F3,E2F8,EDC3,EDN1,EDNRB,EGR1,ELAVL1,ELK4,ERP29,ETV3,FERMT1,FGF9,FGFR1,FMR1,FOXF2,FOXG1,FOXL2,FOXO3,FOXP2,GABPA,GAT…
GO:BP	cell death	GO:0008219	9.63218e-22	ABL1,ACVR1,ACVR2B,ADAR,ADARB1,ADIPOQ,AMBRA1,ANGPT1,ANO6,ARF4,ATG5,ATG7,AVEN,AXL,BCLAF1,BDNF,BLOC1S2,BMF,BMP6,BMP7,BMP8A,BMPR2,BNIP3L,BRAF,BRE,CASP14,CASP3,CASP8AP2,CBL,CDK1,CFDP1,CHST11,CRKL,CSRNP3,CTLA4,CUL1,CUL3,CYLD,DAP,DCUN1D3,DEDD,DHCR24,DICER1,DIP2A,DNAJC3,DNM1L,DSTYK,DYRK2,E2F3,EGR1,EGR3,EPHA7,ERBB4,ERP29,EYA1,EYA2,EYA3,EYA4,F3,FAP,FGF2,FGFR1,FGFR3,FLT4,FOXL2,FOXO3,FZD3,GABRB2,GABRB3,GAS2,…
GO:BP	biological adhesion	GO:0022610	1.31187e-21	ABL1,ACE2,ACVR1,ADAM10,ADAM9,ADAMTS18,ADD2,ADIPOQ,ANGPT1,ANTXR1,ATP5B,AXL,BMP6,BMP7,BRAF,CBFB,CD164,CD274,CD276,CD93,CDH1,CDH18,CDH23,CDH6,CDK6,CFDP1,CLASP1,CLDN11,CLDN2,CNTN2,CNTN4,COL13A1,COL15A1,COL1A1,COL5A1,CRK,CRKL,CTLA4,CTNNA1,CYLD,DCHS1,DLG1,DLG5,DOCK5,DSCAM,DSG2,DUSP10,EFNA5,EGFLAM,EGR3,EPHA3,EPHA7,FAT3,FBLIM1,FERMT1,FLRT2,FMN1,FNDC3A,FREM2,FZD4,GPC4,HES1,ICOS,IGF1,IL20RB,IL6ST,ITCH,ITGA…
GO:BP	cellular protein localization	GO:0034613	1.36385e-21	ADAM10,ADIPOQ,AMOT,ANGPT1,AP1B1,AP1S2,AP1S3,AP4E1,APPBP2,ARC,ARF1,ARF4,ARFIP1,ARL11,ARL2BP,ARL3,ARL4A,ATG9B,ATP1B1,ATRX,BICD2,BMP7,CCNE1,CCNE2,CD2AP,CDH1,CDK1,CNTLN,CNTN2,COL1A1,COPB2,CPE,CRKL,CSNK1E,CYLD,DCP1A,DDX1,DENND4C,DERL3,DISC1,DLG1,DNAJC19,DNM3,DYNLT1,EDEM1,EFR3A,EFR3B,EGF,EHD3,ENY2,EPHA3,ERBB4,ETV5,FAM126A,FAM91A1,FERMT1,FGF9,FNTA,FYTTD1,GDAP1,GNPTAB,GOLGA4,GPC4,GRIN2A,H2AFY,HNRNPA2B1,H…
GO:BP	regulation of locomotion	GO:0040012	1.38962e-21	ABL1,ABR,ACVR1,ADAM10,ADAM9,ADARB1,ADIPOQ,ADRA2A,AMOT,AMOTL1,ANGPT1,ANO6,AQP1,ARID2,ARRDC3,ATOH8,ATP5B,BMP7,BMPER,BMPR2,BRAF,CAPN7,CCBE1,CCL20,CDH1,CHMP2B,CLASP1,COL1A1,CRK,CRKL,CXCL12,DLG5,DLL4,DOCK5,DSCAM,DUSP10,EDN1,EGF,ENPP2,ERBB4,F2RL1,FAM60A,FBXO5,FGF1,FGF2,FGFR1,FLRT2,FLT1,FLT4,GHR,GNA13,HYAL2,IGF1,IGF1R,ITGA6,ITGAV,ITGB3,JAG1,KIAA2022,KITLG,LGMN,LRRC15,LRRK2,MACF1,MAP2K3,MAPK14,MEF2C,MOSP…
GO:BP	cellular macromolecule localization	GO:0070727	1.53227e-21	A1CF,ADAM10,ADIPOQ,AMOT,ANGPT1,AP1B1,AP1S2,AP1S3,AP4E1,APPBP2,ARC,ARF1,ARF4,ARFIP1,ARL11,ARL2BP,ARL3,ARL4A,ATG9B,ATP1B1,ATRX,BICD2,BMP7,CCNE1,CCNE2,CD2AP,CDH1,CDK1,CNTLN,CNTN2,COL1A1,COPB2,CPE,CRKL,CSNK1E,CYLD,DCP1A,DDX1,DENND4C,DERL3,DISC1,DLG1,DNAJC19,DNM3,DYNLT1,EDEM1,EFR3A,EFR3B,EGF,EHD3,ENY2,EPHA3,ERBB4,ETV5,FAM126A,FAM91A1,FERMT1,FGF9,FNTA,FYTTD1,GDAP1,GNPTAB,GOLGA4,GPC4,GRIN2A,H2AFY,HNRNPA…
GO:BP	apoptotic process	GO:0006915	1.68522e-21	ABL1,ACVR1,ACVR2B,ADAR,ADARB1,ADIPOQ,AMBRA1,ANGPT1,ANO6,ARF4,ATG5,ATG7,AVEN,AXL,BCLAF1,BDNF,BLOC1S2,BMF,BMP6,BMP7,BMP8A,BMPR2,BNIP3L,BRAF,BRE,CASP14,CASP3,CASP8AP2,CBL,CDK1,CFDP1,CHST11,CRKL,CSRNP3,CTLA4,CUL1,CUL3,CYLD,DAP,DCUN1D3,DEDD,DHCR24,DICER1,DIP2A,DNAJC3,DNM1L,DSTYK,DYRK2,E2F3,EGR1,EGR3,EPHA7,ERBB4,ERP29,EYA1,EYA2,EYA3,EYA4,F3,FAP,FGFR1,FGFR3,FLT4,FOXL2,FOXO3,FZD3,GABRB2,GABRB3,GAS2,GCG,G…
GO:BP	negative regulation of signal transduction	GO:0009968	2.14801e-21	ABL1,ACVR1,ADAR,ADIPOQ,AIDA,ANKRD6,ARRDC3,ASXL1,AXL,BMP7,BMPER,BRAP,CAMK2N1,CASQ2,CBFA2T2,CBL,CBLB,CD2AP,CHRDL1,CHST11,CLOCK,CNOT7,CSNK1A1,CSNK1E,CUL3,CYLD,DAB2,DLG1,DLG5,DLK2,DLL4,DUSP10,DUSP6,DUSP7,DYRK1A,EGR1,ELF1,ERRFI1,EYA1,EYA2,EYA3,EYA4,F2RL1,FBN2,FERMT1,FGF9,FKTN,FOXO3,GPR161,GRB10,GSK3B,HDAC1,HIC1,HIF1AN,HIPK2,HMGCR,HTT,HYAL2,IGF1,IGF1R,INSIG1,IRF4,ITCH,ITFG2,ITGA3,ITGA6,ITGAV,ITPRIP,JAG…
GO:BP	response to external stimulus	GO:0009605	2.89386e-21	ABCA1,ABL1,ABR,ADAM10,ADAM9,ADAMTS18,ADAMTS5,ADAR,ADH5,ADIPOQ,ADRB1,AMOT,ANGPT1,ANO6,ATG14,ATG5,ATG7,AXL,BAIAP2,BMP6,BMP7,BMPR2,BRAF,CACNB4,CASP3,CCL20,CD274,CD276,CDK6,CHUK,CLASP1,CLOCK,CNOT7,CNTN2,CNTN4,COL1A1,COLEC12,CRH,CRK,CRKL,CRTC1,CX3CL1,CXCL12,CYLD,DAP,DDX1,DGKB,DGKQ,DPYSL2,DPYSL5,DSCAM,DUSP10,EDNRB,EFNA5,EFNB2,EGFLAM,EGR3,EIF2AK1,ELMOD2,ENPP2,EPHA3,EPHA5,EPHA7,F2RL1,FAM105B,FAM20A,FAM46…
GO:BP	establishment of protein localization	GO:0045184	4.57926e-21	ABCA1,ABL1,ACVR2B,ADAM9,ADCY6,ADCYAP1,ADIPOQ,ADRA2A,ANGPT1,ANO1,AP1B1,AP1S2,AP1S3,AP4E1,APPBP2,ARC,ARCN1,ARF1,ARFIP1,ARL11,ARL3,ARL4A,ARL8A,ARRDC4,ATG5,ATG7,ATG9B,BET1,BET1L,C2CD2L,CD276,CD2AP,CDH1,CFTR,CHMP2B,CHUK,CLOCK,CMTM6,CNTN2,COG2,COL1A1,COPB2,DERL3,DNAJC19,DNM3,DYNLT1,EDEM1,EIF5A2,ENY2,EPHA5,ERP29,F2RL1,FAM91A1,FERMT1,FGF9,FRMD4A,FYTTD1,GCG,GDAP1,GHR,GLUD1,GNPTAB,GOLGA4,H2AFY,HMGCR,HNF1A,…
GO:BP	regulation of cell population proliferation	GO:0042127	4.86277e-21	A4GNT,ABL1,ADAM10,ADARB1,ADIPOQ,AMBRA1,ANGPT1,ARID2,ATOH8,ATXN1L,BMP6,BMP7,BMPR2,BRAF,BTG1,BTG2,CAMK2N1,CD274,CD276,CD28,CDC7,CDK6,CFDP1,CHST11,CLMN,CNOT6,CNOT6L,CNOT7,CRKL,CTLA4,DDAH1,DISC1,DLG1,DLG5,DLL4,DUSP10,E2F3,EDN1,EGF,EGR3,EIF2AK1,EIF5A2,ERBB4,ESM1,ESRP2,EYA1,F3,FAP,FBXO5,FERMT1,FGF1,FGF2,FGF6,FGF9,FGFR1,FGFR3,FKTN,FLT1,FLT4,FOXO3,FOXP2,FZD3,FZR1,GDF9,GHR,GRK5,HDAC1,HES1,HIPK1,HIPK2,HMX2…
GO:BP	cell adhesion	GO:0007155	4.88096e-21	ABL1,ACVR1,ADAM10,ADAM9,ADAMTS18,ADD2,ADIPOQ,ANGPT1,ANTXR1,ATP5B,AXL,BMP6,BMP7,BRAF,CBFB,CD164,CD274,CD276,CD93,CDH1,CDH18,CDH23,CDH6,CDK6,CFDP1,CLASP1,CLDN11,CLDN2,CNTN2,CNTN4,COL13A1,COL15A1,COL1A1,COL5A1,CRK,CRKL,CTLA4,CTNNA1,CYLD,DCHS1,DLG1,DLG5,DOCK5,DSCAM,DSG2,DUSP10,EFNA5,EGFLAM,EGR3,EPHA3,EPHA7,FAT3,FBLIM1,FERMT1,FLRT2,FMN1,FNDC3A,FREM2,FZD4,GPC4,HES1,ICOS,IGF1,IL20RB,IL6ST,ITCH,ITGA2,ITG…
GO:BP	blood vessel development	GO:0001568	5.39772e-21	ABL1,ACVR1,ACVR2B,ADAMTS6,ADIPOR2,AMOT,AMOTL1,ANGPT1,ANTXR1,AQP1,ARID2,ASB4,ATP5B,BMP7,BMPER,BMPR2,CCBE1,CCM2,COL15A1,COL1A1,COL5A1,CRKL,DLL4,E2F8,EDN1,EFNB2,EGF,EGR3,ENPEP,ENPP2,EPAS1,ESM1,EYA1,F3,FGF1,FGF2,FGF9,FGFR1,FLT1,FLT4,FLVCR1,FZD4,GJC1,GNA13,HES1,HIPK2,HOXB13,HPGD,IL6R,ITGAV,ITGB8,JAG1,KIAA1024,KLF5,LECT1,LEPR,LRP2,MAPK14,MEF2C,MIB1,MTDH,MYH9,MYLK,NEDD4,NF1,NOV,NRARP,NRP1,NUS1,PAK4,PARV…
GO:BP	cation transport	GO:0006812	7.70338e-21	ABCC9,ABL1,ACE2,ANO6,AQP1,ARC,ARMC1,ATG5,ATOX1,ATP13A3,ATP1B1,ATP1B3,ATP2B2,ATP2B4,ATP2C1,ATP5B,ATP5C1,ATP6V1B2,ATP6V1C1,ATP7A,CACHD1,CACNA1B,CACNA1C,CACNA1E,CACNB1,CACNB2,CACNB4,CASQ2,CASR,CDH23,CLCN3,CLCN4,CLCN5,CNGA2,CNGA3,CNGB3,CNNM2,CNNM4,COX7C,CRH,DLG1,EGF,EHD3,FLVCR1,FLVCR2,GCG,GRIN2A,GRIN3A,HECW2,HEPHL1,HOMER1,HPCA,HTR2C,HTT,ITGAV,ITGB3,JPH1,KCNA4,KCNA6,KCNC1,KCNC4,KCND1,KCNE4,KCNG3,KCNH1…
GO:BP	regulation of kinase activity	GO:0043549	1.0582e-20	ABL1,ACVR2B,ADAM9,ADAR,ADARB1,ADCYAP1,ADIPOQ,ADRA2A,AIDA,AMBRA1,ANGPT1,ATG14,BMP7,C1QTNF2,CAMK2N1,CAMK2N2,CBL,CBLB,CCND2,CCNE1,CCNE2,CCNG1,CCNI2,CCNJ,CCNJL,CCNK,CCNL1,CCNT2,CCNY,CDK12,CHORDC1,CISH,CLSPN,CRKL,DBF4,DGKQ,DLG1,DNAJC3,DSTYK,DUSP10,DUSP6,DUSP7,EDN1,EGF,ERP29,ERRFI1,FAM20A,FGF1,FGF13,FGF2,FGFR1,FGFR3,FLT1,FZD10,FZD4,GCG,GHR,GPRC5B,H2AFY,HMGCR,HNRNPU,HTT,HYAL2,IGF1,IGF1R,ITGB3,ITPRIP,ITS…
GO:BP	regulation of cell projection organization	GO:0031344	1.07152e-20	ABL1,ABL2,ATG5,ATMIN,BMP7,BMPR2,BRAF,CBFA2T2,CCP110,CDC42EP3,CLRN1,CNTN2,CRK,CRKL,CYLD,DISC1,DLG5,DPYSL2,DSCAM,ENPP2,EPHA3,EPHA7,ERMN,F2RL1,FGFR1,FMR1,FNBP1L,FZD4,GOLGA4,GSK3B,HECW2,HTT,ITGA6,ITM2C,KCTD17,KIAA0319,KIF13B,KLF5,KREMEN1,LPAR3,LRP4,LRRK2,MACF1,MAP6,MAPK6,MEF2C,MYLIP,NCKIPSD,NCS1,NDEL1,NEDD4,NEFL,NIN,NRP1,NTRK2,NTRK3,OBSL1,P2RX7,PACSIN1,PAFAH1B1,PAK3,PALM,PFN2,PLS1,PLXNA1,PLXNA2,PLXNA…
GO:BP	cellular component biogenesis	GO:0044085	1.38524e-20	ABCA1,ABL1,ACACA,ACE2,ACTR2,ADAM10,ADAR,ADD2,AGFG1,AIDA,ALG9,AMBRA1,ANGPT1,ANKRA2,ANKS4B,ANO6,ANTXR1,ARC,ARFGEF1,ARL3,ARPC4,ARRDC4,ATG12,ATG14,ATG2B,ATG5,ATG7,ATG9B,ATL2,ATMIN,ATRX,ATXN10,BAIAP2,BEND3,BMP7,BRAF,BRIP1,C9ORF72,CAMSAP1,CAPZA1,CASQ2,CBR4,CCDC103,CCDC40,CCP110,CDC14B,CDC42EP3,CDH1,CDH18,CDH6,CELF1,CELF2,CENPO,CEP57,CEP63,CHMP2B,CLASP1,CLRN1,CLUAP1,CNOT6,CNOT6L,CNOT7,CNTN2,COG4,CRKL,CR…
GO:BP	regulation of plasma membrane bounded cell projection organization	GO:0120035	3.9221e-20	ABL1,ABL2,ATG5,ATMIN,BMP7,BMPR2,BRAF,CBFA2T2,CCP110,CDC42EP3,CLRN1,CNTN2,CRK,CRKL,CYLD,DISC1,DLG5,DPYSL2,DSCAM,ENPP2,EPHA3,EPHA7,F2RL1,FGFR1,FMR1,FNBP1L,FZD4,GOLGA4,GSK3B,HECW2,HTT,ITGA6,ITM2C,KCTD17,KIAA0319,KIF13B,KLF5,KREMEN1,LPAR3,LRP4,LRRK2,MACF1,MAP6,MAPK6,MEF2C,MYLIP,NCKIPSD,NCS1,NDEL1,NEDD4,NEFL,NIN,NRP1,NTRK2,NTRK3,OBSL1,P2RX7,PACSIN1,PAFAH1B1,PAK3,PALM,PFN2,PLS1,PLXNA1,PLXNA2,PLXNA4,PLX…
GO:BP	positive regulation of protein modification process	GO:0031401	4.5638e-20	ABL1,ACVR1,ACVR2B,ADAM9,ADCYAP1,ADIPOQ,ADRA2A,ANGPT1,ANKRD6,ARFGEF1,ARL2BP,ARRDC3,ARRDC4,ATG14,ATG7,BMP6,BMP7,BMP8A,BMPER,BMPR2,BRAF,C1QTNF2,CCL20,CCNK,CCNT2,CCNY,CLSPN,CRKL,CUL3,DBF4,DCUN1D1,DCUN1D3,DCUN1D4,DCUN1D5,DGKQ,DLG1,DSTYK,DYRK1A,EDAR,EDN1,EGF,ENPP2,EPHA7,ERBB4,ERP29,F2RL1,FAM129A,FAM20A,FGF1,FGF13,FGF2,FGFR1,FGFR3,FLT1,FLT4,FMR1,FNTA,FZD10,FZD4,FZR1,GCG,GDF9,GHR,GLYR1,GPRC5B,HES1,HIPK2,…
GO:BP	peptidyl-amino acid modification	GO:0018193	4.9576e-20	ABL1,ABL2,ACVR1,ADH5,ADRA2A,ANGPT1,ARL2BP,ASPH,ASPHD2,ATG5,ATRX,AXL,BEND3,BMP6,BMP7,BRD1,CBL,CBLB,CDC42BPA,CDC7,CDK1,CHD5,CLK4,CLOCK,CLSPN,CNOT7,CSNK1A1,CSNK1E,CSNK1G1,DDR1,DERL3,DGKQ,DPH2,DPY19L1,DPY19L3,DYRK1A,DYRK2,EFEMP1,EGF,EGFLAM,EGR1,ENPP2,EPHA3,EPHA5,EPHA7,ERBB4,ERRFI1,EYA1,FGFR1,FGFR3,FKBP15,FKBP5,FKBP7,FLT1,FLT4,GALNT1,GALNT2,GALNT3,GCG,GHR,GLYR1,GSK3B,H2AFY,HES1,HIF1AN,HIPK1,HIPK2,HMG2…
GO:BP	regulation of neuron projection development	GO:0010975	6.60489e-20	ABL1,ABL2,BMP7,BMPR2,BRAF,CBFA2T2,CNTN2,CRK,CRKL,DISC1,DLG5,DPYSL2,DSCAM,EPHA3,EPHA7,FGFR1,FMR1,FZD4,GOLGA4,GSK3B,HECW2,ITGA6,ITM2C,KIAA0319,KIF13B,KREMEN1,LPAR3,LRP4,LRRK2,MACF1,MAP6,MAPK6,MEF2C,MYLIP,NCKIPSD,NCS1,NDEL1,NEDD4,NEFL,NIN,NRP1,NTRK2,NTRK3,OBSL1,PACSIN1,PAFAH1B1,PAK3,PALM,PLXNA1,PLXNA2,PLXNA4,PLXNC1,PRRX1,PTK2B,PTK7,PTPRS,RAPGEF2,RGMA,RND2,ROR2,RTN4R,RUFY3,SDC2,SEMA3A,SEMA3C,SEMA3D,S…
GO:BP	positive regulation of cellular component organization	GO:0051130	7.02171e-20	ABCA1,ABL1,ABL2,ACE2,ACTR2,ADAM9,ANGPT1,ANKFY1,ANO6,ARPC4,ATMIN,ATRX,BAIAP2,BMP7,BMPR2,BRAF,CBFA2T2,CBL,CCP110,CDC42EP3,CLASP1,CLRN1,CNOT6,CNOT6L,CRK,CRKL,CUL3,DAB2,DDHD1,DDHD2,DLG1,DLG5,DOCK5,DSCAM,EDN1,EGF,EIF5A2,ENPP2,EPHA3,F2RL1,FAM179B,FGFR1,FLRT2,FMN1,FMR1,FNBP1L,FRMPD4,FYCO1,FZD4,G3BP2,GCG,GHR,GLYR1,GMFB,GOLGA4,GSK3B,H2AFY,HIP1,HNRNPU,HTT,IGF1,ITGA6,ITGB3,JARID2,KCTD17,LDLRAP1,LIMS1,LMAN1,…
GO:BP	regulation of neuron differentiation	GO:0045664	7.11576e-20	ABL1,ABL2,BDNF,BMP6,BMP7,BMPR2,BRAF,CBFA2T2,CNTN2,CRK,CRKL,CYB5D2,DISC1,DLG5,DPYSL2,DSCAM,EDNRB,EPHA3,EPHA7,EYA1,FGFR1,FMR1,FZD4,GOLGA4,GSK3B,HECW2,HES1,HMG20A,ID2,ITGA6,ITM2C,JAG1,KIAA0319,KIF13B,KREMEN1,LBX1,LPAR3,LRP4,LRRK2,MACF1,MAP6,MAPK6,MEF2C,MIB1,MMD2,MYLIP,NCKIPSD,NCS1,NDEL1,NEDD4,NEFL,NEUROD1,NIN,NKX2-2,NRP1,NTRK2,NTRK3,OBSL1,PACSIN1,PAFAH1B1,PAK3,PALM,PBX1,PLXNA1,PLXNA2,PLXNA4,PLXNC1,P…
GO:BP	regulation of cell morphogenesis	GO:0022604	9.95118e-20	ABL1,AKAP2,ANXA7,ARC,BAIAP2,BMPR2,BRAF,BRWD1,CAMSAP1,CDC42EP3,CDC42SE1,CFDP1,CNTN2,CRK,CRKL,DLG1,DOCK5,DPYSL2,DSCAM,ENPP2,EPHA7,ERMN,FMNL3,FZD4,GNA13,GOLGA4,HECW2,ITGB3,KIF13B,LARP4,LIMS1,LPAR3,LRP4,LRRK2,MACF1,MAP6,MKLN1,MYH9,NEDD4,NEFL,NIN,NRP1,NTRK2,NTRK3,OBSL1,PAFAH1B1,PAK3,PALM,PHIP,PLXNA1,PLXNA2,PLXNA4,PLXNC1,PTK2B,PTPRS,RAPGEF2,RHOB,RHOBTB1,RHOBTB3,RHOG,RHOJ,RHOQ,RHOV,RND1,RND2,RTN4R,RUFY3…
GO:BP	signal release	GO:0023061	1.51652e-19	ACVR2B,ADCY1,ADCY6,ADCYAP1,ADRA2A,ANO1,AQP1,BMP6,BMP7,BRAF,C2CD2L,CACNA1B,CACNB2,CACNB4,CFTR,CLOCK,CPE,CPLX2,CREB1,CRH,EDN1,EPHA5,ERC2,FBXL20,FGFR1,FOXL2,FSHB,FZD4,GALR1,GCG,GDF9,GHR,GLUD1,GRIN3A,HNF1A,ICA1,IGF1,ILDR1,INHBA,INHBB,IRS1,KCNC4,LIN7C,LRRK2,MEF2C,MYO5A,NAPB,NEUROD1,NF1,NOV,NR3C1,NR3C2,P2RX7,PFN2,PPP3CB,PPT1,PRKCA,PRKCB,PTPN11,PTPRN,RAB11FIP2,RAF1,RAP1A,RASL10B,RFX6,RIMS1,RIMS2,RIMS3,S…
GO:BP	chemical homeostasis	GO:0048878	2.07154e-19	ABCA1,ABL1,ABL2,ACACA,ACOX3,ADCY6,ADIPOQ,ADIPOR2,ADRA2A,ANO1,ANXA7,AQP1,ATG5,ATOX1,ATP13A3,ATP1B1,ATP1B3,ATP2B2,ATP2B4,ATP5B,ATP7A,BMP6,BTBD9,C2CD2L,CACNB2,CACNB4,CALB2,CALCR,CASQ2,CASR,CDH23,CFTR,CLN6,CNNM2,CNNM4,COL4A3BP,DISC1,DMXL1,DYNLT1,EDN1,EDNRB,EIF2AK1,EPAS1,EPHA5,F2RL1,FAM20A,FOXO3,GALR1,GCG,GPI,GPR12,GPR65,GRIN2A,HEPHL1,HK2,HKDC1,HNF1A,HOMER1,HTR2C,HTT,HYAL2,IGF1R,INSIG1,IREB2,JPH1,KCNM…
GO:BP	organic substance catabolic process	GO:1901575	2.36055e-19	ABAT,ABCD3,ABHD2,ACOX3,ADH5,ADIPOQ,ADRA2A,AGAP3,AKR1D1,AOX1,ARMC8,ATG7,ATXN3,AZIN1,BACE1,BOLL,BPGM,CALCR,CBL,CHFR,CHIA,CLN6,CLOCK,CNOT6,CNOT6L,CNOT7,CNP,CPEB3,CROT,CSDC2,CSNK1E,CUL1,CUL3,CUL5,CYLD,CYP46A1,DAGLA,DCP1A,DCP2,DDAH1,DDHD2,DEDD,DENND3,DERL3,DICER1,DIS3,DISC1,DNA2,DNAJC3,DTL,ECHDC1,EDC3,EDEM1,EGF,ELAVL1,ENPEP,ENPP2,ENTPD3,ERAP1,ERLIN2,FAM122A,FAP,FBXL16,FBXL17,FBXL2,FBXL20,FBXO22,FBXO44…
GO:BP	negative regulation of cellular biosynthetic process	GO:0031327	2.68476e-19	ACVR2B,ADIPOQ,AGBL4,ATAD2B,ATOH8,ATRX,ATXN1,ATXN1L,BASP1,BCL11A,BCLAF1,BEND3,BMP6,BMP7,BMPR2,CBFA2T2,CBFA2T3,CBFB,CBX5,CBX7,CCNE1,CD276,CDK6,CDYL,CLOCK,CNOT6L,CNOT7,CPEB1,CPEB3,CPEB4,CREB1,CUL3,CUX1,DCP2,DEDD,DLG1,DLL4,E2F3,E2F8,EDN1,EDNRB,EGR1,EIF2AK1,ELK4,ERLIN2,ETV3,FBXO5,FGF9,FGFR1,FMR1,FOXF2,FOXG1,FOXL2,FOXO3,FOXP2,GABPA,GATAD2B,GHR,GIGYF2,GZF1,H1FX,H2AFY,HDAC1,HES1,HIC1,HIF1AN,HIPK2,HMG20A,…
GO:BP	macromolecule catabolic process	GO:0009057	3.12107e-19	ADRA2A,AGAP3,ARMC8,ATG7,ATXN3,AZIN1,BACE1,BOLL,CALCR,CBL,CHFR,CHIA,CLN6,CLOCK,CNOT6,CNOT6L,CNOT7,CPEB3,CSDC2,CSNK1E,CUL1,CUL3,CUL5,CYLD,DCP1A,DCP2,DEDD,DENND3,DERL3,DICER1,DIS3,DISC1,DNA2,DNAJC3,DTL,EDC3,EDEM1,EGF,ELAVL1,ERLIN2,FAM122A,FAP,FBXL16,FBXL17,FBXL2,FBXL20,FBXO22,FBXO44,FBXO8,FMR1,FOXF2,FOXL2,FOXRED2,FURIN,FZR1,GIGYF2,GRIN2A,GRSF1,GSK3B,HECW2,HERC2,HIPK2,HMGCR,HNRNPU,HYAL2,HYAL3,IGF1,IT…
GO:BP	tissue morphogenesis	GO:0048729	3.4168e-19	ABL1,ACVR1,ACVR2B,ADARB1,BMP7,BMPR2,BTBD7,CCDC40,CCM2,CLASP1,COL12A1,COL5A1,DLG1,DLG5,DLL4,EDN1,EGF,EPHA7,ESRP2,ETV5,EYA1,FGF1,FGF2,FGFR1,FMN1,FOXF2,FREM2,FZD2,FZD3,GNA13,GPI,GRSF1,GZF1,HES1,HNF1A,HOXA11,HOXB13,HS2ST1,IGF1,INHBA,ITGA2,ITGA3,JAG1,JAG2,KDM2B,KIF3A,KLHL3,KRAS,LBX1,LGR4,LHX2,LIN7C,LRP2,MEF2C,MIB1,MPP5,MTHFD1L,MTHFR,MYLK,MYOM3,NF2,NR4A3,NRARP,NRG1,NRP1,OPHN1,PAFAH1B1,PAX7,PBX1,PCDH15,…
GO:BP	negative regulation of biosynthetic process	GO:0009890	4.25451e-19	ACVR2B,ADIPOQ,AGBL4,ATAD2B,ATOH8,ATRX,ATXN1,ATXN1L,BASP1,BCL11A,BCLAF1,BEND3,BMP6,BMP7,BMPR2,CBFA2T2,CBFA2T3,CBFB,CBX5,CBX7,CCNE1,CD276,CDK6,CDYL,CLOCK,CNOT6L,CNOT7,CPEB1,CPEB3,CPEB4,CREB1,CUL3,CUX1,DCP2,DEDD,DLG1,DLL4,E2F3,E2F8,EDN1,EDNRB,EGR1,EIF2AK1,ELK4,ERLIN2,ETV3,FBXO5,FGF9,FGFR1,FMR1,FOXF2,FOXG1,FOXL2,FOXO3,FOXP2,GABPA,GATAD2B,GHR,GIGYF2,GZF1,H1FX,H2AFY,HDAC1,HES1,HIC1,HIF1AN,HIPK2,HMG20A,…
GO:BP	protein modification by small protein conjugation	GO:0032446	9.0466e-19	ABL1,ANGPT1,ARIH2,ARRDC3,ARRDC4,ASB14,ASB2,ASB3,ASB4,ASB7,ATG5,ATG7,ATXN7L3,BRAP,CBFB,CBL,CBLB,CDC27,CHFR,CISH,CNOT4,CUL1,CUL3,DCAF17,DCUN1D1,DCUN1D3,DCUN1D4,DCUN1D5,DTL,EGR1,EYA1,FANCF,FBXL16,FBXL17,FBXL2,FBXL20,FBXO22,FBXO32,FBXO44,FBXO5,FOXF2,FZR1,G2E3,HECTD2,HECW2,HERC2,HMG20A,ITCH,KBTBD8,KDM2B,KIAA1024,KLHL15,KLHL18,KLHL20,KLHL25,KLHL3,KLHL8,KLHL9,LRRK2,MAD2L1,MAEA,MIB1,MYLIP,N4BP1,NDFIP1,NE…
GO:BP	positive regulation of transcription by RNA polymerase II	GO:0045944	1.50244e-18	ACTR2,ACVR1,ADCYAP1,AHR,ARF4,ARID3B,ASXL1,ATAD2B,ATF1,ATOH8,ATRX,BMP6,BMP7,BMPR2,CBFB,CHUK,CLOCK,CNOT7,CREB1,CREB3L2,CRTC1,CSRNP3,E2F3,E2F8,EDN1,EGR1,EGR3,EGR4,ELF1,ELK4,EPAS1,ERG,ERLIN2,ETV5,EYA1,F2RL1,FGF1,FGF2,FOXF2,FOXJ2,FOXL2,FOXO3,GABPA,GALR1,GCG,GLYR1,HDAC1,HES1,HIPK2,HLF,HMX2,HNF1A,HNF4G,HNRNPU,HOXB5,HOXD10,HSF1,HYAL2,IGF1,IKZF1,IKZF2,INHBA,INSIG1,INSIG2,IRF4,ITGA6,JAG1,KAT2B,KLF10,KLF13,…
GO:BP	positive regulation of cell differentiation	GO:0045597	1.55778e-18	ABL1,ABL2,ACVR1,ACVR2B,ADIPOQ,ASB4,ATOH8,BMP6,BMP7,BMPR2,BRAF,CBFA2T2,CBFB,CD276,COL1A1,CREB1,CRK,CRKL,CSF1,CYB5D2,CYLD,DISC1,DLG5,DOCK5,DSCAM,DUSP10,EDN1,EGR3,EPHA3,FBN2,FBXO5,FGF2,FGFR1,FZD3,FZD4,GOLGA4,H2AFY,HDAC1,HES1,HIF1AN,HNRNPU,HOPX,HOXA11,ID2,IGF1,IL6ST,INHBA,ITGA6,ITGB3,JAG1,KITLG,KLF10,KLF5,LIMS1,LPAR3,LPL,LRP2,MACF1,MAP6,MAPK14,MAPK6,MEF2C,MMD2,MYOCD,MYOG,NAPEPLD,NCKIPSD,NEFL,NEUROD1,…
GO:BP	ion transmembrane transport	GO:0034220	3.02161e-18	ABCD3,ABL1,ANKH,ANO1,ANO5,ANO6,AQP1,ARC,ATG5,ATP1B1,ATP1B3,ATP2B2,ATP2B4,ATP2C1,ATP5B,ATP5C1,ATP6V1B2,ATP6V1C1,ATP7A,BEST3,BEST4,CACHD1,CACNA1B,CACNA1C,CACNA1E,CACNB1,CACNB2,CACNB4,CASQ2,CFTR,CLCN3,CLCN4,CLCN5,CLIC5,CNGA2,CNGA3,CNGB3,CNNM2,CNNM4,COX7C,CRH,DLG1,EHD3,GABRB2,GABRB3,GJC1,GRIA2,GRIA4,GRIK3,GRIN2A,GRIN3A,HECW2,HOMER1,HPCA,HTR2C,HTT,ITGAV,JPH1,KCNA4,KCNA6,KCNC1,KCNC4,KCND1,KCNE4,KCNG3,K…
GO:BP	lipid metabolic process	GO:0006629	4.89542e-18	AACS,ABCA1,ABCD3,ABHD2,ACACA,ACOX3,ADH5,ADIPOQ,ADRA2A,AGPAT5,AGPS,AKR1D1,ALG2,ALG6,AMBRA1,ATG14,ATP5B,B4GALT3,BMP6,C1QTNF2,CBR4,CDS1,CERS6,CFTR,CHKA,CISH,CLN6,COL4A3BP,CPT1A,CREB1,CRH,CRK,CRKL,CROT,CYP46A1,DAGLA,DDHD2,DGKB,DGKD,DGKE,DGKG,DGKQ,DHCR24,DHRS3,DOLPP1,ECHDC1,EDN1,EGR1,ELOVL4,ELOVL5,ENPP2,ENPP6,ERLIN2,FAM126A,FGF1,FGFR1,FGFR3,FLT1,FSHB,GAL3ST1,GGPS1,GPAM,GPCPD1,H2AFY,HMGCR,HNF1A,HPGD,ID…
GO:BP	enzyme linked receptor protein signaling pathway	GO:0007167	5.9428e-18	ABL1,ACVR1,ACVR1C,ACVR2B,ADAM9,ADAMTS3,ADIPOQ,ADRA2A,AFAP1L2,ANGPT1,ATOH8,AXL,BDNF,BMP6,BMP7,BMP8A,BMPER,BMPR1A,BMPR2,CBL,CBLB,CCBE1,CEP57,CHRDL1,CHST11,CRK,CRKL,DDR1,DGKQ,DSTYK,EFEMP1,EFNA5,EFNB2,EGF,EGR1,EPHA3,EPHA5,EPHA7,ERBB4,ERRFI1,ESM1,F3,FBN2,FERMT1,FGF1,FGF2,FGF6,FGF9,FGFR1,FGFR3,FLRT2,FLT1,FLT4,FOXO3,FSHB,FSTL1,FZD4,GDF9,GIGYF2,GRB10,GSK3B,HES1,HIP1,HIPK2,HNF1A,HPGD,IGF1,IGF1R,IL6ST,INHB…
GO:BP	growth	GO:0040007	6.17982e-18	ABL1,ACVR2B,ADAM10,ADARB1,ADRB1,ARID2,ATRN,ATRX,BMPR2,BNC2,C9ORF72,CCM2,CHST11,COL12A1,CREB1,CREG1,CRKL,DCUN1D3,DCX,DPYSL2,DSCAM,DUSP10,EDN1,EPHA7,ERBB4,FAM122A,FGF1,FGF2,FGF9,FGFR1,FLVCR1,FMN1,FOXL2,FOXO3,GAS2,GDF9,GIGYF2,GOLGA4,HOPX,HOXA11,HOXB13,HSF1,HYAL2,ID2,IGF1,INHBA,KDM2B,KIAA1024,KLF5,LEFTY2,LEPR,LGMN,LHX2,LPAR3,LRP4,MACF1,MAP1B,MAPK14,MCTS1,MEF2C,N6AMT1,NANOS1,NIN,NOV,NRP1,NTRK2,NTRK3,P…
GO:BP	protein ubiquitination	GO:0016567	6.3588e-18	ABL1,ANGPT1,ARIH2,ARRDC3,ARRDC4,ASB14,ASB2,ASB3,ASB4,ASB7,ATG5,ATXN7L3,BRAP,CBFB,CBL,CBLB,CDC27,CHFR,CISH,CNOT4,CUL1,CUL3,DCAF17,DCUN1D1,DCUN1D3,DCUN1D4,DCUN1D5,DTL,FANCF,FBXL16,FBXL17,FBXL2,FBXL20,FBXO22,FBXO32,FBXO44,FBXO5,FOXF2,FZR1,G2E3,HECTD2,HECW2,HERC2,ITCH,KBTBD8,KDM2B,KIAA1024,KLHL15,KLHL18,KLHL20,KLHL25,KLHL3,KLHL8,KLHL9,LRRK2,MAD2L1,MAEA,MIB1,MYLIP,N4BP1,NDFIP1,NEDD4,NHLRC2,PCGF3,PCGF5…
GO:BP	regulation of cellular component movement	GO:0051270	6.66569e-18	ABL1,ABR,ACVR1,ADAM10,ADAM9,ADARB1,ADIPOQ,ADRA2A,AMOT,AMOTL1,ANGPT1,ANO6,AQP1,ARID2,ATOH8,ATP5B,BMP7,BMPER,BMPR2,BRAF,CAPN7,CCBE1,CCDC40,CCL20,CDH1,CLASP1,COL1A1,CRK,CRKL,CXCL12,DLG1,DLG5,DLL4,DOCK5,DSCAM,DSG2,DUSP10,EDN1,EGF,ENPP2,ERBB4,F2RL1,FAM60A,FBXO5,FGF1,FGF2,FGFR1,FLRT2,FLT1,FLT4,GNA13,HYAL2,IGF1,IGF1R,ITGA6,ITGAV,ITGB3,JAG1,KIAA2022,KITLG,LGMN,LRRC15,MACF1,MAP2K3,MAPK14,MEF2C,MOSPD2,MYD8…
GO:BP	regulation of protein kinase activity	GO:0045859	7.29407e-18	ABL1,ACVR2B,ADAM9,ADAR,ADARB1,ADCYAP1,ADIPOQ,ADRA2A,AIDA,ANGPT1,BMP7,C1QTNF2,CAMK2N1,CAMK2N2,CBL,CBLB,CCND2,CCNE1,CCNE2,CCNG1,CCNI2,CCNJ,CCNJL,CCNK,CCNL1,CCNT2,CCNY,CDK12,CHORDC1,CLSPN,CRKL,DBF4,DGKQ,DLG1,DNAJC3,DUSP10,DUSP6,DUSP7,EDN1,EGF,ERP29,ERRFI1,FAM20A,FGF1,FGF13,FGF2,FGFR1,FLT1,FZD10,FZD4,GCG,GHR,GPRC5B,H2AFY,HMGCR,HTT,HYAL2,IGF1,IGF1R,ITGB3,ITPRIP,KAT2B,KITLG,LPAR3,LRP6,LRRK2,MAP2K3,MAP2…
GO:BP	negative regulation of macromolecule biosynthetic process	GO:0010558	8.16976e-18	ACVR2B,ADIPOQ,AGBL4,ATAD2B,ATOH8,ATRX,ATXN1,ATXN1L,BASP1,BCL11A,BCLAF1,BEND3,BMP6,BMP7,BMPR2,CBFA2T2,CBFA2T3,CBFB,CBX5,CBX7,CCNE1,CD276,CDK6,CDYL,CLOCK,CNOT6L,CNOT7,CPEB1,CPEB3,CPEB4,CREB1,CUL3,CUX1,DCP2,DEDD,DLG1,DLL4,E2F3,E2F8,EDN1,EDNRB,EGR1,EIF2AK1,ELK4,ETV3,FBXO5,FGF9,FGFR1,FMR1,FOXF2,FOXG1,FOXL2,FOXO3,FOXP2,GABPA,GATAD2B,GHR,GIGYF2,GZF1,H1FX,H2AFY,HDAC1,HES1,HIC1,HIF1AN,HIPK2,HMG20A,HNRNPU,…
GO:BP	actin filament-based process	GO:0030029	9.2851e-18	ABI2,ABL1,ABR,ACTR2,ADD2,AMOT,AMOTL1,ANTXR1,ARFGEF1,ARHGAP17,ARHGAP26,ARHGEF17,ARPC4,BAIAP2,BRAF,C9ORF72,CACNB2,CAPZA1,CASQ2,CCDC88A,CD2AP,CDC42BPA,CDC42EP3,CFL2,CLASP1,CLRN1,CRK,CSRP1,CUL3,DAAM2,DLG1,DSG2,EDN1,EFNA5,ELMO1,EPB41,EPB41L1,EPB41L4B,EPB41L5,EPHA3,EPHA5,ERMN,F2RL1,FLII,FLNB,FMN1,FMNL3,FNBP1L,FRMD6,FZD10,GHR,GMFB,HIP1,ITGB3,KCND1,KCNE4,KCNJ2,KLHL17,KRAS,LCP1,LLGL2,MAPKAP1,MEF2C,MICAL2,…
GO:BP	regulation of cell migration	GO:0030334	9.76709e-18	ABL1,ABR,ACVR1,ADAM10,ADAM9,ADARB1,ADIPOQ,ADRA2A,AMOT,AMOTL1,ANGPT1,ANO6,AQP1,ARID2,ATOH8,ATP5B,BMP7,BMPER,BMPR2,BRAF,CAPN7,CCBE1,CCL20,CDH1,CLASP1,COL1A1,CRK,CRKL,CXCL12,DLG5,DLL4,DOCK5,DUSP10,EDN1,EGF,ENPP2,ERBB4,F2RL1,FAM60A,FBXO5,FGF1,FGF2,FGFR1,FLRT2,FLT1,FLT4,GNA13,HYAL2,IGF1,IGF1R,ITGA6,ITGAV,ITGB3,JAG1,KIAA2022,KITLG,LGMN,LRRC15,MACF1,MAP2K3,MAPK14,MEF2C,MOSPD2,MYD88,MYLK,MYSM1,NF1,NOV,NR…
GO:BP	metal ion transport	GO:0030001	9.85041e-18	ABCC9,ABL1,ANO6,AQP1,ARMC1,ATG5,ATOX1,ATP1B1,ATP1B3,ATP2B2,ATP2B4,ATP2C1,ATP7A,CACHD1,CACNA1B,CACNA1C,CACNA1E,CACNB1,CACNB2,CACNB4,CASQ2,CASR,CDH23,CNGA2,CNNM2,CNNM4,DLG1,EGF,EHD3,FLVCR1,FLVCR2,GCG,GRIN2A,GRIN3A,HECW2,HEPHL1,HOMER1,HPCA,HTR2C,HTT,ITGAV,JPH1,KCNA4,KCNA6,KCNC1,KCNC4,KCND1,KCNE4,KCNG3,KCNH1,KCNH8,KCNIP4,KCNJ12,KCNJ16,KCNJ2,KCNK2,KCNK3,KCNMA1,KCNMB4,KCNN3,KCNQ5,KCNV1,KLHL3,LRP2,MICU1…
GO:BP	developmental growth	GO:0048589	1.44429e-17	ABL1,ACVR2B,ADARB1,ADRB1,ARID2,ATRN,ATRX,BMPR2,BNC2,C9ORF72,CCM2,CHST11,COL12A1,CREB1,DCX,DPYSL2,DSCAM,DUSP10,EDN1,EPHA7,ERBB4,FGF1,FGF2,FGF9,FGFR1,FLVCR1,FMN1,FOXL2,FOXO3,GAS2,GDF9,GIGYF2,GOLGA4,HOPX,HOXA11,HSF1,ID2,IGF1,KLF5,LEPR,LGMN,LHX2,LPAR3,LRP4,MACF1,MAP1B,MAPK14,MEF2C,NIN,NOV,NRP1,NTRK2,NTRK3,PAX7,PCDH15,PHLDA2,PLEKHA1,PLS1,PLXNA4,PRKAR1A,PTCH1,PTK7,PTPN11,PTPRS,RBBP6,RMI1,RND2,RTN4R,RXR…
GO:BP	cell morphogenesis involved in differentiation	GO:0000904	1.48448e-17	ABL1,ADARB1,ADCY1,ANTXR1,AXL,BMP7,BMPR2,BRAF,C9ORF72,CLIC5,CLRN1,CNP,CNTN2,CNTN4,COL12A1,COL15A1,COL25A1,CREB1,CRK,CRKL,DCX,DOCK5,DPYSL2,DPYSL5,DSCAM,EFNA5,EFNB2,EGFLAM,EPHA3,EPHA5,EPHA7,FLNB,FLRT2,FZD3,FZD4,GOLGA4,HECW2,HES1,ID2,ITGA4,ITGAV,ITGB3,KIF13B,KIF3A,LAMB4,LECT1,LHX2,LIMS1,LPAR3,LRP4,LRRK2,MACF1,MAP1B,MAP6,MATN2,MEF2C,MYH9,NEDD4,NEFL,NFIB,NIN,NPTX1,NR4A3,NRP1,NTRK2,NTRK3,OBSL1,OPHN1,PAF…
GO:BP	blood vessel morphogenesis	GO:0048514	1.48788e-17	ABL1,ACVR1,ADIPOR2,AMOT,AMOTL1,ANGPT1,ARID2,ASB4,ATP5B,BMPER,BMPR2,CCBE1,CCM2,COL15A1,DLL4,E2F8,EDN1,EFNB2,EGF,EGR3,ENPEP,ENPP2,EPAS1,ESM1,EYA1,F3,FGF1,FGF2,FGF9,FGFR1,FLT1,FLT4,FZD4,GJC1,GNA13,HES1,HIPK2,HOXB13,HPGD,ITGAV,ITGB8,JAG1,KIAA1024,KLF5,LECT1,LEPR,LRP2,MAPK14,MTDH,MYH9,MYLK,NEDD4,NF1,NOV,NRARP,NRP1,NUS1,PAK4,PARVA,PDE3B,PDPK1,PKD2,PKNOX1,PLCG1,PPP3R1,PRKCA,PRKCB,PROK2,PRRX1,PTK2B,PTPRB…
GO:BP	regulation of cell motility	GO:2000145	2.01565e-17	ABL1,ABR,ACVR1,ADAM10,ADAM9,ADARB1,ADIPOQ,ADRA2A,AMOT,AMOTL1,ANGPT1,ANO6,AQP1,ARID2,ATOH8,ATP5B,BMP7,BMPER,BMPR2,BRAF,CAPN7,CCBE1,CCL20,CDH1,CLASP1,COL1A1,CRK,CRKL,CXCL12,DLG5,DLL4,DOCK5,DUSP10,EDN1,EGF,ENPP2,ERBB4,F2RL1,FAM60A,FBXO5,FGF1,FGF2,FGFR1,FLRT2,FLT1,FLT4,GNA13,HYAL2,IGF1,IGF1R,ITGA6,ITGAV,ITGB3,JAG1,KIAA2022,KITLG,LGMN,LRRC15,MACF1,MAP2K3,MAPK14,MEF2C,MOSPD2,MYD88,MYLK,MYSM1,NF1,NOV,NR…
GO:BP	response to endogenous stimulus	GO:0009719	2.28956e-17	ABCA1,ABHD2,ABL1,ACACA,ACAP2,ACVR1,ACVR2B,ADAM9,ADCY6,ADIPOQ,ADIPOR2,ADRA2A,AQP9,BDNF,BMP6,BMP7,BMPER,BMPR1A,BMPR2,CASQ2,CDH1,CEP57,CFTR,CHRDL1,CHST11,CLOCK,COL1A1,CPEB3,CPEB4,CREB1,CRKL,DENND4C,DLL4,DRD5,DSTYK,EGR1,EGR3,EPHA5,ERBB4,ESR1,FBN2,FBXO32,FERMT1,FGF1,FGF2,FGF6,FGF9,FGFR1,FGFR3,FLRT2,FOXO3,FSHB,FSTL1,GABPA,GABRB3,GDF9,GHR,GPR83,GRB10,GSK3B,HDAC1,HES1,HIPK2,HMP19,HNF4G,HNRNPU,HPGD,HRH1,H…
GO:BP	cellular response to endogenous stimulus	GO:0071495	3.35062e-17	ABHD2,ABL1,ACACA,ACAP2,ACVR1,ACVR2B,ADAM9,ADCY6,ADIPOQ,ADIPOR2,ADRA2A,AQP9,BDNF,BMP6,BMP7,BMPER,BMPR1A,BMPR2,CASQ2,CDH1,CEP57,CFTR,CHRDL1,CHST11,CLOCK,COL1A1,CPEB3,CPEB4,CRKL,DENND4C,DLL4,DRD5,DSTYK,EGR1,EGR3,EPHA5,ERBB4,ESR1,FBN2,FBXO32,FERMT1,FGF1,FGF2,FGF6,FGF9,FGFR1,FGFR3,FLRT2,FOXO3,FSHB,FSTL1,GABPA,GABRB3,GDF9,GHR,GRB10,GSK3B,HDAC1,HES1,HIPK2,HMP19,HNF4G,HNRNPU,HPGD,HRH1,HTR1F,HTR2C,HYAL2,I…
GO:BP	immune system process	GO:0002376	4.66597e-17	ABL1,ABR,ADAM10,ADAM9,ADAR,ADD2,ADIPOQ,AGPAT5,ANGPT1,ANO6,ARL11,ASXL1,ATG5,ATG7,ATXN1L,AXL,AZI2,BMP6,BRAF,C12ORF29,CACNB4,CALCR,CAMK4,CASP3,CBFB,CCL20,CD274,CD276,CD28,CDK6,CMTM3,CNOT7,COLEC12,CREB1,CRK,CRKL,CSF1,CTLA4,CX3CL1,CXCL12,CYLD,DDX1,DLG1,DLG5,DLL4,DUSP10,EDNRB,EGR1,EGR3,EIF2AK1,ELF1,ELMOD2,ENPP2,EPAS1,ERAP1,F2RL1,FAM105B,FLNB,FLT1,FLVCR1,FSHB,GAB3,GABPA,GALNT2,GCH1,GPI,HES1,HHLA2,HOXB6,…
GO:BP	negative regulation of cellular macromolecule biosynthetic process	GO:2000113	7.369e-17	ACVR2B,ADIPOQ,AGBL4,ATAD2B,ATOH8,ATRX,ATXN1,ATXN1L,BASP1,BCL11A,BCLAF1,BEND3,BMP6,BMP7,BMPR2,CBFA2T2,CBFA2T3,CBFB,CBX5,CBX7,CCNE1,CDK6,CLOCK,CNOT6L,CNOT7,CPEB1,CPEB3,CPEB4,CREB1,CUL3,CUX1,DCP2,DEDD,DLG1,DLL4,E2F3,E2F8,EDN1,EDNRB,EGR1,EIF2AK1,ELK4,ETV3,FBXO5,FGF9,FGFR1,FMR1,FOXF2,FOXG1,FOXL2,FOXO3,FOXP2,GABPA,GATAD2B,GIGYF2,GZF1,H1FX,H2AFY,HDAC1,HES1,HIC1,HIF1AN,HIPK2,HMG20A,HNRNPU,HOPX,HOXB13,HSF…
GO:BP	signal transduction by protein phosphorylation	GO:0023014	1.48632e-16	ABL1,ADAM9,ADCYAP1,ADIPOQ,ADRA2A,AIDA,ANGPT1,ANKRD6,BMP6,BMP7,BMP8A,BMPER,BRAF,BRAP,C1QTNF2,CAB39L,CAMK2N1,CCL20,CDK12,CRKL,CYLD,DLG1,DSTYK,DUSP10,DUSP6,DUSP7,EDAR,EDN1,EGF,EPHA7,ERBB4,ERP29,F2RL1,FGF1,FGF13,FGF2,FGFR1,FGFR3,FKTN,FLT1,FLT4,FZD10,FZD4,GCG,GDF9,GHR,HIPK2,HMGCR,HSF1,HYAL2,IGF1,IGF1R,INHBA,INHBB,ITCH,ITGAV,KITLG,KLHDC10,LEFTY2,LEMD2,LPAR3,LRRK2,MAGI3,MAP2K3,MAP2K4,MAP2K6,MAP3K1,MAP3K…
GO:BP	positive regulation of phosphate metabolic process	GO:0045937	1.76785e-16	ABL1,ACVR1,ACVR2B,ADAM9,ADCYAP1,ADIPOQ,ADRA2A,AMBRA1,ANGPT1,ANKRD6,ARL2BP,ATG14,BMP6,BMP7,BMP8A,BMPER,BMPR2,BRAF,C1QTNF2,CCL20,CCNK,CCNT2,CCNY,CDK1,CLSPN,CRKL,DBF4,DGKQ,DLG1,DSCAM,DSTYK,EDAR,EDN1,EGF,ENPP2,EPHA7,ERBB4,ERP29,F2RL1,FAM129A,FAM20A,FGF1,FGF13,FGF2,FGFR1,FGFR3,FLT1,FLT4,FMR1,FZD10,FZD4,GCG,GDF9,GHR,GPRC5B,HES1,HIPK2,IGF1,IGF1R,IL6R,IL6ST,INHBA,INHBB,ITGA6,ITSN1,KITLG,KLHDC10,KRAS,LEFT…
GO:BP	positive regulation of phosphorus metabolic process	GO:0010562	1.76785e-16	ABL1,ACVR1,ACVR2B,ADAM9,ADCYAP1,ADIPOQ,ADRA2A,AMBRA1,ANGPT1,ANKRD6,ARL2BP,ATG14,BMP6,BMP7,BMP8A,BMPER,BMPR2,BRAF,C1QTNF2,CCL20,CCNK,CCNT2,CCNY,CDK1,CLSPN,CRKL,DBF4,DGKQ,DLG1,DSCAM,DSTYK,EDAR,EDN1,EGF,ENPP2,EPHA7,ERBB4,ERP29,F2RL1,FAM129A,FAM20A,FGF1,FGF13,FGF2,FGFR1,FGFR3,FLT1,FLT4,FMR1,FZD10,FZD4,GCG,GDF9,GHR,GPRC5B,HES1,HIPK2,IGF1,IGF1R,IL6R,IL6ST,INHBA,INHBB,ITGA6,ITSN1,KITLG,KLHDC10,KRAS,LEFT…
GO:BP	positive regulation of phosphorylation	GO:0042327	2.08759e-16	ABL1,ACVR1,ACVR2B,ADAM9,ADCYAP1,ADIPOQ,ADRA2A,AMBRA1,ANGPT1,ANKRD6,ARL2BP,ATG14,BMP6,BMP7,BMP8A,BMPER,BMPR2,BRAF,C1QTNF2,CCL20,CCNK,CCNT2,CCNY,CDK1,CLSPN,CRKL,DBF4,DGKQ,DLG1,DSCAM,DSTYK,EDAR,EDN1,EGF,ENPP2,EPHA7,ERBB4,ERP29,F2RL1,FAM129A,FAM20A,FGF1,FGF13,FGF2,FGFR1,FGFR3,FLT1,FLT4,FMR1,FZD10,FZD4,GCG,GDF9,GHR,GPRC5B,HES1,HIPK2,IGF1,IGF1R,IL6R,IL6ST,INHBA,INHBB,ITGA6,ITSN1,KITLG,KLHDC10,KRAS,LEFT…
GO:BP	sensory organ development	GO:0007423	2.2114e-16	ABR,ACVR2B,ADAM10,ADAMTS18,AQP1,ATG5,BMP6,BMP7,BMPER,BMPR2,BNC2,CCM2,CDH23,CHRDL1,CLIC5,CLRN1,CNTN2,COL5A1,DCX,DLG1,DLL4,DSCAM,EDN1,EFEMP1,EYA1,FBN2,FGF2,FGF9,FGFR1,FOXF2,FOXL2,FOXP2,FREM2,FZD2,FZD3,FZD4,FZR1,GABRB2,GABRB3,GNAT2,GNB1,HDAC1,HES1,HIPK1,HIPK2,HMX2,HPCA,IGF1,INHBA,INSIG1,INSIG2,IRX5,JAG1,JAG2,KDM2B,KIF3A,LHX2,LIPA,LRIG1,LRIG3,LRTOMT,MAF,MAPKAPK2,MFN2,MYPN,NEUROD1,NEUROD4,NF1,NF2,NR4A…
GO:BP	cellular macromolecule catabolic process	GO:0044265	2.26715e-16	AGAP3,ARMC8,ATXN3,BOLL,CALCR,CBL,CHFR,CLN6,CLOCK,CNOT6,CNOT6L,CNOT7,CPEB3,CSDC2,CSNK1E,CUL1,CUL3,CUL5,CYLD,DCP1A,DCP2,DENND3,DERL3,DICER1,DIS3,DISC1,DNA2,DNAJC3,DTL,EDC3,EDEM1,EGF,ELAVL1,ERLIN2,FAM122A,FAP,FBXL16,FBXL17,FBXL2,FBXL20,FBXO22,FBXO44,FBXO8,FMR1,FOXF2,FOXL2,FOXRED2,FURIN,FZR1,GIGYF2,GRSF1,GSK3B,HECW2,HERC2,HIPK2,HNRNPU,ITCH,KCTD17,KCTD21,KLHL20,KLHL25,KLHL3,KLHL8,LGMN,LIN28B,LRRK2,MAE…
GO:BP	actin cytoskeleton organization	GO:0030036	2.42369e-16	ABI2,ABL1,ABR,ACTR2,ADD2,AMOT,AMOTL1,ANTXR1,ARFGEF1,ARHGAP17,ARHGAP26,ARHGEF17,ARPC4,BAIAP2,BRAF,C9ORF72,CAPZA1,CASQ2,CCDC88A,CD2AP,CDC42BPA,CDC42EP3,CFL2,CLASP1,CLRN1,CRK,CSRP1,CUL3,DAAM2,DLG1,EDN1,EFNA5,ELMO1,EPB41,EPB41L1,EPB41L4B,EPB41L5,EPHA3,EPHA5,ERMN,F2RL1,FLII,FLNB,FMN1,FMNL3,FRMD6,FZD10,GHR,GMFB,HIP1,ITGB3,KLHL17,KRAS,LCP1,LLGL2,MAPKAP1,MEF2C,MICAL2,MICAL3,MICALL1,MKLN1,MTSS1,MYH9,MYOM3…
GO:BP	system process	GO:0003008	4.56256e-16	ABL1,ABR,ACE2,ADARB1,ADCY1,ADCY6,ADH5,ADIPOQ,ADRB1,ANGPT1,AQP1,ARC,ARF4,ATG5,ATP1B1,ATXN1L,BDNF,BMP6,BMP7,BMPR2,BRAF,BTBD9,CACNA1B,CACNB2,CACNB4,CALD1,CAMK4,CASQ2,CCBE1,CCND2,CDH23,CHMP2B,CLIC5,CLN6,CLRN1,CNGA3,CNGB3,CNTN2,COL1A1,COL4A3BP,CREB1,CRH,CRTC1,DDAH1,DDHD2,DGCR2,DLG1,DOCK5,DRD5,DSG2,EDN1,EDNRB,EHD3,ENPEP,EPAS1,ERAP1,EYA4,F2RL1,FBXO32,FGFR1,FLT4,FMR1,FOXL2,FOXO3,FOXP2,FZD2,FZD4,GABRB2,GA…
GO:BP	intracellular transport	GO:0046907	5.09738e-16	ABCA1,ABCD3,ACAP2,ADIPOQ,ANGPT1,ANKFY1,ANKRD50,ANP32A,AP1B1,AP1S2,AP1S3,AP4E1,APPBP2,ARCN1,ARF1,ARFIP1,ARL11,ARL3,ARL4A,ARL8A,ATG14,BET1,BET1L,BICD2,BLOC1S2,CCDC88A,CDH1,CHMP2B,CMTM6,COL4A3BP,COPB2,CREB3L2,CUL3,DDHD2,DENND3,DERL3,DNAJC19,DYNLT1,EDEM1,EHD3,EHD4,ENY2,FAM109A,FAM91A1,FBXO22,FERMT1,FGF9,FNBP1L,FYCO1,FYTTD1,GDAP1,GNPTAB,HMP19,HNRNPA2B1,HNRNPU,HOOK3,HTT,HYAL2,IMMP2L,INSIG1,IPO4,KDELR2,…
GO:BP	cell morphogenesis involved in neuron differentiation	GO:0048667	6.40223e-16	ABL1,ADARB1,ADCY1,BMP7,BMPR2,BRAF,C9ORF72,CLIC5,CLRN1,CNP,CNTN2,CNTN4,COL25A1,CREB1,DCX,DPYSL2,DPYSL5,DSCAM,EFNA5,EFNB2,EGFLAM,EPHA3,EPHA5,EPHA7,FLRT2,FZD3,GOLGA4,HECW2,HES1,ID2,KIF13B,KIF3A,LHX2,LPAR3,LRP4,LRRK2,MACF1,MAP1B,MAP6,MATN2,MEF2C,NEDD4,NEFL,NFIB,NIN,NPTX1,NR4A3,NRP1,NTRK2,NTRK3,OBSL1,OPHN1,PAFAH1B1,PAK3,PCDH15,PICALM,PLXNA1,PLXNA2,PLXNA4,PLXNC1,PTPN11,PTPRO,PTPRQ,PTPRS,RAB8A,RAPGEF2,R…
GO:BP	cytoskeleton organization	GO:0007010	6.71486e-16	ABI2,ABL1,ABR,ACTR2,ADD2,AGFG1,AMOT,AMOTL1,ANTXR1,ARC,ARFGEF1,ARHGAP17,ARHGAP26,ARHGEF17,ARPC4,ATRX,BAIAP2,BICD2,BRAF,BRWD1,C9ORF72,CAMSAP1,CAPZA1,CASQ2,CCDC103,CCDC40,CCDC88A,CCP110,CD2AP,CDC14B,CDC42BPA,CDC42EP3,CEP350,CEP57,CEP63,CFL2,CHMP2B,CHORDC1,CLASP1,CLRN1,CNTLN,CNTN2,CRK,CSNK1A1,CSRP1,CUL3,CYLD,DAAM2,DCX,DISC1,DLG1,DNAI1,DNAL1,DOCK5,DPYSL2,DYNC1LI1,DYRK1A,EDN1,EFHC1,EFNA5,ELMO1,EML1,EML…
GO:BP	regulation of secretion	GO:0051046	8.88464e-16	ABL1,ABR,ADAM9,ADCY1,ADCY6,ADRA2A,ANGPT1,ANO1,ARFIP1,ATG5,BMP6,BMP7,BRAF,C2CD2L,CACNB2,CACNB4,CD276,CD2AP,CFTR,CHUK,CLASP1,CLOCK,CPLX2,CREB1,CRH,EDN1,EGF,EPHA5,ERP29,F2RL1,FBXL20,FERMT1,FGFR1,FOXL2,FRMD4A,GALR1,GCG,GDF9,GHR,GLUD1,GRIN3A,HMGCR,HNF1A,HYAL2,ICA1,IGF1,ILDR1,INHBA,INHBB,IRS1,KCNC4,LGR4,LPL,LRRK2,MAPK14,MAPKBP1,MEF2C,MYO6,NAPB,NF1,NOV,NR3C1,NR3C2,NRG1,P2RX7,PANX1,PDPK1,PFN2,PPID,PPP3CB…
GO:BP	regulation of secretion by cell	GO:1903530	1.02928e-15	ABL1,ABR,ADAM9,ADCY1,ADCY6,ADRA2A,ANGPT1,ANO1,ARFIP1,ATG5,BMP6,BMP7,BRAF,C2CD2L,CACNB2,CACNB4,CD276,CD2AP,CFTR,CHUK,CLASP1,CLOCK,CPLX2,CREB1,CRH,EDN1,EPHA5,ERP29,F2RL1,FBXL20,FERMT1,FGFR1,FOXL2,FRMD4A,GALR1,GCG,GDF9,GHR,GLUD1,GRIN3A,HMGCR,HNF1A,HYAL2,ICA1,IGF1,ILDR1,INHBA,INHBB,IRS1,KCNC4,LGR4,LPL,LRRK2,MAPK14,MAPKBP1,MEF2C,NAPB,NF1,NOV,NR3C1,NR3C2,P2RX7,PANX1,PDPK1,PFN2,PPID,PPP3CB,PRKCB,PTPN11,…
GO:BP	morphogenesis of an epithelium	GO:0002009	1.05263e-15	ABL1,ACVR1,BMP7,BTBD7,CCDC40,CCM2,CLASP1,COL5A1,DLG1,DLG5,DLL4,EDN1,EGF,EPHA7,ESRP2,ETV5,EYA1,FGF1,FGFR1,FMN1,FOXF2,FREM2,FZD2,FZD3,GNA13,GRSF1,GZF1,HES1,HOXA11,HOXB13,HS2ST1,JAG1,JAG2,KDM2B,KIF3A,KLHL3,KRAS,LBX1,LGR4,LHX2,LIN7C,LRP2,MEF2C,MIB1,MPP5,MTHFD1L,MTHFR,NRARP,NRP1,OPHN1,PAFAH1B1,PBX1,PCDH15,PKD2,PPP3R1,PRICKLE1,PTCH1,PTK7,RGMA,RHOB,ROR2,RXRA,SALL4,SEMA3A,SFRP2,SHROOM3,SOS1,SOX4,SOX9,SRF…
GO:BP	cellular response to growth factor stimulus	GO:0071363	1.58124e-15	ABL1,ACAP2,ACVR1,ACVR1C,ACVR2B,ADAM9,ADAMTS3,BDNF,BMP6,BMP7,BMPER,BMPR1A,BMPR2,CCBE1,CEP57,CHRDL1,CHST11,CREB1,CRKL,DLL4,DSTYK,EGR1,EGR3,ERBB4,FBN2,FERMT1,FGF1,FGF2,FGF6,FGF9,FGFR1,FGFR3,FLRT2,FLT1,FLT4,FSHB,FSTL1,FZD4,GDF9,HES1,HIPK2,HPGD,HYAL2,ID2,ITGA3,ITGB3,LECT1,LEFTY2,LEMD2,LGMN,LRP2,MAP2K3,MAPK14,MAPKAPK2,MEF2C,MYOG,NEDD4,NOS1,NR3C1,NRP1,NTRK2,NTRK3,NUS1,ONECUT2,PDPK1,PLCG1,PPM1A,PRKCB,PTP…
GO:BP	head development	GO:0060322	1.86219e-15	ABL1,ABR,AQP1,ARCN1,ATRN,ATRX,ATXN1L,AXL,BMP7,BRAF,CNTN2,COL1A1,CREB1,CRISPLD1,CRK,CRKL,DCX,DISC1,DLG5,DPYSL2,EFHC1,EGF,ENPP2,EPHA5,EPHA7,ERBB4,FGF2,FGF9,FGFR1,FLVCR1,FOXO3,FOXP2,FZD3,FZD4,HDAC1,HES1,HMX2,HOOK3,ID2,IMMP2L,INHBA,KDM2B,KIF3A,KLHL17,KRAS,LHX2,LHX8,LRP2,LRRK2,NANOS1,NDE1,NEUROD1,NF1,NF2,NFIB,NIN,NR3C1,NR3C2,NR4A3,NRG1,NRP1,NTRK2,OPHN1,PAFAH1B1,PAX5,PDCD2,PEX13,PLEKHA1,PLXNA2,PLXNA4,P…
GO:BP	MAPK cascade	GO:0000165	2.26802e-15	ABL1,ADAM9,ADCYAP1,ADIPOQ,ADRA2A,AIDA,ANGPT1,ANKRD6,BMP6,BMP7,BMP8A,BMPER,BRAF,BRAP,C1QTNF2,CAMK2N1,CCL20,CDK12,CRKL,CYLD,DLG1,DSTYK,DUSP10,DUSP6,DUSP7,EDAR,EDN1,EGF,EPHA7,ERBB4,ERP29,F2RL1,FGF1,FGF13,FGF2,FGFR1,FGFR3,FKTN,FLT1,FLT4,FZD10,FZD4,GCG,GDF9,GHR,HIPK2,HMGCR,HSF1,HYAL2,IGF1,IGF1R,INHBA,INHBB,ITCH,ITGAV,KITLG,KLHDC10,LEFTY2,LEMD2,LPAR3,LRRK2,MAGI3,MAP2K3,MAP2K4,MAP2K6,MAP3K12,MAP4K3,MAPK…
GO:BP	response to growth factor	GO:0070848	2.31576e-15	ABL1,ACAP2,ACVR1,ACVR1C,ACVR2B,ADAM9,ADAMTS3,BDNF,BMP6,BMP7,BMPER,BMPR1A,BMPR2,CCBE1,CEP57,CHRDL1,CHST11,CREB1,CRKL,DLL4,DSTYK,EGR1,EGR3,ERBB4,FBN2,FERMT1,FGF1,FGF2,FGF6,FGF9,FGFR1,FGFR3,FLRT2,FLT1,FLT4,FSHB,FSTL1,FZD4,GDF9,HES1,HIPK2,HPGD,HYAL2,ID2,ITGA3,ITGB3,LECT1,LEFTY2,LEMD2,LGMN,LRP2,MAP2K3,MAPK14,MAPKAPK2,MEF2C,MYOG,NEDD4,NOS1,NR3C1,NRP1,NTRK2,NTRK3,NUS1,ONECUT2,PDPK1,PLCG1,PPM1A,PRKCB,PTP…
GO:BP	negative regulation of nucleobase-containing compound metabolic process	GO:0045934	2.33243e-15	ACVR2B,ADIPOQ,AGBL4,ATAD2B,ATOH8,ATRX,ATXN1,ATXN1L,BASP1,BCL11A,BCLAF1,BEND3,BMP6,BMP7,BMPR2,BOLL,CBFA2T2,CBFA2T3,CBFB,CBX5,CBX7,CCNE1,CDK6,CDYL,CLOCK,CNOT7,CPEB3,CREB1,CUL3,CUX1,DCP2,DEDD,DLG1,DLL4,DYRK1A,E2F3,E2F8,EDN1,EDNRB,EGR1,ELAVL1,ELK4,ERCC4,ETV3,FGF9,FGFR1,FMR1,FOXF2,FOXG1,FOXL2,FOXO3,FOXP2,GABPA,GATAD2B,GZF1,H1FX,H2AFY,HDAC1,HES1,HIC1,HIF1AN,HIPK2,HMG20A,HNRNPU,HOPX,HOXB13,HSF1,ID2,JARI…
GO:BP	negative regulation of RNA metabolic process	GO:0051253	2.47253e-15	ACVR2B,ADIPOQ,AGBL4,ATAD2B,ATOH8,ATRX,ATXN1,ATXN1L,BASP1,BCL11A,BCLAF1,BEND3,BMP6,BMP7,BOLL,CBFA2T2,CBFA2T3,CBFB,CBX5,CBX7,CCNE1,CDK6,CDYL,CLOCK,CNOT7,CPEB3,CREB1,CUL3,CUX1,DEDD,DLG1,DLL4,DYRK1A,E2F3,E2F8,EDN1,EDNRB,EGR1,ELAVL1,ELK4,ETV3,FGF9,FGFR1,FMR1,FOXF2,FOXG1,FOXL2,FOXO3,FOXP2,GABPA,GATAD2B,GZF1,H1FX,H2AFY,HDAC1,HES1,HIC1,HIF1AN,HIPK2,HMG20A,HNRNPU,HOPX,HOXB13,HSF1,ID2,JARID2,JAZF1,KDM2A,KD…
GO:BP	cell projection morphogenesis	GO:0048858	2.59803e-15	ABL1,ADARB1,ADCY1,BDNF,BMP7,BMPR2,BRAF,C9ORF72,CNP,CNTN2,CNTN4,COL25A1,CREB1,DCX,DPYSL2,DPYSL5,DSCAM,EFNA5,EFNB2,EGFLAM,ENPP2,EPHA3,EPHA5,EPHA7,FLRT2,FZD3,FZD4,GOLGA4,HECW2,KIF13B,KIF3A,LHX2,LPAR3,LRP2,LRP4,LRRK2,MACF1,MAP1B,MAP4K4,MAP6,MATN2,NEDD4,NEFL,NFIB,NIN,NPTX1,NR4A3,NRP1,NTRK2,NTRK3,OBSL1,PACSIN1,PACSIN2,PAFAH1B1,PAK3,PICALM,PLXNA1,PLXNA2,PLXNA4,PLXNC1,PTPN11,PTPRO,PTPRS,RAB8A,RAPGEF2,RER…
GO:BP	neuron projection morphogenesis	GO:0048812	2.88372e-15	ABL1,ADARB1,ADCY1,BDNF,BMP7,BMPR2,BRAF,C9ORF72,CNP,CNTN2,CNTN4,COL25A1,CREB1,DCX,DPYSL2,DPYSL5,DSCAM,EFNA5,EFNB2,EGFLAM,EPHA3,EPHA5,EPHA7,FLRT2,FZD3,FZD4,GOLGA4,HECW2,KIF13B,KIF3A,LHX2,LPAR3,LRP2,LRP4,LRRK2,MACF1,MAP1B,MAP4K4,MAP6,MATN2,NEDD4,NEFL,NFIB,NIN,NPTX1,NR4A3,NRP1,NTRK2,NTRK3,OBSL1,PACSIN1,PAFAH1B1,PAK3,PICALM,PLXNA1,PLXNA2,PLXNA4,PLXNC1,PTPN11,PTPRO,PTPRS,RAB8A,RAPGEF2,RERE,RHOBTB3,RHOG…
GO:BP	regulation of apoptotic process	GO:0042981	4.37196e-15	ABL1,ACVR1,ACVR2B,ADAR,ADIPOQ,AMBRA1,ANGPT1,ANO6,ARF4,ATG5,ATG7,AVEN,AXL,BCLAF1,BDNF,BMF,BMP6,BMP7,BMP8A,BNIP3L,BRAF,BRE,CASP8AP2,CBL,CDK1,CFDP1,CHST11,CSRNP3,CTLA4,CYLD,DCUN1D3,DEDD,DHCR24,DIP2A,DNAJC3,DSTYK,E2F3,EGR1,EGR3,EPHA7,ERP29,EYA1,EYA2,EYA3,EYA4,F3,FAP,FGFR1,FLT4,FOXL2,FZD3,GABRB2,GABRB3,GCG,GDF9,GHR,GRIN2A,GRK5,GSK3B,HAX1,HDAC1,HIP1,HIPK2,HTT,HYAL2,IGF1,IGF1R,INHBA,INHBB,ITGA4,ITGA6,IT…
GO:BP	regulation of programmed cell death	GO:0043067	4.41314e-15	ABL1,ACVR1,ACVR2B,ADAR,ADIPOQ,AMBRA1,ANGPT1,ANO6,ARF4,ATG5,ATG7,AVEN,AXL,BCLAF1,BDNF,BMF,BMP6,BMP7,BMP8A,BNIP3L,BRAF,BRE,CASP8AP2,CBL,CDK1,CFDP1,CHST11,CSRNP3,CTLA4,CYLD,DCUN1D3,DEDD,DHCR24,DIP2A,DNAJC3,DSTYK,E2F3,EGR1,EGR3,EPHA7,ERP29,EYA1,EYA2,EYA3,EYA4,F3,FAP,FGF2,FGFR1,FLT4,FOXL2,FZD3,GABRB2,GABRB3,GCG,GDF9,GHR,GRIN2A,GRK5,GSK3B,HAX1,HDAC1,HIP1,HIPK2,HTT,HYAL2,IGF1,IGF1R,INHBA,INHBB,ITGA4,ITG…
GO:BP	cation transmembrane transport	GO:0098655	4.79918e-15	ABL1,ANO6,AQP1,ARC,ATG5,ATP1B1,ATP1B3,ATP2B2,ATP2B4,ATP2C1,ATP5B,ATP5C1,ATP6V1B2,ATP6V1C1,ATP7A,CACHD1,CACNA1B,CACNA1C,CACNA1E,CACNB1,CACNB2,CACNB4,CASQ2,CLCN3,CLCN4,CLCN5,CNGA2,CNGA3,CNGB3,CNNM2,CNNM4,COX7C,CRH,DLG1,EHD3,GRIN2A,GRIN3A,HECW2,HOMER1,HPCA,HTR2C,HTT,ITGAV,JPH1,KCNA4,KCNA6,KCNC1,KCNC4,KCND1,KCNE4,KCNG3,KCNH1,KCNH8,KCNIP4,KCNJ12,KCNJ16,KCNJ2,KCNK2,KCNK3,KCNMA1,KCNMB4,KCNN3,KCNQ5,KCNV1…
GO:BP	regulation of cell death	GO:0010941	4.98202e-15	ABL1,ACVR1,ACVR2B,ADAR,ADIPOQ,AMBRA1,ANGPT1,ANO6,ARF4,ATG5,ATG7,AVEN,AXL,BCLAF1,BDNF,BMF,BMP6,BMP7,BMP8A,BNIP3L,BRAF,BRE,CASP8AP2,CBL,CDK1,CFDP1,CHST11,CSRNP3,CTLA4,CYLD,DCUN1D3,DEDD,DHCR24,DIP2A,DNAJC3,DSTYK,E2F3,EGR1,EGR3,EPHA7,ERP29,EYA1,EYA2,EYA3,EYA4,F3,FAP,FGF2,FGFR1,FLT4,FOXL2,FZD3,GABRB2,GABRB3,GCG,GDF9,GHR,GRIN2A,GRK5,GSK3B,HAX1,HDAC1,HIP1,HIPK2,HTT,HYAL2,IGF1,IGF1R,INHBA,INHBB,ITGA4,ITG…
GO:BP	positive regulation of protein phosphorylation	GO:0001934	5.27396e-15	ABL1,ACVR1,ACVR2B,ADAM9,ADCYAP1,ADIPOQ,ADRA2A,ANGPT1,ANKRD6,ARL2BP,ATG14,BMP6,BMP7,BMP8A,BMPER,BMPR2,BRAF,C1QTNF2,CCL20,CCNK,CCNT2,CCNY,CLSPN,CRKL,DBF4,DGKQ,DLG1,DSTYK,EDAR,EDN1,EGF,ENPP2,EPHA7,ERBB4,ERP29,F2RL1,FAM129A,FAM20A,FGF1,FGF13,FGF2,FGFR1,FGFR3,FLT1,FLT4,FMR1,FZD10,FZD4,GCG,GDF9,GHR,GPRC5B,HES1,HIPK2,IGF1,IGF1R,IL6R,IL6ST,INHBA,INHBB,KITLG,KLHDC10,KRAS,LEFTY2,LEPR,LPAR3,LRP4,LRRK1,LRRK2…
GO:BP	plasma membrane bounded cell projection morphogenesis	GO:0120039	6.61336e-15	ABL1,ADARB1,ADCY1,BDNF,BMP7,BMPR2,BRAF,C9ORF72,CNP,CNTN2,CNTN4,COL25A1,CREB1,DCX,DPYSL2,DPYSL5,DSCAM,EFNA5,EFNB2,EGFLAM,ENPP2,EPHA3,EPHA5,EPHA7,FLRT2,FZD3,FZD4,GOLGA4,HECW2,KIF13B,KIF3A,LHX2,LPAR3,LRP2,LRP4,LRRK2,MACF1,MAP1B,MAP4K4,MAP6,MATN2,NEDD4,NEFL,NFIB,NIN,NPTX1,NR4A3,NRP1,NTRK2,NTRK3,OBSL1,PACSIN1,PAFAH1B1,PAK3,PICALM,PLXNA1,PLXNA2,PLXNA4,PLXNC1,PTPN11,PTPRO,PTPRS,RAB8A,RAPGEF2,RERE,RHOBTB…
GO:BP	protein catabolic process	GO:0030163	7.54287e-15	ADRA2A,AGAP3,ARMC8,ATG7,ATXN3,AZIN1,BACE1,CBL,CHFR,CLOCK,CSNK1E,CUL1,CUL3,CUL5,CYLD,DEDD,DENND3,DERL3,DISC1,DNAJC3,DTL,EDEM1,EGF,ERLIN2,FAM122A,FAP,FBXL16,FBXL17,FBXL2,FBXL20,FBXO22,FBXO44,FBXO8,FOXF2,FOXRED2,FURIN,FZR1,GRIN2A,GSK3B,HECW2,HERC2,HIPK2,HMGCR,IGF1,ITCH,KCTD17,KCTD21,KLHL20,KLHL25,KLHL3,KLHL8,LGMN,LRRK2,MAD2L1,MAEA,MAN1B1,MDM4,MYLIP,N4BP1,NDFIP1,NEDD4,NHLRC2,NRG1,NTAN1,OPHN1,OTUD7B,P…
GO:BP	negative regulation of multicellular organismal process	GO:0051241	7.54287e-15	ABR,ACVR2B,ADAMTS18,ADAMTS5,ADIPOQ,ADRB1,AMOT,ANGPT1,ARRDC3,BMP7,BMPR2,CALCR,CBFB,CD276,CD2AP,CDK6,CNTN2,COL5A1,CTLA4,DAAM2,DICER1,DLL4,DOCK5,DUSP10,EDNRB,EFEMP1,EPHA7,ERBB4,F2RL1,FERMT1,FGFR1,FURIN,FZD3,GABPA,GHR,GPR161,GSK3B,HES1,HMG20A,HMGCR,HOOK3,HSF1,ID2,IGF1,IL20RB,INHBA,INHBB,ITM2C,JAG1,KIAA0319,KIAA1024,KIAA2022,KLF13,KREMEN1,LBX1,LECT1,LEPR,LGMN,LGR4,LHX2,LRP4,LRRK2,MAP2K6,MAPKBP1,MEF2C,…
GO:BP	embryonic organ development	GO:0048568	8.87746e-15	ABR,ACVR1,ARID2,BMP7,CCDC40,CHST11,CLIC5,CLRN1,DLG1,EDN1,EFEMP1,EYA1,FBN2,FGF9,FGFR1,FLVCR1,FOXF2,FOXL2,FZD2,FZD3,HES1,HIPK1,HIPK2,HMX2,HOXA11,HOXB5,HOXB6,HOXD10,ID2,IGF1,INSIG1,INSIG2,IRX5,KDM2B,KIF3A,KITLG,LBX1,LRIG1,LRIG3,MDFI,MEF2C,MIB1,MTHFD1L,NEUROD1,NR4A3,PAX5,PBX1,PCDH15,PHLDA2,PKD2,PRRX1,PTCH1,PTK7,PTPRQ,RBBP6,ROR2,RUNX2,SH2B3,SNAI1,SOX21,SOX9,SP3,SRF,STK3,STK4,STRA6,SUFU,TBR1,TCF21,TGFB…
GO:BP	ubiquitin-dependent protein catabolic process	GO:0006511	1.09919e-14	AGAP3,ARMC8,ATXN3,CBL,CHFR,CLOCK,CSNK1E,CUL1,CUL3,CUL5,CYLD,DERL3,DISC1,DTL,EDEM1,EGF,ERLIN2,FAM122A,FBXL16,FBXL17,FBXL2,FBXL20,FBXO22,FBXO44,FBXO8,FOXF2,FOXRED2,FZR1,GSK3B,HECW2,HERC2,HIPK2,ITCH,KCTD17,KCTD21,KLHL20,KLHL25,KLHL3,KLHL8,LRRK2,MAEA,MAN1B1,MYLIP,N4BP1,NDFIP1,NEDD4,NHLRC2,NTAN1,OTUD7B,PCBP2,PRICKLE1,PSMA1,PTK2B,RAD23B,RBBP6,RNF111,RNF144B,RNF146,RNF150,RNF165,RNF185,RNF19A,RNF216,RNF…
GO:BP	cell part morphogenesis	GO:0032990	1.10859e-14	ABL1,ADARB1,ADCY1,BDNF,BMP7,BMPR2,BRAF,C9ORF72,CNP,CNTN2,CNTN4,COL25A1,COL4A3BP,CREB1,DCX,DPYSL2,DPYSL5,DSCAM,EFNA5,EFNB2,EGFLAM,ENPP2,EPHA3,EPHA5,EPHA7,FLRT2,FZD3,FZD4,GOLGA4,HECW2,KIF13B,KIF3A,LHX2,LPAR3,LRP2,LRP4,LRRK2,MACF1,MAP1B,MAP4K4,MAP6,MATN2,NEDD4,NEFL,NFIB,NIN,NPTX1,NR4A3,NRP1,NTRK2,NTRK3,OBSL1,PACSIN1,PACSIN2,PAFAH1B1,PAK3,PICALM,PLXNA1,PLXNA2,PLXNA4,PLXNC1,PTPN11,PTPRO,PTPRS,RAB8A,RA…
GO:BP	central nervous system development	GO:0007417	1.28295e-14	ABL1,ABR,ADARB1,AQP1,ARCN1,ATRN,ATRX,ATXN1L,AXL,BMP7,CNP,CNTN2,CREB1,CRK,CRKL,DAAM2,DCX,DISC1,DLG5,DLL4,DPYSL2,DUSP10,EFHC1,EGF,ENPP2,EPHA5,EPHA7,ERBB4,FGF2,FGF9,FGFR1,FOXO3,FOXP2,FZD3,FZD4,GIGYF2,HDAC1,HES1,HMX2,HOOK3,HOXD10,ID2,IL6ST,IMMP2L,INHBA,KDM2B,KIF3A,KLHL17,KRAS,LBX1,LHX2,LHX8,LRP2,LRRK2,MTF1,NANOS1,NDE1,NEUROD1,NF1,NF2,NFIB,NIN,NKX2-2,NR3C1,NR3C2,NR4A3,NRG1,NRP1,NTRK2,OPHN1,PAFAH1B1,PA…
GO:BP	modification-dependent protein catabolic process	GO:0019941	1.87357e-14	AGAP3,ARMC8,ATXN3,CBL,CHFR,CLOCK,CSNK1E,CUL1,CUL3,CUL5,CYLD,DERL3,DISC1,DTL,EDEM1,EGF,ERLIN2,FAM122A,FBXL16,FBXL17,FBXL2,FBXL20,FBXO22,FBXO44,FBXO8,FOXF2,FOXRED2,FZR1,GSK3B,HECW2,HERC2,HIPK2,ITCH,KCTD17,KCTD21,KLHL20,KLHL25,KLHL3,KLHL8,LRRK2,MAEA,MAN1B1,MYLIP,N4BP1,NDFIP1,NEDD4,NHLRC2,NTAN1,OTUD7B,PCBP2,PCYOX1,PRICKLE1,PSMA1,PTK2B,RAD23B,RBBP6,RNF111,RNF144B,RNF146,RNF150,RNF165,RNF185,RNF19A,RNF…
GO:BP	regulation of cell adhesion	GO:0030155	2.01155e-14	ABL1,ADAM10,ADAM9,ADAMTS18,ADIPOQ,ANGPT1,ATP5B,BMP6,BMP7,BRAF,CBFB,CD274,CD276,CDH1,CDK6,CLASP1,COL1A1,CRK,CRKL,CTLA4,CYLD,DLG1,DLG5,DOCK5,DSCAM,DUSP10,EFNA5,EGFLAM,EGR3,EPHA3,EPHA7,FERMT1,FMN1,FZD4,HES1,ICOS,IGF1,IL20RB,IL6ST,ITCH,ITGA6,ITGAV,ITGB3,JAG1,JAG2,KIAA2022,LIMS1,MACF1,MAPK14,NF1,NF2,NFAT5,NID1,NR4A3,NRARP,NRP1,NUAK1,ONECUT2,PAG1,PDE3B,PDE5A,PEAK1,PLXNA1,PLXNA2,PLXNA4,PLXNC1,PODXL,PPAR…
GO:BP	negative regulation of nucleic acid-templated transcription	GO:1903507	2.53911e-14	ACVR2B,ADIPOQ,AGBL4,ATAD2B,ATOH8,ATRX,ATXN1,ATXN1L,BASP1,BCL11A,BCLAF1,BEND3,BMP6,BMP7,CBFA2T2,CBFA2T3,CBFB,CBX5,CBX7,CCNE1,CDK6,CDYL,CLOCK,CNOT7,CPEB3,CREB1,CUL3,CUX1,DEDD,DLG1,DLL4,E2F3,E2F8,EDN1,EDNRB,EGR1,ELK4,ETV3,FGF9,FGFR1,FOXF2,FOXG1,FOXL2,FOXO3,FOXP2,GABPA,GATAD2B,GZF1,H1FX,H2AFY,HDAC1,HES1,HIC1,HIF1AN,HIPK2,HMG20A,HNRNPU,HOPX,HOXB13,HSF1,ID2,JARID2,JAZF1,KDM2A,KDM2B,KDM5A,KLF10,KLF11,KL…
GO:BP	negative regulation of RNA biosynthetic process	GO:1902679	2.53911e-14	ACVR2B,ADIPOQ,AGBL4,ATAD2B,ATOH8,ATRX,ATXN1,ATXN1L,BASP1,BCL11A,BCLAF1,BEND3,BMP6,BMP7,CBFA2T2,CBFA2T3,CBFB,CBX5,CBX7,CCNE1,CDK6,CDYL,CLOCK,CNOT7,CPEB3,CREB1,CUL3,CUX1,DEDD,DLG1,DLL4,E2F3,E2F8,EDN1,EDNRB,EGR1,ELK4,ETV3,FGF9,FGFR1,FOXF2,FOXG1,FOXL2,FOXO3,FOXP2,GABPA,GATAD2B,GZF1,H1FX,H2AFY,HDAC1,HES1,HIC1,HIF1AN,HIPK2,HMG20A,HNRNPU,HOPX,HOXB13,HSF1,ID2,JARID2,JAZF1,KDM2A,KDM2B,KDM5A,KLF10,KLF11,KL…
GO:BP	negative regulation of protein metabolic process	GO:0051248	2.89466e-14	ABL1,ADAR,ADARB1,ADIPOQ,AIDA,ANGPT1,ARPP19,ATG14,ATG5,AZIN1,BMP7,C9ORF72,CAMK2N1,CAMK2N2,CAST,CBL,CBLB,CD276,CDYL,CHORDC1,CNOT6L,CNOT7,CPEB1,CPEB3,CPEB4,CRKL,CYLD,DEDD,DERL3,DGKQ,DHCR24,DLG1,DNAJC3,DUSP10,DUSP6,DUSP7,EDN1,EDNRB,EIF2AK1,ERRFI1,F2RL1,FAM122A,FAM129A,FBXO5,FKTN,FMR1,FRY,FURIN,GHR,GIGYF2,GRIN2A,H2AFY,HIPK2,HMG20A,HMGCR,HYAL2,IGF1,IGF1R,INHBB,IREB2,ITCH,ITGAV,ITM2B,ITM2C,ITPRIP,JARID2…
GO:BP	regulation of response to stress	GO:0080134	3.82428e-14	ABL1,ABR,ACTR2,ADAMTS18,ADAR,ADIPOQ,ADRA2A,AIDA,ANKRD6,ANO6,ARFGEF1,AXL,BCLAF1,BRAF,BRE,CD276,CDK6,CHORDC1,CLASP1,CLOCK,CNOT7,COLEC12,CRK,CYLD,DDAH1,DERL3,DLG1,DNAJC3,DUSP10,DYRK1A,EDAR,EDEM1,EDN1,EFHD1,EIF2AK1,ELMOD2,ERCC4,ERP29,EYA1,EYA2,EYA3,EYA4,F2RL1,FAM105B,FAM168A,FBXO5,FIGNL2,FKTN,FLT4,FMR1,FZD10,FZD4,GCH1,GHR,H2AFY,HIPK2,HOPX,HSF1,HYAL2,IGF1,IGF1R,IL20RB,INSIG1,IRF4,ITCH,KLHDC10,KREMEN1,…
GO:BP	negative regulation of transcription, DNA-templated	GO:0045892	3.89906e-14	ACVR2B,ADIPOQ,AGBL4,ATAD2B,ATOH8,ATRX,ATXN1,ATXN1L,BASP1,BCL11A,BCLAF1,BEND3,BMP6,BMP7,CBFA2T2,CBFA2T3,CBFB,CBX5,CBX7,CCNE1,CDK6,CLOCK,CNOT7,CPEB3,CREB1,CUL3,CUX1,DEDD,DLG1,DLL4,E2F3,E2F8,EDN1,EDNRB,EGR1,ELK4,ETV3,FGF9,FGFR1,FOXF2,FOXG1,FOXL2,FOXO3,FOXP2,GABPA,GATAD2B,GZF1,H1FX,H2AFY,HDAC1,HES1,HIC1,HIF1AN,HIPK2,HMG20A,HNRNPU,HOPX,HOXB13,HSF1,ID2,JARID2,JAZF1,KDM2A,KDM2B,KDM5A,KLF10,KLF11,KLF5,LG…
GO:BP	regulation of hydrolase activity	GO:0051336	3.91723e-14	ABL1,ABL2,ABR,ACAP2,ADCYAP1,ADRB1,AGAP3,AGFG1,AMOT,ANTXR1,ARF4,ARFGEF1,ARHGAP1,ARHGAP12,ARHGAP17,ARHGAP19,ARHGAP26,ARHGEF12,ARPP19,ASAP2,ATP1B1,ATP1B3,CASP8AP2,CASR,CAST,CCL20,CHN2,CRK,CRKL,CSRNP3,DHCR24,DNAJA2,DNAJC19,DNAJC9,DOCK5,ELFN2,ELMOD2,EPHA3,EPHA5,EPHA7,F2RL1,F3,FAM122A,FGFR1,FGFR3,FLT1,FNTA,FOXL2,FURIN,FZD10,GIT1,GIT2,GNA13,HDAC1,HIP1,HTT,ITGA6,KDM5A,KIAA0430,LEPR,LGMN,LLGL2,LRRK2,MAPK1…
GO:BP	regulation of catabolic process	GO:0009894	5.90347e-14	ADRA2A,ATG5,ATG7,AZIN1,BMF,BOLL,C9ORF72,CALCR,CISD2,CNOT6L,CNOT7,CPEB3,CSDC2,CSNK1E,DAP,DCP2,DEDD,DERL3,DISC1,DNM1L,DTL,EDEM1,EGF,ELAVL1,ERCC4,FAM122A,FAP,FBXL2,FBXL20,FBXO22,FEZ1,FEZ2,FMR1,FOXF2,FOXO3,FURIN,FYCO1,FZR1,GIGYF2,GRIN2A,GRSF1,GSK3B,HECW2,HIPK2,HMGCR,HNRNPU,HTT,IDH1,IGF1,IRS1,ITCH,LEPR,LRRK2,MAD2L1,MAPKAPK2,MDM4,MFN2,MTMR9,MYLIP,N4BP1,NANOS1,NEDD4,NRG1,OPHN1,P2RX7,PAPD4,PDE3B,PIP4K2A,…
GO:BP	inorganic ion transmembrane transport	GO:0098660	7.82894e-14	ABL1,ANKH,ANO1,ANO6,AQP1,ATG5,ATP1B1,ATP1B3,ATP2B2,ATP2B4,ATP2C1,ATP5B,ATP5C1,ATP6V1B2,ATP6V1C1,ATP7A,BEST3,BEST4,CACHD1,CACNA1B,CACNA1C,CACNA1E,CACNB1,CACNB2,CACNB4,CASQ2,CFTR,CLCN3,CLCN4,CLCN5,CLIC5,CNGA2,CNNM2,CNNM4,COX7C,DLG1,EHD3,GABRB2,GABRB3,GRIN2A,GRIN3A,HECW2,HPCA,HTR2C,HTT,ITGAV,JPH1,KCNA4,KCNA6,KCNC1,KCNC4,KCND1,KCNE4,KCNG3,KCNH1,KCNH8,KCNIP4,KCNJ12,KCNJ16,KCNJ2,KCNK2,KCNK3,KCNMA1,KCNM…
GO:BP	modification-dependent macromolecule catabolic process	GO:0043632	9.15874e-14	AGAP3,ARMC8,ATXN3,CBL,CHFR,CLOCK,CSNK1E,CUL1,CUL3,CUL5,CYLD,DERL3,DISC1,DTL,EDEM1,EGF,ERLIN2,FAM122A,FBXL16,FBXL17,FBXL2,FBXL20,FBXO22,FBXO44,FBXO8,FOXF2,FOXRED2,FZR1,GSK3B,HECW2,HERC2,HIPK2,ITCH,KCTD17,KCTD21,KLHL20,KLHL25,KLHL3,KLHL8,LRRK2,MAEA,MAN1B1,MYLIP,N4BP1,NDFIP1,NEDD4,NHLRC2,NTAN1,OTUD7B,PCBP2,PCYOX1,PRICKLE1,PSMA1,PTK2B,RAD23B,RBBP6,RNF111,RNF144B,RNF146,RNF150,RNF165,RNF185,RNF19A,RNF…
GO:BP	organonitrogen compound catabolic process	GO:1901565	2.52942e-13	ABAT,ADRA2A,AGAP3,AOX1,ARMC8,ATG7,ATXN3,AZIN1,BACE1,CBL,CHFR,CHIA,CLOCK,CSNK1E,CUL1,CUL3,CUL5,CYLD,DDAH1,DEDD,DENND3,DERL3,DISC1,DNAJC3,DTL,EDEM1,EGF,ENPEP,ENPP2,ERAP1,ERLIN2,FAM122A,FAP,FBXL16,FBXL17,FBXL2,FBXL20,FBXO22,FBXO44,FBXO8,FOXF2,FOXRED2,FURIN,FZR1,GDA,GLDC,GOT2,GRIN2A,GSK3B,HDC,HECW2,HERC2,HINT2,HIPK2,HMGCR,HYAL2,HYAL3,IGF1,ITCH,KCTD17,KCTD21,KLHL20,KLHL25,KLHL3,KLHL8,LGMN,LRRK2,LRTOMT…
GO:BP	hematopoietic or lymphoid organ development	GO:0048534	3.01755e-13	ABL1,ADAR,ADD2,ADIPOQ,AGPAT5,ANGPT1,ARL11,ASXL1,ATG5,ATXN1L,AXL,AZI2,BRAF,C12ORF29,CACNB4,CALCR,CAMK4,CASP3,CBFB,CDK6,CREB1,CRKL,CSF1,CTLA4,CYLD,DLL4,DUSP10,EGR1,EGR3,EIF2AK1,EPAS1,F2RL1,FLVCR1,FSHB,GAB3,GABPA,HES1,HYAL2,ID2,IL6,INHBA,IREB2,IRF4,ITFG2,JAG1,JAG2,JARID2,KITLG,KLF10,KLF13,L3MBTL3,LEPR,LRRK1,MAEA,MAPK14,MEF2C,MKNK2,MYH9,MYSM1,NF1,NHEJ1,NRARP,OSTM1,PAFAH1B1,PAPD4,PAX1,PBX1,PGM3,PICALM…
GO:BP	proteolysis involved in cellular protein catabolic process	GO:0051603	3.10639e-13	AGAP3,ARMC8,ATXN3,CBL,CHFR,CLOCK,CSNK1E,CUL1,CUL3,CUL5,CYLD,DERL3,DISC1,DNAJC3,DTL,EDEM1,EGF,ERLIN2,FAM122A,FAP,FBXL16,FBXL17,FBXL2,FBXL20,FBXO22,FBXO44,FBXO8,FOXF2,FOXRED2,FZR1,GSK3B,HECW2,HERC2,HIPK2,ITCH,KCTD17,KCTD21,KLHL20,KLHL25,KLHL3,KLHL8,LGMN,LRRK2,MAEA,MAN1B1,MYLIP,N4BP1,NDFIP1,NEDD4,NHLRC2,NTAN1,OPHN1,OTUD7B,PCBP2,PCYOX1,PRICKLE1,PSMA1,PSME4,PTK2B,RAD23B,RBBP6,RHBDD1,RNF111,RNF144B,RNF…
GO:BP	regulation of cellular localization	GO:0060341	3.31005e-13	ABL1,ADAM10,ADCY1,ADCY6,ADIPOQ,ADRA2A,ANGPT1,ANO1,ARC,ATG5,BRAF,BTBD9,C2CD2L,CACNB2,CACNB4,CASQ2,CCNE1,CCNE2,CD2AP,CDH1,CDK1,CFTR,CPLX2,CRKL,CSNK1E,CYLD,DERL3,DGKQ,DLG1,EDEM1,EGF,EPHA3,EPHA5,ERBB4,FBXL20,FERMT1,GCG,GPC4,GRIN3A,H2AFY,HNRNPU,HTT,HYAL2,INSIG1,ITGA3,ITGB3,KCNC4,LDLRAP1,LEPROT,LRP4,LRRC15,LRRK2,MAP1B,MAPK14,MEF2C,MRAP2,MYO5A,NAPB,NEDD4,NF1,NF2,NOS1,NPSR1,NUS1,OPHN1,OTUD7B,P2RX7,PARP1,…
GO:BP	hemopoiesis	GO:0030097	4.2253e-13	ABL1,ADAR,ADD2,ADIPOQ,AGPAT5,ANGPT1,ARL11,ASXL1,ATG5,ATXN1L,AXL,AZI2,BRAF,C12ORF29,CALCR,CAMK4,CASP3,CBFB,CDK6,CREB1,CSF1,CTLA4,CYLD,DLL4,DUSP10,EGR1,EGR3,EIF2AK1,EPAS1,F2RL1,FLVCR1,FSHB,GAB3,GABPA,HES1,HYAL2,ID2,IL6,INHBA,IREB2,IRF4,ITFG2,JAG1,JAG2,KITLG,KLF10,KLF13,L3MBTL3,LEPR,LRRK1,MAEA,MAPK14,MEF2C,MKNK2,MYH9,MYSM1,NF1,NHEJ1,NRARP,OSTM1,PAFAH1B1,PAPD4,PAX1,PBX1,PGM3,PICALM,PIP4K2A,PKNOX1,PPP…
GO:BP	axon development	GO:0061564	4.33578e-13	ABL1,ADARB1,ADCY1,BMP7,BMPR2,BRAF,C9ORF72,CNP,CNTN2,CNTN4,COL25A1,CREB1,DCX,DPYSL2,DPYSL5,DSCAM,EFNA5,EFNB2,EGFLAM,EPHA3,EPHA5,EPHA7,FLRT2,FZD3,GOLGA4,KIF13B,KIF3A,KREMEN1,LHX2,LPAR3,LRP4,MACF1,MAP1B,MAP6,MATN2,NEFL,NFIB,NIN,NPTX1,NR4A3,NRP1,NTRK2,NTRK3,PAFAH1B1,PAK3,PICALM,PLP1,PLXNA1,PLXNA2,PLXNA4,PLXNC1,PTPN11,PTPRO,PTPRS,RAB8A,RGMA,RHOBTB3,RHOG,RND2,RNF165,ROBO1,RTN4R,RUFY3,SEMA3A,SEMA3C,SEMA…
GO:BP	cellular homeostasis	GO:0019725	4.90097e-13	ABL1,ABL2,ADCY6,ADRA2A,ANO1,ANO6,ANXA7,ATG5,ATOX1,ATP13A3,ATP1B1,ATP1B3,ATP2B2,ATP2B4,ATP5B,ATP7A,AXL,BMP6,C2CD2L,CACNB2,CACNB4,CALB2,CALCR,CASQ2,CASR,CDH23,CFTR,CHMP2B,CLCN3,CLN6,DISC1,DMXL1,DNA2,DNAJC16,EDN1,EPHA5,F2RL1,GALR1,GCG,GPR12,GPR65,GRIN2A,HK2,HKDC1,HTR2C,HTT,IGF1R,IREB2,JPH1,KCNMA1,KCTD7,LRRK2,MYO5A,NDFIP1,NHLRC2,NPSR1,ORMDL3,P2RX7,PDPK1,PKD2,PLCB4,PLCG1,PLCL1,PPP3CB,PPT1,PRKAA1,PRKAA…
GO:BP	small GTPase mediated signal transduction	GO:0007264	4.9729e-13	ABCA1,ABL1,ABR,AKAP13,AMOT,ARFGEF1,ARFGEF2,ARHGAP19,ARHGAP26,ARHGEF11,ARHGEF12,ARHGEF17,ARHGEF37,ARHGEF6,ARL3,BRAP,CBL,CD2AP,CDC42EP3,CDC42SE1,CHN2,CUL3,CYTH3,DOCK10,DOCK5,DOCK7,ELMO1,F2RL1,FARP1,FBXO8,FGD4,GCLM,GNA13,GPR65,IGF1,ITGA3,ITSN1,KITLG,KPNB1,KRAS,KSR2,MCF2L,MFN2,MMD2,MRAS,NF1,NRG1,NRP1,OPHN1,PLEKHG7,RAB14,RAB22A,RAB23,RAB31,RAB32,RAB33B,RAB38,RAB3B,RAB3C,RAB4A,RAB5C,RAB8A,RAB8B,RAB9B,R…
GO:BP	cellular protein catabolic process	GO:0044257	5.80565e-13	AGAP3,ARMC8,ATXN3,CBL,CHFR,CLOCK,CSNK1E,CUL1,CUL3,CUL5,CYLD,DENND3,DERL3,DISC1,DNAJC3,DTL,EDEM1,EGF,ERLIN2,FAM122A,FAP,FBXL16,FBXL17,FBXL2,FBXL20,FBXO22,FBXO44,FBXO8,FOXF2,FOXRED2,FURIN,FZR1,GSK3B,HECW2,HERC2,HIPK2,ITCH,KCTD17,KCTD21,KLHL20,KLHL25,KLHL3,KLHL8,LGMN,LRRK2,MAEA,MAN1B1,MYLIP,N4BP1,NDFIP1,NEDD4,NHLRC2,NTAN1,OPHN1,OTUD7B,PCBP2,PCYOX1,PPT1,PRICKLE1,PSMA1,PSME4,PTK2B,RAD23B,RBBP6,RHBDD1,…
GO:BP	regulation of organelle organization	GO:0033043	5.81008e-13	ABL1,ACTR2,ADD2,ARFGEF1,ARHGAP17,ARPC4,ATAD2B,ATG5,ATMIN,ATRX,BAIAP2,BICD2,BMP7,BRAF,C9ORF72,CAMSAP1,CAPZA1,CCDC88A,CCP110,CD2AP,CDC14B,CDC27,CDC42EP3,CHMP2B,CHORDC1,CLASP1,CNOT6,CNOT6L,CRK,CUL3,CYLD,DCP2,DDHD1,DDHD2,DLG1,DNM1L,DYNC1LI1,DYRK1A,EDN1,EFNA5,EGF,EHD3,EPHA3,EPHA5,ERCC4,F2RL1,FAM179B,FBXO5,FEZ1,FEZ2,FMN1,FMR1,FYCO1,FZD10,FZR1,G3BP2,GCG,GLYR1,GMFB,GSK3B,H1FX,H2AFY,HECW2,HNRNPU,HTT,IGF1,…
GO:BP	positive regulation of cell population proliferation	GO:0008284	6.13858e-13	ABL1,ADAM10,ATXN1L,BMP6,BMPR2,CD274,CD276,CDC7,CDK6,CNOT6,CNOT6L,CNOT7,CRKL,DISC1,DLG1,DLL4,E2F3,EDN1,EGF,EGR3,EIF5A2,ERBB4,ESM1,ESRP2,EYA1,F3,FBXO5,FGF1,FGF2,FGF6,FGF9,FGFR1,FGFR3,FLT4,FOXP2,FZD3,FZR1,GDF9,GRK5,HDAC1,HES1,HIPK1,HIPK2,HMX2,HNRNPU,HSF1,ID2,IGF1,IGF1R,IL6R,IL6ST,ITGA4,ITGAV,ITGB3,KIF3A,KITLG,KRAS,LDLRAP1,LGMN,LHX2,LIFR,LRP2,MAPK14,MEF2C,MFN2,MYD88,NF1,NR4A3,NRARP,NRG1,NTRK2,NTRK3,P…
GO:BP	epithelial cell differentiation	GO:0030855	7.87589e-13	ABL1,ACVR1,ACVR2B,ADAM9,ADIPOQ,ANXA7,ATOH8,ATRX,BMP6,BMP7,BMPR2,CASP3,CBFA2T2,CCM2,CDK1,CDK6,CEP63,CLIC5,CLOCK,CLRN1,COL15A1,CPT1A,CREB1,DLG5,E2F8,ERRFI1,F2RL1,FGF2,FGFR1,FLNB,FNDC3A,FOXL2,FZD2,FZR1,H2AFY,HDAC1,HES1,HNRNPH3,HOXB13,HOXB5,JAG1,JAG2,KLF5,LECT1,LRTOMT,MAF,MAFG,MEF2C,MYD88,NEUROD1,NF2,NFIB,NKX2-2,NR5A2,NRG1,NTRK3,ONECUT2,OPHN1,PAFAH1B1,PCDH15,PDPK1,PGR,PPP3R1,PROM1,PTCH1,PTK7,PTPRO,PT…
GO:BP	peptide secretion	GO:0002790	8.18561e-13	ABCA1,ABL1,ACVR2B,ADAM9,ADCY6,ADCYAP1,ADRA2A,ANGPT1,ANO1,AQP1,ARFIP1,ATG5,C2CD2L,CD276,CD2AP,CFTR,CHUK,CLOCK,CPE,CRH,EDN1,EPHA5,ERP29,F2RL1,FERMT1,FRMD4A,GCG,GHR,GLUD1,GNPTAB,HMGCR,HNF1A,HYAL2,ICA1,IGF1,ILDR1,INHBB,IRS1,ITGAV,LGR4,LPL,MAPK14,MAPKBP1,MIA3,MYO5A,NEUROD1,NOV,NR3C1,NR3C2,P2RX7,PAFAH1B1,PANX1,PPID,PPP3CB,PRKCA,PTPN11,PTPRN,PTRF,RAB11FIP2,RAB3B,RAB3C,RAB8A,RAB8B,RAF1,RASGRP1,RASL10B,RF…
GO:BP	behavior	GO:0007610	8.87415e-13	ACE2,ADARB1,ADCY1,ADCY6,ARC,ARCN1,ARF4,ARRDC3,ATXN1L,BDNF,BRAF,BTBD9,CACNA1B,CACNB4,CAMK4,CCND2,CDH23,CLN6,CNP,CNTN2,CREB1,CRH,CRTC1,DDHD2,DRD5,DSCAM,EGR1,ETV5,FBXL20,FOXP2,FZD4,GATM,GHR,GIGYF2,GMFB,GRIN2A,HIPK2,HMGCR,HOMER1,HOXD10,HRH1,HTR2C,HTT,ID2,ITGA3,KRAS,LEPR,LGMN,LHX8,LRRK2,MAFG,MEF2C,MRAP2,MYO5A,NF1,NR4A3,NRG1,NTAN1,NTRK2,PAFAH1B1,PAX5,PCDH15,PCDH17,PEX13,PICALM,PPP3CB,PPT1,PRKAA1,PRKAR2…
GO:BP	synaptic signaling	GO:0099536	9.1566e-13	ABL1,ABR,ADARB1,ADCY1,ADIPOQ,ARC,BAIAP2,BDNF,BRAF,CACNA1B,CACNA1E,CACNB1,CACNB2,CACNB4,CNTN2,CPLX2,CRH,CRKL,CYP46A1,DAGLA,DGKB,DGKE,DLG1,DLGAP1,DLGAP2,DRD5,EDN1,EGR3,ERC2,ETV5,FBXL20,GABRB2,GABRB3,GHR,GJC1,GRIA2,GRIA4,GRIK3,GRIN2A,GRIN3A,HOMER1,HRH1,HTR1F,HTR2C,KCNC4,KRAS,LGMN,LIN7C,LRFN2,LRRK2,LRRTM2,MEF2C,MYO5A,NAPB,NETO1,NF1,NLGN4X,NOS1,NRG1,NTRK2,OPHN1,P2RX7,PACSIN2,PAFAH1B1,PCDH17,PFN2,PLCG1…
GO:BP	trans-synaptic signaling	GO:0099537	1.34336e-12	ABL1,ABR,ADARB1,ADCY1,ADIPOQ,ARC,BAIAP2,BDNF,BRAF,CACNA1B,CACNA1E,CACNB1,CACNB2,CACNB4,CNTN2,CPLX2,CRH,CYP46A1,DAGLA,DGKB,DGKE,DLG1,DLGAP1,DLGAP2,DRD5,EDN1,EGR3,ERC2,ETV5,FBXL20,GABRB2,GABRB3,GHR,GJC1,GRIA2,GRIA4,GRIK3,GRIN2A,GRIN3A,HOMER1,HRH1,HTR1F,HTR2C,KCNC4,KRAS,LGMN,LIN7C,LRFN2,LRRK2,LRRTM2,MEF2C,MYO5A,NAPB,NETO1,NF1,NLGN4X,NOS1,NTRK2,OPHN1,P2RX7,PACSIN2,PAFAH1B1,PCDH17,PFN2,PLCG1,PLCL1,PPP…
GO:BP	brain development	GO:0007420	1.48008e-12	ABL1,ABR,AQP1,ARCN1,ATRN,ATRX,ATXN1L,AXL,BMP7,CNTN2,CREB1,CRK,CRKL,DCX,DISC1,DLG5,DPYSL2,EFHC1,EGF,ENPP2,EPHA5,EPHA7,ERBB4,FGF2,FGF9,FGFR1,FOXO3,FOXP2,FZD3,FZD4,HDAC1,HES1,HMX2,HOOK3,ID2,IMMP2L,INHBA,KDM2B,KIF3A,KLHL17,KRAS,LHX2,LHX8,LRP2,LRRK2,NANOS1,NDE1,NEUROD1,NF1,NF2,NFIB,NIN,NR3C1,NR3C2,NR4A3,NRG1,NRP1,NTRK2,OPHN1,PAFAH1B1,PAX5,PDCD2,PEX13,PLXNA2,PLXNA4,PPT1,PTCH1,PTPN11,PTPRS,RERE,ROGDI,RT…
GO:BP	immune system development	GO:0002520	1.56992e-12	ABL1,ADAR,ADD2,ADIPOQ,AGPAT5,ANGPT1,ARL11,ASXL1,ATG5,ATXN1L,AXL,AZI2,BRAF,C12ORF29,CACNB4,CALCR,CAMK4,CASP3,CBFB,CDK6,CREB1,CRKL,CSF1,CTLA4,CYLD,DLL4,DUSP10,EGR1,EGR3,EIF2AK1,EPAS1,F2RL1,FLVCR1,FSHB,GAB3,GABPA,HES1,HYAL2,ICOS,ID2,IL6,INHBA,IREB2,IRF4,ITCH,ITFG2,JAG1,JAG2,JARID2,KITLG,KLF10,KLF13,L3MBTL3,LEPR,LRRK1,MAEA,MAPK14,MEF2C,MKNK2,MYH9,MYSM1,NBN,NF1,NHEJ1,NRARP,OSTM1,PAFAH1B1,PAPD4,PAX1,PB…
GO:BP	positive regulation of transport	GO:0051050	1.61328e-12	ABCA1,ABL1,ABR,ACE2,ADAM9,ADIPOQ,ANGPT1,ANKFY1,ANO1,ANO6,ARC,ATG5,ATP1B1,AZIN1,BMP6,BMP7,C1QTNF2,C2CD2L,CACNB2,CACNB4,CBL,CD276,CD2AP,CDH1,CFTR,CHUK,CLASP1,CREB1,CRH,DAB2,DLG1,EDEM1,EDN1,EGF,EHD3,F2RL1,FERMT1,FGFR1,FMR1,FOXL2,FRMD4A,GALR1,GCG,GHR,GLUD1,GSK3B,HIP1,HOMER1,HTT,HYAL2,IGF1,ILDR1,INHBB,IRS1,KCTD7,LDLRAP1,LIPG,LPL,LRAT,LRTOMT,MAPK14,MIB1,MYLK,NEDD4,NPSR1,NR4A3,OSBPL8,P2RX7,PANX1,PDPK1,P…
GO:BP	embryonic organ morphogenesis	GO:0048562	1.90506e-12	ABR,ACVR1,BMP7,CCDC40,CHST11,CLIC5,CLRN1,DLG1,EDN1,EFEMP1,EYA1,FBN2,FGF9,FGFR1,FLVCR1,FOXF2,FOXL2,FZD2,FZD3,HES1,HIPK1,HIPK2,HMX2,HOXA11,HOXB5,HOXB6,HOXD10,ID2,IGF1,INSIG1,INSIG2,IRX5,KDM2B,KIF3A,LBX1,LRIG1,LRIG3,MDFI,MEF2C,MIB1,MTHFD1L,NEUROD1,NR4A3,PAX5,PCDH15,PKD2,PRRX1,PTK7,PTPRQ,ROR2,RUNX2,SOX21,SOX9,SP3,SRF,STRA6,SUFU,TBR1,TCF21,TGFBR2,TSHR,TTC39C,USH1G,WNT11,YAP1
GO:BP	positive regulation of locomotion	GO:0040017	2.00746e-12	ABL1,ACVR1,ADAM10,ADAM9,ADRA2A,AMOTL1,ANGPT1,ANO6,AQP1,ATOH8,ATP5B,BMP7,BMPR2,CAPN7,CCBE1,CCL20,CHMP2B,CLASP1,COL1A1,CRKL,CXCL12,DOCK5,DSCAM,EDN1,EGF,ENPP2,F2RL1,FBXO5,FGF1,FGF2,FGFR1,FLT1,FLT4,IGF1,IGF1R,ITGA6,ITGAV,ITGB3,KITLG,LGMN,LRRC15,MAP2K3,MAPK14,MOSPD2,MYLK,NR4A3,NRP1,NTRK3,NUS1,ONECUT2,PDPK1,PLCG1,PPM1F,PRKCA,PTK2B,PTP4A1,PTRF,RHOB,RHOJ,ROR2,RUFY3,SASH1,SEMA3A,SEMA3C,SEMA3D,SEMA4B,SEMA4…
GO:BP	regulation of MAPK cascade	GO:0043408	2.86852e-12	ABL1,ADAM9,ADCYAP1,ADIPOQ,ADRA2A,AIDA,ANGPT1,ANKRD6,BMP6,BMP7,BMP8A,BMPER,BRAF,C1QTNF2,CAMK2N1,CCL20,CDK12,CRKL,CYLD,DLG1,DSTYK,DUSP10,DUSP6,DUSP7,EDAR,EDN1,EGF,EPHA7,ERBB4,ERP29,F2RL1,FGF1,FGF2,FGFR1,FGFR3,FKTN,FLT1,FLT4,FZD10,FZD4,GCG,GDF9,GHR,HIPK2,HMGCR,HYAL2,IGF1,IGF1R,INHBA,INHBB,ITCH,KITLG,KLHDC10,LEFTY2,LEMD2,LPAR3,LRRK2,MAGI3,MAP2K3,MAP2K4,MAP2K6,MAP3K12,MAP4K3,MID1,MYD88,NBR1,NF1,NF2,NR…
GO:BP	transmembrane receptor protein tyrosine kinase signaling pathway	GO:0007169	3.19191e-12	ABL1,ADAMTS3,ADIPOQ,ADRA2A,AFAP1L2,ANGPT1,AXL,BDNF,CBL,CBLB,CCBE1,CEP57,CRK,CRKL,DDR1,DGKQ,DSTYK,EFEMP1,EFNA5,EFNB2,EGF,EPHA3,EPHA5,EPHA7,ERBB4,ERRFI1,ESM1,F3,FGF1,FGF2,FGF6,FGF9,FGFR1,FGFR3,FLRT2,FLT1,FLT4,FOXO3,FZD4,GIGYF2,GRB10,GSK3B,HIP1,IGF1,IGF1R,IRS1,ITGB3,LECT1,LEPROT,LGMN,MAPK14,MAPKAPK2,NEDD4,NR4A3,NRG1,NRP1,NTRK2,NTRK3,NUS1,OSBPL8,PDK4,PDPK1,PELO,PHIP,PIK3R1,PIK3R3,PLCG1,PLEKHA1,PRKCB,…
GO:BP	cellular lipid metabolic process	GO:0044255	3.46642e-12	ABCD3,ABHD2,ACACA,ACOX3,ADH5,ADIPOQ,AGPAT5,AGPS,ALG2,ALG6,AMBRA1,ATG14,B4GALT3,C1QTNF2,CBR4,CDS1,CERS6,CHKA,CISH,CLN6,COL4A3BP,CPT1A,CROT,DAGLA,DDHD2,DGKB,DGKD,DGKE,DGKG,DGKQ,DHRS3,ECHDC1,EDN1,ELOVL4,ELOVL5,ENPP2,ERLIN2,FAM126A,FGFR3,FLT1,GAL3ST1,GGPS1,GPAM,GPCPD1,HMGCR,HNF1A,HPGD,IDH1,IMPAD1,INPP4A,INSIG1,INSIG2,IP6K3,IRS1,ITGB8,KDSR,LCLAT1,LEPR,LPCAT2,LPGAT1,LPL,LRAT,LSS,MAPK14,MECR,MLYCD,MTMR2…
GO:BP	Ras protein signal transduction	GO:0007265	3.49685e-12	ABCA1,ABL1,ABR,AKAP13,ARFGEF1,ARFGEF2,ARHGEF11,ARHGEF12,ARHGEF17,ARHGEF37,ARHGEF6,BRAP,CBL,CDC42EP3,CDC42SE1,CUL3,CYTH3,ELMO1,F2RL1,FARP1,FBXO8,FGD4,GNA13,GPR65,IGF1,ITGA3,ITSN1,KITLG,KPNB1,KRAS,KSR2,MCF2L,MFN2,MMD2,MRAS,NF1,NRG1,NRP1,OPHN1,PLEKHG7,RAB14,RAB22A,RAB23,RAB31,RAB32,RAB33B,RAB38,RAB3B,RAB3C,RAB4A,RAB5C,RAB8A,RAB8B,RAB9B,RALGPS1,RAP1A,RAP2B,RAP2C,RAPGEF2,RASA1,RASGRF2,RASGRP1,RASGRP3,…
GO:BP	regulation of transmembrane transport	GO:0034762	3.5105e-12	ABL1,ADIPOQ,ANO6,ARC,ATG5,ATP1B1,AZIN1,C1QTNF2,CACNA1B,CACNA1C,CACNA1E,CACNB1,CACNB2,CACNB4,CASQ2,CFTR,CLIC5,CRH,CTTNBP2NL,DLG1,EDN1,EHD3,GRB10,HECW2,HOMER1,HPCA,HTT,IGF1,IRS1,KCNA4,KCNA6,KCNC1,KCNC4,KCND1,KCNE4,KCNG3,KCNH1,KCNH8,KCNIP4,KCNJ12,KCNJ16,KCNJ2,KCNMA1,KCNV1,MAPK14,MEF2C,MYO5A,NEDD4,NPSR1,NR4A3,OSBPL8,P2RX7,PDPK1,PKD2,PLCG1,PRKCB,PTK2B,PTPN11,PTPN3,RHOQ,SCN2A,SCN3A,SCN3B,SCN4A,SCN4B,SC…
GO:BP	ion homeostasis	GO:0050801	3.59018e-12	ABCA1,ABL1,ABL2,ADCY6,ANXA7,ATG5,ATOX1,ATP13A3,ATP1B1,ATP1B3,ATP2B2,ATP2B4,ATP5B,ATP7A,BMP6,BTBD9,CACNB2,CACNB4,CALB2,CALCR,CASQ2,CASR,CDH23,CFTR,CLN6,CNNM2,CNNM4,DISC1,DMXL1,EDN1,EDNRB,EIF2AK1,EPAS1,F2RL1,FAM20A,GALR1,GPR12,GPR65,GRIN2A,HEPHL1,HTR2C,HTT,HYAL2,IREB2,JPH1,KCNMA1,KCTD7,KLHL3,LIPG,LRRK2,MYO5A,NDFIP1,NPSR1,P2RX7,PDK4,PDPK1,PICALM,PKD2,PLCB4,PLCG1,PLCL1,PPT1,PRKCB,PTGDR,PTGER3,PTK2B,P…
GO:BP	vesicle organization	GO:0016050	3.77284e-12	ABCA1,AGFG1,ANKFY1,AQP1,ARFGEF2,BET1,CHMP2B,CREB1,CUL3,DNM3,EEA1,EXOC8,FAM109A,FBXO5,FNBP1L,HOOK3,INSIG1,P2RX7,PAFAH1B1,PI4K2A,PI4K2B,PICALM,PTPRN,RAB14,RAB22A,RAB32,RAB38,RAB8A,RAB8B,SAR1A,SAR1B,SEC23A,SNAP29,SNAPIN,SNX10,SNX19,SNX3,SNX33,SORT1,SPACA1,STAM,STX11,STX16,STX2,STX3,STX6,STX7,STXBP6,SYT1,TBPL1,TMED10,UVRAG,VAMP3,VAMP4,VAMP7,VAPA,VAV3,VPS4A,VPS4B,ZPBP2
GO:BP	inorganic cation transmembrane transport	GO:0098662	3.93113e-12	ABL1,ANO6,AQP1,ATG5,ATP1B1,ATP1B3,ATP2B2,ATP2B4,ATP2C1,ATP5B,ATP5C1,ATP6V1B2,ATP6V1C1,ATP7A,CACHD1,CACNA1B,CACNA1C,CACNA1E,CACNB1,CACNB2,CACNB4,CASQ2,CLCN3,CLCN4,CLCN5,CNGA2,CNNM2,CNNM4,COX7C,DLG1,EHD3,GRIN2A,GRIN3A,HECW2,HPCA,HTR2C,HTT,ITGAV,JPH1,KCNA4,KCNA6,KCNC1,KCNC4,KCND1,KCNE4,KCNG3,KCNH1,KCNH8,KCNIP4,KCNJ12,KCNJ16,KCNJ2,KCNK2,KCNK3,KCNMA1,KCNMB4,KCNN3,KCNQ5,KCNV1,MICU1,MYO5A,NCS1,NDUFA4,NE…
GO:BP	heart development	GO:0007507	5.60361e-12	ACVR1,ACVR2B,ADAMTS6,ALPK3,AP1B1,ARID2,ASXL1,ATG5,BMP7,BMPR2,CCDC40,CCM2,COL4A3BP,COL5A1,CPE,CREB1,CRKL,DLL4,DSG2,EDN1,ERBB4,EYA1,FGF9,FGFR1,FLRT2,FREM2,FZD2,GJA1,GJC1,HEG1,HES1,HNRNPU,HOPX,ID2,IGF1,JAG1,KIF3A,LBX1,LEMD2,LRP2,MAPK14,MEF2C,MIB1,MYH11,MYOCD,MYOM3,NEBL,NEDD4,NF1,NRG1,NRP1,NTRK3,PARVA,PKD2,PPP3CB,PPP3R1,PRICKLE1,PRKAR1A,PTCD2,PTCH1,PTK7,PTPN11,RBM24,ROBO1,RUNX2,RXRA,SALL4,SFRP2,SGCB,…
GO:BP	positive regulation of transferase activity	GO:0051347	6.36469e-12	ABL1,ACVR2B,ADAM9,ADCYAP1,ADIPOQ,ADRA2A,AMBRA1,ANGPT1,ARRDC3,ARRDC4,ATG14,C1QTNF2,CCNK,CCNT2,CCNY,CHTF8,CLSPN,CRH,CRKL,DBF4,DCUN1D1,DCUN1D3,DCUN1D4,DCUN1D5,DGKQ,DLG1,DSCC1,DSTYK,EDN1,EGF,ERP29,FAM20A,FGF1,FGF13,FGF2,FGFR1,FGFR3,FLT1,FZD10,FZD4,FZR1,GCG,GHR,GPRC5B,IGF1,ITSN1,KITLG,LPAR3,LRRK2,MAP2K3,MAP2K4,MAP2K6,MAP3K1,MAP3K12,MAP3K3,MAP4K3,MAP4K4,MAS1,MMD2,NBN,NEK1,NEK7,NRG1,NTRK3,OSBPL8,P2RX7,P…
GO:BP	axonogenesis	GO:0007409	6.86538e-12	ABL1,ADARB1,ADCY1,BMP7,BMPR2,BRAF,C9ORF72,CNP,CNTN2,CNTN4,COL25A1,CREB1,DCX,DPYSL2,DPYSL5,DSCAM,EFNA5,EFNB2,EGFLAM,EPHA3,EPHA5,EPHA7,FLRT2,FZD3,GOLGA4,KIF13B,KIF3A,LHX2,LPAR3,LRP4,MACF1,MAP1B,MAP6,MATN2,NEFL,NFIB,NIN,NPTX1,NR4A3,NRP1,NTRK2,NTRK3,PAFAH1B1,PAK3,PICALM,PLXNA1,PLXNA2,PLXNA4,PLXNC1,PTPN11,PTPRO,PTPRS,RAB8A,RHOBTB3,RHOG,RND2,RNF165,ROBO1,RTN4R,RUFY3,SEMA3A,SEMA3C,SEMA3D,SEMA4B,SEMA4G,S…
GO:BP	cellular chemical homeostasis	GO:0055082	7.02581e-12	ABL1,ABL2,ADCY6,ADRA2A,ANO1,ANXA7,ATG5,ATOX1,ATP13A3,ATP1B1,ATP1B3,ATP2B2,ATP2B4,ATP5B,ATP7A,BMP6,C2CD2L,CACNB2,CACNB4,CALB2,CALCR,CASQ2,CASR,CDH23,CFTR,CLN6,DISC1,DMXL1,EDN1,EPHA5,F2RL1,GALR1,GCG,GPR12,GPR65,GRIN2A,HK2,HKDC1,HTR2C,HTT,IGF1R,IREB2,JPH1,KCNMA1,KCTD7,LRRK2,MYO5A,NDFIP1,NPSR1,ORMDL3,P2RX7,PDPK1,PKD2,PLCB4,PLCG1,PLCL1,PPP3CB,PPT1,PRKAA1,PRKAA2,PRKCB,PTGDR,PTGER3,PTK2B,PTPRN,RAB11FIP2…
GO:BP	negative regulation of protein modification process	GO:0031400	7.9862e-12	ABL1,ADAR,ADARB1,ADIPOQ,AIDA,ANGPT1,ARPP19,ATG14,ATG5,BMP7,C9ORF72,CAMK2N1,CAMK2N2,CBL,CBLB,CDYL,CHORDC1,CRKL,CYLD,DGKQ,DLG1,DNAJC3,DUSP10,DUSP6,DUSP7,ERRFI1,F2RL1,FAM122A,FAM129A,FBXO5,FKTN,FRY,H2AFY,HMG20A,HMGCR,HYAL2,IGF1R,ITCH,ITPRIP,JARID2,KAT2B,KDM5A,KIAA1024,LEMD2,LRP6,LRRK1,LRRK2,MAD2L1,MTF2,MYOCD,N4BP1,NF1,NF2,NTRK3,P2RX7,PAFAH1B1,PAX5,PDPK1,PHACTR2,PKIA,PPM1E,PPM1F,PPP1R14C,PPP1R2,PPP4R…
GO:BP	cation homeostasis	GO:0055080	8.70931e-12	ABL1,ABL2,ADCY6,ANXA7,ATG5,ATOX1,ATP13A3,ATP1B1,ATP1B3,ATP2B2,ATP2B4,ATP5B,ATP7A,BMP6,BTBD9,CACNB2,CACNB4,CALB2,CALCR,CASQ2,CASR,CDH23,CFTR,CLN6,CNNM2,CNNM4,DISC1,DMXL1,EDN1,EDNRB,EIF2AK1,EPAS1,F2RL1,FAM20A,GALR1,GPR12,GPR65,GRIN2A,HEPHL1,HTR2C,HTT,HYAL2,IREB2,JPH1,KCNMA1,KCTD7,LRRK2,MYO5A,NDFIP1,NPSR1,P2RX7,PDK4,PDPK1,PICALM,PKD2,PLCB4,PLCG1,PLCL1,PPT1,PRKCB,PTGDR,PTGER3,PTK2B,RAB38,RHAG,ROGDI,S…
GO:BP	anterograde trans-synaptic signaling	GO:0098916	9.88521e-12	ABL1,ABR,ADARB1,ADCY1,ADIPOQ,ARC,BAIAP2,BDNF,BRAF,CACNA1B,CACNA1E,CACNB1,CACNB2,CACNB4,CNTN2,CPLX2,CRH,CYP46A1,DGKB,DGKE,DLG1,DLGAP1,DLGAP2,DRD5,EDN1,EGR3,ERC2,ETV5,FBXL20,GABRB2,GABRB3,GHR,GJC1,GRIA2,GRIA4,GRIK3,GRIN2A,GRIN3A,HOMER1,HRH1,HTR1F,HTR2C,KCNC4,KRAS,LGMN,LIN7C,LRFN2,LRRK2,LRRTM2,MEF2C,MYO5A,NAPB,NETO1,NF1,NLGN4X,NTRK2,OPHN1,P2RX7,PACSIN2,PAFAH1B1,PCDH17,PFN2,PLCG1,PLCL1,PPP3R1,PPT1,PR…
GO:BP	chemical synaptic transmission	GO:0007268	9.88521e-12	ABL1,ABR,ADARB1,ADCY1,ADIPOQ,ARC,BAIAP2,BDNF,BRAF,CACNA1B,CACNA1E,CACNB1,CACNB2,CACNB4,CNTN2,CPLX2,CRH,CYP46A1,DGKB,DGKE,DLG1,DLGAP1,DLGAP2,DRD5,EDN1,EGR3,ERC2,ETV5,FBXL20,GABRB2,GABRB3,GHR,GJC1,GRIA2,GRIA4,GRIK3,GRIN2A,GRIN3A,HOMER1,HRH1,HTR1F,HTR2C,KCNC4,KRAS,LGMN,LIN7C,LRFN2,LRRK2,LRRTM2,MEF2C,MYO5A,NAPB,NETO1,NF1,NLGN4X,NTRK2,OPHN1,P2RX7,PACSIN2,PAFAH1B1,PCDH17,PFN2,PLCG1,PLCL1,PPP3R1,PPT1,PR…
GO:BP	regulation of protein serine/threonine kinase activity	GO:0071900	1.08526e-11	ABL1,ADAM9,ADIPOQ,ADRA2A,AIDA,BMP7,C1QTNF2,CCND2,CCNE1,CCNE2,CCNG1,CCNI2,CCNJ,CCNJL,CCNK,CCNL1,CCNT2,CCNY,CDK12,CHORDC1,CRKL,DBF4,DUSP10,DUSP6,DUSP7,EDN1,EGF,ERP29,FAM20A,FGF1,FGF2,FGFR1,FLT1,FZD10,FZD4,GHR,H2AFY,HMGCR,HTT,HYAL2,IGF1,IGF1R,KAT2B,KITLG,LPAR3,LRP6,LRRK2,MAP2K3,MAP2K4,MAP2K6,MAP3K12,MAP4K3,NF1,NRG1,NTRK3,P2RX7,PAK3,PARP16,PARP8,PDE5A,PKD2,PKIA,PRKAR1A,PRKAR2B,PTPN11,PTPRJ,RAF1,RAPGE…
GO:BP	developmental process involved in reproduction	GO:0003006	1.17146e-11	ABHD2,ACVR1,AGFG1,ATRX,AXL,BMP6,BMP7,BOLL,BRIP1,CDYL,CEP57,CFTR,CRKL,DHCR24,DLG1,FANCF,FBXO5,FGF9,FNDC3A,FOXF2,FOXL2,FOXO3,FSHB,FZD4,GAS2,GDF9,HNF1A,HOXA11,HOXB13,IGF1,IMMP2L,INHBA,INHBB,IRX5,KIAA0430,KITLG,LEPR,LGR4,LHFPL2,LHX8,LRP2,PAFAH1B1,PDE5A,PGR,PHLDA2,PLEKHA1,PSME4,PTGDR,PTPN11,QKI,RHBDD1,RHOBTB3,ROR2,RPS6KB1,RXRA,SEMA3A,SFRP2,SIRT1,SNAI1,SOX9,SPACA1,SPAG16,STK3,STK4,STRA6,TAF4,TBPL1,TCF2…
GO:BP	cell-cell signaling by wnt	GO:0198738	1.29436e-11	ABL1,ANKRD6,CCNE1,CCNY,COL1A1,CPE,CSNK1A1,CSNK1E,CSNK1G1,CUL3,CYLD,DAAM2,DAB2,DEPDC1B,DISC1,DIXDC1,EGF,EGR1,FERMT1,FGF2,FGF9,FOXO3,FZD10,FZD2,FZD3,FZD4,FZD6,GRB10,GSK3B,HDAC1,HIC1,HNF1A,ITGA3,KREMEN1,LGR4,LRP4,LRP6,LRRK1,LRRK2,LYPD6,MAPK14,NRARP,PKD2,PPM1A,PPM1B,PRDM15,PRICKLE1,PTK7,PTPRO,RNF146,RNF43,ROR2,SFRP2,SHISA2,SHISA6,SIAH2,SNX3,SOST,SOSTDC1,SOX4,SOX9,STK3,STK4,SULF2,TNKS,USP47,WNT10A,WNT…
GO:BP	inorganic ion homeostasis	GO:0098771	1.49948e-11	ABL1,ABL2,ADCY6,ANXA7,ATG5,ATOX1,ATP13A3,ATP1B1,ATP1B3,ATP2B2,ATP2B4,ATP5B,ATP7A,BMP6,BTBD9,CACNB2,CACNB4,CALB2,CALCR,CASQ2,CASR,CDH23,CFTR,CLN6,CNNM2,CNNM4,DISC1,DMXL1,EDN1,EDNRB,EIF2AK1,EPAS1,F2RL1,FAM20A,GALR1,GPR12,GPR65,GRIN2A,HEPHL1,HTR2C,HTT,HYAL2,IREB2,JPH1,KCNMA1,KCTD7,LRRK2,MYO5A,NDFIP1,NPSR1,P2RX7,PDK4,PDPK1,PICALM,PKD2,PLCB4,PLCG1,PLCL1,PPT1,PRKCB,PTGDR,PTGER3,PTK2B,RAB38,RHAG,ROGDI,S…
GO:BP	hormone secretion	GO:0046879	1.72627e-11	ACVR2B,ADCY6,ADCYAP1,ADRA2A,ANO1,AQP1,BMP6,BMP7,C2CD2L,CFTR,CLOCK,CPE,CREB1,CRH,EDN1,EPHA5,FGFR1,FOXL2,FSHB,FZD4,GALR1,GCG,GDF9,GHR,GLUD1,HNF1A,ICA1,IGF1,ILDR1,INHBA,INHBB,IRS1,MYO5A,NEUROD1,NOV,NR3C1,NR3C2,PPP3CB,PRKCA,PTPN11,PTPRN,RAB11FIP2,RAF1,RASL10B,RFX6,SERP1,SLC16A2,SLC30A8,SNX19,SOX4,STXBP5L,VAMP7,VIP
GO:BP	negative regulation of developmental process	GO:0051093	1.74049e-11	ABL1,ABR,ADIPOQ,ADRB1,AMOT,ASXL1,BMP7,BMPR2,CBFB,CDK12,CDK6,CLASP1,CNTN2,COL5A1,CTLA4,DAAM2,DLL4,DUSP10,EDNRB,EFEMP1,EPHA7,ERBB4,FBXO5,FERMT1,FZD3,FZR1,GABPA,GPR161,GSK3B,HES1,HMG20A,HNRNPU,HOOK3,HOPX,ID2,IGF1,INHBA,INSIG1,ITGAV,ITM2C,JAG1,KIAA0319,KIAA1024,KIAA2022,KLF13,KRAS,KREMEN1,LBX1,LECT1,LEPR,LGMN,LHX2,LRP4,MIB1,MMP11,MTMR2,MYLIP,NBR1,NF1,NFATC3,NFIB,NKX2-2,NOV,NRARP,NRG1,NRP1,PBX1,PDE3B,…
GO:BP	proteolysis	GO:0006508	1.78896e-11	ACE2,ADAM10,ADAM11,ADAM28,ADAM33,ADAM9,ADAMTS14,ADAMTS15,ADAMTS18,ADAMTS3,ADAMTS5,ADAMTS6,ADAMTS9,ADRA2A,AGAP3,AGBL4,ANTXR1,ARMC8,ASXL1,ATXN3,ATXN7L3,BACE1,CAMK2N1,CAPN7,CASP14,CASP3,CASP8AP2,CAST,CBL,CCBE1,CELA2A,CHFR,CLN6,CLOCK,CNTN2,CPD,CPE,CSNK1E,CUL1,CUL3,CUL5,CYLD,DERL3,DHCR24,DISC1,DNAJC3,DPP8,DTL,EDEM1,EGF,ENPEP,ENY2,EPHA7,ERAP1,ERLIN2,F3,FAM105B,FAM122A,FAP,FBXL16,FBXL17,FBXL2,FBXL20,FBX…
GO:BP	canonical Wnt signaling pathway	GO:0060070	1.94752e-11	ANKRD6,CCNY,COL1A1,CSNK1A1,CSNK1E,CSNK1G1,CYLD,DAAM2,DAB2,DISC1,DIXDC1,EGF,EGR1,FERMT1,FGF2,FGF9,FOXO3,FZD10,FZD2,FZD3,FZD4,FZD6,GSK3B,HDAC1,KREMEN1,LGR4,LRP4,LRP6,LRRK1,LRRK2,LYPD6,MAPK14,NRARP,PPM1A,PPM1B,PRDM15,PRICKLE1,PTK7,PTPRO,RNF146,ROR2,SFRP2,SHISA6,SIAH2,SOST,SOSTDC1,SOX4,SOX9,STK3,STK4,SULF2,TNKS,USP47,WNT10A,WNT11,WNT2,WNT3,WNT4,WNT5B,WNT7B,YAP1
GO:BP	regulation of protein localization	GO:0032880	2.04591e-11	AAK1,ABL1,ADAM10,ADAM9,ADCY6,ADCYAP1,ADIPOQ,ADRA2A,ANGPT1,ANO1,ARC,ARFIP1,ATG5,C2CD2L,CCNE1,CCNE2,CD276,CD2AP,CDH1,CDK1,CFTR,CHUK,CLOCK,CRKL,CSNK1E,CYLD,DERL3,DLG1,EDEM1,EGF,EPHA3,EPHA5,ERBB4,ERP29,F2RL1,FERMT1,FRMD4A,GCG,GHR,GLUD1,GPC4,H2AFY,HMGCR,HYAL2,ICA1,IGF1,INHBB,INSIG1,IRS1,ITGA3,ITGB3,LDLRAP1,LEPROT,LGR4,LPL,LRP4,LRRC15,LRRK2,LRTOMT,MAPK14,MAPKBP1,MMD2,MRAP2,NDFIP1,NF1,NF2,NOV,OPHN1,OTUD…
GO:BP	positive regulation of cellular component movement	GO:0051272	2.33584e-11	ABL1,ACVR1,ADAM10,ADAM9,ADRA2A,AMOTL1,ANGPT1,ANO6,AQP1,ATOH8,ATP5B,BMP7,BMPR2,CAPN7,CCBE1,CCL20,CLASP1,COL1A1,CRKL,CXCL12,DOCK5,DSCAM,EDN1,EGF,ENPP2,F2RL1,FBXO5,FGF1,FGF2,FGFR1,FLT1,FLT4,IGF1,IGF1R,ITGA6,ITGAV,ITGB3,KITLG,LGMN,LRRC15,MAP2K3,MAPK14,MOSPD2,MYLK,NR4A3,NRP1,NTRK3,NUS1,ONECUT2,PDPK1,PLCG1,PPM1F,PRKCA,PTK2B,PTP4A1,PTRF,RHOB,RHOJ,ROR2,RUFY3,SASH1,SEMA3A,SEMA3C,SEMA3D,SEMA4B,SEMA4G,SEMA6…
GO:BP	positive regulation of cell motility	GO:2000147	2.43021e-11	ABL1,ACVR1,ADAM10,ADAM9,ADRA2A,AMOTL1,ANGPT1,ANO6,AQP1,ATOH8,ATP5B,BMP7,BMPR2,CAPN7,CCBE1,CCL20,CLASP1,COL1A1,CRKL,CXCL12,DOCK5,EDN1,EGF,ENPP2,F2RL1,FBXO5,FGF1,FGF2,FGFR1,FLT1,FLT4,IGF1,IGF1R,ITGA6,ITGAV,ITGB3,KITLG,LGMN,LRRC15,MAP2K3,MAPK14,MOSPD2,MYLK,NR4A3,NRP1,NTRK3,NUS1,ONECUT2,PDPK1,PLCG1,PPM1F,PRKCA,PTK2B,PTP4A1,PTRF,RHOB,RHOJ,ROR2,RUFY3,SASH1,SEMA3A,SEMA3C,SEMA3D,SEMA4B,SEMA4G,SEMA6B,SEMA…
GO:BP	positive regulation of cell migration	GO:0030335	2.59724e-11	ABL1,ACVR1,ADAM10,ADAM9,ADRA2A,AMOTL1,ANGPT1,ANO6,AQP1,ATOH8,ATP5B,BMP7,BMPR2,CAPN7,CCBE1,CCL20,CLASP1,COL1A1,CRKL,CXCL12,DOCK5,EDN1,EGF,ENPP2,F2RL1,FBXO5,FGF1,FGF2,FGFR1,FLT1,FLT4,IGF1,IGF1R,ITGA6,ITGAV,ITGB3,KITLG,LGMN,LRRC15,MAP2K3,MAPK14,MOSPD2,MYLK,NR4A3,NRP1,NTRK3,NUS1,ONECUT2,PDPK1,PLCG1,PPM1F,PRKCA,PTK2B,PTP4A1,RHOB,RHOJ,ROR2,RUFY3,SASH1,SEMA3A,SEMA3C,SEMA3D,SEMA4B,SEMA4G,SEMA6B,SEMA6D,SI…
GO:BP	Wnt signaling pathway	GO:0016055	2.72464e-11	ABL1,ANKRD6,CCNE1,CCNY,COL1A1,CPE,CSNK1A1,CSNK1E,CSNK1G1,CUL3,CYLD,DAAM2,DAB2,DEPDC1B,DISC1,DIXDC1,EGF,EGR1,FERMT1,FGF2,FGF9,FOXO3,FZD10,FZD2,FZD3,FZD4,FZD6,GRB10,GSK3B,HDAC1,HIC1,HNF1A,ITGA3,KREMEN1,LGR4,LRP4,LRP6,LRRK1,LRRK2,LYPD6,MAPK14,NRARP,PPM1A,PPM1B,PRDM15,PRICKLE1,PTK7,PTPRO,RNF146,RNF43,ROR2,SFRP2,SHISA2,SHISA6,SIAH2,SNX3,SOST,SOSTDC1,SOX4,SOX9,STK3,STK4,SULF2,TNKS,USP47,WNT10A,WNT11,WN…
GO:BP	small molecule metabolic process	GO:0044281	2.75959e-11	AARS2,ABAT,ABCA1,ABCD3,ACACA,ACOX3,ADCY1,ADCY2,ADCY6,ADCY9,ADH5,ADI1,ADIPOQ,ADPGK,ADSS,AGPS,AK2,AK3,AKR1D1,ANGPT1,AOX1,ARPP19,ATP5B,ATP5C1,AZIN1,BCAT1,BMP6,BPGM,C1QTNF2,CACNB4,CARNS1,CBR4,CDS1,CFTR,CHST11,CHST15,CLN6,CNP,COQ10B,COQ9,CPT1A,CROT,CYP2U1,CYP46A1,DAGLA,DDAH1,DGKQ,DHCR24,DHRS3,DSEL,DYRK2,ECHDC1,EDN1,EGF,EGFLAM,EGR1,ELOVL4,ELOVL5,ENTPD3,ERH,ERLIN2,FARSB,FGF1,FGFR1,FUCA1,GATM,GCG,GCH1,GD…
GO:BP	regulation of cellular catabolic process	GO:0031329	2.76033e-11	ADRA2A,ATG5,ATG7,BMF,BOLL,C9ORF72,CALCR,CISD2,CNOT6L,CNOT7,CPEB3,CSDC2,CSNK1E,DAP,DCP2,DERL3,DISC1,DNM1L,EDEM1,EGF,ELAVL1,ERCC4,FAM122A,FBXL2,FBXO22,FEZ1,FEZ2,FMR1,FOXF2,FOXO3,FURIN,FYCO1,GIGYF2,GRSF1,GSK3B,HIPK2,HNRNPU,HTT,IDH1,IGF1,IRS1,LEPR,LRRK2,MAPKAPK2,MFN2,MTMR9,MYLIP,N4BP1,NANOS1,OPHN1,P2RX7,PAPD4,PIP4K2A,PIP4K2B,PPP1R3B,PRICKLE1,PRKAA1,PRKAA2,PRR5L,PTK2B,PTPN3,RAB3GAP2,RAB8A,RAD23B,RBM24…
GO:BP	regulation of cellular component biogenesis	GO:0044087	3.48804e-11	ABCA1,ABL1,ACE2,ACTR2,ADD2,AIDA,ANKRA2,ANTXR1,ARFGEF1,ARPC4,ATG5,ATMIN,BAIAP2,BMP7,BRAF,C9ORF72,CAMSAP1,CAPZA1,CCP110,CDC42EP3,CHMP2B,CLASP1,CLRN1,CNOT6,CNOT6L,CYLD,DLG1,DLG5,DYRK1A,EDN1,EPHA3,EPHA7,F2RL1,FAM179B,FBLIM1,FEZ1,FEZ2,FLRT2,FMN1,FMR1,FNBP1L,G3BP2,GHR,GMFB,GPC4,HNRNPU,HTT,KAT2B,KCTD17,KLF5,LRRK2,LRRTM2,LRRTM3,MACF1,MEF2C,NAPB,NDEL1,NF2,NIN,NRP1,NTRK3,ORMDL3,P2RX7,PAK3,PALM,PEAK1,PFN2,P…
GO:BP	negative regulation of cellular protein metabolic process	GO:0032269	4.02644e-11	ABL1,ADAR,ADARB1,ADIPOQ,AIDA,ANGPT1,ARPP19,ATG14,ATG5,BMP7,C9ORF72,CAMK2N1,CAMK2N2,CAST,CBL,CBLB,CDYL,CHORDC1,CNOT6L,CNOT7,CPEB1,CPEB3,CPEB4,CRKL,CYLD,DERL3,DGKQ,DHCR24,DLG1,DNAJC3,DUSP10,DUSP6,DUSP7,EDN1,EDNRB,ERRFI1,F2RL1,FAM122A,FAM129A,FBXO5,FKTN,FMR1,FRY,FURIN,GIGYF2,H2AFY,HIPK2,HMG20A,HMGCR,HYAL2,IGF1R,IREB2,ITCH,ITPRIP,JARID2,KAT2B,KDM5A,KIAA1024,LEMD2,LRP6,LRRK1,LRRK2,MAD2L1,MTF2,MYOCD,N4…
GO:BP	epithelial tube morphogenesis	GO:0060562	4.67504e-11	ABL1,ACVR1,BMP7,CCDC40,CCM2,DLG1,DLG5,DLL4,EDN1,EGF,EPHA7,ESRP2,ETV5,EYA1,FGF1,FMN1,FZD2,FZD3,GNA13,GZF1,HES1,HOXA11,HS2ST1,KDM2B,KIF3A,KLHL3,KRAS,LBX1,LGR4,LHX2,LRP2,MEF2C,MIB1,MTHFD1L,MTHFR,NRARP,NRP1,PBX1,PKD2,PPP3R1,PRICKLE1,PTCH1,PTK7,RGMA,RHOB,SALL4,SFRP2,SHROOM3,SOX4,SOX9,SRF,STK3,STK4,SUFU,TBR1,TCF21,TGFBR2,WNT11,WNT2,WNT4,YAP1
GO:BP	positive regulation of cell projection organization	GO:0031346	4.89037e-11	ABL2,ATMIN,BMP7,BMPR2,BRAF,CBFA2T2,CCP110,CDC42EP3,CLRN1,DLG5,DSCAM,ENPP2,EPHA3,F2RL1,FGFR1,FNBP1L,FZD4,GOLGA4,HTT,ITGA6,KCTD17,LPAR3,MACF1,MAP6,MAPK6,NCKIPSD,NDEL1,NEFL,NIN,NRP1,NTRK2,NTRK3,OBSL1,P2RX7,PACSIN1,PAFAH1B1,PALM,PLXNA1,PLXNA2,PLXNA4,PLXNC1,PROM2,PTK2B,PTK7,RHOQ,RND2,ROR2,SMURF1,SRF,STMN2,SYT1,SYT2,TAPT1,TRIM67,TWF1,VAMP7,WNT3,ZFYVE27
GO:BP	cell-cell adhesion	GO:0098609	5.1692e-11	ABL1,ACVR1,ADAM9,ADAMTS18,ADD2,ADIPOQ,AXL,BMP6,BMP7,CBFB,CD164,CD274,CD276,CD93,CDH1,CDH18,CDH23,CDH6,CLDN2,CNTN2,CNTN4,COL13A1,CTLA4,CYLD,DCHS1,DLG1,DLG5,DSCAM,DSG2,DUSP10,EFNA5,EGR3,EPHA7,FAT3,FBLIM1,FNDC3A,GPC4,HES1,ICOS,IGF1,IL20RB,IL6ST,ITCH,ITGA4,ITGA6,ITGAV,ITGB3,JAG1,KIAA2022,LIMS1,LPP,MAPK14,MEGF10,MMP24,MYH9,MYPN,NF2,NFAT5,NLGN4X,NOV,NR4A3,NRARP,NT5E,PAG1,PARVA,PCDH10,PCDH15,PCDH17,PCDH…
GO:BP	muscle tissue development	GO:0060537	5.83456e-11	ACVR1,ALPK3,ARID2,ASB2,ATG5,BMP7,CREB1,CSRP1,CXCL12,DLG1,DLL4,DSG2,EDN1,EGR1,ERBB4,EYA1,EYA2,FBXO22,FGF9,FGFR1,FLNB,FOXL2,FOXN2,FOXP2,GJC1,GPCPD1,HLF,HNRNPU,HOMER1,HOXD10,ID2,IGF1,KLF5,LEMD2,LRP2,MAPK14,MEF2C,MEGF10,METTL8,MYH11,MYLK,MYOCD,MYOG,MYOM3,NEBL,NF1,NLN,NRG1,PAX5,PAX7,PKD2,PRKAA1,PRKAR1A,PTCD2,RBM24,RCAN1,RXRA,SGCB,SGCD,SIK1,SMYD1,SOX6,SOX9,SRF,STRA6,TCF21,TIPARP,TLL2,WNT2,WNT4,YAP1,ZFP…
GO:BP	regulation of vesicle-mediated transport	GO:0060627	6.57502e-11	AAK1,ABR,ADCY1,ADIPOQ,ANGPT1,ANKFY1,ANO6,ARC,ATG5,BET1L,BRAF,BTBD9,CACNB2,CACNB4,CBL,CFTR,CLASP1,DAB2,DGKQ,EGF,EPHA3,F2RL1,FBXL20,FMR1,GRIN3A,HIP1,INSIG1,ITGAV,LDLRAP1,LRRK2,LRRTM2,MBTPS1,MIB1,NAPB,OPHN1,PACSIN1,PACSIN2,PCDH17,PDPK1,PFN2,PICALM,PPP3CB,PPP3R1,PPT1,PRKCB,PROM2,RAB33B,RAB3B,RAB3C,RAB4A,RAB8A,RAB8B,RAP1A,RIMS1,RIMS2,RIMS3,ROCK1,SAR1A,SAR1B,SNAPIN,SNX3,SNX33,STAM,STX18,STXBP5,STXBP5L,…
GO:BP	supramolecular fiber organization	GO:0097435	6.83659e-11	ABI2,ABL1,ACTR2,ADAMTS14,ADD2,AGFG1,ARFGEF1,ARHGAP17,ARPC4,BAIAP2,BRAF,C9ORF72,CAMSAP1,CAPZA1,CASQ2,CCDC88A,CD2AP,CD93,CDC42EP3,CFL2,CLASP1,CLRN1,COL1A1,COL5A1,CSRP1,CUL3,DLG1,DYRK1A,EDN1,ERMN,F2RL1,FAM179B,FBXO5,FIGNL2,FMN1,FMOD,GHR,GMFB,HIP1,HOOK3,KATNAL1,KIF24,KPNB1,LCP1,LOXL3,MAP1B,MEF2C,MICAL2,MMP11,MYH11,MYOM3,MYPN,MZT1,NCKAP5,NDE1,NDEL1,NEBL,NEFL,NF1,NF2,NIN,NRP1,P4HA1,PACSIN1,PAFAH1B1,PAK…
GO:BP	response to oxygen-containing compound	GO:1901700	6.9636e-11	ABCA1,ABL1,ABL2,ABR,ACACA,ACVR2B,ADAM9,ADCY6,ADH5,ADIPOQ,ADRA2A,ANO1,AQP9,ASXL1,BMP6,C2CD2L,CACNA1B,CAT,CD274,CDH1,CFTR,CHUK,COL1A1,CPEB3,CPEB4,CREB1,CRKL,DENND4C,DGKQ,DRD5,DUSP10,EDEM1,EGR1,EPHA3,EPHA5,FBXO32,FOXO3,GABPA,GCG,GCH1,GDAP1,GHR,GOT2,GRB10,GRIN2A,GRIN3A,GSK3B,HMP19,HNF1A,HOMER1,HRH1,HSF1,HTR1F,HTR2C,HYAL2,IGF1,IGF1R,INHBB,INSIG1,IRS1,ITGA4,JAG1,KAT2B,KBTBD2,KCNMA1,LEPROT,LGMN,LPL,LRP6…
GO:BP	ameboidal-type cell migration	GO:0001667	7.70494e-11	ABL1,ACVR1,ADAM9,AMOT,AMOTL1,ANGPT1,ATOH8,ATP5B,BMP7,BMPER,BMPR2,BRAF,CAPN7,CCBE1,CLASP1,DLL4,DOCK5,DUSP10,EDNRB,EGR3,ENPP2,ERBB4,FAP,FERMT1,FGF1,FGF2,FGFR1,FLT4,HYAL2,ID2,ITGA4,ITGB3,KITLG,LGMN,MAP2K3,MEF2C,MYH9,NANOS1,NF1,NOV,NRP1,NUS1,PAFAH1B1,PDPK1,PFN2,PIP5K1A,PKN2,PLCG1,PPM1F,PRKCA,PRR5L,PTK2B,PTPN11,RHOB,RHOJ,SASH1,SEMA3A,SEMA3C,SEMA3D,SEMA4B,SEMA4G,SEMA6B,SEMA6D,SIRT1,SOX9,SRF,TGFBR2,THBS…
GO:BP	hormone transport	GO:0009914	1.28109e-10	ACVR2B,ADCY6,ADCYAP1,ADRA2A,ANO1,AQP1,BMP6,BMP7,C2CD2L,CFTR,CLOCK,CPE,CREB1,CRH,EDN1,EPHA5,FGFR1,FOXL2,FSHB,FZD4,GALR1,GCG,GDF9,GHR,GLUD1,HNF1A,ICA1,IGF1,ILDR1,INHBA,INHBB,IRS1,MYO5A,NEUROD1,NOV,NR3C1,NR3C2,PPP3CB,PRKCA,PTPN11,PTPRN,RAB11FIP2,RAF1,RASL10B,RFX6,SERP1,SLC16A2,SLC30A8,SNX19,SOX4,STXBP5L,VAMP7,VIP
GO:BP	regulation of system process	GO:0044057	1.55571e-10	ACE2,ADIPOQ,ADRB1,ATP1B1,BMP6,BMP7,BMPR2,CACNA1B,CACNB2,CASQ2,CRH,DLG1,DOCK5,DSG2,EDN1,EHD3,EPAS1,F2RL1,FBXO32,FGFR1,FMR1,FOXL2,FOXO3,GALR1,GCH1,GDF9,GHR,GJC1,HOMER1,HOPX,HRH1,IGF1,INHBA,INHBB,IRX5,KCND1,KCNE4,KCNJ2,LRRK2,MTMR2,MYOG,NEUROD1,NOS1,NR3C1,NR3C2,PDE5A,PROK2,PTGER3,PTPN11,PTPRO,ROCK1,SCN3B,SCN4B,SEMA3A,SETD3,SHISA6,SLC1A1,SLC22A5,SLC8A1,SLC8A3,SRF,SRL,TACR1,THRB,TLX3,TMEM108,TMEM38B,TN…
GO:BP	membrane organization	GO:0061024	1.61955e-10	ABCA1,ANKFY1,ANO3,ANO6,APOOL,ATL2,ATP10A,ATP10D,ATP11A,ATP11B,ATP8A1,ATP8B1,BAIAP2,BET1,BET1L,BLOC1S2,CHMP2B,CNTN2,COL4A3BP,COL5A1,CRKL,CUL3,DHCR24,DLG1,DNM3,EEA1,ELMO1,ETV5,EYA2,F2RL1,FNBP1L,FNTA,GLTP,GSK3B,HYAL2,INSIG1,LEMD2,LRP4,MEGF10,MFN2,MPP5,MTSS1,MYH9,NDRG1,NLGN4X,P2RX7,PACSIN1,PACSIN2,PAFAH1B1,PDCD2,PICALM,PLSCR1,PPT1,RAB8A,RAB8B,REEP2,REEP3,RFT1,RHOBTB3,RHOG,SAR1A,SAR1B,SEC23A,SHISA6,SL…
GO:BP	chordate embryonic development	GO:0043009	2.70218e-10	ABL1,ACVR1,AMBRA1,BMP7,BMPR2,CHST11,COL1A1,DLG1,EYA1,FGF9,FLVCR1,FZD2,FZD3,GPR161,HES1,HOXA11,HOXB5,HOXB6,HOXD10,ID2,IGF1,IRX5,KBTBD8,KDM2B,KIAA1217,KIF3A,LHX2,LRP2,LRP6,MDFI,MEF2C,MIB1,MTHFD1L,MTHFR,NF1,NOLC1,NRARP,PAX1,PAX5,PAX7,PBX1,PHLDA2,PKD2,PLXNA2,PRICKLE1,PRRX1,PTCH1,PTK7,RGMA,ROR2,RUNX2,SALL4,SFRP2,SHROOM3,SNAI1,SOX4,SOX9,SP3,STK3,STK4,SUFU,SULF2,TAPT1,TBX18,TGFBR2,TRAF3IP1,WNT11
GO:BP	embryo development ending in birth or egg hatching	GO:0009792	3.33454e-10	ABL1,ACVR1,AMBRA1,BMP7,BMPR2,CHST11,COL1A1,DLG1,EYA1,FGF9,FLVCR1,FZD2,FZD3,GPR161,HES1,HOXA11,HOXB5,HOXB6,HOXD10,ID2,IGF1,IRX5,KBTBD8,KDM2B,KIAA1217,KIF3A,LHX2,LRP2,LRP6,MAPK9,MDFI,MEF2C,MIB1,MTHFD1L,MTHFR,NF1,NOLC1,NRARP,PAX1,PAX5,PAX7,PBX1,PHLDA2,PKD2,PLXNA2,PRICKLE1,PRRX1,PTCH1,PTK7,RGMA,RICTOR,ROR2,RUNX2,SALL4,SFRP2,SHROOM3,SNAI1,SOX4,SOX9,SP3,STK3,STK4,SUFU,SULF2,TAPT1,TBX18,TGFBR2,TRAF3IP1,…
GO:BP	regulation of cell morphogenesis involved in differentiation	GO:0010769	3.5533e-10	ABL1,BMPR2,BRAF,CNTN2,CRK,CRKL,DOCK5,DPYSL2,DSCAM,EPHA7,GOLGA4,HECW2,ITGB3,KIF13B,LIMS1,LPAR3,LRP4,LRRK2,MACF1,MAP6,NEDD4,NEFL,NIN,NRP1,NTRK2,NTRK3,OBSL1,PAFAH1B1,PAK3,PLXNA1,PLXNA2,PLXNA4,PLXNC1,PTPRS,RAPGEF2,RND2,RTN4R,RUFY3,SDC2,SDC3,SEMA3A,SEMA3C,SEMA3D,SEMA4B,SEMA4G,SEMA6B,SEMA6D,SRF,TBR1,THY1,TNR,ULK2,VAMP7,WNT3,ZFYVE27,ZSWIM5,ZSWIM6
GO:BP	protein localization to extracellular region	GO:0071692	3.81988e-10	ABCA1,ABL1,ACVR2B,ADAM9,ADCY6,ADCYAP1,ADRA2A,ANGPT1,ANO1,ARFIP1,ATG5,C2CD2L,CD276,CD2AP,CFTR,CHUK,CLOCK,EPHA5,ERP29,F2RL1,FBN2,FERMT1,FRMD4A,GCG,GHR,GLUD1,GNPTAB,HMGCR,HNF1A,HYAL2,ICA1,IGF1,INHBB,IRS1,ITGAV,LGR4,LPL,MAPK14,MAPKBP1,MIA3,MYO5A,NEUROD1,NOV,P2RX7,PAFAH1B1,PANX1,PPID,PPP3CB,PRKCA,PTPN11,PTPRN,PTRF,RAB11FIP2,RAB3B,RAB3C,RAB8A,RAB8B,RAF1,RASGRP1,RFX6,SEL1L,SERP1,SLC30A8,SNX19,SOX4,STEAP…
GO:BP	establishment of protein localization to extracellular region	GO:0035592	3.9701e-10	ABCA1,ABL1,ACVR2B,ADAM9,ADCY6,ADCYAP1,ADRA2A,ANGPT1,ANO1,ARFIP1,ATG5,C2CD2L,CD276,CD2AP,CFTR,CHUK,CLOCK,EPHA5,ERP29,F2RL1,FERMT1,FRMD4A,GCG,GHR,GLUD1,GNPTAB,HMGCR,HNF1A,HYAL2,ICA1,IGF1,INHBB,IRS1,ITGAV,LGR4,LPL,MAPK14,MAPKBP1,MIA3,MYO5A,NEUROD1,NOV,P2RX7,PAFAH1B1,PANX1,PPID,PPP3CB,PRKCA,PTPN11,PTPRN,PTRF,RAB11FIP2,RAB3B,RAB3C,RAB8A,RAB8B,RAF1,RASGRP1,RFX6,SEL1L,SERP1,SLC30A8,SNX19,SOX4,STEAP3,STX…
GO:BP	protein secretion	GO:0009306	3.9701e-10	ABCA1,ABL1,ACVR2B,ADAM9,ADCY6,ADCYAP1,ADRA2A,ANGPT1,ANO1,ARFIP1,ATG5,C2CD2L,CD276,CD2AP,CFTR,CHUK,CLOCK,EPHA5,ERP29,F2RL1,FERMT1,FRMD4A,GCG,GHR,GLUD1,GNPTAB,HMGCR,HNF1A,HYAL2,ICA1,IGF1,INHBB,IRS1,ITGAV,LGR4,LPL,MAPK14,MAPKBP1,MIA3,MYO5A,NEUROD1,NOV,P2RX7,PAFAH1B1,PANX1,PPID,PPP3CB,PRKCA,PTPN11,PTPRN,PTRF,RAB11FIP2,RAB3B,RAB3C,RAB8A,RAB8B,RAF1,RASGRP1,RFX6,SEL1L,SERP1,SLC30A8,SNX19,SOX4,STEAP3,STX…
GO:BP	lipid transport	GO:0006869	5.70958e-10	ABCA1,ABCA3,ABCD3,ABCG4,ADIPOQ,ANO3,ANO6,ATP10A,ATP10D,ATP11A,ATP11B,ATP8A1,ATP8B1,BMP6,BMP7,C2CD2L,CFTR,COL4A3BP,CRH,CROT,EGF,ESYT1,FSHB,FZD4,GALR1,GDF9,GHR,GLTP,GOT2,HNF1A,INHBA,ITGAV,KIAA1468,LDLRAP1,LIPG,LRAT,MTTP,NUS1,OSBP,OSBP2,OSBPL11,OSBPL1A,OSBPL3,OSBPL7,OSBPL8,OSBPL9,P2RX7,PITPNB,PITPNM2,PLA2G10,PLSCR1,PPARA,PTCH1,PTPN11,RFT1,RPS6KB1,SIRT1,SLC25A17,SLC27A4,SLC4A1,SLCO2B1,SLCO3A1,STARD5,…
GO:BP	import into cell	GO:0098657	6.17668e-10	AAK1,ABCA1,ANGPT1,ANKFY1,ANO6,ARC,ATP1B1,ATP1B3,BTBD9,C9ORF72,CBL,CNTN2,COLEC12,DAB2,DGKQ,DLG1,DNM3,EEA1,EGF,ELMO1,ENPP2,EPHA3,EPN2,F2RL1,FMR1,FNBP1,FNBP1L,HIP1,ILDR1,ITGB3,ITSN1,KCNJ12,KCNJ16,KCNJ2,LDLRAD3,LDLRAP1,LOXL3,LRP2,LRP6,LRP8,LRRK2,LRRTM2,MAPKAPK2,MEGF10,MIB1,MYH9,MYO6,NECAP1,NEDD4,NLGN4X,NOS1,OPHN1,PACSIN1,PACSIN2,PICALM,PPP3CB,PPP3R1,PPT1,PROM2,RAB22A,RAB31,RAB3B,RAB4A,RHOBTB3,RHOG,RH…
GO:BP	multi-organism process	GO:0051704	6.78976e-10	ABCA1,ABHD2,ABL1,ABR,ACE2,ACVR1,ADAM9,ADAMTS5,ADAR,ADARB1,ADH5,ADIPOQ,AGFG1,AQP1,ATG5,ATG7,ATRX,ATXN1L,AXL,BAIAP2,BMP6,BOLL,BRIP1,CASP3,CCL20,CCNK,CD274,CDK6,CDYL,CEP57,CFTR,CHMP2B,CHUK,CLDN11,CLOCK,CNOT7,CNTD1,COLEC12,CRKL,CYLD,DDX1,DGKB,DRD5,DUSP10,DYNLT1,EEA1,ELMOD2,F2RL1,FAM105B,FAM20A,FAM46A,FANCF,FBXL2,FBXO5,FKBP5,FLNB,FMR1,FNDC3A,FOXL2,FOXO3,FURIN,GAL3ST1,GAS2,GCH1,GDF9,HDAC1,HERC2,HNRNPUL…
GO:BP	negative regulation of protein phosphorylation	GO:0001933	7.14404e-10	ABL1,ADAR,ADARB1,ADIPOQ,AIDA,ANGPT1,ATG14,BMP7,C9ORF72,CAMK2N1,CAMK2N2,CBL,CBLB,CHORDC1,CRKL,CYLD,DGKQ,DLG1,DNAJC3,DUSP10,DUSP6,DUSP7,ERRFI1,F2RL1,FAM129A,FKTN,H2AFY,HMGCR,HYAL2,IGF1R,ITCH,ITPRIP,KAT2B,LEMD2,LRP6,LRRK1,LRRK2,NF1,NF2,NTRK3,P2RX7,PAFAH1B1,PDPK1,PKIA,PPM1E,PPM1F,PRDM15,PRKAR1A,PRKAR2B,PRR5L,PTPRJ,RANBP9,SFRP2,SH2B3,SIRT1,SOCS4,SPRED2,SPRY3,TERF2IP,THY1,TIMP3,TNIP1,TRAF3IP1,TRIB1,UBA…
GO:BP	protein-containing complex subunit organization	GO:0043933	7.3589e-10	ABCA1,ABL1,ACACA,ACTR2,ADAM10,ADAMTS14,ADAR,ADD2,AIDA,ANGPT1,ANKRA2,ANKS4B,ANO6,ANP32E,ARC,ARFGEF1,ARID2,ARPC4,ATG14,ATL2,ATRX,BAIAP2,BEND3,C9ORF72,CAMSAP1,CAPZA1,CASQ2,CBR4,CCDC103,CCDC40,CDC42EP3,CELF1,CELF2,CENPO,CEP57,CFL2,CLASP1,CNOT6,CNOT6L,CNOT7,COG4,COL1A1,COL5A1,CRNKL1,CRTC1,CUL3,CYLD,DGKD,DGKQ,DICER1,DLG1,DLG5,DNAI1,DNAL1,DYRK1A,EDC3,EHD3,EHD4,EIF5,EIF5A2,ELAVL1,ERC2,F2RL1,FAM179B,FARSB…
GO:BP	renal system development	GO:0072001	7.85603e-10	ACVR2B,ADIPOQ,ANGPT1,AQP1,ARL3,BMP6,BMP7,BMPER,DLG1,DLG5,ENPEP,EPHA7,EYA1,FGF1,FGF2,FGFR1,FMN1,GZF1,HES1,HOXA11,HS2ST1,ID2,IL6R,ITGA3,ITGA6,JAG1,KIF3A,KLHL3,LGR4,LMX1B,LRP4,LRRK2,MEF2C,NF1,NID1,NRP1,PBX1,PKD2,PROM1,PTCD2,PTCH1,PTPRO,RRM2B,SOX4,SOX9,STRA6,SULF2,TBX18,TCF21,TGFBR3,TIPARP,TRAF3IP1,TTC8,WNT11,WNT4,YAP1
GO:BP	positive regulation of intracellular signal transduction	GO:1902533	7.95931e-10	ABL1,ADAM9,ADCYAP1,ADIPOQ,ADRA2A,ANGPT1,ANKRD6,BCLAF1,BMPER,BRAF,C1QTNF2,CBL,CCL20,CHUK,CRKL,DDX1,DLG5,DSTYK,EDAR,EDN1,EGF,ERBB4,ERP29,F2RL1,F3,FGF1,FGF2,FGFR1,FGFR3,FLT1,FLT4,FZD10,FZD4,GCG,GHR,GPR65,HINT2,HIPK2,HTT,IGF1,IGF1R,ITSN1,KITLG,KLHDC10,KRAS,LPAR3,LRP2,LRRK1,LRRK2,MAP2K3,MAP2K4,MAP2K6,MAP3K12,MAP4K3,MAS1,MID1,MMD2,MRAP2,MTDH,MYD88,NEDD4,NFAT5,NOS1,NRG1,NRP1,NTRK2,NTRK3,OSBPL8,P2RX7,PAK…
GO:BP	endomembrane system organization	GO:0010256	8.21085e-10	ABCA1,AGFG1,ANO3,ANO6,AQP1,ARFGEF1,ARFGEF2,ATL2,ATP8B1,BAIAP2,CHMP2B,CLASP1,COG2,COG4,COL4A3BP,COL5A1,CREB1,EHD3,EXOC8,FAM109A,FNBP1L,HOOK3,HTT,LEMD2,LMAN1,LRRK2,MPP5,MTSS1,MYH9,NDRG1,OBSL1,P2RX7,PACSIN1,PACSIN2,PAFAH1B1,PI4K2A,PI4K2B,PLSCR1,PTPRN,RAB22A,RAB33B,RAB3GAP2,REEP2,REEP3,SLC4A1,SNX10,SNX19,SNX3,SNX33,SPACA1,SPAST,STX18,STX2,STX6,SURF4,SYT11,TBPL1,TMED10,TMEM38B,TOR1AIP2,TOR1B,UBXN2B,VA…
GO:BP	negative regulation of nervous system development	GO:0051961	8.31003e-10	BMP7,CNTN2,DAAM2,EDNRB,EPHA7,ERBB4,GPR161,GSK3B,HES1,HMG20A,HOOK3,ID2,ITM2C,JAG1,KIAA0319,KIAA2022,KREMEN1,LBX1,LHX2,LRP4,MIB1,MTMR2,MYLIP,NF1,NKX2-2,NRG1,NRP1,PBX1,PRTG,PTPRS,RAPGEF2,RFX4,RGMA,RTN4R,SEMA3A,SEMA3C,SEMA3D,SEMA4B,SEMA4G,SEMA6B,SEMA6D,SNAPIN,SOX9,SPOCK1,SUFU,THRB,THY1,TLX3,TNFRSF21,TNR,TRAF3IP1,ULK2,WNT3
GO:BP	cell cycle	GO:0007049	8.32925e-10	ABL1,ACVR1,ADARB1,AFAP1L2,ARL3,ARL8A,ARPP19,ATRX,AZI2,BMP7,BRE,BRIP1,CAMK2N1,CCND2,CCNDBP1,CCNE1,CCNE2,CCNG1,CCNI2,CCNJ,CCNJL,CCNK,CCNL1,CCNT2,CCNY,CCP110,CDC14B,CDC27,CDC7,CDK1,CDK19,CDK6,CEP63,CHFR,CHMP2B,CHORDC1,CHTF8,CLASP1,CLOCK,CLSPN,CNTD1,CNTLN,CSNK1A1,CUL3,CYLD,DBF4,DCUN1D3,DLG1,DNA2,DSCC1,DTL,DYNC1LI1,E2F3,E2F8,EDN1,EFHC1,EGF,ERCC4,ERH,FAP,FBXO5,FGF2,FGFR1,FZD3,FZR1,GIGYF2,GNAI2,GRK5,H2A…
GO:BP	positive regulation of cell development	GO:0010720	8.40431e-10	ABL1,ABL2,ADIPOQ,BMP6,BMP7,BMPR2,BRAF,CBFA2T2,CRK,CRKL,CYB5D2,DISC1,DLG5,DOCK5,DSCAM,EDN1,EPHA3,FGFR1,FZD3,FZD4,GOLGA4,HDAC1,HES1,HOXA11,ID2,IGF1,IL6ST,ITGA6,ITGB3,LIMS1,LPAR3,LRP2,MACF1,MAP6,MAPK6,MEF2C,MMD2,MYOG,NCKIPSD,NEFL,NEUROD1,NIN,NKX2-2,NRP1,NTRK2,NTRK3,OBSL1,PACSIN1,PAFAH1B1,PALM,PDE5A,PLXNA1,PLXNA2,PLXNA4,PLXNC1,PTK2B,PTK7,RASSF10,RND2,ROR2,SDC3,SEMA3A,SMURF1,SRF,STMN2,SYT1,SYT2,TCF12,…
GO:BP	exocytosis	GO:0006887	9.45088e-10	ABR,ADCY1,ARHGAP17,BRAF,CACNB2,CACNB4,CFTR,CLASP1,CPLX2,ERC2,EXOC6,EXOC8,F2RL1,FBXL20,GRIN3A,LIN7C,LRRK2,MICAL3,MYH9,MYO5A,NAPB,NR4A3,P2RX7,PDPK1,PFN2,PPP3CB,PRKCB,RAB11FIP2,RAB31,RAB33B,RAB3B,RAB3C,RAB8A,RAB8B,RAP1A,RASGRP1,RIMS1,RIMS2,RIMS3,SCAMP1,SCFD1,SCFD2,SNAP29,SNAPIN,STAM,STEAP2,STX11,STX2,STX3,STXBP5,STXBP5L,STXBP6,SYT1,SYT11,SYT15,SYT2,SYT6,TMED10,VAMP3,VAMP7,VPS4B
GO:BP	multicellular organismal homeostasis	GO:0048871	1.11292e-09	ACACA,ACVR2B,ADAMTS5,ADIPOQ,ADIPOR2,ADRB1,AQP1,ARRDC3,BMP6,BTBD9,CDH23,CFTR,CLRN1,CRH,CRTC1,EGR1,EPAS1,FGF2,FSHB,GATM,GHR,GIGYF2,GRB10,HNF1A,HOMER1,HSF1,HYAL2,IL20RB,IRF4,KRAS,LEPR,LGR4,LIPA,LRRK1,MAP2K6,MFN2,MRAP2,NANOS1,NAPEPLD,NCDN,NEUROD1,NF1,NOVA1,NPR3,NR4A3,P2RX7,PDK4,PLCL1,PRKAA1,PRKAA2,PRKAB2,PROM1,PTK2B,PTPN11,RHAG,RUNX2,SLC11A2,SLC22A5,SNX10,SOX9,SRF,TFRC,TP63,TSHR,TUB,UBASH3B,USH1G,YAP1
GO:BP	urogenital system development	GO:0001655	1.22377e-09	ACVR2B,ADIPOQ,ANGPT1,AQP1,ARL3,BMP6,BMP7,BMPER,CRKL,DLG1,DLG5,ENPEP,EPHA7,EYA1,FGF1,FGF2,FGFR1,FMN1,GZF1,HES1,HOXA11,HOXB13,HS2ST1,ID2,IL6R,ITGA3,ITGA6,JAG1,KIF3A,KLHL3,LGR4,LMX1B,LRP4,LRRK2,MEF2C,NF1,NID1,NRP1,PBX1,PKD2,PROM1,PTCD2,PTCH1,PTPRO,RRM2B,RXRA,SOX4,SOX9,STRA6,SULF2,TBX18,TCF21,TGFBR3,TIPARP,TNC,TP63,TRAF3IP1,TTC8,WNT11,WNT4,YAP1
GO:BP	regulation of hormone levels	GO:0010817	1.29167e-09	ACVR2B,ADCY6,ADCYAP1,ADRA2A,AKR1D1,ANO1,AQP1,BMP6,BMP7,C2CD2L,CFTR,CLOCK,CPE,CREB1,CRH,CYP46A1,DGKQ,DHRS3,DIO2,EDN1,EGR1,ENPEP,EPHA5,FGFR1,FOXL2,FSHB,FURIN,FZD4,GALR1,GCG,GDF9,GHR,GLUD1,HNF1A,ICA1,IGF1,ILDR1,INHBA,INHBB,IRS1,IYD,LRAT,MYO5A,NEUROD1,NOV,NR3C1,NR3C2,PLEKHA1,PPP3CB,PRKCA,PTPN11,PTPRN,RAB11FIP2,RAF1,RASL10B,RBP1,RDH12,RFX6,SERP1,SLC16A2,SLC30A8,SLC5A7,SNX19,SOX4,STUB1,STXBP5L,TIPARP,V…
GO:BP	positive regulation of hydrolase activity	GO:0051345	1.47075e-09	ABL2,ABR,ACAP2,ADCYAP1,ADRB1,AGAP3,AGFG1,ANTXR1,ARF4,ARHGAP1,ARHGAP12,ARHGAP17,ARHGAP19,ARHGAP26,ARHGEF12,ASAP2,ATP1B1,ATP1B3,CASP8AP2,CASR,CCL20,CHN2,CRK,CRKL,DNAJA2,DNAJC19,DNAJC9,DOCK5,ELMOD2,F2RL1,F3,FGFR1,FGFR3,FLT1,FNTA,FOXL2,FZD10,GIT1,GIT2,GNA13,HIP1,ITGA6,LGMN,LLGL2,LRRK2,MAPK14,MEF2C,MTMR9,NF1,NRP1,NTRK3,OPHN1,PCOLCE2,PDPK1,PELO,PFN2,PICALM,PIP5K1A,PLSCR1,PPM1F,PPP1R12A,PPP1R15B,PSME4,R…
GO:BP	muscle structure development	GO:0061061	1.67497e-09	ACVR1,ADARB1,ALPK3,ASB2,ATG5,CACNB4,CASQ2,CREB1,CSRP1,DLL4,EDN1,EDNRB,EGR1,EPAS1,ERBB4,FBXO22,FGF6,FGF9,FGFR1,FLNB,FOXL2,FOXN2,FOXP2,FZD2,GPCPD1,HES1,HIF1AN,HLF,HNRNPU,HOMER1,HOPX,HOXD10,ID2,IGF1,KLF5,KRAS,LEMD2,LRP2,MAPK14,MEF2C,MEGF10,METTL8,MYH11,MYH9,MYLK,MYOCD,MYOG,MYOM3,MYPN,NEBL,NF1,NFATC3,NLN,NOV,NRG1,PAX3,PAX5,PAX7,PRICKLE1,PRKAA1,PRKAR1A,PTCD2,QKI,RBM24,RCAN1,RNF165,RXRA,SERP1,SETD3,SGC…
GO:BP	cognition	GO:0050890	1.82066e-09	ADCY1,ARC,ARF4,ATXN1L,BDNF,BRAF,BTBD9,CAMK4,CCND2,CHMP2B,CNTN2,CREB1,CRTC1,DDHD2,DGCR2,DRD5,FOXP2,GATM,GMFB,GRIN2A,HMGCR,HRH1,HTT,ITGA3,KRAS,LGMN,LHX8,MEF2C,NF1,NTAN1,NTRK2,PAFAH1B1,PICALM,PPT1,PRKAR2B,RCAN1,SHROOM4,SLC12A5,SLC1A4,SLC7A11,SLC8A3,SORCS3,SRF,STRA6,SYNJ1,TBR1,TMOD2,TNR,VIP
GO:BP	kidney development	GO:0001822	2.0206e-09	ACVR2B,ADIPOQ,ANGPT1,AQP1,ARL3,BMP6,BMP7,BMPER,DLG1,DLG5,ENPEP,EPHA7,EYA1,FGF1,FGF2,FGFR1,FMN1,GZF1,HES1,HOXA11,HS2ST1,ID2,IL6R,ITGA3,JAG1,KIF3A,KLHL3,LGR4,LMX1B,LRP4,LRRK2,MEF2C,NF1,NID1,NRP1,PBX1,PKD2,PROM1,PTCD2,PTCH1,PTPRO,RRM2B,SOX4,SOX9,STRA6,SULF2,TCF21,TGFBR3,TIPARP,TRAF3IP1,WNT11,WNT4,YAP1
GO:BP	lipid localization	GO:0010876	2.1191e-09	ABCA1,ABCA3,ABCD3,ABCG4,ADIPOQ,ANO3,ANO6,ATP10A,ATP10D,ATP11A,ATP11B,ATP8A1,ATP8B1,BMP6,BMP7,C2CD2L,CFTR,COL4A3BP,CRH,CROT,EGF,ESYT1,FSHB,FZD4,GALR1,GDF9,GHR,GLTP,GOT2,HNF1A,INHBA,ITGAV,KIAA1468,LDLRAP1,LEPR,LIPG,LPL,LRAT,MTTP,NUS1,OSBP,OSBP2,OSBPL11,OSBPL1A,OSBPL3,OSBPL7,OSBPL8,OSBPL9,P2RX7,PITPNB,PITPNM2,PLA2G10,PLSCR1,PPARA,PPARD,PTCH1,PTPN11,RFT1,RPS6KB1,SIRT1,SLC25A17,SLC27A4,SLC4A1,SLCO2B1,…
GO:BP	negative regulation of phosphate metabolic process	GO:0045936	2.28363e-09	ABL1,ADAR,ADARB1,ADIPOQ,AIDA,ANGPT1,ARPP19,ATG14,BMP7,C9ORF72,CAMK2N1,CAMK2N2,CBL,CBLB,CHORDC1,CRKL,CSRNP3,CYLD,DGKQ,DLG1,DNAJC3,DUSP10,DUSP6,DUSP7,ELFN2,ERRFI1,F2RL1,FAM122A,FAM129A,FKTN,GRB10,H2AFY,HMGCR,HNRNPU,HYAL2,IGF1R,ITCH,ITPRIP,KAT2B,KIAA0430,LEMD2,LRP6,LRRK1,LRRK2,MYOCD,NF1,NF2,NTRK3,P2RX7,PAFAH1B1,PARP1,PDPK1,PHACTR2,PKIA,PPM1E,PPM1F,PPP1R14C,PPP1R2,PPP4R4,PRDM15,PRKAR1A,PRKAR2B,PRR5L,…
GO:BP	negative regulation of phosphorus metabolic process	GO:0010563	2.28363e-09	ABL1,ADAR,ADARB1,ADIPOQ,AIDA,ANGPT1,ARPP19,ATG14,BMP7,C9ORF72,CAMK2N1,CAMK2N2,CBL,CBLB,CHORDC1,CRKL,CSRNP3,CYLD,DGKQ,DLG1,DNAJC3,DUSP10,DUSP6,DUSP7,ELFN2,ERRFI1,F2RL1,FAM122A,FAM129A,FKTN,GRB10,H2AFY,HMGCR,HNRNPU,HYAL2,IGF1R,ITCH,ITPRIP,KAT2B,KIAA0430,LEMD2,LRP6,LRRK1,LRRK2,MYOCD,NF1,NF2,NTRK3,P2RX7,PAFAH1B1,PARP1,PDPK1,PHACTR2,PKIA,PPM1E,PPM1F,PPP1R14C,PPP1R2,PPP4R4,PRDM15,PRKAR1A,PRKAR2B,PRR5L,…
GO:BP	regulation of axonogenesis	GO:0050770	2.41713e-09	ABL1,BMPR2,BRAF,CNTN2,DPYSL2,DSCAM,EPHA7,GOLGA4,KIF13B,LPAR3,LRP4,MACF1,MAP6,NEFL,NIN,NRP1,NTRK2,NTRK3,PAK3,PLXNA1,PLXNA2,PLXNA4,PLXNC1,PTPRS,RND2,RTN4R,RUFY3,SEMA3A,SEMA3C,SEMA3D,SEMA4B,SEMA4G,SEMA6B,SEMA6D,SRF,TBR1,THY1,TNR,ULK2,WNT3,ZFYVE27,ZSWIM5,ZSWIM6
GO:BP	reproductive structure development	GO:0048608	2.69949e-09	ATRX,AXL,BMP6,BMP7,BRIP1,CRKL,DHCR24,DLG1,FANCF,FGF9,FNDC3A,FOXF2,FOXL2,FOXO3,FSHB,FZD4,GAS2,GDF9,HNF1A,HOXA11,HOXB13,IMMP2L,INHBA,IRX5,KITLG,LEPR,LGR4,LHX8,LRP2,PGR,PHLDA2,PLEKHA1,PTPN11,RHOBTB3,ROR2,RXRA,SEMA3A,SFRP2,SIRT1,SNAI1,SOX9,STK3,STK4,STRA6,TAF4,TCF21,TIPARP,TNC,TP63,WDR48,WNT4,ZFPM2,ZFX
GO:BP	response to abiotic stimulus	GO:0009628	3.40041e-09	ADRB1,ANO1,ANXA7,AQP1,ATG7,BDNF,BRAF,BRE,CACNB4,CCND2,CDK1,CHORDC1,CLOCK,COL1A1,CRTC1,DCUN1D3,DDAH1,DDHD2,DNAJA2,DNAJC3,DTL,EDN1,EFHD1,EGR1,EPAS1,ERCC4,EYA1,EYA3,FGF1,FOXP2,GNAT2,GRIN2A,HIF1AN,HMGCR,HRH1,HSF1,HTT,HYAL2,ID2,IGF1,IL6,KCNMA1,KRAS,LGMN,MAP2K4,MAP3K1,MAP4K3,MAPK14,MDM4,MMP24,MYLK,MYOG,N4BP1,NEDD4,NF1,NHEJ1,NOS1,NR3C1,P2RX7,PALM,PARP1,PCDH15,PDPK1,PER2,PKD2,POLE3,PPID,PRDM12,PRKAA1,PTP…
GO:BP	divalent inorganic cation transport	GO:0072511	3.42055e-09	ABL1,ANO6,ATG5,ATP1B1,ATP2B2,ATP2B4,ATP2C1,ATP7A,CACHD1,CACNA1B,CACNA1C,CACNA1E,CACNB1,CACNB2,CACNB4,CASQ2,CASR,CDH23,CNNM2,CNNM4,EGF,EHD3,GCG,GRIN2A,GRIN3A,HOMER1,HPCA,HTR2C,HTT,ITGAV,JPH1,KCNJ2,MICU1,MYLK,MYO5A,NCS1,NIPAL3,NIPAL4,NOS1,NPSR1,P2RX7,PANX1,PDPK1,PKD2,PLCB4,PLCG1,PLCL1,PRKCB,PTK2B,SESTD1,SLC11A2,SLC24A3,SLC24A4,SLC30A4,SLC30A5,SLC30A7,SLC30A8,SLC39A10,SLC39A11,SLC39A13,SLC39A14,SLC4…
GO:BP	reproductive system development	GO:0061458	3.59509e-09	ATRX,AXL,BMP6,BMP7,BRIP1,CRKL,DHCR24,DLG1,FANCF,FGF9,FNDC3A,FOXF2,FOXL2,FOXO3,FSHB,FZD4,GAS2,GDF9,HNF1A,HOXA11,HOXB13,IMMP2L,INHBA,IRX5,KITLG,LEPR,LGR4,LHX8,LRP2,PGR,PHLDA2,PLEKHA1,PTPN11,RHOBTB3,ROR2,RXRA,SEMA3A,SFRP2,SIRT1,SNAI1,SOX9,STK3,STK4,STRA6,TAF4,TCF21,TIPARP,TNC,TP63,WDR48,WNT4,ZFPM2,ZFX
GO:BP	positive regulation of kinase activity	GO:0033674	3.64927e-09	ABL1,ACVR2B,ADAM9,ADCYAP1,ADIPOQ,ADRA2A,AMBRA1,ANGPT1,ATG14,C1QTNF2,CCNK,CCNT2,CCNY,CLSPN,CRKL,DBF4,DGKQ,DLG1,DSTYK,EDN1,EGF,ERP29,FAM20A,FGF1,FGF13,FGF2,FGFR1,FGFR3,FLT1,FZD10,FZD4,GCG,GHR,GPRC5B,IGF1,ITSN1,KITLG,LPAR3,LRRK2,MAP2K3,MAP2K4,MAP2K6,MAP3K1,MAP3K12,MAP3K3,MAP4K3,MAP4K4,MAS1,MMD2,NBN,NEK1,NRG1,NTRK3,OSBPL8,P2RX7,PAK3,PARP16,PARP8,PDE5A,PDPK1,PKD2,PTK2B,PTPN11,RAF1,RAPGEF2,RASGRP1,SASH…
GO:BP	angiogenesis	GO:0001525	3.6651e-09	ABL1,ACVR1,ADIPOR2,AMOT,AMOTL1,ANGPT1,ATP5B,BMPER,CCBE1,COL15A1,DLL4,E2F8,EDN1,EGF,EGR3,ENPEP,ENPP2,EPAS1,ESM1,F3,FGF1,FGF2,FGF9,FGFR1,FLT1,FLT4,GNA13,HIPK2,HOXB13,ITGAV,ITGB8,KIAA1024,KLF5,LECT1,LEPR,MAPK14,MTDH,MYH9,NF1,NOV,NRARP,NRP1,NUS1,PAK4,PARVA,PDE3B,PDPK1,PKNOX1,PLCG1,PPP3R1,PRKCA,PRKCB,PROK2,PTK2B,PTPRB,RHOB,RHOJ,ROCK1,SASH1,SFRP2,SIRT1,SRF,STK4,TCF21,TGFBI,TGFBR2,THBS1,THBS2,THY1,VEZF1…
GO:BP	positive regulation of neuron projection development	GO:0010976	4.26439e-09	ABL2,BMP7,BMPR2,BRAF,CBFA2T2,DLG5,DSCAM,EPHA3,FGFR1,FZD4,GOLGA4,ITGA6,LPAR3,MACF1,MAP6,MAPK6,NCKIPSD,NEFL,NIN,NRP1,NTRK2,NTRK3,OBSL1,PACSIN1,PAFAH1B1,PALM,PLXNA1,PLXNA2,PLXNA4,PLXNC1,PTK2B,PTK7,RND2,ROR2,SMURF1,SRF,STMN2,SYT1,SYT2,TRIM67,TWF1,VAMP7,WNT3,ZFYVE27
GO:BP	regulation of Wnt signaling pathway	GO:0030111	4.33256e-09	ABL1,ANKRD6,CCNY,COL1A1,CSNK1A1,CSNK1E,CSNK1G1,CYLD,DAAM2,DAB2,DEPDC1B,DISC1,EGF,EGR1,FERMT1,FGF2,FGF9,FOXO3,GRB10,GSK3B,HDAC1,HIC1,HNF1A,ITGA3,KREMEN1,LGR4,LRP4,LRRK1,LRRK2,LYPD6,MAPK14,NRARP,PPM1A,PPM1B,PRDM15,PRICKLE1,PTK7,PTPRO,RNF146,RNF43,ROR2,SFRP2,SHISA2,SHISA6,SIAH2,SNX3,SOST,SOSTDC1,SOX4,SOX9,STK3,STK4,SULF2,TNKS,USP47,WNT11,WNT3,WNT5B,YAP1
GO:BP	cell surface receptor signaling pathway involved in cell-cell signaling	GO:1905114	4.88837e-09	ABL1,ANKRD6,CCNE1,CCNY,COL1A1,CPE,CSNK1A1,CSNK1E,CSNK1G1,CUL3,CYLD,DAAM2,DAB2,DEPDC1B,DISC1,DIXDC1,EGF,EGR1,FERMT1,FGF2,FGF9,FOXO3,FZD10,FZD2,FZD3,FZD4,FZD6,GABRB3,GHR,GRB10,GRIN2A,GSK3B,HDAC1,HIC1,HNF1A,ITGA3,KREMEN1,LGR4,LRP4,LRP6,LRRK1,LRRK2,LYPD6,MAPK14,MEF2C,NRARP,P2RX7,PPM1A,PPM1B,PRDM15,PRICKLE1,PTK7,PTPRO,RNF146,RNF43,ROR2,SFRP2,SHISA2,SHISA6,SIAH2,SNX3,SOST,SOSTDC1,SOX4,SOX9,STK3,STK4,SU…
GO:BP	lung development	GO:0030324	4.94127e-09	ACVR2B,ASXL1,ATXN1L,BMPR2,CCBE1,CCDC40,CREB1,CRH,DLG5,EPAS1,ERRFI1,ESRP2,FGF1,FGF2,FGF9,FGFR1,FLT4,FOXP2,HES1,HOPX,ITGA3,KRAS,LIPA,NFIB,PGR,PPP3R1,PTK7,SLC7A11,SOX9,SP3,SRF,SRSF6,STRA6,TCF21,TGFBR2,TGFBR3,THRA,THRB,TMEM38B,WNT11,WNT2,YAP1,ZFPM2
GO:BP	learning or memory	GO:0007611	5.10962e-09	ADCY1,ARC,ARF4,ATXN1L,BDNF,BRAF,BTBD9,CAMK4,CCND2,CNTN2,CREB1,CRTC1,DDHD2,DRD5,FOXP2,GATM,GMFB,GRIN2A,HMGCR,HRH1,HTT,ITGA3,KRAS,LGMN,LHX8,MEF2C,NF1,NTAN1,NTRK2,PAFAH1B1,PICALM,PPT1,PRKAR2B,RCAN1,SLC12A5,SLC7A11,SLC8A3,SORCS3,SRF,STRA6,SYNJ1,TBR1,TMOD2,TNR,VIP
GO:BP	regulation of ion transport	GO:0043269	5.27905e-09	ABL1,ACE2,ANO6,ARC,ATG5,ATP1B1,BEST3,CACNA1B,CACNA1C,CACNA1E,CACNB1,CACNB2,CACNB4,CASQ2,CASR,CFTR,CLDN10,CLIC5,CRH,DLG1,EGF,EHD3,FGFR1,GCG,HECW2,HOMER1,HPCA,HTT,ITGB3,KCNA4,KCNA6,KCNC1,KCNC4,KCND1,KCNE4,KCNG3,KCNH1,KCNH8,KCNIP4,KCNJ12,KCNJ16,KCNJ2,KCNMA1,KCNV1,MEF2C,MYLK,MYO5A,NEDD4,NKAIN1,NOS1,NPSR1,P2RX7,PDPK1,PKD2,PLCG1,PTK2B,PTPN3,RAB3B,SCN2A,SCN3A,SCN3B,SCN4A,SCN4B,SCN8A,SCN9A,SESTD1,SHISA6,…
GO:BP	regulation of growth	GO:0040008	5.3618e-09	ABL1,ADAM10,ADRB1,ATRN,BMPR2,CREB1,CREG1,CRKL,DCUN1D3,DPYSL2,DSCAM,DUSP10,EDN1,EPHA7,ERBB4,FAM122A,FGF9,FGFR1,FLVCR1,GDF9,GOLGA4,HOPX,HOXB13,HSF1,HYAL2,IGF1,INHBA,KDM2B,KIAA1024,LGMN,LPAR3,MACF1,MAPK14,MCTS1,MEF2C,N6AMT1,NANOS1,NOV,NRP1,NTRK2,NTRK3,PHLDA2,PLS1,PLXNA4,PPM1F,PPT1,PTCH1,PTPRS,RBM3,RND2,RTN4R,SEMA3A,SEMA3C,SEMA3D,SEMA4B,SEMA4G,SEMA6B,SEMA6D,SERP1,SERTAD2,SFRP2,SIRT1,SMURF1,SOCS6,SRF,…
GO:BP	divalent metal ion transport	GO:0070838	5.55231e-09	ABL1,ANO6,ATG5,ATP1B1,ATP2B2,ATP2B4,ATP2C1,CACHD1,CACNA1B,CACNA1C,CACNA1E,CACNB1,CACNB2,CACNB4,CASQ2,CASR,CDH23,CNNM2,CNNM4,EGF,EHD3,GCG,GRIN2A,GRIN3A,HOMER1,HPCA,HTR2C,HTT,ITGAV,JPH1,KCNJ2,MICU1,MYLK,MYO5A,NCS1,NIPAL3,NIPAL4,NOS1,NPSR1,P2RX7,PANX1,PDPK1,PKD2,PLCB4,PLCG1,PLCL1,PRKCB,PTK2B,SESTD1,SLC11A2,SLC24A3,SLC24A4,SLC30A4,SLC30A5,SLC30A7,SLC30A8,SLC39A10,SLC39A11,SLC39A13,SLC39A14,SLC41A2,SL…
GO:BP	modulation of chemical synaptic transmission	GO:0050804	5.6971e-09	ABL1,ABR,ADCY1,ADIPOQ,ARC,BAIAP2,BDNF,BRAF,CACNA1B,CACNB2,CACNB4,CNTN2,CPLX2,CYP46A1,DGKB,DGKE,DRD5,EDN1,FBXL20,GRIA2,GRIA4,GRIK3,GRIN2A,GRIN3A,HOMER1,HRH1,KCNC4,KRAS,LGMN,LRFN2,LRRK2,LRRTM2,MEF2C,NAPB,NETO1,NF1,NLGN4X,NTRK2,OPHN1,PACSIN2,PCDH17,PFN2,PLCG1,PLCL1,PPP3R1,PRKAR2B,PRKCB,PTPRS,RAB3B,RAP1A,RIMS1,RIMS2,RIMS3,RNF19A,SHISA6,SLC4A10,SLC7A11,SLC8A3,SNAPIN,SORCS3,SRF,STXBP5L,SYP,SYT1,TMEM108…
GO:BP	regulation of trans-synaptic signaling	GO:0099177	5.6971e-09	ABL1,ABR,ADCY1,ADIPOQ,ARC,BAIAP2,BDNF,BRAF,CACNA1B,CACNB2,CACNB4,CNTN2,CPLX2,CYP46A1,DGKB,DGKE,DRD5,EDN1,FBXL20,GRIA2,GRIA4,GRIK3,GRIN2A,GRIN3A,HOMER1,HRH1,KCNC4,KRAS,LGMN,LRFN2,LRRK2,LRRTM2,MEF2C,NAPB,NETO1,NF1,NLGN4X,NTRK2,OPHN1,PACSIN2,PCDH17,PFN2,PLCG1,PLCL1,PPP3R1,PRKAR2B,PRKCB,PTPRS,RAB3B,RAP1A,RIMS1,RIMS2,RIMS3,RNF19A,SHISA6,SLC4A10,SLC7A11,SLC8A3,SNAPIN,SORCS3,SRF,STXBP5L,SYP,SYT1,TMEM108…
GO:BP	inner ear development	GO:0048839	5.97858e-09	ABR,ADAM10,ATG5,BMPER,CCM2,CDH23,CLIC5,CLRN1,EYA1,FGF2,FGF9,FGFR1,FREM2,FZD2,FZD3,GABRB2,GABRB3,HES1,HMX2,HPCA,IGF1,INSIG1,INSIG2,JAG1,JAG2,KIF3A,LRIG1,LRIG3,LRTOMT,MAF,MAPKAPK2,NEUROD1,NR4A3,PAFAH1B1,PCDH15,PRRX1,PTK7,PTPN11,PTPRQ,ROR2,SOX21,SOX9,TSHR,TTC39C,TTC8,USH1G
GO:BP	regulation of GTPase activity	GO:0043087	7.86222e-09	ABR,ACAP2,ADCYAP1,ADRB1,AGAP3,AGFG1,AMOT,ARFGEF1,ARHGAP1,ARHGAP12,ARHGAP17,ARHGAP19,ARHGAP26,ARHGEF12,ASAP2,CCL20,CHN2,CRK,CRKL,DOCK5,ELMOD2,EPHA3,EPHA5,F2RL1,FZD10,GIT1,GIT2,ITGA6,LLGL2,LRRK2,NF1,NRP1,NTRK2,NTRK3,OPHN1,PAFAH1B1,PICALM,PIP5K1A,PLXNA1,PLXNA2,PLXNA4,PLXNC1,PROM2,RAB11FIP2,RAB3GAP2,RANBP3L,RAP1GAP2,RAPGEF2,RASA1,RASGRP1,RASGRP3,RGMA,RGS1,RGS6,RGS7,RICTOR,RTN4R,SEC23A,SGSM1,SMAP2,SNX…
GO:BP	response to drug	GO:0042493	8.61139e-09	ABL1,ADAM9,ADCY6,ADIPOQ,AQP1,ATG5,ATRX,BMP6,BMP7,BRAF,CASQ2,CAT,CDH1,CFTR,CREB1,CRH,CRKL,CYP2U1,DGKQ,DRD5,EDN1,EPHA5,FBXO32,FZD4,GABPA,GALR1,GDF9,GHR,GOT2,GRIN2A,GRIN3A,HMP19,HOMER1,HRH1,HSF1,HTR1F,HTR2C,INHBA,JAG1,KCNMA1,LRP2,LRRK2,MAPK14,MEF2C,NOS1,NR3C1,NR4A3,P2RX7,PALM,PANX1,PLEKHA1,PPM1E,PPM1F,PPP1R12A,PPP2R2A,PPP3CB,PRKAA1,PRKAA2,PTPN11,RAB3B,RAD54B,RHAG,RHOB,RPS6KB1,SFRP2,SIRT1,SLC12A5,SLC…
GO:BP	negative regulation of phosphorylation	GO:0042326	9.75968e-09	ABL1,ADAR,ADARB1,ADIPOQ,AIDA,ANGPT1,ATG14,BMP7,C9ORF72,CAMK2N1,CAMK2N2,CBL,CBLB,CHORDC1,CRKL,CYLD,DGKQ,DLG1,DNAJC3,DUSP10,DUSP6,DUSP7,ERRFI1,F2RL1,FAM129A,FKTN,GRB10,H2AFY,HMGCR,HNRNPU,HYAL2,IGF1R,ITCH,ITPRIP,KAT2B,LEMD2,LRP6,LRRK1,LRRK2,NF1,NF2,NTRK3,P2RX7,PAFAH1B1,PDPK1,PKIA,PPM1E,PPM1F,PRDM15,PRKAR1A,PRKAR2B,PRR5L,PTPRJ,RANBP9,SFRP2,SH2B3,SIRT1,SOCS4,SPRED2,SPRY3,TERF2IP,THY1,TIMP3,TNIP1,TRAF3…
GO:BP	synapse organization	GO:0050808	9.7952e-09	ABL1,ADAM10,ADD2,ARF4,BAIAP2,CACNB1,CACNB2,CACNB4,CDH1,CNTN2,CRKL,DGKB,DISC1,DLG1,DLG5,DSCAM,EPHA7,ERBB4,ERC2,ETV5,FLRT2,FNTA,FRMPD4,GABRB2,GABRB3,GHR,GPC4,ITGA3,LGMN,LRFN2,LRP4,LRRK2,LRRTM2,LRRTM3,MAPK14,MEF2C,MYO5A,MYPN,NEDD4,NEFL,NLGN4X,NRG1,NRP1,NTRK3,PAFAH1B1,PAK3,PALM,PCDH17,PCLO,PDCD2,PFN2,PTPRD,PTPRO,PTPRS,ROBO1,SEZ6L,SHISA6,SLC7A11,SLITRK4,SNAPIN,TMEM108,TNC,TNR,TUBB,WASL
GO:BP	respiratory tube development	GO:0030323	9.89155e-09	ACVR2B,ASXL1,ATXN1L,BMPR2,CCBE1,CCDC40,CREB1,CRH,DLG5,EPAS1,ERRFI1,ESRP2,FGF1,FGF2,FGF9,FGFR1,FLT4,FOXP2,HES1,HOPX,ITGA3,KRAS,LIPA,NFIB,PGR,PPP3R1,PTK7,SLC7A11,SOX9,SP3,SRF,SRSF6,STRA6,TCF21,TGFBR2,TGFBR3,THRA,THRB,TMEM38B,WNT11,WNT2,YAP1,ZFPM2
GO:BP	ear development	GO:0043583	1.04378e-08	ABR,ADAM10,ATG5,BMPER,CCM2,CDH23,CLIC5,CLRN1,EDN1,EYA1,FGF2,FGF9,FGFR1,FREM2,FZD2,FZD3,GABRB2,GABRB3,HES1,HMX2,HPCA,IGF1,INSIG1,INSIG2,JAG1,JAG2,KIF3A,LRIG1,LRIG3,LRTOMT,MAF,MAPKAPK2,NEUROD1,NR4A3,PAFAH1B1,PCDH15,PRRX1,PTK7,PTPN11,PTPRQ,ROR2,SOX21,SOX9,STRA6,TSHR,TTC39C,TTC8,USH1G
GO:BP	negative regulation of transport	GO:0051051	1.06338e-08	ABR,ADIPOQ,ADRA2A,ANGPT1,ATG5,BEST3,BRAF,CASQ2,CRH,CTTNBP2NL,DERL3,EGF,EPHA3,ERP29,F2RL1,FERMT1,FRMD4A,GHR,GRB10,HECW2,HMGCR,IGF1,INHBB,INSIG1,IRS1,ITGAV,KCNE4,LGR4,LRRK2,LRRTM2,MAP1B,MAPKBP1,NDFIP1,NEDD4,NF1,NOS1,NOV,NRG1,PACSIN1,PACSIN2,PICALM,PKD2,PPM1F,PRKCB,PROM2,PTGER3,PTK2B,PTPN11,RAB33B,RAP1A,SESTD1,SNX3,SNX33,STXBP5L,SYT11,THBS1,TNFRSF21,UBE2J1,VAMP3,VIP,VPS4B,WNK1,WWP2
GO:BP	negative regulation of cell death	GO:0060548	1.06366e-08	ABL1,ACVR1,ADAR,AMBRA1,ANGPT1,ARF4,ATG5,AVEN,AXL,BDNF,BMP7,BRAF,BRE,CBL,CDK1,CFDP1,CHST11,DHCR24,DNAJC3,DSTYK,EGR3,EYA1,EYA2,EYA3,EYA4,FLT4,FZD3,GABRB2,GABRB3,GCG,GHR,GRK5,HAX1,HDAC1,HIPK2,HTT,IGF1,IGF1R,ITGA6,ITGAV,ITPRIP,ITSN1,KDM2B,KITLG,KLHL20,KRAS,LGMN,LRP2,LRP6,LRRK2,MAD2L1,MAEA,MAP2K4,MAP3K12,MDM4,MEF2C,MTDH,NEFL,NEUROD1,NOV,NR4A3,NRP1,NTRK2,PAK4,PARP16,PDK4,PDPK1,PHIP,PPT1,PRKAA1,PRKAA2,P…
GO:BP	negative regulation of apoptotic process	GO:0043066	1.10095e-08	ABL1,ACVR1,ADAR,AMBRA1,ANGPT1,ARF4,ATG5,AVEN,AXL,BDNF,BMP7,BRAF,BRE,CBL,CDK1,CFDP1,CHST11,DHCR24,DNAJC3,DSTYK,EGR3,EYA1,EYA2,EYA3,EYA4,FLT4,FZD3,GABRB2,GABRB3,GCG,GHR,GRK5,HAX1,HDAC1,HIPK2,HTT,IGF1,IGF1R,ITGA6,ITGAV,ITPRIP,ITSN1,KDM2B,KITLG,KLHL20,KRAS,LGMN,LRP2,LRP6,LRRK2,MAD2L1,MAEA,MAP2K4,MAP3K12,MDM4,MEF2C,MTDH,NEFL,NEUROD1,NR4A3,NRP1,NTRK2,PAK4,PDK4,PDPK1,PHIP,PPT1,PRKAA1,PRKAA2,PRKCA,PROK2,…
GO:BP	developmental cell growth	GO:0048588	1.17583e-08	ABL1,BMPR2,C9ORF72,DCX,DPYSL2,DSCAM,EDN1,EPHA7,FOXL2,GDF9,GOLGA4,ID2,IGF1,LHX2,LPAR3,MACF1,MAP1B,NIN,NRP1,NTRK2,NTRK3,PLXNA4,PTPRS,RND2,RTN4R,SEMA3A,SEMA3C,SEMA3D,SEMA4B,SEMA4G,SEMA6B,SEMA6D,SMURF1,SOX9,SRF,SYT1,SYT2,TGFBR2,TMEM108,TNR,ULK1,ULK2,WNT3,ZFYVE27
GO:BP	negative regulation of transcription by RNA polymerase II	GO:0000122	1.23398e-08	ACVR2B,ATRX,ATXN1,ATXN1L,BCL11A,BEND3,BMP6,CBFA2T2,CBFB,CBX5,CBX7,CCNE1,CDK6,CNOT7,CPEB3,CUL3,CUX1,DLG1,DLL4,E2F3,E2F8,EDN1,EDNRB,EGR1,ELK4,ETV3,FGF9,FGFR1,FOXL2,FOXO3,FOXP2,GABPA,GATAD2B,GZF1,H2AFY,HDAC1,HES1,HIC1,HIF1AN,HIPK2,HMG20A,HNRNPU,HOPX,HOXB13,HSF1,ID2,JARID2,JAZF1,KDM2B,KDM5A,KLF11,KLF5,MAF,MDM4,MECP2,MEF2C,MIER3,MTF1,MTF2,MXI1,NACC2,NEDD4,NFATC3,NFIB,NR3C1,NR4A3,NRARP,NRIP1,OTUD7B,PAX…
GO:BP	sensory organ morphogenesis	GO:0090596	1.43867e-08	ABR,AQP1,BMP7,CLIC5,CLRN1,CNTN2,COL5A1,DSCAM,EDN1,EFEMP1,EYA1,FBN2,FGF2,FGF9,FGFR1,FOXF2,FOXL2,FZD2,FZD3,GNAT2,HDAC1,HIPK1,HIPK2,HMX2,IGF1,INSIG1,INSIG2,IRX5,JAG1,KDM2B,LRIG1,LRIG3,MFN2,MYPN,NF1,NR4A3,PCDH15,PROM1,PRRX1,PTK7,PTPRQ,ROR2,RORB,SOX21,SOX9,SP3,STRA6,THRB,THY1,TSHR,TTC39C,TTC8,USH1G
GO:BP	peptide hormone secretion	GO:0030072	1.6277e-08	ACVR2B,ADCY6,ADCYAP1,ADRA2A,ANO1,AQP1,C2CD2L,CFTR,CLOCK,CPE,CRH,EDN1,EPHA5,GCG,GHR,GLUD1,HNF1A,ICA1,IGF1,ILDR1,INHBB,IRS1,MYO5A,NEUROD1,NOV,NR3C1,NR3C2,PPP3CB,PRKCA,PTPN11,PTPRN,RAB11FIP2,RAF1,RASL10B,RFX6,SERP1,SLC16A2,SLC30A8,SNX19,SOX4,STXBP5L,VIP
GO:BP	reproductive process	GO:0022414	1.93248e-08	ABHD2,ACVR1,AGFG1,ANTXR1,ANTXR2,ATRX,AXL,BMP6,BMP7,BOLL,BRIP1,CCDC40,CCNE1,CCNE2,CDYL,CEP57,CFTR,CLDN11,CLOCK,CNTD1,CRKL,DHCR24,DLG1,DRD5,ERCC4,FANCF,FBXO5,FGF9,FNDC3A,FOXF2,FOXL2,FOXO3,FSHB,FZD4,FZR1,GAL3ST1,GAS2,GDF9,HERC2,HNF1A,HOXA11,HOXB13,HOXD10,HPGD,HSF1,IGF1,IMMP2L,INHBA,INHBB,IRX5,JAG2,KDM2B,KIAA0430,KITLG,LEPR,LGR4,LHFPL2,LHX8,LRP2,MYH9,NBN,PAFAH1B1,PDE5A,PGR,PHLDA2,PLCD4,PLEKHA1,PROK2,…
GO:BP	regulation of cellular component size	GO:0032535	2.50382e-08	ABL1,ACTR2,ADD2,ANO6,ANXA7,ARFGEF1,ARPC4,BAIAP2,BMPR2,CAPZA1,CDC42EP3,CLCN3,CNTN2,CREB1,DLG1,DPYSL2,DSCAM,EDN1,EPHA7,F2RL1,FMN1,GMFB,GOLGA4,KCNMA1,LPAR3,MACF1,NEFL,NRP1,NTRK2,NTRK3,P2RX7,PAK3,PFN2,PICALM,PLS1,PLXNA4,PTK2B,PTPRS,RAB22A,RAB3B,RICTOR,RND2,RTN4R,SEMA3A,SEMA3C,SEMA3D,SEMA4B,SEMA4G,SEMA6B,SEMA6D,SLC12A2,SLC12A5,SRF,TMOD2,TMSB4X,TNR,TWF1,ULK2,VAV2,VAV3,WASL,WDR1,WNT3,ZFYVE27
GO:BP	reproduction	GO:0000003	2.50922e-08	ABHD2,ACVR1,AGFG1,ANTXR1,ANTXR2,ATRX,AXL,BMP6,BMP7,BOLL,BRIP1,CCDC40,CCNE1,CCNE2,CDYL,CEP57,CFTR,CLDN11,CLOCK,CNTD1,CRKL,DHCR24,DLG1,DRD5,ERCC4,FANCF,FBXO5,FGF9,FNDC3A,FOXF2,FOXL2,FOXO3,FSHB,FZD4,FZR1,GAL3ST1,GAS2,GDF9,HERC2,HNF1A,HOXA11,HOXB13,HOXD10,HPGD,HSF1,IGF1,IMMP2L,INHBA,INHBB,IRX5,JAG2,KDM2B,KIAA0430,KITLG,LEPR,LGR4,LHFPL2,LHX8,LRP2,MYH9,NBN,PAFAH1B1,PDE5A,PGR,PHLDA2,PLCD4,PLEKHA1,PROK2,…
GO:BP	cellular ion homeostasis	GO:0006873	2.87366e-08	ABL1,ABL2,ADCY6,ANXA7,ATG5,ATOX1,ATP13A3,ATP1B1,ATP1B3,ATP2B2,ATP2B4,ATP5B,ATP7A,BMP6,CACNB2,CACNB4,CALB2,CALCR,CASQ2,CASR,CDH23,CFTR,CLN6,DISC1,DMXL1,EDN1,F2RL1,GALR1,GPR12,GPR65,GRIN2A,HTR2C,HTT,IREB2,JPH1,KCNMA1,KCTD7,LRRK2,MYO5A,NDFIP1,NPSR1,P2RX7,PDPK1,PKD2,PLCB4,PLCG1,PLCL1,PPT1,PRKCB,PTGDR,PTGER3,PTK2B,RAB38,RHAG,ROGDI,SCARA5,SLC11A2,SLC12A5,SLC24A3,SLC24A4,SLC30A4,SLC30A5,SLC30A7,SLC30A8,…
GO:BP	extrinsic apoptotic signaling pathway	GO:0097191	3.10879e-08	ACVR1,BLOC1S2,CASP8AP2,CYLD,DEDD,EYA1,EYA2,EYA3,EYA4,FGFR1,FGFR3,FOXO3,GSK3B,HIPK1,HTT,HYAL2,IGF1,INHBA,ITGA6,ITGAV,ITM2C,ITPRIP,KITLG,MKNK2,NF1,NRP1,P2RX7,PDPK1,PHIP,RAF1,RPS6KB1,SFRP2,SH3RF1,SIAH2,SIVA1,STK3,STK4,STRADB,THBS1,TIMP3,TNFSF10,TRAF1,YAP1,ZMYND11
GO:BP	regulation of ion transmembrane transport	GO:0034765	3.11737e-08	ABL1,ANO6,ARC,ATG5,ATP1B1,CACNA1B,CACNA1C,CACNA1E,CACNB1,CACNB2,CACNB4,CASQ2,CFTR,CLIC5,CRH,DLG1,EHD3,HECW2,HOMER1,HPCA,HTT,KCNA4,KCNA6,KCNC1,KCNC4,KCND1,KCNE4,KCNG3,KCNH1,KCNH8,KCNIP4,KCNJ12,KCNJ16,KCNJ2,KCNMA1,KCNV1,MEF2C,MYO5A,NEDD4,NPSR1,P2RX7,PDPK1,PKD2,PLCG1,PTK2B,PTPN3,SCN2A,SCN3A,SCN3B,SCN4A,SCN4B,SCN8A,SCN9A,SESTD1,SHISA6,STAC,STIM2,THBS1,THY1,TMEM38B,UBASH3B,WDR1,WNK1,WWP2
GO:BP	regulation of developmental growth	GO:0048638	3.20207e-08	ABL1,ADRB1,ATRN,BMPR2,CREB1,DPYSL2,DSCAM,DUSP10,EDN1,EPHA7,ERBB4,FGF9,FGFR1,FLVCR1,GOLGA4,HOPX,HSF1,IGF1,LGMN,LPAR3,MACF1,MAPK14,MEF2C,NRP1,NTRK2,NTRK3,PHLDA2,PLS1,PLXNA4,PTCH1,PTPRS,RND2,RTN4R,SEMA3A,SEMA3C,SEMA3D,SEMA4B,SEMA4G,SEMA6B,SEMA6D,SERP1,SFRP2,SMURF1,SRF,STK3,STK4,SYT1,SYT2,TLL2,TNR,TSHR,ULK2,WNT2,WNT3,YAP1,ZFPM2,ZFYVE27
GO:BP	cell growth	GO:0016049	3.64829e-08	ABL1,ADAM10,BMPR2,C9ORF72,CRKL,DCUN1D3,DCX,DPYSL2,DSCAM,EDN1,EPHA7,FAM122A,FOXL2,GDF9,GOLGA4,HYAL2,ID2,IGF1,INHBA,KDM2B,KIAA1024,LEFTY2,LHX2,LPAR3,MACF1,MAP1B,N6AMT1,NANOS1,NIN,NOV,NRP1,NTRK2,NTRK3,PLXNA4,PPT1,PTPRS,RBM3,RND2,RTN4R,SEMA3A,SEMA3C,SEMA3D,SEMA4B,SEMA4G,SEMA6B,SEMA6D,SERTAD2,SFRP2,SIRT1,SMURF1,SOX9,SRF,SYT1,SYT2,TGFB3,TGFBR2,TGFBR3,TMEM108,TNR,ULK1,ULK2,USP47,WNT11,WNT3,ZFYVE27
GO:BP	negative regulation of programmed cell death	GO:0043069	3.73856e-08	ABL1,ACVR1,ADAR,AMBRA1,ANGPT1,ARF4,ATG5,AVEN,AXL,BDNF,BMP7,BRAF,BRE,CBL,CDK1,CFDP1,CHST11,DHCR24,DNAJC3,DSTYK,EGR3,EYA1,EYA2,EYA3,EYA4,FLT4,FZD3,GABRB2,GABRB3,GCG,GHR,GRK5,HAX1,HDAC1,HIPK2,HTT,IGF1,IGF1R,ITGA6,ITGAV,ITPRIP,ITSN1,KDM2B,KITLG,KLHL20,KRAS,LGMN,LRP2,LRP6,LRRK2,MAD2L1,MAEA,MAP2K4,MAP3K12,MDM4,MEF2C,MTDH,NEFL,NEUROD1,NR4A3,NRP1,NTRK2,PAK4,PDK4,PDPK1,PHIP,PPT1,PRKAA1,PRKAA2,PRKCA,PROK2,…
GO:BP	striated muscle tissue development	GO:0014706	3.87433e-08	ACVR1,ALPK3,ARID2,ASB2,ATG5,BMP7,CREB1,DLL4,DSG2,EDN1,EGR1,ERBB4,EYA1,EYA2,FBXO22,FGF9,FGFR1,FLNB,FOXL2,FOXN2,FOXP2,GJC1,GPCPD1,HLF,HNRNPU,HOMER1,HOXD10,ID2,IGF1,KLF5,LEMD2,LRP2,MAPK14,MEF2C,MEGF10,METTL8,MYH11,MYOCD,MYOG,MYOM3,NEBL,NF1,NLN,NRG1,PAX5,PAX7,PRKAA1,PRKAR1A,PTCD2,RBM24,RCAN1,RXRA,SGCB,SGCD,SIK1,SMYD1,SOX6,SRF,TCF21,TLL2,WNT2,WNT4,YAP1,ZFPM2
GO:BP	organonitrogen compound biosynthetic process	GO:1901566	4.07886e-08	A4GNT,AARS2,ABCA1,ADCY1,ADCY2,ADCY6,ADCY9,ADI1,ADIPOQ,ADSS,AK2,AK3,ALG2,ALG6,ANGPT1,ARFGEF1,ATG12,ATG5,ATG7,ATP5B,ATP5C1,AZIN1,B3GALNT2,B3GAT1,B3GNT7,B3GNT9,B4GALT3,BCAT1,BMPR2,BOLL,CARNS1,CD276,CDS1,CERS6,CHDH,CHKA,CHST11,CNOT6L,CNOT7,COX15,CPEB1,CPEB3,CPEB4,CTIF,DERL3,DNAJC3,DOLPP1,DPH2,DPY19L1,DPY19L3,EGF,EGR1,EIF2AK1,EIF4E,EIF4E3,EIF5,EIF5A2,ELAVL1,ELOVL4,ELOVL5,ERH,EXTL2,FAM129A,FAM20B,FARSB…
GO:BP	peptidyl-tyrosine phosphorylation	GO:0018108	4.31567e-08	ABL1,ABL2,ACVR1,ADRA2A,ANGPT1,ARL2BP,AXL,BMP6,CBL,CBLB,CLK4,CNOT7,DDR1,DGKQ,DYRK1A,DYRK2,EFEMP1,EGF,ENPP2,EPHA3,EPHA5,EPHA7,ERBB4,ERRFI1,FGFR1,FGFR3,FLT1,FLT4,GHR,HES1,HIPK1,HIPK2,HYAL2,IGF1,IGF1R,IL6R,IL6ST,ITGB3,KITLG,LRP4,LRRK1,LYN,NF2,NRG1,NRP1,NTRK2,NTRK3,PEAK1,PTK2B,PTK7,PTPN11,RAP2B,RAP2C,RICTOR,ROR2,SFRP2,SH2B3,SLA,SOCS4,TTBK1,TWF1,YES1
GO:BP	regulation of cellular response to stress	GO:0080135	4.33489e-08	ABL1,ACTR2,AIDA,ANKRD6,BCLAF1,BRAF,BRE,CDK6,CHORDC1,CYLD,DDAH1,DERL3,DLG1,DNAJC3,DUSP10,DYRK1A,EDAR,EDEM1,EDN1,EFHD1,EIF2AK1,ERCC4,ERP29,EYA1,EYA2,EYA3,EYA4,F2RL1,FAM168A,FBXO5,FIGNL2,FKTN,FLT4,FMR1,FZD10,FZD4,GCH1,HIPK2,HSF1,IGF1R,INSIG1,ITCH,KLHDC10,KREMEN1,LRRK2,MAGI3,MAP2K4,MAP3K12,MID1,MYD88,NBR1,NR4A3,NTRK3,NUAK1,PAFAH1B1,PARP1,PRRX1,PTK2B,PTPRS,RAD9A,RASGRP1,RELL1,RFWD3,RGMA,RNF169,RTN4R,S…
GO:BP	skeletal system development	GO:0001501	4.69828e-08	ACVR2B,ANO6,ASXL1,BMP6,BMP7,BMPR2,CHST11,COL12A1,COL13A1,COL1A1,CREB3L2,DLG1,EDN1,EFEMP1,EYA1,FBN2,FGF6,FGF9,FGFR1,FLVCR1,FMN1,HOXA11,HOXB5,HOXB6,HOXD10,HYAL2,ID2,IGF1,IMPAD1,INSIG1,INSIG2,IRX5,ITGB8,JAG2,KIAA1217,LRRK1,MAF,MAPK14,MDFI,MEF2C,MTHFD1L,NFIB,NOV,NPR3,P2RX7,PAFAH1B1,PAX1,PAX5,PAX7,PBX1,PIP4K2A,PLEKHA1,PRPSAP2,PRRX1,PTPN11,RAB33B,ROR2,RUNX2,SERP1,SFRP2,SH2B3,SNAI1,SNX19,SOX4,SOX5,SOX6,…
GO:BP	negative regulation of cell differentiation	GO:0045596	4.89623e-08	ADIPOQ,ASXL1,BMP7,CBFB,CDK12,CDK6,CNTN2,COL5A1,CTLA4,DAAM2,EDNRB,EFEMP1,EPHA7,ERBB4,GABPA,GSK3B,HES1,HMG20A,HNRNPU,HOOK3,HOPX,ID2,IGF1,INSIG1,ITGAV,ITM2C,JAG1,KIAA0319,KIAA2022,KLF13,KRAS,KREMEN1,LBX1,LHX2,LRP4,MIB1,MMP11,MYLIP,NBR1,NF1,NFATC3,NKX2-2,NOV,NRARP,NRG1,NRP1,PBX1,PPARA,PRICKLE1,PRTG,PTCH1,PTK2B,PTPRS,RAPGEF2,RGMA,RORB,RTN4R,SEMA3A,SEMA3C,SEMA3D,SEMA4B,SEMA4G,SEMA6B,SEMA6D,SFRP2,SIRT1,…
GO:BP	regulation of neurotransmitter levels	GO:0001505	5.3752e-08	ABAT,ADCY1,BRAF,BTBD9,CACNA1B,CACNB2,CACNB4,CHDH,CPLX2,DAGLA,DDAH1,ENPP6,ERC2,FBXL20,GLDC,GRIN2A,GRIN3A,HDC,ITGB3,KCNC4,LIN7C,LRRK2,MEF2C,NAPB,NF1,NOS1,P2RX7,PFN2,PKD2,PPT1,PRKCB,PTK2B,RAB3B,RAP1A,RIMS1,RIMS2,RIMS3,SLC1A1,SLC1A2,SLC22A3,SLC5A7,SLC6A9,SLC7A11,SLC7A2,SNAP29,SNAPIN,SPR,STX11,STX2,STX3,STXBP5L,SYT1,SYT2,TPH2
GO:BP	sex differentiation	GO:0007548	6.44392e-08	ATRX,AXL,BMP6,BMP7,BRIP1,CRKL,DHCR24,FANCF,FGF9,FNDC3A,FOXF2,FOXL2,FOXO3,FSHB,FZD4,GAS2,GDF9,HOXA11,IMMP2L,INHBA,IRX5,KITLG,LEPR,LGR4,LHFPL2,LHX8,LRP2,PGR,PLEKHA1,PTPN11,RHOBTB3,ROR2,SEMA3A,SFRP2,SIRT1,SOX9,STRA6,TAF4,TCF21,TIPARP,TP63,WDR48,WNT4,ZFPM2,ZFX
GO:BP	morphogenesis of a branching structure	GO:0001763	7.05902e-08	ABL1,ACVR1,BMP7,BTBD7,COL13A1,DLG1,DLG5,DLL4,EDN1,EGF,EPHA7,ERMN,ESRP2,ETV5,EYA1,FGF1,FGFR1,GNA13,GZF1,HOXA11,HOXB13,KRAS,LGR4,LRRK2,NRARP,NRP1,PBX1,PKD2,PPP3R1,PTCH1,RERE,RXRA,SEMA3A,SFRP2,SOX9,SRF,STK4,TCF21,TGFBR2,TP63,WNT2,WNT4,YAP1
GO:BP	regulation of response to external stimulus	GO:0032101	7.88523e-08	ABR,ADAM10,ADAMTS18,ADAR,ADIPOQ,ANO6,AXL,BMP6,BMPR2,BRAF,CD276,CLASP1,CLOCK,CNOT7,COLEC12,CRH,CRK,CXCL12,CYLD,DSCAM,DUSP10,ELMOD2,F2RL1,FAM105B,FGF1,FGFR1,GCG,GHR,GRIN3A,HOPX,HYAL2,IGF1,IL20RB,IRF4,ITCH,KREMEN1,LEPR,LGMN,LGR4,LPL,MAPK14,MAPKAPK2,MAPKBP1,MAS1,MOSPD2,MYD88,NAPEPLD,NOV,NRP1,NT5E,NTRK3,PCBP2,PDPK1,PLSCR1,PLXNA4,POLR3F,PPARA,PPARD,PPM1F,PRKCA,PSMA1,PTK2B,PTPRS,RAB11FIP2,RASGRP1,RGMA,R…
GO:BP	regulation of canonical Wnt signaling pathway	GO:0060828	7.96362e-08	ANKRD6,CCNY,COL1A1,CSNK1A1,CSNK1E,CSNK1G1,CYLD,DAAM2,DAB2,EGF,EGR1,FERMT1,FGF2,FGF9,FOXO3,GSK3B,HDAC1,KREMEN1,LGR4,LRP4,LRRK1,LRRK2,LYPD6,MAPK14,NRARP,PPM1A,PPM1B,PRDM15,PRICKLE1,PTK7,PTPRO,RNF146,ROR2,SFRP2,SHISA6,SIAH2,SOST,SOSTDC1,SOX4,SOX9,STK3,STK4,SULF2,TNKS,USP47,WNT11,WNT5B,YAP1
GO:BP	peptidyl-tyrosine modification	GO:0018212	8.33172e-08	ABL1,ABL2,ACVR1,ADRA2A,ANGPT1,ARL2BP,AXL,BMP6,CBL,CBLB,CLK4,CNOT7,DDR1,DGKQ,DYRK1A,DYRK2,EFEMP1,EGF,ENPP2,EPHA3,EPHA5,EPHA7,ERBB4,ERRFI1,FGFR1,FGFR3,FLT1,FLT4,GHR,HES1,HIPK1,HIPK2,HYAL2,IGF1,IGF1R,IL6R,IL6ST,ITGB3,KITLG,LRP4,LRRK1,LYN,NF2,NRG1,NRP1,NTRK2,NTRK3,PEAK1,PTK2B,PTK7,PTPN11,RAP2B,RAP2C,RICTOR,ROR2,SFRP2,SH2B3,SLA,SOCS4,TTBK1,TWF1,YES1
GO:BP	cellular cation homeostasis	GO:0030003	8.35972e-08	ABL1,ABL2,ADCY6,ANXA7,ATG5,ATOX1,ATP13A3,ATP1B1,ATP1B3,ATP2B2,ATP2B4,ATP5B,ATP7A,BMP6,CACNB2,CACNB4,CALB2,CALCR,CASQ2,CASR,CDH23,CFTR,CLN6,DISC1,DMXL1,EDN1,F2RL1,GALR1,GPR12,GPR65,GRIN2A,HTR2C,HTT,IREB2,JPH1,KCNMA1,KCTD7,LRRK2,MYO5A,NDFIP1,NPSR1,P2RX7,PDPK1,PKD2,PLCB4,PLCG1,PLCL1,PPT1,PRKCB,PTGDR,PTGER3,PTK2B,RAB38,ROGDI,SCARA5,SLC11A2,SLC24A3,SLC24A4,SLC30A4,SLC30A5,SLC30A7,SLC30A8,SLC31A2,SLC39…
GO:BP	intracellular protein transport	GO:0006886	8.5773e-08	ADIPOQ,ANGPT1,AP1B1,AP1S2,AP1S3,AP4E1,APPBP2,ARF1,ARFIP1,ARL11,ARL3,ARL4A,CDH1,COPB2,DERL3,DNAJC19,DYNLT1,EDEM1,ENY2,FAM91A1,FERMT1,FGF9,FYTTD1,GDAP1,GNPTAB,HNRNPA2B1,HNRNPU,HYAL2,IMMP2L,INSIG1,IPO4,KPNA1,KPNB1,LRRK2,MAPK14,MBTPS1,MFN2,NAPB,NAPG,NEDD4,NF1,NUP54,NXF1,PEX13,PEX26,PPM1A,PPP3R1,PRICKLE1,PRKAA1,PRR5L,PTPN11,PURA,RAB14,RAB22A,RAB23,RAB31,RAB32,RAB33B,RAB38,RAB3B,RAB3C,RAB4A,RAB5C,RAB8A…
GO:BP	negative regulation of locomotion	GO:0040013	8.58444e-08	ABR,ADARB1,ADIPOQ,ARID2,ARRDC3,BRAF,CDH1,CLASP1,CRK,DLG5,DLL4,DUSP10,ERBB4,FAM60A,GHR,HYAL2,JAG1,KIAA2022,MEF2C,NF1,NOV,NRG1,NRP1,OSBPL8,PFN2,PTPRK,RAP2B,RAP2C,RHOB,SEMA3A,SEMA3C,SEMA3D,SEMA4B,SEMA4G,SEMA6B,SEMA6D,SFRP2,SRGAP1,SRGAP2,SRGAP3,THBS1,THY1,TRIB1,TRIM13,TRIM25,TRIM44,WASL,WNT11,WNT3,WNT4
GO:BP	peptidyl-serine modification	GO:0018209	8.72462e-08	ANGPT1,CDC7,CDK1,CLSPN,CSNK1A1,CSNK1E,CSNK1G1,DGKQ,DYRK1A,DYRK2,EGFLAM,GALNT1,GALNT2,GALNT3,GCG,GSK3B,HIPK1,HIPK2,LRRK2,MAP3K12,MAPK14,MAPKAPK2,MAST4,MKNK2,NOS1,NTRK3,PARP1,PDPK1,PFN2,PKN2,PLCL1,PPM1F,PRKAA1,PRKAA2,PRKCA,PRKCB,RAF1,RICTOR,ROCK1,RPS6KB1,SFRP2,SGK1,SMG1,SPOCK3,STK32B,STK38L,STK4,TERF2IP,TGFBR2,TLK2,TNKS,TOP1,TTBK1,UHMK1,ULK1
GO:BP	regulation of peptide transport	GO:0090087	9.35122e-08	ABL1,ADAM9,ADCY6,ADIPOQ,ADRA2A,ANGPT1,ANO1,ARC,ARFIP1,ATG5,C2CD2L,CD276,CD2AP,CDH1,CFTR,CHUK,CLOCK,CRH,DERL3,EDEM1,EPHA5,ERP29,F2RL1,FERMT1,FRMD4A,GCG,GHR,GLUD1,HMGCR,HYAL2,ICA1,IGF1,ILDR1,INHBB,INSIG1,IRS1,LGR4,LPL,LRRK2,LRTOMT,MAPK14,MAPKBP1,NDFIP1,NF1,NOV,NR3C1,NR3C2,OPHN1,P2RX7,PANX1,PPID,PPM1A,PPM1F,PPP3CB,PPP3R1,PRKAA1,PRR5L,PTPN11,RASGRP1,RASL10B,RFX6,SAR1A,SAR1B,SCFD1,SERP1,SLC7A11,SNX3,S…
GO:BP	mitotic cell cycle	GO:0000278	1.01702e-07	ABL1,ACVR1,AFAP1L2,ARL3,ARPP19,ATRX,AZI2,BMP7,CCND2,CCNE1,CCNE2,CCNG1,CCNI2,CCNJ,CCNJL,CCNY,CDC14B,CDC27,CDC7,CDK1,CHFR,CHMP2B,CHTF8,CLASP1,CLSPN,CUL3,CYLD,DCUN1D3,DLG1,DNA2,DSCC1,DTL,DYNC1LI1,E2F8,EDN1,EFHC1,EGF,FAP,FBXO5,FGFR1,FZD3,GIGYF2,H2AFY,HECW2,HES1,HNRNPU,HSF1,HTT,ID2,IGF1,INHBA,KIF3B,KLF11,KLHL18,KPNB1,LGMN,MAD2L1,MAP9,MAU2,MYBL2,MZT1,NACC2,NBN,NDE1,NDEL1,NSL1,OBSL1,PAFAH1B1,PBX1,PDS5A,…
GO:BP	developmental growth involved in morphogenesis	GO:0060560	1.16544e-07	ABL1,BMPR2,C9ORF72,DCX,DPYSL2,DSCAM,EPHA7,FGF1,FMN1,GOLGA4,LHX2,LPAR3,MACF1,MAP1B,NIN,NRP1,NTRK2,NTRK3,PLXNA4,PTK7,PTPRS,RND2,RTN4R,SEMA3A,SEMA3C,SEMA3D,SEMA4B,SEMA4G,SEMA6B,SEMA6D,SFRP2,SMURF1,SOX9,SRF,SYT1,SYT2,TGFBR2,TMEM108,TNR,ULK1,ULK2,WNT11,WNT3,YAP1,ZFYVE27
GO:BP	positive regulation of catabolic process	GO:0009896	1.27724e-07	ADRA2A,ATG5,ATG7,C9ORF72,CNOT6L,CNOT7,CPEB3,CSNK1E,DISC1,DTL,EDEM1,EGF,FAM122A,FBXO22,FOXO3,FYCO1,FZR1,GIGYF2,GRSF1,GSK3B,HECW2,HTT,IGF1,IRS1,ITCH,LRRK2,MFN2,MYLIP,NANOS1,NEDD4,P2RX7,PIP4K2A,PIP4K2B,PRICKLE1,PRKAA1,PRKAA2,PRR5L,PTK2B,RAB3GAP2,RBM24,RGMA,RNF144B,RNF19A,ROCK1,SIRT1,SMURF1,SNX33,SOCS4,SOX9,SPTLC2,STUB1,TIPARP,TNRC6A,TNRC6B,TPCN1,TRIB1,TRIM13,TRIM67,ULK1,ULK2,VIP,WWP2,YTHDF2,ZER1,ZYG…
GO:BP	respiratory system development	GO:0060541	1.31062e-07	ACVR2B,ASXL1,ATXN1L,BMPR2,CCBE1,CCDC40,CREB1,CRH,DLG5,EPAS1,ERRFI1,ESRP2,FGF1,FGF2,FGF9,FGFR1,FLT4,FOXP2,HES1,HOPX,ITGA3,KRAS,LIPA,NFIB,PGR,PPP3R1,PTK7,SLC7A11,SOX9,SP3,SRF,SRSF6,STRA6,TCF21,TGFBR2,TGFBR3,THRA,THRB,TMEM38B,WNT11,WNT2,YAP1,ZFPM2
GO:BP	negative regulation of neurogenesis	GO:0050768	1.32207e-07	BMP7,CNTN2,DAAM2,EDNRB,EPHA7,ERBB4,GSK3B,HES1,HMG20A,HOOK3,ID2,ITM2C,JAG1,KIAA0319,KIAA2022,KREMEN1,LBX1,LHX2,LRP4,MIB1,MYLIP,NF1,NKX2-2,NRG1,NRP1,PBX1,PRTG,PTPRS,RAPGEF2,RGMA,RTN4R,SEMA3A,SEMA3C,SEMA3D,SEMA4B,SEMA4G,SEMA6B,SEMA6D,SNAPIN,SOX9,SPOCK1,THRB,THY1,TLX3,TNR,ULK2,WNT3
GO:BP	regulation of cell-cell adhesion	GO:0022407	1.47056e-07	ABL1,ADAMTS18,ADIPOQ,BMP6,BMP7,CBFB,CD274,CD276,CDH1,CTLA4,CYLD,DLG1,DLG5,DUSP10,EFNA5,EGR3,EPHA7,HES1,ICOS,IGF1,IL20RB,IL6ST,ITCH,ITGA6,JAG1,KIAA2022,MAPK14,NF2,NFAT5,NR4A3,NRARP,PAG1,PDE5A,PODXL,PPARA,PPM1F,PRKAR1A,PRKCA,RASGRP1,SH2B3,SOCS6,SOX9,TFRC,TGFBR2,TGFBR3,THY1,TNFRSF13C,TNFRSF21,TNR,UBASH3B,WNT4,ZMIZ1
GO:BP	regulated exocytosis	GO:0045055	1.59805e-07	ABR,ADCY1,ARHGAP17,BRAF,CACNB2,CACNB4,CPLX2,ERC2,F2RL1,FBXL20,GRIN3A,LRRK2,MYH9,NAPB,NR4A3,P2RX7,PDPK1,PFN2,PPP3CB,PRKCB,RAB11FIP2,RAB31,RAP1A,RASGRP1,RIMS1,RIMS2,RIMS3,SNAP29,SNAPIN,STEAP2,STX11,STX2,STX3,STXBP5L,SYT1,SYT11,SYT15,SYT2,SYT6,TMED10,VAMP3,VAMP7
GO:BP	metal ion homeostasis	GO:0055065	1.80667e-07	ABL1,ABL2,ADCY6,ANXA7,ATG5,ATOX1,ATP13A3,ATP1B1,ATP1B3,ATP2B2,ATP2B4,ATP7A,BMP6,BTBD9,CACNB2,CACNB4,CALB2,CALCR,CASQ2,CASR,CDH23,CNNM2,CNNM4,DISC1,EDN1,EIF2AK1,EPAS1,F2RL1,FAM20A,GALR1,GPR12,GPR65,GRIN2A,HEPHL1,HTR2C,HTT,HYAL2,IREB2,JPH1,KCNMA1,KCTD7,MYO5A,NDFIP1,NPSR1,P2RX7,PDPK1,PICALM,PKD2,PLCB4,PLCG1,PLCL1,PRKCB,PTGDR,PTGER3,PTK2B,RHAG,SCARA5,SGCD,SLC11A2,SLC12A2,SLC12A5,SLC24A3,SLC24A4,SLC30…
GO:BP	epithelial cell migration	GO:0010631	1.85416e-07	ABL1,ADAM9,AMOT,AMOTL1,ANGPT1,ATOH8,ATP5B,BMPER,BMPR2,CAPN7,CCBE1,CLASP1,DLL4,DOCK5,DUSP10,EGR3,ENPP2,FAP,FERMT1,FGF1,FGF2,FGFR1,FLT4,LGMN,MAP2K3,MEF2C,MYH9,NANOS1,NF1,NOV,NRP1,NUS1,PDPK1,PFN2,PKN2,PLCG1,PPM1F,PRKCA,PTK2B,PTPN11,RHOB,RHOJ,SASH1,SEMA3A,SIRT1,SOX9,SRF,TGFBR2,THBS1
GO:BP	process utilizing autophagic mechanism	GO:0061919	1.95236e-07	ACBD5,AMBRA1,ANXA7,ATG12,ATG14,ATG2B,ATG5,ATG7,ATG9B,BMF,C9ORF72,CISD2,DAP,DNM1L,ERCC4,FAM134B,FBXL2,FEZ1,FEZ2,FOXO3,FYCO1,GABARAPL1,HTT,LEPR,LRRK2,MFN2,MTMR9,NBR1,NRBF2,PIP4K2A,PIP4K2B,PRKAA1,PRKAA2,RAB23,RAB33B,RAB3GAP2,RAB8A,RNF185,ROCK1,RRAGB,RRAGD,SCFD1,SIRT1,SMURF1,SNAP29,SNAPIN,SPATA18,SPTLC2,TBC1D25,TP53INP1,TPCN1,TRIM13,UBXN2B,ULK1,ULK2,USP36,UVRAG,VPS13A,VPS4A,VPS4B,VTI1A,WDR41
GO:BP	autophagy	GO:0006914	1.95236e-07	ACBD5,AMBRA1,ANXA7,ATG12,ATG14,ATG2B,ATG5,ATG7,ATG9B,BMF,C9ORF72,CISD2,DAP,DNM1L,ERCC4,FAM134B,FBXL2,FEZ1,FEZ2,FOXO3,FYCO1,GABARAPL1,HTT,LEPR,LRRK2,MFN2,MTMR9,NBR1,NRBF2,PIP4K2A,PIP4K2B,PRKAA1,PRKAA2,RAB23,RAB33B,RAB3GAP2,RAB8A,RNF185,ROCK1,RRAGB,RRAGD,SCFD1,SIRT1,SMURF1,SNAP29,SNAPIN,SPATA18,SPTLC2,TBC1D25,TP53INP1,TPCN1,TRIM13,UBXN2B,ULK1,ULK2,USP36,UVRAG,VPS13A,VPS4A,VPS4B,VTI1A,WDR41
GO:BP	positive regulation of protein kinase activity	GO:0045860	1.9724e-07	ABL1,ACVR2B,ADAM9,ADCYAP1,ADIPOQ,ADRA2A,ANGPT1,C1QTNF2,CCNK,CCNT2,CCNY,CLSPN,CRKL,DBF4,DGKQ,DLG1,EDN1,EGF,ERP29,FAM20A,FGF1,FGF13,FGF2,FGFR1,FLT1,FZD10,FZD4,GCG,GHR,GPRC5B,IGF1,KITLG,LPAR3,LRRK2,MAP2K3,MAP2K4,MAP2K6,MAP3K1,MAP3K12,MAP3K3,MAP4K3,MAP4K4,MAS1,MMD2,NEK1,NRG1,NTRK3,OSBPL8,P2RX7,PAK3,PARP16,PARP8,PDE5A,PDPK1,PKD2,PTK2B,PTPN11,RAF1,RAPGEF2,RASGRP1,SASH1,SIRT1,STK4,STRADB,SYAP1,TAOK1,TGF…
GO:BP	regulation of cytoskeleton organization	GO:0051493	2.06822e-07	ABL1,ACTR2,ADD2,ARFGEF1,ARHGAP17,ARPC4,BAIAP2,BICD2,BRAF,C9ORF72,CAMSAP1,CAPZA1,CCDC88A,CD2AP,CDC42EP3,CHMP2B,CHORDC1,CLASP1,CRK,CYLD,DLG1,DYRK1A,EDN1,EFNA5,EPHA3,EPHA5,F2RL1,FAM179B,FMN1,FZD10,GMFB,GSK3B,HNRNPU,ITGB3,KAT2B,MAP1B,MAP6,MEF2C,NF2,NIN,NRP1,NTRK3,PAFAH1B1,PAK3,PFN2,PHLDB2,PPM1E,PPM1F,PRKAA1,PRKAA2,PTK2B,RASSF1,RHOB,RHOBTB1,RHOBTB3,RHOG,RHOJ,RHOV,RICTOR,RND1,RND2,ROCK1,SPAST,STAG2,STM…
GO:BP	negative regulation of cell adhesion	GO:0007162	2.07597e-07	ABL1,ADAM10,ADAMTS18,ADIPOQ,ANGPT1,ATP5B,BMP6,CBFB,CD274,CD276,CDH1,COL1A1,CTLA4,DLG1,DLG5,DSCAM,FZD4,IL20RB,ITCH,JAG1,KIAA2022,NF1,NF2,NRARP,PAG1,PDE3B,PDE5A,PLXNA1,PLXNA2,PLXNA4,PLXNC1,PODXL,PPARA,PPM1F,PRKAR1A,PTPN11,SH2B3,SOCS6,SOX9,SPOCK1,TGFBR3,THBS1,TNFRSF21,TNR,UBASH3B
GO:BP	cell-substrate adhesion	GO:0031589	2.25476e-07	ABL1,ADAM9,ANGPT1,ANTXR1,AXL,BRAF,CDK6,CLASP1,COL13A1,COL1A1,CRK,CRKL,DOCK5,EGFLAM,EPHA3,FERMT1,FMN1,FZD4,ITGA2,ITGA4,ITGA6,ITGAV,ITGB3,ITGB8,JAG1,KIAA2022,LAMB4,LIMS1,MACF1,MKLN1,NF1,NID1,NID2,NRP1,ONECUT2,PARVA,PEAK1,PELO,PIP5K1A,PPM1F,PTK2B,PTPRK,ROCK1,SDC3,SNED1,SPOCK1,SRF,THBS1,THY1,TIAM1,TMEM8B,TRPM7,UTRN,VAMP3,WNT4
GO:BP	mesenchyme development	GO:0060485	2.37529e-07	ACVR1,BMP7,BMPR2,BNC2,CLASP1,COL1A1,DLG5,EDN1,EDNRB,ERBB4,FGF1,FGF2,FGF9,FGFR1,HES1,HNF1A,ID2,JAG1,KBTBD8,KITLG,LRP6,MEF2C,NEDD4,NOLC1,NRP1,PAX1,PHLDB2,PKD2,PPP3R1,PTK7,RBM24,RUNX2,SEMA3A,SEMA3C,SEMA3D,SEMA4B,SEMA4G,SEMA6B,SEMA6D,SFRP2,SNAI1,SOX9,TCF21,TGFB3,TGFBR2,TGFBR3,TIAM1,WNT10A,WNT11,WNT16,WNT2,WNT4,YAP1
GO:BP	epithelium migration	GO:0090132	2.4076e-07	ABL1,ADAM9,AMOT,AMOTL1,ANGPT1,ATOH8,ATP5B,BMPER,BMPR2,CAPN7,CCBE1,CLASP1,DLL4,DOCK5,DUSP10,EGR3,ENPP2,FAP,FERMT1,FGF1,FGF2,FGFR1,FLT4,LGMN,MAP2K3,MEF2C,MYH9,NANOS1,NF1,NOV,NRP1,NUS1,PDPK1,PFN2,PKN2,PLCG1,PPM1F,PRKCA,PTK2B,PTPN11,RHOB,RHOJ,SASH1,SEMA3A,SIRT1,SOX9,SRF,TGFBR2,THBS1
GO:BP	response to nitrogen compound	GO:1901698	3.01564e-07	ABCA1,ADCY6,ADIPOQ,AQP9,ATRX,CACNA1B,CASQ2,CDH1,CFTR,COL1A1,COLEC12,CPEB3,CPEB4,CREB1,CRKL,DDX1,DENND4C,DERL3,DGKQ,DRD5,EDEM1,EGR1,ERLIN2,FBXO44,FOXO3,FOXRED2,GABPA,GABRB3,GHR,GRB10,GRIN2A,GSK3B,HMP19,HOMER1,HRH1,HSF1,HTR1F,HTR2C,IGF1,IGF1R,INHBB,IRS1,ITGA4,JAG1,KAT2B,KBTBD2,LEPROT,LGMN,LPL,LRRK2,MAN1B1,MAPK14,MAS1,MEF2C,MYD88,MYO5A,NR3C1,NR3C2,NR4A3,OSBPL8,P2RX7,PALM,PANX1,PARP1,PDK4,PDPK1,PHIP,…
GO:BP	positive regulation of neurogenesis	GO:0050769	3.1773e-07	ABL2,BMP6,BMP7,BMPR2,BRAF,CBFA2T2,CRKL,CYB5D2,DISC1,DLG5,DSCAM,EPHA3,FGFR1,FZD3,FZD4,GOLGA4,HDAC1,HES1,ID2,IL6ST,ITGA6,LPAR3,LRP2,MACF1,MAP6,MAPK6,MEF2C,MMD2,NCKIPSD,NEFL,NEUROD1,NIN,NKX2-2,NRP1,NTRK2,NTRK3,OBSL1,PACSIN1,PAFAH1B1,PALM,PLXNA1,PLXNA2,PLXNA4,PLXNC1,PTK2B,PTK7,RASSF10,RND2,ROR2,SEMA3A,SMURF1,SRF,STMN2,SYT1,SYT2,TCF12,TRIM67,TWF1,VAMP7,WNT3,ZFYVE27
GO:BP	forebrain development	GO:0030900	3.40144e-07	AQP1,ATRX,AXL,CNTN2,CREB1,CRK,CRKL,DCX,DISC1,EFHC1,ENPP2,EPHA5,ERBB4,FGF2,FGFR1,FOXP2,HDAC1,HES1,HOOK3,ID2,INHBA,KDM2B,KIF3A,KRAS,LHX2,LHX8,LRP2,LRRK2,NDE1,NEUROD1,NF1,NF2,NFIB,NIN,NR3C1,NR3C2,NR4A3,NRG1,NRP1,NTRK2,OPHN1,PAFAH1B1,PAX5,PEX13,PLXNA4,PTPRS,RTN4R,SEMA3A,SLC1A2,SLC4A10,SLC7A11,SMARCC2,SRF,TACC1,TBR1,TMEM108,TNR,TTC8,WNT4,WNT7B
GO:BP	negative regulation of cellular component organization	GO:0051129	3.47229e-07	ADD2,ANTXR1,ARFGEF1,ATAD2B,ATG5,ATRX,BMP6,BMP7,CAMSAP1,CAPZA1,CCP110,CLASP1,DCP2,DYNC1LI1,DYRK1A,EPHA3,EPHA7,ERCC4,FAP,FBXO5,FEZ1,FEZ2,GMFB,GSK3B,H1FX,H2AFY,HNRNPU,IGF1,INSIG1,ITM2C,JARID2,KAT2B,KDM5A,KIAA0319,KREMEN1,LRP4,LRRK2,LRRTM2,MAD2L1,MTF2,MYLIP,NBN,NRP1,PACSIN1,PACSIN2,PAX5,PFN2,PICALM,PPM1A,PROM2,PTPRS,RAF1,RAPGEF2,RGMA,RIOK3,ROCK1,RTN4R,SCFD1,SEMA3A,SEMA3C,SEMA3D,SEMA4B,SEMA4G,SEMA6B,S…
GO:BP	cell-matrix adhesion	GO:0007160	3.86283e-07	ABL1,ADAM9,CDK6,CLASP1,COL13A1,EPHA3,FERMT1,FMN1,ITGA2,ITGA4,ITGA6,ITGAV,ITGB3,ITGB8,JAG1,KIAA2022,MACF1,MKLN1,NF1,NID1,NID2,NRP1,ONECUT2,PEAK1,PELO,PIP5K1A,PPM1F,PTK2B,PTPRK,ROCK1,SNED1,SRF,THBS1,THY1,TIAM1,TMEM8B,TRPM7,UTRN,WNT4
GO:BP	positive regulation of neuron differentiation	GO:0045666	3.98476e-07	ABL2,BMP6,BMP7,BMPR2,BRAF,CBFA2T2,CYB5D2,DLG5,DSCAM,EPHA3,FGFR1,FZD4,GOLGA4,ITGA6,LPAR3,MACF1,MAP6,MAPK6,MEF2C,MMD2,NCKIPSD,NEFL,NEUROD1,NIN,NKX2-2,NRP1,NTRK2,NTRK3,OBSL1,PACSIN1,PAFAH1B1,PALM,PLXNA1,PLXNA2,PLXNA4,PLXNC1,PTK2B,PTK7,RND2,ROR2,SMURF1,SRF,STMN2,SYT1,SYT2,TCF12,TRIM67,TWF1,VAMP7,WNT3,ZFYVE27
GO:BP	tissue migration	GO:0090130	4.02379e-07	ABL1,ADAM9,AMOT,AMOTL1,ANGPT1,ATOH8,ATP5B,BMPER,BMPR2,CAPN7,CCBE1,CLASP1,DLL4,DOCK5,DUSP10,EGR3,ENPP2,FAP,FERMT1,FGF1,FGF2,FGFR1,FLT4,LGMN,MAP2K3,MEF2C,MYH9,NANOS1,NF1,NOV,NRP1,NUS1,PDPK1,PFN2,PKN2,PLCG1,PPM1F,PRKCA,PTK2B,PTPN11,RHOB,RHOJ,SASH1,SEMA3A,SIRT1,SOX9,SRF,TGFBR2,THBS1
GO:BP	regulation of anatomical structure size	GO:0090066	4.1899e-07	ABL1,ACTR2,ADD2,ADRB1,ANO6,ANXA7,ARFGEF1,ARPC4,ATG5,BAIAP2,BMPR2,CAPZA1,CDC42EP3,CLCN3,CNTN2,CREB1,DLG1,DOCK5,DPYSL2,DRD5,DSCAM,EDN1,EDNRB,EPHA7,F2RL1,FMN1,GMFB,GOLGA4,HRH1,KCNMA1,LPAR3,LRRK2,MACF1,NEFL,NOS1,NRP1,NTRK2,NTRK3,P2RX7,PAK3,PFN2,PICALM,PLS1,PLXNA4,PTK2B,PTPRS,RAB22A,RAB3B,RICTOR,RND2,ROCK1,RTN4R,SEMA3A,SEMA3C,SEMA3D,SEMA4B,SEMA4G,SEMA6B,SEMA6D,SLC12A2,SLC12A5,SRF,TMOD2,TMSB4X,TNR,TWF1…
GO:BP	regulation of cell size	GO:0008361	4.6158e-07	ABL1,ANO6,ANXA7,BMPR2,CLCN3,CREB1,DPYSL2,DSCAM,EDN1,EPHA7,GOLGA4,KCNMA1,LPAR3,MACF1,NRP1,NTRK2,NTRK3,P2RX7,PLXNA4,PTPRS,RND2,RTN4R,SEMA3A,SEMA3C,SEMA3D,SEMA4B,SEMA4G,SEMA6B,SEMA6D,SLC12A2,SLC12A5,SRF,TNR,ULK2,VAV2,VAV3,WNT3,ZFYVE27
GO:BP	regulation of cell cycle	GO:0051726	4.7346e-07	ABL1,ADARB1,AFAP1L2,ATRX,BMP7,BRE,CAMK2N1,CCND2,CCNDBP1,CCNE1,CCNE2,CCNG1,CCNI2,CCNJ,CCNJL,CCNK,CCNL1,CCNT2,CCNY,CCP110,CDC14B,CDC27,CDC7,CDK1,CDK19,CDK6,CEP63,CHFR,CHMP2B,CHORDC1,CLOCK,CLSPN,CUL3,CYLD,DBF4,DCUN1D3,DLG1,DNA2,DTL,DYNC1LI1,E2F3,E2F8,EDN1,EGF,FAP,FBXO5,FGF2,FGFR1,FZD3,FZR1,GIGYF2,GRK5,H2AFY,HECW2,HES1,HMGA2,HNRNPU,HPGD,HSF1,ID2,IGF1,INHBA,KAT2B,KIAA0101,KLHL18,KLHL9,LGMN,LRP6,MAD2L1…
GO:BP	rhythmic process	GO:0048511	4.9758e-07	ADCY1,ATG7,AXL,BMP6,BMP7,BTBD9,CDK1,CLOCK,CREB1,CRTC1,CSNK1E,DTL,DYRK1A,EGR1,ENOX1,FOXO3,FSHB,FZD4,GAS2,GDF9,GFPT1,GHR,HDAC1,HNRNPU,ID2,INHBA,KDM2A,KDM5A,KLF10,LGR4,MAPK9,MTTP,NRIP1,NTRK3,PER2,PGR,PLEKHA1,PPARA,PRKAA1,PRKAA2,PROK2,RORB,SIAH2,SIK1,SIRT1,TOP1
GO:BP	eye development	GO:0001654	5.01361e-07	ACVR2B,ADAMTS18,AQP1,BMP6,BMP7,BMPR2,CHRDL1,CNTN2,COL5A1,DCX,DLG1,DLL4,DSCAM,EFEMP1,FBN2,FGF2,FGF9,FOXF2,FOXL2,FOXP2,FREM2,FZD4,FZR1,GNAT2,GNB1,HDAC1,HIPK1,HIPK2,INHBA,IRX5,JAG1,KDM2B,LHX2,LIPA,MAF,MFN2,MYPN,NEUROD1,NEUROD4,NF1,NF2,NRP1,NTRK3,PKNOX1,PROM1,RD3,RHOJ,RORB,RXRA,SOS1,SOX9,SP3,SRF,STRA6,TGFBR2,TGFBR3,THRB,THY1,TMEM231,TRAF3IP1,TTC8,TUB,WNT7B
GO:BP	regulation of MAP kinase activity	GO:0043405	5.08069e-07	ADAM9,ADIPOQ,ADRA2A,AIDA,BMP7,C1QTNF2,CDK12,CRKL,DUSP10,DUSP6,DUSP7,EDN1,EGF,ERP29,FGF1,FGF2,FGFR1,FLT1,FZD10,FZD4,GHR,HMGCR,HYAL2,IGF1,IGF1R,KITLG,LPAR3,LRRK2,MAP2K3,MAP2K4,MAP2K6,MAP3K12,MAP4K3,NF1,NRG1,NTRK3,P2RX7,PAK3,PDE5A,PTPN11,PTPRJ,RAF1,RASGRP1,SASH1,SFRP2,SH2B3,SPRED2,SPRY3,TAOK1,THBS1,TRIB1
GO:BP	regulation of lipid metabolic process	GO:0019216	5.15081e-07	ADIPOQ,ADRA2A,AMBRA1,ATG14,BMP6,C1QTNF2,CISH,CREB1,DGKQ,EGR1,ELOVL5,ERLIN2,FGF1,FGFR3,FLT1,FSHB,H2AFY,ID2,IDH1,INSIG1,INSIG2,IRS1,LEPR,LPGAT1,MLYCD,MTMR2,MTMR9,NR4A3,ORMDL3,PDE3B,PDK4,PIK3R1,PIK3R3,PPARA,PPARD,PRKAA1,PTK2B,SAMD8,SIK1,SIRT1,SLC45A3,SNAI1,SOCS4,SOCS6,SOCS7,STUB1,TM6SF2,VAV2,VAV3,WNT4
GO:BP	negative regulation of cell population proliferation	GO:0008285	5.79489e-07	A4GNT,ADARB1,ADIPOQ,AMBRA1,ARID2,ATOH8,BMP7,BMPR2,BTG1,BTG2,CAMK2N1,CD274,CD276,CDK6,CLMN,CNOT7,CTLA4,DDAH1,DLG1,DLG5,DLL4,DUSP10,E2F3,EIF2AK1,ERBB4,FAP,FERMT1,FGF2,FKTN,FLT1,GHR,HES1,HSF1,ID2,IL20RB,INHBA,ITCH,JARID2,KAT2B,KDM2B,KIAA1024,KLF11,KLF13,LBX1,LECT1,MEF2C,MFN2,MYOG,NF1,NF2,NFIB,NOV,PBRM1,PDE5A,PELO,PRKAR1A,PTCH1,PTK2B,PTPRK,RAF1,RAPGEF2,RB1,ROR2,SFRP2,SH2B3,SOX4,SOX9,STK3,STK4,TFDP1,T…
GO:BP	taxis	GO:0042330	6.69184e-07	ADAM10,AMOT,ANGPT1,ANO6,BMP7,BMPR2,CCL20,CNTN2,CNTN4,CRK,CRKL,CX3CL1,CXCL12,DPYSL2,DPYSL5,DSCAM,EDNRB,EFNA5,EFNB2,EGFLAM,EGR3,ENPP2,EPHA3,EPHA5,EPHA7,F2RL1,FGF1,FGFR1,FLRT2,FLT1,FZD3,HRH1,ID2,ITGA9,ITGAV,KIF3A,LGMN,LHX2,MAPK14,MATN2,MOSPD2,NFIB,NOV,NR4A3,NRG1,NRP1,NTRK3,PARVA,PELO,PIP5K1A,PLXNA1,PLXNA2,PLXNA4,PLXNC1,PPM1F,PROK2,PTAFR,PTK2B,PTPRO,RHOBTB3,RHOG,RNF165,ROBO1,SEMA3A,SEMA3C,SEMA3D,SEMA…
GO:BP	positive regulation of nervous system development	GO:0051962	6.72726e-07	ABL2,BMP6,BMP7,BMPR2,BRAF,CBFA2T2,CRKL,CYB5D2,DISC1,DLG5,DSCAM,EGF,EPHA3,FGF2,FGFR1,FLRT2,FZD3,FZD4,GHR,GOLGA4,HDAC1,HES1,ID2,IL6ST,ITGA6,LPAR3,LRP2,LRRTM2,LRRTM3,MACF1,MAP6,MAPK6,MEF2C,MMD2,NCKIPSD,NEFL,NEUROD1,NIN,NKX2-2,NRP1,NTRK2,NTRK3,OBSL1,PACSIN1,PAFAH1B1,PALM,PLXNA1,PLXNA2,PLXNA4,PLXNC1,PTK2B,PTK7,RASSF10,RND2,ROR2,SEMA3A,SLITRK4,SMURF1,SRF,STMN2,SYT1,SYT2,TCF12,TRIM67,TWF1,VAMP7,WNT3,ZFY…
GO:BP	visual system development	GO:0150063	7.43471e-07	ACVR2B,ADAMTS18,AQP1,BMP6,BMP7,BMPR2,CHRDL1,CNTN2,COL5A1,DCX,DLG1,DLL4,DSCAM,EFEMP1,FBN2,FGF2,FGF9,FOXF2,FOXL2,FOXP2,FREM2,FZD4,FZR1,GNAT2,GNB1,HDAC1,HIPK1,HIPK2,INHBA,IRX5,JAG1,KDM2B,LHX2,LIPA,MAF,MFN2,MYPN,NEUROD1,NEUROD4,NF1,NF2,NRP1,NTRK3,PKNOX1,PROM1,RD3,RHOJ,RORB,RXRA,SOS1,SOX9,SP3,SRF,STRA6,TGFBR2,TGFBR3,THRB,THY1,TMEM231,TRAF3IP1,TTC8,TUB,WNT7B
GO:BP	female sex differentiation	GO:0046660	8.18758e-07	AXL,BMP6,BMP7,FANCF,FOXL2,FOXO3,FSHB,FZD4,GAS2,GDF9,IMMP2L,INHBA,LEPR,LHFPL2,LHX8,LRP2,PGR,PLEKHA1,SIRT1,STRA6,TAF4,TIPARP,TP63,WNT4,ZFPM2,ZFX
GO:BP	regulation of small GTPase mediated signal transduction	GO:0051056	8.75658e-07	ABCA1,ABL1,ABR,AKAP13,AMOT,ARFGEF1,ARFGEF2,ARHGAP19,ARHGAP26,ARHGEF11,ARHGEF12,ARHGEF17,ARHGEF37,ARHGEF6,CBL,CD2AP,CDC42SE1,CHN2,CUL3,CYTH3,F2RL1,FARP1,FBXO8,FGD4,GPR65,IGF1,ITGA3,ITSN1,KITLG,KRAS,MCF2L,MFN2,MMD2,NF1,NRG1,NRP1,OPHN1,PLEKHG7,RALGPS1,RAP1GAP2,RASA1,RASGRF2,RASGRP1,RTN4R,SHOC2,SOS1,SOS2,SPRY3,SSX2IP,STAMBP,TIAM1,TNFAIP1,TRIM67,VAV2,VAV3
GO:BP	organelle assembly	GO:0070925	9.25146e-07	AGFG1,AMBRA1,ARL3,ATG12,ATG14,ATG2B,ATG5,ATG7,ATG9B,ATMIN,ATXN10,C9ORF72,CASQ2,CCDC103,CCDC40,CCP110,CDC14B,CEP63,CHMP2B,CLUAP1,CNOT6,CNOT6L,CNOT7,CSRP1,CYLD,DCX,DISC1,DNAI1,DNAL1,EDC3,EDN1,EHD3,FBXO5,FEZ1,FEZ2,FNBP1L,G3BP2,GABARAPL1,HAUS3,HNRNPU,HTT,KAT2B,KCTD17,KIF24,KIF3A,KIF3B,KPNB1,LRRK2,MAP9,MEF2C,MFN2,MYBL2,MYOM3,MYPN,MZT1,NEBL,NEK1,ONECUT2,P2RX7,PAFAH1B1,PARVA,PCDH15,PIP4K2A,PIP4K2B,PLS1,…
GO:BP	positive regulation of epithelial cell migration	GO:0010634	1.09187e-06	ABL1,ADAM9,AMOTL1,ANGPT1,ATOH8,ATP5B,BMPR2,CAPN7,CCBE1,CLASP1,DOCK5,ENPP2,FGF1,FGF2,FGFR1,FLT4,LGMN,MAP2K3,NRP1,NUS1,PDPK1,PLCG1,PPM1F,PRKCA,PTK2B,RHOB,RHOJ,SASH1,SIRT1,SOX9,TGFBR2,THBS1
GO:BP	regulation of cell shape	GO:0008360	1.09187e-06	AKAP2,ANXA7,BAIAP2,BRWD1,CDC42EP3,CDC42SE1,CFDP1,CRK,DLG1,ERMN,FMNL3,GNA13,MKLN1,MYH9,PALM,PHIP,PLXNA1,PLXNA2,PLXNA4,PLXNC1,PTK2B,RHOB,RHOBTB1,RHOBTB3,RHOG,RHOJ,RHOQ,RHOV,RND1,RND2,SH3KBP1,WDR1
GO:BP	response to organonitrogen compound	GO:0010243	1.10917e-06	ABCA1,ADCY6,ADIPOQ,AQP9,CACNA1B,CASQ2,CDH1,CFTR,COL1A1,CPEB3,CPEB4,CREB1,DENND4C,DERL3,DGKQ,DRD5,EDEM1,EGR1,ERLIN2,FBXO44,FOXO3,FOXRED2,GABPA,GABRB3,GHR,GRB10,GRIN2A,GSK3B,HMP19,HOMER1,HRH1,HTR1F,HTR2C,IGF1,IGF1R,INHBB,IRS1,ITGA4,JAG1,KAT2B,KBTBD2,LEPROT,LGMN,LPL,LRRK2,MAN1B1,MAPK14,MAS1,MEF2C,MYD88,MYO5A,NR3C1,NR3C2,NR4A3,OSBPL8,P2RX7,PALM,PANX1,PARP1,PDK4,PDPK1,PHIP,PIK3R1,PIK3R3,PKD2,PPP2R2A,P…
GO:BP	myeloid cell differentiation	GO:0030099	1.20764e-06	ADAR,ADIPOQ,CALCR,CAMK4,CASP3,CBFB,CDK6,CREB1,CSF1,EIF2AK1,EPAS1,F2RL1,FLVCR1,FSHB,GAB3,GABPA,ID2,INHBA,IREB2,IRF4,JAG1,KITLG,KLF10,KLF13,L3MBTL3,LRRK1,MAEA,MAPK14,MEF2C,MYH9,NF1,OSTM1,PAFAH1B1,PIP4K2A,PKNOX1,PTK2B,PTPN11,RBP1,RHAG,SH2B3,SIRT1,SLC4A1,SNX10,SOX6,SP3,SRF,TET2,TFRC,TGFBR2,TRIB1,TSPAN2,UBASH3B,WDR1
GO:BP	chemotaxis	GO:0006935	1.22113e-06	ADAM10,AMOT,ANGPT1,ANO6,BMP7,BMPR2,CCL20,CNTN2,CNTN4,CRK,CRKL,CX3CL1,CXCL12,DPYSL2,DPYSL5,DSCAM,EDNRB,EFNA5,EFNB2,EGFLAM,EGR3,ENPP2,EPHA3,EPHA5,EPHA7,F2RL1,FGF1,FGFR1,FLRT2,FLT1,FZD3,HRH1,ITGA9,ITGAV,KIF3A,LGMN,LHX2,MAPK14,MATN2,MOSPD2,NFIB,NOV,NR4A3,NRG1,NRP1,NTRK3,PARVA,PELO,PIP5K1A,PLXNA1,PLXNA2,PLXNA4,PLXNC1,PPM1F,PROK2,PTAFR,PTK2B,PTPRO,RHOBTB3,RHOG,RNF165,ROBO1,SEMA3A,SEMA3C,SEMA3D,SEMA4B,S…
GO:BP	regulation of protein transport	GO:0051223	1.31253e-06	ABL1,ADAM9,ADCY6,ADIPOQ,ADRA2A,ANGPT1,ANO1,ARC,ARFIP1,ATG5,C2CD2L,CD276,CD2AP,CDH1,CFTR,CHUK,CLOCK,DERL3,EDEM1,EPHA5,ERP29,F2RL1,FERMT1,FRMD4A,GCG,GHR,GLUD1,HMGCR,HYAL2,ICA1,IGF1,INHBB,INSIG1,IRS1,LGR4,LPL,LRRK2,LRTOMT,MAPK14,MAPKBP1,NDFIP1,NF1,NOV,OPHN1,P2RX7,PANX1,PPID,PPM1A,PPM1F,PPP3CB,PPP3R1,PRKAA1,PRR5L,PTPN11,RASGRP1,RFX6,SAR1A,SAR1B,SCFD1,SERP1,SLC7A11,SNX3,SOX4,STXBP5L,SYT11,TGFB3,TGFBR2…
GO:BP	positive regulation of secretion by cell	GO:1903532	1.40585e-06	ABL1,ADAM9,ANO1,BMP6,BMP7,C2CD2L,CACNB2,CACNB4,CD276,CD2AP,CFTR,CHUK,CLASP1,CREB1,CRH,EDN1,F2RL1,FERMT1,FGFR1,FOXL2,FRMD4A,GALR1,GCG,GHR,GLUD1,HYAL2,IGF1,ILDR1,INHBB,LPL,MAPK14,P2RX7,PANX1,PPID,PPP3CB,PTPN11,RASGRP1,RASL10B,RFX6,SERP1,SOX4,STAM,SYT1,TGFB3,TGFBR2,VAMP7,VIP,VPS4B
GO:BP	regulation of mRNA metabolic process	GO:1903311	1.41566e-06	BOLL,CALCR,CELF1,CELF2,CNOT6L,CNOT7,CPEB3,CSDC2,DCP2,DYRK1A,ELAVL1,FMR1,GIGYF2,HMX2,HNRNPU,HSF1,KIAA1429,MAPKAPK2,MBNL1,MBNL2,NANOS1,NCL,PAPOLA,PRR5L,PTCD2,RBFOX1,RBM19,RBM24,RBM3,RBM4,RBMS2,ROCK1,SAMD4A,SON,SRPK1,SRPK2,SRSF6,SRSF7,SYNCRIP,TIA1,TNRC6A,TNRC6B,VIP,WTAP,YTHDC1,YTHDF2
GO:BP	sensory system development	GO:0048880	1.60441e-06	ACVR2B,ADAMTS18,AQP1,BMP6,BMP7,BMPR2,CHRDL1,CNTN2,COL5A1,DCX,DLG1,DLL4,DSCAM,EFEMP1,FBN2,FGF2,FGF9,FOXF2,FOXL2,FOXP2,FREM2,FZD4,FZR1,GNAT2,GNB1,HDAC1,HIPK1,HIPK2,INHBA,IRX5,JAG1,KDM2B,LHX2,LIPA,MAF,MFN2,MYPN,NEUROD1,NEUROD4,NF1,NF2,NRP1,NTRK3,PKNOX1,PROM1,RD3,RHOJ,RORB,RXRA,SOS1,SOX9,SP3,SRF,STRA6,TGFBR2,TGFBR3,THRB,THY1,TMEM231,TRAF3IP1,TTC8,TUB,WNT7B
GO:BP	regulation of Ras protein signal transduction	GO:0046578	1.75616e-06	ABCA1,ABL1,ABR,AKAP13,ARFGEF1,ARFGEF2,ARHGEF11,ARHGEF12,ARHGEF17,ARHGEF37,ARHGEF6,CBL,CDC42SE1,CUL3,CYTH3,F2RL1,FARP1,FBXO8,FGD4,GPR65,IGF1,ITGA3,ITSN1,KITLG,KRAS,MCF2L,MFN2,MMD2,NF1,NRG1,NRP1,OPHN1,PLEKHG7,RALGPS1,RASA1,RASGRF2,RASGRP1,RTN4R,SHOC2,SOS1,SOS2,SPRY3,SSX2IP,STAMBP,TIAM1,TNFAIP1,TRIM67,VAV2,VAV3
GO:BP	cellular response to oxygen-containing compound	GO:1901701	1.92749e-06	ABCA1,ABL1,ABL2,ACACA,ADAM9,ADCY6,ADH5,ADIPOQ,ADRA2A,ANO1,AQP9,BMP6,C2CD2L,CD274,CDH1,CFTR,CHUK,COL1A1,CPEB3,CPEB4,CREB1,CRKL,DENND4C,DRD5,EPHA3,EPHA5,FBXO32,FOXO3,GABPA,GCG,GCH1,GHR,GRB10,GSK3B,HMP19,HRH1,HTR1F,HTR2C,IGF1,IGF1R,INHBB,INSIG1,IRS1,ITGA4,KAT2B,LEPROT,LGMN,LPL,LRP6,LRRK2,MAPK14,MAS1,MEF2C,MYD88,MYO5A,MYOG,NR3C1,NR3C2,NR4A3,NRIP1,OSBPL8,PALM,PARP1,PDK4,PDPK1,PHIP,PIK3R1,PIK3R3,PKD2,P…
GO:BP	regulation of hormone secretion	GO:0046883	2.00133e-06	ADCY6,ADRA2A,ANO1,BMP6,BMP7,C2CD2L,CFTR,CLOCK,CREB1,CRH,EDN1,EPHA5,FGFR1,FOXL2,GALR1,GCG,GDF9,GHR,GLUD1,HNF1A,ICA1,IGF1,ILDR1,INHBA,INHBB,IRS1,NOV,NR3C1,NR3C2,PPP3CB,PTPN11,RASL10B,RFX6,SERP1,SOX4,STXBP5L,VAMP7
GO:BP	development of primary sexual characteristics	GO:0045137	2.00133e-06	ATRX,BMP6,BMP7,BRIP1,CRKL,FANCF,FGF9,FNDC3A,FOXL2,FOXO3,FSHB,FZD4,GAS2,GDF9,HOXA11,IMMP2L,INHBA,IRX5,KITLG,LEPR,LHFPL2,LHX8,LRP2,PGR,PLEKHA1,RHOBTB3,SEMA3A,SFRP2,SIRT1,SOX9,TAF4,TCF21,TIPARP,WDR48,WNT4,ZFPM2,ZFX
GO:BP	negative regulation of protein kinase activity	GO:0006469	2.19746e-06	ABL1,ADAR,ADARB1,ADIPOQ,AIDA,BMP7,CAMK2N1,CAMK2N2,CBL,CBLB,CHORDC1,DNAJC3,DUSP10,DUSP6,DUSP7,ERRFI1,H2AFY,HMGCR,HYAL2,IGF1R,ITPRIP,KAT2B,LRP6,NF1,NF2,PDPK1,PKIA,PPM1E,PPM1F,PRKAR1A,PRKAR2B,PTPRJ,SFRP2,SH2B3,SIRT1,SOCS4,SPRED2,SPRY3,THY1,TRIB1,UBASH3B,WARS
GO:BP	positive regulation of secretion	GO:0051047	2.22407e-06	ABL1,ADAM9,ANO1,ATG5,BMP6,BMP7,C2CD2L,CACNB2,CACNB4,CD276,CD2AP,CFTR,CHUK,CLASP1,CREB1,CRH,EDN1,F2RL1,FERMT1,FGFR1,FOXL2,FRMD4A,GALR1,GCG,GHR,GLUD1,HYAL2,IGF1,ILDR1,INHBB,LPL,MAPK14,P2RX7,PANX1,PPID,PPP3CB,PTPN11,RASGRP1,RASL10B,RFX6,SERP1,SOX4,STAM,SYT1,TGFB3,TGFBR2,VAMP7,VIP,VPS4B
GO:BP	positive regulation of organelle organization	GO:0010638	2.32933e-06	ABL1,ACTR2,ARPC4,ATMIN,ATRX,BAIAP2,BRAF,CCP110,CDC42EP3,CNOT6,CNOT6L,CUL3,DDHD1,DDHD2,DLG1,EDN1,EGF,F2RL1,FAM179B,FMN1,FMR1,FYCO1,G3BP2,GCG,GLYR1,GMFB,GSK3B,H2AFY,HNRNPU,HTT,IGF1,JARID2,KCTD17,LMAN1,LRRK2,MFN2,MTF2,NBN,NEK7,NF2,NIN,NOS1,NRP1,NTRK3,PAX7,PFN2,PIP4K2A,PIP4K2B,PPHLN1,PPM1E,PPM1F,PRDM12,PRKAA1,PTK2B,RAB3GAP2,RICTOR,RTF1,SIRT1,SMURF1,SPAST,STX18,SURF4,SYNPO2,SYT1,TAPT1,TGFB3,TGFBR2,TNF…
GO:BP	protein localization to membrane	GO:0072657	2.32933e-06	ADAM10,ADIPOQ,ARL3,ATP1B1,CDH1,CPE,CRKL,DENND4C,DLG1,EFR3A,EFR3B,EHD3,EPHA3,ETV5,FAM126A,FNTA,GOLGA4,GPC4,GRIN2A,ITGA3,ITGA4,LDLRAP1,LIN7C,LRP4,LRP6,LRRC15,MACF1,MRAP2,MYO5A,NUP54,PACSIN1,PALM,PDPK1,PEX26,PICALM,PIP5K1A,PLS1,PTCH1,RAB31,RAB32,RAB38,RAB3B,RAB3C,RAB3GAP2,RAB8A,RAB8B,RAPGEF2,REEP2,RHOQ,ROCK1,SEC23A,SEC61A2,SEC62,SEC63,SGTB,SHISA6,SLC4A1,SLC7A11,SSR3,STAC,STX7,SYNJ2BP,TRAM1,TSPAN17,T…
GO:BP	positive regulation of cellular catabolic process	GO:0031331	2.5596e-06	ADRA2A,ATG5,ATG7,C9ORF72,CNOT6L,CNOT7,CPEB3,CSNK1E,DISC1,EDEM1,EGF,FAM122A,FBXO22,FOXO3,FYCO1,GIGYF2,GRSF1,GSK3B,HTT,IGF1,IRS1,LRRK2,MFN2,NANOS1,P2RX7,PIP4K2A,PIP4K2B,PRICKLE1,PRKAA1,PRKAA2,PRR5L,PTK2B,RAB3GAP2,RBM24,RGMA,RNF144B,RNF19A,ROCK1,SIRT1,SMURF1,SNX33,SOCS4,SPTLC2,STUB1,TNRC6A,TNRC6B,TPCN1,TRIB1,TRIM13,TRIM67,ULK1,ULK2,YTHDF2,ZER1,ZYG11B
GO:BP	peptidyl-serine phosphorylation	GO:0018105	2.80942e-06	ANGPT1,CDC7,CDK1,CLSPN,CSNK1A1,CSNK1E,CSNK1G1,DGKQ,DYRK1A,DYRK2,GCG,GSK3B,HIPK1,HIPK2,LRRK2,MAP3K12,MAPK14,MAPKAPK2,MAST4,MKNK2,NOS1,NTRK3,PDPK1,PFN2,PKN2,PLCL1,PPM1F,PRKAA1,PRKAA2,PRKCA,PRKCB,RAF1,RICTOR,ROCK1,RPS6KB1,SFRP2,SGK1,SMG1,STK32B,STK38L,STK4,TERF2IP,TGFBR2,TLK2,TNKS,TOP1,TTBK1,UHMK1,ULK1
GO:BP	camera-type eye development	GO:0043010	2.93077e-06	ACVR2B,AQP1,BMP7,BMPR2,CNTN2,DCX,DLG1,DLL4,DSCAM,EFEMP1,FBN2,FGF2,FOXF2,FOXL2,FOXP2,FZD4,FZR1,GNAT2,GNB1,HDAC1,HIPK1,HIPK2,INHBA,IRX5,JAG1,KDM2B,LHX2,LIPA,MAF,MFN2,MYPN,NEUROD1,NEUROD4,NF1,NF2,NRP1,NTRK3,PKNOX1,PROM1,RD3,RHOJ,RORB,RXRA,SOS1,SOX9,SP3,SRF,STRA6,TGFBR2,THRB,THY1,TMEM231,TRAF3IP1,TTC8,TUB,WNT7B
GO:BP	establishment or maintenance of cell polarity	GO:0007163	3.00624e-06	AMOT,AMOTL1,ARF4,ARFGEF1,CLASP1,CRK,CRKL,DLG1,DLG5,FERMT1,FRMD4A,GSK3B,HES1,HTT,LHX2,LIN7C,LLGL2,MAD2L1,MAP1B,MAPKAP1,MPP5,MYH9,NDE1,NDEL1,OPHN1,PAFAH1B1,PARD3B,PARVA,PTK2B,PTK7,RAB11FIP2,RHOB,RHOBTB1,RHOBTB3,RHOG,RHOJ,RHOV,RICTOR,RND1,RND2,SYNJ2BP,UBXN2B,WDR1,WNT11
GO:BP	morphogenesis of a branching epithelium	GO:0061138	3.0192e-06	ABL1,ACVR1,BMP7,BTBD7,DLG1,DLG5,DLL4,EDN1,EGF,ESRP2,ETV5,EYA1,FGF1,FGFR1,GNA13,GZF1,HOXA11,HOXB13,KRAS,LGR4,NRARP,NRP1,PBX1,PKD2,PPP3R1,PTCH1,RXRA,SEMA3A,SFRP2,SOX9,SRF,STK4,TCF21,TGFBR2,TP63,WNT2,WNT4,YAP1
GO:BP	negative regulation of neuron differentiation	GO:0045665	3.27104e-06	BMP7,CNTN2,EDNRB,EPHA7,GSK3B,HES1,HMG20A,ID2,ITM2C,JAG1,KIAA0319,KREMEN1,LBX1,LRP4,MIB1,MYLIP,NKX2-2,NRP1,PBX1,PTPRS,RAPGEF2,RGMA,RTN4R,SEMA3A,SEMA3C,SEMA3D,SEMA4B,SEMA4G,SEMA6B,SEMA6D,SNAPIN,SOX9,SPOCK1,THRB,THY1,TLX3,TNR,ULK2,WNT3
GO:BP	protein-containing complex assembly	GO:0065003	3.34428e-06	ABCA1,ABL1,ACACA,ACTR2,ADAM10,ADAR,ADD2,AIDA,ANGPT1,ANKRA2,ANKS4B,ANO6,ARC,ARFGEF1,ARPC4,ATL2,ATRX,BAIAP2,BEND3,C9ORF72,CAMSAP1,CAPZA1,CASQ2,CBR4,CCDC103,CCDC40,CDC42EP3,CELF1,CELF2,CENPO,CEP57,CLASP1,CNOT6,CNOT6L,CNOT7,COG4,CRNKL1,CRTC1,CUL3,CYLD,DGKD,DGKQ,DICER1,DLG1,DLG5,DNAI1,DNAL1,DYRK1A,EDC3,EHD3,EHD4,EIF5,ELAVL1,ERC2,FAM179B,FARSB,FBLIM1,FBXO5,FMN1,G3BP2,GCH1,GMFB,H1FX,H2AFY,HES1,HIP1,HMGC…
GO:BP	endocytosis	GO:0006897	3.44501e-06	AAK1,ABCA1,ANGPT1,ANKFY1,ANO6,ARC,BTBD9,C9ORF72,CBL,CNTN2,COLEC12,DAB2,DGKQ,DNM3,EEA1,EGF,ELMO1,ENPP2,EPHA3,EPN2,F2RL1,FMR1,FNBP1,FNBP1L,HIP1,ILDR1,ITSN1,LDLRAD3,LDLRAP1,LOXL3,LRP2,LRP6,LRP8,LRRK2,LRRTM2,MAPKAPK2,MEGF10,MIB1,MYH9,MYO6,NECAP1,NEDD4,NLGN4X,OPHN1,PACSIN1,PACSIN2,PICALM,PPP3CB,PPP3R1,PPT1,PROM2,RAB22A,RAB31,RAB4A,RHOBTB3,RHOG,RHOJ,RHOV,ROCK1,SCARA5,SH3GL2,SNX10,SNX18,SNX33,SORT1,STEA…
GO:BP	anion transport	GO:0006820	3.66394e-06	ABCA1,ABCC5,ABCD3,ACE2,ANKH,ANO1,ANO3,ANO5,ANO6,ATP10A,ATP10D,ATP11A,ATP11B,ATP8A1,ATP8B1,BEST3,BEST4,C2CD2L,CACNB4,CFTR,CLCN3,CLCN4,CLCN5,CLIC5,COL4A3BP,CROT,FGFR1,GABRB2,GABRB3,GLTP,GOT2,HNF1A,LRP2,LRRC8B,MTTP,NF1,OSBPL8,P2RX7,PITPNB,PITPNM2,PLA2G10,PLSCR1,RPS6KB1,SLC12A2,SLC12A5,SLC13A5,SLC16A12,SLC16A14,SLC16A2,SLC16A9,SLC17A6,SLC1A1,SLC1A2,SLC1A4,SLC24A3,SLC24A4,SLC25A12,SLC25A17,SLC25A24,SL…
GO:BP	regulation of ossification	GO:0030278	3.71015e-06	ACVR1,ACVR2B,ANO6,BMP6,BMP7,BMPR2,CALCR,CD276,CDK6,FBN2,FBXO5,FGF2,ID2,IGF1,IL6ST,JAG1,KREMEN1,LRP4,MAPK14,MEF2C,NBR1,P2RX7,PBX1,PTCH1,PTK2B,RORB,RUNX2,SFRP2,SLC8A1,SMURF1,SOST,SOX9,TGFB3,TP63,TXLNG,WNT4,ZHX3
GO:BP	chromatin organization	GO:0006325	4.42562e-06	ANP32E,ARID1A,ARID2,ASXL1,ATAD2B,ATG5,ATRX,ATXN7L3,BEND3,BRD1,BRE,CDK1,CHD5,CLOCK,ELK4,ENY2,EYA1,EYA2,EYA3,EYA4,FMR1,GCG,GLYR1,H1FX,H2AFJ,H2AFY,HDAC1,HDAC2,HDAC9,HNF1A,HNRNPU,HOPX,INO80,IRF4,JARID2,KAT2B,KDM2A,KDM2B,KDM5A,LRRK2,MAP3K12,METTL8,MIS18A,MTF2,MTHFR,MYSM1,NAA40,NASP,NOS1,PAAF1,PAX5,PAX7,PBRM1,PCGF3,PCGF5,PCGF6,PHC1,PHF20,POLE3,PPHLN1,PPM1D,PRDM12,PRKAA1,PRKAA2,PRKCA,PRKCB,PSME4,RCOR1,R…
GO:BP	gonad development	GO:0008406	4.5326e-06	ATRX,BMP6,BMP7,BRIP1,CRKL,FANCF,FGF9,FNDC3A,FOXL2,FOXO3,FSHB,FZD4,GAS2,GDF9,HOXA11,IMMP2L,INHBA,IRX5,KITLG,LEPR,LHX8,LRP2,PGR,PLEKHA1,RHOBTB3,SEMA3A,SFRP2,SIRT1,SOX9,TAF4,TCF21,TIPARP,WDR48,WNT4,ZFPM2,ZFX
GO:BP	lipid biosynthetic process	GO:0008610	4.66822e-06	ABCD3,ACACA,AGPS,AKR1D1,B4GALT3,BMP6,CBR4,CDS1,CERS6,CFTR,CHKA,CREB1,CRH,DGKQ,DHCR24,DOLPP1,EDN1,EGR1,ELOVL4,ELOVL5,ERLIN2,FGF1,FSHB,GAL3ST1,GGPS1,GPAM,HMGCR,HNF1A,IDH1,INPP4A,INSIG1,INSIG2,KDSR,LCLAT1,LEPR,LPGAT1,LPL,LSS,MLYCD,MYO5A,NUS1,ORMDL3,P2RX7,PCYT1B,PDCD2,PDK4,PDSS1,PDSS2,PIGM,PIGX,PIGZ,PIP5K1A,PLP1,PRKAA1,PRKAA2,PTGES3,PTGS1,QKI,RBP1,SAMD8,SCD,SCD5,SDR42E1,SGMS2,SIK1,SIRT1,SLC45A3,SMPD4…
GO:BP	stress-activated MAPK cascade	GO:0051403	4.78657e-06	AIDA,ANKRD6,CYLD,DLG1,DUSP10,EDAR,EDN1,F2RL1,FKTN,FLT4,FZD10,FZD4,HIPK2,IGF1R,ITCH,KLHDC10,MAGI3,MAP2K3,MAP2K4,MAP3K12,MAPK14,MAPK9,MAPKAPK2,MID1,MYD88,NBR1,PAFAH1B1,PTK2B,RASGRP1,RELL1,ROR2,SASH1,SFRP2,SH3RF1,STK3,STRADB,TAOK1,TRIB1,WNT16,WNT7B,ZMYND11
GO:BP	stem cell differentiation	GO:0048863	4.78657e-06	ACVR1,BMP7,CDK12,CDK6,EDN1,EDNRB,ERBB4,FGF2,HES1,HNRNPU,ID2,JAG1,JARID2,KBTBD8,KITLG,LRP6,MEF2C,MTF2,NOLC1,NRG1,NRP1,PRICKLE1,RBM24,RUNX2,SEMA3A,SEMA3C,SEMA3D,SEMA4B,SEMA4G,SEMA6B,SEMA6D,SOX21,SOX5,SOX6,SOX9,SRF,TP63,WNT10A,WNT3,YAP1,YTHDF2
GO:BP	microtubule cytoskeleton organization	GO:0000226	4.83686e-06	ABL1,ATRX,BICD2,CAMSAP1,CCDC103,CCDC40,CCDC88A,CCP110,CDC14B,CEP350,CEP57,CEP63,CHMP2B,CHORDC1,CLASP1,CNTLN,CNTN2,CYLD,DCX,DISC1,DLG1,DNAI1,DNAL1,DYNC1LI1,DYRK1A,EFHC1,EML1,EML4,EPHA3,FAM179B,FBXO5,FIGNL2,GSK3B,HAUS3,HNRNPU,HOOK3,HTT,KAT2B,KATNAL1,KIF24,KIF3A,KIF3B,KPNB1,LLGL2,MAD2L1,MAP1B,MAP6,MAP7D3,MAP9,MARK1,MYBL2,MYH9,MZT1,NAV1,NCKAP5,NDE1,NDEL1,NEFL,NIN,OBSL1,PAFAH1B1,PARD3B,PHLDB2,PPP1R12A…
GO:BP	histone modification	GO:0016570	4.90482e-06	ASXL1,ATG5,ATRX,ATXN7L3,BEND3,BRD1,CDK1,CHD5,CLOCK,ELK4,ENY2,EYA1,EYA2,EYA3,EYA4,FMR1,GCG,GLYR1,H2AFY,HDAC1,HDAC2,HDAC9,HNF1A,HOPX,IRF4,JARID2,KAT2B,KDM2A,KDM2B,KDM5A,LRRK2,MAP3K12,METTL8,MTF2,MTHFR,MYSM1,NAA40,NOS1,PAAF1,PAX5,PAX7,PCGF3,PCGF5,PCGF6,PHC1,PHF20,POLE3,PRDM12,PRKAA1,PRKAA2,PRKCA,PRKCB,RCOR1,RTF1,SAP30L,SATB1,SETD1B,SETD3,SETD5,SETD7,SIRT1,TAF5,TAF5L,TBL1X,UBE2E1,USP22,USP36,WDR82,YE…
GO:BP	heart morphogenesis	GO:0003007	5.57802e-06	ACVR1,ARID2,ASXL1,BMP7,BMPR2,CCDC40,COL4A3BP,COL5A1,CPE,CRKL,DLL4,EYA1,FLRT2,FZD2,HES1,ID2,JAG1,KIF3A,LBX1,LEMD2,LRP2,MEF2C,MIB1,MYOM3,NEDD4,NRG1,NRP1,PARVA,PKD2,PTCD2,PTCH1,RUNX2,RXRA,SFRP2,SNAI1,SOS1,SOX4,SOX9,SRF,SUFU,TBR1,TGFBR2,TGFBR3,WNT11,WNT16,WNT2,YAP1,ZFPM2,ZMIZ1
GO:BP	activation of protein kinase activity	GO:0032147	6.02868e-06	ABL1,ACVR2B,ADAM9,ADRA2A,ANGPT1,C1QTNF2,CLSPN,CRKL,DGKQ,DLG1,EGF,ERP29,FGF1,FGF13,FGF2,GHR,GPRC5B,IGF1,LPAR3,LRRK2,MAP2K3,MAP2K4,MAP2K6,MAP3K1,MAP3K12,MAP3K3,MAP4K3,MAP4K4,MAS1,NEK1,NRG1,NTRK3,OSBPL8,P2RX7,PAK3,PDPK1,PTK2B,PTPN11,RAF1,STK4,STRADB,TAOK1,TGFBR2,THBS1,TNFSF15,TOM1L1,WNT11
GO:BP	negative regulation of cellular component movement	GO:0051271	6.20267e-06	ABR,ADARB1,ADIPOQ,ARID2,BRAF,CDH1,CLASP1,CRK,DLG5,DLL4,DUSP10,ERBB4,FAM60A,HYAL2,JAG1,KIAA2022,MEF2C,NF1,NOV,NRG1,NRP1,OSBPL8,PFN2,PTPRK,RAP2B,RAP2C,RHOB,SEMA3A,SEMA3C,SEMA3D,SEMA4B,SEMA4G,SEMA6B,SEMA6D,SFRP2,SRGAP1,SRGAP2,SRGAP3,TGFBR3,THBS1,THY1,TRIB1,WASL,WNT11,WNT3,WNT4
GO:BP	neurotransmitter transport	GO:0006836	6.20267e-06	ADCY1,BRAF,CACNA1B,CACNB2,CACNB4,CPLX2,EDN1,ERC2,FBXL20,GRIN3A,ITGB3,KCNC4,LIN7C,LRRK2,MEF2C,NAPB,NF1,NOS1,P2RX7,PFN2,PPT1,PRKCB,RAB3B,RAP1A,RIMS1,RIMS2,RIMS3,SLC17A6,SLC1A1,SLC1A2,SLC22A3,SLC25A12,SLC36A1,SLC5A7,SLC6A6,SLC6A9,SLC7A11,SNAP29,SNAPIN,STX11,STX2,STX3,STXBP5L,SYT1,SYT2,VAMP7
GO:BP	negative regulation of kinase activity	GO:0033673	6.42659e-06	ABL1,ADAR,ADARB1,ADIPOQ,AIDA,BMP7,CAMK2N1,CAMK2N2,CBL,CBLB,CHORDC1,DNAJC3,DUSP10,DUSP6,DUSP7,ERRFI1,H2AFY,HMGCR,HNRNPU,HYAL2,IGF1R,ITPRIP,KAT2B,LRP6,NF1,NF2,PDPK1,PKIA,PPM1E,PPM1F,PRKAR1A,PRKAR2B,PTPRJ,SFRP2,SH2B3,SIRT1,SOCS4,SPRED2,SPRY3,THY1,TRIB1,UBASH3B,WARS
GO:BP	nephron development	GO:0072006	6.67019e-06	ADIPOQ,ANGPT1,AQP1,BMP7,DLG1,ENPEP,EYA1,FGF1,FGF2,FMN1,GZF1,HES1,HOXA11,HS2ST1,IL6R,ITGA3,JAG1,KLHL3,LGR4,MEF2C,NID1,PBX1,PKD2,PROM1,PTCH1,PTPRO,SOX9,SULF2,TCF21,WNT11,WNT4,YAP1
GO:BP	response to lipid	GO:0033993	7.22263e-06	ABCA1,ABHD2,ABL1,ABL2,ABR,ACACA,ADAM9,ADCY6,ADH5,ASXL1,BMP6,BMP7,CD274,CFTR,CLOCK,CREB1,DUSP10,EPHA3,EPHA5,ESR1,FBXO32,GCH1,GDAP1,GPR83,HDAC1,HNF4G,HNRNPU,HSF1,INSIG1,LPL,LRP6,MAPK14,MAPKAPK2,MEF2C,MYD88,MYOG,NEDD4,NOS1,NR2C2,NR3C1,NR3C2,NR4A3,NR5A2,NRIP1,P2RX7,PDK4,PGR,PPARA,PPARD,PRKAA1,PRKAA2,PRKCA,PTCH1,PTGDR,PTK2B,PTK7,RBP1,RORA,RORB,RPS6KB1,RXRA,SASH1,SIRT1,SOX9,TCF21,TGFB3,TGFBR2,TGFBR3,TH…
GO:BP	carbohydrate derivative metabolic process	GO:1901135	7.32769e-06	A4GNT,ACACA,ADCY1,ADCY2,ADCY6,ADCY9,ADSS,AK2,AK3,ALG2,ALG6,ANGPT1,ARFGEF1,ATP5B,ATP5C1,B3GALNT2,B3GAT1,B3GNT7,B3GNT9,B4GALT3,BMPR2,BPGM,CACNB4,CBR4,CHIA,CHST11,CLN6,CROT,DERL3,DOLPP1,DPY19L1,DPY19L3,DSEL,EDEM1,EGF,EGFLAM,ELOVL4,ELOVL5,EXTL2,FAM20B,FBXO44,FKTN,FUCA1,FUT4,FUT9,GAL3ST1,GALNT1,GALNT10,GALNT12,GALNT2,GALNT3,GALNT6,GALNT7,GFPT1,GFPT2,GLCE,GNE,GNPTAB,GNS,GPAM,GPD2,GPI,GXYLT1,H6PD,HINT2,…
GO:BP	chromosome organization	GO:0051276	7.49422e-06	ABL1,ANP32E,ARID1A,ARID2,ASCC3,ASXL1,ATAD2B,ATG5,ATRX,ATXN7L3,BEND3,BRD1,BRE,BRIP1,CCNE1,CCNE2,CDC27,CDK1,CENPO,CHD5,CHMP2B,CHTF8,CLOCK,CTC1,CUL3,DCP2,DDX1,DNA2,DSCC1,DYNC1LI1,ELK4,ENY2,ERCC4,EYA1,EYA2,EYA3,EYA4,FBXO5,FMR1,GCG,GLYR1,H1FX,H2AFJ,H2AFY,HDAC1,HDAC2,HDAC9,HECW2,HNF1A,HNRNPU,HOPX,INO80,IRF4,JARID2,KAT2B,KDM2A,KDM2B,KDM5A,KPNB1,LRRK2,MAD2L1,MAP3K12,MAU2,METTL8,MIS18A,MTF2,MTHFR,MYSM1,NA…
GO:BP	Golgi vesicle transport	GO:0048193	7.71496e-06	ANKFY1,ARCN1,ARF4,ARFGEF2,ARL3,BET1,BET1L,BICD2,COG2,COG4,COG5,COPB2,CREB3L2,CUL3,CUX1,DDHD2,EHD3,EXOC8,GOLGA4,HTT,INSIG1,KDELR2,KLHL20,LMAN1,LRRK2,MACF1,MIA3,MYO5A,NRBP1,RAB14,RAB31,RAB33B,RAB8A,RAB8B,SAR1A,SAR1B,SEC23A,SEC23IP,SNX8,SORCS1,SORT1,SPAST,STEAP2,STX18,STX6,STXBP6,TMED10,TNFAIP1,TRAPPC10,UVRAG,VAMP3,VAMP7,VAPA,YIPF5
GO:BP	dendrite development	GO:0016358	7.94604e-06	ARF4,BAIAP2,BMP7,CRK,CRKL,DCX,DLG5,DSCAM,EGFLAM,FMR1,GHR,GRIN3A,GSK3B,HECW2,KIAA0319,KLHL1,LRRK2,MAP1B,MAP6,MAPK6,MATN2,MEF2C,NEDD4,NRP1,OBSL1,PACSIN1,PAFAH1B1,PAK3,PAK4,PALM,PICALM,PTPRS,RAPGEF2,RERE,SDC2,SEMA3A,SLC12A5,TMEM106B,VAMP7,WASL
GO:BP	epithelial cell proliferation	GO:0050673	7.97505e-06	A4GNT,ATOH8,BMP6,BMPER,BMPR2,CDK6,DLG1,DLL4,DUSP10,EGR3,ESRP2,EYA1,F3,FAP,FERMT1,FGF1,FGF2,FGF9,FGFR1,FLT1,FLT4,FOXP2,FSHB,GHR,HES1,IGF1,ITGA4,KIF3A,LECT1,LGR4,MEF2C,NF1,NFIB,NOV,NR4A3,NRARP,PDPK1,PGR,PLCG1,PRKCA,PTCH1,PTPRK,PTPRN,PURA,SFRP2,SIRT1,SOX9,SRSF6,SULF2,THBS1,TP63,VIP,WDR48,WNT16,WNT2,YAP1
GO:BP	vesicle-mediated transport in synapse	GO:0099003	8.14699e-06	ADCY1,ARC,BRAF,BTBD9,CACNB2,CACNB4,CPLX2,DGKQ,DNM3,ERC2,FBXL20,GRIN3A,ITSN1,LRRK2,NAPB,NLGN4X,OPHN1,P2RX7,PACSIN1,PCDH17,PFN2,PICALM,PPP3CB,PPP3R1,PRKCB,RAB3B,RAP1A,RIMS1,RIMS2,RIMS3,ROCK1,SLC17A6,SNAP29,SNAPIN,STX11,STX2,STX3,STXBP5L,SYNJ1,SYT1,SYT2
GO:BP	positive regulation of hormone secretion	GO:0046887	8.17528e-06	ANO1,BMP6,BMP7,C2CD2L,CFTR,CREB1,CRH,EDN1,FGFR1,FOXL2,GALR1,GCG,GHR,GLUD1,IGF1,ILDR1,INHBB,PPP3CB,PTPN11,RASL10B,RFX6,SERP1,SOX4,VAMP7
GO:BP	covalent chromatin modification	GO:0016569	8.34922e-06	ASXL1,ATG5,ATRX,ATXN7L3,BEND3,BRD1,CDK1,CHD5,CLOCK,ELK4,ENY2,EYA1,EYA2,EYA3,EYA4,FMR1,GCG,GLYR1,H2AFY,HDAC1,HDAC2,HDAC9,HNF1A,HOPX,IRF4,JARID2,KAT2B,KDM2A,KDM2B,KDM5A,LRRK2,MAP3K12,METTL8,MTF2,MTHFR,MYSM1,NAA40,NOS1,PAAF1,PAX5,PAX7,PCGF3,PCGF5,PCGF6,PHC1,PHF20,POLE3,PPHLN1,PRDM12,PRKAA1,PRKAA2,PRKCA,PRKCB,RCOR1,RTF1,SAP30L,SATB1,SETD1B,SETD3,SETD5,SETD7,SIRT1,TAF5,TAF5L,TBL1X,UBE2E1,USP22,USP36,W…
GO:BP	protein dephosphorylation	GO:0006470	9.72715e-06	ARPP19,CDC14B,CTTNBP2NL,DUSP10,DUSP6,DUSP7,EYA1,EYA2,EYA3,EYA4,FAM122A,FRMPD2,HTT,MTMR2,MYOCD,NUAK1,PDP1,PELO,PGP,PHACTR2,PPM1A,PPM1B,PPM1D,PPM1E,PPM1F,PPP1R12A,PPP1R14C,PPP1R15B,PPP1R2,PPP1R3B,PPP2R2A,PPP2R2C,PPP2R5E,PPP3CA,PPP3CB,PPP3R1,PPP4R4,PPP6R3,PTP4A1,PTPDC1,PTPN11,PTPN2,PTPN21,PTPN3,PTPRB,PTPRD,PTPRJ,PTPRK,PTPRN,PTPRO,PTPRQ,PTPRS,RCAN1,RCAN3,ROCK1,SLC39A10,SSH2,UBASH3B
GO:BP	synaptic vesicle cycle	GO:0099504	1.00624e-05	ADCY1,BRAF,BTBD9,CACNB2,CACNB4,CPLX2,DGKQ,DNM3,ERC2,FBXL20,GRIN3A,ITSN1,LRRK2,NAPB,NLGN4X,OPHN1,P2RX7,PACSIN1,PCDH17,PFN2,PICALM,PPP3CB,PRKCB,RAB3B,RAP1A,RIMS1,RIMS2,RIMS3,ROCK1,SLC17A6,SNAP29,SNAPIN,STX11,STX2,STX3,STXBP5L,SYNJ1,SYT1,SYT2
GO:BP	development of primary female sexual characteristics	GO:0046545	1.1235e-05	BMP6,BMP7,FANCF,FOXL2,FOXO3,FSHB,FZD4,GAS2,GDF9,IMMP2L,INHBA,LEPR,LHFPL2,LHX8,PGR,PLEKHA1,SIRT1,TAF4,TIPARP,WNT4,ZFPM2,ZFX
GO:BP	negative regulation of cell development	GO:0010721	1.14313e-05	BMP7,CNTN2,DAAM2,EDNRB,EPHA7,ERBB4,GSK3B,HES1,HMG20A,HOOK3,ID2,IGF1,ITM2C,JAG1,KIAA0319,KIAA2022,KREMEN1,LBX1,LHX2,LRP4,MIB1,MYLIP,NF1,NKX2-2,NRG1,NRP1,PBX1,PRTG,PTPRS,RAPGEF2,RGMA,RTN4R,SEMA3A,SEMA3C,SEMA3D,SEMA4B,SEMA4G,SEMA6B,SEMA6D,SNAPIN,SOX9,SPOCK1,THRB,THY1,TLX3,TNR,ULK2,WNT3
GO:BP	regulation of extent of cell growth	GO:0061387	1.20636e-05	ABL1,BMPR2,DPYSL2,DSCAM,EPHA7,GOLGA4,LPAR3,MACF1,NRP1,NTRK2,NTRK3,PLXNA4,PTPRS,RND2,RTN4R,SEMA3A,SEMA3C,SEMA3D,SEMA4B,SEMA4G,SEMA6B,SEMA6D,SRF,TNR,ULK2,WNT3,ZFYVE27
GO:BP	cellular response to DNA damage stimulus	GO:0006974	1.26472e-05	ABL1,ACTR2,ASCC3,ATRX,BCLAF1,BRE,BRIP1,CBX5,CCNK,CDC7,CDK1,CEP63,CLOCK,CLSPN,CTLA4,DDX1,DNA2,DTL,DYRK1A,DYRK2,ERCC4,EYA1,EYA2,EYA3,EYA4,FAM168A,FANCF,FBXO5,FIGNL2,FMR1,FOXO3,FZR1,GIGYF2,HERC2,HIC1,HIC2,HIPK1,HIPK2,HMGA2,HSF1,IMMP2L,INO80,KDM2A,KIAA0101,KIAA0430,MAPK14,MAPKAPK2,MDM4,MYO6,NBN,NEDD4,NEK1,NHEJ1,PARP1,PDS5A,POLB,POLE3,PPM1D,PSME4,PTPN11,RAD23B,RAD51B,RAD54B,RAD9A,RAD9B,RBBP6,RBM24,RFW…
GO:BP	ossification	GO:0001503	1.4043e-05	ACVR1,ACVR2B,ADAR,ANO6,BMP6,BMP7,BMPR2,CALCR,CBFB,CD276,CDK6,COL13A1,COL1A1,FBN2,FBXO5,FGF2,FGF9,ID2,IGF1,IL6ST,IMPAD1,JAG1,KLF10,KREMEN1,LGR4,LRP4,MAPK14,MEF2C,MYOG,NBR1,NF1,P2RX7,PBX1,PTCH1,PTK2B,RORB,RUNX2,SFRP2,SLC26A2,SLC8A1,SMURF1,SNAI1,SNX10,SOST,SOX9,SP3,TGFB3,TMEM38B,TP63,TXLNG,WNT11,WNT3,WNT4,ZHX3
GO:BP	anatomical structure homeostasis	GO:0060249	1.42317e-05	ACACA,ATRX,AXL,CACNB2,CACNB4,CALB2,CCNE1,CCNE2,CDH23,CHMP2B,CLRN1,CTC1,DCP2,DNA2,EPAS1,ERCC4,FGF2,FSHB,GIGYF2,HNF1A,HNRNPU,HOMER1,IL20RB,KRAS,LIPA,LRRK1,NANOS1,NBN,NCDN,NEK7,NEUROD1,NF1,P2RX7,PDK4,PRKAA1,PROM1,PTGES3,PTK2B,PTPN11,RPA1,RUNX2,SLC22A5,SMG1,SNX10,SOX9,SRF,TAOK1,TERF2,TERF2IP,TFRC,TNKS,TUB,UBASH3B,USH1G,WRN,YAP1
GO:BP	response to hormone	GO:0009725	1.44652e-05	ABHD2,ACACA,ADIPOQ,ADIPOR2,ADRA2A,BMP7,CLOCK,CREB1,CRKL,DENND4C,EGR1,EPHA5,ESR1,FBXO32,FOXO3,FSHB,GHR,GPR83,GRB10,GSK3B,HDAC1,HNF4G,HNRNPU,IGF1,IGF1R,INHBB,IRS1,KAT2B,KBTBD2,LEPR,LEPROT,LGR4,MAS1,MEF2C,MYO5A,MYOG,NCOA3,NEDD4,NOS1,NR2C2,NR3C1,NR3C2,NR4A3,NR5A2,NRIP1,OSBPL8,PARP1,PDK4,PDPK1,PGR,PHIP,PIK3R1,PIK3R3,PPARA,PPARD,PRKAA1,PRKAA2,PRLR,PTGDR,PTPN11,RAB31,RAB8A,RAB8B,RHOQ,ROCK1,RORA,RORB,RPS…
GO:BP	regulation of cell growth	GO:0001558	1.45608e-05	ABL1,ADAM10,BMPR2,CRKL,DCUN1D3,DPYSL2,DSCAM,EDN1,EPHA7,FAM122A,GDF9,GOLGA4,HYAL2,IGF1,INHBA,KDM2B,KIAA1024,LPAR3,MACF1,N6AMT1,NANOS1,NOV,NRP1,NTRK2,NTRK3,PLXNA4,PPT1,PTPRS,RBM3,RND2,RTN4R,SEMA3A,SEMA3C,SEMA3D,SEMA4B,SEMA4G,SEMA6B,SEMA6D,SERTAD2,SFRP2,SIRT1,SMURF1,SRF,SYT1,SYT2,TNR,ULK2,USP47,WNT11,WNT3,ZFYVE27
GO:BP	leukocyte differentiation	GO:0002521	1.54985e-05	ABL1,ADIPOQ,ATG5,AXL,AZI2,BRAF,CALCR,CAMK4,CBFB,CDK6,CREB1,CSF1,CTLA4,CYLD,DLL4,DUSP10,EGR1,EGR3,EIF2AK1,F2RL1,FSHB,GAB3,ID2,IL6,IREB2,IRF4,ITFG2,JAG2,KITLG,KLF10,L3MBTL3,LEPR,LRRK1,MAPK14,MEF2C,MYH9,NF1,NHEJ1,NRARP,OSTM1,PAFAH1B1,PAX1,PKNOX1,PPP3CB,PTK2B,RASGRP1,RBP1,RUNX2,SATB1,SIRT1,SLC46A2,SNX10,SOS1,SOX4,SP3,SRF,TFRC,TGFBR2,THEMIS,TRIB1,TSHR,TSPAN2,UBASH3B,WNT4,ZMIZ1
GO:BP	cell fate commitment	GO:0045165	1.66739e-05	ACVR1,BRAF,CHD5,CYLD,DLL4,EPAS1,ERBB4,EYA1,FGFR1,HES1,HOXA11,HOXD10,ID2,IL6,IRF4,JAG2,LBX1,MEF2C,MYOG,NEUROD1,NEUROD4,NKX2-2,NRG1,ONECUT2,PAX7,PRDM1,PRRX1,PTCH1,ROR2,RTF1,RUNX2,SFRP2,SMARCC2,SOSTDC1,SOX5,SOX6,SOX9,SUFU,TBR1,TBX18,TLX3,WNT10A,WNT11,WNT16,WNT2,WNT3,WNT4,WNT5B,WNT7B
GO:BP	regulation of establishment of protein localization	GO:0070201	1.6782e-05	ABL1,ADAM9,ADCY6,ADIPOQ,ADRA2A,ANGPT1,ANO1,ARC,ARFIP1,ATG5,C2CD2L,CD276,CD2AP,CDH1,CFTR,CHUK,CLOCK,DERL3,EDEM1,EPHA5,ERP29,F2RL1,FERMT1,FRMD4A,GCG,GHR,GLUD1,HMGCR,HYAL2,ICA1,IGF1,INHBB,INSIG1,IRS1,LGR4,LPL,LRRK2,LRTOMT,MAPK14,MAPKBP1,NDFIP1,NF1,NOV,OPHN1,P2RX7,PANX1,PPID,PPM1A,PPM1F,PPP3CB,PPP3R1,PRKAA1,PRR5L,PTPN11,RASGRP1,RFX6,SAR1A,SAR1B,SCFD1,SERP1,SLC7A11,SNX3,SOX4,STXBP5L,SYT11,TGFB3,TGFBR2…
GO:BP	regulation of epithelial cell migration	GO:0010632	1.72285e-05	ABL1,ADAM9,AMOTL1,ANGPT1,ATOH8,ATP5B,BMPER,BMPR2,CAPN7,CCBE1,CLASP1,DLL4,DOCK5,DUSP10,ENPP2,FGF1,FGF2,FGFR1,FLT4,LGMN,MAP2K3,MEF2C,NF1,NRP1,NUS1,PDPK1,PFN2,PLCG1,PPM1F,PRKCA,PTK2B,RHOB,RHOJ,SASH1,SEMA3A,SIRT1,SOX9,TGFBR2,THBS1
GO:BP	stress-activated protein kinase signaling cascade	GO:0031098	1.76161e-05	AIDA,ANKRD6,CYLD,DLG1,DUSP10,EDAR,EDN1,F2RL1,FKTN,FLT4,FZD10,FZD4,HIPK2,IGF1R,ITCH,KLHDC10,MAGI3,MAP2K3,MAP2K4,MAP3K12,MAPK14,MAPK9,MAPKAPK2,MID1,MYD88,NBR1,PAFAH1B1,PTK2B,RASGRP1,RELL1,ROR2,SASH1,SFRP2,SH3RF1,STK3,STRADB,TAOK1,TRIB1,WNT16,WNT7B,ZMYND11
GO:BP	regulation of extrinsic apoptotic signaling pathway	GO:2001236	1.81822e-05	ACVR1,CYLD,EYA1,EYA2,EYA3,EYA4,FGFR1,HTT,HYAL2,IGF1,INHBA,ITGA6,ITGAV,ITM2C,ITPRIP,NF1,NRP1,PHIP,RAF1,RPS6KB1,SFRP2,SH3RF1,SIAH2,STK3,STK4,STRADB,THBS1,TIMP3,TNFSF10,TRAF1,YAP1,ZMYND11
GO:BP	artery development	GO:0060840	1.87989e-05	ACVR2B,ADAMTS6,ARID2,BMPR2,DLL4,EYA1,HES1,HPGD,JAG1,LRP2,MYLK,NF1,NRP1,PKD2,PRICKLE1,PRRX1,SOX4,SRF,STRA6,SUFU,WNT11,ZMIZ1
GO:BP	cell activation	GO:0001775	1.88627e-05	ABL1,ABR,ADAM10,ADAM9,ADAMTS18,ATG5,AXL,AZI2,BMPER,BRAF,CAMK4,CBFB,CD274,CD276,CD28,CDK6,CTLA4,CYLD,DLG1,DLG5,DLL4,DUSP10,EGR1,EGR3,F2RL1,GNA13,HES1,HYAL2,ICOS,ID2,IGF1,IL20RB,IL6,IL6ST,IRF4,ITCH,ITFG2,ITGB3,JAG2,KLF5,LEPR,MEF2C,MEGF10,MYD88,MYH9,NBN,NDRG1,NEDD4,NHEJ1,NR4A3,NRARP,P2RX7,PAG1,PAX1,PDE5A,PDPK1,PKNOX1,PPP3CB,PRKAR1A,PRKCA,PRKCB,PTK2B,PURA,RAP2B,RASGRP1,RC3H1,RUNX2,SATB1,SH2B3,SLC39A1…
GO:BP	peptidyl-threonine modification	GO:0018210	1.93706e-05	ACVR1,BMP7,CDC42BPA,CDK1,DGKQ,DYRK1A,DYRK2,EGF,GALNT1,GALNT2,GALNT3,GCG,GSK3B,HIPK1,HIPK2,LRRK2,MAP3K12,PDPK1,PRKCA,PRKCB,ROCK1,SPRED2,TGFBR2,TNKS,UBE2K,ULK1
GO:BP	regulation of peptide secretion	GO:0002791	2.02506e-05	ABL1,ADAM9,ADCY6,ADRA2A,ANGPT1,ANO1,ARFIP1,ATG5,C2CD2L,CD276,CD2AP,CFTR,CHUK,CLOCK,CRH,EPHA5,ERP29,F2RL1,FERMT1,FRMD4A,GCG,GHR,GLUD1,HMGCR,HYAL2,ICA1,IGF1,ILDR1,INHBB,IRS1,LGR4,LPL,MAPK14,MAPKBP1,NOV,NR3C1,NR3C2,P2RX7,PANX1,PPID,PPP3CB,PTPN11,RASGRP1,RASL10B,RFX6,SERP1,SOX4,STXBP5L,SYT11,TGFB3,TGFBR2,TNFRSF21
GO:BP	proteasome-mediated ubiquitin-dependent protein catabolic process	GO:0043161	2.06631e-05	AGAP3,ARMC8,ATXN3,CLOCK,CSNK1E,CUL1,CUL3,DERL3,EDEM1,ERLIN2,FAM122A,FBXL16,FBXL17,FBXL2,FBXL20,FBXO22,FBXO44,FOXF2,FOXRED2,FZR1,GSK3B,HECW2,HERC2,ITCH,KCTD17,KLHL20,LRRK2,MAEA,MAN1B1,N4BP1,NEDD4,NHLRC2,PCBP2,PRICKLE1,PSMA1,RAD23B,RNF144B,RNF165,RNF19A,RNF216,SEL1L,SGTB,SIAH2,SIRT1,SKP1,SMURF1,SOCS4,SPOPL,SPSB1,STUB1,TNFAIP1,TRIB1,TRIM13,TRIM2,TRIM25,TRIM9,UBE2J1,UBE2K,UBE4A,UBXN2B,WWP2,YOD1,ZER1,…
GO:BP	positive regulation of endothelial cell migration	GO:0010595	2.0667e-05	ABL1,AMOTL1,ANGPT1,ATOH8,ATP5B,BMPR2,CCBE1,FGF1,FGF2,FGFR1,FLT4,LGMN,MAP2K3,NRP1,NUS1,PDPK1,PLCG1,PRKCA,PTK2B,RHOB,RHOJ,SASH1,SIRT1,THBS1
GO:BP	negative regulation of molecular function	GO:0044092	2.09045e-05	ABL1,ADAR,ADARB1,ADIPOQ,AIDA,AMOT,ANP32E,ARFGEF1,ARPP19,BMP7,C9ORF72,CAMK2N1,CAMK2N2,CASQ2,CAST,CBL,CBLB,CHORDC1,CHUK,CSRNP3,CTTNBP2NL,CYLD,DHCR24,DISC1,DNAJC3,DRD5,DUSP10,DUSP6,DUSP7,ELFN2,ERCC4,ERRFI1,FAM105B,FAM122A,FBXO5,FRY,FURIN,FZD10,GALR1,H2AFY,HABP4,HECW2,HMGCR,HNRNPU,HYAL2,ID2,IGF1R,ITCH,ITGA4,ITPRIP,KAT2B,KCNE4,KDM5A,KIAA0430,LEPR,LHX2,LRP6,LRRK2,LYPD6,MAD2L1,MED13,MYOCD,NDFIP1,NEDD4,N…
GO:BP	posttranscriptional regulation of gene expression	GO:0010608	2.33021e-05	A1CF,ADAR,ATG14,BOLL,CALCR,CNOT6L,CNOT7,CPEB1,CPEB3,CPEB4,CSDC2,CTIF,DCP2,DGCR8,DICER1,DNAJC3,DPH2,EIF2AK1,EIF5A2,ELAVL1,FAM129A,FMR1,GIGYF2,HABP4,HELZ,HNRNPU,IREB2,KLHL25,LARP4,LIN28B,MAPKAPK2,NANOS1,NOLC1,PAIP2B,PAPD4,PURA,QKI,RBM24,RBM3,RC3H1,RMND1,ROCK1,RPS6KB1,RXRA,SAMD4A,SECISBP2L,SEPSECS,SERP1,SOX4,STK3,SYNCRIP,THBS1,TIA1,TNRC6A,TNRC6B,UHMK1,UPF3B,VIP,YTHDC1,YTHDF2,ZCCHC4,ZCCHC6,ZNF706
GO:BP	neurotransmitter secretion	GO:0007269	2.50797e-05	ADCY1,BRAF,CACNA1B,CACNB2,CACNB4,CPLX2,ERC2,FBXL20,GRIN3A,KCNC4,LIN7C,LRRK2,MEF2C,NAPB,NF1,P2RX7,PFN2,PPT1,PRKCB,RAP1A,RIMS1,RIMS2,RIMS3,SLC6A9,SNAP29,SNAPIN,STX11,STX2,STX3,STXBP5L,SYT1,SYT2
GO:BP	signal release from synapse	GO:0099643	2.50797e-05	ADCY1,BRAF,CACNA1B,CACNB2,CACNB4,CPLX2,ERC2,FBXL20,GRIN3A,KCNC4,LIN7C,LRRK2,MEF2C,NAPB,NF1,P2RX7,PFN2,PPT1,PRKCB,RAP1A,RIMS1,RIMS2,RIMS3,SLC6A9,SNAP29,SNAPIN,STX11,STX2,STX3,STXBP5L,SYT1,SYT2
GO:BP	endocrine system development	GO:0035270	2.55448e-05	BMP6,BRAF,CDK6,CLOCK,CREB1,CRH,CRKL,FGF2,HES1,HNF1A,IL6R,NEUROD1,NF1,NKX2-2,NR3C1,NR3C2,ONECUT2,PAX1,PBX1,PDPK1,RAF1,RFX6,SOX4,SOX9,SRF,STRA6,THRA,THRB,WNT11,WNT4
GO:BP	regulation of actin cytoskeleton organization	GO:0032956	2.76136e-05	ABL1,ACTR2,ADD2,ARFGEF1,ARHGAP17,ARPC4,BAIAP2,BRAF,C9ORF72,CAPZA1,CCDC88A,CD2AP,CDC42EP3,CLASP1,CRK,DLG1,EDN1,EFNA5,EPHA3,EPHA5,F2RL1,FMN1,FZD10,GMFB,ITGB3,MEF2C,NF2,NRP1,NTRK3,PAK3,PFN2,PPM1E,PPM1F,PTK2B,RHOB,RHOBTB1,RHOBTB3,RHOG,RHOJ,RHOV,RICTOR,RND1,RND2,ROCK1,SYNPO2,TGFB3,TGFBR2,TMOD2,TMSB4X,TTC8,TWF1,WASL,WDR1,WNT11,WNT4
GO:BP	negative regulation of intracellular signal transduction	GO:1902532	2.79774e-05	ABL1,ADIPOQ,AIDA,ARRDC3,BMP7,CAMK2N1,CASQ2,CD2AP,CUL3,CYLD,DLG1,DLG5,DUSP10,DUSP6,DUSP7,DYRK1A,F2RL1,FKTN,HDAC1,HMGCR,HYAL2,IGF1R,ITCH,ITFG2,ITGA3,KIAA1024,LEMD2,LRRK2,MAPKBP1,MFN2,MRAP2,NF1,NF2,NOV,OTUD7B,P2RX7,PAFAH1B1,PDE11A,PDE3B,PKD2,PLEKHA1,PPM1A,PPM1B,PRDM15,PRKAA1,PRKAA2,PTPRJ,RANBP9,RASA1,RIOK3,RRM2B,RTKN2,SFRP2,SH2B3,SIRT1,SNAI1,SPRED2,SPRY3,STAMBP,THBS1,TIMP3,TNFAIP1,TNIP1,TRIM59,TRIM6…
GO:BP	actin filament organization	GO:0007015	2.87699e-05	ABI2,ABL1,ACTR2,ADD2,ARFGEF1,ARHGAP17,ARPC4,BAIAP2,BRAF,C9ORF72,CAPZA1,CD2AP,CDC42EP3,CFL2,CLASP1,CLRN1,CUL3,DLG1,ERMN,F2RL1,FMN1,GHR,GMFB,HIP1,LCP1,MICAL2,MYOM3,NEBL,NF2,NRP1,PACSIN1,PAK3,PCDH15,PFN2,PLS1,PPM1E,PPM1F,PPP1R9A,PTK2B,RHOB,RHOBTB1,RHOBTB3,RHOG,RHOJ,RHOV,RICTOR,RND1,RND2,SH3KBP1,SHROOM4,SORBS2,SRF,SYNPO2,TGFB3,TGFBR2,TMOD2,TMSB4X,TNFAIP1,TTC8,TWF1,WASL,WDR1,WNT11,WNT4
GO:BP	apoptotic signaling pathway	GO:0097190	2.92386e-05	ACVR1,BCLAF1,BLOC1S2,CASP8AP2,CYLD,DAP,DEDD,DYRK2,ERP29,EYA1,EYA2,EYA3,EYA4,FGFR1,FGFR3,FOXO3,GSK3B,HDAC1,HIC1,HINT2,HIP1,HIPK1,HIPK2,HTT,HYAL2,IGF1,INHBA,INHBB,ITGA6,ITGAV,ITM2C,ITPRIP,KITLG,LRRK2,MKNK2,NBN,NF1,NRP1,P2RX7,PDPK1,PHIP,PLAGL2,PPM1F,RAD9A,RAF1,RPS6KB1,RRM2B,RTKN2,SFRP2,SH3RF1,SHISA5,SIAH2,SIRT1,SIVA1,SNAI1,STK3,STK4,STRADB,THBS1,TIMP3,TNFSF10,TP63,TRAF1,TXNDC12,UACA,USP28,USP47,WNT4…
GO:BP	organophosphate metabolic process	GO:0019637	2.97333e-05	ACACA,ADCY1,ADCY2,ADCY6,ADCY9,ADSS,AGPAT5,AK2,AK3,AMBRA1,ATG14,ATP5B,ATP5C1,BPGM,CACNB4,CDS1,CHKA,CISH,CNP,CROT,DGKQ,ELOVL4,ELOVL5,ENPP2,ENTPD3,ERH,FAM126A,FGFR3,FLT1,GFPT1,GFPT2,GPAM,GPCPD1,GPD2,GPI,H6PD,HINT2,HK2,HKDC1,HMGCR,IDH1,IGF1,IMPAD1,INPP4A,IP6K3,IPMK,ITPK1,ITPKB,LCLAT1,LPCAT2,LPGAT1,LRRK2,MLYCD,MOCS1,MTMR2,MTMR9,NAPEPLD,NMNAT2,NOS1,NT5C2,NT5E,NUS1,OCRL,P2RX7,PARP1,PCYT1B,PDCD2,PDE5A,PD…
GO:BP	muscle organ development	GO:0007517	3.00956e-05	ADARB1,ASB2,CREB1,DLL4,EDN1,EGR1,ERBB4,FBXO22,FGF9,FGFR1,FLNB,FOXL2,FOXN2,FOXP2,FZD2,GPCPD1,HLF,HOMER1,HOXD10,IGF1,KLF5,LEMD2,LRP2,MAPK14,MEF2C,MEGF10,METTL8,MYLK,MYOCD,MYOG,MYOM3,NF1,NLN,NRG1,PAX3,PAX5,PAX7,PRKAA1,PTCD2,RBM24,RCAN1,RXRA,SERP1,SGCB,SMYD1,SOX6,TCF21,TLL2,WNT2,WNT4,YAP1,ZFPM2
GO:BP	gland development	GO:0048732	3.00956e-05	ABL1,ASXL1,BMP7,BRAF,CACNB4,CBX7,CCDC40,CREB1,CRH,CRKL,CUL3,E2F8,EDAR,ESRP2,ETV5,FGF2,FGFR1,HES1,HNF1A,HOXB13,IGSF3,JARID2,NF1,NFIB,NR3C1,NR3C2,NRP1,ONECUT2,PAX1,PBX1,PKD2,PTCD2,RAF1,RXRA,SEC63,SEMA3A,SLC46A2,SOX9,SP3,SRF,STRA6,SULF2,TCF21,TGFB3,TGFBR3,THRA,THRB,TNC,TP63,WNT10A,WNT11,WNT4
GO:BP	regulation of epithelial cell proliferation	GO:0050678	3.35818e-05	A4GNT,ATOH8,BMP6,BMPR2,CDK6,DLG1,DLL4,DUSP10,EGR3,ESRP2,EYA1,F3,FGF1,FGF2,FGF9,FGFR1,FLT1,FLT4,FOXP2,GHR,HES1,IGF1,ITGA4,KIF3A,LECT1,MEF2C,NF1,NFIB,NR4A3,NRARP,PDPK1,PGR,PLCG1,PRKCA,PTCH1,PTPRK,PTPRN,SFRP2,SIRT1,SOX9,SRSF6,SULF2,THBS1,TP63,VIP,WDR48,WNT2,YAP1
GO:BP	proteasomal protein catabolic process	GO:0010498	3.40325e-05	AGAP3,ARMC8,ATXN3,CLOCK,CSNK1E,CUL1,CUL3,DERL3,EDEM1,ERLIN2,FAM122A,FBXL16,FBXL17,FBXL2,FBXL20,FBXO22,FBXO44,FOXF2,FOXRED2,FZR1,GSK3B,HECW2,HERC2,ITCH,KCTD17,KLHL20,LRRK2,MAEA,MAN1B1,N4BP1,NEDD4,NHLRC2,OPHN1,PCBP2,PRICKLE1,PSMA1,PSME4,RAD23B,RHBDD1,RNF144B,RNF165,RNF185,RNF19A,RNF216,SEL1L,SGTB,SIAH2,SIRT1,SKP1,SMURF1,SOCS4,SOCS6,SPOPL,SPSB1,STUB1,TNFAIP1,TRIB1,TRIM13,TRIM2,TRIM25,TRIM9,UBE2J1,UB…
GO:BP	mesenchymal cell differentiation	GO:0048762	3.50606e-05	ACVR1,BMP7,CLASP1,COL1A1,DLG5,EDN1,EDNRB,ERBB4,FGF1,FGF2,FGFR1,HES1,ID2,JAG1,KBTBD8,KITLG,LRP6,MEF2C,NOLC1,NRP1,PHLDB2,PPP3R1,RUNX2,SEMA3A,SEMA3C,SEMA3D,SEMA4B,SEMA4G,SEMA6B,SEMA6D,SFRP2,SNAI1,SOX9,TCF21,TGFB3,TGFBR2,TGFBR3,TIAM1,WNT10A,WNT11,WNT16,WNT2,WNT4
GO:BP	monovalent inorganic cation transport	GO:0015672	3.55637e-05	ABCC9,ANO6,AQP1,ATP1B1,ATP1B3,ATP5B,ATP5C1,ATP6V1B2,ATP6V1C1,CASQ2,CLCN3,CLCN4,CLCN5,CNGA2,CNNM4,COX7C,DLG1,HECW2,KCNA4,KCNA6,KCNC1,KCNC4,KCND1,KCNE4,KCNG3,KCNH1,KCNH8,KCNIP4,KCNJ12,KCNJ16,KCNJ2,KCNK2,KCNK3,KCNMA1,KCNMB4,KCNN3,KCNQ5,KCNV1,KLHL3,NDUFA4,NEDD4,NKAIN1,NOS1,PKD2,PTK2B,PTPN3,RHAG,SCN2A,SCN3A,SCN3B,SCN4A,SCN4B,SCN8A,SCN9A,SCNN1G,SLC12A2,SLC12A5,SLC13A5,SLC24A3,SLC24A4,SLC33A1,SLC36A1,SL…
GO:BP	positive regulation of cell morphogenesis involved in differentiation	GO:0010770	3.58148e-05	ABL1,BMPR2,BRAF,CRK,CRKL,DOCK5,DSCAM,GOLGA4,ITGB3,LIMS1,LPAR3,MACF1,MAP6,NEFL,NIN,NRP1,NTRK2,NTRK3,OBSL1,PAFAH1B1,PLXNA1,PLXNA2,PLXNA4,PLXNC1,RND2,SDC3,SRF,VAMP7,WNT3,ZFYVE27
GO:BP	negative regulation of cell-cell adhesion	GO:0022408	3.58148e-05	ABL1,ADAMTS18,ADIPOQ,BMP6,CBFB,CD274,CD276,CDH1,CTLA4,DLG1,DLG5,IL20RB,ITCH,JAG1,KIAA2022,NF2,NRARP,PAG1,PDE5A,PODXL,PPARA,PPM1F,PRKAR1A,SH2B3,SOCS6,SOX9,TGFBR3,TNFRSF21,TNR,UBASH3B
GO:BP	positive regulation of GTPase activity	GO:0043547	3.83546e-05	ABR,ACAP2,ADCYAP1,ADRB1,AGAP3,AGFG1,ARHGAP1,ARHGAP12,ARHGAP17,ARHGAP19,ARHGAP26,ARHGEF12,ASAP2,CCL20,CHN2,CRK,CRKL,DOCK5,ELMOD2,F2RL1,FZD10,GIT1,GIT2,ITGA6,LLGL2,LRRK2,NF1,NRP1,NTRK3,OPHN1,PICALM,PIP5K1A,RAB11FIP2,RANBP3L,RAP1GAP2,RAPGEF2,RASA1,RASGRP1,RASGRP3,RGMA,RGS1,RGS6,RGS7,RTN4R,SEC23A,SGSM1,SMAP2,SNX18,SRGAP1,SRGAP2,SRGAP3,STXBP5,STXBP5L,TBC1D15,TBC1D22A,TBC1D25,TBC1D2B,TBC1D8,THY1,TIAM1,…
GO:BP	insulin secretion	GO:0030073	4.15897e-05	ACVR2B,ADCY6,ADCYAP1,ADRA2A,ANO1,C2CD2L,CFTR,CLOCK,EPHA5,GCG,GHR,GLUD1,HNF1A,ICA1,IGF1,INHBB,IRS1,MYO5A,NEUROD1,NOV,PPP3CB,PTPN11,PTPRN,RAB11FIP2,RAF1,RFX6,SERP1,SLC30A8,SNX19,SOX4,STXBP5L
GO:BP	telencephalon development	GO:0021537	4.5734e-05	AQP1,CNTN2,CRK,CRKL,DCX,DISC1,EFHC1,EPHA5,ERBB4,FOXP2,HDAC1,HES1,ID2,INHBA,KDM2B,KIF3A,LHX2,LRRK2,NDE1,NEUROD1,NF1,NF2,NFIB,NIN,NR4A3,NRG1,NRP1,NTRK2,PAFAH1B1,PAX5,PEX13,PLXNA4,PTPRS,RTN4R,SEMA3A,SLC1A2,SLC7A11,SRF,TACC1,TMEM108,TNR,TTC8
GO:BP	regulation of actin filament-based process	GO:0032970	4.64632e-05	ABL1,ACTR2,ADD2,ARFGEF1,ARHGAP17,ARPC4,BAIAP2,BRAF,C9ORF72,CAPZA1,CCDC88A,CD2AP,CDC42EP3,CLASP1,CRK,DLG1,DSG2,EDN1,EFNA5,EPHA3,EPHA5,F2RL1,FMN1,FZD10,GMFB,ITGB3,MEF2C,MYH9,NF2,NRP1,NTRK3,PAK3,PFN2,PPM1E,PPM1F,PTK2B,RHOB,RHOBTB1,RHOBTB3,RHOG,RHOJ,RHOV,RICTOR,RND1,RND2,ROCK1,SYNPO2,TGFB3,TGFBR2,TMOD2,TMSB4X,TTC8,TWF1,WASL,WDR1,WNT11,WNT4
GO:BP	T cell activation	GO:0042110	4.64632e-05	ABL1,ATG5,AZI2,BRAF,CBFB,CD274,CD276,CD28,CDK6,CTLA4,CYLD,DLG1,DLG5,DLL4,DUSP10,EGR1,EGR3,F2RL1,HES1,ICOS,IGF1,IL20RB,IL6,IL6ST,IRF4,ITCH,JAG2,LEPR,MYH9,NEDD4,NHEJ1,NRARP,P2RX7,PAG1,PAX1,PDE5A,PKNOX1,PPP3CB,PRKAR1A,RASGRP1,RC3H1,RUNX2,SATB1,SLC46A2,SOCS6,SOS1,SOX4,SP3,SRF,TFRC,TGFBR2,THEMIS,THY1,TNFRSF13C,TNFRSF21,WNT4,ZMIZ1
GO:BP	female gonad development	GO:0008585	4.67481e-05	BMP6,BMP7,FANCF,FOXL2,FOXO3,FSHB,FZD4,GAS2,GDF9,IMMP2L,INHBA,LEPR,LHX8,PGR,PLEKHA1,SIRT1,TAF4,TIPARP,WNT4,ZFPM2,ZFX
GO:BP	positive regulation of MAPK cascade	GO:0043410	4.6824e-05	ABL1,ADAM9,ADCYAP1,ADRA2A,ANGPT1,ANKRD6,BMPER,BRAF,C1QTNF2,CCL20,CRKL,DSTYK,EDAR,EDN1,EGF,ERBB4,ERP29,F2RL1,FGF1,FGF2,FGFR1,FGFR3,FLT1,FLT4,FZD10,FZD4,GCG,GHR,HIPK2,IGF1,IGF1R,KITLG,KLHDC10,LPAR3,LRRK2,MAP2K3,MAP2K4,MAP2K6,MAP3K12,MAP4K3,MID1,MYD88,NRG1,NRP1,NTRK2,NTRK3,P2RX7,PAK3,PDE5A,PELI2,PTK2B,PTPN11,RAF1,RAPGEF2,RASGRP1,RELL1,ROCK1,ROR2,SASH1,STK3,TAOK1,THBS1,WNT16,WNT7B
GO:BP	transmembrane receptor protein serine/threonine kinase signaling pathway	GO:0007178	5.18123e-05	ABL1,ACVR1,ACVR1C,ACVR2B,ADAM9,ATOH8,BMP6,BMP7,BMP8A,BMPER,BMPR1A,BMPR2,CHRDL1,CHST11,EGR1,FBN2,FERMT1,FGF9,FSHB,FSTL1,GDF9,HES1,HIPK2,HNF1A,HPGD,INHBA,INHBB,ITGA3,LEFTY2,LEMD2,LRP2,MAPK14,NOV,ONECUT2,PDPK1,PPM1A,PTPRK,RGMA,RGMB,RNF111,RNF165,ROR2,RUNX2,SFRP2,SIRT1,SMAD9,SMURF1,SOST,SOSTDC1,STUB1,TGFB3,TGFBR2,TGFBR3,THBS1,TRIM33,VEPH1
GO:BP	second-messenger-mediated signaling	GO:0019932	5.2452e-05	ABCA1,ADCY2,ADCY6,ADCY9,ADCYAP1,ADRA2A,ADRB1,ARRDC3,ATP1B1,CALCR,CALM1,CASQ2,CCL20,DGKQ,DRD5,EDN1,EDNRB,GCG,GNA13,GPR161,GRIN2A,HINT2,HTT,IGF1,KSR2,LGR4,LRRK2,MRAP2,MYO5A,NEUROD1,NFAT5,NFATC3,NOS1,NRG1,PDE11A,PDE3B,PDE5A,PDPK1,PKD2,PLCG1,PPP1R9A,PPP3CA,PPP3CB,PPP3R1,PRKAA1,PRKAR1A,PRKAR2B,PTGER3,PTK2B,RAPGEF2,RCAN1,RCAN3,RUNDC3A,SGCD,SOX9,THBS1,TMEM38B,TSHR,VIP
GO:BP	nervous system process	GO:0050877	5.40585e-05	ABL1,ABR,ACE2,ADARB1,ADCY1,ADCY6,AQP1,ARC,ARF4,ATXN1L,BDNF,BRAF,BTBD9,CACNB2,CACNB4,CAMK4,CCND2,CDH23,CHMP2B,CLIC5,CLN6,CLRN1,CNGA3,CNGB3,CNTN2,COL1A1,CREB1,CRTC1,DDHD2,DGCR2,DRD5,EPAS1,EYA4,FGFR1,FMR1,FOXP2,FZD2,FZD4,GABRB2,GABRB3,GATM,GCH1,GHR,GIGYF2,GJC1,GMFB,GNAT2,GNB1,GRIN2A,GRIN3A,HMGCR,HOMER1,HOXD10,HRH1,HTT,IGDCC3,IMPG2,ITGA3,KCNMB4,KIAA0556,KRAS,LGMN,LHX8,LRIG1,LRP2,LRRK2,LRTOMT,MEF2C,MM…
GO:BP	glucose metabolic process	GO:0006006	5.7084e-05	ADIPOQ,ADPGK,ARPP19,C1QTNF2,DGKQ,DYRK2,GCG,GPI,H6PD,IGF1,IRS1,KAT2B,KBTBD2,LEPR,MAEA,MAPK14,MLYCD,NLN,PDK4,PGK1,PGM1,PGP,PHLDA2,PPARA,PPP1R3B,PRKAA1,SERP1,SIK1,SIRT1,SLC35B4,SLC45A3
GO:BP	vacuole organization	GO:0007033	6.04118e-05	ABCA1,AMBRA1,ATG12,ATG14,ATG2B,ATG5,ATG7,ATG9B,C9ORF72,CLN6,FEZ1,FEZ2,GABARAPL1,GNPTAB,HOOK3,LRRK2,MBTPS1,MFN2,P2RX7,PIP4K2A,PIP4K2B,PPT1,RAB14,RAB23,RAB33B,RAB3GAP2,SCFD1,SMURF1,SNAPIN,TMEM106B,TMEM199,TP53INP1,UBXN2B,ULK1,ULK2,VPS4B
GO:BP	regulation of immune system process	GO:0002682	6.06307e-05	ABL1,ABR,ADAM10,ADAR,ADIPOQ,ANGPT1,ANO6,ATG5,ATXN1L,AXL,BRAF,CACNB4,CBFB,CCL20,CD274,CD276,CD28,CDK6,CMTM3,CNOT7,COLEC12,CREB1,CRK,CRKL,CSF1,CTLA4,CYLD,DDX1,DLG1,DLG5,DUSP10,EGR3,ELF1,ELMOD2,F2RL1,FSHB,GABPA,HES1,HHLA2,ICOS,ID2,IGF1,IL20RB,IL6ST,INHBA,IRF4,ITCH,ITGB3,JAG1,KITLG,KLF10,KLF13,LGMN,LGR4,MAPK14,MAPKAPK2,MASP1,MEF2C,MOSPD2,MYD88,MYSM1,NF1,NOV,NR4A3,NRARP,P2RX7,PAG1,PCBP2,PDE5A,PDPK1,PL…
GO:BP	negative regulation of transferase activity	GO:0051348	6.22924e-05	ABL1,ADAR,ADARB1,ADIPOQ,AIDA,BMP7,CAMK2N1,CAMK2N2,CBL,CBLB,CHORDC1,DNAJC3,DUSP10,DUSP6,DUSP7,ERRFI1,FBXO5,H2AFY,HMGCR,HNRNPU,HYAL2,IGF1R,ITPRIP,KAT2B,LRP6,MAD2L1,NF1,NF2,PDPK1,PKIA,PPM1E,PPM1F,PRKAR1A,PRKAR2B,PTPRJ,SFRP2,SH2B3,SIRT1,SOCS4,SPRED2,SPRY3,THY1,TRIB1,UBASH3B,WARS
GO:BP	branching morphogenesis of an epithelial tube	GO:0048754	6.35235e-05	ABL1,ACVR1,BMP7,DLG1,DLG5,DLL4,EDN1,EGF,ESRP2,ETV5,EYA1,FGF1,GNA13,GZF1,HOXA11,KRAS,LGR4,NRARP,NRP1,PBX1,PKD2,PPP3R1,PTCH1,SFRP2,SOX9,SRF,STK4,TCF21,TGFBR2,WNT2,WNT4,YAP1
GO:BP	organic anion transport	GO:0015711	6.89956e-05	ABCA1,ABCC5,ABCD3,ACE2,ANO3,ANO6,ATP10A,ATP10D,ATP11A,ATP11B,ATP8A1,ATP8B1,C2CD2L,CACNB4,CFTR,COL4A3BP,CROT,GLTP,GOT2,HNF1A,LRP2,MTTP,NF1,OSBPL8,P2RX7,PITPNB,PITPNM2,PLA2G10,PLSCR1,RPS6KB1,SLC13A5,SLC16A12,SLC16A14,SLC16A2,SLC16A9,SLC17A6,SLC1A1,SLC1A2,SLC1A4,SLC25A12,SLC25A17,SLC25A24,SLC26A2,SLC26A4,SLC26A7,SLC27A4,SLC2A2,SLC33A1,SLC35B4,SLC36A1,SLC38A1,SLC38A2,SLC38A3,SLC4A1,SLC4A10,SLC4A3,SLC…
GO:BP	multicellular organismal reproductive process	GO:0048609	7.15858e-05	ABHD2,ACVR1,AGFG1,ATRX,AXL,BMP6,BMP7,BOLL,BRIP1,CDYL,CEP57,CFTR,CLDN11,CLOCK,CNTD1,CRKL,DRD5,FANCF,FBXO5,FNDC3A,FOXL2,FOXO3,FSHB,FZD4,GAL3ST1,GAS2,GDF9,HERC2,HOXA11,HSF1,IGF1,IMMP2L,INHBA,INHBB,JAG2,KDM2B,KIAA0430,LGR4,PAFAH1B1,PDE5A,PGR,PLEKHA1,PROK2,PSME4,PTPN11,QKI,RAD23B,RHBDD1,RPS6KB1,SHISA6,SIRT1,SOS1,SOX9,SPACA1,SPAG16,TBPL1,THRB,TIAL1,TSPAN8,UBE2J1,VIP,WDR48,WNT3,WNT4,YTHDC1,YTHDF2,ZFX,ZM…
GO:BP	cellular metal ion homeostasis	GO:0006875	7.2019e-05	ABL1,ABL2,ADCY6,ANXA7,ATG5,ATOX1,ATP13A3,ATP1B1,ATP1B3,ATP2B2,ATP2B4,ATP7A,BMP6,CACNB2,CACNB4,CALB2,CALCR,CASQ2,CASR,CDH23,DISC1,EDN1,F2RL1,GALR1,GPR12,GPR65,GRIN2A,HTR2C,HTT,IREB2,JPH1,KCNMA1,KCTD7,MYO5A,NDFIP1,NPSR1,P2RX7,PDPK1,PKD2,PLCB4,PLCG1,PLCL1,PRKCB,PTGDR,PTGER3,PTK2B,SCARA5,SLC11A2,SLC24A3,SLC24A4,SLC30A4,SLC30A5,SLC30A7,SLC30A8,SLC31A2,SLC39A10,SLC39A13,SLC39A14,SLC8A1,SLC8A3,STIM2,TAC…
GO:BP	positive regulation of cellular component biogenesis	GO:0044089	7.53727e-05	ABCA1,ABL1,ACE2,ACTR2,ARPC4,ATMIN,BAIAP2,BMP7,BRAF,CCP110,CDC42EP3,CLASP1,CLRN1,CNOT6,CNOT6L,DLG1,DLG5,EDN1,F2RL1,FAM179B,FLRT2,FMN1,FNBP1L,G3BP2,GHR,GMFB,HTT,KCTD17,LRRTM2,LRRTM3,NDEL1,NF2,NIN,NRP1,NTRK3,P2RX7,PALM,PFN2,PHLDB2,PIP4K2A,PIP4K2B,PPM1E,PPM1F,PTK2B,RAB3GAP2,RHOQ,RICTOR,ROCK1,SLITRK4,SOX9,SRF,STAM,STUB1,STX18,SYNPO2,TAPT1,TGFB3,TGFBR2,THY1,VPS4B,WARS,WASL,WNT11,WNT4
GO:BP	mesoderm formation	GO:0001707	7.65791e-05	ACVR1,ACVR2B,BMP7,BMPR2,EYA1,FGF2,FGFR1,GPI,HNF1A,HOXA11,INHBA,ITGA2,ITGA3,NF2,NR4A3,PRKAR1A,SFRP2,SNAI1,SRF,WNT11,WNT3
GO:BP	dephosphorylation	GO:0016311	8.29158e-05	ARPP19,CDC14B,CSRNP3,CTDSP1,CTTNBP2NL,DUSP10,DUSP6,DUSP7,ELFN2,EYA1,EYA2,EYA3,EYA4,FAM122A,FRMPD2,HTT,IMPAD1,KIAA0430,MEF2C,MINPP1,MTMR2,MTMR9,MYOCD,NT5C2,NT5DC3,NT5E,NUAK1,OCRL,PDP1,PELO,PFKFB2,PFKFB3,PGP,PHACTR2,PPM1A,PPM1B,PPM1D,PPM1E,PPM1F,PPP1R12A,PPP1R14C,PPP1R15B,PPP1R2,PPP1R3B,PPP2R2A,PPP2R2C,PPP2R5E,PPP3CA,PPP3CB,PPP3R1,PPP4R4,PPP6R3,PTP4A1,PTPDC1,PTPN11,PTPN2,PTPN21,PTPN3,PTPRB,PTPRD,PT…
GO:BP	glycoprotein metabolic process	GO:0009100	8.31821e-05	A4GNT,ALG2,ALG6,ARFGEF1,B3GALNT2,B3GAT1,B3GNT7,B3GNT9,BMPR2,CHST11,DERL3,DOLPP1,DPY19L1,DPY19L3,DSEL,EDEM1,EGFLAM,EXTL2,FAM20B,FBXO44,FKTN,FUT4,FUT9,GALNT1,GALNT10,GALNT12,GALNT2,GALNT3,GALNT6,GALNT7,GFPT1,GFPT2,GLCE,GNPTAB,GXYLT1,HS2ST1,IGF1,IMPAD1,ITM2B,ITM2C,MAN1B1,MAN1C1,MGAT2,MGAT4A,MGEA5,NECAB1,NUS1,SERP1,SPOCK3,ST3GAL2,ST3GAL5,ST3GAL6,ST6GAL1,ST6GALNAC5,ST6GALNAC6,ST8SIA1,ST8SIA4,SULF2,TMT…
GO:BP	negative regulation of response to external stimulus	GO:0032102	8.64063e-05	ABR,ADAMTS18,ADAR,ADIPOQ,AXL,CD276,CLASP1,CNOT7,CRH,CRK,DUSP10,FAM105B,GCG,GHR,GRIN3A,IGF1,IL20RB,ITCH,KREMEN1,LEPR,MAPKBP1,NOV,NRP1,NT5E,PCBP2,PPARA,PPARD,PSMA1,PTPRS,RGMA,RIOK3,RORA,RTN4R,SAMHD1,SEMA3A,SEMA3C,SEMA3D,SEMA4B,SEMA4G,SEMA6B,SEMA6D,SERPINF2,SH2B3,THBS1,TNR,TRAF3IP1,TRIB1,UBASH3B,WNT3,WNT4,YTHDF2
GO:BP	lipid modification	GO:0030258	8.66813e-05	ABCD3,ACOX3,ADH5,ADIPOQ,C1QTNF2,CISH,CROT,DGKB,DGKD,DGKE,DGKG,DGKQ,ECHDC1,FAM126A,IMPAD1,IRS1,LEPR,MAPK14,MLYCD,MTMR2,MTMR9,NR4A3,OCRL,PDK4,PEX13,PI4K2A,PI4K2B,PIK3R1,PIK3R3,PIP4K2A,PIP4K2B,PIP5K1A,PIP5K1C,PPARA,PRKAA1,SLC25A17,SMG1,SOCS4,SOCS6,SOCS7,ST3GAL2,SYNJ1,TTC7A
GO:BP	neuron projection extension	GO:1990138	9.19989e-05	ABL1,BMPR2,C9ORF72,DCX,DPYSL2,DSCAM,GOLGA4,LHX2,MACF1,MAP1B,NRP1,NTRK2,NTRK3,PLXNA4,PTPRS,RTN4R,SEMA3A,SEMA3C,SEMA3D,SEMA4B,SEMA4G,SEMA6B,SEMA6D,SMURF1,SRF,SYT1,SYT2,TMEM108,TNR,ULK1,ULK2,WNT3,ZFYVE27
GO:BP	multicellular organism reproduction	GO:0032504	9.57006e-05	ABHD2,ACVR1,AGFG1,ATRX,AXL,BMP6,BMP7,BOLL,BRIP1,CDYL,CEP57,CFTR,CLDN11,CLOCK,CNTD1,CRKL,DRD5,FANCF,FBXO5,FNDC3A,FOXL2,FOXO3,FSHB,FZD4,GAL3ST1,GAS2,GDF9,HERC2,HOXA11,HSF1,IGF1,IMMP2L,INHBA,INHBB,JAG2,KDM2B,KIAA0430,LGR4,PAFAH1B1,PDE5A,PGR,PLEKHA1,PROK2,PSME4,PTPN11,QKI,RAD23B,RHBDD1,RPS6KB1,SHISA6,SIRT1,SOS1,SOX9,SPACA1,SPAG16,TBPL1,THRB,TIAL1,TSPAN8,UBE2J1,VIP,WDR48,WNT3,WNT4,YTHDC1,YTHDF2,ZFX,ZM…
GO:BP	appendage morphogenesis	GO:0035107	9.69167e-05	AFF3,ATRX,BMP7,CHST11,FBN2,FGF9,FGFR1,FLVCR1,FMN1,FREM2,HDAC1,HNF1A,HOXA11,HOXD10,ID2,IMPAD1,LMBR1,LRP4,PBX1,PLXNA2,PRRX1,PTCH1,RNF165,ROR2,RUNX2,SALL4,SFRP2,SOX4,SOX9,TMEM231,TP63,TRAF3IP1,WNT11,WNT3
GO:BP	small molecule biosynthetic process	GO:0044283	0.000109456	ABCD3,ACACA,ADI1,ADIPOQ,AKR1D1,ARPP19,BCAT1,BMP6,CARNS1,CBR4,CFTR,CHST15,CNP,COQ10B,COQ9,DGKQ,DHCR24,EDN1,EGF,EGR1,ELOVL4,ELOVL5,ENTPD3,ERLIN2,FGF1,GATM,GCG,GCH1,GOT2,GPI,HINT2,HMGCR,HNF1A,INSIG1,INSIG2,IP6K3,IPMK,ITPKB,KAT2B,LEPR,LGSN,LPGAT1,LPL,LPO,LSS,MAEA,MLYCD,MTHFD1L,MTHFR,MYO5A,NLN,NT5E,NUS1,PDE5A,PDK4,PDSS1,PGK1,PGP,PLCB4,PLCG1,PLCL1,PLP1,PNPO,PPARA,PPIP5K1,PTGES3,PTGS1,PTK2B,QKI,RBP1,RFK…
GO:BP	cellular response to lipid	GO:0071396	0.000110869	ABCA1,ABHD2,ABL1,ABL2,ACACA,ADAM9,ADCY6,BMP6,BMP7,CD274,CFTR,CLOCK,CREB1,EPHA3,EPHA5,ESR1,FBXO32,HDAC1,HNF4G,HNRNPU,INSIG1,LPL,LRP6,MAPK14,MEF2C,MYD88,MYOG,NEDD4,NR2C2,NR3C1,NR3C2,NR4A3,NR5A2,NRIP1,PDK4,PGR,PPARA,PPARD,PRKAA1,PRKAA2,PRKCA,PTCH1,PTGDR,PTK2B,PTK7,RORA,RORB,RPS6KB1,RXRA,SASH1,SIRT1,SOX9,TCF21,THRA,THRB,TP63,TRIB1,UFM1,WNT7B,YAP1,YES1
GO:BP	regulation of embryonic development	GO:0045995	0.000114392	ADIPOQ,AMOT,BMP7,CLASP1,COL5A1,FGFR1,FZD2,FZD3,GPR161,HES1,ID2,IGF1,NR2C2,NRARP,PAFAH1B1,PHLDA2,PHLDB2,PTK7,RAB14,RBM19,SFRP2,SNAI1,SOX9,STK3,STK4,SUFU,TRAF3IP1,WNT2,WNT4
GO:BP	calcium ion transport	GO:0006816	0.00011605	ABL1,ANO6,ATG5,ATP1B1,ATP2B2,ATP2B4,ATP2C1,CACHD1,CACNA1B,CACNA1C,CACNA1E,CACNB1,CACNB2,CACNB4,CASQ2,CASR,CDH23,EGF,EHD3,GCG,GRIN2A,GRIN3A,HOMER1,HPCA,HTR2C,HTT,ITGAV,JPH1,MICU1,MYLK,MYO5A,NCS1,NOS1,NPSR1,P2RX7,PANX1,PDPK1,PKD2,PLCB4,PLCG1,PLCL1,PRKCB,PTK2B,SESTD1,SLC24A3,SLC24A4,SLC8A1,SLC8A3,SRL,STAC,STIM2,THY1,TMEM37,TMEM38B,TPCN1,TRPA1,TRPM7,UBASH3B
GO:BP	JNK cascade	GO:0007254	0.00012206	AIDA,ANKRD6,CYLD,DUSP10,EDAR,EDN1,F2RL1,FKTN,FLT4,FZD10,FZD4,HIPK2,IGF1R,ITCH,MAGI3,MAP2K4,MAP3K12,MAPK9,MYD88,PAFAH1B1,PTK2B,RASGRP1,ROR2,SASH1,SFRP2,SH3RF1,STK3,STRADB,TAOK1,TRIB1,WNT16,WNT7B,ZMYND11
GO:BP	mesoderm morphogenesis	GO:0048332	0.000123248	ACVR1,ACVR2B,BMP7,BMPR2,EYA1,FGF2,FGFR1,GPI,HNF1A,HOXA11,INHBA,ITGA2,ITGA3,NF2,NR4A3,PRKAR1A,SFRP2,SNAI1,SRF,WNT11,WNT3
GO:BP	cell junction organization	GO:0034330	0.000134089	ABL1,ACE2,BMP6,CAPZA1,CCM2,CDH1,CDH18,CDH6,CLASP1,DLG1,DLG5,DSG2,EPHA3,F2RL1,FMN1,GJC1,HEG1,HIPK1,ITGB3,LIMS1,MACF1,MPP5,NF2,NRP1,OPHN1,PDCD2,PEAK1,PIP5K1A,PKN2,PPM1F,PRKCA,PTPRK,PTPRO,RAPGEF2,ROCK1,SNAI1,SRF,TGFB3,TGFBR2,THY1,WDR1,WNT11,WNT4
GO:BP	axon guidance	GO:0007411	0.000134089	BMP7,BMPR2,CNTN2,CNTN4,DPYSL2,DPYSL5,DSCAM,EFNA5,EFNB2,EGFLAM,EPHA3,EPHA5,EPHA7,FLRT2,FZD3,KIF3A,LHX2,MATN2,NFIB,NR4A3,NRP1,PLXNA1,PLXNA2,PLXNA4,PLXNC1,PTPRO,RHOBTB3,RHOG,RNF165,ROBO1,SEMA3A,SEMA3C,SEMA3D,SEMA4B,SEMA4G,SEMA6B,SEMA6D,TBR1,TTC8,UNC5A,WNT3,ZSWIM5,ZSWIM6
GO:BP	organelle localization	GO:0051640	0.00014627	ARCN1,ATG14,BICD2,BLOC1S2,CFTR,CHMP2B,CLASP1,CUL3,DLG1,DNM1L,DNM3,ESYT1,EXOC6,FAM91A1,FNBP1L,FYCO1,HNRNPU,HOOK3,HTT,KIF13B,KPNB1,LLGL2,LRRK2,MAD2L1,MAP1B,MAP6,MFN2,MYH9,MYO5A,NDE1,NDEL1,NEFL,NIN,NR4A3,PAFAH1B1,PARD3B,PCDH17,PDPK1,PEX13,PICALM,PLXNA2,RAB3B,RAB3C,RAB8A,RAB8B,RASGRP1,SAR1A,SAR1B,SCFD1,SCFD2,SDAD1,SEH1L,SNAP29,SNAPIN,SPAST,STX11,STX16,STX2,STX3,STX6,STX7,TMED10,TMEM106B,UBXN2B,UVRAG,…
GO:BP	artery morphogenesis	GO:0048844	0.000148263	ARID2,BMPR2,DLL4,EYA1,HES1,HPGD,JAG1,LRP2,MYLK,NF1,NRP1,PKD2,PRRX1,SOX4,SRF,STRA6,WNT11,ZMIZ1
GO:BP	glycerolipid metabolic process	GO:0046486	0.000161526	ABHD2,AGPAT5,ATG14,CDS1,CHKA,CISH,DAGLA,DDHD2,DGKB,DGKD,DGKE,DGKG,DGKQ,ENPP2,FAM126A,GPAM,GPCPD1,IMPAD1,INPP4A,INSIG1,INSIG2,IP6K3,LCLAT1,LPCAT2,LPGAT1,LPL,MTMR2,MTMR9,MTTP,NAPEPLD,OCRL,PCYT1B,PDCD2,PGP,PI4K2A,PI4K2B,PIGM,PIGX,PIGZ,PIK3R1,PIK3R3,PIP4K2A,PIP4K2B,PIP5K1A,PIP5K1C,PLCD4,PTPN11,SEL1L,SERINC5,SIK1,SIRT1,SMG1,SMPD4,SOCS4,SOCS6,SOCS7,SYNJ1,TTC7A
GO:BP	regulation of cellular response to growth factor stimulus	GO:0090287	0.000163927	ABL1,ADAMTS3,BMPER,BMPR2,CCBE1,CHRDL1,CHST11,DSTYK,FBN2,FERMT1,FGF1,FGF9,FGFR1,FLT1,FSTL1,FZD4,HES1,HIPK2,ITGA3,LECT1,LEMD2,LRP2,NEDD4,ONECUT2,PDPK1,PPM1A,PRKCB,RGMA,RNF111,RNF165,RUNX2,SFRP2,SHISA2,SIRT1,SMURF1,SOST,SOSTDC1,SPRY3,STUB1,SULF2,TGFBR3,THBS1,TMEM108,TRIM33,VEPH1,WNT4
GO:BP	positive regulation of protein serine/threonine kinase activity	GO:0071902	0.000163927	ADAM9,ADIPOQ,ADRA2A,C1QTNF2,CCNK,CCNT2,CCNY,CRKL,DBF4,EDN1,EGF,ERP29,FAM20A,FGF1,FGF2,FGFR1,FLT1,FZD10,FZD4,GHR,IGF1,KITLG,LPAR3,LRRK2,MAP2K3,MAP2K4,MAP2K6,MAP3K12,MAP4K3,NRG1,NTRK3,P2RX7,PAK3,PARP16,PARP8,PDE5A,PKD2,PTPN11,RAF1,RAPGEF2,RASGRP1,SASH1,SIRT1,SYAP1,TAOK1,THBS1
GO:BP	response to glucose	GO:0009749	0.000167004	ACVR2B,ADCY6,ADIPOQ,ADRA2A,ANO1,C2CD2L,CFTR,EGR1,EPHA5,GCG,HNF1A,IGF1R,NEUROD1,PPP3CB,PRKAA1,PRKAA2,PTPRN,RAB11FIP2,RAF1,RFX6,RMI1,SLC30A8,SOX4,THBS1
GO:BP	regulation of exocytosis	GO:0017157	0.000169811	ABR,ADCY1,BRAF,CACNB2,CACNB4,CFTR,CLASP1,F2RL1,FBXL20,GRIN3A,LRRK2,NAPB,PDPK1,PFN2,PRKCB,RAB33B,RAB3B,RAB3C,RAB8A,RAB8B,RAP1A,RIMS1,RIMS2,RIMS3,SNAPIN,STAM,STXBP5,STXBP5L,SYT1,SYT11,SYT15,SYT2,SYT6,VAMP7,VPS4B
GO:BP	hexose metabolic process	GO:0019318	0.000169811	ADIPOQ,ADPGK,ARPP19,C1QTNF2,CHST15,DGKQ,DYRK2,FUCA1,GCG,GPI,H6PD,IGF1,IRS1,KAT2B,KBTBD2,LEPR,MAEA,MAPK14,MLYCD,NLN,PDK4,PFKFB2,PFKFB3,PGK1,PGM1,PGP,PHLDA2,PPARA,PPP1R3B,PRKAA1,SERP1,SIK1,SIRT1,SLC35B4,SLC45A3
GO:BP	regulation of cellular amide metabolic process	GO:0034248	0.000174869	BOLL,CNOT6L,CNOT7,CPEB1,CPEB3,CPEB4,CTIF,DNAJC3,DPH2,EIF2AK1,EIF5A2,ELAVL1,FAM129A,FMR1,GIGYF2,HABP4,IGF1,IREB2,KLHL25,LARP4,LRRTM3,NANOS1,NOLC1,ORMDL3,PAIP2B,PDK4,PICALM,PURA,QKI,RBM24,RBM3,RMND1,ROCK1,RPS6KB1,RXRA,SAMD4A,SAMD8,SECISBP2L,SEPSECS,SERP1,SLC7A11,SOX4,STK3,THBS1,TIA1,TMED10,TNRC6A,TNRC6B,UHMK1,UPF3B,YTHDF2,ZCCHC4,ZNF706
GO:BP	regulation of endocytosis	GO:0030100	0.000175647	AAK1,ANGPT1,ANKFY1,ANO6,ARC,BTBD9,CBL,DAB2,DGKQ,EGF,EPHA3,F2RL1,FMR1,HIP1,LDLRAP1,LRRK2,LRRTM2,MIB1,OPHN1,PACSIN1,PACSIN2,PICALM,PPP3CB,PPP3R1,PPT1,PROM2,RAB4A,ROCK1,SNX33,SYT11
GO:BP	peptidyl-threonine phosphorylation	GO:0018107	0.000181479	ACVR1,BMP7,CDC42BPA,CDK1,DGKQ,DYRK1A,DYRK2,EGF,GCG,GSK3B,HIPK1,HIPK2,LRRK2,MAP3K12,PDPK1,PRKCA,PRKCB,ROCK1,SPRED2,TGFBR2,TNKS,UBE2K,ULK1
GO:BP	negative regulation of MAPK cascade	GO:0043409	0.000190978	ABL1,ADIPOQ,AIDA,BMP7,CAMK2N1,CYLD,DLG1,DUSP10,DUSP6,DUSP7,F2RL1,FKTN,HMGCR,HYAL2,IGF1R,ITCH,LEMD2,NF1,NF2,P2RX7,PAFAH1B1,PRDM15,PTPRJ,RANBP9,SFRP2,SH2B3,SPRED2,SPRY3,TIMP3,TNIP1,ZMYND11
GO:BP	positive regulation of ossification	GO:0045778	0.000191567	ACVR1,ACVR2B,ANO6,BMP6,BMP7,BMPR2,CD276,FBN2,FBXO5,FGF2,IGF1,IL6ST,JAG1,MEF2C,P2RX7,RUNX2,SFRP2,SLC8A1,TGFB3,TP63,WNT4,ZHX3
GO:BP	homeostasis of number of cells	GO:0048872	0.000205273	ABL1,ADAR,ASXL1,CASP3,CDK6,CYLD,EPAS1,FLVCR1,GIGYF2,GPI,HOXB6,ID2,IL20RB,INHBA,IREB2,KIF3A,KITLG,KLF13,KRAS,L3MBTL3,LGR4,LIPA,MAEA,MAPK14,MEF2C,NAPEPLD,NOV,P2RX7,PKNOX1,PPP3CB,PTPN11,RHAG,SH2B3,SLC46A2,SLC4A1,SLC7A11,SOS1,SOX6,SOX9,SP3,SRF,WDR48,ZFX
GO:BP	cellular response to hormone stimulus	GO:0032870	0.000214443	ABHD2,ACACA,ADIPOQ,ADIPOR2,ADRA2A,BMP7,CLOCK,CRKL,DENND4C,EPHA5,ESR1,FBXO32,FOXO3,FSHB,GHR,GRB10,GSK3B,HDAC1,HNF4G,HNRNPU,IGF1R,INHBB,IRS1,KAT2B,LEPR,LEPROT,LGR4,MAS1,MEF2C,MYO5A,MYOG,NCOA3,NEDD4,NR2C2,NR3C1,NR3C2,NR4A3,NR5A2,NRIP1,OSBPL8,PARP1,PDK4,PDPK1,PGR,PHIP,PIK3R1,PIK3R3,PPARA,PPARD,PRKAA1,PRKAA2,PRLR,PTGDR,PTPN11,RAB31,RAB8A,RAB8B,RHOQ,ROCK1,RORA,RORB,RPS6KB1,RXRA,SIRT1,SOST,STAT5B,SYAP1,…
GO:BP	inner ear morphogenesis	GO:0042472	0.00021697	ABR,CLIC5,CLRN1,EYA1,FGF9,FGFR1,FZD2,FZD3,HMX2,IGF1,INSIG1,INSIG2,LRIG1,LRIG3,NR4A3,PCDH15,PRRX1,PTK7,PTPRQ,ROR2,SOX21,SOX9,TSHR,TTC39C,USH1G
GO:BP	negative regulation of catalytic activity	GO:0043086	0.000220231	ABL1,ADAR,ADARB1,ADIPOQ,AIDA,AMOT,ANP32E,ARFGEF1,ARPP19,BMP7,CAMK2N1,CAMK2N2,CAST,CBL,CBLB,CHORDC1,CSRNP3,DHCR24,DNAJC3,DRD5,DUSP10,DUSP6,DUSP7,ELFN2,ERRFI1,FAM122A,FBXO5,FRY,FURIN,FZD10,GALR1,H2AFY,HMGCR,HNRNPU,HYAL2,IGF1R,ITPRIP,KAT2B,KDM5A,KIAA0430,LEPR,LRP6,LRRK2,MAD2L1,MYOCD,NF1,NF2,NOS1,PALM,PDPK1,PHACTR2,PI15,PICALM,PKIA,PPM1E,PPM1F,PPP1R12A,PPP1R12B,PPP1R14C,PPP1R2,PPP4R4,PRKAR1A,PRKAR2B,…
GO:BP	circulatory system process	GO:0003013	0.000232669	ABR,ACE2,ADH5,ADIPOQ,ADRB1,ANGPT1,ATG5,ATP1B1,BMP6,BMPR2,CACNA1B,CACNB2,CASQ2,DDAH1,DLG1,DOCK5,DRD5,DSG2,EDN1,EDNRB,EHD3,ENPEP,EPAS1,ERAP1,F2RL1,GCH1,GJC1,HOPX,HRH1,ID2,IMMP2L,IRX5,KCND1,KCNE4,KCNJ2,MAP2K3,MAP2K6,NOS1,NPR3,PDE5A,PTGS1,PTPRO,RASL10B,ROCK1,SCN3B,SCN4B,SEMA3A,SGCD,SLC1A1,SLC8A1,THRB,TMEM38B,TNNI1,VIP,YAP1
GO:BP	response to monosaccharide	GO:0034284	0.000245012	ACVR2B,ADCY6,ADIPOQ,ADRA2A,ANO1,C2CD2L,CFTR,EGR1,EPHA5,GCG,HNF1A,IGF1R,NEUROD1,PPP3CB,PRKAA1,PRKAA2,PTPRN,RAB11FIP2,RAF1,RFX6,RMI1,SLC30A8,SOX4,THBS1
GO:BP	response to hexose	GO:0009746	0.000245012	ACVR2B,ADCY6,ADIPOQ,ADRA2A,ANO1,C2CD2L,CFTR,EGR1,EPHA5,GCG,HNF1A,IGF1R,NEUROD1,PPP3CB,PRKAA1,PRKAA2,PTPRN,RAB11FIP2,RAF1,RFX6,RMI1,SLC30A8,SOX4,THBS1
GO:BP	mitotic cell cycle process	GO:1903047	0.000247504	ACVR1,ARL3,ARPP19,ATRX,BMP7,CCND2,CCNE1,CCNE2,CCNG1,CCNI2,CCNJ,CCNJL,CCNY,CDC14B,CDC27,CDC7,CDK1,CHFR,CHMP2B,CHTF8,CLASP1,CLSPN,CUL3,DCUN1D3,DNA2,DSCC1,DTL,DYNC1LI1,EDN1,EFHC1,EGF,FBXO5,FGFR1,GIGYF2,H2AFY,HECW2,HNRNPU,HTT,ID2,IGF1,INHBA,KIF3B,KLF11,KLHL18,KPNB1,MAD2L1,MAP9,MAU2,MYBL2,MZT1,NACC2,NBN,NDE1,NDEL1,NSL1,OBSL1,PAFAH1B1,PBX1,PDS5A,PHF13,PKD2,PLRG1,PPM1D,RAD9A,RB1,REEP3,RFWD3,RHOB,ROCK1,S…
GO:BP	neuron projection guidance	GO:0097485	0.000253017	BMP7,BMPR2,CNTN2,CNTN4,DPYSL2,DPYSL5,DSCAM,EFNA5,EFNB2,EGFLAM,EPHA3,EPHA5,EPHA7,FLRT2,FZD3,KIF3A,LHX2,MATN2,NFIB,NR4A3,NRP1,PLXNA1,PLXNA2,PLXNA4,PLXNC1,PTPRO,RHOBTB3,RHOG,RNF165,ROBO1,SEMA3A,SEMA3C,SEMA3D,SEMA4B,SEMA4G,SEMA6B,SEMA6D,TBR1,TTC8,UNC5A,WNT3,ZSWIM5,ZSWIM6
GO:BP	positive regulation of osteoblast differentiation	GO:0045669	0.000257256	ACVR1,ACVR2B,BMP6,BMP7,BMPR2,CD276,FBN2,FBXO5,FGF2,IGF1,IL6ST,JAG1,MEF2C,RUNX2,SFRP2,TP63,WNT4,ZHX3
GO:BP	axon extension	GO:0048675	0.000261397	ABL1,BMPR2,C9ORF72,DCX,DPYSL2,DSCAM,GOLGA4,LHX2,MACF1,MAP1B,NRP1,NTRK3,PLXNA4,PTPRS,RTN4R,SEMA3A,SEMA3C,SEMA3D,SEMA4B,SEMA4G,SEMA6B,SEMA6D,SRF,TNR,ULK1,ULK2,WNT3,ZFYVE27
GO:BP	blood circulation	GO:0008015	0.000262003	ABR,ACE2,ADH5,ADIPOQ,ADRB1,ANGPT1,ATG5,ATP1B1,BMP6,BMPR2,CACNA1B,CACNB2,CASQ2,DDAH1,DLG1,DOCK5,DRD5,DSG2,EDN1,EDNRB,EHD3,ENPEP,EPAS1,ERAP1,F2RL1,GCH1,GJC1,HOPX,HRH1,ID2,IMMP2L,IRX5,KCND1,KCNE4,KCNJ2,MAP2K3,MAP2K6,NOS1,NPR3,PDE5A,PTGS1,PTPRO,RASL10B,ROCK1,SCN3B,SCN4B,SEMA3A,SGCD,SLC1A1,SLC8A1,THRB,TMEM38B,TNNI1,VIP
GO:BP	regulation of peptidyl-tyrosine phosphorylation	GO:0050730	0.000266627	ABL1,ACVR1,ADRA2A,ANGPT1,ARL2BP,BMP6,CBL,CBLB,CNOT7,DGKQ,EGF,ENPP2,EPHA7,ERBB4,ERRFI1,FGFR3,GHR,HES1,HYAL2,IGF1,IL6R,IL6ST,ITGB3,KITLG,LRP4,LRRK1,NF2,NRG1,NRP1,PTK2B,PTPN11,RAP2B,RAP2C,RICTOR,SFRP2,SH2B3,SOCS4,YES1
GO:BP	calcium ion transmembrane transport	GO:0070588	0.000267926	ABL1,ANO6,ATG5,ATP1B1,ATP2B2,ATP2B4,ATP2C1,CACHD1,CACNA1B,CACNA1C,CACNA1E,CACNB1,CACNB2,CACNB4,CASQ2,EHD3,GRIN2A,GRIN3A,HPCA,HTR2C,HTT,ITGAV,JPH1,MICU1,MYO5A,NCS1,NPSR1,P2RX7,PANX1,PDPK1,PKD2,PLCB4,PLCG1,PLCL1,PTK2B,SESTD1,SLC24A3,SLC24A4,SLC8A1,SLC8A3,STAC,STIM2,THY1,TMEM37,TMEM38B,TPCN1,TRPA1,TRPM7,UBASH3B
GO:BP	myeloid leukocyte differentiation	GO:0002573	0.00026806	ADIPOQ,CALCR,CAMK4,CDK6,CREB1,CSF1,EIF2AK1,F2RL1,FSHB,GAB3,ID2,IREB2,IRF4,KITLG,KLF10,L3MBTL3,LRRK1,MAPK14,MEF2C,MYH9,NF1,OSTM1,PAFAH1B1,RBP1,SIRT1,SNX10,SP3,TFRC,TGFBR2,TRIB1,TSPAN2,UBASH3B
GO:BP	limb morphogenesis	GO:0035108	0.000277028	AFF3,ATRX,BMP7,CHST11,FBN2,FGF9,FGFR1,FLVCR1,FMN1,FREM2,HDAC1,HNF1A,HOXA11,HOXD10,ID2,IMPAD1,LMBR1,LRP4,PBX1,PLXNA2,PRRX1,PTCH1,RNF165,ROR2,RUNX2,SALL4,SFRP2,SOX4,SOX9,TMEM231,TP63,TRAF3IP1,WNT3
GO:BP	regulation of glucose metabolic process	GO:0010906	0.000291557	ADIPOQ,ARPP19,C1QTNF2,DGKQ,DYRK2,GCG,IGF1,IRS1,KAT2B,LEPR,MAEA,MLYCD,NLN,PDK4,PGP,PHLDA2,PPARA,PPP1R3B,SIK1,SIRT1,SLC35B4,SLC45A3
GO:BP	response to carbohydrate	GO:0009743	0.000310766	ACVR2B,ADCY6,ADIPOQ,ADRA2A,ANO1,C2CD2L,CFTR,EGR1,EPHA5,GCG,HNF1A,IGF1R,NEUROD1,PPP3CB,PRKAA1,PRKAA2,PRKCB,PTPRN,RAB11FIP2,RAF1,RFX6,RMI1,SLC30A8,SOX4,THBS1
GO:BP	learning	GO:0007612	0.000314722	ARF4,ATXN1L,BRAF,CNTN2,DDHD2,DRD5,FOXP2,GMFB,GRIN2A,HMGCR,HRH1,HTT,KRAS,LGMN,NF1,NTRK2,PPT1,PRKAR2B,SLC12A5,SLC7A11,SLC8A3,SORCS3,SRF,STRA6,SYNJ1,TBR1,TNR
GO:BP	positive regulation of proteolysis	GO:0045862	0.000323481	ADRA2A,ANTXR1,CASP8AP2,CCBE1,CLN6,CNTN2,CSNK1E,DISC1,EDEM1,EGF,F3,FAM122A,FBXO22,FGF2,FOXL2,GSK3B,HIP1,LGMN,LRRK2,MAPK14,MYH9,PCOLCE2,PICALM,PPM1F,PRICKLE1,PSME4,PTK2B,RGMA,RHBDD1,RNF144B,RNF19A,SFRP2,SIRT1,SMURF1,SNX33,SOCS4,STUB1,TNFSF10,TNFSF15,TNIP1,TRIB1,TRIM67,WDR48,ZER1,ZYG11B
GO:BP	response to wounding	GO:0009611	0.000360448	ADAMTS18,ADIPOR2,ADRA2A,ANO6,AQP1,ARFGEF1,AXL,BRAF,CLASP1,COL5A1,CRK,DRD5,DUSP10,ERBB4,F2RL1,F3,FGF2,GNA13,GRIN2A,HOPX,IFNAR2,IGF1,INHBB,ITGB3,KLF5,KREMEN1,MACF1,MAP2K4,MATN2,MYH9,MYLK,NEFL,NF1,NOV,NTRK3,PAX7,PPARA,PRKCA,PTK7,PTPRS,RAP2B,RGMA,RTN4R,SERPINF2,SH2B3,SLC1A2,SLC4A1,SLC7A11,SRF,SRSF6,SULF2,SYT11,THBS1,TNC,TNR,UBASH3B,WNT4,YAP1
GO:BP	endothelial cell migration	GO:0043542	0.000364051	ABL1,AMOT,AMOTL1,ANGPT1,ATOH8,ATP5B,BMPER,BMPR2,CCBE1,DLL4,EGR3,FAP,FGF1,FGF2,FGFR1,FLT4,LGMN,MAP2K3,MEF2C,MYH9,NF1,NOV,NRP1,NUS1,PDPK1,PLCG1,PRKCA,PTK2B,RHOB,RHOJ,SASH1,SIRT1,SRF,THBS1
GO:BP	cytokine production	GO:0001816	0.000385502	ABCA1,ABL1,ACVR2B,ADAMTS3,ADIPOQ,ADRA2A,AFAP1L2,ANGPT1,ARFGEF2,ATG5,AZI2,CCBE1,CD276,CD2AP,CHUK,DDX1,DICER1,DLG1,EGR1,ELF1,F2RL1,FERMT1,FGFR1,FLT4,FSTL1,FURIN,GHR,HSF1,HYAL2,IGF1,IL20RB,IL6R,INHBB,IRF4,ITGAV,ITGB8,LGR4,LIPA,LPL,MAF,MAP2K3,MAPK14,MAPKAPK2,MAPKBP1,MYD88,NFAT5,NFATC3,NR4A3,OTUD7B,P2RX7,PANX1,POLR3F,PTPN11,PTPRS,RASGRP1,RIOK3,RNF216,SEH1L,SIRT1,SULF2,SYT11,TGFB3,TGFBR2,THBS1,TIA1,TNF…
GO:BP	regulation of protein secretion	GO:0050708	0.00039427	ABL1,ADAM9,ADCY6,ADRA2A,ANGPT1,ANO1,ARFIP1,ATG5,C2CD2L,CD276,CD2AP,CFTR,CHUK,CLOCK,EPHA5,ERP29,F2RL1,FERMT1,FRMD4A,GCG,GHR,GLUD1,HMGCR,HYAL2,ICA1,IGF1,INHBB,IRS1,LGR4,LPL,MAPK14,MAPKBP1,NOV,P2RX7,PANX1,PPID,PPP3CB,PTPN11,RASGRP1,RFX6,SERP1,SOX4,STXBP5L,SYT11,TGFB3,TGFBR2,TNFRSF21
GO:BP	regulation of multi-organism process	GO:0043900	0.00039589	ADAR,ADARB1,AXL,BMP6,CCNK,CHMP2B,CNOT7,COLEC12,DUSP10,DYNLT1,ELMOD2,F2RL1,FBXL2,FMR1,HDAC1,IGF1,IGF2R,INHBA,INHBB,IRF4,ITCH,ITGAV,LGR4,LHFPL2,MAPKAPK2,MAPKBP1,MYD88,NR5A2,PCBP2,PDE5A,PDPK1,PKN2,PLSCR1,POLR3F,POU2F3,PPID,PRKCA,PTPRS,RAB11FIP2,RASGRP1,RIOK3,RNF216,SAMHD1,SASH1,SLC46A2,SNX3,SRPK1,SRPK2,SYT11,TNIP1,TRAF3,TRAF3IP1,TRAF6,TRIB1,TRIM13,TRIM25,TRIM44,TRIM59,UBE2K,VAPA,VIP,VPS37B,VPS4A,VPS…
GO:BP	appendage development	GO:0048736	0.000421791	AFF3,ATRX,BMP7,BMPR2,CHST11,FBN2,FGF9,FGFR1,FLVCR1,FMN1,FREM2,HDAC1,HNF1A,HOXA11,HOXD10,ID2,IMPAD1,ITGA6,KREMEN1,LMBR1,LRP4,PBX1,PLXNA2,PRRX1,PTCH1,RNF165,ROR2,RUNX2,SALL4,SFRP2,SLC7A11,SOX4,SOX9,TMEM231,TP63,TRAF3IP1,WNT11,WNT3
GO:BP	kidney epithelium development	GO:0072073	0.000423996	ADIPOQ,AQP1,BMP7,BMPER,DLG1,EPHA7,EYA1,FGF1,FGF2,FGFR1,FMN1,GZF1,HES1,HOXA11,HS2ST1,JAG1,KLHL3,LGR4,LMX1B,MEF2C,PBX1,PKD2,PROM1,PTCH1,PTPRO,SOX9,TCF21,WNT11,WNT4,YAP1
GO:BP	formation of primary germ layer	GO:0001704	0.000434224	ACVR1,ACVR2B,ATOH8,BMP7,BMPR2,COL12A1,COL5A1,EYA1,FGF2,FGFR1,GPI,HNF1A,HOXA11,INHBA,ITGA2,ITGA3,ITGA4,ITGAV,NF2,NR4A3,PRKAR1A,RTF1,SFRP2,SNAI1,SRF,WNT11,WNT3
GO:BP	endocrine process	GO:0050886	0.000437997	ACE2,AQP1,BMP6,BMP7,CRH,DRD5,EDN1,ENPEP,F2RL1,FGFR1,FOXL2,FZD4,GALR1,GDF9,GHR,INHBA,INHBB,KRAS,NR3C1,NR3C2,PTPN11,RASL10B
GO:BP	regulation of lipid localization	GO:1905952	0.000441108	ABCA1,ADIPOQ,BMP6,BMP7,CRH,EGF,GALR1,GDF9,GHR,ITGAV,LDLRAP1,LEPR,LIPG,LPL,LRAT,NUS1,OSBPL11,OSBPL8,P2RX7,PPARA,PPARD,PTCH1,PTPN11,SIRT1,THBS1
GO:BP	leukocyte activation	GO:0045321	0.000450242	ABL1,ABR,ADAM10,ADAM9,ATG5,AXL,AZI2,BRAF,CAMK4,CBFB,CD274,CD276,CD28,CDK6,CTLA4,CYLD,DLG1,DLG5,DLL4,DUSP10,EGR1,EGR3,F2RL1,HES1,HYAL2,ICOS,ID2,IGF1,IL20RB,IL6,IL6ST,IRF4,ITCH,ITFG2,JAG2,LEPR,MEF2C,MYD88,MYH9,NBN,NDRG1,NEDD4,NHEJ1,NR4A3,NRARP,P2RX7,PAG1,PAX1,PDE5A,PDPK1,PKNOX1,PPP3CB,PRKAR1A,PRKCB,PTK2B,PURA,RASGRP1,RC3H1,RUNX2,SATB1,SLC39A10,SLC46A2,SLC7A2,SOCS6,SOS1,SOX4,SP3,SRF,TFRC,TGFBR2,THBS…
GO:BP	negative regulation of cell migration	GO:0030336	0.000453274	ABR,ADARB1,ADIPOQ,ARID2,BRAF,CDH1,CLASP1,DLG5,DLL4,DUSP10,ERBB4,FAM60A,HYAL2,JAG1,KIAA2022,MEF2C,NF1,NOV,NRG1,OSBPL8,PFN2,PTPRK,RAP2B,RAP2C,RHOB,SEMA3A,SFRP2,SRGAP1,SRGAP2,SRGAP3,THBS1,THY1,TRIB1,WASL,WNT11,WNT4
GO:BP	muscle cell differentiation	GO:0042692	0.000461959	ACVR1,ALPK3,ATG5,CACNB4,CASQ2,CSRP1,EDN1,EDNRB,FBXO22,HES1,HNRNPU,HOMER1,HOPX,ID2,IGF1,KLF5,KRAS,MAPK14,MEF2C,MEGF10,MYH11,MYH9,MYOCD,MYOG,MYOM3,MYPN,NEBL,NFATC3,NLN,NOV,NRG1,PRKAR1A,PTCD2,QKI,RBM24,RCAN1,RXRA,SETD3,SGCB,SGCD,SIK1,SIRT1,SMYD1,SOX6,SOX9,SRF,TMOD2,WDR1,WNT4
GO:BP	cardiac muscle tissue development	GO:0048738	0.000463309	ACVR1,ALPK3,ARID2,ATG5,BMP7,CREB1,DLL4,DSG2,EDN1,ERBB4,FGF9,FGFR1,GJC1,HNRNPU,ID2,IGF1,LRP2,MAPK14,MEF2C,MYH11,MYOCD,MYOM3,NEBL,NRG1,PRKAR1A,PTCD2,RXRA,SGCB,SGCD,SIK1,SOX6,SRF,WNT2,YAP1,ZFPM2
GO:BP	protein polyubiquitination	GO:0000209	0.000463309	CBFB,CDC27,CUL3,DTL,FBXL17,FBXO22,FOXF2,HECW2,ITCH,KLHL20,KLHL3,NEDD4,NHLRC2,PELI2,PPIL2,RNF111,RNF144B,RNF146,RNF165,RNF19A,RNF216,SASH1,SMURF1,STUB1,TNKS,TRAF6,TRIM2,UBE2D2,UBE2E1,UBE2K,UBE2N,UBE3A,UBE3C,UBE4A,WWP2
GO:BP	ear morphogenesis	GO:0042471	0.000522088	ABR,CLIC5,CLRN1,EDN1,EYA1,FGF9,FGFR1,FZD2,FZD3,HMX2,IGF1,INSIG1,INSIG2,LRIG1,LRIG3,NR4A3,PCDH15,PRRX1,PTK7,PTPRQ,ROR2,SOX21,SOX9,TSHR,TTC39C,USH1G
GO:BP	negative regulation of immune system process	GO:0002683	0.000523712	ABR,ADAR,ADIPOQ,ANGPT1,AXL,CBFB,CD274,CD276,CDK6,CNOT7,CTLA4,DLG1,DLG5,DUSP10,ELF1,F2RL1,GABPA,HES1,ID2,IL20RB,IRF4,ITCH,KITLG,KLF13,LGR4,NF1,NOV,NRARP,PAG1,PCBP2,PDE5A,PDPK1,PPP3CB,PRKAR1A,PSMA1,PTK2B,PTPRS,RIOK3,SAMHD1,SOCS6,SOX9,TGFB3,TGFBR2,THBS1,THY1,TNFRSF21,TRAF3IP1,TRIB1,UBASH3B,WASL,YTHDF2
GO:BP	fatty acid metabolic process	GO:0006631	0.000570981	ABCD3,ACACA,ACOX3,ADH5,ADIPOQ,C1QTNF2,CBR4,CPT1A,CROT,DAGLA,ECHDC1,EDN1,ELOVL4,ELOVL5,ERLIN2,GPAM,HNF1A,HPGD,INSIG1,INSIG2,IRS1,LEPR,LPGAT1,LPL,MAPK14,MECR,MLYCD,MYO5A,NR4A3,PDCD2,PDK4,PEX13,PLP1,PPARA,PPARD,PRKAA1,PRKAR2B,PTGES3,PTGS1,QKI,SCD,SCD5,SIRT1,SLC25A17,SLC27A4,SLC45A3,UCP3
GO:BP	protein localization to organelle	GO:0033365	0.000582986	ADAM10,ANGPT1,ARC,ARF4,ARL2BP,ARL3,ATRX,BICD2,BMP7,CD2AP,CDH1,CDK1,CNTLN,COL1A1,CPE,DCP1A,DDX1,DLG1,DNAJC19,DNM3,EGF,FERMT1,FGF9,GDAP1,GNPTAB,GPC4,H2AFY,HNRNPU,HOOK3,HYAL2,IMMP2L,INSIG1,IPO4,KDELR2,KPNA1,KPNB1,LEMD2,LRRK2,MAPK14,MAU2,MBTPS1,MFN2,MID1,NEDD4,NF1,NF2,NRP1,NUP54,OBSL1,OPHN1,OSBPL8,OTUD7B,PACSIN2,PEX13,PEX26,PLRG1,PPHLN1,PPP3R1,PRICKLE1,PRKAA1,RAB33B,RAB3GAP2,RAB8B,RPA1,SEC61A2,SEC62,…
GO:BP	positive regulation of developmental growth	GO:0048639	0.000585691	BMPR2,CREB1,DSCAM,EDN1,ERBB4,FGF9,FGFR1,GOLGA4,HOPX,HSF1,IGF1,LPAR3,MACF1,MAPK14,MEF2C,NRP1,NTRK2,NTRK3,PLS1,RND2,SERP1,SMURF1,SRF,SYT1,SYT2,TSHR,WNT2,WNT3,YAP1,ZFPM2,ZFYVE27
GO:BP	cell cycle process	GO:0022402	0.000591558	ACVR1,ARL3,ARPP19,ATRX,BMP7,BRE,BRIP1,CCND2,CCNE1,CCNE2,CCNG1,CCNI2,CCNJ,CCNJL,CCNK,CCNY,CCP110,CDC14B,CDC27,CDC7,CDK1,CEP63,CHFR,CHMP2B,CHORDC1,CHTF8,CLASP1,CLSPN,CNTD1,CNTLN,CUL3,DBF4,DCUN1D3,DLG1,DNA2,DSCC1,DTL,DYNC1LI1,E2F8,EDN1,EFHC1,EGF,ERCC4,FAP,FBXO5,FGFR1,FZR1,GIGYF2,H2AFY,HAUS3,HECW2,HMGA2,HNRNPU,HSF1,HTT,ID2,IGF1,INHBA,KAT2B,KIAA0430,KIF3A,KIF3B,KLF11,KLHL18,KLHL9,KPNB1,LLGL2,MAD2L1,MA…
GO:BP	gastrulation	GO:0007369	0.000603747	ACVR1,ACVR2B,ADIPOQ,AMOT,ATOH8,BMP7,BMPR2,CLASP1,COL12A1,COL5A1,CUL3,EYA1,FGF2,FGFR1,GPI,HNF1A,HOXA11,INHBA,ITGA2,ITGA3,ITGA4,ITGAV,NF2,NR4A3,PHLDB2,PRKAR1A,RTF1,SFRP2,SNAI1,SRF,TGFBR2,WNT11,WNT3
GO:BP	synaptic vesicle exocytosis	GO:0016079	0.000620705	ADCY1,BRAF,CACNB2,CACNB4,CPLX2,ERC2,FBXL20,GRIN3A,LRRK2,NAPB,P2RX7,PFN2,PRKCB,RAP1A,RIMS1,RIMS2,RIMS3,SNAP29,SNAPIN,STX11,STX2,STX3,STXBP5L,SYT1,SYT2
GO:BP	negative regulation of neuron projection development	GO:0010977	0.000620705	EPHA7,GSK3B,ITM2C,KIAA0319,KREMEN1,LRP4,MYLIP,NRP1,PTPRS,RAPGEF2,RGMA,RTN4R,SEMA3A,SEMA3C,SEMA3D,SEMA4B,SEMA4G,SEMA6B,SEMA6D,SNAPIN,SPOCK1,THY1,TNR,ULK2,WNT3
GO:BP	regulation of protein catabolic process	GO:0042176	0.000621667	ADRA2A,ATG7,AZIN1,CSNK1E,DEDD,DERL3,DISC1,DTL,EDEM1,EGF,FAM122A,FBXL20,FBXO22,FOXF2,FURIN,FZR1,GRIN2A,GSK3B,HECW2,HIPK2,HMGCR,IGF1,ITCH,LRRK2,MAD2L1,MDM4,MYLIP,N4BP1,NEDD4,NRG1,OPHN1,PRICKLE1,PTK2B,PTPN3,RAD23B,RGMA,RNF144B,RNF19A,SMURF1,SNX3,SNX33,SOCS4,SOX9,STUB1,SUFU,TIMP3,TIPARP,TRIB1,TRIM67,UBE2J1,UBE2K,VIP,WWP2,ZER1,ZYG11B
GO:BP	positive regulation of Wnt signaling pathway	GO:0030177	0.000656716	ABL1,COL1A1,CSNK1E,CSNK1G1,DAAM2,DEPDC1B,DISC1,EGF,FGF2,FGF9,LGR4,LRRK1,LRRK2,LYPD6,NRARP,PPM1A,PPM1B,PRDM15,PTK7,RNF146,ROR2,SFRP2,SOX4,SULF2,TNKS,USP47,WNT3,YAP1
GO:BP	locomotory behavior	GO:0007626	0.000658942	ADCY6,ARCN1,ARRDC3,BTBD9,CACNA1B,CACNB4,CCND2,CDH23,CLN6,CNP,CNTN2,CRH,DDHD2,DSCAM,EGR1,ETV5,FZD4,GIGYF2,GMFB,HIPK2,HOXD10,HTR2C,ID2,LRRK2,MYO5A,NRG1,NTAN1,PAFAH1B1,PCDH15,PEX13,PPP3CB,PPT1,RCAN1,SEZ6L,SLC4A10,TNR,TSHR,VPS13A
GO:BP	negative regulation of cell motility	GO:2000146	0.000692999	ABR,ADARB1,ADIPOQ,ARID2,BRAF,CDH1,CLASP1,CRK,DLG5,DLL4,DUSP10,ERBB4,FAM60A,HYAL2,JAG1,KIAA2022,MEF2C,NF1,NOV,NRG1,OSBPL8,PFN2,PTPRK,RAP2B,RAP2C,RHOB,SEMA3A,SFRP2,SRGAP1,SRGAP2,SRGAP3,THBS1,THY1,TRIB1,WASL,WNT11,WNT4
GO:BP	positive regulation of cell death	GO:0010942	0.000694459	ABL1,ACVR2B,ADIPOQ,ANO6,ATG7,BCLAF1,BMF,BMP7,BNIP3L,CASP8AP2,CSRNP3,CTLA4,CYLD,DCUN1D3,E2F3,EPHA7,F3,FAP,FOXL2,GRIN2A,GSK3B,HIP1,HTT,HYAL2,INHBA,INHBB,ITGA4,ITGA6,ITM2C,KCNMA1,KLF11,LRRK2,MAP2K4,MEF2C,MFN2,NEUROD1,NF1,NR4A3,NTRK3,P2RX7,PICALM,PLAGL2,PLCG1,PPID,PPM1F,RAD9A,RAPGEF2,RHOB,SAP30BP,SFRP2,SIRT1,SOX4,STK17B,STK3,STK4,THBS1,TIMP3,TNFAIP8,TNFSF10,TNFSF15,TP63,TRIM13,TRIM44,WNT11,ZNF346
GO:BP	autophagosome assembly	GO:0000045	0.000728228	AMBRA1,ATG12,ATG14,ATG2B,ATG5,ATG7,ATG9B,C9ORF72,FEZ1,FEZ2,GABARAPL1,LRRK2,MFN2,PIP4K2A,PIP4K2B,RAB23,RAB33B,RAB3GAP2,SCFD1,SMURF1,TP53INP1,UBXN2B,ULK1,ULK2
GO:BP	columnar/cuboidal epithelial cell differentiation	GO:0002065	0.000809337	ABL1,BMP6,CBFA2T2,CDK6,CLIC5,CLOCK,CLRN1,FGF2,FGFR1,HES1,JAG1,JAG2,KLF5,LRTOMT,NEUROD1,NKX2-2,PAFAH1B1,PCDH15,PDPK1,RFX6,RXRA,SOX4,TMEM231,TP63,WNT11,WNT4,YIPF6
GO:BP	positive regulation of growth	GO:0045927	0.000819866	ADAM10,BMPR2,CREB1,DSCAM,EDN1,ERBB4,FAM122A,FGF9,FGFR1,GOLGA4,HOPX,HSF1,IGF1,KDM2B,LPAR3,MACF1,MAPK14,MEF2C,N6AMT1,NRP1,NTRK2,NTRK3,PLS1,PPM1F,RND2,SERP1,SFRP2,SMURF1,SRF,SYT1,SYT2,TSHR,USP47,WNT2,WNT3,YAP1,ZFPM2,ZFYVE27
GO:BP	nephron epithelium development	GO:0072009	0.000866151	ADIPOQ,AQP1,DLG1,EYA1,FGF1,FGF2,FMN1,GZF1,HES1,HOXA11,HS2ST1,JAG1,KLHL3,LGR4,MEF2C,PBX1,PKD2,PROM1,PTCH1,PTPRO,SOX9,TCF21,WNT11,WNT4,YAP1
GO:BP	response to metal ion	GO:0010038	0.000908732	ADAM9,ALG2,ANXA7,AQP9,BMP6,CASR,CDH1,CHUK,CPNE8,CREB1,HOMER1,HPCA,HSF1,ID2,KCNMA1,KCNMB4,LGMN,LRRK2,MEF2C,MYOG,P2RX7,PKD2,PRKAA1,PRKAA2,SLC25A12,SLC30A4,SLC30A5,SLC30A8,SLC34A1,SUMO1,SYT1,SYT11,SYT15,SYT2,SYT6,THBS1
GO:BP	protein deubiquitination	GO:0016579	0.000936617	ASXL1,ATXN3,ATXN7L3,CYLD,ENY2,FAM105B,ITCH,MYSM1,OTUD6B,OTUD7B,SPATA2,STAMBP,STAMBPL1,TNIP1,USP22,USP24,USP28,USP31,USP32,USP36,USP37,USP45,USP46,USP47,USP48,USP54,VCPIP1,WDR48,YOD1
GO:BP	muscle cell proliferation	GO:0033002	0.000936617	ADIPOQ,ANGPT1,ARID2,EDN1,ERBB4,FGF2,FGF9,FGFR1,ID2,IGF1,IL6R,LDLRAP1,MAPK14,MEF2C,MEGF10,MFN2,MYOG,NOV,NR4A3,PRKAR1A,RXRA,TGFB3,THBS1,TRIB1,VIP,WNT2,WNT4,YAP1,ZFPM2
GO:BP	epithelial cell development	GO:0002064	0.000945316	ADIPOQ,ATRX,BMP6,CCM2,CDK6,CLIC5,CLOCK,CLRN1,COL15A1,F2RL1,FGFR1,FLNB,FNDC3A,HOXB13,JAG1,KLF5,LECT1,LRTOMT,MYD88,NKX2-2,ONECUT2,PAFAH1B1,PCDH15,PDPK1,PGR,PTPRS,RAP2C,RAPGEF2,ROCK1,SHROOM3,SOX9,TP63,VEZF1,WNT7B,YIPF6
GO:BP	regulation of autophagy	GO:0010506	0.000952047	ATG5,ATG7,BMF,C9ORF72,CISD2,DAP,DNM1L,ERCC4,FBXL2,FEZ1,FEZ2,FOXO3,FYCO1,HTT,LEPR,LRRK2,MFN2,MTMR9,PIP4K2A,PIP4K2B,PRKAA1,PRKAA2,RAB3GAP2,RAB8A,ROCK1,RRAGB,RRAGD,SCFD1,SIRT1,SMURF1,SPTLC2,TBC1D25,TP53INP1,TPCN1,TRIM13,ULK1,ULK2,USP36,WDR41
GO:BP	regulation of small molecule metabolic process	GO:0062012	0.000952047	ADIPOQ,ARPP19,BMP6,C1QTNF2,DGKQ,DYRK2,EGF,EGR1,ELOVL5,ERLIN2,FGF1,GCG,IGF1,INSIG1,INSIG2,IRS1,KAT2B,LEPR,LPGAT1,MAEA,MLYCD,NLN,NOS1,NR4A3,P2RX7,PARP1,PDK4,PGP,PHLDA2,PPARA,PPP1R3B,PTK2B,SIK1,SIRT1,SLC35B4,SLC45A3,SLC7A11,SNAI1,WNT4
GO:BP	anion transmembrane transport	GO:0098656	0.000980779	ABCD3,ANKH,ANO1,ANO6,BEST3,BEST4,CFTR,CLCN3,CLCN4,CLCN5,CLIC5,GABRB2,GABRB3,LRP2,LRRC8B,SLC12A2,SLC12A5,SLC13A5,SLC16A12,SLC17A6,SLC1A1,SLC1A2,SLC1A4,SLC24A3,SLC24A4,SLC25A12,SLC25A17,SLC26A2,SLC26A4,SLC26A7,SLC35B4,SLC36A1,SLC38A1,SLC38A2,SLC38A3,SLC4A1,SLC4A10,SLC4A3,SLC4A4,SLC4A7,SLC5A6,SLC6A9,SLC7A11,SLC7A2,SLC9A2,STRA6,THBS1
GO:BP	negative regulation of Wnt signaling pathway	GO:0030178	0.000995529	ANKRD6,CSNK1A1,CSNK1E,CYLD,DAB2,EGR1,FERMT1,FGF9,FOXO3,GRB10,GSK3B,HDAC1,HIC1,KREMEN1,LRP4,MAPK14,PRICKLE1,PTPRO,RNF43,ROR2,SFRP2,SHISA2,SHISA6,SIAH2,SOST,SOSTDC1,SOX9,STK3,STK4,WNT11,WNT5B
GO:BP	positive regulation of canonical Wnt signaling pathway	GO:0090263	0.0010275	COL1A1,CSNK1E,CSNK1G1,DAAM2,EGF,FGF2,FGF9,LGR4,LRRK1,LRRK2,LYPD6,NRARP,PPM1A,PPM1B,PRDM15,PTK7,RNF146,ROR2,SFRP2,SOX4,SULF2,TNKS,USP47,YAP1
GO:BP	gamete generation	GO:0007276	0.00106731	ABHD2,ACVR1,AGFG1,ATRX,AXL,BOLL,BRIP1,CDYL,CEP57,CFTR,CLDN11,CLOCK,CNTD1,CRKL,FANCF,FBXO5,FNDC3A,FOXL2,FOXO3,GAL3ST1,GAS2,GDF9,HERC2,HOXA11,HSF1,IGF1,IMMP2L,INHBA,INHBB,JAG2,KDM2B,KIAA0430,LGR4,PAFAH1B1,PDE5A,PGR,PLEKHA1,PROK2,PSME4,QKI,RAD23B,RHBDD1,RPS6KB1,SHISA6,SIRT1,SOS1,SOX9,SPACA1,SPAG16,TBPL1,TIAL1,TSPAN8,UBE2J1,WDR48,WNT3,WNT4,YTHDC1,YTHDF2,ZFX,ZMIZ1,ZNF148,ZPBP2
GO:BP	limb development	GO:0060173	0.0010797	AFF3,ATRX,BMP7,BMPR2,CHST11,FBN2,FGF9,FGFR1,FLVCR1,FMN1,FREM2,HDAC1,HNF1A,HOXA11,HOXD10,ID2,IMPAD1,ITGA6,KREMEN1,LMBR1,LRP4,PBX1,PLXNA2,PRRX1,PTCH1,RNF165,ROR2,RUNX2,SALL4,SFRP2,SLC7A11,SOX4,SOX9,TMEM231,TP63,TRAF3IP1,WNT3
GO:BP	protein localization to cell periphery	GO:1990778	0.00110493	ADAM10,ADIPOQ,ARL3,ATP1B1,CDH1,DENND4C,DLG1,EFR3A,EFR3B,EHD3,EPHA3,FAM126A,GOLGA4,GPC4,GRIN2A,ITGA3,LDLRAP1,LIN7C,LRP6,LRRC15,MACF1,MRAP2,MYO5A,PALM,PDPK1,PICALM,PIP5K1A,PLS1,PTCH1,RAB31,RAB3B,RAB3C,RAB8A,RAB8B,RAPGEF2,RHOQ,ROCK1,SEC23A,SHISA6,SLC4A1,STAC,STX7,TSPAN17,TTC7A,TTC8,TUB,VAMP3,VAMP7,ZFYVE27
GO:BP	positive regulation of axonogenesis	GO:0050772	0.00113535	BMPR2,BRAF,DSCAM,GOLGA4,LPAR3,MACF1,MAP6,NEFL,NIN,NRP1,NTRK2,NTRK3,PLXNA1,PLXNA2,PLXNA4,PLXNC1,RND2,SRF,WNT3,ZFYVE27
GO:BP	microtubule-based process	GO:0007017	0.00116537	ABL1,ARL3,ARL8A,ATRX,BICD2,BLOC1S2,CAMSAP1,CCDC103,CCDC40,CCDC88A,CCP110,CDC14B,CEP350,CEP57,CEP63,CHMP2B,CHORDC1,CLASP1,CNTLN,CNTN2,CYLD,DCX,DISC1,DLG1,DNAI1,DNAL1,DYNC1LI1,DYRK1A,EFHC1,EML1,EML4,EPHA3,FAM179B,FBXO5,FIGNL2,FYCO1,GSK3B,HAUS3,HNRNPU,HOOK3,HTT,KAT2B,KATNAL1,KIAA0556,KIF13B,KIF16B,KIF1B,KIF21B,KIF24,KIF3A,KIF3B,KIF9,KPNB1,LLGL2,MACF1,MAD2L1,MAP1B,MAP6,MAP7D3,MAP9,MARK1,MYBL2,MYH9,MZ…
GO:BP	regulation of endothelial cell migration	GO:0010594	0.00117619	ABL1,AMOTL1,ANGPT1,ATOH8,ATP5B,BMPER,BMPR2,CCBE1,DLL4,FGF1,FGF2,FGFR1,FLT4,LGMN,MAP2K3,MEF2C,NF1,NRP1,NUS1,PDPK1,PLCG1,PRKCA,PTK2B,RHOB,RHOJ,SASH1,SIRT1,THBS1
GO:BP	heart process	GO:0003015	0.00126699	ACE2,ADRB1,ATG5,ATP1B1,CACNA1B,CACNB2,CASQ2,DLG1,DSG2,EDN1,EHD3,EPAS1,GCH1,GJC1,HOPX,IRX5,KCND1,KCNE4,KCNJ2,MAP2K3,MAP2K6,NOS1,PDE5A,SCN3B,SCN4B,SEMA3A,SGCD,SLC1A1,SLC8A1,THRB,TMEM38B,TNNI1,YAP1
GO:BP	heart contraction	GO:0060047	0.00128608	ACE2,ADRB1,ATG5,ATP1B1,CACNA1B,CACNB2,CASQ2,DLG1,DSG2,EDN1,EHD3,EPAS1,GCH1,GJC1,HOPX,IRX5,KCND1,KCNE4,KCNJ2,MAP2K3,MAP2K6,NOS1,PDE5A,SCN3B,SCN4B,SEMA3A,SGCD,SLC1A1,SLC8A1,THRB,TMEM38B,TNNI1
GO:BP	mRNA metabolic process	GO:0016071	0.00129428	A1CF,BOLL,CALCR,CELF1,CELF2,CHUK,CNOT6,CNOT6L,CNOT7,CPEB3,CPSF2,CRNKL1,CSDC2,CWF19L2,DCP1A,DCP2,DDX23,DDX46,DYRK1A,EDC3,ELAVL1,ESRP2,FMR1,GIGYF2,HABP4,HMX2,HNRNPA2B1,HNRNPU,HSF1,KIAA0907,KIAA1429,MAPKAPK2,MBNL1,MBNL2,METTL8,NANOS1,NCL,NOVA1,NUDT21,PAPD4,PAPOLA,PELO,PLRG1,PNPT1,PRPF4,PRR5L,PTCD2,QKI,RBBP6,RBFOX1,RBM19,RBM24,RBM3,RBM4,RBMS2,RNMT,ROCK1,RPRD2,SAMD4A,SLBP,SMG1,SON,SRF,SRPK1,SRPK2,SRSF…
GO:BP	endocrine hormone secretion	GO:0060986	0.00131803	AQP1,BMP6,BMP7,CRH,FGFR1,FOXL2,FZD4,GALR1,GDF9,GHR,INHBA,INHBB,NR3C1,NR3C2,PTPN11
GO:BP	regulation of vasculature development	GO:1901342	0.001331	ABL1,ADAM10,AMOT,ASB4,BMP7,BMPER,CCBE1,DLL4,ENPP2,F3,FGF1,FGF2,FLT1,HIPK2,IL6R,ITGB8,KIAA1024,LECT1,MTDH,NF1,NFATC3,NRP1,PAK4,PDE3B,PDPK1,PLCG1,PRKCA,PRKCB,PTK2B,RHOB,RHOJ,ROCK1,SASH1,SFRP2,SIRT1,TGFBR2,THBS1,THBS2,WARS,WNT4
GO:BP	tissue remodeling	GO:0048771	0.00134769	ABR,ACVR2B,ATG5,BMPR2,DLL4,EPAS1,FLT4,FSHB,HNF1A,JAG1,LEPR,LGR4,LIPA,LRRK1,MEF2C,NCDN,NF1,P2RX7,PDK4,PTK2B,ROCK1,SNX10,TFRC,TGFB3,UBASH3B,WNT16
GO:BP	pattern specification process	GO:0007389	0.00137018	ACVR1,ACVR2B,AIDA,AP1B1,ARC,BMP7,BMPR1A,BMPR2,CCDC103,CCDC40,CRKL,DAAM2,DLL4,EDN1,ERBB4,EYA1,FGF1,FGF2,FGFR1,GPR161,GRSF1,HES1,HIPK1,HIPK2,HOXA11,HOXB5,HOXB6,HOXD10,ID2,KDM2B,KIF3A,LBX1,LHX2,LRP2,LRP4,MEF2C,MIB1,MTF2,NEUROD1,NKX2-2,NRARP,NRP1,PAX1,PAX7,PBX1,PKD2,PLXNA2,PTCH1,RFX4,RNF111,ROR2,SEMA3A,SFRP2,SNAI1,SOSTDC1,SRF,SUFU,TBR1,TBX18,TGFBR2,TP63,TRAF3IP1,WNT2,WNT3,WNT7B
GO:BP	muscle system process	GO:0003012	0.00139359	ACE2,ATP1B1,CACNB2,CALD1,CASQ2,COL4A3BP,DLG1,DOCK5,DSG2,EDN1,EDNRB,EHD3,FBXO32,FOXO3,GATM,GHR,HOMER1,IGF1,KCND1,KCNE4,KCNJ2,MAP2K3,MAP2K6,MEF2C,MYLK,MYOG,MYOM3,NOS1,PDE5A,PROK2,PTGER3,ROCK1,SCN3B,SCN4B,SETD3,SGCD,SLC8A3,SRF,SRL,STAC,SULF2,SYNM,TACR1,TMEM38B,TMOD2,TNNI1,TWF1
GO:BP	autophagosome organization	GO:1905037	0.00143706	AMBRA1,ATG12,ATG14,ATG2B,ATG5,ATG7,ATG9B,C9ORF72,FEZ1,FEZ2,GABARAPL1,LRRK2,MFN2,PIP4K2A,PIP4K2B,RAB23,RAB33B,RAB3GAP2,SCFD1,SMURF1,TP53INP1,UBXN2B,ULK1,ULK2
GO:BP	positive regulation of cell adhesion	GO:0045785	0.00145758	ABL1,ADAM9,ANGPT1,BMP7,BRAF,CBFB,CD274,CD276,CDK6,CRK,CRKL,CYLD,DOCK5,DUSP10,EGFLAM,EGR3,FERMT1,FMN1,HES1,ICOS,IGF1,IL6ST,ITGA6,ITGAV,ITGB3,LIMS1,NFAT5,NID1,NR4A3,NRP1,PODXL,PPM1F,PRKCA,PTK2B,RASGRP1,ROCK1,SDC3,TFRC,TGFBR2,THY1,TNFRSF13C,UTRN,VAV3,WNT4,ZMIZ1
GO:BP	positive regulation of transmembrane transport	GO:0034764	0.00146887	ABL1,ADIPOQ,ANO6,ARC,ATP1B1,AZIN1,C1QTNF2,CFTR,EHD3,HTT,IGF1,IRS1,MAPK14,NPSR1,NR4A3,OSBPL8,P2RX7,PDPK1,PKD2,PLCG1,PTPN11,RHOQ,SLC1A2,STAC,STIM2,THY1,WNK1
GO:BP	negative regulation of cell projection organization	GO:0031345	0.00146887	CCP110,EPHA7,GSK3B,ITM2C,KIAA0319,KREMEN1,LRP4,MYLIP,NRP1,PFN2,PTPRS,RAPGEF2,RGMA,RTN4R,SEMA3A,SEMA3C,SEMA3D,SEMA4B,SEMA4G,SEMA6B,SEMA6D,SNAPIN,SPOCK1,THY1,TNR,ULK2,WNT3
GO:BP	regulation of transmembrane receptor protein serine/threonine kinase signaling pathway	GO:0090092	0.00148929	ABL1,ACVR1,ACVR2B,BMP6,BMP7,BMP8A,BMPER,BMPR2,CHRDL1,CHST11,FBN2,FERMT1,FGF9,FSTL1,GDF9,HES1,HIPK2,INHBA,INHBB,ITGA3,LEFTY2,LEMD2,LRP2,NOV,ONECUT2,PDPK1,PPM1A,RGMA,RNF111,RNF165,SFRP2,SIRT1,SMURF1,SOST,SOSTDC1,STUB1,TGFB3,TGFBR3,THBS1,TRIM33,VEPH1
GO:BP	regulation of stress-activated MAPK cascade	GO:0032872	0.00155783	AIDA,ANKRD6,CYLD,DLG1,DUSP10,EDAR,EDN1,F2RL1,FKTN,FLT4,FZD10,FZD4,HIPK2,IGF1R,ITCH,KLHDC10,MAGI3,MAP2K4,MAP3K12,MID1,MYD88,NBR1,PAFAH1B1,PTK2B,RASGRP1,RELL1,SASH1,SFRP2,SH3RF1,STK3,TAOK1,WNT16,WNT7B,ZMYND11
GO:BP	negative regulation of protein transport	GO:0051224	0.00156021	ADIPOQ,ADRA2A,ANGPT1,DERL3,ERP29,F2RL1,FERMT1,FRMD4A,GHR,HMGCR,IGF1,INHBB,INSIG1,IRS1,LGR4,LRRK2,MAPKBP1,NDFIP1,NF1,NOV,PPM1F,PTPN11,SNX3,STXBP5L,SYT11,TNFRSF21,UBE2J1,WWP2
GO:BP	glomerulus development	GO:0032835	0.00161773	ADIPOQ,ANGPT1,AQP1,BMP7,ENPEP,FGF2,HES1,IL6R,JAG1,LGR4,MEF2C,NID1,PROM1,PTPRO,SULF2,TCF21
GO:BP	positive regulation of programmed cell death	GO:0043068	0.00161861	ABL1,ACVR2B,ADIPOQ,ANO6,ATG7,BCLAF1,BMF,BMP7,BNIP3L,CASP8AP2,CSRNP3,CTLA4,CYLD,DCUN1D3,E2F3,EPHA7,F3,FAP,FOXL2,GRIN2A,GSK3B,HIP1,HTT,HYAL2,INHBA,INHBB,ITGA4,ITGA6,ITM2C,KCNMA1,KLF11,LRRK2,MAP2K4,MEF2C,MFN2,NEUROD1,NF1,NR4A3,NTRK3,P2RX7,PLAGL2,PLCG1,PPID,PPM1F,RAD9A,RAPGEF2,RHOB,SFRP2,SIRT1,SOX4,STK17B,STK3,STK4,THBS1,TIMP3,TNFAIP8,TNFSF10,TNFSF15,TP63,TRIM44,WNT11,ZNF346
GO:BP	transition metal ion homeostasis	GO:0055076	0.0016468	ATOX1,ATP7A,BMP6,BTBD9,EIF2AK1,EPAS1,HEPHL1,HYAL2,IREB2,NDFIP1,PICALM,RHAG,SCARA5,SLC11A2,SLC30A4,SLC30A5,SLC30A7,SLC30A8,SLC31A2,SLC39A10,SLC39A13,SLC39A14,TFRC,TMEM199,TTC7A
GO:BP	protein modification by small protein removal	GO:0070646	0.00166102	ASXL1,ATXN3,ATXN7L3,CYLD,ENY2,FAM105B,ITCH,MYSM1,OTUD6B,OTUD7B,SENP1,SENP5,SPATA2,STAMBP,STAMBPL1,TNIP1,USP22,USP24,USP28,USP31,USP32,USP36,USP37,USP45,USP46,USP47,USP48,USP54,VCPIP1,WDR48,YOD1
GO:BP	macroautophagy	GO:0016236	0.00166163	AMBRA1,ATG12,ATG14,ATG2B,ATG5,ATG7,ATG9B,C9ORF72,FAM134B,FEZ1,FEZ2,FYCO1,GABARAPL1,HTT,LRRK2,MFN2,NBR1,PIP4K2A,PIP4K2B,PRKAA2,RAB23,RAB33B,RAB3GAP2,SCFD1,SIRT1,SMURF1,SNAP29,SNAPIN,SPTLC2,TBC1D25,TP53INP1,TRIM13,UBXN2B,ULK1,ULK2,USP36,UVRAG
GO:BP	regulation of synaptic vesicle cycle	GO:0098693	0.00170065	ADCY1,BRAF,BTBD9,CACNB2,CACNB4,DGKQ,FBXL20,GRIN3A,LRRK2,NAPB,PCDH17,PFN2,PPP3CB,PRKCB,RAB3B,RAP1A,RIMS1,RIMS2,RIMS3,ROCK1,SNAPIN,STXBP5L,SYT1
GO:BP	drug transport	GO:0015893	0.00176827	AQP1,BMP6,BMP7,CRH,EDN1,FZD4,GALR1,GDF9,GHR,INHBA,LRP2,PTPN11,RAB3B,RHAG,SLC13A5,SLC16A12,SLC17A6,SLC1A1,SLC1A2,SLC25A12,SLC25A17,SLC25A24,SLC25A26,SLC36A1,SLC38A3,SLC47A2,SLC5A6,SLC6A9,SLC7A11,SLC7A2,STRA6,SYT1,SYT11,SYT15,SYT2,SYT6
GO:BP	Rho protein signal transduction	GO:0007266	0.00180788	ABCA1,ABL1,ABR,AKAP13,ARHGEF11,ARHGEF12,ARHGEF17,ARHGEF37,ARHGEF6,CDC42EP3,CDC42SE1,CUL3,F2RL1,FARP1,FGD4,GNA13,GPR65,ITGA3,ITSN1,MCF2L,NRP1,OPHN1,PLEKHG7,RASGRF2,RHOB,RHOBTB1,RHOBTB3,RHOG,RHOJ,RHOV,RND1,RND2,ROCK1,RTN4R,SOS1,SOS2,SRGAP1,TIAM1,TNFAIP1,VAV2,VAV3
GO:BP	lymphocyte activation	GO:0046649	0.00181828	ABL1,ATG5,AXL,AZI2,BRAF,CBFB,CD274,CD276,CD28,CDK6,CTLA4,CYLD,DLG1,DLG5,DLL4,DUSP10,EGR1,EGR3,F2RL1,HES1,ICOS,ID2,IGF1,IL20RB,IL6,IL6ST,IRF4,ITCH,ITFG2,JAG2,LEPR,MEF2C,MYD88,MYH9,NBN,NEDD4,NHEJ1,NRARP,P2RX7,PAG1,PAX1,PDE5A,PKNOX1,PPP3CB,PRKAR1A,PRKCB,PTK2B,PURA,RASGRP1,RC3H1,RUNX2,SATB1,SLC39A10,SLC46A2,SOCS6,SOS1,SOX4,SP3,SRF,TFRC,TGFBR2,THEMIS,THY1,TNFRSF13C,TNFRSF21,TSHR,VAMP7,VAV3,WNT4,ZMIZ1
GO:BP	regulation of neurotransmitter transport	GO:0051588	0.0018227	ADCY1,BRAF,CACNB2,CACNB4,CPLX2,FBXL20,GRIN3A,ITGB3,KCNC4,LRRK2,MEF2C,NAPB,NF1,NOS1,P2RX7,PFN2,PRKCB,RAB3B,RAP1A,RIMS1,RIMS2,RIMS3,SNAPIN,STXBP5L,SYT1,VAMP7
GO:BP	cell junction assembly	GO:0034329	0.00186862	ABL1,ACE2,CAPZA1,CDH1,CDH18,CDH6,CLASP1,DLG1,DLG5,EPHA3,FMN1,GJC1,HEG1,HIPK1,ITGB3,MACF1,MPP5,NRP1,OPHN1,PDCD2,PEAK1,PIP5K1A,PKN2,PPM1F,PRKCA,PTPRK,PTPRO,RAPGEF2,ROCK1,SNAI1,SRF,THY1,WDR1,WNT11,WNT4
GO:BP	cellular component disassembly	GO:0022411	0.00189917	ADD2,AMBRA1,ARID2,ATG12,ATG14,ATG2B,ATG5,ATG7,ATG9B,CAMSAP1,CAPZA1,CFL2,CISD2,CLASP1,DICER1,DNM1L,EIF5A2,EXOC8,F2RL1,FAM134B,FAP,FOXL2,FYCO1,GABARAPL1,HTT,KIF24,MAP1B,MFN2,MICAL2,NAPB,NCKAP5,PAFAH1B1,PBRM1,PELO,SMARCE1,SMURF1,SNAP29,SNAPIN,SPAST,SPATA18,STMN2,TAOK1,TBC1D25,TGFB3,TGFBR2,TMOD2,TWF1,UVRAG,VPS4B,WDR1
GO:BP	cellular response to nitrogen compound	GO:1901699	0.0019568	ADCY6,ADIPOQ,AQP9,ATRX,CASQ2,CDH1,CFTR,COL1A1,COLEC12,CPEB3,CPEB4,CRKL,DENND4C,DRD5,FOXO3,GABPA,GABRB3,GHR,GRB10,GSK3B,HMP19,HRH1,HSF1,HTR1F,HTR2C,IGF1,IGF1R,INHBB,IRS1,ITGA4,KAT2B,LEPROT,LGMN,LRRK2,MAS1,MEF2C,MYO5A,NR3C1,NR3C2,NR4A3,OSBPL8,P2RX7,PALM,PARP1,PDK4,PDPK1,PHIP,PIK3R1,PIK3R3,PKD2,PTPN11,RAB31,RAB8A,RAB8B,RAP1A,RAPGEF2,RHOQ,RIOK3,ROCK1,RPS6KB1,RRAGB,RRAGD,SIRT1,SOX9,STAT5B,SYAP1,TMEM38B
GO:BP	monovalent inorganic cation homeostasis	GO:0055067	0.0019602	ATP1B1,ATP1B3,ATP5B,CFTR,CLN6,DMXL1,EDN1,EDNRB,KCNMA1,KCTD7,LRRK2,PDK4,PPT1,RAB38,ROGDI,SLC12A2,SLC12A5,SLC4A1,SLC4A10,SLC4A3,SLC4A4,SLC4A7,SLC8A1,SLC9A1,SLC9A2,SNAPIN,TMEM199
GO:BP	regulation of axon extension	GO:0030516	0.00198212	ABL1,BMPR2,DPYSL2,DSCAM,GOLGA4,MACF1,NRP1,NTRK3,PLXNA4,PTPRS,RTN4R,SEMA3A,SEMA3C,SEMA3D,SEMA4B,SEMA4G,SEMA6B,SEMA6D,SRF,TNR,WNT3,ZFYVE27
GO:BP	neural tube development	GO:0021915	0.00214007	ABL1,AMBRA1,BMP7,FZD2,FZD3,GPR161,HES1,KDM2B,KIF3A,LHX2,LRP2,MIB1,MTHFD1L,MTHFR,NF1,PAX7,PKD2,PLXNA2,PRICKLE1,PTCH1,PTK7,RGMA,SALL4,SFRP2,SHROOM3,SOX4,STK3,STK4,SUFU,TRAF3IP1
GO:BP	response to transforming growth factor beta	GO:0071559	0.00219366	ACVR1,ADAM9,CHST11,CRKL,FBN2,FERMT1,FSHB,HIPK2,HPGD,HYAL2,ITGA3,MEF2C,NR3C1,ONECUT2,PDPK1,PPM1A,PTPRK,RNF111,ROCK1,SIRT1,SMAD9,SMURF1,SOX5,SOX6,SOX9,STUB1,TGFB3,TGFBR2,TGFBR3,THBS1,TRIM33,VEPH1,WNT10A,WNT2,WNT4,YES1
GO:BP	lipid phosphorylation	GO:0046834	0.00226791	CISH,DGKB,DGKD,DGKE,DGKG,DGKQ,FAM126A,IMPAD1,PI4K2A,PI4K2B,PIK3R1,PIK3R3,PIP4K2A,PIP4K2B,PIP5K1A,PIP5K1C,SMG1,SOCS4,SOCS6,SOCS7,TTC7A
GO:BP	endothelium development	GO:0003158	0.00226791	ACVR1,ACVR2B,ATOH8,BMP6,BMPR2,CCM2,COL15A1,DLL4,F2RL1,FGF1,HOXB5,JAG1,LECT1,MYD88,NRG1,PTPRS,RAP2C,RAPGEF2,RHOB,ROCK1,VEZF1
GO:BP	regulation of metal ion transport	GO:0010959	0.00239395	ABL1,ATG5,ATP1B1,CACNA1B,CACNB1,CACNB2,CACNB4,CASQ2,CASR,DLG1,EGF,EHD3,GCG,HECW2,HOMER1,HPCA,HTT,KCNE4,KCNIP4,MYLK,MYO5A,NEDD4,NKAIN1,NOS1,NPSR1,P2RX7,PDPK1,PKD2,PLCG1,PTK2B,PTPN3,SCN3B,SCN4B,SESTD1,STAC,STIM2,THY1,TMEM38B,UBASH3B,VIP,WNK1,WWP2
GO:BP	membrane fusion	GO:0061025	0.00244865	ANKFY1,BET1,BET1L,EEA1,HYAL2,RAB8A,RAB8B,SNAP29,SNAPIN,STX11,STX16,STX18,STX2,STX3,STX6,STX7,STXBP6,SYT1,UBXN2B,UVRAG,VAMP3,VAMP4,VAMP7,VAV3,VCPIP1,VTI1A
GO:BP	regulation of stress-activated protein kinase signaling cascade	GO:0070302	0.00245536	AIDA,ANKRD6,CYLD,DLG1,DUSP10,EDAR,EDN1,F2RL1,FKTN,FLT4,FZD10,FZD4,HIPK2,IGF1R,ITCH,KLHDC10,MAGI3,MAP2K4,MAP3K12,MID1,MYD88,NBR1,PAFAH1B1,PTK2B,RASGRP1,RELL1,SASH1,SFRP2,SH3RF1,STK3,TAOK1,WNT16,WNT7B,ZMYND11
GO:BP	regulation of cell-substrate adhesion	GO:0010810	0.00265775	ABL1,BRAF,CDK6,CLASP1,COL1A1,CRK,CRKL,DOCK5,EGFLAM,EPHA3,FERMT1,FMN1,FZD4,ITGB3,JAG1,KIAA2022,LIMS1,MACF1,NF1,NID1,NRP1,ONECUT2,PEAK1,PPM1F,PTK2B,ROCK1,SDC3,SPOCK1,THBS1,THY1,UTRN,WNT4
GO:BP	negative regulation of establishment of protein localization	GO:1904950	0.00269949	ADIPOQ,ADRA2A,ANGPT1,DERL3,ERP29,F2RL1,FERMT1,FRMD4A,GHR,HMGCR,IGF1,INHBB,INSIG1,IRS1,LGR4,LRRK2,MAPKBP1,NDFIP1,NF1,NOV,PPM1F,PTPN11,SNX3,STXBP5L,SYT11,TNFRSF21,UBE2J1,WWP2
GO:BP	mesoderm development	GO:0007498	0.00274144	ACVR1,ACVR2B,BMP7,BMPR2,EYA1,FGF2,FGFR1,GPI,HNF1A,HOXA11,INHBA,ITGA2,ITGA3,LHX2,NF2,NR4A3,PRKAR1A,SFRP2,SNAI1,SRF,TP63,WNT11,WNT3,YAP1
GO:BP	regulation of carbohydrate biosynthetic process	GO:0043255	0.00275838	ADIPOQ,ARPP19,C1QTNF2,DGKQ,DYRK2,EGF,GCG,IGF1,IRS1,KAT2B,LEPR,MAEA,NLN,PGP,PPARA,PTK2B,SIK1,SIRT1,SLC35B4
GO:BP	regulation of cellular protein localization	GO:1903827	0.00277891	ADAM10,ADIPOQ,ANGPT1,ARC,CCNE1,CCNE2,CD2AP,CDH1,CDK1,CRKL,CSNK1E,CYLD,DERL3,DLG1,EDEM1,EGF,EPHA3,ERBB4,FERMT1,GPC4,H2AFY,HYAL2,INSIG1,ITGA3,LDLRAP1,LEPROT,LRP4,LRRC15,LRRK2,MAPK14,MRAP2,NF1,NF2,OPHN1,OTUD7B,PARP1,PDPK1,PICALM,PLS1,PPM1A,PPM1F,PPP3R1,PRKAA1,PRKAA2,PRR5L,PTPN11,RHOQ,SAR1A,SAR1B,SEMA3A,SHISA6,SLC7A11,SNX33,STAC,STX6,STX7,SYT11,UBE2J1,UBXN2B,UHMK1,VAMP7,XPO4
GO:BP	symbiotic process	GO:0044403	0.00287113	ACE2,ADAR,ADARB1,AQP1,ATG5,ATG7,CCNK,CHMP2B,CNOT7,DYNLT1,EEA1,F2RL1,FBXL2,FMR1,FURIN,HDAC1,HYAL2,IGF2R,ITGAV,LRRC15,NAPEPLD,NEDD4,NR5A2,PCBP2,PKN2,PLSCR1,POU2F3,PPID,RXRA,SIVA1,SLC22A5,SNX3,SPCS3,SRPK1,SRPK2,TNIP1,TRIM13,TRIM25,TRIM44,TRIM59,ULK1,ULK2,UVRAG,VAPA,VPS37B,VPS4A,VPS4B,VTA1
GO:BP	sexual reproduction	GO:0019953	0.00287234	ABHD2,ACVR1,AGFG1,ATRX,AXL,BOLL,BRIP1,CDYL,CEP57,CFTR,CLDN11,CLOCK,CNTD1,CRKL,DRD5,FANCF,FBXO5,FNDC3A,FOXL2,FOXO3,GAL3ST1,GAS2,GDF9,HERC2,HOXA11,HOXD10,HSF1,IGF1,IMMP2L,INHBA,INHBB,JAG2,KDM2B,KIAA0430,LEPR,LGR4,LHFPL2,PAFAH1B1,PDE5A,PGR,PLCD4,PLEKHA1,PROK2,PSME4,QKI,RAD23B,RHBDD1,RPS6KB1,SHISA6,SIRT1,SOS1,SOX9,SPACA1,SPAG16,STX2,SYT6,TBPL1,THRB,TIAL1,TSPAN8,UBE2J1,VIP,WDR48,WNT3,WNT4,YTHDC1,YTHDF…
GO:BP	positive regulation of MAP kinase activity	GO:0043406	0.00306657	ADAM9,ADRA2A,C1QTNF2,CRKL,EDN1,EGF,ERP29,FGF1,FGF2,FGFR1,FLT1,FZD10,FZD4,GHR,IGF1,KITLG,LPAR3,LRRK2,MAP2K3,MAP2K4,MAP2K6,MAP3K12,MAP4K3,NRG1,NTRK3,P2RX7,PAK3,PDE5A,PTPN11,RAF1,RASGRP1,SASH1,TAOK1,THBS1
GO:BP	regulation of proteolysis	GO:0030162	0.00309579	ADRA2A,ANTXR1,CAMK2N1,CASP8AP2,CAST,CCBE1,CLN6,CNTN2,CSNK1E,DERL3,DHCR24,DISC1,EDEM1,EGF,EPHA7,F3,FAM122A,FBXO22,FGF2,FOXF2,FOXL2,FURIN,GSK3B,HDAC1,HIP1,HIPK2,ITCH,LDLRAD3,LGMN,LRRK2,MAPK14,MYH9,N4BP1,OPHN1,PCOLCE2,PI15,PICALM,PPM1F,PRICKLE1,PSME4,PTK2B,PTPN3,RAD23B,RARRES1,RGMA,RHBDD1,RNF144B,RNF19A,ROCK1,SERPINF2,SFRP2,SH3RF1,SIAH2,SIRT1,SMURF1,SNX33,SOCS4,SPOCK1,SPOPL,STUB1,SUFU,TFPI,THBS1,TIM…
GO:BP	positive regulation of apoptotic process	GO:0043065	0.00321854	ABL1,ACVR2B,ADIPOQ,ANO6,ATG7,BCLAF1,BMF,BMP7,BNIP3L,CASP8AP2,CSRNP3,CTLA4,CYLD,DCUN1D3,E2F3,EPHA7,F3,FAP,FOXL2,GRIN2A,GSK3B,HIP1,HTT,HYAL2,INHBA,INHBB,ITGA4,ITGA6,ITM2C,KCNMA1,KLF11,MAP2K4,MEF2C,MFN2,NEUROD1,NF1,NR4A3,NTRK3,P2RX7,PLAGL2,PLCG1,PPID,PPM1F,RAD9A,RAPGEF2,RHOB,SFRP2,SIRT1,SOX4,STK17B,STK3,STK4,THBS1,TIMP3,TNFAIP8,TNFSF10,TNFSF15,TP63,TRIM44,WNT11,ZNF346
GO:BP	regulation of peptide hormone secretion	GO:0090276	0.00326831	ADCY6,ADRA2A,ANO1,C2CD2L,CFTR,CLOCK,CRH,EPHA5,GCG,GHR,GLUD1,ICA1,IGF1,ILDR1,INHBB,IRS1,NOV,NR3C1,NR3C2,PPP3CB,PTPN11,RASL10B,RFX6,SERP1,SOX4,STXBP5L
GO:BP	renal tubule development	GO:0061326	0.00331356	AQP1,DLG1,EYA1,FGF1,FMN1,GZF1,HES1,HOXA11,HS2ST1,JAG1,KLHL3,LGR4,MEF2C,PBX1,PKD2,PROM1,PTCH1,SOX9,TCF21,TTC8,WNT11,WNT4,YAP1
GO:BP	regulation of endocrine process	GO:0044060	0.00332094	BMP6,BMP7,CRH,F2RL1,FGFR1,FOXL2,GALR1,GDF9,GHR,INHBA,INHBB,NR3C1,NR3C2,PTPN11
GO:BP	monosaccharide metabolic process	GO:0005996	0.00334529	ADIPOQ,ADPGK,ARPP19,C1QTNF2,CHST15,DGKQ,DYRK2,FUCA1,GCG,GPI,H6PD,IGF1,IRS1,KAT2B,KBTBD2,LEPR,MAEA,MAPK14,MLYCD,NLN,PDK4,PFKFB2,PFKFB3,PGK1,PGM1,PGP,PHLDA2,PPARA,PPP1R3B,PRKAA1,RPIA,SERP1,SIK1,SIRT1,SLC35B4,SLC45A3
GO:BP	receptor metabolic process	GO:0043112	0.00335844	ACE2,ADIPOQ,ANGPT1,ARC,ARFGEF2,CNTN2,DNM3,EDN1,EGF,EHD3,FAM109A,FMR1,FNTA,FURIN,HDAC1,ITGAV,LDLRAP1,LGMN,LRRTM2,MYLIP,NEDD4,NRG1,OPHN1,PICALM,PPARA,PPP3R1,RAB31,RNF43,SMURF1,TFRC,UVRAG,VAMP3
GO:BP	response to organic cyclic compound	GO:0014070	0.00338776	ABHD2,ADCY6,AHR,AQP9,BMP7,CASQ2,CDH1,CFTR,CLOCK,COLEC12,DDX1,DGKQ,DRD5,EPHA5,ESR1,FBXO32,GABPA,GABRB3,GPR83,HDAC1,HMP19,HNF4G,HNRNPU,HOMER1,HRH1,HTR1F,HTR2C,INSIG1,LRP6,LRRK2,MEF2C,MYOG,NEDD4,NR2C2,NR3C1,NR3C2,NR4A3,NR5A2,NRIP1,P2RX7,PAK3,PAK4,PALM,PANX1,PGR,PKD2,PPARA,PPARD,PPP2R2A,PRKAA1,PRKAA2,PTCH1,RAP1A,RAPGEF2,RFTN2,RIOK3,RORA,RORB,RPS6KB1,RXRA,SIRT1,SLC7A11,TCF21,TGFB3,TGFBR2,THRA,THRB,TIP…
GO:BP	gliogenesis	GO:0042063	0.00349298	ABL1,CDK6,CNP,CNTN2,CRKL,DAAM2,DCX,DUSP10,FGF2,HDAC1,HES1,ID2,IL6ST,KRAS,LEPR,LRP2,MATN2,MMP24,MPP5,NDRG1,NEUROD4,NF1,NF2,NFIB,NKX2-2,NRG1,NTRK3,PAFAH1B1,PLP1,PPP3R1,PTPN11,SLC45A3,SLC8A3,SOX4,SOX6,SOX9,TNFRSF21,TSPAN2
GO:BP	positive regulation of mitotic cell cycle	GO:0045931	0.00352216	ABL1,CCND2,CCNE1,CDC7,CDK1,CUL3,DTL,DYNC1LI1,EDN1,EGF,FBXO5,FGFR1,H2AFY,HES1,HNRNPU,HSF1,IGF1,KLHL18,LGMN,MAD2L1,PBX1,PKN2,PLRG1,PRKCA,PTPN11,UBXN2B,USP22,VPS4B
GO:BP	embryonic appendage morphogenesis	GO:0035113	0.00352216	AFF3,BMP7,CHST11,FBN2,FGF9,FGFR1,FLVCR1,FREM2,HDAC1,HNF1A,HOXA11,HOXD10,ID2,IMPAD1,LMBR1,LRP4,PBX1,PRRX1,PTCH1,ROR2,RUNX2,SALL4,SFRP2,TMEM231,TP63,TRAF3IP1,WNT11,WNT3
GO:BP	negative regulation of secretion	GO:0051048	0.00352216	ABR,ADRA2A,ANGPT1,BRAF,CRH,EGF,ERP29,F2RL1,FRMD4A,GHR,HMGCR,IGF1,INHBB,IRS1,LGR4,MAPKBP1,NF1,NOV,NRG1,PTGER3,PTPN11,RAB33B,RAP1A,STXBP5L,SYT11,TNFRSF21,VAMP3,VPS4B
GO:BP	regulation of calcium ion transport	GO:0051924	0.00353208	ABL1,ATG5,ATP1B1,CACNA1B,CACNB1,CACNB2,CACNB4,CASQ2,CASR,EGF,EHD3,GCG,HOMER1,HPCA,HTT,MYLK,MYO5A,NOS1,NPSR1,P2RX7,PDPK1,PKD2,PLCG1,PTK2B,SESTD1,STAC,STIM2,THY1,TMEM38B,UBASH3B
GO:BP	positive regulation of epithelial cell proliferation	GO:0050679	0.00355419	BMP6,BMPR2,EGR3,ESRP2,EYA1,F3,FGF1,FGF2,FGF9,FGFR1,FLT4,FOXP2,IGF1,ITGA4,KIF3A,NF1,NR4A3,NRARP,PDPK1,PLCG1,PRKCA,PTPRN,SIRT1,SOX9,SRSF6,TP63,VIP,WDR48,WNT2
GO:BP	regulation of JNK cascade	GO:0046328	0.00355419	AIDA,ANKRD6,CYLD,DUSP10,EDAR,EDN1,F2RL1,FKTN,FLT4,FZD10,FZD4,HIPK2,IGF1R,ITCH,MAGI3,MAP2K4,MAP3K12,MYD88,PAFAH1B1,PTK2B,RASGRP1,SASH1,SFRP2,SH3RF1,STK3,TAOK1,WNT16,WNT7B,ZMYND11
GO:BP	actomyosin structure organization	GO:0031032	0.00358518	ABL1,BRAF,CASQ2,CDC42BPA,CLASP1,CSRP1,CUL3,EDN1,EPB41,EPB41L1,EPB41L4B,EPB41L5,FRMD6,MEF2C,MYH9,MYOM3,MYPN,NEBL,NF2,NRP1,PFN2,PPM1E,PPM1F,PRKAR1A,ROCK1,SRF,TGFB3,TGFBR2,TMOD2,TNFAIP1,TRPM7,TTC8,WDR1,WNT11,WNT4
GO:BP	oxoacid metabolic process	GO:0043436	0.00370566	AARS2,ABAT,ABCD3,ACACA,ACOX3,ADH5,ADI1,ADIPOQ,AKR1D1,ANGPT1,AZIN1,BCAT1,BPGM,C1QTNF2,CARNS1,CBR4,CHST11,CPT1A,CROT,DAGLA,DDAH1,DSEL,ECHDC1,EDN1,EGF,EGFLAM,ELOVL4,ELOVL5,ERLIN2,FARSB,GATM,GCH1,GLCE,GLDC,GLUD1,GOT2,GPAM,GPI,GPT2,HARS,HDC,HK2,HKDC1,HNF1A,HPGD,HS2ST1,HYAL2,HYAL3,IDH1,IGF1,IMPAD1,INSIG1,INSIG2,IREB2,IRS1,IYD,LEPR,LGSN,LPGAT1,LPL,LPO,MAPK14,MARS2,MAT1A,ME1,MECR,MLYCD,MTHFD1L,MTHFD2,MTH…
GO:BP	negative regulation of growth	GO:0045926	0.00381702	ADRB1,BMPR2,DCUN1D3,DUSP10,EPHA7,GDF9,HYAL2,INHBA,KIAA1024,LGMN,NOV,NRP1,PPT1,PTCH1,PTPRS,RBM3,RTN4R,SEMA3A,SEMA3C,SEMA3D,SEMA4B,SEMA4G,SEMA6B,SEMA6D,SERTAD2,SFRP2,SIRT1,STK3,STK4,TLL2,TNR,ULK2,WNT11,WNT3
GO:BP	regulation of mitotic cell cycle	GO:0007346	0.00395654	ABL1,AFAP1L2,ATRX,BMP7,CCND2,CCNE1,CDC14B,CDC27,CDC7,CDK1,CHFR,CHMP2B,CLSPN,CUL3,CYLD,DCUN1D3,DLG1,DTL,DYNC1LI1,EDN1,EGF,FAP,FBXO5,FGFR1,FZD3,GIGYF2,H2AFY,HECW2,HES1,HNRNPU,HSF1,ID2,IGF1,KLHL18,LGMN,MAD2L1,MAP9,NACC2,NBN,OBSL1,PBX1,PKD2,PKN2,PLRG1,PRKCA,PTCH1,PTPN11,PTPN3,RAD9A,RB1,RFWD3,SIK1,SIRT1,SOX4,STAG2,TAOK1,TNKS,TOP2B,TRIM44,TTC28,UBXN2B,USP22,USP47,VPS4B
GO:BP	nephron tubule development	GO:0072080	0.00395665	AQP1,DLG1,EYA1,FGF1,FMN1,GZF1,HES1,HOXA11,HS2ST1,JAG1,KLHL3,LGR4,MEF2C,PBX1,PKD2,PROM1,PTCH1,SOX9,TCF21,WNT11,WNT4,YAP1
GO:BP	regulation of apoptotic signaling pathway	GO:2001233	0.00396758	ACVR1,BCLAF1,CYLD,ERP29,EYA1,EYA2,EYA3,EYA4,FGFR1,GSK3B,HDAC1,HTT,HYAL2,IGF1,INHBA,INHBB,ITGA6,ITGAV,ITM2C,ITPRIP,LRRK2,NF1,NRP1,PHIP,PLAGL2,RAD9A,RAF1,RPS6KB1,RRM2B,RTKN2,SFRP2,SH3RF1,SIAH2,SIRT1,SNAI1,STK3,STK4,STRADB,THBS1,TIMP3,TNFSF10,TP63,TRAF1,TXNDC12,USP47,WNT4,YAP1,ZMYND11
GO:BP	positive regulation of blood vessel endothelial cell migration	GO:0043536	0.00406511	ABL1,AMOTL1,ANGPT1,ATP5B,FGF2,FGFR1,MAP2K3,NRP1,NUS1,PDPK1,PLCG1,PRKCA,RHOJ,SIRT1,THBS1
GO:BP	osteoblast differentiation	GO:0001649	0.00422762	ACVR1,ACVR2B,ADAR,BMP6,BMP7,BMPR2,CBFB,CD276,CDK6,COL1A1,FBN2,FBXO5,FGF2,FGF9,ID2,IGF1,IL6ST,JAG1,LGR4,MEF2C,NBR1,NF1,PTCH1,RORB,RUNX2,SFRP2,SNAI1,TP63,WNT11,WNT3,WNT4,ZHX3
GO:BP	monocarboxylic acid metabolic process	GO:0032787	0.00438031	ABAT,ABCD3,ACACA,ACOX3,ADH5,ADIPOQ,AKR1D1,BPGM,C1QTNF2,CARNS1,CBR4,CPT1A,CROT,DAGLA,DSEL,ECHDC1,EDN1,ELOVL4,ELOVL5,ERLIN2,GATM,GPAM,GPI,HK2,HKDC1,HNF1A,HPGD,IGF1,INSIG1,INSIG2,IRS1,LEPR,LPGAT1,LPL,MAPK14,ME1,MECR,MLYCD,MYO5A,N6AMT1,NR4A3,NR5A2,P2RX7,PDCD2,PDK4,PEX13,PFKFB2,PGK1,PLP1,PPARA,PPARD,PRKAA1,PRKAR2B,PTGES3,PTGS1,QKI,RBP1,SCD,SCD5,SIRT1,SLC25A17,SLC27A4,SLC45A3,SLC4A1,UCP3
GO:BP	cellular response to transforming growth factor beta stimulus	GO:0071560	0.00442683	ACVR1,ADAM9,CHST11,CRKL,FBN2,FERMT1,FSHB,HIPK2,HPGD,HYAL2,ITGA3,MEF2C,NR3C1,ONECUT2,PDPK1,PPM1A,PTPRK,RNF111,SIRT1,SMAD9,SMURF1,SOX5,SOX6,SOX9,STUB1,TGFB3,TGFBR2,TGFBR3,THBS1,TRIM33,VEPH1,WNT10A,WNT2,WNT4,YES1
GO:BP	multi-organism reproductive process	GO:0044703	0.00443584	ABHD2,ACVR1,AGFG1,ATRX,AXL,BOLL,BRIP1,CDYL,CEP57,CFTR,CLDN11,CLOCK,CNTD1,CRKL,DRD5,FANCF,FBXO5,FNDC3A,FOXL2,FOXO3,GAL3ST1,GAS2,GDF9,HERC2,HOXA11,HOXD10,HPGD,HSF1,IGF1,IMMP2L,INHBA,INHBB,JAG2,KDM2B,KIAA0430,LEPR,LGR4,LHFPL2,PAFAH1B1,PDE5A,PGR,PLCD4,PLEKHA1,PROK2,PSME4,QKI,RAD23B,RHBDD1,RPS6KB1,SHISA6,SIRT1,SOS1,SOX9,SPACA1,SPAG16,STX2,SYT6,TBPL1,THRB,TIAL1,TSPAN8,UBE2J1,VIP,WDR48,WNT3,WNT4,YTHDC1,…
GO:BP	regulation of osteoblast differentiation	GO:0045667	0.00456544	ACVR1,ACVR2B,BMP6,BMP7,BMPR2,CD276,CDK6,FBN2,FBXO5,FGF2,ID2,IGF1,IL6ST,JAG1,MEF2C,NBR1,PTCH1,RORB,RUNX2,SFRP2,TP63,WNT4,ZHX3
GO:BP	regulation of fat cell differentiation	GO:0045598	0.00456544	ADIPOQ,ASXL1,CREB1,DLK2,DUSP10,HES1,HNRNPU,ID2,INSIG1,JAG1,KLF5,LPL,MAPK14,MMP11,NAPEPLD,SFRP2,SIRT1,STK3,STK4,SYAP1,WDFY2,WNT5B,ZFPM2
GO:BP	regulation of cell-matrix adhesion	GO:0001952	0.00465586	ABL1,CDK6,CLASP1,EPHA3,FERMT1,FMN1,ITGB3,JAG1,KIAA2022,MACF1,NF1,NRP1,ONECUT2,PEAK1,PPM1F,PTK2B,ROCK1,THBS1,THY1,UTRN,WNT4
GO:BP	connective tissue development	GO:0061448	0.00493722	ARID5B,ARRDC3,BMP7,BMPR2,CHST11,COL12A1,COL1A1,COL5A1,CREB3L2,EDN1,EFEMP1,FGF6,FGF9,FGFR1,HOXA11,HYAL2,ID2,IL6R,IMPAD1,ITGB8,MAF,MAPK14,MEF2C,NFIB,NOV,PAX7,PRRX1,ROR2,RUNX2,SFRP2,SIRT1,SNAI1,SNX19,SOX5,SOX6,SOX9,SPTLC2,SRF,SULF2,TGFBR2,WNT4,WNT5B
GO:BP	glycoprotein biosynthetic process	GO:0009101	0.004961	A4GNT,ALG2,ALG6,ARFGEF1,B3GALNT2,B3GAT1,B3GNT7,B3GNT9,BMPR2,CHST11,DERL3,DOLPP1,DPY19L1,DPY19L3,EXTL2,FAM20B,FKTN,FUT4,FUT9,GALNT1,GALNT10,GALNT12,GALNT2,GALNT3,GALNT6,GALNT7,GFPT1,GFPT2,GLCE,GXYLT1,HS2ST1,IGF1,ITM2B,ITM2C,MGAT2,MGAT4A,NECAB1,NUS1,SERP1,ST3GAL2,ST3GAL5,ST3GAL6,ST6GAL1,ST6GALNAC5,ST6GALNAC6,ST8SIA1,ST8SIA4,TMTC1,TNIP1,UBE2J1,UGGT1
GO:BP	regulation of lipid transport	GO:0032368	0.00538167	ABCA1,ADIPOQ,BMP6,BMP7,CRH,EGF,GALR1,GDF9,GHR,ITGAV,LDLRAP1,LIPG,LRAT,NUS1,P2RX7,PPARA,PTCH1,PTPN11,SIRT1,THBS1
GO:BP	divalent inorganic cation homeostasis	GO:0072507	0.00544745	ABL1,ABL2,ADCY6,ANXA7,ATG5,ATP13A3,ATP1B1,ATP2B2,ATP2B4,CACNB2,CACNB4,CALB2,CALCR,CASQ2,CASR,CDH23,CNNM2,CNNM4,DISC1,EDN1,F2RL1,FAM20A,GALR1,GPR12,GPR65,GRIN2A,HTR2C,HTT,JPH1,MYO5A,NPSR1,P2RX7,PDPK1,PKD2,PLCB4,PLCG1,PLCL1,PRKCB,PTGDR,PTGER3,PTK2B,SGCD,SLC24A3,SLC24A4,SLC30A4,SLC30A5,SLC30A7,SLC30A8,SLC39A10,SLC39A13,SLC39A14,SLC8A3,SNX10,STIM2,TACR1,THY1,TMEM38B,TPCN1,TRPA1,TRPM7,UBASH3B
GO:BP	blood vessel endothelial cell migration	GO:0043534	0.0055107	ABL1,AMOT,AMOTL1,ANGPT1,ATP5B,DLL4,EGR3,FGF2,FGFR1,MAP2K3,MEF2C,MYH9,NF1,NRP1,NUS1,PDPK1,PLCG1,PRKCA,RHOJ,SIRT1,SRF,THBS1
GO:BP	positive regulation of small molecule metabolic process	GO:0062013	0.0055107	ADIPOQ,ARPP19,BMP6,C1QTNF2,DYRK2,EGF,ELOVL5,FGF1,GCG,IGF1,IRS1,KAT2B,LEPR,LPGAT1,MLYCD,NOS1,NR4A3,P2RX7,PPARA,SIRT1,SLC45A3,WNT4
GO:BP	ovulation cycle	GO:0042698	0.00577583	AXL,BMP6,BMP7,FOXO3,FSHB,FZD4,GAS2,GDF9,INHBA,PGR,PLEKHA1,SIRT1
GO:BP	regulation of translation	GO:0006417	0.00578506	BOLL,CNOT6L,CNOT7,CPEB1,CPEB3,CPEB4,CTIF,DNAJC3,DPH2,EIF2AK1,EIF5A2,ELAVL1,FAM129A,FMR1,GIGYF2,HABP4,IREB2,KLHL25,LARP4,NANOS1,NOLC1,PAIP2B,PURA,QKI,RBM24,RBM3,RMND1,ROCK1,RPS6KB1,RXRA,SAMD4A,SECISBP2L,SEPSECS,SERP1,SOX4,STK3,THBS1,TIA1,TNRC6A,TNRC6B,UHMK1,UPF3B,YTHDF2,ZCCHC4,ZNF706
GO:BP	morphogenesis of embryonic epithelium	GO:0016331	0.00585411	ABL1,BMP7,FZD2,FZD3,GRSF1,HS2ST1,JAG2,KDM2B,LHX2,LRP2,MIB1,MTHFD1L,MTHFR,PRICKLE1,PTCH1,PTK7,RGMA,SALL4,SFRP2,SHROOM3,SOX4,SOX9,STK3,STK4,SUFU,TBX18,TP63,WNT2,WNT4
GO:BP	protein localization to plasma membrane	GO:0072659	0.00588563	ADIPOQ,ATP1B1,CDH1,DENND4C,DLG1,EFR3A,EFR3B,EHD3,EPHA3,FAM126A,GOLGA4,ITGA3,LDLRAP1,LRP6,LRRC15,MACF1,MRAP2,MYO5A,PALM,PDPK1,PICALM,PIP5K1A,PLS1,PTCH1,RAB31,RAB3B,RAB3C,RAB8A,RAB8B,RAPGEF2,RHOQ,ROCK1,SEC23A,SLC4A1,STAC,STX7,TSPAN17,TTC7A,TTC8,VAMP3,VAMP7,ZFYVE27
GO:BP	skin development	GO:0043588	0.00590401	ADAM9,ARRDC3,CASP3,CBX7,COL1A1,COL5A1,DHCR24,ERRFI1,FERMT1,FLNB,H2AFY,INHBA,ITGA3,ITGA6,MYSM1,ROCK1,SLC27A4,SOX21,SRF,SRSF6,STK4,SUFU,TP63,WDR48,WNT10A,WNT11,WNT16,YAP1
GO:BP	regulation of cellular carbohydrate metabolic process	GO:0010675	0.00623876	ADIPOQ,ARPP19,C1QTNF2,DGKQ,DYRK2,GCG,IGF1,IRS1,KAT2B,LEPR,MAEA,MLYCD,NLN,PDK4,PGP,PHLDA2,PPARA,PPP1R3B,PTK2B,SIK1,SIRT1,SLC35B4,SLC45A3
GO:BP	response to leukemia inhibitory factor	GO:1990823	0.00623876	ABCG4,BCLAF1,CACNB4,CREB1,FZD4,GFPT2,GLDC,HNRNPU,ILDR1,JARID2,KLF5,LAPTM5,LRAT,MTF2,MYBL2,NR5A2,PARP16,PCOLCE2,RNMT,SIRT1,SNX10,TFRC,TRIM25
GO:BP	cellular response to leukemia inhibitory factor	GO:1990830	0.00623876	ABCG4,BCLAF1,CACNB4,CREB1,FZD4,GFPT2,GLDC,HNRNPU,ILDR1,JARID2,KLF5,LAPTM5,LRAT,MTF2,MYBL2,NR5A2,PARP16,PCOLCE2,RNMT,SIRT1,SNX10,TFRC,TRIM25
GO:BP	regulation of cytokine production	GO:0001817	0.00632105	ABL1,ACVR2B,ADIPOQ,ADRA2A,AFAP1L2,ANGPT1,ARFGEF2,ATG5,CCBE1,CD276,CD2AP,CHUK,DDX1,DICER1,EGR1,ELF1,F2RL1,FERMT1,FGFR1,FLT4,FSTL1,FURIN,GHR,HSF1,HYAL2,IGF1,IL20RB,IL6R,INHBB,IRF4,ITGAV,ITGB8,LGR4,LPL,MAP2K3,MAPK14,MAPKAPK2,MAPKBP1,MYD88,NR4A3,OTUD7B,P2RX7,PANX1,POLR3F,PTPN11,PTPRS,RASGRP1,RIOK3,RNF216,SULF2,SYT11,TGFB3,TGFBR2,THBS1,TIA1,TNFRSF21,TRAF3,TRAF3IP1,UBE2J1,WNT11
GO:BP	viral life cycle	GO:0019058	0.00662463	ACE2,ADAR,ADARB1,ATG5,CCNK,CHMP2B,CNOT7,EEA1,FBXL2,FMR1,FURIN,HYAL2,ITGAV,LRRC15,NR5A2,PCBP2,PKN2,PLSCR1,PPID,SIVA1,SNX3,SRPK1,SRPK2,TRIM13,TRIM25,TRIM44,TRIM59,UVRAG,VAPA,VPS37B,VPS4B,VTA1
GO:BP	positive regulation of peptide secretion	GO:0002793	0.00696173	ABL1,ADAM9,ANO1,C2CD2L,CD276,CD2AP,CFTR,CHUK,CRH,F2RL1,FERMT1,FRMD4A,GCG,GHR,GLUD1,HYAL2,IGF1,ILDR1,LPL,MAPK14,P2RX7,PANX1,PPID,PPP3CB,RASGRP1,RASL10B,RFX6,SERP1,SOX4,TGFB3,TGFBR2
GO:BP	glucose homeostasis	GO:0042593	0.00696173	ADCY6,ADIPOQ,ADIPOR2,ADRA2A,ANO1,C2CD2L,CFTR,EPHA5,FOXO3,GCG,GPI,HK2,HKDC1,HNF1A,IGF1R,LEPR,NEUROD1,PDK4,PPP3CB,PRKAA1,PRKAA2,PTCH1,PTPN11,PTPRN,RAB11FIP2,RAF1,RFX6,RMI1,SIRT1,SOX4,STXBP5L
GO:BP	response to inorganic substance	GO:0010035	0.00726264	ABL1,ADAM9,ALG2,ANXA7,AQP9,ATRX,BMP6,CASR,CAT,CDH1,CHUK,CPNE8,CREB1,GCH1,HOMER1,HPCA,HSF1,ID2,KCNMA1,KCNMB4,LGMN,LRRK2,MEF2C,MYOG,NR4A3,P2RX7,PKD2,PLEKHA1,PRKAA1,PRKAA2,PTCH1,RHOB,SIRT1,SLC25A12,SLC30A4,SLC30A5,SLC30A8,SLC34A1,SUMO1,SYT1,SYT11,SYT15,SYT2,SYT6,THBS1,TRPA1,UCP3
GO:BP	regulation of carbohydrate metabolic process	GO:0006109	0.00749005	ADIPOQ,ARPP19,C1QTNF2,DGKQ,DYRK2,EGF,GCG,IGF1,IRS1,KAT2B,LEPR,MAEA,MLXIP,MLYCD,NLN,P2RX7,PDK4,PGP,PHLDA2,PPARA,PPP1R3B,PTK2B,SIK1,SIRT1,SLC35B4,SLC45A3
GO:BP	organic acid metabolic process	GO:0006082	0.00754879	AARS2,ABAT,ABCD3,ACACA,ACOX3,ADH5,ADI1,ADIPOQ,AKR1D1,ANGPT1,AZIN1,BCAT1,BPGM,C1QTNF2,CARNS1,CBR4,CHST11,CPT1A,CROT,CYP2U1,DAGLA,DDAH1,DSEL,ECHDC1,EDN1,EGF,EGFLAM,ELOVL4,ELOVL5,ERLIN2,FARSB,GATM,GCH1,GLCE,GLDC,GLUD1,GOT2,GPAM,GPI,GPT2,HARS,HDC,HK2,HKDC1,HNF1A,HPGD,HS2ST1,HYAL2,HYAL3,IDH1,IGF1,IMPAD1,INSIG1,INSIG2,IREB2,IRS1,IYD,LEPR,LGSN,LPGAT1,LPL,LPO,MAPK14,MARS2,MAT1A,ME1,MECR,MLYCD,MTHFD1L,MTH…
GO:BP	tissue homeostasis	GO:0001894	0.00824784	ACACA,CDH23,CLRN1,EPAS1,FGF2,FSHB,GIGYF2,HNF1A,HOMER1,IL20RB,KRAS,LIPA,LRRK1,NANOS1,NCDN,NEUROD1,NF1,P2RX7,PDK4,PROM1,PTK2B,PTPN11,RUNX2,SLC22A5,SNX10,SOX9,SRF,TFRC,TUB,UBASH3B,USH1G,YAP1
GO:BP	neural crest cell differentiation	GO:0014033	0.00845817	ACVR1,BMP7,EDN1,EDNRB,ERBB4,HES1,ID2,JAG1,KBTBD8,KITLG,LRP6,MEF2C,NOLC1,NRP1,SEMA3A,SEMA3C,SEMA3D,SEMA4B,SEMA4G,SEMA6B,SEMA6D,SOX9,WNT10A
GO:BP	organic hydroxy compound metabolic process	GO:1901615	0.00850542	ABCA1,ADH5,AKR1D1,BMP6,BTBD9,CARNS1,CBR4,CFTR,CLN6,CYP46A1,DGKQ,DHCR24,DHRS3,DIO2,EPAS1,ERLIN2,FGF1,FGFR1,GCH1,GRIN2A,HMGCR,HNF1A,IDH1,INSIG1,INSIG2,IP6K3,IPMK,ITPK1,ITPKB,IYD,LEPR,LRAT,LRTOMT,LSS,MTMR2,MYO5A,NAPEPLD,NR5A2,NUS1,OCRL,PGP,PLCB4,PLCG1,PLCL1,PNPO,PPIP5K1,PTK2B,RBP1,RDH12,SIRT1,SLC16A2,SLC7A11,SNAI1,SPR,SPTLC2,SYNJ1,TPH2,WNT4
GO:BP	carbohydrate homeostasis	GO:0033500	0.0087173	ADCY6,ADIPOQ,ADIPOR2,ADRA2A,ANO1,C2CD2L,CFTR,EPHA5,FOXO3,GCG,GPI,HK2,HKDC1,HNF1A,IGF1R,LEPR,NEUROD1,PDK4,PPP3CB,PRKAA1,PRKAA2,PTCH1,PTPN11,PTPRN,RAB11FIP2,RAF1,RFX6,RMI1,SIRT1,SOX4,STXBP5L
GO:BP	striated muscle cell differentiation	GO:0051146	0.00878767	ACVR1,ALPK3,ATG5,CACNB4,CASQ2,CSRP1,EDN1,FBXO22,HNRNPU,HOMER1,HOPX,IGF1,KLF5,KRAS,MAPK14,MEF2C,MYH11,MYH9,MYOCD,MYOG,MYOM3,MYPN,NEBL,NLN,NOV,NRG1,PRKAR1A,PTCD2,RBM24,RCAN1,RXRA,SGCB,SGCD,SIK1,SMYD1,SOX6,SRF,TMOD2,WDR1,WNT4
GO:BP	membrane docking	GO:0022406	0.00885615	ATG14,CFTR,ESYT1,EXOC6,RAB3B,RAB3C,RAB8A,RAB8B,ROCK1,SCFD1,SCFD2,SNAP29,SNX3,STX11,STX16,STX2,STX3,STX6,STX7
GO:BP	protein complex oligomerization	GO:0051259	0.00896832	ACACA,ARC,ATL2,BEND3,CBR4,CEP57,CRTC1,DGKD,EHD3,EHD4,ELAVL1,FARSB,G3BP2,GCH1,HMGCR,HSF1,IGF1R,ILDR1,KCNA4,KCNA6,KCNC1,KCNC4,KCND1,KCNG3,KCNJ12,KCNJ2,KCNV1,KCTD17,KCTD2,KCTD21,KCTD4,KCTD7,KCTD8,MAT1A,NBR1,PANX1,PKD2,RASEF,RASGRP1,RIOK3,SAMHD1,SCARA5,SCUBE3,SLC1A2,SPAST,STX2,TNFAIP1,TP63,TRPA1,TRPM6,TRPM7,TRPS1
GO:BP	leukocyte cell-cell adhesion	GO:0007159	0.00913136	ADD2,BMP7,CBFB,CD274,CD276,CTLA4,CYLD,DLG1,DLG5,DUSP10,EGR3,HES1,ICOS,IGF1,IL20RB,IL6ST,ITCH,ITGA4,NFAT5,NR4A3,NRARP,NT5E,PAG1,PDE5A,PPARA,PRKAR1A,RASGRP1,ROCK1,SOCS6,TFRC,TGFBR2,THY1,TNFRSF13C,TNFRSF21,TNIP1,ZMIZ1
GO:BP	protein glycosylation	GO:0006486	0.0093447	A4GNT,ALG2,ALG6,ARFGEF1,B3GALNT2,B3GAT1,B3GNT7,B3GNT9,DERL3,DOLPP1,DPY19L1,DPY19L3,EXTL2,FKTN,FUT4,FUT9,GALNT1,GALNT10,GALNT12,GALNT2,GALNT3,GALNT6,GALNT7,GFPT1,GFPT2,GXYLT1,MGAT2,MGAT4A,NUS1,SERP1,ST3GAL2,ST3GAL5,ST3GAL6,ST6GAL1,ST6GALNAC5,ST6GALNAC6,ST8SIA1,ST8SIA4,TMTC1,UBE2J1,UGGT1
GO:BP	macromolecule glycosylation	GO:0043413	0.0093447	A4GNT,ALG2,ALG6,ARFGEF1,B3GALNT2,B3GAT1,B3GNT7,B3GNT9,DERL3,DOLPP1,DPY19L1,DPY19L3,EXTL2,FKTN,FUT4,FUT9,GALNT1,GALNT10,GALNT12,GALNT2,GALNT3,GALNT6,GALNT7,GFPT1,GFPT2,GXYLT1,MGAT2,MGAT4A,NUS1,SERP1,ST3GAL2,ST3GAL5,ST3GAL6,ST6GAL1,ST6GALNAC5,ST6GALNAC6,ST8SIA1,ST8SIA4,TMTC1,UBE2J1,UGGT1
GO:BP	positive regulation of cell cycle	GO:0045787	0.00941376	ABL1,ATRX,CCND2,CCNE1,CCNK,CCNT2,CCNY,CDC14B,CDC7,CDK1,CUL3,DBF4,DTL,DYNC1LI1,E2F8,EDN1,EGF,FAP,FBXO5,FGFR1,H2AFY,HES1,HNRNPU,HSF1,ID2,IGF1,KLHL18,LGMN,LRP6,MAD2L1,MDM4,MYOG,NR4A3,PBX1,PKD2,PKN2,PLRG1,PRKCA,PTPN11,SOX4,SPAST,UBXN2B,USP22,VPS4B,WNT4
GO:BP	cellular response to organic cyclic compound	GO:0071407	0.00950085	ABHD2,ADCY6,AQP9,BMP7,CASQ2,CDH1,CFTR,CLOCK,COLEC12,DRD5,EPHA5,ESR1,FBXO32,GABPA,GABRB3,HDAC1,HMP19,HNF4G,HNRNPU,HRH1,HTR1F,HTR2C,INSIG1,LRP6,LRRK2,MEF2C,MYOG,NEDD4,NR2C2,NR3C1,NR3C2,NR4A3,NR5A2,NRIP1,P2RX7,PAK3,PAK4,PALM,PGR,PKD2,PPARA,PPARD,PTCH1,RAP1A,RAPGEF2,RIOK3,RORA,RORB,RPS6KB1,RXRA,SIRT1,TCF21,THRA,THRB,TIPARP,TMEM38B,TP63,UFM1,YAP1
GO:BP	negative regulation of canonical Wnt signaling pathway	GO:0090090	0.00953068	ANKRD6,CSNK1A1,CYLD,DAB2,EGR1,FERMT1,FOXO3,GSK3B,HDAC1,KREMEN1,LRP4,MAPK14,PRICKLE1,PTPRO,ROR2,SFRP2,SHISA6,SIAH2,SOST,SOSTDC1,SOX9,STK3,STK4,WNT11,WNT5B
GO:BP	embryonic limb morphogenesis	GO:0030326	0.00980968	AFF3,BMP7,CHST11,FBN2,FGF9,FGFR1,FLVCR1,FREM2,HDAC1,HNF1A,HOXA11,HOXD10,ID2,IMPAD1,LMBR1,LRP4,PBX1,PRRX1,PTCH1,ROR2,RUNX2,SALL4,SFRP2,TMEM231,TP63,TRAF3IP1,WNT3
GO:BP	glycosylation	GO:0070085	0.00985051	A4GNT,ALG2,ALG6,ARFGEF1,B3GALNT2,B3GAT1,B3GNT7,B3GNT9,DERL3,DOLPP1,DPY19L1,DPY19L3,EXTL2,FKTN,FUT4,FUT9,GALNT1,GALNT10,GALNT12,GALNT2,GALNT3,GALNT6,GALNT7,GFPT1,GFPT2,GXYLT1,MGAT2,MGAT4A,NUS1,PIGZ,SERP1,ST3GAL2,ST3GAL5,ST3GAL6,ST6GAL1,ST6GALNAC5,ST6GALNAC6,ST8SIA1,ST8SIA4,TMTC1,UBE2J1,UGGT1
GO:BP	positive regulation of muscle tissue development	GO:1901863	0.00994011	CREB1,CXCL12,EDN1,ERBB4,FGF9,FGFR1,IGF1,MAPK14,MEF2C,MYOCD,MYOG,NRG1,PRKAA1,RBM24,WNT2,WNT4,YAP1,ZFPM2
GO:CC	cellular_component	GO:0005575	8.42771122617e-313	A1CF,A4GNT,AAK1,AARS2,ABAT,ABCA1,ABCA3,ABCC10,ABCC5,ABCC9,ABCD3,ABCG4,ABHD2,ABI2,ABL1,ABL2,ABR,ACACA,ACADSB,ACAP2,ACBD3,ACBD5,ACE2,ACOX3,ACTBL2,ACTR2,ACVR1,ACVR1C,ACVR2B,ADAM10,ADAM11,ADAM33,ADAM9,ADAMTS14,ADAMTS15,ADAMTS3,ADAMTS5,ADAMTS9,ADAR,ADARB1,ADCY1,ADCY2,ADCY6,ADCY9,ADCYAP1,ADCYAP1R1,ADD2,ADH5,ADI1,ADIPOQ,ADIPOR2,ADPGK,ADRA2A,ADRB1,ADSS,AFAP1L1,AFAP1L2,AFF1,AFF2,AFF3,AFF4,AGAP3,AGFG1,AGPA…
GO:CC	cell	GO:0005623	2.45556e-271	A1CF,AAK1,AARS2,ABAT,ABCA1,ABCA3,ABCD3,ABCG4,ABHD2,ABI2,ABL1,ABL2,ABR,ACACA,ACADSB,ACAP2,ACBD3,ACBD5,ACE2,ACOX3,ACTBL2,ACTR2,ACVR1,ACVR1C,ACVR2B,ADAM10,ADAMTS15,ADAMTS9,ADAR,ADARB1,ADCY1,ADCY2,ADCY6,ADCY9,ADCYAP1,ADCYAP1R1,ADD2,ADH5,ADI1,ADIPOQ,ADIPOR2,ADPGK,ADRA2A,ADRB1,ADSS,AFAP1L1,AFAP1L2,AFF1,AFF2,AFF3,AFF4,AGAP3,AGFG1,AGPAT5,AGPS,AHCY,AHR,AIDA,AK2,AK3,AKAP10,AKAP5,AKAP7,AKR1D1,AKT3,ALG2,ALG6…
GO:CC	cell part	GO:0044464	3.84996e-269	A1CF,AAK1,AARS2,ABAT,ABCA1,ABCA3,ABCD3,ABCG4,ABHD2,ABI2,ABL1,ABR,ACACA,ACADSB,ACAP2,ACBD3,ACBD5,ACE2,ACOX3,ACTBL2,ACTR2,ACVR1,ACVR1C,ACVR2B,ADAM10,ADAMTS15,ADAMTS9,ADAR,ADARB1,ADCY1,ADCY2,ADCY6,ADCY9,ADCYAP1,ADCYAP1R1,ADD2,ADH5,ADI1,ADIPOQ,ADIPOR2,ADPGK,ADRA2A,ADRB1,ADSS,AFAP1L1,AFAP1L2,AFF1,AFF2,AFF3,AFF4,AGAP3,AGFG1,AGPAT5,AGPS,AHCY,AHR,AIDA,AK2,AK3,AKAP10,AKAP5,AKAP7,AKR1D1,AKT3,ALG2,ALG6,ALG9…
GO:CC	intracellular	GO:0005622	6.96952e-205	A1CF,AAK1,AARS2,ABAT,ABCA1,ABCA3,ABCD3,ABL1,ABR,ACACA,ACADSB,ACAP2,ACBD3,ACBD5,ACE2,ACOX3,ACTBL2,ACTR2,ACVR2B,ADAM10,ADAMTS9,ADAR,ADARB1,ADCY1,ADCY2,ADCY6,ADD2,ADH5,ADI1,ADIPOQ,ADPGK,ADRA2A,ADRB1,ADSS,AFAP1L1,AFAP1L2,AFF1,AFF2,AFF3,AFF4,AGAP3,AGFG1,AGPAT5,AGPS,AHCY,AHR,AIDA,AK2,AK3,AKAP10,AKAP7,AKR1D1,AKT3,ALG2,ALG6,ALG9,ALPK3,AMBRA1,AMMECR1,AMOT,AMOTL1,ANKFY1,ANKRA2,ANKRD6,ANKS4B,ANO6,ANP32A,ANP…
GO:CC	intracellular part	GO:0044424	1.254e-204	A1CF,AAK1,AARS2,ABAT,ABCA1,ABCA3,ABCD3,ABL1,ABR,ACACA,ACADSB,ACAP2,ACBD3,ACBD5,ACE2,ACOX3,ACTBL2,ACTR2,ACVR2B,ADAM10,ADAMTS9,ADAR,ADARB1,ADCY1,ADCY2,ADCY6,ADD2,ADH5,ADI1,ADIPOQ,ADPGK,ADRA2A,ADRB1,ADSS,AFAP1L1,AFAP1L2,AFF1,AFF2,AFF3,AFF4,AGAP3,AGFG1,AGPAT5,AGPS,AHCY,AHR,AIDA,AK2,AK3,AKAP10,AKAP7,AKR1D1,AKT3,ALG2,ALG6,ALG9,ALPK3,AMBRA1,AMMECR1,AMOT,AMOTL1,ANKFY1,ANKRA2,ANKRD6,ANKS4B,ANO6,ANP32A,ANP…
GO:CC	organelle	GO:0043226	2.36023e-146	A1CF,AAK1,AARS2,ABAT,ABCA1,ABCA3,ABCD3,ABHD2,ABL1,ACACA,ACADSB,ACAP2,ACBD3,ACBD5,ACOX3,ACTBL2,ACTR2,ADAM10,ADAMTS9,ADAR,ADARB1,ADCY1,ADCY6,ADD2,ADH5,ADI1,ADIPOQ,ADPGK,ADRB1,AFF1,AFF2,AFF3,AFF4,AGAP3,AGFG1,AGPAT5,AGPS,AHR,AK2,AK3,AKAP10,AKAP5,AKT3,ALG2,ALG6,ALPK3,AMBRA1,AMMECR1,AMOT,AMOTL1,ANKFY1,ANKRA2,ANKRD6,ANKS4B,ANO5,ANP32A,ANP32B,ANP32E,ANXA7,AP1B1,AP1S2,AP1S3,APOOL,APPBP2,AQP1,AQP9,ARC,ARCN…
GO:CC	intracellular organelle	GO:0043229	8.67897e-140	A1CF,AAK1,AARS2,ABAT,ABCA1,ABCA3,ABCD3,ABL1,ACACA,ACADSB,ACAP2,ACBD3,ACBD5,ACOX3,ACTBL2,ACTR2,ADAM10,ADAMTS9,ADAR,ADARB1,ADCY6,ADD2,ADH5,ADI1,ADIPOQ,ADPGK,ADRB1,AFF1,AFF2,AFF3,AFF4,AGAP3,AGFG1,AGPAT5,AGPS,AHR,AK2,AK3,AKAP10,AKT3,ALG2,ALG6,ALPK3,AMBRA1,AMMECR1,AMOT,AMOTL1,ANKFY1,ANKRA2,ANKRD6,ANKS4B,ANP32A,ANP32B,ANP32E,ANXA7,AP1B1,AP1S2,AP1S3,APOOL,APPBP2,AQP9,ARC,ARCN1,ARF4,ARFGEF1,ARFGEF2,ARFIP…
GO:CC	cytoplasm	GO:0005737	2.03104e-139	A1CF,AARS2,ABAT,ABCA1,ABCA3,ABCD3,ABL1,ABR,ACACA,ACADSB,ACAP2,ACBD3,ACBD5,ACE2,ACOX3,ACTBL2,ACTR2,ACVR2B,ADAM10,ADAMTS9,ADAR,ADARB1,ADCY1,ADCY2,ADD2,ADH5,ADI1,ADIPOQ,ADPGK,ADRA2A,ADRB1,ADSS,AFAP1L1,AFAP1L2,AFF3,AGFG1,AGPAT5,AGPS,AHCY,AHR,AIDA,AK2,AK3,AKAP10,AKAP7,AKR1D1,AKT3,ALG2,ALG6,ALG9,AMBRA1,AMOT,AMOTL1,ANKFY1,ANKRA2,ANKRD6,ANKS4B,ANO6,ANP32A,ANP32E,ANXA7,AOX1,AP1B1,AP1S2,AP1S3,AP4E1,APOOL,A…
GO:CC	membrane-bounded organelle	GO:0043227	1.85442e-131	A1CF,AAK1,AARS2,ABAT,ABCA1,ABCA3,ABCD3,ABL1,ACACA,ACADSB,ACAP2,ACBD3,ACBD5,ACOX3,ACTR2,ADAM10,ADAMTS9,ADAR,ADARB1,ADD2,ADH5,ADI1,ADIPOQ,ADPGK,ADRB1,AFF1,AFF2,AFF3,AFF4,AGAP3,AGFG1,AGPAT5,AGPS,AHR,AK2,AK3,AKAP10,AKT3,ALG2,ALG6,ALPK3,AMBRA1,AMMECR1,AMOT,AMOTL1,ANKFY1,ANKRA2,ANKRD6,ANKS4B,ANO5,ANP32A,ANP32B,ANP32E,ANXA7,AP1B1,AP1S2,AP1S3,APOOL,APPBP2,AQP1,AQP9,ARC,ARCN1,ARF4,ARFGEF1,ARFGEF2,ARFIP1,A…
GO:CC	intracellular membrane-bounded organelle	GO:0043231	8.6591e-112	A1CF,AAK1,AARS2,ABAT,ABCA1,ABCA3,ABCD3,ABL1,ACACA,ACADSB,ACBD3,ACBD5,ACOX3,ACTR2,ADAM10,ADAMTS9,ADAR,ADARB1,ADH5,ADI1,ADIPOQ,ADPGK,AFF1,AFF2,AFF3,AFF4,AGAP3,AGFG1,AGPAT5,AGPS,AHR,AK2,AK3,AKAP10,AKT3,ALG2,ALG6,ALPK3,AMBRA1,AMMECR1,AMOT,AMOTL1,ANKFY1,ANKRA2,ANKRD6,ANKS4B,ANP32A,ANP32B,ANP32E,ANXA7,AP1B1,AP1S2,AP1S3,APOOL,AQP9,ARCN1,ARF4,ARFGEF1,ARFGEF2,ARFIP1,ARGLU1,ARHGAP17,ARHGAP5,ARID1A,ARID2,AR…
GO:CC	membrane	GO:0016020	2.51934e-101	A4GNT,ABCA1,ABCA3,ABCC10,ABCC5,ABCC9,ABCD3,ABCG4,ABHD2,ABR,ACAP2,ACBD3,ACBD5,ACE2,ACVR1,ACVR1C,ACVR2B,ADAM10,ADAM11,ADAM33,ADAM9,ADCY1,ADCY2,ADCY6,ADCY9,ADCYAP1R1,ADD2,ADI1,ADIPOR2,ADRA2A,ADRB1,ADSS,AGPAT5,AIDA,AKAP10,AKAP2,AKAP5,ALG2,ALG6,AMIGO3,AMOT,AMOTL1,ANGPT1,ANKFY1,ANKH,ANKRA2,ANKRD22,ANKS4B,ANO1,ANO3,ANO5,ANO6,ANTXR1,ANTXR2,ANXA7,AP1B1,AP1S2,AP1S3,AP4E1,APOOL,APPBP2,AQP1,AQP4,AQP9,ARC,ARC…
GO:CC	cytoplasmic part	GO:0044444	3.0512e-91	AARS2,ABAT,ABCA1,ABCA3,ABCD3,ABL1,ABR,ACACA,ACADSB,ACAP2,ACBD3,ACBD5,ACOX3,ACTR2,ADAM10,ADAMTS9,ADARB1,ADD2,ADH5,ADIPOQ,ADPGK,ADRB1,ADSS,AFAP1L1,AFAP1L2,AFF3,AGFG1,AGPAT5,AGPS,AHCY,AK2,AK3,AKAP10,AKAP7,AKR1D1,ALG2,ALG6,AMBRA1,AMOT,AMOTL1,ANKFY1,ANKRA2,ANKS4B,ANO6,ANP32A,ANP32E,ANXA7,AOX1,AP1B1,AP1S2,AP1S3,AP4E1,APOOL,APPBP2,ARC,ARCN1,ARF4,ARFGEF1,ARFGEF2,ARFIP1,ARGLU1,ARHGAP17,ARHGAP5,ARL2BP,ARL3…
GO:CC	membrane part	GO:0044425	4.18172e-70	A4GNT,ABCA1,ABCA3,ABCC10,ABCC5,ABCC9,ABCD3,ABCG4,ACBD5,ACE2,ACVR1,ACVR1C,ACVR2B,ADAM10,ADAM11,ADAM33,ADAM9,ADCY1,ADCY2,ADCY6,ADCY9,ADCYAP1R1,ADD2,ADIPOR2,ADRA2A,ADRB1,AGPAT5,AKAP5,ALG6,AMIGO3,AMOT,AMOTL1,ANGPT1,ANKFY1,ANKH,ANKRD22,ANKS4B,ANO1,ANO3,ANO5,ANO6,ANTXR1,ANTXR2,ANXA7,AP1B1,AP1S2,AP1S3,AP4E1,APOOL,AQP1,AQP4,AQP9,ARC,ARCN1,ARF4,ARHGAP1,ARHGAP26,ARL10,ARL6IP5,ARSJ,ASB3,ASPH,ASPHD2,ATG14,AT…
GO:CC	cell periphery	GO:0071944	3.59048e-69	ABCA1,ABCA3,ABCG4,ABHD2,ABR,ACE2,ACTR2,ACVR1,ACVR1C,ACVR2B,ADAM10,ADCY1,ADCY2,ADCY6,ADCY9,ADD2,ADI1,ADIPOR2,ADRA2A,ADRB1,ADSS,AKAP10,AKAP5,AMOT,AMOTL1,ANGPT1,ANKS4B,ANO1,ANO5,ANO6,ANTXR1,ANTXR2,ANXA7,AQP1,AQP4,AQP9,ARC,ARF1,ARF4,ARID2,ARL11,ARL4A,ARRDC3,ARRDC4,ATP10A,ATP10D,ATP11A,ATP11B,ATP1B1,ATP1B3,ATP2B2,ATP5B,ATP6V1B2,ATP6V1C1,ATP7A,ATP8A1,ATP8B1,ATRN,ATXN10,AXL,BAIAP2,BASP1,BCORL1,BEST3,BES…
GO:CC	plasma membrane	GO:0005886	9.06723e-68	ABCA1,ABCA3,ABCG4,ABHD2,ABR,ACE2,ACVR1,ACVR1C,ACVR2B,ADAM10,ADCY1,ADCY2,ADCY6,ADCY9,ADD2,ADI1,ADIPOR2,ADRA2A,ADRB1,ADSS,AKAP10,AKAP5,AMOT,AMOTL1,ANGPT1,ANKS4B,ANO1,ANO5,ANO6,ANTXR1,ANTXR2,ANXA7,AQP1,AQP4,AQP9,ARC,ARF1,ARF4,ARID2,ARL11,ARL4A,ARRDC3,ARRDC4,ATP10A,ATP10D,ATP11A,ATP11B,ATP1B1,ATP1B3,ATP2B2,ATP5B,ATP6V1B2,ATP6V1C1,ATP7A,ATP8A1,ATP8B1,ATRN,ATXN10,AXL,BAIAP2,BASP1,BCORL1,BEST3,BEST4,BIC…
GO:CC	organelle part	GO:0044422	5.5169e-67	A1CF,ABCA3,ABCD3,ABL1,ACACA,ACAP2,ACBD3,ACBD5,ACTR2,ADAM10,ADAR,ADARB1,ADCY1,ADD2,AFF1,AFF2,AFF3,AFF4,AGPAT5,AGPS,AK2,AK3,ALG6,AMBRA1,AMOT,AMOTL1,ANKFY1,ANKS4B,ANP32A,ANP32E,ANXA7,APOOL,APPBP2,ARC,ARCN1,ARFGEF1,ARFGEF2,ARFIP1,ARGLU1,ARID1A,ARID2,ARID3B,ARL2BP,ARL3,ARL4A,ARL8A,ARPC4,ASCC3,ASXL1,ATAD2B,ATF1,ATG14,ATG2B,ATG5,ATG9B,ATL2,ATMIN,ATOH8,ATP10D,ATP11A,ATP11B,ATP2B2,ATP5B,ATP6V1C1,ATP7A,ATP…
GO:CC	nucleus	GO:0005634	1.48983e-65	A1CF,AAK1,ABL1,ACACA,ACBD5,ACTR2,ADAM10,ADAR,ADARB1,ADI1,AFF1,AFF2,AFF3,AFF4,AGAP3,AGPAT5,AGPS,AHR,AKT3,ALG2,ALPK3,AMMECR1,AMOT,AMOTL1,ANKRA2,ANKRD6,ANP32A,ANP32B,ANP32E,ANXA7,ARFGEF1,ARGLU1,ARHGAP17,ARID1A,ARID2,ARID3B,ARID5B,ARL2BP,ARL3,ARL4A,ARMC8,ASCC3,ASXL1,ATAD2B,ATF1,ATF3,ATF7,ATG2B,ATMIN,ATOH8,ATP10D,ATRX,ATXN1,ATXN1L,ATXN3,ATXN7L3,AZIN1,B3GNT9,BACH2,BAIAP2,BASP1,BCL11A,BCLAF1,BCORL1,BDNF…
GO:CC	intracellular organelle part	GO:0044446	6.28517e-62	A1CF,ABCA3,ABCD3,ABL1,ACACA,ACAP2,ACBD3,ACBD5,ACTR2,ADAM10,ADAR,ADARB1,ADD2,AFF1,AFF2,AFF3,AFF4,AGPAT5,AGPS,AK2,AK3,ALG6,AMBRA1,AMOT,AMOTL1,ANKFY1,ANKS4B,ANP32A,ANP32E,ANXA7,APOOL,APPBP2,ARC,ARCN1,ARFGEF1,ARFGEF2,ARFIP1,ARGLU1,ARID1A,ARID2,ARID3B,ARL2BP,ARL3,ARL4A,ARL8A,ARPC4,ASCC3,ASXL1,ATAD2B,ATF1,ATG14,ATG2B,ATG5,ATG9B,ATL2,ATMIN,ATOH8,ATP10D,ATP11A,ATP11B,ATP5B,ATP6V1C1,ATP7A,ATP8A1,ATRX,ATXN…
GO:CC	protein-containing complex	GO:0032991	2.62621e-52	A1CF,ABL1,ACTR2,ACVR1,ACVR1C,ACVR2B,ADAM10,ADAR,ADD2,ADIPOQ,ADRA2A,AFF1,AFF3,AFF4,AHR,AKAP10,AMOT,AMOTL1,ANKFY1,ANKRA2,ANO6,ANP32B,ANP32E,AP1B1,AP1S2,AP1S3,AP4E1,APOOL,ARCN1,ARFGEF1,ARID1A,ARMC8,ARPC4,ASB2,ASB4,ASCC3,ASXL1,ATF1,ATG12,ATG14,ATG5,ATP1B1,ATP1B3,ATP5B,ATP5C1,ATP6V1B2,ATP6V1C1,ATXN7L3,AXL,BEST3,BEST4,BET1,BICD2,BLOC1S2,BMF,BMPR1A,BMPR2,BRAP,BRD1,BRE,C1QL2,C1QTNF2,C1QTNF7,C9ORF72,CACHD…
GO:CC	endomembrane system	GO:0012505	6.20973e-52	ABCA1,ABCA3,ACAP2,ACBD3,ADAM10,ADAMTS9,ADIPOQ,ADPGK,ADRB1,AGPAT5,ALG2,ALG6,ANKFY1,ANKS4B,ANXA7,AP1B1,ARC,ARCN1,ARF4,ARFGEF1,ARFGEF2,ARFIP1,ARHGAP5,ARL3,ARL8A,ARRDC3,ARRDC4,ATG9B,ATL2,ATP10A,ATP10D,ATP11A,ATP11B,ATP7A,ATP8A1,ATP8B1,AVL9,B3GALNT2,B3GAT1,B3GNT7,B3GNT9,B4GALT3,B4GALT4,BACE1,BDNF,BET1,BET1L,BICD2,BRAP,BRIP1,C2CD2L,C9ORF72,CABP7,CALCR,CASQ2,CAST,CBL,CD164,CDH1,CDS1,CEP57,CERS6,CFTR,CHM…
GO:CC	intrinsic component of membrane	GO:0031224	1.37317e-51	A4GNT,ABCA1,ABCA3,ABCC10,ABCC5,ABCC9,ABCD3,ABCG4,ACBD5,ACE2,ACVR1,ACVR1C,ACVR2B,ADAM10,ADAM11,ADAM33,ADAM9,ADCY1,ADCY2,ADCY6,ADCY9,ADCYAP1R1,ADIPOR2,ADRA2A,ADRB1,AGPAT5,ALG6,AMIGO3,ANKH,ANKRD22,ANO1,ANO3,ANO5,ANO6,ANTXR1,ANTXR2,APOOL,AQP1,AQP4,AQP9,ARHGAP1,ARHGAP26,ARL10,ARL6IP5,ARSJ,ASB3,ASPH,ASPHD2,ATG9B,ATL2,ATP10A,ATP10D,ATP11A,ATP11B,ATP13A3,ATP1B1,ATP1B3,ATP2B2,ATP2B4,ATP2C1,ATP7A,ATP8A1,AT…
GO:CC	integral component of membrane	GO:0016021	4.13478e-51	A4GNT,ABCA1,ABCA3,ABCC10,ABCC5,ABCC9,ABCD3,ABCG4,ACBD5,ACE2,ACVR1,ACVR1C,ACVR2B,ADAM10,ADAM11,ADAM33,ADAM9,ADCY1,ADCY2,ADCY6,ADCY9,ADCYAP1R1,ADIPOR2,ADRA2A,ADRB1,AGPAT5,ALG6,AMIGO3,ANKH,ANKRD22,ANO1,ANO3,ANO5,ANO6,ANTXR1,ANTXR2,APOOL,AQP1,AQP4,AQP9,ARHGAP1,ARHGAP26,ARL10,ARL6IP5,ARSJ,ASB3,ASPH,ASPHD2,ATG9B,ATL2,ATP10A,ATP10D,ATP11A,ATP11B,ATP13A3,ATP1B1,ATP1B3,ATP2B2,ATP2B4,ATP2C1,ATP7A,ATP8A1,AT…
GO:CC	cytosol	GO:0005829	2.19674e-36	ABL1,ABR,ACACA,ADARB1,ADSS,AFAP1L1,AFAP1L2,AFF3,AHCY,AKAP10,AKAP7,AKR1D1,ALG2,AMBRA1,ANKFY1,ANKRA2,ANO6,ANXA7,AOX1,AP1B1,ARCN1,ARF4,ARFGEF1,ARFGEF2,ARFIP1,ARHGAP17,ARHGAP5,ARL4A,ASCC3,ATOX1,ATP6V1B2,ATXN10,B4GALT3,BAIAP2,BET1L,BICD2,BLOC1S2,BRAF,BRAP,BRE,BRWD1,C5ORF51,C8ORF37,CALB2,CAPZA1,CBL,CBX7,CCDC43,CCDC6,CDC37L1,CDK1,CDK19,CDK6,CEP170,CFTR,CHD5,CHMP2B,CHUK,CLOCK,CMIP,CNOT6L,CNP,CNTLN,COL4A3…
GO:CC	nuclear part	GO:0044428	6.41575e-36	A1CF,ABL1,ACACA,ACBD5,ADAR,ADARB1,AFF1,AFF2,AFF3,AFF4,AGPAT5,AGPS,AMOT,AMOTL1,ANP32A,ANP32E,ANXA7,ARFGEF1,ARGLU1,ARID1A,ARID2,ARID3B,ARL4A,ASCC3,ASXL1,ATAD2B,ATF1,ATG2B,ATMIN,ATOH8,ATP10D,ATRX,ATXN1L,ATXN7L3,B3GNT9,BAIAP2,BCL11A,BCLAF1,BCORL1,BEND3,BICD2,BMPR2,BNC2,BRAP,BRD1,BRE,BRIP1,BRWD1,C5ORF51,CAMK4,CASP8AP2,CBFB,CBX5,CBX7,CCNDBP1,CCNE1,CCNK,CCNT2,CDC14B,CDC27,CDC7,CDK12,CDK19,CDK6,CENPO,CFL…
GO:CC	neuron part	GO:0097458	3.43798e-35	ADAM10,ADCY1,ADCYAP1,ADCYAP1R1,ADD2,AGFG1,AKAP5,AQP1,ARC,ARF4,ARL3,ARL8A,ATP2B2,ATXN10,BAIAP2,BASP1,BDNF,BLOC1S2,BMPR2,BRAF,C9ORF72,CACNA1B,CACNB2,CACNB4,CALB2,CALCR,CAMK2A,CAMK2N1,CDH23,CLCN3,CLCN4,CLCN5,CLRN1,CNGB3,CNKSR2,CNNM1,CNTN2,CNTN4,CPEB1,CPEB3,CPEB4,CPLX2,CYP46A1,DAGLA,DCX,DGKQ,DISC1,DLG1,DLG5,DNM3,DPYSL2,DPYSL5,DSCAM,DYRK1A,EEA1,ELOVL5,EPHA3,EPHA5,EPHA7,ERBB4,ERC2,ERMN,FAM126A,FBXL20,F…
GO:CC	nucleoplasm	GO:0005654	4.03085e-35	A1CF,ABL1,ACBD5,ADAR,ADARB1,AFF1,AFF2,AFF3,AFF4,ANP32E,ARFGEF1,ARGLU1,ARID2,ARID3B,ARL4A,ASCC3,ATAD2B,ATF1,ATG2B,ATMIN,ATOH8,ATP10D,ATRX,ATXN1L,ATXN7L3,BAIAP2,BCL11A,BCLAF1,BCORL1,BEND3,BMPR2,BNC2,BRD1,BRIP1,C5ORF51,CAMK4,CASP8AP2,CBX5,CBX7,CCNDBP1,CCNE1,CCNK,CCNT2,CDC27,CDC7,CDK12,CDK19,CDK6,CHD5,CHUK,CLOCK,CLSPN,CLUAP1,CMIP,CNOT7,CNP,CNTLN,COG5,COL4A3BP,CPSF2,CPSF6,CREB1,CREB3L2,CRKL,CRTC1,CSNK…
GO:CC	plasma membrane part	GO:0044459	6.75109e-35	ABCA1,ACE2,ACVR1,ACVR1C,ACVR2B,ADAM10,ADCY1,ADCY2,ADCY6,ADCY9,ADD2,ADIPOR2,ADRA2A,ADRB1,AKAP5,AMOT,AMOTL1,ANO6,ANTXR1,ANTXR2,AQP1,AQP4,AQP9,ARC,ARF4,ATP1B1,ATP1B3,ATP2B2,ATP6V1B2,ATP7A,AXL,BASP1,BMPR1A,BMPR2,C2CD2L,CACHD1,CACNA1B,CACNA1C,CACNA1E,CACNB1,CACNB2,CACNB4,CASR,CBL,CD274,CD276,CDH1,CDH18,CDH6,CFTR,CLCN3,CLCN4,CLCN5,CNNM2,CNTFR,CNTN2,COL25A1,CRKL,CTLA4,CXCL12,CYLD,DAGLA,DDR1,DLG1,DMD,DNM…
GO:CC	vesicle	GO:0031982	1.88012e-31	ABCA1,ABCA3,ACAP2,ADAM10,ADD2,ADRB1,AGFG1,AMBRA1,AMOT,AMOTL1,ANKFY1,ANO5,ANP32E,ANXA7,APPBP2,AQP1,ARC,ARCN1,ARFGEF2,ARL8A,ARRDC3,ARRDC4,ATG14,ATG9B,ATP11A,ATP11B,ATP7A,AVL9,BACE1,BDNF,BET1L,BICD2,C9ORF72,CALCR,CD164,CD93,CFTR,CHMP2B,CLCN3,CLCN4,CLCN5,CLRN1,CMTM6,CNP,COPB2,CPE,CTLA4,DDHD2,DENND4C,DGKQ,DICER1,DISC1,DNM3,DYNLT1,EEA1,EGF,EHD3,EHD4,ENPEP,EPHA3,EPN2,EXOC8,F2RL1,FAM109A,FAM91A1,FGF9,FGF…
GO:CC	cell projection	GO:0042995	2.35401e-31	ABHD2,ABI2,ACE2,ACTR2,ADCY6,ADCYAP1,ADCYAP1R1,AGFG1,AKAP5,AMBRA1,AMOT,AMOTL1,ANGPT1,ANKS4B,ANTXR1,AQP1,ARC,ARF4,ARL2BP,ARL3,ARL8A,ATG14,ATG5,ATP6V1B2,ATXN10,BAIAP2,BASP1,BDNF,BLOC1S2,BRAF,C9ORF72,CACNA1B,CALCR,CAMK2A,CBL,CCDC103,CCDC40,CD2AP,CDH1,CDH23,CDK6,CEP104,CEP170,CLRN1,CLUAP1,CNGB3,CNNM1,CNTN2,CNTN4,CPEB1,CPEB3,CPEB4,CPLX2,CSNK1A1,CUL3,CYLD,CYP46A1,DAGLA,DCX,DISC1,DLG1,DLG5,DNAI1,DNM3,DPY…
GO:CC	cytoplasmic vesicle	GO:0031410	4.90075e-31	ABCA1,ABCA3,ACAP2,ADAM10,ADD2,ADRB1,AGFG1,AMBRA1,AMOT,AMOTL1,ANKFY1,ANP32E,ANXA7,APPBP2,ARC,ARCN1,ARFGEF2,ARL8A,ARRDC3,ARRDC4,ATG14,ATG9B,ATP11A,ATP11B,ATP7A,AVL9,BACE1,BDNF,BET1L,BICD2,C9ORF72,CALCR,CD164,CD93,CFTR,CHMP2B,CLCN3,CLCN4,CLCN5,CLRN1,CMTM6,CNP,COPB2,CPE,CTLA4,DDHD2,DENND4C,DGKQ,DISC1,DNM3,DYNLT1,EEA1,EHD3,EHD4,ENPEP,EPHA3,EPN2,EXOC8,F2RL1,FAM109A,FAM91A1,FGFR1,FGFR3,FLNB,FNBP1L,FNDC3…
GO:CC	intracellular vesicle	GO:0097708	8.74575e-31	ABCA1,ABCA3,ACAP2,ADAM10,ADD2,ADRB1,AGFG1,AMBRA1,AMOT,AMOTL1,ANKFY1,ANP32E,ANXA7,APPBP2,ARC,ARCN1,ARFGEF2,ARL8A,ARRDC3,ARRDC4,ATG14,ATG9B,ATP11A,ATP11B,ATP7A,AVL9,BACE1,BDNF,BET1L,BICD2,C9ORF72,CALCR,CD164,CD93,CFTR,CHMP2B,CLCN3,CLCN4,CLCN5,CLRN1,CMTM6,CNP,COPB2,CPE,CTLA4,DDHD2,DENND4C,DGKQ,DISC1,DNM3,DYNLT1,EEA1,EHD3,EHD4,ENPEP,EPHA3,EPN2,EXOC8,F2RL1,FAM109A,FAM91A1,FGFR1,FGFR3,FLNB,FNBP1L,FNDC3…
GO:CC	intracellular organelle lumen	GO:0070013	1.99718e-30	A1CF,ABCD3,ABL1,ACACA,ACBD5,ADAR,ADARB1,AFF1,AFF2,AFF3,AFF4,AGPS,AK2,AK3,ANP32A,ANP32E,ARFGEF1,ARGLU1,ARID1A,ARID2,ARID3B,ARL2BP,ARL4A,ASCC3,ASXL1,ATAD2B,ATF1,ATG2B,ATMIN,ATOH8,ATP10D,ATP5B,ATRX,ATXN1L,ATXN7L3,B3GNT9,BAIAP2,BCL11A,BCLAF1,BCORL1,BEND3,BMPR2,BNC2,BRD1,BRIP1,BRWD1,C5ORF51,CAMK4,CASP8AP2,CASQ2,CBR4,CBX5,CBX7,CCNDBP1,CCNE1,CCNK,CCNT2,CDC14B,CDC27,CDC7,CDK1,CDK12,CDK19,CDK6,CENPO,CFL2,…
GO:CC	organelle lumen	GO:0043233	1.99718e-30	A1CF,ABCD3,ABL1,ACACA,ACBD5,ADAR,ADARB1,AFF1,AFF2,AFF3,AFF4,AGPS,AK2,AK3,ANP32A,ANP32E,ARFGEF1,ARGLU1,ARID1A,ARID2,ARID3B,ARL2BP,ARL4A,ASCC3,ASXL1,ATAD2B,ATF1,ATG2B,ATMIN,ATOH8,ATP10D,ATP5B,ATRX,ATXN1L,ATXN7L3,B3GNT9,BAIAP2,BCL11A,BCLAF1,BCORL1,BEND3,BMPR2,BNC2,BRD1,BRIP1,BRWD1,C5ORF51,CAMK4,CASP8AP2,CASQ2,CBR4,CBX5,CBX7,CCNDBP1,CCNE1,CCNK,CCNT2,CDC14B,CDC27,CDC7,CDK1,CDK12,CDK19,CDK6,CENPO,CFL2,…
GO:CC	membrane-enclosed lumen	GO:0031974	1.99718e-30	A1CF,ABCD3,ABL1,ACACA,ACBD5,ADAR,ADARB1,AFF1,AFF2,AFF3,AFF4,AGPS,AK2,AK3,ANP32A,ANP32E,ARFGEF1,ARGLU1,ARID1A,ARID2,ARID3B,ARL2BP,ARL4A,ASCC3,ASXL1,ATAD2B,ATF1,ATG2B,ATMIN,ATOH8,ATP10D,ATP5B,ATRX,ATXN1L,ATXN7L3,B3GNT9,BAIAP2,BCL11A,BCLAF1,BCORL1,BEND3,BMPR2,BNC2,BRD1,BRIP1,BRWD1,C5ORF51,CAMK4,CASP8AP2,CASQ2,CBR4,CBX5,CBX7,CCNDBP1,CCNE1,CCNK,CCNT2,CDC14B,CDC27,CDC7,CDK1,CDK12,CDK19,CDK6,CENPO,CFL2,…
GO:CC	nuclear lumen	GO:0031981	7.13823e-30	A1CF,ABL1,ACACA,ACBD5,ADAR,ADARB1,AFF1,AFF2,AFF3,AFF4,AGPS,ANP32A,ANP32E,ARFGEF1,ARGLU1,ARID1A,ARID2,ARID3B,ARL4A,ASCC3,ASXL1,ATAD2B,ATF1,ATG2B,ATMIN,ATOH8,ATP10D,ATRX,ATXN1L,ATXN7L3,B3GNT9,BAIAP2,BCL11A,BCLAF1,BCORL1,BEND3,BMPR2,BNC2,BRD1,BRIP1,BRWD1,C5ORF51,CAMK4,CASP8AP2,CBX5,CBX7,CCNDBP1,CCNE1,CCNK,CCNT2,CDC14B,CDC27,CDC7,CDK12,CDK19,CDK6,CENPO,CFL2,CHD5,CHUK,CLOCK,CLSPN,CLUAP1,CMIP,CNOT7,CNP…
GO:CC	plasma membrane bounded cell projection	GO:0120025	1.0897e-29	ABHD2,ABI2,ACE2,ADCY6,ADCYAP1,ADCYAP1R1,AKAP5,AMBRA1,AMOT,AMOTL1,ANGPT1,ANKS4B,ANTXR1,AQP1,ARC,ARF4,ARL2BP,ARL3,ARL8A,ATG14,ATG5,ATP6V1B2,ATXN10,BAIAP2,BASP1,BDNF,BLOC1S2,BRAF,C9ORF72,CACNA1B,CALCR,CAMK2A,CBL,CCDC103,CCDC40,CD2AP,CDH1,CDH23,CDK6,CEP104,CEP170,CLRN1,CLUAP1,CNGB3,CNNM1,CNTN2,CNTN4,CPEB1,CPEB3,CPEB4,CPLX2,CSNK1A1,CUL3,CYLD,CYP46A1,DAGLA,DCX,DISC1,DLG1,DLG5,DNAI1,DNM3,DPYSL2,DPYSL5,D…
GO:CC	Golgi apparatus	GO:0005794	2.17784e-27	ABCA1,ACBD3,ADAM10,AP1B1,ARCN1,ARF4,ARFGEF1,ARFGEF2,ARFIP1,ARL3,ATG9B,ATP11A,ATP11B,ATP7A,ATP8A1,ATP8B1,B3GALNT2,B3GAT1,B3GNT7,B3GNT9,B4GALT3,B4GALT4,BACE1,BET1,BET1L,BICD2,CABP7,CBL,CDH1,CEP57,CHST11,CHSY3,CLASP1,CLCN3,CLCN4,CLCN5,CLSPN,COG2,COG4,COG5,COL4A3BP,COPB2,CPE,CSGALNACT1,CTLA4,CUL3,CUX1,DLG1,DUSP10,FAM109A,FAM114A1,FAM20A,FAM20B,FAM91A1,FEZ1,FGFR3,FKTN,FNDC3A,FURIN,FUT4,FUT9,FYCO1,GAL3…
GO:CC	synapse	GO:0045202	1.79498e-24	ABR,ADAM10,ADCY1,ADD2,ADRB1,AKAP5,ARC,ARF4,ARL8A,ATP2B2,BAIAP2,BDNF,BMPR2,CACNA1B,CACNB2,CACNB4,CALB2,CAMK2N1,CLCN3,CLCN4,CLCN5,CNKSR2,CNTN2,CPEB1,CPEB3,CPEB4,CPLX2,CRKL,CYP46A1,DAGLA,DGKB,DGKE,DGKQ,DISC1,DLG1,DLG5,DLGAP1,DLGAP4,DMD,DNM3,DSCAM,ELAVL1,EPHA7,ERBB4,ERC2,FBXL20,FRMPD4,FZD3,FZD4,GABRB2,GABRB3,GHR,GPC4,GRIA2,GRIA4,GRIK3,GRIN2A,GRIN3A,GSK3B,HIP1,HOMER1,HTT,ICA1,ITGA3,ITGB3,ITSN1,KCNA4,K…
GO:CC	neuron projection	GO:0043005	2.84982e-20	ADCYAP1,ADCYAP1R1,AKAP5,AQP1,ARC,ARF4,ARL3,ARL8A,ATXN10,BAIAP2,BASP1,BDNF,BLOC1S2,BRAF,C9ORF72,CACNA1B,CALCR,CAMK2A,CDH23,CLRN1,CNGB3,CNNM1,CNTN2,CNTN4,CPEB1,CPEB3,CPEB4,CPLX2,CYP46A1,DAGLA,DCX,DLG1,DNM3,DPYSL2,DPYSL5,DSCAM,DYRK1A,EEA1,ELOVL5,EPHA3,EPHA5,EPHA7,ERMN,FAM126A,FEZ1,FEZ2,FKBP15,FMR1,FRMPD4,FZD3,FZD4,GABRB2,GABRB3,GHR,GIGYF2,GNAT2,GNB1,GRIN2A,GRIN3A,GSK3B,HNF1A,HNRNPU,HOMER1,HRH1,HTR1F…
GO:CC	endosome	GO:0005768	3.219e-20	ABCA1,ACAP2,ADRB1,ANKFY1,ARC,ARFGEF2,ARL8A,ARRDC3,ARRDC4,ATP11A,ATP11B,ATP7A,AVL9,BACE1,BET1L,C9ORF72,CD164,CFTR,CHMP2B,CLCN3,CLCN4,CLCN5,CMTM6,DGKQ,EEA1,EHD3,EHD4,EPHA3,EXOC8,F2RL1,FAM109A,FYCO1,GIGYF2,GPR161,HMP19,HTT,IGF2R,KIAA1468,LDLRAP1,LEPROT,LGMN,LIPG,LRP2,LRP6,LRRK2,MMGT1,MTMR2,MYO5A,NBR1,NF2,NMNAT2,NRP1,NTRK2,OSBPL1A,PACSIN2,PI4K2A,PI4K2B,PICALM,PIP5K1C,RAB11FIP2,RAB11FIP4,RAB14,RAB22A,…
GO:CC	organelle membrane	GO:0031090	1.7393e-19	ABCA3,ABCD3,ACAP2,ACBD3,AGPAT5,ALG6,ANKFY1,ANKS4B,ANXA7,APOOL,APPBP2,ARC,ARCN1,ARFGEF1,ARFGEF2,ARFIP1,ARL8A,ATG14,ATG9B,ATP5B,ATP6V1C1,B3GALNT2,B3GAT1,B3GNT7,B3GNT9,BET1,BET1L,BRAP,BRIP1,CABP7,CDS1,CFTR,CHMP2B,CHST11,CHSY3,CISD1,CISD2,CLCN3,CLCN4,CMTM3,CMTM6,COPB2,COQ9,COX15,CPE,CSGALNACT1,CUL3,CUX1,CYB561,CYP46A1,DERL3,DGKQ,DNAJC19,DOLPP1,DPY19L1,DPY19L3,DRD5,EDEM1,EFHD1,EHD3,EHD4,EIF5A2,ELOVL4,…
GO:CC	plasma membrane region	GO:0098590	2.17693e-19	ACE2,ADAM10,ADCY1,ADD2,AKAP5,AMOTL1,ANTXR1,AQP1,AQP4,ARC,ARF4,ATP1B1,ATP2B2,ATP6V1B2,ATP7A,BMPR2,C2CD2L,CBL,CDH1,CFTR,CNNM2,CNTN2,CRKL,DAGLA,DLG1,DMD,DNM3,DRD5,DSTYK,EHD3,ENPEP,ERBB4,FAP,FZD3,GABRB2,GABRB3,GNA13,GPI,GRIA2,GRIA4,GRIK3,GRIN2A,GRIN3A,HIP1,HPGD,HYAL2,IL6R,IRS1,ITGA3,ITGA6,ITGA9,ITGAV,ITGB3,JAG1,KCNC1,KCNC4,KCND1,KCNMA1,LDLRAP1,LIN7C,LRFN2,LRP2,LRP6,LRP8,LRRK2,LRRTM2,LRRTM3,MACF1,MTTP…
GO:CC	transferase complex	GO:1990234	2.60476e-19	ACVR1,ACVR1C,ACVR2B,ARMC8,ASB2,ASB4,ATG12,ATG14,ATG5,ATXN7L3,BRAP,BRD1,BRE,C9ORF72,CBX5,CBX7,CCND2,CCNE1,CCNE2,CCNG1,CCNI2,CCNJ,CCNJL,CCNK,CCNT2,CCNY,CDC27,CDK1,CDK12,CDK6,CISH,CUL1,CUL3,CUL5,DCAF10,DCAF17,DCAF5,DCUN1D1,DCUN1D3,DCUN1D4,DCUN1D5,DERL3,DNA2,DTL,EEA1,ENY2,ERCC4,FAM105B,FBXL16,FBXL17,FBXL2,FBXL20,FBXO32,FBXO44,FBXO8,FNTA,FZR1,GTF2E1,HCFC2,IGF1R,JARID2,KAT2B,KBTBD8,KCTD17,KDM5A,KIAA142…
GO:CC	synapse part	GO:0044456	2.05754e-18	ADAM10,ADCY1,ADD2,AKAP5,ARC,ARF4,ATP2B2,BDNF,BMPR2,CACNA1B,CACNB2,CACNB4,CALB2,CAMK2N1,CLCN3,CLCN4,CLCN5,CNKSR2,CNTN2,CPEB4,CPLX2,CRKL,CYP46A1,DAGLA,DGKQ,DISC1,DLG1,DLG5,DLGAP4,DMD,DNM3,ELAVL1,ERBB4,ERC2,FBXL20,FRMPD4,FZD3,GABRB2,GABRB3,GHR,GRIA2,GRIA4,GRIK3,GRIN2A,GRIN3A,HIP1,HOMER1,HTT,ICA1,ITGA3,ITGB3,ITSN1,KCNA4,KCNC4,KCND1,KCNMA1,LIN7C,LRFN2,LRRK2,LRRTM2,LRRTM3,MAP1B,MEF2C,MYO5A,NCS1,NEDD4,N…
GO:CC	bounding membrane of organelle	GO:0098588	9.34307e-18	ABCA3,ABCD3,ACAP2,ACBD3,ANKFY1,ANXA7,ARC,ARCN1,ARFGEF1,ARFGEF2,ARFIP1,ARL8A,ATG14,ATP6V1C1,B3GALNT2,B3GAT1,B3GNT7,B3GNT9,BET1,BET1L,CABP7,CHMP2B,CHST11,CHSY3,CISD1,CISD2,CMTM6,COPB2,CPE,CSGALNACT1,CUL3,CUX1,CYB561,DERL3,DRD5,EHD3,EHD4,EPN2,FKTN,FOXO3,FURIN,FUT4,FUT9,GABARAPL1,GALNT1,GALNT10,GALNT12,GALNT2,GALNT3,GALNT6,GALNT7,GDAP1,GNPTAB,GPAM,GPI,HMGCR,HS2ST1,ICA1,ITFG2,ITM2B,ITPRIP,KDELR2,LAMP2…
GO:CC	catalytic complex	GO:1902494	1.54455e-17	ACVR1,ACVR1C,ACVR2B,ANP32E,ARID1A,ARMC8,ASB2,ASB4,ATG12,ATG14,ATG5,ATXN7L3,BRAP,BRD1,BRE,C9ORF72,CBR4,CBX5,CBX7,CCDC103,CCND2,CCNE1,CCNE2,CCNG1,CCNI2,CCNJ,CCNJL,CCNK,CCNT2,CCNY,CDC27,CDK1,CDK12,CDK6,CISH,CRNKL1,CUL1,CUL3,CUL5,DCAF10,DCAF17,DCAF5,DCUN1D1,DCUN1D3,DCUN1D4,DCUN1D5,DDX23,DERL3,DGCR8,DICER1,DIS3,DNA2,DNAI1,DTL,DYNC1LI1,DYNLT1,DYNLT3,EEA1,ENY2,ERCC4,F3,FAM105B,FAM60A,FARSB,FBXL16,FBXL17…
GO:CC	intrinsic component of plasma membrane	GO:0031226	1.84521e-17	ABCA1,ACVR1,ACVR1C,ACVR2B,ADCY1,ADCY2,ADCY6,ADCY9,ADIPOR2,ADRA2A,ADRB1,ANO6,AQP9,ATP1B1,ATP1B3,AXL,BMPR1A,BMPR2,CASR,CFTR,CLCN3,CLCN4,CLCN5,CNTFR,CNTN2,COL25A1,CTLA4,DAGLA,DDR1,DLG1,DRD5,DSCAM,EPHA3,EPHA5,EPHA7,ERBB4,F2RL1,FGFR1,FGFR3,FLRT2,FLT1,FLT4,FLVCR1,FLVCR2,GABRB2,GABRB3,GALR1,GPA33,GPC4,GPR65,GRIA2,GRIA4,GRIK3,GRIN2A,GRIN3A,HRH1,HTR1F,HTR2C,HYAL2,IGDCC3,IGF1R,IL6R,IL6ST,ITGA2,ITGA3,ITGA4,…
GO:CC	non-membrane-bounded organelle	GO:0043228	3.50943e-17	ABL1,ACACA,ACTBL2,ACTR2,ADAR,ADARB1,ADCY6,ADD2,AGPS,ALG2,AMBRA1,AMOT,ANP32E,ARC,ARFGEF1,ARFGEF2,ARHGAP26,ARID1A,ARL2BP,ARL3,ARL4A,ARL8A,ARPC4,ASXL1,ATG14,ATG5,ATP5B,ATRX,ATXN1L,B3GNT9,BAIAP2,BASP1,BEND3,BICD2,BLOC1S2,BMF,BRWD1,C9ORF72,CALD1,CAMK2N2,CAMK4,CAMSAP1,CAPZA1,CASQ2,CBX5,CBX7,CCDC103,CCDC40,CCDC88A,CCNE1,CCP110,CD2AP,CDC14B,CDC27,CDC42BPA,CDC42SE1,CDC7,CDH1,CDK1,CDK12,CDK6,CDYL,CENPO,CEP…
GO:CC	intracellular non-membrane-bounded organelle	GO:0043232	3.50943e-17	ABL1,ACACA,ACTBL2,ACTR2,ADAR,ADARB1,ADCY6,ADD2,AGPS,ALG2,AMBRA1,AMOT,ANP32E,ARC,ARFGEF1,ARFGEF2,ARHGAP26,ARID1A,ARL2BP,ARL3,ARL4A,ARL8A,ARPC4,ASXL1,ATG14,ATG5,ATP5B,ATRX,ATXN1L,B3GNT9,BAIAP2,BASP1,BEND3,BICD2,BLOC1S2,BMF,BRWD1,C9ORF72,CALD1,CAMK2N2,CAMK4,CAMSAP1,CAPZA1,CASQ2,CBX5,CBX7,CCDC103,CCDC40,CCDC88A,CCNE1,CCP110,CD2AP,CDC14B,CDC27,CDC42BPA,CDC42SE1,CDC7,CDH1,CDK1,CDK12,CDK6,CDYL,CENPO,CEP…
GO:CC	integral component of plasma membrane	GO:0005887	8.14285e-17	ABCA1,ACVR1,ACVR1C,ACVR2B,ADCY1,ADCY2,ADCY6,ADCY9,ADRA2A,ADRB1,ANO6,AQP9,ATP1B1,ATP1B3,AXL,BMPR1A,BMPR2,CASR,CFTR,CLCN3,CLCN4,CLCN5,CNTFR,COL25A1,CTLA4,DAGLA,DDR1,DLG1,DRD5,DSCAM,EPHA3,EPHA5,EPHA7,ERBB4,F2RL1,FGFR1,FGFR3,FLRT2,FLT1,FLT4,FLVCR1,FLVCR2,GABRB2,GABRB3,GALR1,GPA33,GPR65,GRIA2,GRIA4,GRIK3,GRIN2A,GRIN3A,HRH1,HTR1F,HTR2C,IGDCC3,IGF1R,IL6R,IL6ST,ITGA2,ITGA3,ITGA4,ITGA6,ITGA9,ITGAV,ITGB3,I…
[truncated: 1,462 more rows]
