# Supplementary material for: Epigenetic Factor MicroRNAs Likely Mediate Vaccine Protection Efficacy against Lymphomas in Response to Tumor Virus Infection in Chickens through Target Gene Involved Signaling Pathways
Source: Vet Sci. 2024 Mar 22;11(4):139. doi: 10.3390/vetsci11040139 (PMC11053969; doi:10.3390/vetsci11040139)
Supplement: Supplementary file 1 [file vetsci-11-00139-s001.zip › Table S14. Differentially expressed miRNAs in response to HVT+MDV, HVT, or MDV in line 63 birds.xlsx]

## Sheet: Sheet1
	HVT then MDV				HVT (only)				MDV (only)
Line	miR-ID	Log2(Fold Change)	P Value		miR-ID	Log2(Fold Change)	P Value		miR-ID	Log2(Fold Change)	P Value
Line 63	gga-mir-19b*	12.76	1.34e-17
	gga-mir-205b	6.17	7.14e-06
	gga-miR-425-5p	3.04	5.7e-25
	novelMiR_530	5.87	6.5e-05
	novelMiR_547	12.76	1.34e-17
	gga-miR-210	-8.07	3.09e-05
	novelMiR_215	-6.96	5e-10						novelMiR_215	-7.64	2.5e-14
					novelMiR_203_4	-8.67669	1.32687e-06
					novelMiR_396	-6.08573	0.000258483		novelMiR_396	-8.62	0.000472916
					novelMiR_483	3.26512	0.000135058
					novelMiR_909	7.62987	1.19644e-05
									gga-mir-30a*	1.82	0.000913694
									novelMiR_821	5.55	0.000426152
									novelMiR_908	6.97	0.000793842
									novelMiR_913	11.82	1.71e-05
									novelMiR_117	-11.75	2.74e-44
									novelMiR_199_1	-2.13	0.00129686
									novelMiR_203_2	-2.31	0.000485916
									novelMiR_203_3	-2.31	0.000485916
									novelMiR_203_1	-2.32	0.000449051
									novelMiR_97_1	-2.92	7.69e-05
									novelMiR_285_1	-4.89	0.000811082
									novelMiR_285_2	-4.89	0.000811082
									novelMiR_285_3	-4.89	0.000811082
									novelMiR_285_4	-4.89	0.000811082
									novelMiR_285_5	-4.89	0.000811082
									novelMiR_244	-6.84	0.000175645
									novelMiR_474	3.87	1.92e-16
Line 72	gga-mir-19b*	12.47	6.73e-06
	gga-mir-30a*	10.81	6.43e-06						gga-mir-30a*	14	2.64e-48
	gga-mir-205b	5.87	0.000248
	gga-miR-425-5p	12.7	1.5e-06						gga-miR-425-5p	14.8	9.09e-52
									novelMiR_23	-14	4.48e-55
									novelMiR_91	-9.8	2.48e-24
									novelMiR_203_4	-10.6	7.74e-17
									novelMiR_268	3.3	1.73e-08
									novelMiR_277	2.9	0.000126
									novelMiR_319	-6.4	2.15e-08
									novelMiR_450	-6.7	1.66e-09
	novelMiR_547	12.47	6.73e-06
	novelMiR_692	-11.61	0.000225
References:	This study				Zhang et al., 2020. Vet. Res. 51(1):19				Heidari et al., 2020. Genomics 112(3):2564-2571
Note: Highlighted miRNAs, differentially expressed in both lines 63 and 72.
