# Supplementary material for: Epigenetic Factor MicroRNAs Likely Mediate Vaccine Protection Efficacy against Lymphomas in Response to Tumor Virus Infection in Chickens through Target Gene Involved Signaling Pathways
Source: Vet Sci. 2024 Mar 22;11(4):139. doi: 10.3390/vetsci11040139 (PMC11053969; doi:10.3390/vetsci11040139)
Supplement: Supplementary file 1 [file vetsci-11-00139-s001.zip › Table S2. Line 63 miRNA Profile in response to HVT vaccination and MDV challenge .xlsx]

## Sheet: Line63_HVTMDV Profile
miR_ID	Line	Treatment	Chr	Strand	HairPin_loci	Mature_loci	Sequence	Mature.miR	TPM1
gga-let-7a-2	Line63	HVTMDV	chr24	+	3343190-3343268	3343200-3343221	gcatccaggttgaggtagtaggttgtatagtttagaattacaccaagggagataactgtacaacctcctagctttcctt	tgaggtagtaggttgtatagtt	9731.41
gga-let-7c	Line63	HVTMDV	chr1	+	99018794-99018872	99018804-99018825	gcatccgggttgaggtagtaggttgtatggtttagagttacaccctgggagttaactgtacaaccttctagctttcctt	tgaggtagtaggttgtatggtt	683.171
gga-let-7j	Line63	HVTMDV	chr26	-	1639978-1640056	1639988-1640009	cacaaagccagggaatcacaccagacctctgtactgctctgtggaggtgaggtagtaggttgtatagtttggtgggagg	tgaggtagtaggttgtatagtt	9738.12
gga-mir-100	Line63	HVTMDV	chr24	+	3335099-3335177	3335109-3335130	tgttgccacaaacccgtagatccgaacttgtggtcatattccacacaagcttgtatctataggtatgtgtctgtctggc	aacccgtagatccgaacttgtg	2106.27
gga-mir-101-1	Line63	HVTMDV	chrZ	+	27510655-27510731	27510701-27510721	ctatcctttttcggttatcatggtaccggtgctgtatacgtgaaaggtacagtactgtgataactgaagaatggtgg	gtacagtactgtgataactga	6892.99
gga-mir-101-2	Line63	HVTMDV	chr8	-	28360428-28360504	28360438-28360458	ctgccctggctcagttatcacagtgctgatgctgtctcttgtaaaggtacagtactgtgataactgaaggatggcag	gtacagtactgtgataactga	6892.99
gga-mir-103-1	Line63	HVTMDV	chr13	+	4689829-4689909	4689877-4689899	ttgctgccttcggcttctttacagtgctgccttgttgcatatggatcaagcagcattgtacagggctatgaaggcactgag	agcagcattgtacagggctatga	5057.11
gga-mir-103-2	Line63	HVTMDV	chr4	-	89095068-89095148	89095078-89095100	tctgtgctttcagcttctttacagtgctgccttgttgcgttcatgtcaagcagcattgtacagggctatgaaagaacagag	agcagcattgtacagggctatga	5057.8
gga-mir-106	Line63	HVTMDV	chr4	-	3995148-3995228	3995196-3995218	tgagttgtgcaaaagtgcttacagtgcaggtagagctcagcacctactgcagtataagcacttctggcatgaccgtggcga	aaaagtgcttacagtgcaggtag	545.861
gga-mir-107	Line63	HVTMDV	chr6	-	19401516-19401594	19401526-19401547	ctttgctttcagcttctttacagtgttgccttgtggcatggagttcaagcagcattgtacagggctatcaaagcatgga	agcagcattgtacagggctatc	836.36
gga-mir-10a	Line63	HVTMDV	chr27	+	3834167-3834245	3834177-3834198	cttctatatgtaccctgtagatccgaatttgtgtaaaggaagttgggtcacaaattcgtatctaggggaatatgtagtt	taccctgtagatccgaatttgt	10641.4
gga-mir-10b	Line63	HVTMDV	chr7	-	16343605-16343683	16343652-16343673	tgtctatatataccctgtagaaccgaatttgtgtgatattcatatagtcacagattcgattctaggggaatatatggtc	taccctgtagaaccgaatttgt	42739
gga-mir-122-1	Line63	HVTMDV	chrZ	+	761119-761197	761129-761150	gccagagctgtggagtgtgacaatggtgtttgtgtccaatctatcaaacgccattatcacactaaatagctactggtag	tggagtgtgacaatggtgtttg	3.5225
gga-mir-125b-2	Line63	HVTMDV	chr1	+	99051085-99051163	99051095-99051116	cttttcctagtccctgagaccctaacttgtgaggttttgtagcaacaatcacaagtcaggctcttgggacctaggcgga	tccctgagaccctaacttgtga	1211.12
gga-mir-126	Line63	HVTMDV	chr17	-	8233317-8233393	8233363-8233383	ggtgacggcccattattacttttggtacgcgctgtgacacttcaaactcgtaccgtgagtaataatgcgctgtggtc	cattattacttttggtacgcg	6505.83
gga-mir-128-1	Line63	HVTMDV	chr7	+	30766326-30766402	30766372-30766392	gctgttgaattcggggccgtaacactgtctgagaggtttatatttctcacagtgaaccggtctctttttcagctgct	tcacagtgaaccggtctcttt	5600.77
gga-mir-128-2	Line63	HVTMDV	chr2	+	45670118-45670194	45670164-45670184	agctggaaggggggccgttacactgtaagagagtgagtagcaggtctcacagtgaaccggtctcttttcctgctgtg	tcacagtgaaccggtctcttt	5544.59
gga-mir-1306	Line63	HVTMDV	chr15	+	1294130-1294208	1294177-1294198	acagcctccaccacctcccctgcaaacgtccagtgacgcagaggtaatggacgttggctctggtggtgatggacagtca	tggacgttggctctggtggtga	5.97
gga-mir-130a	Line63	HVTMDV	chr15	-	407970-408044	407980-407999	tgtccagagccctttttctgttgtactactggcaattatgatgagcagtgcaatattaaaagggcattggctggc	cagtgcaatattaaaagggc	256.799
gga-mir-130b	Line63	HVTMDV	chr15	-	399145-399223	399155-399176	gggctgcccctctttccctgttgcactactgtcacggtcgcagcgagcagtgcaataatgaaagggcgtcagtgcgccg	cagtgcaataatgaaagggcgt	425.625
gga-mir-130c	Line63	HVTMDV	chr19	-	7202983-7203061	7202993-7203014	tgtccagcgccctttttatgttgtactactagtgatcatacacaaagcagtgcaatgttaaaagggcattggccagcag	cagtgcaatgttaaaagggcat	521.069
gga-mir-1329	Line63	HVTMDV	chr3	+	97355540-97355620	97355550-97355572	ttgtagagatacagtgatcacgttacgatggatttctcaagtaacaacctcgtagcttgatcacgatatccctatgacttg	acagtgatcacgttacgatggat	12.63
gga-mir-133a-1	Line63	HVTMDV	chr2	-	102812737-102812817	102812747-102812769	tgctttgctaaagctggtaaaatggaaccaaatcacctcttcaatggatttggtccccttcaaccagctgtagctatgcat	tttggtccccttcaaccagctgt	1083.56
gga-mir-133a-2	Line63	HVTMDV	chr20	+	8326974-8327054	8327022-8327044	tgctttgctaaagctggtaaaatggaaccaaatcaactgttcaatggatttggtccccttcaaccagctgtagctgtgcat	tttggtccccttcaaccagctgt	1083.56
gga-mir-133b	Line63	HVTMDV	chr3	-	108040391-108040467	108040401-108040421	tctgctctggctggtcaaacggaaccaagcccgtcttcttcggaggtttggtccccttcaaccagctatagcagtgt	tttggtccccttcaaccagct	6.73125
gga-mir-133c	Line63	HVTMDV	chr23	+	4357164-4357242	4357211-4357232	tgccttcctggggctggtaaaaaggaaccagatcaactacaactggatttggtccccttcaaccagctgcagtggggca	tttggtccccttcaaccagctg	128.482
gga-mir-135a-1	Line63	HVTMDV	chr12	-	2999000-2999080	2999048-2999070	cactgtcctgtatggctttttattcctatgtgattatacatcccgcttcatatagggattgaagccgtgcaaggcgctggg	tatggctttttattcctatgtga	8.00625
gga-mir-135a-2	Line63	HVTMDV	chr1	+	46334597-46334677	46334607-46334629	tctagtgttttatggctttttattcctatgtgatagtaataaagtctcatgtagggatggaagccatgaaatacattgtga	tatggctttttattcctatgtga	8.00625
gga-mir-135a-3	Line63	HVTMDV	chr26	-	2124013-2124093	2124061-2124083	tgctgtggtctatggctttttattcctatgtgattgcttttcctaactcatgtagggcgaaaagccatgggctactcaggg	tatggctttttattcctatgtga	8.00625
gga-mir-138-1	Line63	HVTMDV	chr2	-	40874175-40874255	40874223-40874245	gccgtgcagcagctggtgttgtgaatcaggccgtcaccagtcggagaacggctacttcacaacaccagggtggcactgcac	agctggtgttgtgaatcaggccg	221.36
gga-mir-138-2	Line63	HVTMDV	chr11	-	2104529-2104609	2104577-2104599	ttgttgctgcagctggtgttgtgaatcaggccgacggcaagcgcttcctactatccggctatttcactacaccagggttgc	agctggtgttgtgaatcaggccg	221.296
gga-mir-140	Line63	HVTMDV	chr11	+	19310314-19310392	19310361-19310382	gtcctgccagtggttttaccctatggtaggttacgtcatgctgttctaccacagggtagaaccacggacgggatgccgg	accacagggtagaaccacggac	3861.23
gga-mir-1416	Line63	HVTMDV	chrZ	+	34922637-34922713	34922647-34922667	tgatactttttccttaactcatgccgctgtgcctttatattttatttcacaattgtatgagttgagtacagagtatc	tccttaactcatgccgctgtg	111.608
gga-mir-142	Line63	HVTMDV	chr19	-	510419-510495	510465-510485	tgcagtcacccataaagtagaaagcactactaaacagcactgcagggtgtagtgtttcctactttatggatgagtgt	cataaagtagaaagcactact	10745.5
gga-mir-1434	Line63	HVTMDV	chr28	+	1453233-1453311	1453280-1453301	tgcgtgatgatggaaaatttcttcactttgacctgacttgtttgattgaagaaatttgagtatctgacgcgagctgagc	gaagaaatttgagtatctgacg	14.145
gga-mir-144	Line63	HVTMDV	chr19	-	5863189-5863269	5863237-5863259	gccctgggctggatatcatcatatactgtaagttcactatgagacactacagtatagatgatgtactcccctgggctgcac	ggatatcatcatatactgtaagt	36.8275
gga-mir-1451	Line63	HVTMDV	chr3	+	76267747-76267825	76267757-76267778	agctgctgcctcgcacaggagcaagttaccgcgttcagctcgcctgccgtaactcgctgctgtgagaggcagcggctcc	tcgcacaggagcaagttaccgc	76.4013
gga-mir-1456	Line63	HVTMDV	chrZ	-	44897368-44897446	44897415-44897436	ccgaacagggaaaggacggaggcggcccgcgcggggtcgttcagtcggggtcgtcgccgtcccttccccgttcgacccg	aaaggacggaggcggcccgcgc	103.195
gga-mir-1456*	Line63	HVTMDV	chrZ	-	44897405-44897483	44897415-44897436	gccctgtggggttgcctcgagtcagatggagcctgggccgaacagggaaaggacggaggcggcccgcgcggggtcgttc	aaaggacggaggcggcccgcgc	103.195
gga-mir-146a	Line63	HVTMDV	chr13	-	7795780-7795860	7795828-7795850	tcctcagctttgagaactgaattccatgggttgtaattgaatcctttgtcagacccatggggctcagttcttcagcttgga	tgagaactgaattccatgggttg	8984.17
gga-mir-146b	Line63	HVTMDV	chr6	+	23143394-23143474	23143404-23143426	tgcttggctttgagaactgaattccataggcgttaaagcatccaaaaatgccctatggattcagttctgcagttgggcagc	tgagaactgaattccataggcgt	706.399
gga-mir-146c	Line63	HVTMDV	chr4	-	89315847-89315927	89315895-89315917	ttcccagctctgagaactgaattccatggactggtttcaattccatgcgttcagtccatggtattcagttctctagcttgg	tgagaactgaattccatggactg	12167
gga-mir-148a	Line63	HVTMDV	chr2	-	32178247-32178325	32178257-32178278	tcctgaagcaaagttctgtgacactcagactctggttacgatagcagtcagtgcactacagaactttgtctccgggggc	tcagtgcactacagaactttgt	50600.9
gga-mir-153	Line63	HVTMDV	chr2	-	8846568-8846646	8846578-8846599	ttgccagtgtcatttttgtgatgttgcagctagtaatatgagcccagttgcatagtcacaaaagtgatcattggaaact	ttgcatagtcacaaaagtgatc	52.825
gga-mir-155	Line63	HVTMDV	chr1	+	102485091-102485171	102485101-102485123	ctgtatgttgttaatgctaatcgtgataggggtttttacctctgaatgactcctacatgttagcattaacactgtaccatg	ttaatgctaatcgtgataggggt	1339.93
gga-mir-1551	Line63	HVTMDV	chr14	+	5241011-5241091	5241021-5241043	gttactatagctagcagcaaaaagaacttcagatgtgattaacttggagctctgagtttgtgttgctgctttcttagtgct	ctagcagcaaaaagaacttcaga	5.445
gga-mir-1559	Line63	HVTMDV	chr7	-	1341236-1341314	1341283-1341304	ctagactcctttcgatgcttgtatgctactcccaagaatgctaacaggagttacatgtatgcatcgagcagagactata	ttcgatgcttgtatgctactcc	669.031
gga-mir-1560	Line63	HVTMDV	chr11	-	18874332-18874410	18874342-18874363	cgtgggggtggcggcgcgagcagagaggcgctgccgtgtccaaagcagcatctctggacgcgctcgttccttctgcgtg	gcatctctggacgcgctcgttc	5.29875
gga-mir-15a	Line63	HVTMDV	chr1	-	169399196-169399272	169399242-169399262	tggcataacgtagcagcacataatggtttgtgggttttgaaaaggtgcaggccatattgtgctgcctcaaaaataca	tagcagcacataatggtttgt	1002.12
gga-mir-15b	Line63	HVTMDV	chr9	-	22277081-22277155	22277126-22277145	taaagtactctagcagcacatcatggtttgcatgctgtagtgaagatgcgaatcattatttgctgctttagaaat	tagcagcacatcatggtttg	768.102
gga-mir-15c	Line63	HVTMDV	chr4	-	4071808-4071886	4071855-4071876	tgaggagatgtagcagcacatcatggtttgtagggacaaggagatacagaccattctgggctgcctcattacctcaagg	tagcagcacatcatggtttgta	7037.86
gga-mir-16-1	Line63	HVTMDV	chr1	-	169399053-169399131	169399100-169399121	tgtcatactctagcagcacgtaaatattggtgttaaaactgtaaatatctccagtattaactgtgctgctgaagtaagg	tagcagcacgtaaatattggtg	4081.79
gga-mir-16-2	Line63	HVTMDV	chr9	-	22276907-22276985	22276954-22276975	tgttccgccctagcagcacgtaaatattggtgtagtaaaataaaccttaaaccccaatattattgtgctgcttaagcgt	tagcagcacgtaaatattggtg	4081.79
gga-mir-1636	Line63	HVTMDV	chr15	+	4735881-4735959	4735891-4735912	atccatctgctgccccgtcactcctgataccgctgtgctggtaaggtgcaggtgatggcggggctgccggtgtgccatg	tgccccgtcactcctgataccg	3.3
gga-mir-1651	Line63	HVTMDV	chr1	+	539159-539235	539205-539225	gggggtggaagctaagactgataaaagcaagcaaattatttacagtttgcttttgttggcctctgctgccgggtcct	ttgcttttgttggcctctgct	5.87
gga-mir-1653	Line63	HVTMDV	chr9	-	14383857-14383937	14383905-14383927	ctgttcccatttgtatgcccagcactggtcctggtgtctgctatggtttccacaggagctgtgctgcatgcaggtgtggat	ttgtatgcccagcactggtcctg	2.305
gga-mir-1655	Line63	HVTMDV	chr8	+	7519313-7519391	7519323-7519344	caacactgtgtcagctggtcttgggtaaatgctattgttcctgcagtatttacccatggtgggctgatacagtgctgga	tcagctggtcttgggtaaatgc	5.81375
gga-mir-1662	Line63	HVTMDV	chr2	+	1839178-1839256	1839188-1839209	ctctatgggtttgacatcatcatacttgggatgtatgacacaaagtcccaagcaggctgatgtcaggcccaagatggct	ttgacatcatcatacttgggat	134.269
gga-mir-1663	Line63	HVTMDV	chr5	+	15821539-15821615	15821585-15821605	cagtgttgggtaccactgtcctgggtgcctggcagagctcgtgcactggcatccagaacagcggtacccaaggttgc	tggcatccagaacagcggtac	2.195
gga-mir-1667	Line63	HVTMDV	chr24	-	5291928-5292006	5291938-5291959	aggttgtaagagattctgacacaatgtttagagattgagacagaatctaacatgatgtcaggatttcccagaacctgct	taacatgatgtcaggatttccc	4.73
gga-mir-1677	Line63	HVTMDV	chr3	+	74231856-74231936	74231904-74231926	tgcttagggtctgatcctgcaccgctgaagtcaatggaagttttgtcattgacttcagtaggagcaggatttgaacctcat	ttgacttcagtaggagcaggatt	17.715
gga-mir-1684a	Line63	HVTMDV	chr4	-	89658921-89658999	89658931-89658952	gaaaggagagctctgcttcctcatacatactcatcttttctatggataagtatgaggaaatggagatctccttccattc	aagtatgaggaaatggagatct	1.84
gga-mir-16c	Line63	HVTMDV	chr4	-	4071443-4071521	4071490-4071511	agcagtgctctagcagcacgtaaatactggagtgggggatcgcctgttgctctccagtattgcattgctgctttagtga	tagcagcacgtaaatactggag	494.152
gga-mir-16c*	Line63	HVTMDV	chr4	-	4071480-4071558	4071490-4071511	gaggctgtggggagatgcacggggctggagagctgtcagcagtgctctagcagcacgtaaatactggagtgggggatcg	tagcagcacgtaaatactggag	494.152
gga-mir-17	Line63	HVTMDV	chr1	-	148023975-148024055	148024023-148024045	agagtaatgtcaaagtgcttacagtgcaggtagtgatatatagaacctactgcagtgaaggcacttgtagcattatgttga	caaagtgcttacagtgcaggtag	655.646
gga-mir-1712	Line63	HVTMDV	chr3	-	79500136-79500214	79500146-79500167	tgcccttctggctccagtcttaactacaggcaatgctgacattctccttcagttatcagtggagtttggagtgctagag	ttcagttatcagtggagtttgg	2.715
gga-mir-1716	Line63	HVTMDV	chr5	-	57845132-57845210	57845179-57845200	tgccgcagagcggggcggctgtgagctgagctgcacggtgacggcccggcttcctgccgccctggctgcgagctggaaa	cggggcggctgtgagctgagct	3.52
gga-mir-1728	Line63	HVTMDV	chr4	-	10981363-10981441	10981373-10981394	ctggttgatccattggaagactgagcttgagggtgaaagaggtaaacaggcttctgtagatcagccagctgacctgatt	aggcttctgtagatcagccagc	1.58
gga-mir-1729	Line63	HVTMDV	chr15	+	762733-762811	762780-762801	tcctgcatcccttactcacatgagtagtcgtatctatttcagtgggactactcggtgagtaaggatagcaggattggga	ctactcggtgagtaaggatagc	88.925
gga-mir-1729*	Line63	HVTMDV	chr15	+	762770-762848	762780-762801	ttcagtgggactactcggtgagtaaggatagcaggattgggaccactacctgtaactctgaagtggaccttctgtagga	ctactcggtgagtaaggatagc	88.925
gga-mir-1731	Line63	HVTMDV	chr12	-	10660978-10661058	10661026-10661048	gaagccgggtacttgactgcaggcactgctgctctgttccagattggcagttccttggtcttgtccttgtctccagttcct	acttgactgcaggcactgctgct	1.7425
gga-mir-1736	Line63	HVTMDV	chr1	-	139198645-139198723	139198655-139198676	tgagggcaattcctgataggtgctgagcaccatctagctgcaaagtcagcaccttcggaactgtcctcaaccttgtctg	agcaccttcggaactgtcctca	6.43625
gga-mir-1747	Line63	HVTMDV	chr2	-	61829371-61829451	61829419-61829441	cagggtgctgtgcacttgaatggagttctgggtgttctcatggatcctgaatcccttcaagtggacaaaacgttgggcatt	tgcacttgaatggagttctgggt	2.205
gga-mir-1756a	Line63	HVTMDV	chrZ	-	62791847-62791925	62791857-62791878	atctcagctggtgtaagtcagcagagctccactgacattattagtgctccagtgattcacaccagctgtgaatctggtc	tccagtgattcacaccagctgt	4.8925
gga-mir-1769	Line63	HVTMDV	chr15	+	2239908-2239986	2239955-2239976	tggtgtggccttcaggcttttctcacacctgttgagctctgcagtcaagtgtgaaatctgcctgaaagtcattccaaca	agtgtgaaatctgcctgaaagt	16.895
gga-mir-1781	Line63	HVTMDV	chr14	-	3325517-3325593	3325527-3325547	gcgtgtttaacagctgagtgatttaaagcaatcaaattcctttggctttaaatcatgcagctgttgaacaagctctt	tttaaatcatgcagctgttga	9.23
gga-mir-1786	Line63	HVTMDV	chr14	+	7768605-7768681	7768651-7768671	tctaattccttaacacaacaggaaacaaattcagcattaaaatatgattcttttctgctgtgttactgaattaaaag	attcttttctgctgtgttact	11.925
gga-mir-1788	Line63	HVTMDV	chr7	+	22479325-22479403	22479335-22479356	ctgtgtcccgggcttgttttccgttgcctgcggtgtgttgcagtgactcaggcagcgaaagcaagtctgggaggctgtg	ggcttgttttccgttgcctgcg	8.0375
gga-mir-1798	Line63	HVTMDV	chr20	-	9880679-9880755	9880725-9880745	ttattcagttaacgtgacactttagaaaacctgtaatgctataagtggttttcagaagtgtagcgtttatgggataa	aacgtgacactttagaaaacc	7.23125
gga-mir-181a-1	Line63	HVTMDV	chr8	+	2005178-2005258	2005188-2005210	tgcttcagtgaacattcaacgctgtcggtgagtttggaatttaagtgaaaaccatcgaccgttgattgtaccctccagcta	aacattcaacgctgtcggtgagt	28874.1
gga-mir-181a-2	Line63	HVTMDV	chr17	+	9982145-9982225	9982155-9982177	agcttcagtgaacattcaacgctgtcggtgagtttgagaactaagaaaaaccatcgaccgttgactgtaccttgaggttta	aacattcaacgctgtcggtgagt	28874.1
gga-mir-181b-1	Line63	HVTMDV	chr8	+	2005362-2005442	2005372-2005394	ggtcacaatcaacattcattgctgtcggtgggtttaactatgtggacaagctcactgaacaatgaatgcaactgtggcccc	aacattcattgctgtcggtgggt	2999
gga-mir-181b-2	Line63	HVTMDV	chr17	+	9983777-9983857	9983787-9983809	ggctgcaatcaacattcattgctgtcggtgggttttcattgctatcaactcactgatcaatgaatgcaaactgcggaccag	aacattcattgctgtcggtgggt	2999
gga-mir-183	Line63	HVTMDV	chr1	-	844375-844455	844423-844445	ctgttctgtgtatggcactggtagaattcactgtgcaaccccgcggtcagtgaattaccatagggccataaacagagcaga	tatggcactggtagaattcactg	12.7988
gga-mir-184	Line63	HVTMDV	chr10	+	19996775-19996853	19996822-19996843	ctcacccccttatcacttttccagcccagcttcttcgctctgactgttggacggagaactgataagggtgtgcgggtgg	tggacggagaactgataagggt	316.124
gga-mir-187	Line63	HVTMDV	chr2	+	83889621-83889697	83889667-83889687	tgagacctccggctacaacacaggacatgggagcttttctgaaccctcgtgtcttgtgttgcagccagaggggcaca	tcgtgtcttgtgttgcagcca	23.725
gga-mir-18a	Line63	HVTMDV	chr1	-	148023828-148023908	148023876-148023898	ctttttgtactaaggtgcatctagtgcagatagtgaagtagattagcatctactgccctaagtgctccttctggcataaga	taaggtgcatctagtgcagatag	134.572
gga-mir-18b	Line63	HVTMDV	chr4	-	3995025-3995099	3995070-3995089	gtccttgtgttaaggtgcatctagtgcagttagtgacgtagcgtagaatctactgccctaaatgctccttctggc	taaggtgcatctagtgcagt	149.351
gga-mir-190a	Line63	HVTMDV	chr10	-	4206001-4206081	4206049-4206071	ggactctgtgtgatatgtttgatatattaggttgttatttaatccaactatatatcaaacatattcctacagtgtcctgcc	tgatatgtttgatatattaggtt	6.23125
gga-mir-193b	Line63	HVTMDV	chr14	+	764299-764377	764346-764367	gttccagagtcggggttttgggggcgagatgagcttatgttttatccaactggcccacaaagtcccgcttttggtggtc	aactggcccacaaagtcccgct	25.6238
gga-mir-194	Line63	HVTMDV	chr3	+	18822856-18822936	18822866-18822888	tgctctcatatgtaacagcaactccatgtggactacactgacttccagtggagatgctgttacttttgatagcggctcaaa	tgtaacagcaactccatgtggac	5.21125
gga-mir-196-1	Line63	HVTMDV	chr27	+	3775049-3775127	3775059-3775080	ctctgtgaattaggtagtttcatgttgttgggctttaaattttaaacacaagaacatcaaactacctgatttactccag	taggtagtttcatgttgttggg	461.981
gga-mir-196-2	Line63	HVTMDV	chr2	-	32707484-32707562	32707531-32707552	ctctgtggtttaggtagtttcatgttgttggggctccacctttctctctacagcacgaaactgccttaattacttcagt	taggtagtttcatgttgttggg	460.095
gga-mir-199-1	Line63	HVTMDV	chr17	+	5571586-5571662	5571632-5571652	ccgtctgcccagtgttcagactacctgttcaggactacgagattgtacagtagtctgcacattggttaggctgtgct	acagtagtctgcacattggtt	10717.4
gga-mir-199-2	Line63	HVTMDV	chr8	+	4652485-4652561	4652531-4652551	ccgtcgccccagtgttcagactacctgttcaggacaatgctgttgtacagtagtctgcacattggttagactgggca	acagtagtctgcacattggtt	10717.4
gga-mir-19a	Line63	HVTMDV	chr1	-	148023685-148023765	148023695-148023717	gcagtcttctgttagttttgcatagttgcactacaggaagaatgtagttgtgcaaatctatgcaaaactgatggtggcctg	tgtgcaaatctatgcaaaactga	494.173
gga-mir-19b	Line63	HVTMDV	chr1	-	148023339-148023419	148023387-148023409	gatactctgctgtgcaaatccatgcaaaactgactgtggcagtgacaagtcagtcagtaaatgtggaaaacttgtacccct	tgtgcaaatccatgcaaaactga	2036.6
gga-mir-19b*	Line63	HVTMDV	chr1	-	148023377-148023457	148023387-148023409	ttctctggttagttttgcaggtttgcatccagctgtatgatactctgctgtgcaaatccatgcaaaactgactgtggcagt	tgtgcaaatccatgcaaaactga	2025.29
gga-mir-1a-1	Line63	HVTMDV	chr20	+	8315738-8315816	8315785-8315806	cttgagagacatacttctttatatgcccatatgaacctggcaatctatggaatgtaaagaagtatgtatttcaggtggg	tggaatgtaaagaagtatgtat	17.0225
gga-mir-1a-2	Line63	HVTMDV	chr2	-	102815861-102815939	102815871-102815892	ctcagagcacatacttctttatgtacccatatgaacatacaatgctatggaatgtaaagaagtatgtatttttggcagg	tggaatgtaaagaagtatgtat	17.0225
gga-mir-1b	Line63	HVTMDV	chr23	+	4357019-4357097	4357066-4357087	aaccctacatacttcttcatatgcccatatggagtcggccggcgttatggaatgttaagaagtatgtatcctcgggctg	tggaatgttaagaagtatgtat	11.1337
gga-mir-200a	Line63	HVTMDV	chr21	-	2591940-2592020	2591950-2591972	cctctgtgggcatcttactagacagtgctggatttcttggatctattctaacactgtctggtaacgatgtttaaagggtga	taacactgtctggtaacgatgtt	2466.36
gga-mir-200b	Line63	HVTMDV	chr21	-	2594269-2594349	2594279-2594301	gatgccattaccatcttactgggcagcattggatgttctctgtttttctaatactgcctggtaatgatgattgtggtgttt	taatactgcctggtaatgatgat	885.886
gga-mir-203a	Line63	HVTMDV	chr5	+	50769293-50769369	50769339-50769359	ttggtgcagtggttcttaacagttcaacagttctctatcataattgtgaaatgtttaggaccacttgaccagcgagg	tgaaatgtttaggaccacttg	82.0387
gga-mir-204-1	Line63	HVTMDV	chrZ	-	35181164-35181242	35181211-35181232	acccgtggacttccctttgtcatcctatgcctgagaatatatgaagggggctgggaaggcaaagggacgttcaactgtc	ttccctttgtcatcctatgcct	85.17
gga-mir-204-2	Line63	HVTMDV	chr10	+	5628593-5628671	5628603-5628624	acctgtgggcttccctttgtcatcctatgcctggagatcacagtgaggcagggacagcaaagggatgctcagctgtcgt	ttccctttgtcatcctatgcct	85.17
gga-mir-205a	Line63	HVTMDV	chr26	+	3076081-3076159	3076091-3076112	ggttctgttgtccttcattccaccggagtctgtctcgtacctaaccagatttcagtggagtgaagcacaagagacatgg	tccttcattccaccggagtctg	19689.1
gga-mir-205b	Line63	HVTMDV	chr1	-	1273696-1273774	1273743-1273764	cttcctgatgcccttcattccaccggaatctgtcagtgcagaaaccagatttcagtgaaatgaagcccatcagagaggc	cccttcattccaccggaatctg	14.5525
gga-mir-20b	Line63	HVTMDV	chr4	-	3994843-3994923	3994891-3994913	ctagcagtatcaaagtgctcatagtgcaggtagcttggcattggacctactgtaatgtgggcacttacagtactgttagat	caaagtgctcatagtgcaggtag	698.572
gga-mir-21	Line63	HVTMDV	chr19	+	7376254-7376332	7376264-7376285	tcctgtcggatagcttatcagactgatgttgactgttggatctcatggcaacaacagtcggtaggctgtctgacatttt	tagcttatcagactgatgttga	80656.9
gga-mir-211	Line63	HVTMDV	chr28	+	2246984-2247062	2246994-2247015	tcctgtgagcttccctttgtcatcctatgcctgagcgatgcctggaggctgggacggtgaagggaggcccacgggctgc	ttccctttgtcatcctatgcct	85.17
gga-mir-2131	Line63	HVTMDV	chrZ	-	70743818-70743894	70743828-70743848	ccatgcagaagtgcacggaaacagctgtttgctatcgaaaagttggctgttactgttcttctgatggaggctgctgg	ctgttactgttcttctgatgg	20.43
gga-mir-214	Line63	HVTMDV	chr8	+	4658336-4658414	4658383-4658404	tgtgtctgcctgtctacacttgctgtgcagaacatcctctcacctgtacagcaggcacagacaggcagtcacatgacaa	acagcaggcacagacaggcagt	262.494
gga-mir-215	Line63	HVTMDV	chr3	+	18823174-18823252	18823184-18823205	gtccaggaaaatgacctatgaattgacagactgctttcaaaatgtgcctgtcatttctataggccaatattctgtgcac	atgacctatgaattgacagact	117.625
gga-mir-218-1	Line63	HVTMDV	chr4	-	75581222-75581298	75581268-75581288	agattttctgttgtgcttgatctaaccatgtggttgtgaggtatgagtaaaacatggttctgtcaagcaccatggaa	ttgtgcttgatctaaccatgt	157.708
gga-mir-218-2	Line63	HVTMDV	chr13	+	4563944-4564020	4563954-4563974	gggttttcctttgtgcttgatctaaccatgtggtagaacaatacaaattgaacatggttctgtcaagcaccatggaa	ttgtgcttgatctaaccatgt	157.708
gga-mir-2188	Line63	HVTMDV	chr22	-	2664352-2664430	2664399-2664420	acctgtgggaaaggtccaacctcacatgtcctgtatagaataaggagggatatatgtggtcagacctatcccacaggcc	aaggtccaacctcacatgtcct	141.875
gga-mir-219b	Line63	HVTMDV	chr17	-	5485249-5485329	5485259-5485281	tctgctacagatgtccagacacaattcttggttcgtacggctccagcgcacaagaattgcgtttggacaatcaggagcaga	cacaagaattgcgtttggacaat	2201.51
gga-mir-22	Line63	HVTMDV	chr19	-	5380355-5380433	5380365-5380386	ggcagcagttcttcagtggcaagctttatgtccttctctagtagctaaagctgccagttgaagaactgttgaatgtagc	aagctgccagttgaagaactgt	33899.6
gga-mir-221	Line63	HVTMDV	chr1	+	110650549-110650629	110650597-110650619	gggcatgaacctggcatacaatgtagatttctgtgtttgttaagcaacagctacattgtctgctgggtttccagctgcctg	agctacattgtctgctgggtttc	1616.55
gga-mir-222a	Line63	HVTMDV	chr1	+	110650038-110650118	110650086-110650108	cccatcaatcgctcagtagtcagtgtagattctgtctttacaatcagcagctacatctggctactgggtctctgatgacat	agctacatctggctactgggtct	546.975
gga-mir-222b	Line63	HVTMDV	chr4	+	2183615-2183695	2183663-2183685	ttggctgctcagtagtcagtgtaggatctgtccgacagtctcactaacagctacatctgattactgggtcaccaaaggacc	agctacatctgattactgggtca	876.949
gga-mir-23b	Line63	HVTMDV	chrZ	+	41649171-41649247	41649217-41649237	tggctgtttgggttcctggcatgatgatttgtgagttaagattaaaatcacattgccagggattaccacatagccat	atcacattgccagggattacc	81.5225
gga-mir-24	Line63	HVTMDV	chrZ	+	41649933-41650007	41649978-41649997	tcctccggtgcctactgagctgatatcagttctgattttacatactggctcagttcagcaggaacaggagtcgag	tggctcagttcagcaggaac	218.025
gga-mir-26a	Line63	HVTMDV	chr2	+	4575293-4575371	4575303-4575324	tgtcacctggttcaagtaatccaggataggctgtatccattcctgctggcctattcttggttacttgcactgggaggca	ttcaagtaatccaggataggct	63911.9
gga-mir-27b	Line63	HVTMDV	chrZ	+	41649417-41649491	41649462-41649481	tgcagagcttagctgattggtgaacagtgattgtttccctctttgttcacagtggctaagttctgcacctgaaga	ttcacagtggctaagttctg	3756.31
gga-mir-2954	Line63	HVTMDV	chrZ	+	70733032-70733110	70733079-70733100	ttggagcagtgctgagagggcttggggagaggattgtagtggagctccatccccattccactcctagcagctctctggc	catccccattccactcctagca	1823.98
gga-mir-29a	Line63	HVTMDV	chr1	+	3434783-3434861	3434830-3434851	tagaggatgactgatttcttttggtgttcagagtcaataatattttctagcaccatttgaaatcggttatagtgattgg	tagcaccatttgaaatcggtta	185.202
gga-mir-29b-1	Line63	HVTMDV	chr1	+	3433761-3433841	3433809-3433831	tcaggaagctggtttcatatggtggtttagatttaactattcattgtctagcaccatttgaaatcagtgttcttggaggaa	tagcaccatttgaaatcagtgtt	21.7675
gga-mir-29b-2	Line63	HVTMDV	chr26	-	2699719-2699799	2699729-2699751	tctggaagctggtttcacatggtggcttagattttcccactttgtatctagcaccatttgaaatcagtgttctaggagcaa	tagcaccatttgaaatcagtgtt	21.7675
gga-mir-29c	Line63	HVTMDV	chr26	-	2698814-2698892	2698824-2698845	cacaggctgaccgatttctcttggtgttcagagtctcagtttctgtctagcaccatttgaaatcggttatgatgtaggg	tagcaccatttgaaatcggtta	185.748
gga-mir-301a	Line63	HVTMDV	chr15	-	406747-406827	406757-406779	ggtatcgctggctctgacaatgttgcactactgtctgcacaaataaagcagtgcaataatattgtcaaagcatttggttcc	cagtgcaataatattgtcaaagc	248.218
gga-mir-301b	Line63	HVTMDV	chr19	-	7202696-7202776	7202706-7202728	tgctaacgaatgctctgactttattgcactactgtacttcacagctagcagtgcaatagtattgtcaaagcatctgaaagc	cagtgcaatagtattgtcaaagc	1184.52
gga-mir-30a	Line63	HVTMDV	chr3	+	82629079-82629159	82629089-82629111	agtgagcgactgtaaacatcctcgactggaagctgtgaagcagcagatggggctttcagtcggatgtttgcagctgccaac	tgtaaacatcctcgactggaagc	2738.26
gga-mir-30a*	Line63	HVTMDV	chr3	+	82629079-82629153	82629089-82629108	agtgagcgactgtaaacatcctcgactggaagctgtgaagcagcagatggggctttcagtcggatgtttgcagct	tgtaaacatcctcgactgga	2364.47
gga-mir-30b	Line63	HVTMDV	chr2	-	142757718-142757796	142757765-142757786	ttttagttcctgtaaacatcctacactcagctataacaagtggtagggctggggggtggatgtttacttcaactgactt	tgtaaacatcctacactcagct	350.738
gga-mir-30c-1	Line63	HVTMDV	chr23	+	4947361-4947441	4947371-4947393	ctgtagcacgtgtaaacatcctacactctcagctgtgaactcgaggtggctgggagaggattgtttacgccttctgccatg	tgtaaacatcctacactctcagc	562.486
gga-mir-30c-2	Line63	HVTMDV	chr3	+	82653694-82653774	82653704-82653726	tgacaggtactgtaaacatcctacactctcagctgtggaaactaagaaagctgggagaaggctgtttactctccctgcctt	tgtaaacatcctacactctcagc	235.061
gga-mir-30d	Line63	HVTMDV	chr2	-	142761248-142761328	142761296-142761318	agtctgttgctgtaaacatccccgactggaagctgtagcagcttgagctttcagtcagatgtttgctgcacctggctatac	tgtaaacatccccgactggaagc	3212.78
gga-mir-30e	Line63	HVTMDV	chr23	+	4946145-4946223	4946192-4946213	gctgctgtaaacatccttgactggaagctgtgaggtgtcagcgggggctttcagtcggatgtttacagctgcaggctgc	ctttcagtcggatgtttacagc	1355.64
gga-mir-31	Line63	HVTMDV	chrZ	-	78512253-78512331	78512300-78512321	gctggaggggaggcaagatgttggcatagctgttaacctaaaaacctgctatgccaacatattgtcatctttcctgtct	aggcaagatgttggcatagctg	32.9513
gga-mir-32	Line63	HVTMDV	chr2	-	84498503-84498577	84498548-84498567	ctggtggagatattgcacattactaagttgcatgttgtcacggcctcagtgcaatttagtgtgtgcgatactttc	tattgcacattactaagttg	41.0812
gga-mir-33-1	Line63	HVTMDV	chr1	-	49529870-49529946	49529916-49529936	ggcagctgtagtgcattgtagttgcattgcatgtgctggcagtaactgtgcaatgttcctgcagtgcagtacagagg	gtgcattgtagttgcattgca	39.085
gga-mir-34a	Line63	HVTMDV	chr21	-	3263012-3263090	3263059-3263080	agtgtttctttggcagtgtcttagctggttgttgtgagcaatagttaaggaagcaatcagcaagtatactgccctagaa	tggcagtgtcttagctggttgt	100.644
gga-mir-34b	Line63	HVTMDV	chr24	+	5539137-5539217	5539147-5539169	cttggtttgcaggcagtgtagttagctgattgtacccagcgccccacaatcactaaattcactgccatcaaaacaaggcac	aggcagtgtagttagctgattgt	4.115
gga-mir-34c	Line63	HVTMDV	chr24	+	5539873-5539953	5539883-5539905	cctggttaccaggcagtgtagttagctgattgccaccaggaccaatcactaaccacacagccaggtaaaaaggctggggag	aggcagtgtagttagctgattgc	3.46125
gga-mir-3523	Line63	HVTMDV	chr13	-	9054516-9054592	9054526-9054546	tgtgcgctggagtgcgaggcgctgcgggggctgctgcaggagcgcgccgcgcagtgcctcgtcctcgactgccgctc	ccgcgcagtgcctcgtcctcg	168.442
gga-mir-3525	Line63	HVTMDV	chr1	+	105832037-105832115	105832047-105832068	ctttcagcctcagccattctgcgattctgtgataacttttagaatcagagaatcatagaatggtccgggttggtaggga	cagccattctgcgattctgtga	4.65
gga-mir-3528	Line63	HVTMDV	chr17	+	8208163-8208239	8208173-8208193	acacaggtccatgccccagtcgtgttgcagatatggctgtagtgccatgtttgtgtcattaggtggcagaaaggaaa	atgccccagtcgtgttgcaga	9.6625
gga-mir-3529	Line63	HVTMDV	chr10	+	13134728-13134804	13134738-13134758	gtgcgccctaaggcagactgtgacttgttgtggtgggatgagccatacaacaacaaaatcactagtcttccagaggg	aggcagactgtgacttgttgt	7.2475
gga-mir-3607	Line63	HVTMDV	chrZ	-	61237865-61237937	61237875-61237893	tggtacatatgatgagctttgcagtatgagtagaaacattgatgctgtaaacgctttctgatgtgccattatg	ctgtaaacgctttctgatg	9.19375
gga-mir-365-1	Line63	HVTMDV	chr14	+	769120-769198	769167-769188	gaaaatgagggacttttgggggcagatgtgtttccattacactatcataatgcccctaaaaatccttattgctcttgca	taatgcccctaaaaatccttat	8.78375
gga-mir-365-2	Line63	HVTMDV	chr18	+	6504862-6504940	6504909-6504930	aaaaatgagggactttcaggggcagctgtgttttactaacccagtcataatgcccctaaaaatccttattgttcttgca	taatgcccctaaaaatccttat	8.78375
gga-mir-375	Line63	HVTMDV	chr7	+	22469933-22470011	22469980-22470001	gcacttgcctggcgtcgagccccacgtgcaagacctgacctgaacgttttgttcgttcggctcgcgttaggcaggtcca	tttgttcgttcggctcgcgtta	710.92
gga-mir-383	Line63	HVTMDV	chr4	+	64399448-64399526	64399458-64399479	cctgctcctcagatcagaaggtgattgtggctttgggtaaatattgagcagccacagcactgcctggtcagaaagagca	agatcagaaggtgattgtggct	14.3087
gga-miR-425-5p	Line63	HVTMDV	chr12	+	11671353-11671433	11671363-11671385	acggctttggaatgacacgatcactcccgctgagcgcgcagccacagagccatcggggatgtcgtgtctgtcctaagctct	aatgacacgatcactcccgctga	2865.44
gga-mir-429	Line63	HVTMDV	chr21	-	2589434-2589510	2589444-2589464	ctgattgctgtcttaccaggcaaagttagatctagctatttctgtctaatactgtctggtaatgccgtcaatcgcat	taatactgtctggtaatgccg	3540.44
gga-mir-449b	Line63	HVTMDV	chrZ	-	16703109-16703187	16703156-16703177	tgtggctggaaggcagtgtgctgttagcggctgctgtgctgaatggagcagtcactaccacactgccacctgctgcagg	aggcagtgtgctgttagcggct	1.52
gga-mir-454	Line63	HVTMDV	chr15	-	400281-400361	400291-400313	aaggatgagaccctatcaatattgcctctgcttttgtgctcagggtagtagtgcaatattgcttatagggtcttttctttt	tagtgcaatattgcttatagggt	872.244
gga-mir-455	Line63	HVTMDV	chr17	+	5239496-5239574	5239506-5239527	ggtgtgagggtatgtgcccttggactacatcgtggaagccagcaccatgcagtccatgggcatatacacttgcctcaag	tatgtgcccttggactacatcg	120.31
gga-mir-456	Line63	HVTMDV	chr3	-	31514587-31514663	31514597-31514617	gtgtgagcaggcatcttctcagcctacatgtggattcctaaatctgcaggctggttagatggttgtcatgcattcat	caggctggttagatggttgtc	131.548
gga-mir-458a	Line63	HVTMDV	chr13	-	8233330-8233408	8233340-8233361	gtgcagatggcagcgccattttcagagctataaacagcgtcattgtcatagctctttgaatggtactgccatatgtact	atagctctttgaatggtactgc	104.076
gga-mir-460a	Line63	HVTMDV	chr2	+	3692584-3692660	3692594-3692614	ctatatagcacctgcattgtacacactgtgtgtgttaactggaaatgcacagcgcatacaatgtggattctgtagaa	cctgcattgtacacactgtgt	6.39875
gga-mir-489	Line63	HVTMDV	chr2	-	23147300-23147378	23147310-23147331	ggcttggtggtcgtatgtatgacgtcatttacttggacttttaggagtgacatcatatgtacggctgctaaactgctgc	tgacatcatatgtacggctgct	6.9375
gga-mir-490	Line63	HVTMDV	chr1	-	57923983-57924063	57923993-57924015	ggttcgacaccatggatctccaggtgggtcaagattatagagatacaccaacctggaggactccatgctgttgagctgttc	caacctggaggactccatgctgt	27.3725
gga-mir-499	Line63	HVTMDV	chr20	-	2734862-2734938	2734908-2734928	ggagcggcagttaagacttgtagtgatgtttagataatgtattacatgaacatcactttaagtctgtgctacttctc	ttaagacttgtagtgatgttt	134.756
gga-mir-6542	Line63	HVTMDV	chr3	+	4430953-4431031	4431000-4431021	ggcgccagtgtctgccagcatcagccccagtgccgtcaccagtgccaacgggacagtgctgaagactactggagccagt	acgggacagtgctgaagactac	13.385
gga-mir-6544	Line63	HVTMDV	chr5	-	24455295-24455373	24455342-24455363	cttgtaagattcagaaaaggatatgaattgtcctttcagtggtgacaagttgtatttcttttctgacagtgcgtcagcg	tcagaaaaggatatgaattgtc	4.985
gga-mir-6548	Line63	HVTMDV	chr14	-	7328417-7328495	7328464-7328485	gccagcgatgaacaacagctgcgtgccatgcctgtaaatccataccagcagaggtgccccgctgttgctgtcaccactg	aacaacagctgcgtgccatgcc	10.325
gga-mir-6553	Line63	HVTMDV	chr1	-	76900691-76900769	76900701-76900722	gagcgtgccaggagcagccctgtgatagctgtttgctgctaacctgcaaacactaccctgagctgctcctggctccatc	aaacactaccctgagctgctcc	8.59125
gga-mir-6568	Line63	HVTMDV	chr3	+	55382999-55383077	55383046-55383067	ctgcccgcccaccccgcggccgccatcttgcttgcggccggctacccacaaccaagatggcgcccgggcggttggcggt	acaaccaagatggcgcccgggc	2.6
gga-mir-6586	Line63	HVTMDV	chr4	-	69449253-69449333	69449301-69449323	tctaaccagttgctgccagatagaagttcaccttttcctatagcttgggtggcttccatatggtatggagctggtttttga	tgctgccagatagaagttcacct	7.6525
gga-mir-6615	Line63	HVTMDV	chr28	-	1760738-1760818	1760786-1760808	acactggggcttggggacaccatcagaacagccacagctgtgctggattctgtggcactgatgtgttctccacaggtcctc	ttggggacaccatcagaacagcc	22.2875
gga-mir-6631	Line63	HVTMDV	chr3	+	12516672-12516750	12516682-12516703	gagctggtgggaagagaatgctgtggttctgctgaggacctgtgggccccacagctctctctcctctttagctttctgc	gaagagaatgctgtggttctgc	6.98375
gga-mir-6648-1	Line63	HVTMDV	chr15	+	6705944-6706020	6705990-6706010	ggctacgggggtaaaggagcgttcagaatgccggtggcagctgccctccggcattctgaacgctcctttacgcaggg	tccggcattctgaacgctcct	4.7175
gga-mir-6665	Line63	HVTMDV	chr8	-	5229619-5229697	5229666-5229687	tctgcaaagctgcctgaaggattttgatgccctgaaatgaagggaaagaaagggctgtctgagtcctccaggccgggtt	tgcctgaaggattttgatgccc	3.81
gga-mir-6701	Line63	HVTMDV	chr2	-	97511165-97511241	97511175-97511195	gagtgaagtgatctgcctgcaaagtaccccgggaaacaaaaacaggattattttacagacagatcgctttcctcagc	attattttacagacagatcgc	4.15
gga-mir-7-1	Line63	HVTMDV	chrZ	-	40078130-40078208	40078140-40078161	ctgtgtggaagactagtgattttgttgtttttagataattaaattgacaacaaatcacagtctgccatatggcacagat	caacaaatcacagtctgccata	12.43
gga-mir-7-2	Line63	HVTMDV	chr10	-	13134729-13134809	13134777-13134799	cggtgccctctggaagactagtgattttgttgttgtatggctcatcccaccacaacaagtcacagtctgccttagggcgca	tggaagactagtgattttgttgt	12.4887
gga-mir-7-3	Line63	HVTMDV	chr28	-	4892805-4892885	4892853-4892875	tggctctgtgtggaagactagtgattttgttgttatgatttataaaggtgacaacaaatcatagcctgccatacagcacag	tggaagactagtgattttgttgt	12.7912
gga-mir-7441	Line63	HVTMDV	chr17	+	2569199-2569277	2569246-2569267	agggcactgaggagggtttgtaacatggggagaaggtgaaggtgactcatgttgggatcctcttctgcaatctggactc	catgttgggatcctcttctgca	1.84
gga-mir-7451	Line63	HVTMDV	chr1	+	67209477-67209555	67209524-67209545	cagtgatacctgcacgtgggaattaagagtggcagtctgttacatgattgcttcttcttatcccacagtgactctccga	ttgcttcttcttatcccacagt	3.01
gga-mir-9-1	Line63	HVTMDV	chr28	+	3623138-3623218	3623186-3623208	acgcggcacggccgaggccggatcttaaagaccttgggttggtttttctctttggttatctagctgtatgagtgtatgtga	tctttggttatctagctgtatga	333.484
gga-mir-9-1*	Line63	HVTMDV	chr28	+	3623176-3623256	3623186-3623208	ttggtttttctctttggttatctagctgtatgagtgtatgtgatatcataaagctagagaaccgaatgtaaaaacccgctc	tctttggttatctagctgtatga	333.484
gga-mir-9-2	Line63	HVTMDV	chrZ	+	60469247-60469327	60469257-60469279	cgagttgttatctttggttatctagctgtatgagtgttttggtcttcataaagctagataaccgaaagtaaaaactccttc	tctttggttatctagctgtatga	333.416
gga-mir-92-1	Line63	HVTMDV	chr1	-	148023262-148023340	148023272-148023293	ctttctacacaggttgggatcagttgcaatgctgtgcgtttctgtggtattgcacttgtcccggcctgttgaggttggt	tattgcacttgtcccggcctgt	98090.3
gga-mir-99a	Line63	HVTMDV	chr1	+	99018043-99018121	99018053-99018074	aattggcataaacccgtagatccgatcttgtgttgaaatgcactgcacaagctcgcttctatgggtctgtgtcagtatg	aacccgtagatccgatcttgtg	314.712
novelMiR_10	Line63	HVTMDV	chr1	+	169020767-169020847	169020815-169020837	ctagatgccattggccttctcgaccacctgagctggctcatgttcagccagctgtgatgagcaccctgaggtccttttcta	cagctgtgatgagcaccctgagg	2.515
novelMiR_100_1	Line63	HVTMDV	chr7	+	6813549-6813627	6813559-6813580	ccaccatccaggggatgtagctcagcggtagagcgcctgctttgcatgcaggaggccctgggttcaacccccagcatct	ggggatgtagctcagcggtaga	23.4788
novelMiR_100_2	Line63	HVTMDV	chr7	+	6820343-6820421	6820353-6820374	ttaccacccaggggatgtagctcagcggtagagcgcctgctttgcatgcaggaggccctgggttcaacccccagcatct	ggggatgtagctcagcggtaga	23.4788
novelMiR_100_3	Line63	HVTMDV	chr7	-	6833725-6833803	6833772-6833793	ttaccacccaggggatgtagctcagcggtagagcgcctgctttgcatgcaggaggccctgggttcaacccccagcatct	ggggatgtagctcagcggtaga	23.4788
novelMiR_101	Line63	HVTMDV	chr7	+	22313198-22313276	22313245-22313266	gctgccggcgtcatttttgtgatttgcagctagtaatctggctccagttgcatagtcacaaaagtgatcgttggcagcc	ttgcatagtcacaaaagtgatc	69.465
novelMiR_102	Line63	HVTMDV	chr8	+	7496332-7496410	7496379-7496400	ctcgcgtgtggctgtctgcagggcctgctccatcccgtgctgcaaggccgagcgagctctgcagagcctcaagctggca	ccgagcgagctctgcagagcct	11.7625
novelMiR_105	Line63	HVTMDV	chr8	+	20841520-20841600	20841530-20841552	ttttgaagtcttctggtgatgagacctttgtccagttctgctactgaatttgagggatgactgtttggagatctgaagagg	ttctggtgatgagacctttgtcc	90.8037
novelMiR_106_1	Line63	HVTMDV	chrZ	+	7152237-7152313	7152247-7152267	ccatctctctcctgtgctgagcactccacctgtggacgcggtgctccaggtgaggtgtcacagcgcagagcagaggg	cctgtgctgagcactccacct	3.68
novelMiR_106_10	Line63	HVTMDV	chrZ	-	8017149-8017225	8017195-8017215	ccccgtctctcctgtgctgagcactccacctgtggacgcggtgctccaggtgaggtgtcccagcgcagagcagaggg	cctgtgctgagcactccacct	3.68
novelMiR_106_11	Line63	HVTMDV	chrZ	-	9220356-9220432	9220402-9220422	ccccgtctctcctgtgctgagcactccacctgtggacgcggtgctccaggtgaggtgtcccagcgcagagcagaggg	cctgtgctgagcactccacct	3.68
novelMiR_106_12	Line63	HVTMDV	chrZ	-	9349327-9349403	9349373-9349393	ccccgtctctcctgtgctgagcactccacctgtggacgcggtgctccaggtgaggtgtcccagcgcagagcagaggg	cctgtgctgagcactccacct	3.68
novelMiR_106_2	Line63	HVTMDV	chrZ	+	9280888-9280964	9280898-9280918	ccccgtctctcctgtgctgagcactccacctgtggacgcggtgctccaggtgaggtgtcccagtgcagagcagaggg	cctgtgctgagcactccacct	3.68
novelMiR_106_3	Line63	HVTMDV	chrZ	+	9283888-9283964	9283898-9283918	ccccgtctctcctgtgctgagcactccacctgtggacgcggtgctccaggtgaggtgtcccagtgcagagcagaggg	cctgtgctgagcactccacct	3.68
novelMiR_106_4	Line63	HVTMDV	chrZ	+	9858463-9858539	9858473-9858493	ccccgtctctcctgtgctgagcactccacctgtggacgcggtgctccaggtgaggtgtcccagcgcagagcagaggg	cctgtgctgagcactccacct	3.68
novelMiR_106_5	Line63	HVTMDV	chrZ	-	7357831-7357907	7357877-7357897	ccccgtctctcctgtgctgagcactccacctgtggacacggtgctccaggtgaggtgtcacagcgcagaggggcagg	cctgtgctgagcactccacct	3.68
novelMiR_106_6	Line63	HVTMDV	chrZ	-	7527375-7527451	7527421-7527441	ccccgtctctcctgtgctgagcactccacctgtggatgcggtgctccaggtgaggtgtcccagcgcagagcagaggg	cctgtgctgagcactccacct	3.68
novelMiR_106_7	Line63	HVTMDV	chrZ	-	7641382-7641458	7641428-7641448	ccccgtctctcctgtgctgagcactccacctgtggacgcggtgctccaggtgaggtgtcccagcgcagagcagaggg	cctgtgctgagcactccacct	3.68
novelMiR_106_8	Line63	HVTMDV	chrZ	-	7696311-7696387	7696357-7696377	ccccgtctctcctgtgctgagcactccacctgcggacgcggtgctccaggtgaggtgtcacagcgcagagcagtggg	cctgtgctgagcactccacct	3.68
novelMiR_106_9	Line63	HVTMDV	chrZ	-	7995498-7995574	7995544-7995564	ccccgtctctcctgtgctgagcactccacctgtggacgcggtgctccaggtgaggtgtcccaacgcagagcagaggg	cctgtgctgagcactccacct	3.68
novelMiR_108	Line63	HVTMDV	chr1	-	843236-843316	843284-843306	cctggctgcttttggcaatggtagaactcacactggtgcgctcgcaggatccggtggttctagacttgccaactacagccc	tttggcaatggtagaactcacac	44.36
novelMiR_11	Line63	HVTMDV	chr1	+	169468066-169468136	169468076-169468093	ctccgtgtgccggggcgggcgggcggcacagcgcggctcttctcggtgcggcgcggcgcggctcggcgccg	cggggcgggcgggcggca	2.36
novelMiR_116	Line63	HVTMDV	chr1	-	101033988-101034066	101034035-101034056	ccgccggcgcgccgggcggggcggtcccgggcggggggtctctcgggccggcgcccgcctcggcgatccggatagggta	gccgggcggggcggtcccgggc	186.586
novelMiR_117	Line63	HVTMDV	chr1	-	101070572-101070646	101070582-101070601	gcgggcggtcggtgcggagcgccgctcgtggtcgggaccggagcgcggacagatgtggcgccgcctctcccccgc	cggacagatgtggcgccgcc	369.34
novelMiR_119	Line63	HVTMDV	chr1	-	144520186-144520264	144520233-144520254	tcacctgcggagcctgctgagagtgaaattgataaagtgcggcaccagctcagacaatttcactcacagcaggcacttg	agcctgctgagagtgaaattga	6.09
novelMiR_122	Line63	HVTMDV	chr1	-	176339661-176339741	176339709-176339731	tgtgtaatgacaccctcctttcactttgccagttagacacttttttgtcttgattggtcattcaaggtgggtaaagtatac	caccctcctttcactttgccagt	7.3225
novelMiR_128	Line63	HVTMDV	chr10	-	1262878-1262950	1262888-1262906	gcgtttcccgtgtttggttgggtctgtgctatccctcccaaaccctgtagcgttcggacatcggccttgcacc	ctgtagcgttcggacatcg	44.5225
novelMiR_129_1	Line63	HVTMDV	chr10	-	12934124-12934204	12934172-12934194	gatgtttctgtctttggttatctagctgtatgagtgttgtggagccatcataaagctagataaccgaaagtagaaatgact	tctttggttatctagctgtatga	333.416
novelMiR_129_2	Line63	HVTMDV	chr25	-	1538383-1538463	1538431-1538453	ttggttgttatctttggttatctagctgtatgagtggtgtcgattcttcataaagctagataaccgaaagtaaaaataacc	tctttggttatctagctgtatga	333.416
novelMiR_13_1	Line63	HVTMDV	chr1	+	188883318-188883396	188883328-188883349	tcctccctagaatcacagactggtttgggttggaagggactttaaagccctcacagttccaacctctgacatgtgctgg	aatcacagactggtttgggttg	3.49
novelMiR_13_2	Line63	HVTMDV	chr1	+	195564534-195564612	195564581-195564602	ctctccctccatagtcttaaacttctcaatctctgatataatcccagaatcacagactggtttgggttggaagggtccc	aatcacagactggtttgggttg	3.49
novelMiR_13_3	Line63	HVTMDV	chr22	+	1944299-1944377	1944309-1944330	aagatcacagaatcacagactggtttgggttggaagaacatctcattccaaccccctaccatggacaccctttgatcac	aatcacagactggtttgggttg	3.49
novelMiR_13_4	Line63	HVTMDV	chr1	-	192887061-192887139	192887071-192887092	cccttccgacccaaaccattctatgattctatgatttagagtcacagaatcacagactggtttgggttggaaggggcct	aatcacagactggtttgggttg	3.49
novelMiR_130	Line63	HVTMDV	chr11	-	1500499-1500579	1500547-1500569	cacttgaactaagcactgcctttgaacctgatgtgtcttgtttgtagcttcatgggccaagcagcagtgctagagcataag	aagcactgcctttgaacctgatg	15.92
novelMiR_133	Line63	HVTMDV	chr12	-	2993576-2993656	2993624-2993646	cactgtcctgtatggctttttattcctatgtgattatacatcccgcttcatatagggattgaagccgtgcaaggcgctggg	tatggctttttattcctatgtga	8.00625
novelMiR_134	Line63	HVTMDV	chr12	-	4534310-4534384	4534320-4534339	tacgagtcataccaagcatagcctgcatgtcagtgcagttaacttgcagcgggctgtgaggagaactagtgtgtc	gcagcgggctgtgaggagaa	2.45
novelMiR_135	Line63	HVTMDV	chr12	-	11670969-11671045	11671015-11671035	aggcgcgggtaacgaaatcccagggcagctgggcgctgcggggacagctgcttttgggattccgttgcccgtgccgg	aacgaaatcccagggcagctg	2.6
novelMiR_137	Line63	HVTMDV	chr12	-	19775158-19775236	19775168-19775189	gctcgagcgcagcgcggtgcgggggcagcgcgtgctctgatccgggcacccttcccctgatcgcgcagttcctcgcggc	acccttcccctgatcgcgcagt	3.725
novelMiR_138	Line63	HVTMDV	chr13	-	8492487-8492567	8492535-8492557	tgctctcagggtccagttttcccaggaatcccttaggcgctacgttggggattcctggaaatactgttcttggggccacgg	gtccagttttcccaggaatccct	516.101
novelMiR_139	Line63	HVTMDV	chr13	-	8493100-8493176	8493110-8493130	ctcccagcccaaggtgcagtgctgcatctctggtcaattgggagtctgagatgaagcactgtagctcgggaagggag	tgagatgaagcactgtagctc	90292.3
novelMiR_14_1	Line63	HVTMDV	chr1	+	193890792-193890868	193890838-193890858	tcccttagtgccacatctccatggttttttattctgtcatagaatcagagaatcatagaatggcctgggttgaaaag	agagaatcatagaatggcctg	12.04
novelMiR_14_2	Line63	HVTMDV	chr11	+	16027397-16027473	16027407-16027427	acagaggcccagagaatcatagaatggcctgggttgaaaaggaccacaaggaccatctagtttcaacccccctgcca	agagaatcatagaatggcctg	12.04
novelMiR_14_3	Line63	HVTMDV	chr6	+	9976225-9976301	9976235-9976255	aaaatgaatcagagaatcatagaatggcctgggttgaaaagggccataatgatcatctagttccaacccccctgcta	agagaatcatagaatggcctg	12.04
novelMiR_14_4	Line63	HVTMDV	chr1	-	162917249-162917325	162917295-162917315	aaggggaatcagagaatcatagaatggcctgggttgaaaaggacctcagtgatcatctactttcaatcccccctgat	agagaatcatagaatggcctg	12.04
novelMiR_140	Line63	HVTMDV	chr13	-	17162731-17162811	17162741-17162763	cagctggtcaggacatagttcagctgtctgtgaatgagggcagagacctcatcagagaggctgggctctgttctgagctgc	tcatcagagaggctgggctctgt	2.205
novelMiR_141	Line63	HVTMDV	chr14	-	4937951-4938025	4937996-4938015	cctcgcgggggtgcattgtagttgcattgcatgtgtcagactgggagtgcaatgcccctgccatgcagcccggcg	gtgcattgtagttgcattgc	41.0725
novelMiR_142	Line63	HVTMDV	chr14	-	6454640-6454716	6454686-6454706	aggcggggcgagccggggatgatttctgcctttctgacacctcgtctgagggcggcgggcggccgtggccactgctg	agccggggatgatttctgcct	88.895
novelMiR_144	Line63	HVTMDV	chr14	-	12750839-12750919	12750887-12750909	gctcgcagcctgactgcacgcatgcctctggctctggaccacgtgagagcggggagcggcgtgcagatgggcagcggggat	tgactgcacgcatgcctctggct	3.96875
novelMiR_145_1	Line63	HVTMDV	chr15	-	4536302-4536380	4536349-4536370	ttcgcagcaaggggatgtagctcagtggtagagcgcatgctttgcatgtatgaggccccgggttcaatccccggcatct	ggggatgtagctcagtggtaga	1732.24
novelMiR_145_2	Line63	HVTMDV	chr15	-	4916511-4916589	4916558-4916579	aattattaacggggatgtagctcagtggtagagcgcatgctttgcatgtatgaggccccgggttcaatccccggcatct	ggggatgtagctcagtggtaga	1732.87
novelMiR_146	Line63	HVTMDV	chr16	-	609095-609165	609138-609155	gggttggaaagagggggagaggggcggggggcgcggccggcccccttccccgtttccgtccccgcggcgcg	gagggggagaggggcggg	2.7
novelMiR_15	Line63	HVTMDV	chr1	+	194864413-194864485	194864423-194864441	tgatggatgaggggcgcgggggcggggggcacaggggctgcccctcacccacccactcactgctcccacagaa	ggggcgcgggggcgggggg	3.18
novelMiR_150	Line63	HVTMDV	chr18	-	6695608-6695678	6695618-6695635	tccgggggcccgcccgccgccgcggctgcccatggaggccgagaccgaggcgcggctcctgctgcaggagg	accgaggcgcggctcctg	3.08
novelMiR_151_1	Line63	HVTMDV	chr18	-	8995709-8995785	8995719-8995739	ctcgcctctgcctgctgctggcaccgtgcagatgctgatcgatgcatttcacttcccgcagcggactgagacctgtg	tttcacttcccgcagcggact	2.1
novelMiR_151_2	Line63	HVTMDV	chr18	-	9009141-9009217	9009151-9009171	ctcgcctctgcctgctgctggcaccgtgcagatgctgatcgatgcatttcacttcccgcagcggactgagacctgtg	tttcacttcccgcagcggact	2.1
novelMiR_152	Line63	HVTMDV	chr18	-	10684203-10684283	10684213-10684235	cctttggtacagaccgtggttcaagcagcaggtgatcagtgaatgaggctgttccacgtctctgtacttcccttttctgtg	ctgttccacgtctctgtacttcc	16.42
novelMiR_153	Line63	HVTMDV	chr19	-	5515193-5515271	5515240-5515261	cgcccgggcgaccgtggctttagattgttactgtgctgctgggggggtaacagtctacagccatggtcgccgggcccgg	accgtggctttagattgttact	227.199
novelMiR_154	Line63	HVTMDV	chr19	-	5515761-5515837	5515771-5515791	ggcaccttggctctagactgcttactgctgcgtagggacaggacagtaacagtctacagtcatggctactgaagcat	taacagtctacagtcatggct	102.362
novelMiR_155	Line63	HVTMDV	chr2	-	20647428-20647498	20647438-20647455	ggtgctgctggcgtgctcgggccggtgtaggccgtaggggagcgctgaggccgagtgggaccgcggcgtgg	gctgaggccgagtgggac	4.69
novelMiR_156	Line63	HVTMDV	chr2	-	32251628-32251708	32251638-32251660	gctgattccggaaatcgccgaagcgagccgaacgcgctgccatttctgtttcggctgtttccggcgactgccgaagcggat	tttcggctgtttccggcgactgc	7.3675
novelMiR_158	Line63	HVTMDV	chr2	-	43342820-43342890	43342830-43342847	gcggccggccggcgcggcggcggctgcggggctgctgggggcggcggccgcgggcgcggcgaagctggcac	gcggccgcgggcgcggcg	3.8275
novelMiR_160	Line63	HVTMDV	chr2	-	71225495-71225571	71225505-71225525	tacaccattttgggcgcgggagttggacccggagcttgctccctccgctccgcgcatcgtcccggtatggcagtacc	gctccgcgcatcgtcccggta	95.6787
novelMiR_165	Line63	HVTMDV	chr2	-	145259927-145260007	145259975-145259997	gagtcccagtcatcttggagtataaggtacctgatagagggtgcagcaggtacctgcaccccaagatgactggggctctgc	catcttggagtataaggtacctg	2.9725
novelMiR_167	Line63	HVTMDV	chr22	-	500583-500653	500593-500610	cggggcggggcggcgcggagctgcgcgcagagcgaagaaaggcagcgcggctgtggggctgctgctgactg	agcgcggctgtggggctg	4.03875
novelMiR_169	Line63	HVTMDV	chr24	-	5370390-5370460	5370433-5370450	cggcggggagcggggcgcgggggcggggagtgcgcgggagcccggcccaccctcccgacgccactcgccgg	cggggcgcgggggcgggg	2.895
novelMiR_171	Line63	HVTMDV	chr25	-	2120325-2120403	2120372-2120393	tgcctctgtctgatatgtttgatattaggttgtttgattggaaaccaactaaatatcaaacatattcttacagcggcag	tgatatgtttgatattaggttg	5.5925
novelMiR_172	Line63	HVTMDV	chr25	-	2381189-2381259	2381232-2381249	ccgccccgacgtgccgtcgccgtcaggcccgcagtcgccgtccgggccggggcctgcgggggccgcgcccc	gtgccgtcgccgtcaggc	3.93
novelMiR_176	Line63	HVTMDV	chr27	-	1795105-1795181	1795151-1795171	acttggggttctccctgtgctctgctcccaggtcgcagcaacatccagcagatccagaacaggaacacgctgaagga	ctccctgtgctctgctcccag	19.8375
novelMiR_177	Line63	HVTMDV	chr27	-	4044210-4044286	4044256-4044276	ttgatgcataaccccattgcatctgagacttggattcgtttccatgcagccatgcaggggcgttgtcgtgatgcagg	accccattgcatctgagactt	5.59
novelMiR_178	Line63	HVTMDV	chr27	-	5515266-5515344	5515313-5515334	cggcgggcaggtagggcctggaccgggcgaggagcggggcggcacgaccgggcccggacagcggctctctgtctccgca	gtagggcctggaccgggcgagg	3.465
novelMiR_179	Line63	HVTMDV	chr28	-	1468319-1468395	1468329-1468349	ggagcactggggccagtctgcatgctgccctgtattgggattgtggtacagcacggctgacctcagccctctatcac	tacagcacggctgacctcagc	10.185
novelMiR_18	Line63	HVTMDV	chr10	+	11060217-11060297	11060227-11060249	cggtgttgtcccggaggactaagaaagtggagtcggtgccttcatgcccaccccgctgatactatcctccaaaaggaaatg	ccggaggactaagaaagtggagt	37.8987
novelMiR_182	Line63	HVTMDV	chr3	-	49017341-49017413	49017385-49017403	tgcccattgtggcgcgaggggcggcggcgcgcgggaccgctcctaccgggctccgcgctcacggggccgcgcg	ggcgcgaggggcggcggcg	9.365
novelMiR_184	Line63	HVTMDV	chr3	-	52539126-52539206	52539174-52539196	ctgggtcggtcgggctggggcgcgaagcggggctgggcgcgcgccgcggccgccggcgctctcggaccgcgacccggcagc	cgggctggggcgcgaagcggggc	20.02
novelMiR_185	Line63	HVTMDV	chr3	-	56964336-56964408	56964346-56964364	tgatgacttcacaaattgtcggataccccttcactccttttgagtgagaactgtggtctgacaaacctgtatg	tgagaactgtggtctgaca	28.485
novelMiR_186	Line63	HVTMDV	chr33	-	217277-217351	217287-217306	ccctgcaggtgggctgggagcacaggcactgtgggcttcgtgtggtgctgtgtcctcactcaccttcatggcttg	tgctgtgtcctcactcacct	4.29375
novelMiR_187	Line63	HVTMDV	chr4	-	1245061-1245141	1245071-1245093	gaagaagcagggctgggagaaagcatcctgaacgtaaaaggacacctgtagtggctgcttttctccttcctagatgaggat	tagtggctgcttttctccttcct	8.13125
novelMiR_188	Line63	HVTMDV	chr4	-	3994420-3994496	3994430-3994450	tgtcgggtggatcacgatgcaattttgattagtttagtaggagaaaaattgcacggtatccatctgtaaaccgcaag	aattgcacggtatccatctgt	12970.3
novelMiR_189	Line63	HVTMDV	chr4	-	3994559-3994637	3994569-3994590	cctccgtgggtggggatttgttgcattacttgtagctgtgtgtagagtattgcacttgtcccggcctgtggaggaaagg	tattgcacttgtcccggcctgt	85830.4
novelMiR_190	Line63	HVTMDV	chr4	-	3994708-3994786	3994718-3994739	gctcacagtcagttttgcaggtttgcatcccagcttgctaaaattgctgtgcaaatccatgcaaaactgactgtggtgg	tgtgcaaatccatgcaaaactg	2118.68
novelMiR_193	Line63	HVTMDV	chr4	-	34097510-34097580	34097553-34097570	ccggggggcagcgaggggcggcggcggcggccccatgtgaggaggggcggcgccgctgcccagccagcccg	gcgaggggcggcggcggc	18.8287
novelMiR_194	Line63	HVTMDV	chr4	-	39800698-39800774	39800744-39800764	ttgcggcgggttccgcgaaccgccttcggtcgcggtgtctgcggagaccaaaggtggctcgcggaactgagctcacc	ttccgcgaaccgccttcggtc	4.385
novelMiR_196	Line63	HVTMDV	chr4	-	69425715-69425793	69425762-69425783	aggtgttgcacaaaacagtaggatgattctctctctgtgaggatcacaagagaattatctgtgtctgttctgactaagc	caaaacagtaggatgattctct	2.89
novelMiR_198	Line63	HVTMDV	chr4	-	89099764-89099842	89099811-89099832	ctagagctcttttccaaccttcgtgattctgattcttcattagggatcacagaatcatgaaggttgggaaagagctcta	tttccaaccttcgtgattctga	2.33
novelMiR_199_1	Line63	HVTMDV	chr5	-	955660-955730	955703-955720	ggcgttgggcgcggcggcggccgcgggcctgggcctcagcctgctgtgggccttgcggcggcggcggcgcg	gcggcggcggccgcgggc	10.255
novelMiR_199_2	Line63	HVTMDV	chr1	-	101071839-101071909	101071882-101071899	gcgaggggccgcggcggcggccgcgggcgcgggcggcggcgggggggccgccggccgcggcgccgggcggt	gcggcggcggccgcgggc	14.105
novelMiR_2	Line63	HVTMDV	chr1	+	50729585-50729665	50729595-50729617	gagtcattccatgctgccttccttctgagaacaacacttcctagggacagtcagggagagagcatgggcagttttagcaca	atgctgccttccttctgagaaca	6.61
novelMiR_20	Line63	HVTMDV	chr11	+	10038975-10039045	10038985-10039002	gcgctccccgctcggcgccatgtgactgcgcggcgcccagctgcgccggatcgggttcgtgccgacagcgg	ctcggcgccatgtgactg	2.54
novelMiR_203_1	Line63	HVTMDV	chr5	-	17625769-17625843	17625779-17625798	gcggggggcggcggaggctgcgcggcttttgcgcggagcgtagggcggcggcggcggccgcgggcagcccccgcg	cggcggcggcggccgcgggc	788.423
novelMiR_203_2	Line63	HVTMDV	chr6	-	11098643-11098717	11098653-11098672	cgcgggcgccgcgcgggcgtcgacgggcgaggaggggggggggggcggcggcggcggccgcgggcgccgcgcggg	cggcggcggcggccgcgggc	796.013
novelMiR_203_3	Line63	HVTMDV	chr6	-	11098701-11098775	11098711-11098730	ggccgcgggcgccgcgcgggcgtcgacgggcgaggagggggggggcggcggcggcggccgcgggcgccgcgcggg	cggcggcggcggccgcgggc	796.013
novelMiR_203_4	Line63	HVTMDV	chr6	-	11098756-11098830	11098766-11098785	gccgcgggcgccgcgcgggcgtcgacgggcgaggaggggggggggcggcggcggcggccgcgggcgccgcgcggg	cggcggcggcggccgcgggc	704.71
novelMiR_208	Line63	HVTMDV	chr6	-	2770206-2770284	2770253-2770274	atgaactaagctccagtggtagtcagctgtccagggcaatactgtgcctgaggcggtgttacactgctgggaaataaaa	ctccagtggtagtcagctgtcc	5.945
novelMiR_209	Line63	HVTMDV	chr6	-	22308648-22308718	22308691-22308708	ggggtcccgccgaggggcggcggcggcgcggccacctccccagccggcaccccgccccgtcgggcggcgct	cgaggggcggcggcggcg	2.69625
novelMiR_21	Line63	HVTMDV	chr12	+	3154767-3154847	3154777-3154799	aaggtgaggctggtgagaagcgtgctgtggagcgtggtatggcaaagcttggtgctcatggtgctcttctcttccagggcg	tggtgagaagcgtgctgtggagc	5.5125
novelMiR_210	Line63	HVTMDV	chr6	-	23172171-23172249	23172218-23172239	gggcagcatgccaggagaagcagactgtagtttggggtagtcctgactgaatctcttattctcctagatatcagctcct	ccaggagaagcagactgtagtt	2.79
novelMiR_212	Line63	HVTMDV	chr7	-	619024-619104	619072-619094	atatgctgacagggatgtttggaaaccagagccatgccaaatctgtgtgtgtgactctggatctgttctctgtgatgacat	agggatgtttggaaaccagagcc	4.94
novelMiR_214	Line63	HVTMDV	chr7	-	22670546-22670624	22670593-22670614	tggcgctgggttcaagtaatccaggataggctgtggtctggcagtcagcctgttctaggttacttggctccggagcccg	ttcaagtaatccaggataggct	63911.9
novelMiR_218	Line63	HVTMDV	chr9	-	938064-938136	938074-938092	tgttgtgcagatgggaagagggtgctggagccggagcagcccgtgcctacggccatcccaccctgggtaacgc	gcctacggccatcccaccc	53.32
novelMiR_22	Line63	HVTMDV	chr12	+	11670969-11671049	11670979-11671001	ccggcacgggcaacggaatcccaaaagcagctgtccccgcagcgcccagctgccctgggatttcgttacccgcgcctccgc	caacggaatcccaaaagcagctg	28634.1
novelMiR_220	Line63	HVTMDV	chrZ	-	9058822-9058902	9058870-9058892	gaagctctgcaggagacagggttctgcagacgccagtgagtgcctgagctgagctgtgcccctgtctccagactgctgccc	aggagacagggttctgcagacgc	5.7575
novelMiR_222	Line63	HVTMDV	chrZ	-	16702079-16702159	16702127-16702149	tgtgatgattaggcagtgtattgttagttagctgctcttcatacaccagcaactaactacactgccacattagcacatcac	aggcagtgtattgttagttagct	3.8875
novelMiR_224_1	Line63	HVTMDV	chrZ	-	27206608-27206678	27206618-27206635	gtgggagggatttcctgtgcagggccctgccacctctggtggggctgattgacattgggccctgcccttca	gctgattgacattgggcc	3.25
novelMiR_224_2	Line63	HVTMDV	chrZ	-	27228908-27228978	27228918-27228935	gtgggagggatttcctgtgcagggccctgccacctctggtggggctgattgacattgggccctgcccttca	gctgattgacattgggcc	3.25
novelMiR_224_3	Line63	HVTMDV	chrZ	-	27270725-27270795	27270735-27270752	tgggagggatttcctgtgcagggccctgccacctccggtgggggctgattgacattgggccctgcccttca	gctgattgacattgggcc	3.25
novelMiR_224_4	Line63	HVTMDV	chrZ	-	27290535-27290605	27290545-27290562	gtgggagggatttcctgtgcagggccctgccacctctggtggggctgattgacattgggccctgcccttca	gctgattgacattgggcc	3.25
novelMiR_224_5	Line63	HVTMDV	chrZ	-	27306622-27306692	27306632-27306649	gtgggagggatttcctgtgcagggccctgccacctctggtggggctgattgacattgggccctgcccttca	gctgattgacattgggcc	3.25
novelMiR_225	Line63	HVTMDV	chrZ	-	41649931-41650009	41649978-41649999	ggctcgactcctgttcctgctgaactgagccagtatgtaaaatcagaactgatatcagctcagtaggcaccggaggacg	ctgttcctgctgaactgagcca	2.03
novelMiR_226	Line63	HVTMDV	chrZ	-	42270072-42270142	42270082-42270099	agcgccccctggtccgaccagccctgtggtccagcaaagagctctcctggctggctcgccaaaactgcctt	ctcctggctggctcgcca	34.5237
novelMiR_228	Line63	HVTMDV	chr1	+	105405987-105406067	105405997-105406019	actggtgaagaagcagaggatatggaactgtctttgacaactgaacacagacattccacatcccctgatggacgtgaatca	aagcagaggatatggaactgtct	3.75
novelMiR_236	Line63	HVTMDV	chr15	+	743022-743100	743032-743053	ctcaacccaggtgaggcggcggtcgggacgcgcggcatctccgccccgcggcccgccgcggccctcacgcctcgttctc	gtgaggcggcggtcgggacgcg	9.315
novelMiR_24	Line63	HVTMDV	chr12	+	11671618-11671694	11671628-11671648	ctgccctgcggacagtcagcagttggtctgtgtgagcagccgttctcagatcacctcttggctgtgggtggtgcagg	gacagtcagcagttggtctgt	11226.6
novelMiR_250	Line63	HVTMDV	chr22	+	4649582-4649660	4649629-4649650	cgcgcgggcgcccggggtgggcacgctgtacggcacgcagcggctgccccagcacgcctaccccgggccccccccgggc	cccagcacgcctaccccgggcc	3.94
novelMiR_251	Line63	HVTMDV	chr23	+	2080071-2080141	2080081-2080098	gcggcggcgggatggcggcgctgtacgcctgcaccaagtgtcaccagcgcttccccttcgaggcgctcagc	gatggcggcgctgtacgc	2.685
novelMiR_253	Line63	HVTMDV	chr25	+	2556614-2556692	2556661-2556682	gccatcacgcggcgcgacgatcccagggggctgttgagctccgtgcagcgctgggagtcgtcgtgtggcatgctgagca	gcgctgggagtcgtcgtgtggc	1.27
novelMiR_256	Line63	HVTMDV	chr3	+	9067885-9067959	9067930-9067949	aggcctctccccggcgcgcggccgtttcgcccctccgcgcggttccggctcggcgcggcgccgcgagcccaaccc	cggctcggcgcggcgccgcg	10.81
novelMiR_261	Line63	HVTMDV	chr4	+	2134406-2134484	2134453-2134474	gtgttgagttcagttcagggtcttgtccctgttctggtaattaagctttgggacagaaaggactgggaagtgcatcctg	ttgggacagaaaggactgggaa	12.51
novelMiR_266	Line63	HVTMDV	chr5	+	380314-380392	380361-380382	tatcccggccgccggatccggtttcccctctgcaatctcaccctggcactgggagatcggattcggagcccggagggag	actgggagatcggattcggagc	3.05
novelMiR_268	Line63	HVTMDV	chr5	+	15887068-15887146	15887078-15887099	ggagcaggtgagccactgactaacgcacattgtgctctcggcgactccactgtgcgtgtgacagcggctaacctgctcc	agccactgactaacgcacattg	132.296
novelMiR_269	Line63	HVTMDV	chr5	+	21708824-21708894	21708867-21708884	agcgggcacctccccgaggcggggcggctttggtacggcacggctcggcacggcctgacctcgcacggccc	ctcggcacggcctgacct	2.15
novelMiR_272	Line63	HVTMDV	chr8	+	20842668-20842748	20842678-20842700	tgttggctgtctgcactggtcattgactagctggtctttccctgacctcctggtctcattctagtgcaagagaaatccctt	ctgcactggtcattgactagctg	5.52
novelMiR_277	Line63	HVTMDV	chr1	-	56993985-56994063	56994032-56994053	agcttatacactgactggctcagcttgtgtctaccctacgccggcaggcgcgggtaacccgttgaaccccattcgtgat	ctgactggctcagcttgtgtct	10.17
novelMiR_279_1	Line63	HVTMDV	chr1	-	101038708-101038786	101038718-101038739	tccgcggggcgggcccgggccggagagggggtcatcccgtcccccctctccgcggcctcggtctcgggcggagagctcg	ctccgcggcctcggtctcgggc	287.885
novelMiR_279_2	Line63	HVTMDV	chr16	-	615764-615842	615774-615795	ctccgcggggcgggcccgggccggagagggggtcatccgtcccccctctccgcggcctcggtctcgggcggagagctcg	ctccgcggcctcggtctcgggc	287.885
novelMiR_28	Line63	HVTMDV	chr14	+	6182264-6182344	6182274-6182296	gaatggacctttggcacagtctgaaaatcacctgcggtctcccgtggcccccggtgagataaccgtgccgacagcataggg	ttggcacagtctgaaaatcacct	3.095
novelMiR_281	Line63	HVTMDV	chr1	-	101043739-101043819	101043749-101043771	ttcggatgccttatatgttcgtctgtaggagcgagtgaggactcggctccggtagtggcggtgagcgggcgctcgcgagca	ccggtagtggcggtgagcgggcg	4.4225
novelMiR_283	Line63	HVTMDV	chr1	-	168016552-168016630	168016599-168016620	gccctgattcagaagagcatttaaatgtgtgcttacaaacgaaacacacatttcagtgcttccctgaacccaggccagg	agaagagcatttaaatgtgtgc	1.31
novelMiR_285_1	Line63	HVTMDV	chr10	-	643578-643652	643588-643607	gaaggttgcaggcagctgcgttggtggtatagtggtgagcatagctgccttccaagcagttgacccgggttcgat	tgccttccaagcagttgacc	21.21
novelMiR_285_2	Line63	HVTMDV	chr10	-	657246-657320	657256-657275	gaaggttgcaggcagctgcgttggtggtatagtggtgagcatagctgccttccaagcagttgacccgggttcgat	tgccttccaagcagttgacc	21.21
novelMiR_285_3	Line63	HVTMDV	chr10	-	669626-669700	669636-669655	gaaggttgcaggcagctgcgttggtggtatagtggtgagcatagctgccttccaagcagttgacccgggttcgat	tgccttccaagcagttgacc	21.21
novelMiR_285_4	Line63	HVTMDV	chr28	-	4923246-4923320	4923256-4923275	aggagccctcgtgcggtgcgttggtggtatagtggttagcatagctgccttccaagcagttgacccgggttcgat	tgccttccaagcagttgacc	21.21
novelMiR_285_5	Line63	HVTMDV	chr3	-	81053709-81053783	81053719-81053738	tctttattttggcagctgcgttggtggtatagtggtgagcatagctgccttccaagcagttgacccgggttcgat	tgccttccaagcagttgacc	21.21
novelMiR_288	Line63	HVTMDV	chr11	-	18685055-18685135	18685065-18685087	tgggcaggaggtggccgtgcagagcacgatgacacgacgatgcccagctctggctgccgcctactgacacccatatccctg	tctggctgccgcctactgacacc	2.1
novelMiR_29_2	Line63	HVTMDV	chr7	-	17005640-17005710	17005683-17005700	cgggggcggccgcggcggcggcggggggcggctcggcgcgctctgcccgccgctactcgggccgcgccacc	cgcggcggcggcgggggg	1.545
novelMiR_290	Line63	HVTMDV	chr13	-	2482655-2482729	2482665-2482684	gcgtgtcccgcagcgccgagctgcgcccagcggtagtcagcctcccgccgctgccgtgcgcgggcggtgttatgc	cgccgctgccgtgcgcgggc	2.83
novelMiR_294	Line63	HVTMDV	chr18	-	10684203-10684281	10684213-10684234	tttggtacagaccgtggttcaagcagcaggtgatcagtgaatgaggctgttccacgtctctgtacttcccttttctgtg	tgttccacgtctctgtacttcc	26.3875
novelMiR_295	Line63	HVTMDV	chr19	-	4311313-4311391	4311360-4311381	gccggccgcgccgggctgcgggcaccgccagcgtcggacggcgcgggaagggggcgggtgagggcccgggtgagcgggg	ccgggctgcgggcaccgccagc	3.08
novelMiR_3	Line63	HVTMDV	chr1	+	58263271-58263349	58263318-58263339	ctttagtacaaagtccagcagcttagcttgaatagtcgtctctgacaatttcagctaagctattggactttgcatcaaa	atttcagctaagctattggact	6.045
novelMiR_30	Line63	HVTMDV	chr14	+	7316410-7316490	7316458-7316480	agctgagcctggcgctgagcggagaggtggatgagtgcgtcccgccgctgctgctccgcgctcgcgcgctgctttacgagg	tgctgctccgcgctcgcgcgctg	1.555
novelMiR_301	Line63	HVTMDV	chr20	-	2489352-2489424	2489396-2489414	cggagcggggcgggccggggaccgccgcccgcccccccgccgccgccgccgcccgccctctccccgccccccg	cgggccggggaccgccgcc	9.8925
novelMiR_319	Line63	HVTMDV	chr5	-	2676386-2676460	2676431-2676450	ggtggggagtttgactggggcggtacacctgtcaaagcgtaacgcaggtgtcctaaggcgagctcagggaggcca	ttgactggggcggtacacct	30.81
novelMiR_32	Line63	HVTMDV	chr14	+	8554981-8555059	8555028-8555049	gaattagcatgctggagtcactctgccaaagcatgtgcacaaataagtttctggtacagtgactcgagcatgctagtcc	tttctggtacagtgactcgagc	1.55
novelMiR_320	Line63	HVTMDV	chr5	-	40770373-40770447	40770418-40770437	ggtatcatgcaagattcccattcttgcgacccgggttcgattcccgggcggcgcagaaagttttgattgccagag	aagattcccattcttgcgac	126.57
novelMiR_321	Line63	HVTMDV	chr6	-	2770204-2770284	2770252-2770274	atgaactaagctccagtggtagtcagctgtccagggcaatactgtgcctgaggcggtgttacactgctgggaaataaaaat	ctccagtggtagtcagctgtcca	8.615
novelMiR_331	Line63	HVTMDV	chrZ	-	9781103-9781179	9781149-9781169	tcttctaatcttgcaaactcgatcactagctctgcatgatgttgcagaagcaaggggaacaggtttgctaaagtaaa	ttgcaaactcgatcactagct	10.235
novelMiR_337	Line63	HVTMDV	chr1	+	48141731-48141801	48141774-48141791	tactataaaatccgccgcggacgcagtgcgctaccattccgtagtggtgttcgtgaggagttactctgtta	gtggtgttcgtgaggagt	2.555
novelMiR_34	Line63	HVTMDV	chr15	+	743022-743098	743032-743052	ctcaacccaggtgaggcggcggtcgggacgcgcggcatctccgccccgcggcccgccgcggccctcacgcctcgttc	gtgaggcggcggtcgggacgc	7.7425
novelMiR_340	Line63	HVTMDV	chr11	+	1101369-1101447	1101416-1101437	gcccaaacaggagcctggatagctcagttgggagagcatcagacttttaatctgagggtccagggttcaagcccctgtt	taatctgagggtccagggttca	9.4
novelMiR_342	Line63	HVTMDV	chr13	+	2583442-2583518	2583488-2583508	ggtgagcggctcagagagcccccagccaaatgtgcagtgctgtccgttgggctgggggatccctcgctgcctccccg	ttgggctgggggatccctcgc	2.29
novelMiR_347	Line63	HVTMDV	chr2	+	129214603-129214673	129214646-129214663	tcgcagcggcgggagcgggtcgtgccgagcgggccgaggcgcggctccttggcggtcactgcgatgagctt	gctccttggcggtcactg	1.84
novelMiR_354	Line63	HVTMDV	chr3	+	30349125-30349203	30349172-30349193	gtgcaggtaggcagggggagcaggctgtgtgctggttgcctaccgtctgcctctttgtctatctgcagattttgtgttc	tgcctctttgtctatctgcaga	2.63
novelMiR_362_1	Line63	HVTMDV	chr8	+	13793472-13793542	13793515-13793532	aaggggcgggcggcggcgcggcctgcaccatggtggccaccaggcgggcggcgcggcggcgggatgcggcg	gcgggcggcgcggcggcg	1.31
novelMiR_362_2	Line63	HVTMDV	chr1	-	149397174-149397244	149397217-149397234	ggcggcggcggcgggcggcgcggcggcgggcggcggcagcggctcctcggtgccgctctcggtgctgatcc	gcgggcggcgcggcggcg	1.31
novelMiR_362_3	Line63	HVTMDV	chr24	-	5225685-5225755	5225695-5225712	ggccgcggcgcggcccctccgccccggccccgcggcctacctggcgggcggcgcggcggcggggccctcgg	gcgggcggcgcggcggcg	1.31
novelMiR_362_4	Line63	HVTMDV	chr3	-	20207743-20207813	20207753-20207770	aagtttccgtggcccggcgccgcgcgcttggcacgagggctcggcgggcggcgcggcggcggcaggcgcgg	gcgggcggcgcggcggcg	1.31
novelMiR_369	Line63	HVTMDV	chr1	-	98606344-98606414	98606354-98606371	ccgaagccccgctgcccctgctcgggccggccgccccgcggctgcctagcgggcggcactgctggcagcgc	gcctagcgggcggcactg	1.84
novelMiR_372	Line63	HVTMDV	chr1	-	167751407-167751487	167751455-167751477	caaaaatgctcagcatcctctgatagaccacgagcagttttcctgttgctctctggtttgcactgagatgcaaaagtaact	cagcatcctctgatagaccacga	3.42
novelMiR_374	Line63	HVTMDV	chr1	-	189010271-189010349	189010281-189010302	atacaggcacaacagcctctttgctgcagtcaacctcaggtattctgaatgcagcaggcagggctgtgtggctgtgttt	aatgcagcaggcagggctgtgt	4.875
novelMiR_379	Line63	HVTMDV	chr11	-	451889-451965	451899-451919	gcctgggccggccccgagcgccgcgcagccgacccggaaacggcgccgcgcgtccgcgccgccgccgccgcgagagg	cgcgcgtccgcgccgccgccg	2.1
novelMiR_38	Line63	HVTMDV	chr18	+	3513828-3513908	3513876-3513898	tgggacaggtgctcttctaagcgccgccatgaagggaaagcaataaggagcagagtggcgcagcggaagcgtgctgggccc	agcagagtggcgcagcggaagcg	14.695
novelMiR_382	Line63	HVTMDV	chr14	-	6179795-6179875	6179843-6179865	gaaggctcctgatctcccaatctgcgcggttgcatttgcttgaagtagtgtaactgtcgtaaatggagagagaaaggaaac	gatctcccaatctgcgcggttgc	5.93
novelMiR_383	Line63	HVTMDV	chr14	-	14309235-14309305	14309245-14309262	tgcgcatgcgcgctcctgccgggcactgcgatggcgacgcggggccgcggtcggcgccgtgcggcggttgg	gccgcggtcggcgccgtg	3.23
novelMiR_39	Line63	HVTMDV	chr18	+	4012221-4012293	4012265-4012283	tctcgcgctgcccggcgcggctcttgtcagttagcaacaaaatggccgcggcggcagcagctgtgctcccgag	gccgcggcggcagcagctg	2.855
novelMiR_392	Line63	HVTMDV	chr26	-	5043325-5043397	5043335-5043353	cgcccatggagctgctgtgcgtggaaaccgcggctcgagtaccccgcgccgggcgcgacccgcagctgctggg	cgcgccgggcgcgacccgc	2.8975
novelMiR_396	Line63	HVTMDV	chr3	-	52539132-52539210	52539179-52539200	ggggctgggtcggtcgggctggggcgcgaagcggggctgggcgcgcgccgcggccgccggcgctctcggaccgcgaccc	cggtcgggctggggcgcgaagc	75.0425
novelMiR_40	Line63	HVTMDV	chr18	+	6491327-6491405	6491374-6491395	agctgagggctgggtctttgcgggcgagatgagaggttcgtgtcttcaactggcctacaaagtcccagttctcggctcc	aactggcctacaaagtcccagt	10.8275
novelMiR_406_1	Line63	HVTMDV	chr7	-	6833723-6833803	6833771-6833793	ttaccacccaggggatgtagctcagcggtagagcgcctgctttgcatgcaggaggccctgggttcaacccccagcatctcc	ggggatgtagctcagcggtagag	15.82
novelMiR_406_2	Line63	HVTMDV	chr7	+	6813549-6813629	6813559-6813581	ccaccatccaggggatgtagctcagcggtagagcgcctgctttgcatgcaggaggccctgggttcaacccccagcatctcc	ggggatgtagctcagcggtagag	15.82
novelMiR_406_3	Line63	HVTMDV	chr7	+	6820343-6820423	6820353-6820375	ttaccacccaggggatgtagctcagcggtagagcgcctgctttgcatgcaggaggccctgggttcaacccccagcatctcc	ggggatgtagctcagcggtagag	15.82
novelMiR_41	Line63	HVTMDV	chr18	+	9383527-9383603	9383573-9383593	tcctgcccaacaatatcctggtgctgagtgagttgcacacagagactccagcatcagtgattttgttgaggaagggg	tccagcatcagtgattttgtt	424.947
novelMiR_417	Line63	HVTMDV	chr16	+	154459-154535	154469-154489	ggatggcaccctgaggctgtgggacctcaccacgtgagtcctggggactgaaagggctttggggtgggggtttgggg	ctgaggctgtgggacctcacc	11.395
novelMiR_418_1	Line63	HVTMDV	chr17	+	9303898-9303968	9303941-9303958	gccgggcccggccgccctccggaggcggcccgcggcggaggtagcggcggcggcgggggggcgggagccgc	gcggcggcggcggggggg	1.815
novelMiR_418_2	Line63	HVTMDV	chr20	+	2489366-2489436	2489376-2489393	agggcgggcggcggcggcggcgggggggcgggcggcggtccccggcccgccccgctccgcaccgccccgca	gcggcggcggcggggggg	1.815
novelMiR_418_3	Line63	HVTMDV	chr28	-	3128096-3128166	3128139-3128156	cgggcggcgggcggcggcggcgggggggcggccggagctcaccatcgcccgcggccccgcggccgtcagcg	gcggcggcggcggggggg	1.815
novelMiR_418_4	Line63	HVTMDV	chr1	+	105098037-105098107	105098080-105098097	tctttaggccgcccggcggccggcagcccgttgccctggggcggcggcggcggcggggggggcagcagcga	gcggcggcggcggggggg	2.54
novelMiR_418_5	Line63	HVTMDV	chr13	+	11413161-11413231	11413204-11413221	ggctctccgccggcccctccgctcggcgacggcggcggtggtggcggcggcggcggggggggagccccggc	gcggcggcggcggggggg	2.54
novelMiR_418_6	Line63	HVTMDV	chr19	+	78732-78802	78742-78759	ggtgctggcggcggcggcggcggggggggctccggccgtgcccggcccatggcccggcccccggcgccccc	gcggcggcggcggggggg	2.54
novelMiR_418_7	Line63	HVTMDV	chr27	-	4804554-4804624	4804597-4804614	gatcgcggcggcggcggcggcggggggggacctcggggggacgcagctccaaccgccgcccttcgcccccc	gcggcggcggcggggggg	2.54
novelMiR_43	Line63	HVTMDV	chr19	+	58562-58642	58572-58594	ggacagtgcctgtgcggttgcagaagaagaagaccggcgcttcacggctttcttcctcttctcttccgccccaggtgacta	tgtgcggttgcagaagaagaaga	56.9387
novelMiR_440	Line63	HVTMDV	chrZ	+	70733170-70733250	70733218-70733240	aggccgggcgtgtcgggtgggcgccgggcggccgagccgaggtcgttgcactgccggctcggcgcccccgccgcccccgcc	cactgccggctcggcgcccccgc	4.62
novelMiR_441	Line63	HVTMDV	chr1	-	20922375-20922445	20922418-20922435	cggctcggctcggctcggcgcggcgccgcacttgtagctgttctcggtgctgaaggcggcacggctcggca	cggctcggcgcggcgccg	2.1
novelMiR_443	Line63	HVTMDV	chr1	-	185892052-185892132	185892100-185892122	aaagtgaaggcttctacacttgaactgagctcagaataaaatatgtgattgtggtttcaattgtgggggtctgaatacatg	cttctacacttgaactgagctca	4.07
novelMiR_444	Line63	HVTMDV	chr1	-	194892457-194892531	194892467-194892486	ctatatagggacgctctctcgccgcccgccccgcacacccacagcaccggggccgtacggctgtgttccccccac	accggggccgtacggctgtg	3.52
novelMiR_45	Line63	HVTMDV	chr19	+	5515016-5515094	5515026-5515047	cgcccccccgaacagtaagagttgatgtgcggcgaacgcagcctgcatgtgagctcctactgccgcgggaggcggggct	aacagtaagagttgatgtgcgg	135.583
novelMiR_450	Line63	HVTMDV	chr14	-	4937949-4938025	4937995-4938015	cctcgcgggggtgcattgtagttgcattgcatgtgtcagactgggagtgcaatgcccctgccatgcagcccggcggg	gtgcattgtagttgcattgca	31.7
novelMiR_451	Line63	HVTMDV	chr14	-	6179252-6179332	6179300-6179322	ctttttatccaggagttcactgatcatctggctaagacccacaccagagtctcagtgcagagaacccaggcagctgctgtg	aggagttcactgatcatctggct	8.865
novelMiR_455	Line63	HVTMDV	chr2	-	98604947-98605021	98604957-98604976	ccgtccgggtccctcgaggaggccgccggcgccggggtgggggcggcggcggcggcgggggggggcgccgccgag	gcggcggcggcggggggggg	8.9275
novelMiR_459	Line63	HVTMDV	chr27	-	4518710-4518788	4518720-4518741	gcagcgcgtggatatccctgagtgctccatggggttttcccggcagagggggtatagctcagtggtagagcatttgact	gggggtatagctcagtggtaga	23.98
novelMiR_47	Line63	HVTMDV	chr19	+	5515766-5515840	5515776-5515795	tcagtagccatgactgtagactgttactgtcctgtccctacgcagcagtaagcagtctagagccaaggtgccgat	tgactgtagactgttactgt	11.135
novelMiR_476	Line63	HVTMDV	chr19	+	58564-58644	58574-58596	acagtgcctgtgcggttgcagaagaagaagaccggcgcttcacggctttcttcctcttctcttccgccccaggtgactacc	tgcggttgcagaagaagaagacc	57.73
novelMiR_478	Line63	HVTMDV	chr20	+	6658772-6658842	6658815-6658832	agggaagtggagtgtagctgtgtcactcttggcacctgctggtgtaggtgatgactgaacttttttcccca	gtaggtgatgactgaact	56.41
novelMiR_483	Line63	HVTMDV	chr8	+	20838204-20838284	20838252-20838274	gctctgtgcagccgtgctggaagggtagggatcacgacgcctctgagtctcaatgatgaagcttctctgactgctgcataa	ctcaatgatgaagcttctctgac	24.51
novelMiR_487	Line63	HVTMDV	chr1	-	112075053-112075133	112075101-112075123	ggctgcagcgacttcaggatccaaggatttcagtggtgttggtgtgagtcctgctgatgttggcacttgatggttgatgta	acttcaggatccaaggatttcag	4.24
novelMiR_488	Line63	HVTMDV	chr1	-	133461927-133462005	133461937-133461958	gtggagccgggagttggacttaaaaatgacatcagccaactggctcgttggtctaggggtatgattctcgcttagggtg	ttggtctaggggtatgattctc	76.405
novelMiR_49	Line63	HVTMDV	chr19	+	7378729-7378807	7378776-7378797	gtcattgagggcagagctgcagcctcacatttcttcttttgttggacttggtggctgcatgctctcagcattcacaaga	ttggtggctgcatgctctcagc	22.3287
novelMiR_5	Line63	HVTMDV	chr1	+	79327565-79327645	79327613-79327635	ttgtcttccttgttcctcggggcagagagtacacacccataatgtgcagtagtcgtggccgagtggttaaggcgatggact	gtagtcgtggccgagtggttaag	2158.1
novelMiR_504	Line63	HVTMDV	chr9	+	1176077-1176157	1176125-1176147	acctgcttaaaggagttggggttttggcttgttatatctggacgtatgatctgacttttctgctgagacctcttccataac	atctgacttttctgctgagacct	9.99
novelMiR_507_1	Line63	HVTMDV	chr1	-	162917247-162917325	162917294-162917315	aaggggaatcagagaatcatagaatggcctgggttgaaaaggacctcagtgatcatctactttcaatcccccctgatat	agagaatcatagaatggcctgg	16.81
novelMiR_507_2	Line63	HVTMDV	chrZ	-	19673786-19673864	19673833-19673854	aagcatagtcagagaatcatagaatggcctggattggaagagaccttaaagatcatccagctctaattccctgacacag	agagaatcatagaatggcctgg	18.79
novelMiR_507_3	Line63	HVTMDV	chr1	+	193890791-193890869	193890838-193890859	gtcccttagtgccacatctccatggttttttattctgtcatagaatcagagaatcatagaatggcctgggttgaaaagg	agagaatcatagaatggcctgg	16.81
novelMiR_507_4	Line63	HVTMDV	chr11	+	16027397-16027475	16027407-16027428	acagaggcccagagaatcatagaatggcctgggttgaaaaggaccacaaggaccatctagtttcaacccccctgccatg	agagaatcatagaatggcctgg	16.81
novelMiR_52	Line63	HVTMDV	chr2	+	108363713-108363793	108363761-108363783	acgctgtgactcaccaataggaagcgtgccccagtagtacaacagggtggggaattagctcaaatggtagagcgctcgctt	ggggaattagctcaaatggtaga	140.935
novelMiR_524	Line63	HVTMDV	chr3	+	57657600-57657670	57657643-57657660	gcatggcgggaggcgggcggggccggtgctgctccggagcatcgtctgtgtgttgggcctgcacagtccag	gtctgtgtgttgggcctg	3.08
novelMiR_529	Line63	HVTMDV	chr5	+	380313-380393	380361-380383	gtatcccggccgccggatccggtttcccctctgcaatctcaccctggcactgggagatcggattcggagcccggagggagg	actgggagatcggattcggagcc	2.855
novelMiR_530	Line63	HVTMDV	chr5	+	3688006-3688086	3688054-3688076	aacactgtttctgatgcaagccaggatgccaggatggatgtgaaggcaatctggctgcgacatctgtcaccccattgattg	atctggctgcgacatctgtcacc	16.3588
novelMiR_532	Line63	HVTMDV	chr8	+	29890171-29890251	29890181-29890203	tgttttcttgggtcagtgatgattggtggcatgtattatctgatgtaaaggtgatgtttatcatcacattagctctagaat	ggtcagtgatgattggtggcatg	14.87
novelMiR_535	Line63	HVTMDV	chr1	-	77350788-77350866	77350835-77350856	cacatctcatcaccctccctcggctgcagccaccacaagctcctggcttgctgcacactgggaagaggggacagatagg	caccctccctcggctgcagcca	3.11
novelMiR_538	Line63	HVTMDV	chr10	-	3774488-3774562	3774533-3774552	tcccccgcggcggcggcggcggcctcgggctggtggtagctgaagcaggcggaggcgatgtcgatgtgcccgaga	cggcggcggcggcctcgggc	5.275
novelMiR_54	Line63	HVTMDV	chr2	+	115487957-115488037	115488005-115488027	tgcggcgcgccaagcgcgagcgggtggcccgcaacgagctcaaccggctgcggaacctggcccgcgcgcaccgcgccgccg	tgcggaacctggcccgcgcgcac	3.41
novelMiR_540	Line63	HVTMDV	chr15	-	6030732-6030806	6030777-6030796	aatttcaaaaggtgttgactgcagcaggcttctccaattgatttcagctgcagccagctggagggtcactgagct	ggtgttgactgcagcaggct	7.77
novelMiR_547	Line63	HVTMDV	chr4	-	3994707-3994787	3994717-3994739	tgctcacagtcagttttgcaggtttgcatcccagcttgctaaaattgctgtgcaaatccatgcaaaactgactgtggtggt	tgtgcaaatccatgcaaaactga	2025.29
novelMiR_548	Line63	HVTMDV	chr5	-	24290602-24290672	24290612-24290629	gtggctgccgtgaggggcggggcgttgctgccgcaagatggcggccggcgcttcgttactgcggctaatga	gccggcgcttcgttactg	3.99
novelMiR_553	Line63	HVTMDV	chrW	-	2525186-2525264	2525233-2525254	gccagagctatggagtgtgacaatggtgtttgtgtccaatctatcaaacgccattatcacactaaatagctactggtag	tggagtgtgacaatggtgtttg	4.215
novelMiR_558	Line63	HVTMDV	chr1	+	141032122-141032194	141032166-141032184	acggctggagcgccgcgcggtgcactgtggggcggaagcagagagtcaccgctccgttagggccgccatcttg	gtcaccgctccgttagggc	1.68
novelMiR_559	Line63	HVTMDV	chr1	+	165879543-165879613	165879586-165879603	ggccgccattttgcagcgtcagtcgggcggcgaggcctccccggcagctgcgcagaggggccgcgctcgcg	gcagctgcgcagaggggc	1.27
novelMiR_56	Line63	HVTMDV	chr20	+	9710459-9710537	9710469-9710490	gggcacctcgaggactgtctaacctgagaatggtgaaacatgagggtcaatctcaggttcgtcagcccatgagatgcct	aggactgtctaacctgagaatg	1831.61
novelMiR_561	Line63	HVTMDV	chr15	+	11206067-11206143	11206113-11206133	ccttctctccctgatggctccgatggtgatggacatcaacccaaagcctctgagaagttgactgaggaggctgtttc	cctctgagaagttgactgagg	3.81
novelMiR_562	Line63	HVTMDV	chr17	+	8207749-8207825	8207759-8207779	agcactcagagtgattgatagcctgacattgcttagatataggcttgttgtgttgggctttttaattccccttaagt	gtgattgatagcctgacattg	3.81
novelMiR_564	Line63	HVTMDV	chr19	+	57154-57232	57164-57185	gcatgcagcacgagactggcaggactggcagtgagcgggagaaactgctgccggcccttccggctcaggagctgcaagc	cgagactggcaggactggcagt	1.68
novelMiR_565	Line63	HVTMDV	chr2	+	4036516-4036596	4036564-4036586	gaaacacccggatgccaccaaggctgtgatgagggaatgctgccttccttgcagcctcgtcaaattcggtgccacctctgt	ttgcagcctcgtcaaattcggtg	1.78
novelMiR_569	Line63	HVTMDV	chr25	+	2139765-2139845	2139775-2139797	tgtagctatgctgcatacgagtagaccctttctgactctgcctgtagtcgtaaaggggggacaatgtatgcaacagcaaag	ctgcatacgagtagaccctttct	4.65
novelMiR_57	Line63	HVTMDV	chr20	+	10344185-10344265	10344233-10344255	cctgcatgggtgaggccctcccgccgccgctgagcccggtgctgaggtcccggcggaggctgaggcctgctctcctcccct	cccggcggaggctgaggcctgct	4.935
novelMiR_571	Line63	HVTMDV	chr27	+	4535568-4535648	4535578-4535600	ctcgggcacgatgcaggaagaacaccttggcccgccggaagggcaggcatatgggcatcggtgagtgctgcatgtgaagcc	atgcaggaagaacaccttggccc	9.375
novelMiR_581	Line63	HVTMDV	chr9	+	4696139-4696217	4696186-4696207	ctgtcccccgccgaggacgacgtggcggcgctggcgttctccccgcgcctcccgcaccgcctgtacgccgcgcacgggg	cctcccgcaccgcctgtacgcc	2.03
novelMiR_582	Line63	HVTMDV	chr1	-	20872674-20872744	20872717-20872734	gcggcacgcggccgttggcgctgggctgcggcgcggcgcgagcggctcggcggccgagggagcctggcgcc	gccgttggcgctgggctg	1.52
novelMiR_588	Line63	HVTMDV	chr1	-	194478913-194478991	194478960-194478981	actgctgacaatgccagtggcaactgctgaaccatcagacacgttccagtccgtctccctgttgtgtctgtagaaccat	atgccagtggcaactgctgaac	17.79
novelMiR_596	Line63	HVTMDV	chr2	-	98604946-98605022	98604956-98604976	cccgtccgggtccctcgaggaggccgccggcgccggggtgggggcggcggcggcggcgggggggggcgccgccgagg	gcggcggcggcgggggggggc	8.39
novelMiR_597	Line63	HVTMDV	chr20	-	10004099-10004179	10004147-10004169	tgtgctctgcttcatcctcctcatcttcgtccttgccttctgcttgtaccgcaggaagaagaggggaggggagcagagcca	ttcatcctcctcatcttcgtcct	2.8
novelMiR_60	Line63	HVTMDV	chr22	+	4649546-4649622	4649592-4649612	cgtggcgggtgtgatggcgccgctgggcgtggggcccgcgcgggcgcccggggtgggcacgctgtacggcacgcagc	cccggggtgggcacgctgtac	6.14625
novelMiR_600	Line63	HVTMDV	chr27	-	4042313-4042393	4042361-4042383	tccgtgatgcatgactgatagaagctgagacctggggctgcacggagcccacgaggcgtgttggctctgcagggagcagct	atgactgatagaagctgagacct	45.74
novelMiR_601_1	Line63	HVTMDV	chr28	-	4923244-4923322	4923254-4923275	gaaggagccctcgtgcggtgcgttggtggtatagtggttagcatagctgccttccaagcagttgacccgggttcgattc	tgccttccaagcagttgacccg	42.7225
novelMiR_601_2	Line63	HVTMDV	chr3	-	81053707-81053785	81053717-81053738	ggtctttattttggcagctgcgttggtggtatagtggtgagcatagctgccttccaagcagttgacccgggttcgattc	tgccttccaagcagttgacccg	42.7225
novelMiR_605	Line63	HVTMDV	chr7	-	12626240-12626320	12626288-12626310	atgcaagtctgtccacagttactggtctgaaactgttcaggactgtagcagttgcagtattccctctgtggaagataaact	gtccacagttactggtctgaaac	1.52
novelMiR_606	Line63	HVTMDV	chr8	-	4658332-4658408	4658342-4658362	tgtgactgcctgtctgtgcctgctgtacaggtgagaggatgttctgcacagcaagtgtagacaggcagacacatgac	cacagcaagtgtagacaggca	3.235
novelMiR_61	Line63	HVTMDV	chr24	+	3360820-3360898	3360830-3360851	cccctctcaatccctgagaccctaacttgtgatgtttagcttttaaatccacgggttaggctcttgggagctgtgagtt	tccctgagaccctaacttgtga	1217.36
novelMiR_62	Line63	HVTMDV	chr25	+	2144083-2144161	2144130-2144151	aaaacctggggttgtgcaggctgaggtcagcctcaatgagactgattgaactgccatactctgacacacctggtgcctg	gaactgccatactctgacacac	2.7725
novelMiR_621_1	Line63	HVTMDV	chr16	-	615575-615653	615622-615643	gcggcctccccgccgcgcgcggccggcgggacggcgagccggccgtcccgcccgcgccagccgcggcgccggcggttcc	cgccgcgcgcggccggcgggac	11.72
novelMiR_628	Line63	HVTMDV	chr4	-	40107102-40107178	40107148-40107168	gacctgctctctaggccacgcacggaggacgtctgttcctcgagggccgtgtgcccgcctaggggaaagtccccgga	ctaggccacgcacggaggacg	18.79
novelMiR_644	Line63	HVTMDV	chr3	+	81789297-81789375	81789307-81789328	ggctacaacccagacactgtagcttttgtgccaatctctggttggaacggggacaacatgctggagcctagctctaacg	cagacactgtagcttttgtgcc	14.545
novelMiR_645	Line63	HVTMDV	chr32	+	8730-8808	8777-8798	gaaggtggggggggggaagggagggaggaaagcatcagttccctgtgcttccctctcccccttccccccccccccccac	cttccctctcccccttcccccc	3.3
novelMiR_650	Line63	HVTMDV	chr1	-	194478912-194478992	194478960-194478982	gactgctgacaatgccagtggcaactgctgaaccatcagacacgttccagtccgtctccctgttgtgtctgtagaaccatg	aatgccagtggcaactgctgaac	17.31
novelMiR_654	Line63	HVTMDV	chr3	-	2947398-2947468	2947441-2947458	ttggcgccctgccggtgctgtgtgcggccgccgccatttcgcgagagccgccccatgcctgcttcgggcag	gccggtgctgtgtgcggc	2.83
novelMiR_660_1	Line63	HVTMDV	chr1	+	84159525-84159603	84159572-84159593	agttgcgcgtgcacccagctcctcgttagtatagtggtgagtatccccgcctgtcacgcgggagaccggggttcgattc	cgcctgtcacgcgggagaccgg	54.72
novelMiR_660_2	Line63	HVTMDV	chr15	+	4536464-4536542	4536511-4536532	agaaactcgaaagcacctgtcctcgttagtatagtggtgagtatccccgcctgtcacgcgggagaccggggttcgattc	cgcctgtcacgcgggagaccgg	54.72
novelMiR_663_1	Line63	HVTMDV	chr11	+	1101375-1101447	1101419-1101437	acaggagcctggatagctcagttgggagagcatcagacttttaatctgagggtccagggttcaagcccctgtt	tctgagggtccagggttca	6.48
novelMiR_663_2	Line63	HVTMDV	chr11	-	1466423-1466495	1466467-1466485	agacttttaatctgagggtccagggttcaagcccctgttcaggcgccgctttatcctttatccttcaggcgcg	tctgagggtccagggttca	6.48
novelMiR_67	Line63	HVTMDV	chr3	+	43676612-43676686	43676657-43676676	cccttccggtcacacaggtgaaggtggagcagaagggcgaaagctcgcttgatcttgattttcagtacgaataca	cgcttgatcttgattttcag	11.6775
novelMiR_671	Line63	HVTMDV	chr22	+	2202454-2202524	2202497-2202514	acgtcacggacgcgccgttgagggcgggcgggcgcagcgcagcgccgcgtcgtgccgaggccgggcatggc	gccgcgtcgtgccgaggc	3.01
novelMiR_679	Line63	HVTMDV	chr33	+	675601-675677	675611-675631	tgctgccgccatcttgtcggctgttggtggccgccgccatccgcctccatccgccgccagcgccgtcgccgccgcac	atcttgtcggctgttggtggc	4.81
novelMiR_692	Line63	HVTMDV	chr1	-	101034203-101034279	101034249-101034269	ggcgcggcggcggcgactctggacgcgcgccgggcccttccgtggatcgccccagctgcggcgggcgccgctcgccc	cggcgactctggacgcgcgcc	3226.95
novelMiR_7_1	Line63	HVTMDV	chr1	+	105098036-105098108	105098080-105098098	ctctttaggccgcccggcggccggcagcccgttgccctggggcggcggcggcggcggggggggcagcagcgag	gcggcggcggcgggggggg	2.57
novelMiR_7_2	Line63	HVTMDV	chr13	+	11413160-11413232	11413204-11413222	cggctctccgccggcccctccgctcggcgacggcggcggtggtggcggcggcggcggggggggagccccggcc	gcggcggcggcgggggggg	2.57
novelMiR_7_3	Line63	HVTMDV	chr5	+	6967118-6967190	6967128-6967146	ggcgagggcggcggcggcggcggggggggaggaggggagaagcggagccgcccgggccgagcgccgggctccg	gcggcggcggcgggggggg	2.57
novelMiR_7_4	Line63	HVTMDV	chr27	-	4804552-4804624	4804596-4804614	gatcgcggcggcggcggcggcggggggggacctcggggggacgcagctccaaccgccgcccttcgccccccgc	gcggcggcggcgggggggg	2.57
novelMiR_707	Line63	HVTMDV	chr3	-	56965040-56965120	56965050-56965072	tttctgtttagcattactgctggaggtgtaatggatgttaacaccgccctccaagaagtgctgaagaccgcacttatccat	ctccaagaagtgctgaagaccgc	20.61
novelMiR_71	Line63	HVTMDV	chr3	+	81811330-81811408	81811377-81811398	ccgacgcggctcgaccgcgcgggaagcctcggccgacgagcaaccggcggacgaggcttcccgcgctgtcgtgccgcgc	cggacgaggcttcccgcgctgt	8.98625
novelMiR_712_1	Line63	HVTMDV	chr1	+	45718577-45718647	45718620-45718637	tggactgtacaggtcctcgttagtatagtggtaagtatccccgcctgtcacgcgggagaccggggttcgat	cctgtcacgcgggagacc	19.71
novelMiR_712_2	Line63	HVTMDV	chr1	+	84159531-84159601	84159574-84159591	gcgtgcacccagctcctcgttagtatagtggtgagtatccccgcctgtcacgcgggagaccggggttcgat	cctgtcacgcgggagacc	19.71
novelMiR_712_3	Line63	HVTMDV	chr15	+	4536470-4536540	4536513-4536530	tcgaaagcacctgtcctcgttagtatagtggtgagtatccccgcctgtcacgcgggagaccggggttcgat	cctgtcacgcgggagacc	19.71
novelMiR_712_4	Line63	HVTMDV	chr15	+	4537093-4537163	4537136-4537153	actgcccgtaccgtcctcgttagtatagtggtgagtatccccgcctgtcacgcgggagaccggggttcgat	cctgtcacgcgggagacc	19.71
novelMiR_72	Line63	HVTMDV	chr3	+	104524225-104524299	104524270-104524289	gtgggtgtccgggccgctggtggccgcgcgtgcgcagtggagcgcgggacagtgaggacttggtgcgctgcggag	gggacagtgaggacttggtg	2.8
novelMiR_73	Line63	HVTMDV	chr3	+	110315765-110315843	110315775-110315796	ttcgtggagcagggccacgtccgcgtcgggcccgaggtggtcaccgaccccgcgctgctcgtgccccgcgccatggagg	agggccacgtccgcgtcgggcc	5.775
novelMiR_732	Line63	HVTMDV	chr23	+	2080031-2080103	2080041-2080059	caggcgggtggccgcggcggtttgggctgcgcctgtcagcgcggcggcgggatggcggcgctgtacgcctgca	gccgcggcggtttgggctg	2.89
novelMiR_735	Line63	HVTMDV	chr25	+	2081401-2081479	2081448-2081469	gcgcgggggcgcaagatggcggcgggcgctgagcgctgtgctcacagctggccaaggacctcctgcacccctccccgga	ctggccaaggacctcctgcacc	9.46
novelMiR_74	Line63	HVTMDV	chr32	+	15521-15599	15568-15589	tctttgtgcagagcaggagcactgggtgacgaggagcctcgcacagctctggctgctcagtgctctgctcggtgctcgg	tctggctgctcagtgctctgct	2.845
novelMiR_745	Line63	HVTMDV	chr3	+	45728214-45728294	45728262-45728284	gaaaatgttgccacggtctgaaggaaaaggttgattgtatctttttcctacatgaagttggcaggacatcatctgaacgag	tacatgaagttggcaggacatca	4.21
novelMiR_756	Line63	HVTMDV	chr5	+	43924580-43924660	43924590-43924612	gactattacactgtttgggctggccagtttttcatgcatgcagcttgacaattgagcacagtcagacatttgtattaaaag	ctgtttgggctggccagtttttc	2.1
novelMiR_76	Line63	HVTMDV	chr33	+	1025350-1025428	1025360-1025381	atctgtggtttaggtagtttcatgttgttgggattggcttttagctcggcaacaagaaactgccttaattacgtcagtt	taggtagtttcatgttgttggg	700.846
novelMiR_763	Line63	HVTMDV	chrZ	+	24025737-24025807	24025780-24025797	ggccggaaaccggcgccgcctcgtcgtgccccgagcgggcgcagcgggcgttggcgtaggccgcagctcct	gcgggcgttggcgtaggc	2.1
novelMiR_765	Line63	HVTMDV	chrZ	+	55848764-55848838	55848774-55848793	gtccctgctcaggtccctgtttgggcgccaactgtcatgagttagcaacacgacacagggttctcatgcaaggaa	aggtccctgtttgggcgcca	2.63
novelMiR_77	Line63	HVTMDV	chr33	+	1093253-1093331	1093263-1093284	cccctatatgtaccctgtagactcgaatttgtgtgagcgtctccgagtcgcaaattcgtctctaggggaatatatgggc	taccctgtagactcgaatttgt	1080.54
novelMiR_771	Line63	HVTMDV	chr1	-	177088309-177088387	177088319-177088340	agaacttttcttagtcagagccagcttgttacaagcttgtagccagtttgtagcaagctggctctgactaagaggactt	ttgtagcaagctggctctgact	4.99
novelMiR_78	Line63	HVTMDV	chr33	+	1171905-1171983	1171952-1171973	gcccgggccgaggttctgtcctacactccggctgtggctatgggcagtcagtgcatcacagaacttggtcccgggagct	tcagtgcatcacagaacttggt	674.831
novelMiR_783	Line63	HVTMDV	chr18	-	10961658-10961734	10961668-10961688	acgggggcggggtcgaagagcagggccgggctcttagccactctcctggggctgccctcgacccagaagcttctctt	tggggctgccctcgacccaga	1.31
novelMiR_786	Line63	HVTMDV	chr21	-	1677812-1677886	1677857-1677876	cacagaccgcggtgcagacgagcagagctgcgtctgctgtgctccgctggctctgcagccttggaagtaatttgt	ggtgcagacgagcagagctg	1.31
novelMiR_8_1	Line63	HVTMDV	chr1	+	132055527-132055607	132055575-132055597	agctaagcagggtcgggcctggttagtacttggatgggagacctcctgggaataccgggtgctgtaggctttattttttta	ggaataccgggtgctgtaggctt	6115.76
novelMiR_8_2	Line63	HVTMDV	chr6	+	8612884-8612964	8612894-8612916	agacctcctgggaataccgggtgctgtaggcttgcccagagaggtggtggagtcaccgagcctggtggtgttcaaagagca	ggaataccgggtgctgtaggctt	5722.72
novelMiR_8_3	Line63	HVTMDV	chr9	+	3369768-3369848	3369816-3369838	agctaagcagggtcgggcctggttagtacttggatgggagacctcctgggaataccgggtgctgtaggcttttgctgtatt	ggaataccgggtgctgtaggctt	6291.05
novelMiR_8_4	Line63	HVTMDV	chr9	-	942130-942210	942140-942162	gctaagcaggggtcgggcctggttagtacttggatgggagacctcctgggaataccgggtgctgtaggcttttgctcccac	ggaataccgggtgctgtaggctt	6291.05
novelMiR_80	Line63	HVTMDV	chr4	+	2134502-2134578	2134512-2134532	ttatgccacctgtgtttctcagcctacagaccacatgtgtgtcttgagttcaggcacaggagctgtctgctcagcag	tgtgtttctcagcctacagac	5.23875
novelMiR_802	Line63	HVTMDV	chr5	-	24588520-24588590	24588530-24588547	gggaaggagggcggggccgccgccgccgcccgcgaggggagaggggcgcgatggcggtctgcgcgccttcc	gggcgcgatggcggtctg	1.31
novelMiR_804	Line63	HVTMDV	chr6	-	6680455-6680525	6680465-6680482	cgataaggacttgtgccctggcggtgtgctgcgagaagcagcgatggccgagtggttaaggcgttggactt	atggccgagtggttaagg	13.14
novelMiR_810	Line63	HVTMDV	chr9	-	9249502-9249572	9249545-9249562	gggccgcggcgctgggctggccgggagcctggcggcggcggcggcggctccggggatggtccacgcactgg	gctgggctggccgggagc	1.31
novelMiR_84	Line63	HVTMDV	chr4	+	46643772-46643842	46643815-46643832	atgaacctcaatgctgttcacatcctgacacgccgtgacgagcgctgtcgagctgaggacggccggccccg	gctgtcgagctgaggacg	18.7075
novelMiR_86	Line63	HVTMDV	chr4	+	83757412-83757482	83757422-83757439	gagcgagcgcgggcttctgtctcggagccacgccgcgcggctcctggttgccgacccttcagtgcccacga	gggcttctgtctcggagc	1.425
novelMiR_87	Line63	HVTMDV	chr5	+	85799-85877	85846-85867	ctgggacggggctgggatccaggacctgctgcgggcattggaagtgttttgggtgccagccccgttgcggtgcatcatc	tttgggtgccagccccgttgcg	2.54
novelMiR_88	Line63	HVTMDV	chr5	+	2606367-2606437	2606377-2606394	ggtaagggaagtcggcaagccggatccgtaacttcgggataaggattggctatgctaataatgaaggcaaa	gtcggcaagccggatccg	6.86
novelMiR_89	Line63	HVTMDV	chr5	+	9733233-9733311	9733243-9733264	ttgtcttaatgccgagactagagtcacgtctggacagtgcctgttgtcccgatgtgctagagtactcgaatagtaacca	gccgagactagagtcacgtctg	24.2888
novelMiR_9	Line63	HVTMDV	chr1	+	133682279-133682357	133682326-133682347	acatggggaggttagtgcgcggtaagctagggtgtgagctgacagcacgctagctgctctgcactgactgcccctgtgg	cgctagctgctctgcactgact	20.2838
novelMiR_90	Line63	HVTMDV	chr5	+	13116499-13116575	13116509-13116529	ttgcttttggatgcactgttcgtaacctgttagcagtgtaattctgttaacgggttccattccggtgctacatgata	atgcactgttcgtaacctgtt	39.3275
novelMiR_92	Line63	HVTMDV	chr5	+	18454511-18454589	18454558-18454579	cggggccgagtcagtgggacgggggcgcgcccagccggcaggtgcggctggcgcgcgtccgtcctgggcgtggggaagc	ctggcgcgcgtccgtcctgggc	13.2888
novelMiR_93	Line63	HVTMDV	chr5	+	21516901-21516977	21516911-21516931	cttcgcgaatctttttgcggtctgggcttgctgtacataactacctacccgggaagcccttaccccaaaaagcattc	ctttttgcggtctgggcttgc	10.6788
novelMiR_95	Line63	HVTMDV	chr5	+	28220536-28220606	28220546-28220563	ccccgcccgccgcccccctcgggcgggccggggccgcaggtgcgccctggggcggcggggggcggcccggg	cgcccccctcgggcgggc	117.597
novelMiR_97_1	Line63	HVTMDV	chr5	+	57721815-57721891	57721861-57721881	gctgccgggcgcggtggcgcacgcctgtagtcccagctactcgggaggctgagcccgccggatcgcttgagcccagg	ggctgagcccgccggatcgct	417.285
novelMiR_97_2	Line63	HVTMDV	chr5	-	57827562-57827638	57827572-57827592	gctgccgggcgcggtggcgcacgcctgtagtcccagctactcgggaggctgagcccgccggatcgcttgagcccagg	ggctgagcccgccggatcgct	417.285
1Transcript per million
