# Supplementary material for: Epigenetic Factor MicroRNAs Likely Mediate Vaccine Protection Efficacy against Lymphomas in Response to Tumor Virus Infection in Chickens through Target Gene Involved Signaling Pathways
Source: Vet Sci. 2024 Mar 22;11(4):139. doi: 10.3390/vetsci11040139 (PMC11053969; doi:10.3390/vetsci11040139)
Supplement: Supplementary file 1 [file vetsci-11-00139-s001.zip › Table S3. Line 63 miRNA Profile in response to Rispens vaccination and MDV challenge .xlsx]

## Sheet: Line63RisMDV miRNA Profile
miR_ID	Line	Treatment	Chr	Strand	HairPin_loci	Mature_loci	Sequence	Mature.miR	TPM
gga-let-7a-2	Line63	RispMDV	chr24	+	3343190-3343268	3343200-3343221	gcatccaggttgaggtagtaggttgtatagtttagaattacaccaagggagataactgtacaacctcctagctttcctt	tgaggtagtaggttgtatagtt	11663.6
gga-let-7c	Line63	RispMDV	chr1	+	99018794-99018872	99018804-99018825	gcatccgggttgaggtagtaggttgtatggtttagagttacaccctgggagttaactgtacaaccttctagctttcctt	tgaggtagtaggttgtatggtt	1018.01
gga-let-7j	Line63	RispMDV	chr26	-	1639978-1640056	1639988-1640009	cacaaagccagggaatcacaccagacctctgtactgctctgtggaggtgaggtagtaggttgtatagtttggtgggagg	tgaggtagtaggttgtatagtt	11671
gga-mir-100	Line63	RispMDV	chr24	+	3335099-3335177	3335109-3335130	tgttgccacaaacccgtagatccgaacttgtggtcatattccacacaagcttgtatctataggtatgtgtctgtctggc	aacccgtagatccgaacttgtg	2487.92
gga-mir-101-1	Line63	RispMDV	chrZ	+	27510655-27510731	27510701-27510721	ctatcctttttcggttatcatggtaccggtgctgtatacgtgaaaggtacagtactgtgataactgaagaatggtgg	gtacagtactgtgataactga	7424.92
gga-mir-101-2	Line63	RispMDV	chr8	-	28360428-28360504	28360438-28360458	ctgccctggctcagttatcacagtgctgatgctgtctcttgtaaaggtacagtactgtgataactgaaggatggcag	gtacagtactgtgataactga	7424.92
gga-mir-103-1	Line63	RispMDV	chr13	+	4689829-4689909	4689877-4689899	ttgctgccttcggcttctttacagtgctgccttgttgcatatggatcaagcagcattgtacagggctatgaaggcactgag	agcagcattgtacagggctatga	5237.95
gga-mir-103-2	Line63	RispMDV	chr4	-	89095068-89095148	89095078-89095100	tctgtgctttcagcttctttacagtgctgccttgttgcgttcatgtcaagcagcattgtacagggctatgaaagaacagag	agcagcattgtacagggctatga	5238.63
gga-mir-106	Line63	RispMDV	chr4	-	3995148-3995228	3995196-3995218	tgagttgtgcaaaagtgcttacagtgcaggtagagctcagcacctactgcagtataagcacttctggcatgaccgtggcga	aaaagtgcttacagtgcaggtag	498.211
gga-mir-107	Line63	RispMDV	chr6	-	19401516-19401594	19401526-19401547	ctttgctttcagcttctttacagtgttgccttgtggcatggagttcaagcagcattgtacagggctatcaaagcatgga	agcagcattgtacagggctatc	997.176
gga-mir-10a	Line63	RispMDV	chr27	+	3834167-3834245	3834177-3834198	cttctatatgtaccctgtagatccgaatttgtgtaaaggaagttgggtcacaaattcgtatctaggggaatatgtagtt	taccctgtagatccgaatttgt	11609
gga-mir-10b	Line63	RispMDV	chr7	-	16343605-16343683	16343652-16343673	tgtctatatataccctgtagaaccgaatttgtgtgatattcatatagtcacagattcgattctaggggaatatatggtc	taccctgtagaaccgaatttgt	34942.4
gga-mir-122-1	Line63	RispMDV	chrZ	+	761119-761197	761129-761150	gccagagctgtggagtgtgacaatggtgtttgtgtccaatctatcaaacgccattatcacactaaatagctactggtag	tggagtgtgacaatggtgtttg	10.9375
gga-mir-125b-2	Line63	RispMDV	chr1	+	99051085-99051163	99051095-99051116	cttttcctagtccctgagaccctaacttgtgaggttttgtagcaacaatcacaagtcaggctcttgggacctaggcgga	tccctgagaccctaacttgtga	1578.14
gga-mir-126	Line63	RispMDV	chr17	-	8233317-8233393	8233363-8233383	ggtgacggcccattattacttttggtacgcgctgtgacacttcaaactcgtaccgtgagtaataatgcgctgtggtc	cattattacttttggtacgcg	5133.61
gga-mir-128-1	Line63	RispMDV	chr7	+	30766326-30766402	30766372-30766392	gctgttgaattcggggccgtaacactgtctgagaggtttatatttctcacagtgaaccggtctctttttcagctgct	tcacagtgaaccggtctcttt	5445.46
gga-mir-128-2	Line63	RispMDV	chr2	+	45670118-45670194	45670164-45670184	agctggaaggggggccgttacactgtaagagagtgagtagcaggtctcacagtgaaccggtctcttttcctgctgtg	tcacagtgaaccggtctcttt	5385.54
gga-mir-1306	Line63	RispMDV	chr15	+	1294130-1294208	1294177-1294198	acagcctccaccacctcccctgcaaacgtccagtgacgcagaggtaatggacgttggctctggtggtgatggacagtca	tggacgttggctctggtggtga	8.82
gga-mir-130a	Line63	RispMDV	chr15	-	407970-408044	407980-407999	tgtccagagccctttttctgttgtactactggcaattatgatgagcagtgcaatattaaaagggcattggctggc	cagtgcaatattaaaagggc	283.599
gga-mir-130b	Line63	RispMDV	chr15	-	399145-399223	399155-399176	gggctgcccctctttccctgttgcactactgtcacggtcgcagcgagcagtgcaataatgaaagggcgtcagtgcgccg	cagtgcaataatgaaagggcgt	450.304
gga-mir-130c	Line63	RispMDV	chr19	-	7202983-7203061	7202993-7203014	tgtccagcgccctttttatgttgtactactagtgatcatacacaaagcagtgcaatgttaaaagggcattggccagcag	cagtgcaatgttaaaagggcat	591.564
gga-mir-1329	Line63	RispMDV	chr3	+	97355540-97355620	97355550-97355572	ttgtagagatacagtgatcacgttacgatggatttctcaagtaacaacctcgtagcttgatcacgatatccctatgacttg	acagtgatcacgttacgatggat	17.62
gga-mir-133a-1	Line63	RispMDV	chr2	-	102812737-102812817	102812747-102812769	tgctttgctaaagctggtaaaatggaaccaaatcacctcttcaatggatttggtccccttcaaccagctgtagctatgcat	tttggtccccttcaaccagctgt	2409.55
gga-mir-133a-2	Line63	RispMDV	chr20	+	8326974-8327054	8327022-8327044	tgctttgctaaagctggtaaaatggaaccaaatcaactgttcaatggatttggtccccttcaaccagctgtagctgtgcat	tttggtccccttcaaccagctgt	2409.55
gga-mir-133b	Line63	RispMDV	chr3	-	108040391-108040467	108040401-108040421	tctgctctggctggtcaaacggaaccaagcccgtcttcttcggaggtttggtccccttcaaccagctatagcagtgt	tttggtccccttcaaccagct	19.0025
gga-mir-133c	Line63	RispMDV	chr23	+	4357164-4357242	4357211-4357232	tgccttcctggggctggtaaaaaggaaccagatcaactacaactggatttggtccccttcaaccagctgcagtggggca	tttggtccccttcaaccagctg	251.958
gga-mir-135a-1	Line63	RispMDV	chr12	-	2999000-2999080	2999048-2999070	cactgtcctgtatggctttttattcctatgtgattatacatcccgcttcatatagggattgaagccgtgcaaggcgctggg	tatggctttttattcctatgtga	6.1075
gga-mir-135a-2	Line63	RispMDV	chr1	+	46334597-46334677	46334607-46334629	tctagtgttttatggctttttattcctatgtgatagtaataaagtctcatgtagggatggaagccatgaaatacattgtga	tatggctttttattcctatgtga	6.1075
gga-mir-135a-3	Line63	RispMDV	chr26	-	2124013-2124093	2124061-2124083	tgctgtggtctatggctttttattcctatgtgattgcttttcctaactcatgtagggcgaaaagccatgggctactcaggg	tatggctttttattcctatgtga	6.1075
gga-mir-138-1	Line63	RispMDV	chr2	-	40874175-40874255	40874223-40874245	gccgtgcagcagctggtgttgtgaatcaggccgtcaccagtcggagaacggctacttcacaacaccagggtggcactgcac	agctggtgttgtgaatcaggccg	248.403
gga-mir-138-2	Line63	RispMDV	chr11	-	2104529-2104609	2104577-2104599	ttgttgctgcagctggtgttgtgaatcaggccgacggcaagcgcttcctactatccggctatttcactacaccagggttgc	agctggtgttgtgaatcaggccg	248.403
gga-mir-140	Line63	RispMDV	chr11	+	19310314-19310392	19310361-19310382	gtcctgccagtggttttaccctatggtaggttacgtcatgctgttctaccacagggtagaaccacggacgggatgccgg	accacagggtagaaccacggac	3881.43
gga-mir-1416	Line63	RispMDV	chrZ	+	34922637-34922713	34922647-34922667	tgatactttttccttaactcatgccgctgtgcctttatattttatttcacaattgtatgagttgagtacagagtatc	tccttaactcatgccgctgtg	160.886
gga-mir-142	Line63	RispMDV	chr19	-	510419-510495	510465-510485	tgcagtcacccataaagtagaaagcactactaaacagcactgcagggtgtagtgtttcctactttatggatgagtgt	cataaagtagaaagcactact	10284.4
gga-mir-144	Line63	RispMDV	chr19	-	5863189-5863269	5863237-5863259	gccctgggctggatatcatcatatactgtaagttcactatgagacactacagtatagatgatgtactcccctgggctgcac	ggatatcatcatatactgtaagt	34.5538
gga-mir-1451	Line63	RispMDV	chr3	+	76267747-76267825	76267757-76267778	agctgctgcctcgcacaggagcaagttaccgcgttcagctcgcctgccgtaactcgctgctgtgagaggcagcggctcc	tcgcacaggagcaagttaccgc	85.1188
gga-mir-1456	Line63	RispMDV	chrZ	-	44897368-44897446	44897415-44897436	ccgaacagggaaaggacggaggcggcccgcgcggggtcgttcagtcggggtcgtcgccgtcccttccccgttcgacccg	aaaggacggaggcggcccgcgc	135.911
gga-mir-1456*	Line63	RispMDV	chrZ	-	44897405-44897483	44897415-44897436	gccctgtggggttgcctcgagtcagatggagcctgggccgaacagggaaaggacggaggcggcccgcgcggggtcgttc	aaaggacggaggcggcccgcgc	135.911
gga-mir-1467-1	Line63	RispMDV	chr2	-	136001008-136001086	136001055-136001076	caggttgttttctcagctacatcggtgtaaatccagggcaattctactgaggttcacaccagagtaactgggatcagaa	tctcagctacatcggtgtaaat	4.28
gga-mir-146a	Line63	RispMDV	chr13	-	7795780-7795860	7795828-7795850	tcctcagctttgagaactgaattccatgggttgtaattgaatcctttgtcagacccatggggctcagttcttcagcttgga	tgagaactgaattccatgggttg	4688.8
gga-mir-146b	Line63	RispMDV	chr6	+	23143394-23143474	23143404-23143426	tgcttggctttgagaactgaattccataggcgttaaagcatccaaaaatgccctatggattcagttctgcagttgggcagc	tgagaactgaattccataggcgt	487.072
gga-mir-146c	Line63	RispMDV	chr4	-	89315847-89315927	89315895-89315917	ttcccagctctgagaactgaattccatggactggtttcaattccatgcgttcagtccatggtattcagttctctagcttgg	tgagaactgaattccatggactg	6379.88
gga-mir-148a	Line63	RispMDV	chr2	-	32178247-32178325	32178257-32178278	tcctgaagcaaagttctgtgacactcagactctggttacgatagcagtcagtgcactacagaactttgtctccgggggc	tcagtgcactacagaactttgt	48505.3
gga-mir-153	Line63	RispMDV	chr2	-	8846568-8846646	8846578-8846599	ttgccagtgtcatttttgtgatgttgcagctagtaatatgagcccagttgcatagtcacaaaagtgatcattggaaact	ttgcatagtcacaaaagtgatc	56.445
gga-mir-155	Line63	RispMDV	chr1	+	102485091-102485171	102485101-102485123	ctgtatgttgttaatgctaatcgtgataggggtttttacctctgaatgactcctacatgttagcattaacactgtaccatg	ttaatgctaatcgtgataggggt	898.33
gga-mir-1551	Line63	RispMDV	chr14	+	5241012-5241092	5241022-5241044	ttactatagctagcagcaaaaagaacttcagatgtgattaacttggagctctgagtttgtgttgctgctttcttagtgctc	tagcagcaaaaagaacttcagat	5.0525
gga-mir-1559	Line63	RispMDV	chr7	-	1341236-1341314	1341283-1341304	ctagactcctttcgatgcttgtatgctactcccaagaatgctaacaggagttacatgtatgcatcgagcagagactata	ttcgatgcttgtatgctactcc	637.729
gga-mir-1560	Line63	RispMDV	chr11	-	18874330-18874410	18874378-18874400	cgtgggggtggcggcgcgagcagagaggcgctgccgtgtccaaagcagcatctctggacgcgctcgttccttctgcgtggc	gcggcgcgagcagagaggcgctg	5.77875
gga-mir-1592	Line63	RispMDV	chr19	-	9392609-9392689	9392657-9392679	agctgcttggcactgcctcagacaacgggtgtgctttcctttcacacacatctgctgctgagcgctgccaggggcctgtgg	cactgcctcagacaacgggtgtg	1.18
gga-mir-1592*	Line63	RispMDV	chr19	-	9392647-9392727	9392657-9392679	tggggcacagcagtgactgcagggacctgtgccgccccagctgcttggcactgcctcagacaacgggtgtgctttcctttc	cactgcctcagacaacgggtgtg	1.18
gga-mir-15a	Line63	RispMDV	chr1	-	169399196-169399272	169399242-169399262	tggcataacgtagcagcacataatggtttgtgggttttgaaaaggtgcaggccatattgtgctgcctcaaaaataca	tagcagcacataatggtttgt	1151.03
gga-mir-15b	Line63	RispMDV	chr9	-	22277081-22277155	22277126-22277145	taaagtactctagcagcacatcatggtttgcatgctgtagtgaagatgcgaatcattatttgctgctttagaaat	tagcagcacatcatggtttg	888.601
gga-mir-15c	Line63	RispMDV	chr4	-	4071808-4071886	4071855-4071876	tgaggagatgtagcagcacatcatggtttgtagggacaaggagatacagaccattctgggctgcctcattacctcaagg	tagcagcacatcatggtttgta	7042.41
gga-mir-16-1	Line63	RispMDV	chr1	-	169399053-169399131	169399100-169399121	tgtcatactctagcagcacgtaaatattggtgttaaaactgtaaatatctccagtattaactgtgctgctgaagtaagg	tagcagcacgtaaatattggtg	2984.17
gga-mir-16-2	Line63	RispMDV	chr9	-	22276907-22276985	22276954-22276975	tgttccgccctagcagcacgtaaatattggtgtagtaaaataaaccttaaaccccaatattattgtgctgcttaagcgt	tagcagcacgtaaatattggtg	2984.22
gga-mir-1636	Line63	RispMDV	chr15	+	4735881-4735959	4735891-4735912	atccatctgctgccccgtcactcctgataccgctgtgctggtaaggtgcaggtgatggcggggctgccggtgtgccatg	tgccccgtcactcctgataccg	3.04
gga-mir-1651	Line63	RispMDV	chr1	+	539158-539236	539205-539226	agggggtggaagctaagactgataaaagcaagcaaattatttacagtttgcttttgttggcctctgctgccgggtcctg	ttgcttttgttggcctctgctg	2.885
gga-mir-1655	Line63	RispMDV	chr8	+	7519313-7519391	7519323-7519344	caacactgtgtcagctggtcttgggtaaatgctattgttcctgcagtatttacccatggtgggctgatacagtgctgga	tcagctggtcttgggtaaatgc	5.18625
gga-mir-1662	Line63	RispMDV	chr2	+	1839178-1839256	1839188-1839209	ctctatgggtttgacatcatcatacttgggatgtatgacacaaagtcccaagcaggctgatgtcaggcccaagatggct	ttgacatcatcatacttgggat	211.916
gga-mir-1667	Line63	RispMDV	chr24	-	5291928-5292006	5291938-5291959	aggttgtaagagattctgacacaatgtttagagattgagacagaatctaacatgatgtcaggatttcccagaacctgct	taacatgatgtcaggatttccc	3.0825
gga-mir-1677	Line63	RispMDV	chr3	+	74231857-74231935	74231904-74231925	gcttagggtctgatcctgcaccgctgaagtcaatggaagttttgtcattgacttcagtaggagcaggatttgaacctca	ttgacttcagtaggagcaggat	18.3612
gga-mir-1698-1	Line63	RispMDV	chr19	-	640948-641028	640958-640980	ctccggccgccggctgcagggatgctcctgccctccgccgagcactggcgaggctgcggcaatccctgcgccggcgcccgg	cgaggctgcggcaatccctgcgc	2.11
gga-mir-16c	Line63	RispMDV	chr4	-	4071443-4071521	4071490-4071511	agcagtgctctagcagcacgtaaatactggagtgggggatcgcctgttgctctccagtattgcattgctgctttagtga	tagcagcacgtaaatactggag	407.873
gga-mir-16c*	Line63	RispMDV	chr4	-	4071480-4071558	4071490-4071511	gaggctgtggggagatgcacggggctggagagctgtcagcagtgctctagcagcacgtaaatactggagtgggggatcg	tagcagcacgtaaatactggag	407.873
gga-mir-17	Line63	RispMDV	chr1	-	148023975-148024055	148024023-148024045	agagtaatgtcaaagtgcttacagtgcaggtagtgatatatagaacctactgcagtgaaggcacttgtagcattatgttga	caaagtgcttacagtgcaggtag	590.435
gga-mir-1712	Line63	RispMDV	chr3	-	79500136-79500214	79500146-79500167	tgcccttctggctccagtcttaactacaggcaatgctgacattctccttcagttatcagtggagtttggagtgctagag	ttcagttatcagtggagtttgg	1.57
gga-mir-1716	Line63	RispMDV	chr5	-	57845132-57845210	57845179-57845200	tgccgcagagcggggcggctgtgagctgagctgcacggtgacggcccggcttcctgccgccctggctgcgagctggaaa	cggggcggctgtgagctgagct	5.2425
gga-mir-1729	Line63	RispMDV	chr15	+	762733-762811	762780-762801	tcctgcatcccttactcacatgagtagtcgtatctatttcagtgggactactcggtgagtaaggatagcaggattggga	ctactcggtgagtaaggatagc	88.9
gga-mir-1729*	Line63	RispMDV	chr15	+	762770-762848	762780-762801	ttcagtgggactactcggtgagtaaggatagcaggattgggaccactacctgtaactctgaagtggaccttctgtagga	ctactcggtgagtaaggatagc	88.9
gga-mir-1731	Line63	RispMDV	chr12	-	10660978-10661058	10661026-10661048	gaagccgggtacttgactgcaggcactgctgctctgttccagattggcagttccttggtcttgtccttgtctccagttcct	acttgactgcaggcactgctgct	2.97
gga-mir-1736	Line63	RispMDV	chr1	-	139198645-139198723	139198655-139198676	tgagggcaattcctgataggtgctgagcaccatctagctgcaaagtcagcaccttcggaactgtcctcaaccttgtctg	agcaccttcggaactgtcctca	8.6975
gga-mir-1747	Line63	RispMDV	chr2	-	61829371-61829451	61829419-61829441	cagggtgctgtgcacttgaatggagttctgggtgttctcatggatcctgaatcccttcaagtggacaaaacgttgggcatt	tgcacttgaatggagttctgggt	1.18
gga-mir-1756a	Line63	RispMDV	chrZ	-	62791847-62791925	62791857-62791878	atctcagctggtgtaagtcagcagagctccactgacattattagtgctccagtgattcacaccagctgtgaatctggtc	tccagtgattcacaccagctgt	6.0925
gga-mir-1769	Line63	RispMDV	chr15	+	2239908-2239986	2239955-2239976	tggtgtggccttcaggcttttctcacacctgttgagctctgcagtcaagtgtgaaatctgcctgaaagtcattccaaca	agtgtgaaatctgcctgaaagt	13.7175
gga-mir-1781	Line63	RispMDV	chr14	-	3325517-3325593	3325527-3325547	gcgtgtttaacagctgagtgatttaaagcaatcaaattcctttggctttaaatcatgcagctgttgaacaagctctt	tttaaatcatgcagctgttga	6.315
gga-mir-1782	Line63	RispMDV	chr2	+	68751337-68751413	68751383-68751403	ggattctagcccttctccaaatgaatttttaatagaaaataattaaacattcattggagcagggacaggagcccagg	acattcattggagcagggaca	1.77
gga-mir-1786	Line63	RispMDV	chr14	+	7768605-7768681	7768651-7768671	tctaattccttaacacaacaggaaacaaattcagcattaaaatatgattcttttctgctgtgttactgaattaaaag	attcttttctgctgtgttact	10.28
gga-mir-1788	Line63	RispMDV	chr7	+	22479327-22479403	22479373-22479393	gtgtcccgggcttgttttccgttgcctgcggtgtgttgcagtgactcaggcagcgaaagcaagtctgggaggctgtg	caggcagcgaaagcaagtctg	11.6687
gga-mir-1798	Line63	RispMDV	chr20	-	9880679-9880755	9880725-9880745	ttattcagttaacgtgacactttagaaaacctgtaatgctataagtggttttcagaagtgtagcgtttatgggataa	aacgtgacactttagaaaacc	4.09625
gga-mir-181a-1	Line63	RispMDV	chr8	+	2005178-2005258	2005188-2005210	tgcttcagtgaacattcaacgctgtcggtgagtttggaatttaagtgaaaaccatcgaccgttgattgtaccctccagcta	aacattcaacgctgtcggtgagt	28126.9
gga-mir-181a-2	Line63	RispMDV	chr17	+	9982145-9982225	9982155-9982177	agcttcagtgaacattcaacgctgtcggtgagtttgagaactaagaaaaaccatcgaccgttgactgtaccttgaggttta	aacattcaacgctgtcggtgagt	28126.9
gga-mir-181b-1	Line63	RispMDV	chr8	+	2005362-2005442	2005372-2005394	ggtcacaatcaacattcattgctgtcggtgggtttaactatgtggacaagctcactgaacaatgaatgcaactgtggcccc	aacattcattgctgtcggtgggt	2741.71
gga-mir-181b-2	Line63	RispMDV	chr17	+	9983777-9983857	9983787-9983809	ggctgcaatcaacattcattgctgtcggtgggttttcattgctatcaactcactgatcaatgaatgcaaactgcggaccag	aacattcattgctgtcggtgggt	2741.71
gga-mir-183	Line63	RispMDV	chr1	-	844375-844455	844423-844445	ctgttctgtgtatggcactggtagaattcactgtgcaaccccgcggtcagtgaattaccatagggccataaacagagcaga	tatggcactggtagaattcactg	11.71
gga-mir-184	Line63	RispMDV	chr10	+	19996775-19996853	19996822-19996843	ctcacccccttatcacttttccagcccagcttcttcgctctgactgttggacggagaactgataagggtgtgcgggtgg	tggacggagaactgataagggt	287.696
gga-mir-187	Line63	RispMDV	chr2	+	83889621-83889697	83889667-83889687	tgagacctccggctacaacacaggacatgggagcttttctgaaccctcgtgtcttgtgttgcagccagaggggcaca	tcgtgtcttgtgttgcagcca	28.6412
gga-mir-18a	Line63	RispMDV	chr1	-	148023828-148023908	148023876-148023898	ctttttgtactaaggtgcatctagtgcagatagtgaagtagattagcatctactgccctaagtgctccttctggcataaga	taaggtgcatctagtgcagatag	134.776
gga-mir-18b	Line63	RispMDV	chr4	-	3995025-3995099	3995070-3995089	gtccttgtgttaaggtgcatctagtgcagttagtgacgtagcgtagaatctactgccctaaatgctccttctggc	taaggtgcatctagtgcagt	169.6
gga-mir-190a	Line63	RispMDV	chr10	-	4206001-4206081	4206049-4206071	ggactctgtgtgatatgtttgatatattaggttgttatttaatccaactatatatcaaacatattcctacagtgtcctgcc	tgatatgtttgatatattaggtt	5.68125
gga-mir-193b	Line63	RispMDV	chr14	+	764299-764377	764346-764367	gttccagagtcggggttttgggggcgagatgagcttatgttttatccaactggcccacaaagtcccgcttttggtggtc	aactggcccacaaagtcccgct	28.6663
gga-mir-194	Line63	RispMDV	chr3	+	18822856-18822936	18822866-18822888	tgctctcatatgtaacagcaactccatgtggactacactgacttccagtggagatgctgttacttttgatagcggctcaaa	tgtaacagcaactccatgtggac	3.90125
gga-mir-196-1	Line63	RispMDV	chr27	+	3775049-3775127	3775059-3775080	ctctgtgaattaggtagtttcatgttgttgggctttaaattttaaacacaagaacatcaaactacctgatttactccag	taggtagtttcatgttgttggg	552.159
gga-mir-196-2	Line63	RispMDV	chr2	-	32707484-32707562	32707531-32707552	ctctgtggtttaggtagtttcatgttgttggggctccacctttctctctacagcacgaaactgccttaattacttcagt	taggtagtttcatgttgttggg	551.199
gga-mir-199-1	Line63	RispMDV	chr17	+	5571586-5571662	5571632-5571652	ccgtctgcccagtgttcagactacctgttcaggactacgagattgtacagtagtctgcacattggttaggctgtgct	acagtagtctgcacattggtt	15251.7
gga-mir-199-2	Line63	RispMDV	chr8	+	4652485-4652561	4652531-4652551	ccgtcgccccagtgttcagactacctgttcaggacaatgctgttgtacagtagtctgcacattggttagactgggca	acagtagtctgcacattggtt	15251.7
gga-mir-19a	Line63	RispMDV	chr1	-	148023685-148023765	148023695-148023717	gcagtcttctgttagttttgcatagttgcactacaggaagaatgtagttgtgcaaatctatgcaaaactgatggtggcctg	tgtgcaaatctatgcaaaactga	451.194
gga-mir-19b	Line63	RispMDV	chr1	-	148023378-148023456	148023388-148023409	tctctggttagttttgcaggtttgcatccagctgtatgatactctgctgtgcaaatccatgcaaaactgactgtggcag	tgtgcaaatccatgcaaaactg	1718.44
gga-mir-19b*	Line63	RispMDV	chr1	-	148023377-148023457	148023387-148023409	ttctctggttagttttgcaggtttgcatccagctgtatgatactctgctgtgcaaatccatgcaaaactgactgtggcagt	tgtgcaaatccatgcaaaactga	1787.45
gga-mir-1a-1	Line63	RispMDV	chr20	+	8315738-8315816	8315785-8315806	cttgagagacatacttctttatatgcccatatgaacctggcaatctatggaatgtaaagaagtatgtatttcaggtggg	tggaatgtaaagaagtatgtat	22.9537
gga-mir-1a-2	Line63	RispMDV	chr2	-	102815861-102815939	102815871-102815892	ctcagagcacatacttctttatgtacccatatgaacatacaatgctatggaatgtaaagaagtatgtatttttggcagg	tggaatgtaaagaagtatgtat	22.9537
gga-mir-1b	Line63	RispMDV	chr23	+	4357019-4357097	4357066-4357087	aaccctacatacttcttcatatgcccatatggagtcggccggcgttatggaatgttaagaagtatgtatcctcgggctg	tggaatgttaagaagtatgtat	14.4262
gga-mir-200a	Line63	RispMDV	chr21	-	2591940-2592020	2591950-2591972	cctctgtgggcatcttactagacagtgctggatttcttggatctattctaacactgtctggtaacgatgtttaaagggtga	taacactgtctggtaacgatgtt	3032.5
gga-mir-200b	Line63	RispMDV	chr21	-	2594269-2594349	2594279-2594301	gatgccattaccatcttactgggcagcattggatgttctctgtttttctaatactgcctggtaatgatgattgtggtgttt	taatactgcctggtaatgatgat	1135.06
gga-mir-203a	Line63	RispMDV	chr5	+	50769293-50769369	50769339-50769359	ttggtgcagtggttcttaacagttcaacagttctctatcataattgtgaaatgtttaggaccacttgaccagcgagg	tgaaatgtttaggaccacttg	85.8625
gga-mir-204-1	Line63	RispMDV	chrZ	-	35181164-35181242	35181211-35181232	acccgtggacttccctttgtcatcctatgcctgagaatatatgaagggggctgggaaggcaaagggacgttcaactgtc	ttccctttgtcatcctatgcct	65.1813
gga-mir-204-2	Line63	RispMDV	chr10	+	5628593-5628671	5628603-5628624	acctgtgggcttccctttgtcatcctatgcctggagatcacagtgaggcagggacagcaaagggatgctcagctgtcgt	ttccctttgtcatcctatgcct	65.1813
gga-mir-205a	Line63	RispMDV	chr26	+	3076081-3076159	3076091-3076112	ggttctgttgtccttcattccaccggagtctgtctcgtacctaaccagatttcagtggagtgaagcacaagagacatgg	tccttcattccaccggagtctg	14259.6
gga-mir-205b	Line63	RispMDV	chr1	-	1273696-1273774	1273743-1273764	cttcctgatgcccttcattccaccggaatctgtcagtgcagaaaccagatttcagtgaaatgaagcccatcagagaggc	cccttcattccaccggaatctg	1.77
gga-mir-20b	Line63	RispMDV	chr4	-	3994843-3994923	3994891-3994913	ctagcagtatcaaagtgctcatagtgcaggtagcttggcattggacctactgtaatgtgggcacttacagtactgttagat	caaagtgctcatagtgcaggtag	630.131
gga-mir-21	Line63	RispMDV	chr19	+	7376254-7376332	7376264-7376285	tcctgtcggatagcttatcagactgatgttgactgttggatctcatggcaacaacagtcggtaggctgtctgacatttt	tagcttatcagactgatgttga	77045.5
gga-mir-211	Line63	RispMDV	chr28	+	2246984-2247062	2246994-2247015	tcctgtgagcttccctttgtcatcctatgcctgagcgatgcctggaggctgggacggtgaagggaggcccacgggctgc	ttccctttgtcatcctatgcct	65.1813
gga-mir-2131	Line63	RispMDV	chrZ	-	70743818-70743894	70743828-70743848	ccatgcagaagtgcacggaaacagctgtttgctatcgaaaagttggctgttactgttcttctgatggaggctgctgg	ctgttactgttcttctgatgg	25.345
gga-mir-214	Line63	RispMDV	chr8	+	4658336-4658414	4658383-4658404	tgtgtctgcctgtctacacttgctgtgcagaacatcctctcacctgtacagcaggcacagacaggcagtcacatgacaa	acagcaggcacagacaggcagt	408.324
gga-mir-215	Line63	RispMDV	chr3	+	18823174-18823252	18823184-18823205	gtccaggaaaatgacctatgaattgacagactgctttcaaaatgtgcctgtcatttctataggccaatattctgtgcac	atgacctatgaattgacagact	107.889
gga-mir-218-1	Line63	RispMDV	chr4	-	75581222-75581298	75581268-75581288	agattttctgttgtgcttgatctaaccatgtggttgtgaggtatgagtaaaacatggttctgtcaagcaccatggaa	ttgtgcttgatctaaccatgt	188.864
gga-mir-218-2	Line63	RispMDV	chr13	+	4563944-4564020	4563954-4563974	gggttttcctttgtgcttgatctaaccatgtggtagaacaatacaaattgaacatggttctgtcaagcaccatggaa	ttgtgcttgatctaaccatgt	188.864
gga-mir-2188	Line63	RispMDV	chr22	-	2664352-2664430	2664399-2664420	acctgtgggaaaggtccaacctcacatgtcctgtatagaataaggagggatatatgtggtcagacctatcccacaggcc	aaggtccaacctcacatgtcct	122.183
gga-mir-219b	Line63	RispMDV	chr17	-	5485249-5485329	5485259-5485281	tctgctacagatgtccagacacaattcttggttcgtacggctccagcgcacaagaattgcgtttggacaatcaggagcaga	cacaagaattgcgtttggacaat	1555.35
gga-mir-22	Line63	RispMDV	chr19	-	5380355-5380433	5380365-5380386	ggcagcagttcttcagtggcaagctttatgtccttctctagtagctaaagctgccagttgaagaactgttgaatgtagc	aagctgccagttgaagaactgt	38839.1
gga-mir-221	Line63	RispMDV	chr1	+	110650549-110650629	110650597-110650619	gggcatgaacctggcatacaatgtagatttctgtgtttgttaagcaacagctacattgtctgctgggtttccagctgcctg	agctacattgtctgctgggtttc	1626.53
gga-mir-222a	Line63	RispMDV	chr1	+	110650038-110650118	110650086-110650108	cccatcaatcgctcagtagtcagtgtagattctgtctttacaatcagcagctacatctggctactgggtctctgatgacat	agctacatctggctactgggtct	612.716
gga-mir-222b	Line63	RispMDV	chr4	+	2183615-2183695	2183663-2183685	ttggctgctcagtagtcagtgtaggatctgtccgacagtctcactaacagctacatctgattactgggtcaccaaaggacc	agctacatctgattactgggtca	976.077
gga-mir-23b	Line63	RispMDV	chrZ	+	41649171-41649247	41649217-41649237	tggctgtttgggttcctggcatgatgatttgtgagttaagattaaaatcacattgccagggattaccacatagccat	atcacattgccagggattacc	126.218
gga-mir-24	Line63	RispMDV	chrZ	+	41649933-41650007	41649978-41649997	tcctccggtgcctactgagctgatatcagttctgattttacatactggctcagttcagcaggaacaggagtcgag	tggctcagttcagcaggaac	197.055
gga-mir-26a	Line63	RispMDV	chr2	+	4575293-4575371	4575303-4575324	tgtcacctggttcaagtaatccaggataggctgtatccattcctgctggcctattcttggttacttgcactgggaggca	ttcaagtaatccaggataggct	64821
gga-mir-27b	Line63	RispMDV	chrZ	+	41649417-41649491	41649462-41649481	tgcagagcttagctgattggtgaacagtgattgtttccctctttgttcacagtggctaagttctgcacctgaaga	ttcacagtggctaagttctg	4683.05
gga-mir-2954	Line63	RispMDV	chrZ	+	70733032-70733110	70733079-70733100	ttggagcagtgctgagagggcttggggagaggattgtagtggagctccatccccattccactcctagcagctctctggc	catccccattccactcctagca	2567.22
gga-mir-29a	Line63	RispMDV	chr1	+	3434783-3434861	3434830-3434851	tagaggatgactgatttcttttggtgttcagagtcaataatattttctagcaccatttgaaatcggttatagtgattgg	tagcaccatttgaaatcggtta	192.045
gga-mir-29b-1	Line63	RispMDV	chr1	+	3433761-3433841	3433809-3433831	tcaggaagctggtttcatatggtggtttagatttaactattcattgtctagcaccatttgaaatcagtgttcttggaggaa	tagcaccatttgaaatcagtgtt	21.31
gga-mir-29b-2	Line63	RispMDV	chr26	-	2699719-2699799	2699729-2699751	tctggaagctggtttcacatggtggcttagattttcccactttgtatctagcaccatttgaaatcagtgttctaggagcaa	tagcaccatttgaaatcagtgtt	21.31
gga-mir-29c	Line63	RispMDV	chr26	-	2698814-2698892	2698824-2698845	cacaggctgaccgatttctcttggtgttcagagtctcagtttctgtctagcaccatttgaaatcggttatgatgtaggg	tagcaccatttgaaatcggtta	192.515
gga-mir-301a	Line63	RispMDV	chr15	-	406747-406827	406757-406779	ggtatcgctggctctgacaatgttgcactactgtctgcacaaataaagcagtgcaataatattgtcaaagcatttggttcc	cagtgcaataatattgtcaaagc	251.972
gga-mir-301b	Line63	RispMDV	chr19	-	7202696-7202776	7202706-7202728	tgctaacgaatgctctgactttattgcactactgtacttcacagctagcagtgcaatagtattgtcaaagcatctgaaagc	cagtgcaatagtattgtcaaagc	1052.46
gga-mir-30a	Line63	RispMDV	chr3	+	82629044-82629118	82629089-82629108	aagtaaacagctgaggaatgtgtattgctgttgacagtgagcgactgtaaacatcctcgactggaagctgtgaag	tgtaaacatcctcgactgga	2361.17
gga-mir-30a*	Line63	RispMDV	chr3	+	82629079-82629153	82629089-82629108	agtgagcgactgtaaacatcctcgactggaagctgtgaagcagcagatggggctttcagtcggatgtttgcagct	tgtaaacatcctcgactgga	2361.17
gga-mir-30b	Line63	RispMDV	chr2	-	142757718-142757796	142757765-142757786	ttttagttcctgtaaacatcctacactcagctataacaagtggtagggctggggggtggatgtttacttcaactgactt	tgtaaacatcctacactcagct	429.559
gga-mir-30c-1	Line63	RispMDV	chr23	+	4947361-4947441	4947371-4947393	ctgtagcacgtgtaaacatcctacactctcagctgtgaactcgaggtggctgggagaggattgtttacgccttctgccatg	tgtaaacatcctacactctcagc	278.24
gga-mir-30c-2	Line63	RispMDV	chr3	+	82653694-82653774	82653704-82653726	tgacaggtactgtaaacatcctacactctcagctgtggaaactaagaaagctgggagaaggctgtttactctccctgcctt	tgtaaacatcctacactctcagc	278.24
gga-mir-30d	Line63	RispMDV	chr2	-	142761248-142761328	142761296-142761318	agtctgttgctgtaaacatccccgactggaagctgtagcagcttgagctttcagtcagatgtttgctgcacctggctatac	tgtaaacatccccgactggaagc	3342.9
gga-mir-30e	Line63	RispMDV	chr23	+	4946145-4946223	4946192-4946213	gctgctgtaaacatccttgactggaagctgtgaggtgtcagcgggggctttcagtcggatgtttacagctgcaggctgc	ctttcagtcggatgtttacagc	1042.28
gga-mir-31	Line63	RispMDV	chrZ	-	78512253-78512331	78512300-78512321	gctggaggggaggcaagatgttggcatagctgttaacctaaaaacctgctatgccaacatattgtcatctttcctgtct	aggcaagatgttggcatagctg	26.34
gga-mir-32	Line63	RispMDV	chr2	-	84498501-84498577	84498547-84498567	ctggtggagatattgcacattactaagttgcatgttgtcacggcctcagtgcaatttagtgtgtgcgatactttcac	tattgcacattactaagttgc	46.6313
gga-mir-33-1	Line63	RispMDV	chr1	-	49529872-49529946	49529917-49529936	ggcagctgtagtgcattgtagttgcattgcatgtgctggcagtaactgtgcaatgttcctgcagtgcagtacaga	gtgcattgtagttgcattgc	52.1037
gga-mir-34a	Line63	RispMDV	chr21	-	3263012-3263090	3263059-3263080	agtgtttctttggcagtgtcttagctggttgttgtgagcaatagttaaggaagcaatcagcaagtatactgccctagaa	tggcagtgtcttagctggttgt	118.306
gga-mir-34b	Line63	RispMDV	chr24	+	5539137-5539217	5539147-5539169	cttggtttgcaggcagtgtagttagctgattgtacccagcgccccacaatcactaaattcactgccatcaaaacaaggcac	aggcagtgtagttagctgattgt	3.15
gga-mir-34c	Line63	RispMDV	chr24	+	5539873-5539953	5539883-5539905	cctggttaccaggcagtgtagttagctgattgccaccaggaccaatcactaaccacacagccaggtaaaaaggctggggag	aggcagtgtagttagctgattgc	4.665
gga-mir-3523	Line63	RispMDV	chr13	-	9054516-9054592	9054526-9054546	tgtgcgctggagtgcgaggcgctgcgggggctgctgcaggagcgcgccgcgcagtgcctcgtcctcgactgccgctc	ccgcgcagtgcctcgtcctcg	194.951
gga-mir-3525	Line63	RispMDV	chr1	+	105832037-105832115	105832047-105832068	ctttcagcctcagccattctgcgattctgtgataacttttagaatcagagaatcatagaatggtccgggttggtaggga	cagccattctgcgattctgtga	3.675
gga-mir-3528	Line63	RispMDV	chr17	+	8208163-8208239	8208173-8208193	acacaggtccatgccccagtcgtgttgcagatatggctgtagtgccatgtttgtgtcattaggtggcagaaaggaaa	atgccccagtcgtgttgcaga	8.75
gga-mir-3529	Line63	RispMDV	chr10	+	13134728-13134804	13134738-13134758	gtgcgccctaaggcagactgtgacttgttgtggtgggatgagccatacaacaacaaaatcactagtcttccagaggg	aggcagactgtgacttgttgt	5.675
gga-mir-3607	Line63	RispMDV	chrZ	-	61237865-61237937	61237875-61237893	tggtacatatgatgagctttgcagtatgagtagaaacattgatgctgtaaacgctttctgatgtgccattatg	ctgtaaacgctttctgatg	10.3725
gga-mir-365-1	Line63	RispMDV	chr14	+	769120-769198	769167-769188	gaaaatgagggacttttgggggcagatgtgtttccattacactatcataatgcccctaaaaatccttattgctcttgca	taatgcccctaaaaatccttat	11.7025
gga-mir-365-2	Line63	RispMDV	chr18	+	6504862-6504940	6504909-6504930	aaaaatgagggactttcaggggcagctgtgttttactaacccagtcataatgcccctaaaaatccttattgttcttgca	taatgcccctaaaaatccttat	11.7025
gga-mir-375	Line63	RispMDV	chr7	+	22469933-22470011	22469980-22470001	gcacttgcctggcgtcgagccccacgtgcaagacctgacctgaacgttttgttcgttcggctcgcgttaggcaggtcca	tttgttcgttcggctcgcgtta	990.22
gga-mir-383	Line63	RispMDV	chr4	+	64399447-64399527	64399457-64399479	acctgctcctcagatcagaaggtgattgtggctttgggtaaatattgagcagccacagcactgcctggtcagaaagagcaa	cagatcagaaggtgattgtggct	13.3775
gga-mir-429	Line63	RispMDV	chr21	-	2589434-2589510	2589444-2589464	ctgattgctgtcttaccaggcaaagttagatctagctatttctgtctaatactgtctggtaatgccgtcaatcgcat	taatactgtctggtaatgccg	5384.44
gga-mir-454	Line63	RispMDV	chr15	-	400281-400361	400291-400313	aaggatgagaccctatcaatattgcctctgcttttgtgctcagggtagtagtgcaatattgcttatagggtcttttctttt	tagtgcaatattgcttatagggt	720.806
gga-mir-455	Line63	RispMDV	chr17	+	5239496-5239574	5239506-5239527	ggtgtgagggtatgtgcccttggactacatcgtggaagccagcaccatgcagtccatgggcatatacacttgcctcaag	tatgtgcccttggactacatcg	147.574
gga-mir-456	Line63	RispMDV	chr3	-	31514587-31514663	31514597-31514617	gtgtgagcaggcatcttctcagcctacatgtggattcctaaatctgcaggctggttagatggttgtcatgcattcat	caggctggttagatggttgtc	145.274
gga-mir-458a	Line63	RispMDV	chr13	-	8233330-8233408	8233340-8233361	gtgcagatggcagcgccattttcagagctataaacagcgtcattgtcatagctctttgaatggtactgccatatgtact	atagctctttgaatggtactgc	132.044
gga-mir-460a	Line63	RispMDV	chr2	+	3692584-3692660	3692594-3692614	ctatatagcacctgcattgtacacactgtgtgtgttaactggaaatgcacagcgcatacaatgtggattctgtagaa	cctgcattgtacacactgtgt	12.78
gga-mir-460b	Line63	RispMDV	chr4	+	2714092-2714168	2714102-2714122	ctctacgttgtcctcattgtacatgctgtgtgtatttgccacgtacacagcgcatgcaatgtggacataatggagct	tcctcattgtacatgctgtgt	2.7
gga-mir-489	Line63	RispMDV	chr2	-	23147300-23147378	23147310-23147331	ggcttggtggtcgtatgtatgacgtcatttacttggacttttaggagtgacatcatatgtacggctgctaaactgctgc	tgacatcatatgtacggctgct	11.4125
gga-mir-490	Line63	RispMDV	chr1	-	57923983-57924063	57923993-57924015	ggttcgacaccatggatctccaggtgggtcaagattatagagatacaccaacctggaggactccatgctgttgagctgttc	caacctggaggactccatgctgt	36.8525
gga-mir-499	Line63	RispMDV	chr20	-	2734862-2734938	2734908-2734928	ggagcggcagttaagacttgtagtgatgtttagataatgtattacatgaacatcactttaagtctgtgctacttctc	ttaagacttgtagtgatgttt	169.375
gga-mir-6542	Line63	RispMDV	chr3	+	4430953-4431031	4431000-4431021	ggcgccagtgtctgccagcatcagccccagtgccgtcaccagtgccaacgggacagtgctgaagactactggagccagt	acgggacagtgctgaagactac	11.035
gga-mir-6544	Line63	RispMDV	chr5	-	24455295-24455373	24455342-24455363	cttgtaagattcagaaaaggatatgaattgtcctttcagtggtgacaagttgtatttcttttctgacagtgcgtcagcg	tcagaaaaggatatgaattgtc	3.6375
gga-mir-6548	Line63	RispMDV	chr14	-	7328417-7328495	7328464-7328485	gccagcgatgaacaacagctgcgtgccatgcctgtaaatccataccagcagaggtgccccgctgttgctgtcaccactg	aacaacagctgcgtgccatgcc	6.305
gga-mir-6553	Line63	RispMDV	chr1	-	76900691-76900769	76900701-76900722	gagcgtgccaggagcagccctgtgatagctgtttgctgctaacctgcaaacactaccctgagctgctcctggctccatc	aaacactaccctgagctgctcc	9.8675
gga-mir-6568	Line63	RispMDV	chr3	+	55382999-55383077	55383046-55383067	ctgcccgcccaccccgcggccgccatcttgcttgcggccggctacccacaaccaagatggcgcccgggcggttggcggt	acaaccaagatggcgcccgggc	1.18
gga-mir-6582	Line63	RispMDV	chr3	+	57474225-57474305	57474273-57474295	ttgcatcctgttagagagacactcatagagagtcttttcacagtaactcactctgggtgtttctcttgcagaaaactgagg	cactctgggtgtttctcttgcag	3.97
gga-mir-6586	Line63	RispMDV	chr4	-	69449253-69449333	69449301-69449323	tctaaccagttgctgccagatagaagttcaccttttcctatagcttgggtggcttccatatggtatggagctggtttttga	tgctgccagatagaagttcacct	4.48625
gga-mir-6606	Line63	RispMDV	chr1	-	76447782-76447856	76447827-76447846	cccagcccgggaggagcgggaggagcgggaggagcgactctttttggcctttgcttcccggccggtggagggctc	gaggagcgggaggagcggga	7.93
gga-mir-6615	Line63	RispMDV	chr28	-	1760738-1760818	1760786-1760808	acactggggcttggggacaccatcagaacagccacagctgtgctggattctgtggcactgatgtgttctccacaggtcctc	ttggggacaccatcagaacagcc	19.9363
gga-mir-6631	Line63	RispMDV	chr3	+	12516672-12516750	12516682-12516703	gagctggtgggaagagaatgctgtggttctgctgaggacctgtgggccccacagctctctctcctctttagctttctgc	gaagagaatgctgtggttctgc	6.5225
gga-mir-6648-1	Line63	RispMDV	chr15	+	6705944-6706020	6705990-6706010	ggctacgggggtaaaggagcgttcagaatgccggtggcagctgccctccggcattctgaacgctcctttacgcaggg	tccggcattctgaacgctcct	4.71
gga-mir-6660	Line63	RispMDV	chr10	-	1504001-1504081	1504011-1504033	tgggcggcggtgtgtggtgcggggcaggcggtgtggggccaccgggctctgacatggctctgctccgcagtctgctcctgc	ctgacatggctctgctccgcagt	0.98
gga-mir-6665	Line63	RispMDV	chr8	-	5229619-5229697	5229666-5229687	tctgcaaagctgcctgaaggattttgatgccctgaaatgaagggaaagaaagggctgtctgagtcctccaggccgggtt	tgcctgaaggattttgatgccc	0.98
gga-mir-6677	Line63	RispMDV	chr20	+	13293648-13293724	13293694-13293714	caagctccttctcactgcctgccctgagcacaccatcaagcattggtgctcagacacgtcaggaggaggtactgtgc	tgctcagacacgtcaggagga	0.98
gga-mir-6701	Line63	RispMDV	chr2	-	97511165-97511241	97511175-97511195	gagtgaagtgatctgcctgcaaagtaccccgggaaacaaaaacaggattattttacagacagatcgctttcctcagc	attattttacagacagatcgc	2.345
gga-mir-7-1	Line63	RispMDV	chrZ	-	40078130-40078208	40078140-40078161	ctgtgtggaagactagtgattttgttgtttttagataattaaattgacaacaaatcacagtctgccatatggcacagat	caacaaatcacagtctgccata	19.9887
gga-mir-7-2	Line63	RispMDV	chr10	-	13134729-13134809	13134777-13134799	cggtgccctctggaagactagtgattttgttgttgtatggctcatcccaccacaacaagtcacagtctgccttagggcgca	tggaagactagtgattttgttgt	18.7063
gga-mir-7-3	Line63	RispMDV	chr28	-	4892805-4892885	4892853-4892875	tggctctgtgtggaagactagtgattttgttgttatgatttataaaggtgacaacaaatcatagcctgccatacagcacag	tggaagactagtgattttgttgt	18.9288
gga-mir-7441	Line63	RispMDV	chr17	+	2569199-2569277	2569246-2569267	agggcactgaggagggtttgtaacatggggagaaggtgaaggtgactcatgttgggatcctcttctgcaatctggactc	catgttgggatcctcttctgca	1.95
gga-mir-7451	Line63	RispMDV	chr1	+	67209477-67209555	67209524-67209545	cagtgatacctgcacgtgggaattaagagtggcagtctgttacatgattgcttcttcttatcccacagtgactctccga	ttgcttcttcttatcccacagt	3.08
gga-mir-9-1	Line63	RispMDV	chr28	+	3623138-3623218	3623186-3623208	acgcggcacggccgaggccggatcttaaagaccttgggttggtttttctctttggttatctagctgtatgagtgtatgtga	tctttggttatctagctgtatga	265.106
gga-mir-9-1*	Line63	RispMDV	chr28	+	3623176-3623256	3623186-3623208	ttggtttttctctttggttatctagctgtatgagtgtatgtgatatcataaagctagagaaccgaatgtaaaaacccgctc	tctttggttatctagctgtatga	265.106
gga-mir-9-2	Line63	RispMDV	chrZ	+	60469247-60469327	60469257-60469279	cgagttgttatctttggttatctagctgtatgagtgttttggtcttcataaagctagataaccgaaagtaaaaactccttc	tctttggttatctagctgtatga	265.106
gga-mir-92-1	Line63	RispMDV	chr1	-	148023262-148023340	148023272-148023293	ctttctacacaggttgggatcagttgcaatgctgtgcgtttctgtggtattgcacttgtcccggcctgttgaggttggt	tattgcacttgtcccggcctgt	89824
gga-mir-99a	Line63	RispMDV	chr1	+	99018043-99018121	99018053-99018074	aattggcataaacccgtagatccgatcttgtgttgaaatgcactgcacaagctcgcttctatgggtctgtgtcagtatg	aacccgtagatccgatcttgtg	377.498
novelMiR_1	Line63	RispMDV	chr1	+	44155764-44155834	44155774-44155791	ggagtgcggggccgctgagctgtgggctcgccgctcgctgccagctccgccgtaagctcagcgccgtgagc	gccgctgagctgtgggct	3.57
novelMiR_10	Line63	RispMDV	chr1	+	169020767-169020847	169020815-169020837	ctagatgccattggccttctcgaccacctgagctggctcatgttcagccagctgtgatgagcaccctgaggtccttttcta	cagctgtgatgagcaccctgagg	4.3025
novelMiR_100_1	Line63	RispMDV	chr7	+	6813549-6813627	6813559-6813580	ccaccatccaggggatgtagctcagcggtagagcgcctgctttgcatgcaggaggccctgggttcaacccccagcatct	ggggatgtagctcagcggtaga	26.3263
novelMiR_100_2	Line63	RispMDV	chr7	+	6820343-6820421	6820353-6820374	ttaccacccaggggatgtagctcagcggtagagcgcctgctttgcatgcaggaggccctgggttcaacccccagcatct	ggggatgtagctcagcggtaga	26.3263
novelMiR_100_3	Line63	RispMDV	chr7	-	6833725-6833803	6833772-6833793	ttaccacccaggggatgtagctcagcggtagagcgcctgctttgcatgcaggaggccctgggttcaacccccagcatct	ggggatgtagctcagcggtaga	26.3263
novelMiR_1004	Line63	RispMDV	chr8	+	20838203-20838283	20838251-20838273	tgctctgtgcagccgtgctggaagggtagggatcacgacgcctctgagtctcaatgatgaagcttctctgactgctgcata	tctcaatgatgaagcttctctga	20.78
novelMiR_101	Line63	RispMDV	chr7	+	22313198-22313276	22313245-22313266	gctgccggcgtcatttttgtgatttgcagctagtaatctggctccagttgcatagtcacaaaagtgatcgttggcagcc	ttgcatagtcacaaaagtgatc	73.6388
novelMiR_102	Line63	RispMDV	chr8	+	7496332-7496410	7496379-7496400	ctcgcgtgtggctgtctgcagggcctgctccatcccgtgctgcaaggccgagcgagctctgcagagcctcaagctggca	ccgagcgagctctgcagagcct	7.6725
novelMiR_1026	Line63	RispMDV	chrZ	-	12840349-12840419	12840359-12840376	ccgggcgcgggcacctccgtccggggctggcggcggggcgaggcggggcgccgggggggggggggcgggcg	cggggcgccggggggggg	6.39
novelMiR_105	Line63	RispMDV	chr8	+	20841520-20841600	20841530-20841552	ttttgaagtcttctggtgatgagacctttgtccagttctgctactgaatttgagggatgactgtttggagatctgaagagg	ttctggtgatgagacctttgtcc	66.8937
novelMiR_106_1	Line63	RispMDV	chrZ	+	7152237-7152313	7152247-7152267	ccatctctctcctgtgctgagcactccacctgtggacgcggtgctccaggtgaggtgtcacagcgcagagcagaggg	cctgtgctgagcactccacct	2.9925
novelMiR_106_10	Line63	RispMDV	chrZ	-	8017149-8017225	8017195-8017215	ccccgtctctcctgtgctgagcactccacctgtggacgcggtgctccaggtgaggtgtcccagcgcagagcagaggg	cctgtgctgagcactccacct	2.9925
novelMiR_106_11	Line63	RispMDV	chrZ	-	9220356-9220432	9220402-9220422	ccccgtctctcctgtgctgagcactccacctgtggacgcggtgctccaggtgaggtgtcccagcgcagagcagaggg	cctgtgctgagcactccacct	2.9925
novelMiR_106_12	Line63	RispMDV	chrZ	-	9349327-9349403	9349373-9349393	ccccgtctctcctgtgctgagcactccacctgtggacgcggtgctccaggtgaggtgtcccagcgcagagcagaggg	cctgtgctgagcactccacct	2.9925
novelMiR_106_2	Line63	RispMDV	chrZ	+	9280888-9280964	9280898-9280918	ccccgtctctcctgtgctgagcactccacctgtggacgcggtgctccaggtgaggtgtcccagtgcagagcagaggg	cctgtgctgagcactccacct	2.9925
novelMiR_106_3	Line63	RispMDV	chrZ	+	9283888-9283964	9283898-9283918	ccccgtctctcctgtgctgagcactccacctgtggacgcggtgctccaggtgaggtgtcccagtgcagagcagaggg	cctgtgctgagcactccacct	2.9925
novelMiR_106_4	Line63	RispMDV	chrZ	+	9858463-9858539	9858473-9858493	ccccgtctctcctgtgctgagcactccacctgtggacgcggtgctccaggtgaggtgtcccagcgcagagcagaggg	cctgtgctgagcactccacct	2.9925
novelMiR_106_5	Line63	RispMDV	chrZ	-	7357831-7357907	7357877-7357897	ccccgtctctcctgtgctgagcactccacctgtggacacggtgctccaggtgaggtgtcacagcgcagaggggcagg	cctgtgctgagcactccacct	2.9925
novelMiR_106_6	Line63	RispMDV	chrZ	-	7527375-7527451	7527421-7527441	ccccgtctctcctgtgctgagcactccacctgtggatgcggtgctccaggtgaggtgtcccagcgcagagcagaggg	cctgtgctgagcactccacct	2.9925
novelMiR_106_7	Line63	RispMDV	chrZ	-	7641382-7641458	7641428-7641448	ccccgtctctcctgtgctgagcactccacctgtggacgcggtgctccaggtgaggtgtcccagcgcagagcagaggg	cctgtgctgagcactccacct	2.9925
novelMiR_106_8	Line63	RispMDV	chrZ	-	7696311-7696387	7696357-7696377	ccccgtctctcctgtgctgagcactccacctgcggacgcggtgctccaggtgaggtgtcacagcgcagagcagtggg	cctgtgctgagcactccacct	2.8775
novelMiR_106_9	Line63	RispMDV	chrZ	-	7995498-7995574	7995544-7995564	ccccgtctctcctgtgctgagcactccacctgtggacgcggtgctccaggtgaggtgtcccaacgcagagcagaggg	cctgtgctgagcactccacct	2.9925
novelMiR_108	Line63	RispMDV	chr1	-	843236-843316	843284-843306	cctggctgcttttggcaatggtagaactcacactggtgcgctcgcaggatccggtggttctagacttgccaactacagccc	tttggcaatggtagaactcacac	31.52
novelMiR_11	Line63	RispMDV	chr1	+	169468066-169468136	169468076-169468093	ctccgtgtgccggggcgggcgggcggcacagcgcggctcttctcggtgcggcgcggcgcggctcggcgccg	cggggcgggcgggcggca	2.7925
novelMiR_116	Line63	RispMDV	chr1	-	101033988-101034066	101034035-101034056	ccgccggcgcgccgggcggggcggtcccgggcggggggtctctcgggccggcgcccgcctcggcgatccggatagggta	gccgggcggggcggtcccgggc	203.929
novelMiR_117	Line63	RispMDV	chr1	-	101070572-101070646	101070582-101070601	gcgggcggtcggtgcggagcgccgctcgtggtcgggaccggagcgcggacagatgtggcgccgcctctcccccgc	cggacagatgtggcgccgcc	380.697
novelMiR_119	Line63	RispMDV	chr1	-	144520186-144520264	144520233-144520254	tcacctgcggagcctgctgagagtgaaattgataaagtgcggcaccagctcagacaatttcactcacagcaggcacttg	agcctgctgagagtgaaattga	2.95
novelMiR_121	Line63	RispMDV	chr1	-	170140719-170140789	170140729-170140746	gcgggcggcgagcgaggaagcgcctcagtcagagagagaaagtgccggggcggtcgggttgcggctggtcc	gccggggcggtcgggttg	2.4
novelMiR_122	Line63	RispMDV	chr1	-	176339661-176339741	176339709-176339731	tgtgtaatgacaccctcctttcactttgccagttagacacttttttgtcttgattggtcattcaaggtgggtaaagtatac	caccctcctttcactttgccagt	9.045
novelMiR_128	Line63	RispMDV	chr10	-	1262878-1262950	1262888-1262906	gcgtttcccgtgtttggttgggtctgtgctatccctcccaaaccctgtagcgttcggacatcggccttgcacc	ctgtagcgttcggacatcg	83.06
novelMiR_129_1	Line63	RispMDV	chr10	-	12934124-12934204	12934172-12934194	gatgtttctgtctttggttatctagctgtatgagtgttgtggagccatcataaagctagataaccgaaagtagaaatgact	tctttggttatctagctgtatga	265.106
novelMiR_129_2	Line63	RispMDV	chr25	-	1538383-1538463	1538431-1538453	ttggttgttatctttggttatctagctgtatgagtggtgtcgattcttcataaagctagataaccgaaagtaaaaataacc	tctttggttatctagctgtatga	265.106
novelMiR_13_1	Line63	RispMDV	chr1	+	188883318-188883396	188883328-188883349	tcctccctagaatcacagactggtttgggttggaagggactttaaagccctcacagttccaacctctgacatgtgctgg	aatcacagactggtttgggttg	5.24
novelMiR_13_2	Line63	RispMDV	chr1	+	195564534-195564612	195564581-195564602	ctctccctccatagtcttaaacttctcaatctctgatataatcccagaatcacagactggtttgggttggaagggtccc	aatcacagactggtttgggttg	5.89125
novelMiR_13_3	Line63	RispMDV	chr22	+	1944299-1944377	1944309-1944330	aagatcacagaatcacagactggtttgggttggaagaacatctcattccaaccccctaccatggacaccctttgatcac	aatcacagactggtttgggttg	5.24
novelMiR_13_4	Line63	RispMDV	chr1	-	192887061-192887139	192887071-192887092	cccttccgacccaaaccattctatgattctatgatttagagtcacagaatcacagactggtttgggttggaaggggcct	aatcacagactggtttgggttg	5.24
novelMiR_130	Line63	RispMDV	chr11	-	1500499-1500579	1500547-1500569	cacttgaactaagcactgcctttgaacctgatgtgtcttgtttgtagcttcatgggccaagcagcagtgctagagcataag	aagcactgcctttgaacctgatg	11.7812
novelMiR_133	Line63	RispMDV	chr12	-	2993576-2993656	2993624-2993646	cactgtcctgtatggctttttattcctatgtgattatacatcccgcttcatatagggattgaagccgtgcaaggcgctggg	tatggctttttattcctatgtga	6.1075
novelMiR_135	Line63	RispMDV	chr12	-	11670969-11671045	11671015-11671035	aggcgcgggtaacgaaatcccagggcagctgggcgctgcggggacagctgcttttgggattccgttgcccgtgccgg	aacgaaatcccagggcagctg	4.79
novelMiR_137	Line63	RispMDV	chr12	-	19775158-19775236	19775168-19775189	gctcgagcgcagcgcggtgcgggggcagcgcgtgctctgatccgggcacccttcccctgatcgcgcagttcctcgcggc	acccttcccctgatcgcgcagt	2.16
novelMiR_138	Line63	RispMDV	chr13	-	8492487-8492567	8492535-8492557	tgctctcagggtccagttttcccaggaatcccttaggcgctacgttggggattcctggaaatactgttcttggggccacgg	gtccagttttcccaggaatccct	555.19
novelMiR_139	Line63	RispMDV	chr13	-	8493100-8493176	8493110-8493130	ctcccagcccaaggtgcagtgctgcatctctggtcaattgggagtctgagatgaagcactgtagctcgggaagggag	tgagatgaagcactgtagctc	121675
novelMiR_14_1	Line63	RispMDV	chr1	+	193890792-193890868	193890838-193890858	tcccttagtgccacatctccatggttttttattctgtcatagaatcagagaatcatagaatggcctgggttgaaaag	agagaatcatagaatggcctg	9.955
novelMiR_14_2	Line63	RispMDV	chr11	+	16027397-16027473	16027407-16027427	acagaggcccagagaatcatagaatggcctgggttgaaaaggaccacaaggaccatctagtttcaacccccctgcca	agagaatcatagaatggcctg	9.955
novelMiR_14_3	Line63	RispMDV	chr6	+	9976225-9976301	9976235-9976255	aaaatgaatcagagaatcatagaatggcctgggttgaaaagggccataatgatcatctagttccaacccccctgcta	agagaatcatagaatggcctg	9.955
novelMiR_14_4	Line63	RispMDV	chr1	-	162917249-162917325	162917295-162917315	aaggggaatcagagaatcatagaatggcctgggttgaaaaggacctcagtgatcatctactttcaatcccccctgat	agagaatcatagaatggcctg	9.955
novelMiR_140	Line63	RispMDV	chr13	-	17162731-17162811	17162741-17162763	cagctggtcaggacatagttcagctgtctgtgaatgagggcagagacctcatcagagaggctgggctctgttctgagctgc	tcatcagagaggctgggctctgt	2.8425
novelMiR_141	Line63	RispMDV	chr14	-	4937951-4938025	4937996-4938015	cctcgcgggggtgcattgtagttgcattgcatgtgtcagactgggagtgcaatgcccctgccatgcagcccggcg	gtgcattgtagttgcattgc	55.5275
novelMiR_142	Line63	RispMDV	chr14	-	6454640-6454716	6454686-6454706	aggcggggcgagccggggatgatttctgcctttctgacacctcgtctgagggcggcgggcggccgtggccactgctg	agccggggatgatttctgcct	70.1925
novelMiR_143	Line63	RispMDV	chr14	-	7258426-7258496	7258436-7258453	agcgcaggcagcccagctcctgctggagggtgttgctctcgttggttgtggggctggtgctgggatcacat	ggttgtggggctggtgct	5.7375
novelMiR_144	Line63	RispMDV	chr14	-	12750839-12750919	12750887-12750909	gctcgcagcctgactgcacgcatgcctctggctctggaccacgtgagagcggggagcggcgtgcagatgggcagcggggat	tgactgcacgcatgcctctggct	3.6775
novelMiR_145_1	Line63	RispMDV	chr15	-	4536302-4536380	4536349-4536370	ttcgcagcaaggggatgtagctcagtggtagagcgcatgctttgcatgtatgaggccccgggttcaatccccggcatct	ggggatgtagctcagtggtaga	2136.58
novelMiR_145_2	Line63	RispMDV	chr15	-	4916511-4916589	4916558-4916579	aattattaacggggatgtagctcagtggtagagcgcatgctttgcatgtatgaggccccgggttcaatccccggcatct	ggggatgtagctcagtggtaga	2137.06
novelMiR_146	Line63	RispMDV	chr16	-	609095-609165	609138-609155	gggttggaaagagggggagaggggcggggggcgcggccggcccccttccccgtttccgtccccgcggcgcg	gagggggagaggggcggg	1.38
novelMiR_15	Line63	RispMDV	chr1	+	194864413-194864485	194864423-194864441	tgatggatgaggggcgcgggggcggggggcacaggggctgcccctcacccacccactcactgctcccacagaa	ggggcgcgggggcgggggg	3.2075
novelMiR_150	Line63	RispMDV	chr18	-	6695608-6695678	6695618-6695635	tccgggggcccgcccgccgccgcggctgcccatggaggccgagaccgaggcgcggctcctgctgcaggagg	accgaggcgcggctcctg	0.98
novelMiR_151_1	Line63	RispMDV	chr18	-	8995709-8995785	8995719-8995739	ctcgcctctgcctgctgctggcaccgtgcagatgctgatcgatgcatttcacttcccgcagcggactgagacctgtg	tttcacttcccgcagcggact	2.36
novelMiR_151_2	Line63	RispMDV	chr18	-	9009141-9009217	9009151-9009171	ctcgcctctgcctgctgctggcaccgtgcagatgctgatcgatgcatttcacttcccgcagcggactgagacctgtg	tttcacttcccgcagcggact	2.36
novelMiR_152	Line63	RispMDV	chr18	-	10684203-10684283	10684213-10684235	cctttggtacagaccgtggttcaagcagcaggtgatcagtgaatgaggctgttccacgtctctgtacttcccttttctgtg	ctgttccacgtctctgtacttcc	18.29
novelMiR_153	Line63	RispMDV	chr19	-	5515193-5515271	5515240-5515261	cgcccgggcgaccgtggctttagattgttactgtgctgctgggggggtaacagtctacagccatggtcgccgggcccgg	accgtggctttagattgttact	205.084
novelMiR_154	Line63	RispMDV	chr19	-	5515761-5515837	5515771-5515791	ggcaccttggctctagactgcttactgctgcgtagggacaggacagtaacagtctacagtcatggctactgaagcat	taacagtctacagtcatggct	125.65
novelMiR_155	Line63	RispMDV	chr2	-	20647428-20647498	20647438-20647455	ggtgctgctggcgtgctcgggccggtgtaggccgtaggggagcgctgaggccgagtgggaccgcggcgtgg	gctgaggccgagtgggac	3.27
novelMiR_156	Line63	RispMDV	chr2	-	32251628-32251708	32251638-32251660	gctgattccggaaatcgccgaagcgagccgaacgcgctgccatttctgtttcggctgtttccggcgactgccgaagcggat	tttcggctgtttccggcgactgc	6.4
novelMiR_158	Line63	RispMDV	chr2	-	43342820-43342890	43342830-43342847	gcggccggccggcgcggcggcggctgcggggctgctgggggcggcggccgcgggcgcggcgaagctggcac	gcggccgcgggcgcggcg	8.37125
novelMiR_160	Line63	RispMDV	chr2	-	71225495-71225571	71225505-71225525	tacaccattttgggcgcgggagttggacccggagcttgctccctccgctccgcgcatcgtcccggtatggcagtacc	gctccgcgcatcgtcccggta	90.735
novelMiR_163	Line63	RispMDV	chr2	-	129847080-129847158	129847127-129847148	tggcaccactctgaagaactgtaggcacctcatggaatgtgctaaggagtttggagtccaaatagttggtgttaagtga	ctgaagaactgtaggcacctca	1.885
novelMiR_165	Line63	RispMDV	chr2	-	145259927-145260007	145259975-145259997	gagtcccagtcatcttggagtataaggtacctgatagagggtgcagcaggtacctgcaccccaagatgactggggctctgc	catcttggagtataaggtacctg	4.31
novelMiR_167	Line63	RispMDV	chr22	-	500583-500653	500593-500610	cggggcggggcggcgcggagctgcgcgcagagcgaagaaaggcagcgcggctgtggggctgctgctgactg	agcgcggctgtggggctg	3.925
novelMiR_169	Line63	RispMDV	chr24	-	5370390-5370460	5370433-5370450	cggcggggagcggggcgcgggggcggggagtgcgcgggagcccggcccaccctcccgacgccactcgccgg	cggggcgcgggggcgggg	6.1375
novelMiR_171	Line63	RispMDV	chr25	-	2120325-2120403	2120372-2120393	tgcctctgtctgatatgtttgatattaggttgtttgattggaaaccaactaaatatcaaacatattcttacagcggcag	tgatatgtttgatattaggttg	4.2325
novelMiR_176	Line63	RispMDV	chr27	-	1795105-1795181	1795151-1795171	acttggggttctccctgtgctctgctcccaggtcgcagcaacatccagcagatccagaacaggaacacgctgaagga	ctccctgtgctctgctcccag	12.645
novelMiR_177	Line63	RispMDV	chr27	-	4044210-4044286	4044256-4044276	ttgatgcataaccccattgcatctgagacttggattcgtttccatgcagccatgcaggggcgttgtcgtgatgcagg	accccattgcatctgagactt	5.03
novelMiR_178	Line63	RispMDV	chr27	-	5515266-5515344	5515313-5515334	cggcgggcaggtagggcctggaccgggcgaggagcggggcggcacgaccgggcccggacagcggctctctgtctccgca	gtagggcctggaccgggcgagg	6.215
novelMiR_179	Line63	RispMDV	chr28	-	1468319-1468395	1468329-1468349	ggagcactggggccagtctgcatgctgccctgtattgggattgtggtacagcacggctgacctcagccctctatcac	tacagcacggctgacctcagc	11.6088
novelMiR_18	Line63	RispMDV	chr10	+	11060217-11060297	11060227-11060249	cggtgttgtcccggaggactaagaaagtggagtcggtgccttcatgcccaccccgctgatactatcctccaaaaggaaatg	ccggaggactaagaaagtggagt	61.175
novelMiR_182	Line63	RispMDV	chr3	-	49017341-49017413	49017385-49017403	tgcccattgtggcgcgaggggcggcggcgcgcgggaccgctcctaccgggctccgcgctcacggggccgcgcg	ggcgcgaggggcggcggcg	13.2475
novelMiR_185	Line63	RispMDV	chr3	-	56964336-56964408	56964346-56964364	tgatgacttcacaaattgtcggataccccttcactccttttgagtgagaactgtggtctgacaaacctgtatg	tgagaactgtggtctgaca	24.25
novelMiR_186	Line63	RispMDV	chr33	-	217277-217351	217287-217306	ccctgcaggtgggctgggagcacaggcactgtgggcttcgtgtggtgctgtgtcctcactcaccttcatggcttg	tgctgtgtcctcactcacct	4.1
novelMiR_187	Line63	RispMDV	chr4	-	1245061-1245141	1245071-1245093	gaagaagcagggctgggagaaagcatcctgaacgtaaaaggacacctgtagtggctgcttttctccttcctagatgaggat	tagtggctgcttttctccttcct	6.155
novelMiR_188	Line63	RispMDV	chr4	-	3994420-3994496	3994430-3994450	tgtcgggtggatcacgatgcaattttgattagtttagtaggagaaaaattgcacggtatccatctgtaaaccgcaag	aattgcacggtatccatctgt	12488.7
novelMiR_189	Line63	RispMDV	chr4	-	3994559-3994637	3994569-3994590	cctccgtgggtggggatttgttgcattacttgtagctgtgtgtagagtattgcacttgtcccggcctgtggaggaaagg	tattgcacttgtcccggcctgt	79286.7
novelMiR_190	Line63	RispMDV	chr4	-	3994708-3994786	3994718-3994739	gctcacagtcagttttgcaggtttgcatcccagcttgctaaaattgctgtgcaaatccatgcaaaactgactgtggtgg	tgtgcaaatccatgcaaaactg	1548.3
novelMiR_193	Line63	RispMDV	chr4	-	34097510-34097580	34097553-34097570	ccggggggcagcgaggggcggcggcggcggccccatgtgaggaggggcggcgccgctgcccagccagcccg	gcgaggggcggcggcggc	19.7675
novelMiR_194	Line63	RispMDV	chr4	-	39800698-39800774	39800744-39800764	ttgcggcgggttccgcgaaccgccttcggtcgcggtgtctgcggagaccaaaggtggctcgcggaactgagctcacc	ttccgcgaaccgccttcggtc	2.995
novelMiR_198	Line63	RispMDV	chr4	-	89099764-89099842	89099811-89099832	ctagagctcttttccaaccttcgtgattctgattcttcattagggatcacagaatcatgaaggttgggaaagagctcta	tttccaaccttcgtgattctga	1.38
novelMiR_199_1	Line63	RispMDV	chr5	-	955660-955730	955703-955720	ggcgttgggcgcggcggcggccgcgggcctgggcctcagcctgctgtgggccttgcggcggcggcggcgcg	gcggcggcggccgcgggc	26.4675
novelMiR_2	Line63	RispMDV	chr1	+	50729585-50729665	50729595-50729617	gagtcattccatgctgccttccttctgagaacaacacttcctagggacagtcagggagagagcatgggcagttttagcaca	atgctgccttccttctgagaaca	7.06
novelMiR_20	Line63	RispMDV	chr11	+	10038975-10039045	10038985-10039002	gcgctccccgctcggcgccatgtgactgcgcggcgcccagctgcgccggatcgggttcgtgccgacagcgg	ctcggcgccatgtgactg	3.685
novelMiR_202	Line63	RispMDV	chr5	-	16322892-16322962	16322902-16322919	cctgcggaagtgacgtcggcagggcgtagcgggccgctgagggttgccggcgcccgggctgcgtgtgtacg	ttgccggcgcccgggctg	1.97
novelMiR_203_1	Line63	RispMDV	chr5	-	17625769-17625843	17625779-17625798	gcggggggcggcggaggctgcgcggcttttgcgcggagcgtagggcggcggcggcggccgcgggcagcccccgcg	cggcggcggcggccgcgggc	894.371
novelMiR_203_2	Line63	RispMDV	chr6	-	11098643-11098717	11098653-11098672	cgcgggcgccgcgcgggcgtcgacgggcgaggaggggggggggggcggcggcggcggccgcgggcgccgcgcggg	cggcggcggcggccgcgggc	903.515
novelMiR_203_3	Line63	RispMDV	chr6	-	11098701-11098775	11098711-11098730	ggccgcgggcgccgcgcgggcgtcgacgggcgaggagggggggggcggcggcggcggccgcgggcgccgcgcggg	cggcggcggcggccgcgggc	902.255
novelMiR_203_4	Line63	RispMDV	chr6	-	11098756-11098830	11098766-11098785	gccgcgggcgccgcgcgggcgtcgacgggcgaggaggggggggggcggcggcggcggccgcgggcgccgcgcggg	cggcggcggcggccgcgggc	1017.62
novelMiR_208	Line63	RispMDV	chr6	-	2770206-2770284	2770253-2770274	atgaactaagctccagtggtagtcagctgtccagggcaatactgtgcctgaggcggtgttacactgctgggaaataaaa	ctccagtggtagtcagctgtcc	5.415
novelMiR_209	Line63	RispMDV	chr6	-	22308648-22308718	22308691-22308708	ggggtcccgccgaggggcggcggcggcgcggccacctccccagccggcaccccgccccgtcgggcggcgct	cgaggggcggcggcggcg	2.36
novelMiR_21	Line63	RispMDV	chr12	+	3154767-3154847	3154777-3154799	aaggtgaggctggtgagaagcgtgctgtggagcgtggtatggcaaagcttggtgctcatggtgctcttctcttccagggcg	tggtgagaagcgtgctgtggagc	5.4125
novelMiR_210	Line63	RispMDV	chr6	-	23172171-23172249	23172218-23172239	gggcagcatgccaggagaagcagactgtagtttggggtagtcctgactgaatctcttattctcctagatatcagctcct	ccaggagaagcagactgtagtt	3.17
novelMiR_214	Line63	RispMDV	chr7	-	22670546-22670624	22670593-22670614	tggcgctgggttcaagtaatccaggataggctgtggtctggcagtcagcctgttctaggttacttggctccggagcccg	ttcaagtaatccaggataggct	64821
novelMiR_215	Line63	RispMDV	chr7	-	36238009-36238079	36238052-36238069	agcaagtcgtgcattggtggttcagtggtagaattctcgcctgccacgcgggaggcccgggttcgattccc	gcattggtggttcagtgg	85.16
novelMiR_217	Line63	RispMDV	chr8	-	4658333-4658411	4658343-4658364	tcatgtgactgcctgtctgtgcctgctgtacaggtgagaggatgttctgcacagcaagtgtagacaggcagacacatga	tgcacagcaagtgtagacaggc	4.23
novelMiR_218	Line63	RispMDV	chr9	-	938064-938136	938074-938092	tgttgtgcagatgggaagagggtgctggagccggagcagcccgtgcctacggccatcccaccctgggtaacgc	gcctacggccatcccaccc	44.1763
novelMiR_219	Line63	RispMDV	chrW	-	3067243-3067323	3067291-3067313	tagttctgtgtggaagactagtgatttttgttgtttttagataactaaattgacaacaaatcacagtctaccatatggcac	tggaagactagtgatttttgttg	5.35
novelMiR_22	Line63	RispMDV	chr12	+	11670969-11671049	11670979-11671001	ccggcacgggcaacggaatcccaaaagcagctgtccccgcagcgcccagctgccctgggatttcgttacccgcgcctccgc	caacggaatcccaaaagcagctg	25467.1
novelMiR_220	Line63	RispMDV	chrZ	-	9058822-9058902	9058870-9058892	gaagctctgcaggagacagggttctgcagacgccagtgagtgcctgagctgagctgtgcccctgtctccagactgctgccc	aggagacagggttctgcagacgc	5.8975
novelMiR_222	Line63	RispMDV	chrZ	-	16702079-16702159	16702127-16702149	tgtgatgattaggcagtgtattgttagttagctgctcttcatacaccagcaactaactacactgccacattagcacatcac	aggcagtgtattgttagttagct	3.15
novelMiR_224_1	Line63	RispMDV	chrZ	-	27206608-27206678	27206618-27206635	gtgggagggatttcctgtgcagggccctgccacctctggtggggctgattgacattgggccctgcccttca	gctgattgacattgggcc	7.05
novelMiR_224_2	Line63	RispMDV	chrZ	-	27228908-27228978	27228918-27228935	gtgggagggatttcctgtgcagggccctgccacctctggtggggctgattgacattgggccctgcccttca	gctgattgacattgggcc	7.05
novelMiR_224_3	Line63	RispMDV	chrZ	-	27270725-27270795	27270735-27270752	tgggagggatttcctgtgcagggccctgccacctccggtgggggctgattgacattgggccctgcccttca	gctgattgacattgggcc	7.05
novelMiR_224_4	Line63	RispMDV	chrZ	-	27290535-27290605	27290545-27290562	gtgggagggatttcctgtgcagggccctgccacctctggtggggctgattgacattgggccctgcccttca	gctgattgacattgggcc	7.05
novelMiR_224_5	Line63	RispMDV	chrZ	-	27306622-27306692	27306632-27306649	gtgggagggatttcctgtgcagggccctgccacctctggtggggctgattgacattgggccctgcccttca	gctgattgacattgggcc	7.05
novelMiR_226	Line63	RispMDV	chrZ	-	42270072-42270142	42270082-42270099	agcgccccctggtccgaccagccctgtggtccagcaaagagctctcctggctggctcgccaaaactgcctt	ctcctggctggctcgcca	20.8438
novelMiR_228	Line63	RispMDV	chr1	+	105405987-105406067	105405997-105406019	actggtgaagaagcagaggatatggaactgtctttgacaactgaacacagacattccacatcccctgatggacgtgaatca	aagcagaggatatggaactgtct	4.52
novelMiR_235_1	Line63	RispMDV	chr14	+	14563964-14564034	14564007-14564024	gggggccgcgccgcgctcgccgccgccgctgagcgtgcgagaggcgggcgggcgggcggcgcggccggggc	gcgggcgggcgggcggcg	2
novelMiR_235_2	Line63	RispMDV	chr3	+	79785495-79785565	79785505-79785522	ggaagaaagggcgggcgggcgggcggcggggccgggagccgcagccctcaccctgccctctccccgcagag	gcgggcgggcgggcggcg	2
novelMiR_235_3	Line63	RispMDV	chr1	-	105648441-105648511	105648451-105648468	ggcagctcccgcccgcgcggctcccgggctgcacacacaccgagcgggcgggcgggcggcgcggcttaaag	gcgggcgggcgggcggcg	2
novelMiR_235_4	Line63	RispMDV	chr1	-	145108821-145108891	145108831-145108848	gcccgctgtccggactgcgcccggcctcggggcagcggggcgggcgggcgggcgggcggcgcggtgccttt	gcgggcgggcgggcggcg	2
novelMiR_235_5	Line63	RispMDV	chr10	-	20038310-20038380	20038320-20038337	ctccgcccgccgccatcgctcccggcccggcgcggggaggcgggcgggcgggcgggcggcgaagcgcgggg	gcgggcgggcgggcggcg	2
novelMiR_235_6	Line63	RispMDV	chr15	-	12654583-12654653	12654626-12654643	cgcgtccccggcgggcgggcgggcggcgctcaccctggggtcgcggccgcttccgtccctgcctcggtttt	gcgggcgggcgggcggcg	2
novelMiR_235_7	Line63	RispMDV	chr20	-	10933621-10933691	10933664-10933681	cggaggggcggcgggcgggcgggcggcggcagtgacggcggctgtcggtcccgcagagcttcccgttcccg	gcgggcgggcgggcggcg	2
novelMiR_235_8	Line63	RispMDV	chr5	-	13769334-13769404	13769377-13769394	gggacggcgggcgggcgggcgggcggcggagccggcgcggctcggatcggctcggcatggcacggcaccgg	gcgggcgggcgggcggcg	2
novelMiR_235_9	Line63	RispMDV	chr5	-	49591097-49591167	49591107-49591124	gcccacgacgcagccccgcgccccctcggcgggcggcccctcagcgggcgggcgggcggcgcggaggccct	gcgggcgggcgggcggcg	2
novelMiR_236	Line63	RispMDV	chr15	+	743022-743100	743032-743053	ctcaacccaggtgaggcggcggtcgggacgcgcggcatctccgccccgcggcccgccgcggccctcacgcctcgttctc	gtgaggcggcggtcgggacgcg	11.5875
novelMiR_24	Line63	RispMDV	chr12	+	11671618-11671694	11671628-11671648	ctgccctgcggacagtcagcagttggtctgtgtgagcagccgttctcagatcacctcttggctgtgggtggtgcagg	gacagtcagcagttggtctgt	12468.6
novelMiR_240	Line63	RispMDV	chr18	+	10711085-10711161	10711095-10711115	acctggggtgaacagaggtggtgtactcttttaggcaaggaacaaataaaaggagggcaatctctgctctggccctg	aacagaggtggtgtactcttt	1.77
novelMiR_245_1	Line63	RispMDV	chr20	+	10623995-10624065	10624038-10624055	ggcccagggcgcccatcgtgccgcctccgtcccgagggggagcggcggcgccgccgggccgagccgcgtcc	ggcggcgccgccgggccg	3.75
novelMiR_245_2	Line63	RispMDV	chr28	+	724947-725017	724957-724974	gccggacaaaggcggcgccgccgggccgcgctgtgccccccgctccgcccgcggggcctcctgccgggccg	ggcggcgccgccgggccg	4.82
novelMiR_251	Line63	RispMDV	chr23	+	2080071-2080141	2080081-2080098	gcggcggcgggatggcggcgctgtacgcctgcaccaagtgtcaccagcgcttccccttcgaggcgctcagc	gatggcggcgctgtacgc	1.8925
novelMiR_256	Line63	RispMDV	chr3	+	9067885-9067959	9067930-9067949	aggcctctccccggcgcgcggccgtttcgcccctccgcgcggttccggctcggcgcggcgccgcgagcccaaccc	cggctcggcgcggcgccgcg	14.2825
novelMiR_261	Line63	RispMDV	chr4	+	2134406-2134484	2134453-2134474	gtgttgagttcagttcagggtcttgtccctgttctggtaattaagctttgggacagaaaggactgggaagtgcatcctg	ttgggacagaaaggactgggaa	5.83
novelMiR_263	Line63	RispMDV	chr4	+	35282343-35282413	35282386-35282403	gggaaggggagagctcagtggggtgagcagggcccggctgtgcgttctgttggcctggctgcaggaggctc	gttctgttggcctggctg	1.18
novelMiR_268	Line63	RispMDV	chr5	+	15887068-15887146	15887078-15887099	ggagcaggtgagccactgactaacgcacattgtgctctcggcgactccactgtgcgtgtgacagcggctaacctgctcc	agccactgactaacgcacattg	175.974
novelMiR_269	Line63	RispMDV	chr5	+	21708824-21708894	21708867-21708884	agcgggcacctccccgaggcggggcggctttggtacggcacggctcggcacggcctgacctcgcacggccc	ctcggcacggcctgacct	3.24
novelMiR_27	Line63	RispMDV	chr14	+	4690701-4690771	4690711-4690728	ctttgggggcagcgcagcgtcggccccgcaccgctccgctcggctccgctccgctccgcgccgccccgccc	agcgcagcgtcggccccg	0.98
novelMiR_272	Line63	RispMDV	chr8	+	20842668-20842748	20842678-20842700	tgttggctgtctgcactggtcattgactagctggtctttccctgacctcctggtctcattctagtgcaagagaaatccctt	ctgcactggtcattgactagctg	5.40125
novelMiR_277	Line63	RispMDV	chr1	-	56993985-56994063	56994032-56994053	agcttatacactgactggctcagcttgtgtctaccctacgccggcaggcgcgggtaacccgttgaaccccattcgtgat	ctgactggctcagcttgtgtct	11.66
novelMiR_279_1	Line63	RispMDV	chr1	-	101038708-101038786	101038718-101038739	tccgcggggcgggcccgggccggagagggggtcatcccgtcccccctctccgcggcctcggtctcgggcggagagctcg	ctccgcggcctcggtctcgggc	250.36
novelMiR_279_2	Line63	RispMDV	chr16	-	615764-615842	615774-615795	ctccgcggggcgggcccgggccggagagggggtcatccgtcccccctctccgcggcctcggtctcgggcggagagctcg	ctccgcggcctcggtctcgggc	250.36
novelMiR_28	Line63	RispMDV	chr14	+	6182264-6182344	6182274-6182296	gaatggacctttggcacagtctgaaaatcacctgcggtctcccgtggcccccggtgagataaccgtgccgacagcataggg	ttggcacagtctgaaaatcacct	3.24
novelMiR_281	Line63	RispMDV	chr1	-	101043739-101043819	101043749-101043771	ttcggatgccttatatgttcgtctgtaggagcgagtgaggactcggctccggtagtggcggtgagcgggcgctcgcgagca	ccggtagtggcggtgagcgggcg	3.515
novelMiR_283	Line63	RispMDV	chr1	-	168016552-168016630	168016599-168016620	gccctgattcagaagagcatttaaatgtgtgcttacaaacgaaacacacatttcagtgcttccctgaacccaggccagg	agaagagcatttaaatgtgtgc	2.8
novelMiR_288	Line63	RispMDV	chr11	-	18685055-18685135	18685065-18685087	tgggcaggaggtggccgtgcagagcacgatgacacgacgatgcccagctctggctgccgcctactgacacccatatccctg	tctggctgccgcctactgacacc	7.29
novelMiR_29_1	Line63	RispMDV	chr14	+	6936616-6936686	6936659-6936676	aagcccggccggtggcggcggtggagccggcacgagcgggcggcgcggcggcggcggggggcaaggaggtg	cgcggcggcggcgggggg	3.83
novelMiR_29_2	Line63	RispMDV	chr7	-	17005640-17005710	17005683-17005700	cgggggcggccgcggcggcggcggggggcggctcggcgcgctctgcccgccgctactcgggccgcgccacc	cgcggcggcggcgggggg	3.08
novelMiR_292	Line63	RispMDV	chr15	-	5309794-5309864	5309804-5309821	gcgcgatgcgaccggcgcgatgacgtcactcgagagcgttggtgcgtttggcgtgtcggtgctgtgcggga	gcgtttggcgtgtcggtg	1.18
novelMiR_294	Line63	RispMDV	chr18	-	10684203-10684281	10684213-10684234	tttggtacagaccgtggttcaagcagcaggtgatcagtgaatgaggctgttccacgtctctgtacttcccttttctgtg	tgttccacgtctctgtacttcc	21.325
novelMiR_3	Line63	RispMDV	chr1	+	58263271-58263349	58263318-58263339	ctttagtacaaagtccagcagcttagcttgaatagtcgtctctgacaatttcagctaagctattggactttgcatcaaa	atttcagctaagctattggact	4.84625
novelMiR_30	Line63	RispMDV	chr14	+	7316410-7316490	7316458-7316480	agctgagcctggcgctgagcggagaggtggatgagtgcgtcccgccgctgctgctccgcgctcgcgcgctgctttacgagg	tgctgctccgcgctcgcgcgctg	1.38
novelMiR_301	Line63	RispMDV	chr20	-	2489352-2489424	2489396-2489414	cggagcggggcgggccggggaccgccgcccgcccccccgccgccgccgccgcccgccctctccccgccccccg	cgggccggggaccgccgcc	9.075
novelMiR_309	Line63	RispMDV	chr28	-	1588175-1588253	1588222-1588243	ctgtagtttctcaagaacaaagcatgtggcctcatgttttgcagaaaaaagagcactgcactgttctcgtaggatctgc	tcaagaacaaagcatgtggcct	2.89
novelMiR_319	Line63	RispMDV	chr5	-	2676386-2676460	2676431-2676450	ggtggggagtttgactggggcggtacacctgtcaaagcgtaacgcaggtgtcctaaggcgagctcagggaggcca	ttgactggggcggtacacct	28.075
novelMiR_32	Line63	RispMDV	chr14	+	8554981-8555059	8555028-8555049	gaattagcatgctggagtcactctgccaaagcatgtgcacaaataagtttctggtacagtgactcgagcatgctagtcc	tttctggtacagtgactcgagc	6.37
novelMiR_320	Line63	RispMDV	chr5	-	40770373-40770447	40770418-40770437	ggtatcatgcaagattcccattcttgcgacccgggttcgattcccgggcggcgcagaaagttttgattgccagag	aagattcccattcttgcgac	107.575
novelMiR_321	Line63	RispMDV	chr6	-	2770204-2770284	2770252-2770274	atgaactaagctccagtggtagtcagctgtccagggcaatactgtgcctgaggcggtgttacactgctgggaaataaaaat	ctccagtggtagtcagctgtcca	8.5625
novelMiR_331	Line63	RispMDV	chrZ	-	9781103-9781179	9781149-9781169	tcttctaatcttgcaaactcgatcactagctctgcatgatgttgcagaagcaaggggaacaggtttgctaaagtaaa	ttgcaaactcgatcactagct	6.3425
novelMiR_337	Line63	RispMDV	chr1	+	48141731-48141801	48141774-48141791	tactataaaatccgccgcggacgcagtgcgctaccattccgtagtggtgttcgtgaggagttactctgtta	gtggtgttcgtgaggagt	2.21
novelMiR_34	Line63	RispMDV	chr15	+	743022-743098	743032-743052	ctcaacccaggtgaggcggcggtcgggacgcgcggcatctccgccccgcggcccgccgcggccctcacgcctcgttc	gtgaggcggcggtcgggacgc	10.4
novelMiR_340	Line63	RispMDV	chr11	+	1101369-1101447	1101416-1101437	gcccaaacaggagcctggatagctcagttgggagagcatcagacttttaatctgagggtccagggttcaagcccctgtt	taatctgagggtccagggttca	11.99
novelMiR_342	Line63	RispMDV	chr13	+	2583442-2583518	2583488-2583508	ggtgagcggctcagagagcccccagccaaatgtgcagtgctgtccgttgggctgggggatccctcgctgcctccccg	ttgggctgggggatccctcgc	2.75
novelMiR_347	Line63	RispMDV	chr2	+	129214603-129214673	129214646-129214663	tcgcagcggcgggagcgggtcgtgccgagcgggccgaggcgcggctccttggcggtcactgcgatgagctt	gctccttggcggtcactg	2.75
novelMiR_350_1	Line63	RispMDV	chr23	+	1221739-1221811	1221783-1221801	ttttggcctttcggagctgccccacgtcggccccggggggcggcggcgcggcggcggcgggggctctgcgctc	ggcgcggcggcggcggggg	2.56
novelMiR_350_2	Line63	RispMDV	chr3	+	8714066-8714138	8714110-8714128	cggcgaggacccgccgccccccgccgcggcatcatccggggagcggcgcggcggcggcgggggccgcgggcac	ggcgcggcggcggcggggg	2.56
novelMiR_36	Line63	RispMDV	chr15	+	8876124-8876194	8876134-8876151	tgcgcgctgcgagtgctgcattttactgctgcaaaggtggaggtgggcggtgggcattgcggagccgggcg	gagtgctgcattttactg	0.98
novelMiR_360	Line63	RispMDV	chr6	+	27592602-27592672	27592612-27592629	gccgggaggcgccatggcggcggagggcctggcggggctcctgcccgcacagacgcagctggagtacgcac	gccatggcggcggagggc	2.46
novelMiR_362_1	Line63	RispMDV	chr8	+	13793472-13793542	13793515-13793532	aaggggcgggcggcggcgcggcctgcaccatggtggccaccaggcgggcggcgcggcggcgggatgcggcg	gcgggcggcgcggcggcg	2.175
novelMiR_362_2	Line63	RispMDV	chr1	-	149397174-149397244	149397217-149397234	ggcggcggcggcgggcggcgcggcggcgggcggcggcagcggctcctcggtgccgctctcggtgctgatcc	gcgggcggcgcggcggcg	2.175
novelMiR_362_3	Line63	RispMDV	chr24	-	5225685-5225755	5225695-5225712	ggccgcggcgcggcccctccgccccggccccgcggcctacctggcgggcggcgcggcggcggggccctcgg	gcgggcggcgcggcggcg	2.175
novelMiR_362_4	Line63	RispMDV	chr3	-	20207743-20207813	20207753-20207770	aagtttccgtggcccggcgccgcgcgcttggcacgagggctcggcgggcggcgcggcggcggcaggcgcgg	gcgggcggcgcggcggcg	2.175
novelMiR_369	Line63	RispMDV	chr1	-	98606344-98606414	98606354-98606371	ccgaagccccgctgcccctgctcgggccggccgccccgcggctgcctagcgggcggcactgctggcagcgc	gcctagcgggcggcactg	2.44
novelMiR_372	Line63	RispMDV	chr1	-	167751407-167751487	167751455-167751477	caaaaatgctcagcatcctctgatagaccacgagcagttttcctgttgctctctggtttgcactgagatgcaaaagtaact	cagcatcctctgatagaccacga	8.79
novelMiR_374	Line63	RispMDV	chr1	-	189010271-189010349	189010281-189010302	atacaggcacaacagcctctttgctgcagtcaacctcaggtattctgaatgcagcaggcagggctgtgtggctgtgttt	aatgcagcaggcagggctgtgt	4.16
novelMiR_38	Line63	RispMDV	chr18	+	3513828-3513908	3513876-3513898	tgggacaggtgctcttctaagcgccgccatgaagggaaagcaataaggagcagagtggcgcagcggaagcgtgctgggccc	agcagagtggcgcagcggaagcg	54.6
novelMiR_382	Line63	RispMDV	chr14	-	6179795-6179875	6179843-6179865	gaaggctcctgatctcccaatctgcgcggttgcatttgcttgaagtagtgtaactgtcgtaaatggagagagaaaggaaac	gatctcccaatctgcgcggttgc	8.24
novelMiR_39	Line63	RispMDV	chr18	+	4012221-4012293	4012265-4012283	tctcgcgctgcccggcgcggctcttgtcagttagcaacaaaatggccgcggcggcagcagctgtgctcccgag	gccgcggcggcagcagctg	2.9
novelMiR_396	Line63	RispMDV	chr3	-	52539132-52539210	52539179-52539200	ggggctgggtcggtcgggctggggcgcgaagcggggctgggcgcgcgccgcggccgccggcgctctcggaccgcgaccc	cggtcgggctggggcgcgaagc	47.1225
novelMiR_399	Line63	RispMDV	chr33	-	217276-217352	217286-217306	gccctgcaggtgggctgggagcacaggcactgtgggcttcgtgtggtgctgtgtcctcactcaccttcatggcttgc	tgctgtgtcctcactcacctt	4
novelMiR_40	Line63	RispMDV	chr18	+	6491327-6491405	6491374-6491395	agctgagggctgggtctttgcgggcgagatgagaggttcgtgtcttcaactggcctacaaagtcccagttctcggctcc	aactggcctacaaagtcccagt	11.5612
novelMiR_406_1	Line63	RispMDV	chr7	-	6833723-6833803	6833771-6833793	ttaccacccaggggatgtagctcagcggtagagcgcctgctttgcatgcaggaggccctgggttcaacccccagcatctcc	ggggatgtagctcagcggtagag	26.815
novelMiR_406_2	Line63	RispMDV	chr7	+	6813549-6813629	6813559-6813581	ccaccatccaggggatgtagctcagcggtagagcgcctgctttgcatgcaggaggccctgggttcaacccccagcatctcc	ggggatgtagctcagcggtagag	26.815
novelMiR_406_3	Line63	RispMDV	chr7	+	6820343-6820423	6820353-6820375	ttaccacccaggggatgtagctcagcggtagagcgcctgctttgcatgcaggaggccctgggttcaacccccagcatctcc	ggggatgtagctcagcggtagag	26.815
novelMiR_41	Line63	RispMDV	chr18	+	9383527-9383603	9383573-9383593	tcctgcccaacaatatcctggtgctgagtgagttgcacacagagactccagcatcagtgattttgttgaggaagggg	tccagcatcagtgattttgtt	397.887
novelMiR_417	Line63	RispMDV	chr16	+	154459-154535	154469-154489	ggatggcaccctgaggctgtgggacctcaccacgtgagtcctggggactgaaagggctttggggtgggggtttgggg	ctgaggctgtgggacctcacc	8.0225
novelMiR_418_1	Line63	RispMDV	chr17	+	9303898-9303968	9303941-9303958	gccgggcccggccgccctccggaggcggcccgcggcggaggtagcggcggcggcgggggggcgggagccgc	gcggcggcggcggggggg	2.695
novelMiR_418_2	Line63	RispMDV	chr20	+	2489366-2489436	2489376-2489393	agggcgggcggcggcggcggcgggggggcgggcggcggtccccggcccgccccgctccgcaccgccccgca	gcggcggcggcggggggg	2.695
novelMiR_418_3	Line63	RispMDV	chr28	-	3128096-3128166	3128139-3128156	cgggcggcgggcggcggcggcgggggggcggccggagctcaccatcgcccgcggccccgcggccgtcagcg	gcggcggcggcggggggg	2.695
novelMiR_418_4	Line63	RispMDV	chr1	+	105098037-105098107	105098080-105098097	tctttaggccgcccggcggccggcagcccgttgccctggggcggcggcggcggcggggggggcagcagcga	gcggcggcggcggggggg	5.4775
novelMiR_418_5	Line63	RispMDV	chr13	+	11413161-11413231	11413204-11413221	ggctctccgccggcccctccgctcggcgacggcggcggtggtggcggcggcggcggggggggagccccggc	gcggcggcggcggggggg	5.4775
novelMiR_418_6	Line63	RispMDV	chr19	+	78732-78802	78742-78759	ggtgctggcggcggcggcggcggggggggctccggccgtgcccggcccatggcccggcccccggcgccccc	gcggcggcggcggggggg	5.4775
novelMiR_418_7	Line63	RispMDV	chr27	-	4804554-4804624	4804597-4804614	gatcgcggcggcggcggcggcggggggggacctcggggggacgcagctccaaccgccgcccttcgcccccc	gcggcggcggcggggggg	5.4775
novelMiR_42	Line63	RispMDV	chr18	+	9953840-9953910	9953883-9953900	gcgcgcgggcggtgaatcagtcggtcggtcagtgagtgaggagcggcgcgaacatgaactgtctgaccgtg	cggcgcgaacatgaactg	2.085
novelMiR_423	Line63	RispMDV	chr2	+	569588-569660	569598-569616	agcggcgcgggcagcgctgacaggaggacgcagcgctccgttcgcttcggcgcagctcggccccatggatccc	gcagcgctgacaggaggac	1.97
novelMiR_43	Line63	RispMDV	chr19	+	58562-58642	58572-58594	ggacagtgcctgtgcggttgcagaagaagaagaccggcgcttcacggctttcttcctcttctcttccgccccaggtgacta	tgtgcggttgcagaagaagaaga	50.3638
novelMiR_441	Line63	RispMDV	chr1	-	20922375-20922445	20922418-20922435	cggctcggctcggctcggcgcggcgccgcacttgtagctgttctcggtgctgaaggcggcacggctcggca	cggctcggcgcggcgccg	2.64
novelMiR_443	Line63	RispMDV	chr1	-	185892052-185892132	185892100-185892122	aaagtgaaggcttctacacttgaactgagctcagaataaaatatgtgattgtggtttcaattgtgggggtctgaatacatg	cttctacacttgaactgagctca	10.73
novelMiR_448	Line63	RispMDV	chr11	-	18685056-18685134	18685066-18685087	gggcaggaggtggccgtgcagagcacgatgacacgacgatgcccagctctggctgccgcctactgacacccatatccct	tctggctgccgcctactgacac	1.97
novelMiR_45	Line63	RispMDV	chr19	+	5515016-5515094	5515026-5515047	cgcccccccgaacagtaagagttgatgtgcggcgaacgcagcctgcatgtgagctcctactgccgcgggaggcggggct	aacagtaagagttgatgtgcgg	187.292
novelMiR_450	Line63	RispMDV	chr14	-	4937949-4938025	4937995-4938015	cctcgcgggggtgcattgtagttgcattgcatgtgtcagactgggagtgcaatgcccctgccatgcagcccggcggg	gtgcattgtagttgcattgca	48.68
novelMiR_451	Line63	RispMDV	chr14	-	6179252-6179332	6179300-6179322	ctttttatccaggagttcactgatcatctggctaagacccacaccagagtctcagtgcagagaacccaggcagctgctgtg	aggagttcactgatcatctggct	8.925
novelMiR_455	Line63	RispMDV	chr2	-	98604947-98605021	98604957-98604976	ccgtccgggtccctcgaggaggccgccggcgccggggtgggggcggcggcggcggcgggggggggcgccgccgag	gcggcggcggcggggggggg	14.34
novelMiR_459	Line63	RispMDV	chr27	-	4518710-4518788	4518720-4518741	gcagcgcgtggatatccctgagtgctccatggggttttcccggcagagggggtatagctcagtggtagagcatttgact	gggggtatagctcagtggtaga	36.0475
novelMiR_46	Line63	RispMDV	chr19	+	5515195-5515271	5515205-5515225	gggcccggcgaccatggctgtagactgttacccccccagcagcacagtaacaatctaaagccacggtcgcccgggcg	accatggctgtagactgttac	7.05
novelMiR_47	Line63	RispMDV	chr19	+	5515766-5515840	5515776-5515795	tcagtagccatgactgtagactgttactgtcctgtccctacgcagcagtaagcagtctagagccaaggtgccgat	tgactgtagactgttactgt	15.0962
novelMiR_472	Line63	RispMDV	chrZ	-	53340223-53340297	53340268-53340287	ccaggcgcaggccggagagttgggaggatgcggctgcggctgcgctcgggcgctctggccgccggctgcctgttg	gccggagagttgggaggatg	1.38
gga-miR-425-5p	Line63	RispMDV	chr12	+	11671353-11671433	11671363-11671385	acggctttggaatgacacgatcactcccgctgagcgcgcagccacagagccatcggggatgtcgtgtctgtcctaagctct	aatgacacgatcactcccgctga	3443.55
novelMiR_475	Line63	RispMDV	chr18	+	9383526-9383604	9383573-9383594	ctcctgcccaacaatatcctggtgctgagtgagttgcacacagagactccagcatcagtgattttgttgaggaagggga	tccagcatcagtgattttgttg	428.14
novelMiR_478	Line63	RispMDV	chr20	+	6658772-6658842	6658815-6658832	agggaagtggagtgtagctgtgtcactcttggcacctgctggtgtaggtgatgactgaacttttttcccca	gtaggtgatgactgaact	78.73
novelMiR_488	Line63	RispMDV	chr1	-	133461927-133462005	133461937-133461958	gtggagccgggagttggacttaaaaatgacatcagccaactggctcgttggtctaggggtatgattctcgcttagggtg	ttggtctaggggtatgattctc	80.92
novelMiR_49	Line63	RispMDV	chr19	+	7378729-7378807	7378776-7378797	gtcattgagggcagagctgcagcctcacatttcttcttttgttggacttggtggctgcatgctctcagcattcacaaga	ttggtggctgcatgctctcagc	17.7138
novelMiR_5	Line63	RispMDV	chr1	+	79327565-79327645	79327613-79327635	ttgtcttccttgttcctcggggcagagagtacacacccataatgtgcagtagtcgtggccgagtggttaaggcgatggact	gtagtcgtggccgagtggttaag	2844.74
novelMiR_504	Line63	RispMDV	chr9	+	1176077-1176157	1176125-1176147	acctgcttaaaggagttggggttttggcttgttatatctggacgtatgatctgacttttctgctgagacctcttccataac	atctgacttttctgctgagacct	10.18
novelMiR_507_1	Line63	RispMDV	chr1	-	162917247-162917325	162917294-162917315	aaggggaatcagagaatcatagaatggcctgggttgaaaaggacctcagtgatcatctactttcaatcccccctgatat	agagaatcatagaatggcctgg	10.18
novelMiR_507_2	Line63	RispMDV	chrZ	-	19673786-19673864	19673833-19673854	aagcatagtcagagaatcatagaatggcctggattggaagagaccttaaagatcatccagctctaattccctgacacag	agagaatcatagaatggcctgg	10.65
novelMiR_507_3	Line63	RispMDV	chr1	+	193890791-193890869	193890838-193890859	gtcccttagtgccacatctccatggttttttattctgtcatagaatcagagaatcatagaatggcctgggttgaaaagg	agagaatcatagaatggcctgg	10.18
novelMiR_507_4	Line63	RispMDV	chr11	+	16027397-16027475	16027407-16027428	acagaggcccagagaatcatagaatggcctgggttgaaaaggaccacaaggaccatctagtttcaacccccctgccatg	agagaatcatagaatggcctgg	10.18
novelMiR_508_1	Line63	RispMDV	chr10	-	643576-643646	643586-643603	tgcaggcagctgcgttggtggtatagtggtgagcatagctgccttccaagcagttgacccgggttcgattc	ttccaagcagttgacccg	22.5287
novelMiR_508_2	Line63	RispMDV	chr10	-	657244-657314	657254-657271	tgcaggcagctgcgttggtggtatagtggtgagcatagctgccttccaagcagttgacccgggttcgattc	ttccaagcagttgacccg	22.5287
novelMiR_508_3	Line63	RispMDV	chr10	-	669624-669694	669634-669651	tgcaggcagctgcgttggtggtatagtggtgagcatagctgccttccaagcagttgacccgggttcgattc	ttccaagcagttgacccg	22.5287
novelMiR_52	Line63	RispMDV	chr2	+	108363713-108363793	108363761-108363783	acgctgtgactcaccaataggaagcgtgccccagtagtacaacagggtggggaattagctcaaatggtagagcgctcgctt	ggggaattagctcaaatggtaga	135.374
novelMiR_524	Line63	RispMDV	chr3	+	57657600-57657670	57657643-57657660	gcatggcgggaggcgggcggggccggtgctgctccggagcatcgtctgtgtgttgggcctgcacagtccag	gtctgtgtgttgggcctg	2
novelMiR_529	Line63	RispMDV	chr5	+	380313-380393	380361-380383	gtatcccggccgccggatccggtttcccctctgcaatctcaccctggcactgggagatcggattcggagcccggagggagg	actgggagatcggattcggagcc	5.225
novelMiR_530	Line63	RispMDV	chr5	+	3688006-3688086	3688054-3688076	aacactgtttctgatgcaagccaggatgccaggatggatgtgaaggcaatctggctgcgacatctgtcaccccattgattg	atctggctgcgacatctgtcacc	9.9025
novelMiR_532	Line63	RispMDV	chr8	+	29890171-29890251	29890181-29890203	tgttttcttgggtcagtgatgattggtggcatgtattatctgatgtaaaggtgatgtttatcatcacattagctctagaat	ggtcagtgatgattggtggcatg	9.16
novelMiR_535	Line63	RispMDV	chr1	-	77350788-77350866	77350835-77350856	cacatctcatcaccctccctcggctgcagccaccacaagctcctggcttgctgcacactgggaagaggggacagatagg	caccctccctcggctgcagcca	5.55
novelMiR_538	Line63	RispMDV	chr10	-	3774488-3774562	3774533-3774552	tcccccgcggcggcggcggcggcctcgggctggtggtagctgaagcaggcggaggcgatgtcgatgtgcccgaga	cggcggcggcggcctcgggc	3.6
novelMiR_54	Line63	RispMDV	chr2	+	115487957-115488037	115488005-115488027	tgcggcgcgccaagcgcgagcgggtggcccgcaacgagctcaaccggctgcggaacctggcccgcgcgcaccgcgccgccg	tgcggaacctggcccgcgcgcac	4.625
novelMiR_547	Line63	RispMDV	chr4	-	3994707-3994787	3994717-3994739	tgctcacagtcagttttgcaggtttgcatcccagcttgctaaaattgctgtgcaaatccatgcaaaactgactgtggtggt	tgtgcaaatccatgcaaaactga	1787.45
novelMiR_548	Line63	RispMDV	chr5	-	24290602-24290672	24290612-24290629	gtggctgccgtgaggggcggggcgttgctgccgcaagatggcggccggcgcttcgttactgcggctaatga	gccggcgcttcgttactg	2.275
novelMiR_553	Line63	RispMDV	chrW	-	2525186-2525264	2525233-2525254	gccagagctatggagtgtgacaatggtgtttgtgtccaatctatcaaacgccattatcacactaaatagctactggtag	tggagtgtgacaatggtgtttg	19.715
novelMiR_558	Line63	RispMDV	chr1	+	141032122-141032194	141032166-141032184	acggctggagcgccgcgcggtgcactgtggggcggaagcagagagtcaccgctccgttagggccgccatcttg	gtcaccgctccgttagggc	1.57
novelMiR_56	Line63	RispMDV	chr20	+	9710459-9710537	9710469-9710490	gggcacctcgaggactgtctaacctgagaatggtgaaacatgagggtcaatctcaggttcgtcagcccatgagatgcct	aggactgtctaacctgagaatg	1675.88
novelMiR_565	Line63	RispMDV	chr2	+	4036516-4036596	4036564-4036586	gaaacacccggatgccaccaaggctgtgatgagggaatgctgccttccttgcagcctcgtcaaattcggtgccacctctgt	ttgcagcctcgtcaaattcggtg	4.63
novelMiR_569	Line63	RispMDV	chr25	+	2139765-2139845	2139775-2139797	tgtagctatgctgcatacgagtagaccctttctgactctgcctgtagtcgtaaaggggggacaatgtatgcaacagcaaag	ctgcatacgagtagaccctttct	3.6
novelMiR_57	Line63	RispMDV	chr20	+	10344185-10344265	10344233-10344255	cctgcatgggtgaggccctcccgccgccgctgagcccggtgctgaggtcccggcggaggctgaggcctgctctcctcccct	cccggcggaggctgaggcctgct	5.02
novelMiR_571	Line63	RispMDV	chr27	+	4535568-4535648	4535578-4535600	ctcgggcacgatgcaggaagaacaccttggcccgccggaagggcaggcatatgggcatcggtgagtgctgcatgtgaagcc	atgcaggaagaacaccttggccc	16.29
novelMiR_582	Line63	RispMDV	chr1	-	20872674-20872744	20872717-20872734	gcggcacgcggccgttggcgctgggctgcggcgcggcgcgagcggctcggcggccgagggagcctggcgcc	gccgttggcgctgggctg	1.845
novelMiR_588	Line63	RispMDV	chr1	-	194478913-194478991	194478960-194478981	actgctgacaatgccagtggcaactgctgaaccatcagacacgttccagtccgtctccctgttgtgtctgtagaaccat	atgccagtggcaactgctgaac	25.27
novelMiR_596	Line63	RispMDV	chr2	-	98604946-98605022	98604956-98604976	cccgtccgggtccctcgaggaggccgccggcgccggggtgggggcggcggcggcggcgggggggggcgccgccgagg	gcggcggcggcgggggggggc	8.85
novelMiR_597	Line63	RispMDV	chr20	-	10004099-10004179	10004147-10004169	tgtgctctgcttcatcctcctcatcttcgtccttgccttctgcttgtaccgcaggaagaagaggggaggggagcagagcca	ttcatcctcctcatcttcgtcct	4.13
novelMiR_60	Line63	RispMDV	chr22	+	4649546-4649622	4649592-4649612	cgtggcgggtgtgatggcgccgctgggcgtggggcccgcgcgggcgcccggggtgggcacgctgtacggcacgcagc	cccggggtgggcacgctgtac	6.9875
novelMiR_601_1	Line63	RispMDV	chr28	-	4923244-4923322	4923254-4923275	gaaggagccctcgtgcggtgcgttggtggtatagtggttagcatagctgccttccaagcagttgacccgggttcgattc	tgccttccaagcagttgacccg	33.555
novelMiR_601_2	Line63	RispMDV	chr3	-	81053707-81053785	81053717-81053738	ggtctttattttggcagctgcgttggtggtatagtggtgagcatagctgccttccaagcagttgacccgggttcgattc	tgccttccaagcagttgacccg	33.555
novelMiR_606	Line63	RispMDV	chr8	-	4658332-4658408	4658342-4658362	tgtgactgcctgtctgtgcctgctgtacaggtgagaggatgttctgcacagcaagtgtagacaggcagacacatgac	cacagcaagtgtagacaggca	4.72
novelMiR_61	Line63	RispMDV	chr24	+	3360820-3360898	3360830-3360851	cccctctcaatccctgagaccctaacttgtgatgtttagcttttaaatccacgggttaggctcttgggagctgtgagtt	tccctgagaccctaacttgtga	1585.11
novelMiR_62	Line63	RispMDV	chr25	+	2144083-2144161	2144130-2144151	aaaacctggggttgtgcaggctgaggtcagcctcaatgagactgattgaactgccatactctgacacacctggtgcctg	gaactgccatactctgacacac	3.48
novelMiR_621_1	Line63	RispMDV	chr16	-	615575-615653	615622-615643	gcggcctccccgccgcgcgcggccggcgggacggcgagccggccgtcccgcccgcgccagccgcggcgccggcggttcc	cgccgcgcgcggccggcgggac	25.88
novelMiR_621_2	Line63	RispMDV	chr1	-	101038521-101038599	101038568-101038589	gcggcctccccgccgcgcgcggccggcgggacggcgagccggccgtcccgcccgcgccagccgcggcgccggcggttcc	cgccgcgcgcggccggcgggac	24.37
novelMiR_628	Line63	RispMDV	chr4	-	40107102-40107178	40107148-40107168	gacctgctctctaggccacgcacggaggacgtctgttcctcgagggccgtgtgcccgcctaggggaaagtccccgga	ctaggccacgcacggaggacg	16.26
novelMiR_645	Line63	RispMDV	chr32	+	8730-8808	8777-8798	gaaggtggggggggggaagggagggaggaaagcatcagttccctgtgcttccctctcccccttccccccccccccccac	cttccctctcccccttcccccc	1.18
novelMiR_654	Line63	RispMDV	chr3	-	2947398-2947468	2947441-2947458	ttggcgccctgccggtgctgtgtgcggccgccgccatttcgcgagagccgccccatgcctgcttcgggcag	gccggtgctgtgtgcggc	3.4
novelMiR_660_1	Line63	RispMDV	chr1	+	84159525-84159603	84159572-84159593	agttgcgcgtgcacccagctcctcgttagtatagtggtgagtatccccgcctgtcacgcgggagaccggggttcgattc	cgcctgtcacgcgggagaccgg	55.5838
novelMiR_660_2	Line63	RispMDV	chr15	+	4536464-4536542	4536511-4536532	agaaactcgaaagcacctgtcctcgttagtatagtggtgagtatccccgcctgtcacgcgggagaccggggttcgattc	cgcctgtcacgcgggagaccgg	55.5838
novelMiR_663_1	Line63	RispMDV	chr11	+	1101375-1101447	1101419-1101437	acaggagcctggatagctcagttgggagagcatcagacttttaatctgagggtccagggttcaagcccctgtt	tctgagggtccagggttca	7.93
novelMiR_663_2	Line63	RispMDV	chr11	-	1466423-1466495	1466467-1466485	agacttttaatctgagggtccagggttcaagcccctgttcaggcgccgctttatcctttatccttcaggcgcg	tctgagggtccagggttca	7.93
novelMiR_67	Line63	RispMDV	chr3	+	43676612-43676686	43676657-43676676	cccttccggtcacacaggtgaaggtggagcagaagggcgaaagctcgcttgatcttgattttcagtacgaataca	cgcttgatcttgattttcag	10.93
novelMiR_671	Line63	RispMDV	chr22	+	2202454-2202524	2202497-2202514	acgtcacggacgcgccgttgagggcgggcgggcgcagcgcagcgccgcgtcgtgccgaggccgggcatggc	gccgcgtcgtgccgaggc	1.38
novelMiR_679	Line63	RispMDV	chr33	+	675601-675677	675611-675631	tgctgccgccatcttgtcggctgttggtggccgccgccatccgcctccatccgccgccagcgccgtcgccgccgcac	atcttgtcggctgttggtggc	1.57
novelMiR_692	Line63	RispMDV	chr1	-	101034203-101034279	101034249-101034269	ggcgcggcggcggcgactctggacgcgcgccgggcccttccgtggatcgccccagctgcggcgggcgccgctcgccc	cggcgactctggacgcgcgcc	3080.98
novelMiR_7_1	Line63	RispMDV	chr1	+	105098036-105098108	105098080-105098098	ctctttaggccgcccggcggccggcagcccgttgccctggggcggcggcggcggcggggggggcagcagcgag	gcggcggcggcgggggggg	5.365
novelMiR_7_2	Line63	RispMDV	chr13	+	11413160-11413232	11413204-11413222	cggctctccgccggcccctccgctcggcgacggcggcggtggtggcggcggcggcggggggggagccccggcc	gcggcggcggcgggggggg	5.27
novelMiR_7_3	Line63	RispMDV	chr5	+	6967118-6967190	6967128-6967146	ggcgagggcggcggcggcggcggggggggaggaggggagaagcggagccgcccgggccgagcgccgggctccg	gcggcggcggcgggggggg	5.27
novelMiR_7_4	Line63	RispMDV	chr27	-	4804552-4804624	4804596-4804614	gatcgcggcggcggcggcggcggggggggacctcggggggacgcagctccaaccgccgcccttcgccccccgc	gcggcggcggcgggggggg	5.27
novelMiR_707	Line63	RispMDV	chr3	-	56965040-56965120	56965050-56965072	tttctgtttagcattactgctggaggtgtaatggatgttaacaccgccctccaagaagtgctgaagaccgcacttatccat	ctccaagaagtgctgaagaccgc	10.52
novelMiR_71	Line63	RispMDV	chr3	+	81811330-81811408	81811377-81811398	ccgacgcggctcgaccgcgcgggaagcctcggccgacgagcaaccggcggacgaggcttcccgcgctgtcgtgccgcgc	cggacgaggcttcccgcgctgt	8.05375
novelMiR_712_1	Line63	RispMDV	chr1	+	45718577-45718647	45718620-45718637	tggactgtacaggtcctcgttagtatagtggtaagtatccccgcctgtcacgcgggagaccggggttcgat	cctgtcacgcgggagacc	29.06
novelMiR_712_2	Line63	RispMDV	chr1	+	84159531-84159601	84159574-84159591	gcgtgcacccagctcctcgttagtatagtggtgagtatccccgcctgtcacgcgggagaccggggttcgat	cctgtcacgcgggagacc	29.06
novelMiR_712_3	Line63	RispMDV	chr15	+	4536470-4536540	4536513-4536530	tcgaaagcacctgtcctcgttagtatagtggtgagtatccccgcctgtcacgcgggagaccggggttcgat	cctgtcacgcgggagacc	29.06
novelMiR_712_4	Line63	RispMDV	chr15	+	4537093-4537163	4537136-4537153	actgcccgtaccgtcctcgttagtatagtggtgagtatccccgcctgtcacgcgggagaccggggttcgat	cctgtcacgcgggagacc	29.06
novelMiR_73	Line63	RispMDV	chr3	+	110315765-110315843	110315775-110315796	ttcgtggagcagggccacgtccgcgtcgggcccgaggtggtcaccgaccccgcgctgctcgtgccccgcgccatggagg	agggccacgtccgcgtcgggcc	5.595
novelMiR_735	Line63	RispMDV	chr25	+	2081401-2081479	2081448-2081469	gcgcgggggcgcaagatggcggcgggcgctgagcgctgtgctcacagctggccaaggacctcctgcacccctccccgga	ctggccaaggacctcctgcacc	8.865
novelMiR_74	Line63	RispMDV	chr32	+	15521-15599	15568-15589	tctttgtgcagagcaggagcactgggtgacgaggagcctcgcacagctctggctgctcagtgctctgctcggtgctcgg	tctggctgctcagtgctctgct	1.97
novelMiR_745	Line63	RispMDV	chr3	+	45728214-45728294	45728262-45728284	gaaaatgttgccacggtctgaaggaaaaggttgattgtatctttttcctacatgaagttggcaggacatcatctgaacgag	tacatgaagttggcaggacatca	5.19
novelMiR_756	Line63	RispMDV	chr5	+	43924580-43924660	43924590-43924612	gactattacactgtttgggctggccagtttttcatgcatgcagcttgacaattgagcacagtcagacatttgtattaaaag	ctgtttgggctggccagtttttc	4.585
novelMiR_76	Line63	RispMDV	chr33	+	1025350-1025428	1025360-1025381	atctgtggtttaggtagtttcatgttgttgggattggcttttagctcggcaacaagaaactgccttaattacgtcagtt	taggtagtttcatgttgttggg	818.14
novelMiR_765	Line63	RispMDV	chrZ	+	55848764-55848838	55848774-55848793	gtccctgctcaggtccctgtttgggcgccaactgtcatgagttagcaacacgacacagggttctcatgcaaggaa	aggtccctgtttgggcgcca	2.92
novelMiR_77	Line63	RispMDV	chr33	+	1093253-1093331	1093263-1093284	cccctatatgtaccctgtagactcgaatttgtgtgagcgtctccgagtcgcaaattcgtctctaggggaatatatgggc	taccctgtagactcgaatttgt	868.809
novelMiR_771	Line63	RispMDV	chr1	-	177088309-177088387	177088319-177088340	agaacttttcttagtcagagccagcttgttacaagcttgtagccagtttgtagcaagctggctctgactaagaggactt	ttgtagcaagctggctctgact	1.38
novelMiR_78	Line63	RispMDV	chr33	+	1171905-1171983	1171952-1171973	gcccgggccgaggttctgtcctacactccggctgtggctatgggcagtcagtgcatcacagaacttggtcccgggagct	tcagtgcatcacagaacttggt	662.694
novelMiR_783	Line63	RispMDV	chr18	-	10961658-10961734	10961668-10961688	acgggggcggggtcgaagagcagggccgggctcttagccactctcctggggctgccctcgacccagaagcttctctt	tggggctgccctcgacccaga	2
novelMiR_8_1	Line63	RispMDV	chr1	+	132055527-132055607	132055575-132055597	agctaagcagggtcgggcctggttagtacttggatgggagacctcctgggaataccgggtgctgtaggctttattttttta	ggaataccgggtgctgtaggctt	3305.18
novelMiR_8_2	Line63	RispMDV	chr6	+	8612884-8612964	8612894-8612916	agacctcctgggaataccgggtgctgtaggcttgcccagagaggtggtggagtcaccgagcctggtggtgttcaaagagca	ggaataccgggtgctgtaggctt	2984.45
novelMiR_8_3	Line63	RispMDV	chr9	+	3369768-3369848	3369816-3369838	agctaagcagggtcgggcctggttagtacttggatgggagacctcctgggaataccgggtgctgtaggcttttgctgtatt	ggaataccgggtgctgtaggctt	3468.24
novelMiR_8_4	Line63	RispMDV	chr9	-	942130-942210	942140-942162	gctaagcaggggtcgggcctggttagtacttggatgggagacctcctgggaataccgggtgctgtaggcttttgctcccac	ggaataccgggtgctgtaggctt	3468.24
novelMiR_80	Line63	RispMDV	chr4	+	2134502-2134578	2134512-2134532	ttatgccacctgtgtttctcagcctacagaccacatgtgtgtcttgagttcaggcacaggagctgtctgctcagcag	tgtgtttctcagcctacagac	5.52875
novelMiR_802	Line63	RispMDV	chr5	-	24588520-24588590	24588530-24588547	gggaaggagggcggggccgccgccgccgcccgcgaggggagaggggcgcgatggcggtctgcgcgccttcc	gggcgcgatggcggtctg	1.38
novelMiR_804	Line63	RispMDV	chr6	-	6680455-6680525	6680465-6680482	cgataaggacttgtgccctggcggtgtgctgcgagaagcagcgatggccgagtggttaaggcgttggactt	atggccgagtggttaagg	10.795
novelMiR_814	Line63	RispMDV	chr1	+	58263275-58263353	58263322-58263343	agtacaaagtccagcagcttagcttgaatagtcgtctctgacaatttcagctaagctattggactttgcatcaaagtag	cagctaagctattggactttgc	4.63
novelMiR_819	Line63	RispMDV	chr17	+	9145312-9145382	9145355-9145372	gcagtgctgcttccgtcgggcgctgcctttgtcacaccgaccgcgcgtctggaatagaagcccacccgctc	cgcgtctggaatagaagc	3.24
novelMiR_821	Line63	RispMDV	chr20	+	12272600-12272670	12272643-12272660	cggagcagcggccactgccgagcgggcggctcgctgagtgacagcgcggctcggcgcggcgcagcccgcat	gcgcggctcggcgcggcg	4.03
novelMiR_827	Line63	RispMDV	chrZ	+	70596275-70596349	70596285-70596304	ttgggagactctgcagactccgatcacttctactgtgtttcagtgtgaaggggaaccaggtctgctacagtaatt	ctgcagactccgatcacttc	8.7675
novelMiR_832_1	Line63	RispMDV	chr2	-	74113334-74113414	74113344-74113366	gtggctgtctgtgggtggctgtctgtgggtggctgtctgtgggtggctgtctgtgggtggctgtctgtgggtggctggtct	gtctgtgggtggctgtctgtggg	13.28
novelMiR_832_10	Line63	RispMDV	chr2	-	74116804-74116884	74116814-74116836	gtgggtggctgtctgtgggtggcttctgtgggtggctgtgtggtggctgtctgtgggtggctgtctgtgggtggtgtctgt	gtctgtgggtggctgtctgtggg	23.785
novelMiR_832_11	Line63	RispMDV	chr2	-	74116917-74116997	74116965-74116987	tgtggtggctgtctgtgggtggctgtctgtgggggctgtctgtgggtggctgtctgtgggtggctgtcctgtgggtggctg	gtctgtgggtggctgtctgtggg	23.785
novelMiR_832_12	Line63	RispMDV	chr2	-	74117694-74117774	74117742-74117764	tgtggtggctgtctgtgggtggctgtctgtgggtgggtgtggtggctgtcctgtgggtggctgtctgtgggtggctgtcct	gtctgtgggtggctgtctgtggg	23.785
novelMiR_832_13	Line63	RispMDV	chr2	-	74118466-74118546	74118514-74118536	gtgggtggctgtctgtgggtggctgtctgtgggtgggctgtctgtggtggctgtctgtggtggctgtctgtggtggctgtc	gtctgtgggtggctgtctgtggg	23.785
novelMiR_832_14	Line63	RispMDV	chr2	-	74118756-74118836	74118804-74118826	gtgggtggctgtctgtgggtggctgtctgtgggtggcctgtctgtgggtggctgtctgtgggtggctgtctgtggtggctg	gtctgtgggtggctgtctgtggg	23.785
novelMiR_832_15	Line63	RispMDV	chr2	-	74118878-74118958	74118926-74118948	tgtggtggctgtctgtgggtggctgtctgtgggtggctgtctgggggctgtctgtgggtggctgtctgtgggtggctgtct	gtctgtgggtggctgtctgtggg	23.785
novelMiR_832_16	Line63	RispMDV	chr2	-	74119199-74119279	74119247-74119269	gtgggtggctgtctgtgggtggctgtctgtgggtggctgtcctgtgcggtggctgtctgtgggtggctgtctgtgggtggc	gtctgtgggtggctgtctgtggg	23.785
novelMiR_832_17	Line63	RispMDV	chr2	-	74119267-74119347	74119315-74119337	gtgggtggctgtctgtgggtggctgtctgtgggtggctgtctgtggtggctgtctgtggtggctgtctgtgggtggctgtc	gtctgtgggtggctgtctgtggg	23.785
novelMiR_832_18	Line63	RispMDV	chr2	-	74119365-74119445	74119413-74119435	gtgggtggctgtctgtgggtggctgtctgtgggtgggctgtctgtgggtggctgtctgtgggtggctgtctgtgggtggct	gtctgtgggtggctgtctgtggg	23.785
novelMiR_832_19	Line63	RispMDV	chr2	-	74119882-74119962	74119930-74119952	tgggtgtgctgtctgtgggtggctgtctgtgggtggctggtctgtgggtggctgtctgtgggtggctggtctgtgggtggc	gtctgtgggtggctgtctgtggg	23.785
novelMiR_832_2	Line63	RispMDV	chr2	-	74113466-74113546	74113514-74113536	gtgggtggctgtctgtgggtggctgtctgtgggtggctgtctgtctgggtggctgtctgtgggtggctgtctgtgggtggc	gtctgtgggtggctgtctgtggg	23.785
novelMiR_832_3	Line63	RispMDV	chr2	-	74113733-74113813	74113781-74113803	gtgggtggctgtctgtgggtggctgtctgtgggtggctgtctggtgggtggctgtctgtgggtggctgtctgtgggtggct	gtctgtgggtggctgtctgtggg	23.785
novelMiR_832_4	Line63	RispMDV	chr2	-	74114638-74114718	74114648-74114670	tggctgtctgtgggtggctgtctgtgggtggcttgtctgtgggtggctgtctgtgggtggctgtctgtgggtggctgtctg	gtctgtgggtggctgtctgtggg	23.785
novelMiR_832_5	Line63	RispMDV	chr2	-	74114753-74114833	74114801-74114823	ggttgtggctgtctgtgggtggctgtctgtggggtggctgtctgtgggtggctgtctgtgggtggctgtctggtgggtggg	gtctgtgggtggctgtctgtggg	23.785
novelMiR_832_6	Line63	RispMDV	chr2	-	74115122-74115202	74115170-74115192	gtgggtggctgtctgtgggtggctgtctgtgggtggctgatccgtccctacttgtgatagtgctggttgaccatgcaccca	gtctgtgggtggctgtctgtggg	23.785
novelMiR_832_7	Line63	RispMDV	chr2	-	74115222-74115302	74115270-74115292	cgtggtggctgtctgtgggtggctgtctgtgggtggctgtctgtggtggctgtctgtgggtggctgtctgtggctgtcctg	gtctgtgggtggctgtctgtggg	23.785
novelMiR_832_8	Line63	RispMDV	chr2	-	74115831-74115911	74115879-74115901	gtgggtggctgtctgtgggtggctgtctgtgggtggctgtctgtgctgctgtctctgtctgggtggctgtctgtgggtggc	gtctgtgggtggctgtctgtggg	23.785
novelMiR_832_9	Line63	RispMDV	chr2	-	74116196-74116276	74116244-74116266	tgtggtggctgtctgtgggtggctgtctgtgggtggctggtcgtggctgtctgtgggtggctgtctgtgggtggctgtctg	gtctgtgggtggctgtctgtggg	23.785
novelMiR_833	Line63	RispMDV	chr20	-	681916-681986	681926-681943	ttccggtacggagattttggcgcgcagagcgcagcgcggcgccgtgccggccgtgccgggccgccatgtcc	gtgccggccgtgccgggc	2.31
novelMiR_84	Line63	RispMDV	chr4	+	46643772-46643842	46643815-46643832	atgaacctcaatgctgttcacatcctgacacgccgtgacgagcgctgtcgagctgaggacggccggccccg	gctgtcgagctgaggacg	28.1513
novelMiR_86	Line63	RispMDV	chr4	+	83757412-83757482	83757422-83757439	gagcgagcgcgggcttctgtctcggagccacgccgcgcggctcctggttgccgacccttcagtgcccacga	gggcttctgtctcggagc	2.9525
novelMiR_87	Line63	RispMDV	chr5	+	85799-85877	85846-85867	ctgggacggggctgggatccaggacctgctgcgggcattggaagtgttttgggtgccagccccgttgcggtgcatcatc	tttgggtgccagccccgttgcg	3.005
novelMiR_875	Line63	RispMDV	chr4	+	33491734-33491814	33491744-33491766	tgtcaaaactacggatggttacctactgcgcctcttctgtgtgggtttcacaaagaagcgtaataaccaaatccgcaagac	acggatggttacctactgcgcct	8.2825
novelMiR_88	Line63	RispMDV	chr5	+	2606367-2606437	2606377-2606394	ggtaagggaagtcggcaagccggatccgtaacttcgggataaggattggctatgctaataatgaaggcaaa	gtcggcaagccggatccg	12.14
novelMiR_889	Line63	RispMDV	chr26	-	1200826-1200896	1200869-1200886	ggcggcggcggccggagtcgccatgggcccgcgcgggacggcgcggctgacggcggcggtggcggcggtgg	gccggagtcgccatgggc	5.28
novelMiR_89	Line63	RispMDV	chr5	+	9733233-9733311	9733243-9733264	ttgtcttaatgccgagactagagtcacgtctggacagtgcctgttgtcccgatgtgctagagtactcgaatagtaacca	gccgagactagagtcacgtctg	26.4375
novelMiR_9	Line63	RispMDV	chr1	+	133682279-133682357	133682326-133682347	acatggggaggttagtgcgcggtaagctagggtgtgagctgacagcacgctagctgctctgcactgactgcccctgtgg	cgctagctgctctgcactgact	26.2987
novelMiR_90	Line63	RispMDV	chr5	+	13116499-13116575	13116509-13116529	ttgcttttggatgcactgttcgtaacctgttagcagtgtaattctgttaacgggttccattccggtgctacatgata	atgcactgttcgtaacctgtt	49.205
novelMiR_92	Line63	RispMDV	chr5	+	18454511-18454589	18454558-18454579	cggggccgagtcagtgggacgggggcgcgcccagccggcaggtgcggctggcgcgcgtccgtcctgggcgtggggaagc	ctggcgcgcgtccgtcctgggc	14.6412
novelMiR_929	Line63	RispMDV	chr23	-	2557566-2557642	2557612-2557632	ccatacccgcctgcatgttaatccaagagctgtggctctgacgtagctgcaggtctccaacaacatgcaagagcaac	ctgcatgttaatccaagagct	3.89
novelMiR_93	Line63	RispMDV	chr5	+	21516901-21516977	21516911-21516931	cttcgcgaatctttttgcggtctgggcttgctgtacataactacctacccgggaagcccttaccccaaaaagcattc	ctttttgcggtctgggcttgc	12.5025
novelMiR_942	Line63	RispMDV	chr10	+	13149467-13149537	13149510-13149527	gtcgaccggaagcggaagcggacggtgagggggacgccttctcgccgccgccgtcgcggtgcgtcgttgtg	gccgccgccgtcgcggtg	0.98
novelMiR_95	Line63	RispMDV	chr5	+	28220536-28220606	28220546-28220563	ccccgcccgccgcccccctcgggcgggccggggccgcaggtgcgccctggggcggcggggggcggcccggg	cgcccccctcgggcgggc	129.968
novelMiR_952	Line63	RispMDV	chr21	+	4061822-4061892	4061832-4061849	cgtgcgcgggggcaacggcgcggacgaccgccgcattcccggttctcgccgcctgtgccgttgcgggacct	ggcaacggcgcggacgac	1.57
novelMiR_964	Line63	RispMDV	chr1	-	170140719-170140793	170140729-170140748	aaaagcgggcggcgagcgaggaagcgcctcagtcagagagagaaagtgccggggcggtcgggttgcggctggtcc	gtgccggggcggtcgggttg	2.36
novelMiR_968	Line63	RispMDV	chr14	-	6179796-6179874	6179843-6179864	aaggctcctgatctcccaatctgcgcggttgcatttgcttgaagtagtgtaactgtcgtaaatggagagagaaaggaaa	atctcccaatctgcgcggttgc	2.75
novelMiR_97_1	Line63	RispMDV	chr5	+	57721815-57721891	57721861-57721881	gctgccgggcgcggtggcgcacgcctgtagtcccagctactcgggaggctgagcccgccggatcgcttgagcccagg	ggctgagcccgccggatcgct	373.785
novelMiR_97_2	Line63	RispMDV	chr5	-	57827562-57827638	57827572-57827592	gctgccgggcgcggtggcgcacgcctgtagtcccagctactcgggaggctgagcccgccggatcgcttgagcccagg	ggctgagcccgccggatcgct	373.785
novelMiR_975	Line63	RispMDV	chr3	-	81847750-81847828	81847760-81847781	ctgatttcagtttgtcagatagctgatactccgcttccttattattcagagtgtctgttacctgaccacactgggatct	agagtgtctgttacctgaccac	1.77
novelMiR_98_1	Line63	RispMDV	chr6	+	10307834-10307912	10307881-10307902	gacagactaattaaggcagtggaaggctcggatctgcccagagcagttcacggtcccgtcatcctggattgcttgtatc	tcacggtcccgtcatcctggat	3.66
novelMiR_98_2	Line63	RispMDV	chrW	+	4434795-4434873	4434842-4434863	gacaggttaattaaggcagtggaaggctcggatctgcccagagcggttcacggtcccgtcatcctggattgcttgtatc	tcacggtcccgtcatcctggat	3.66
novelMiR_98_3	Line63	RispMDV	chrZ	+	31139158-31139236	31139205-31139226	gacagattaattaaggcagtggaaggctcggatctgcccagagcagttcacggtcccgtcatcctggattgcttgtatc	tcacggtcccgtcatcctggat	3.66
novelMiR_98_4	Line63	RispMDV	chrZ	+	32224368-32224446	32224415-32224436	gacagactaattaaggcagtggaaggctcggatctgcccagagcagttcacggtcccgtcatcctggattgcttgtatc	tcacggtcccgtcatcctggat	3.66
novelMiR_98_5	Line63	RispMDV	chr3	-	56747986-56748064	56747996-56748017	tacagattaattaaggcagtggaaggctcggatctgcccagagcagttcacggtcccgtcatcctggattgcttgtatc	tcacggtcccgtcatcctggat	3.66
novelMiR_98_6	Line63	RispMDV	chr8	-	24562555-24562633	24562565-24562586	gacaggttaattaaggcagtggaaggctcggatctgcccagggtggttcacggtcccgtcatcctggattgcttgtatc	tcacggtcccgtcatcctggat	3.66
