# Supplementary material for: Epigenetic Factor MicroRNAs Likely Mediate Vaccine Protection Efficacy against Lymphomas in Response to Tumor Virus Infection in Chickens through Target Gene Involved Signaling Pathways
Source: Vet Sci. 2024 Mar 22;11(4):139. doi: 10.3390/vetsci11040139 (PMC11053969; doi:10.3390/vetsci11040139)
Supplement: Supplementary file 1 [file vetsci-11-00139-s001.zip › Table S4. Line 72 miRNA Profile in response to HVT vaccination and MDV challenge .xlsx]

## Sheet: Line72_HVTMDV miRNA Profile
miR_ID	Line	Treatment	Chr	Strand	HairPin_loci	Mature_loci	Sequence	Mature.miR	TPM
gga-let-7a-2	Line72	HVTMDV	chr24	+	3343190-3343268	3343200-3343221	gcatccaggttgaggtagtaggttgtatagtttagaattacaccaagggagataactgtacaacctcctagctttcctt	tgaggtagtaggttgtatagtt	10117.5
gga-let-7c	Line72	HVTMDV	chr1	+	99018794-99018872	99018804-99018825	gcatccgggttgaggtagtaggttgtatggtttagagttacaccctgggagttaactgtacaaccttctagctttcctt	tgaggtagtaggttgtatggtt	605.089
gga-let-7j	Line72	HVTMDV	chr26	-	1639978-1640056	1639988-1640009	cacaaagccagggaatcacaccagacctctgtactgctctgtggaggtgaggtagtaggttgtatagtttggtgggagg	tgaggtagtaggttgtatagtt	10122.4
gga-mir-100	Line72	HVTMDV	chr24	+	3335099-3335177	3335109-3335130	tgttgccacaaacccgtagatccgaacttgtggtcatattccacacaagcttgtatctataggtatgtgtctgtctggc	aacccgtagatccgaacttgtg	1913.4
gga-mir-101-1	Line72	HVTMDV	chrZ	+	27510655-27510731	27510701-27510721	ctatcctttttcggttatcatggtaccggtgctgtatacgtgaaaggtacagtactgtgataactgaagaatggtgg	gtacagtactgtgataactga	6312.66
gga-mir-101-2	Line72	HVTMDV	chr8	-	28360428-28360504	28360438-28360458	ctgccctggctcagttatcacagtgctgatgctgtctcttgtaaaggtacagtactgtgataactgaaggatggcag	gtacagtactgtgataactga	6312.66
gga-mir-103-1	Line72	HVTMDV	chr13	+	4689829-4689909	4689877-4689899	ttgctgccttcggcttctttacagtgctgccttgttgcatatggatcaagcagcattgtacagggctatgaaggcactgag	agcagcattgtacagggctatga	4714
gga-mir-103-2	Line72	HVTMDV	chr4	-	89095068-89095148	89095078-89095100	tctgtgctttcagcttctttacagtgctgccttgttgcgttcatgtcaagcagcattgtacagggctatgaaagaacagag	agcagcattgtacagggctatga	4714.47
gga-mir-106	Line72	HVTMDV	chr4	-	3995148-3995228	3995196-3995218	tgagttgtgcaaaagtgcttacagtgcaggtagagctcagcacctactgcagtataagcacttctggcatgaccgtggcga	aaaagtgcttacagtgcaggtag	563.124
gga-mir-107	Line72	HVTMDV	chr6	-	19401516-19401594	19401526-19401547	ctttgctttcagcttctttacagtgttgccttgtggcatggagttcaagcagcattgtacagggctatcaaagcatgga	agcagcattgtacagggctatc	804.054
gga-mir-10a	Line72	HVTMDV	chr27	+	3834167-3834245	3834177-3834198	cttctatatgtaccctgtagatccgaatttgtgtaaaggaagttgggtcacaaattcgtatctaggggaatatgtagtt	taccctgtagatccgaatttgt	10022.9
gga-mir-10b	Line72	HVTMDV	chr7	-	16343605-16343683	16343652-16343673	tgtctatatataccctgtagaaccgaatttgtgtgatattcatatagtcacagattcgattctaggggaatatatggtc	taccctgtagaaccgaatttgt	47505.8
gga-mir-122-1	Line72	HVTMDV	chrZ	+	761119-761195	761129-761149	gccagagctgtggagtgtgacaatggtgtttgtgtccaatctatcaaacgccattatcacactaaatagctactggt	tggagtgtgacaatggtgttt	31.945
gga-mir-125b-2	Line72	HVTMDV	chr1	+	99051085-99051163	99051095-99051116	cttttcctagtccctgagaccctaacttgtgaggttttgtagcaacaatcacaagtcaggctcttgggacctaggcgga	tccctgagaccctaacttgtga	1077.42
gga-mir-126	Line72	HVTMDV	chr17	-	8233317-8233393	8233363-8233383	ggtgacggcccattattacttttggtacgcgctgtgacacttcaaactcgtaccgtgagtaataatgcgctgtggtc	cattattacttttggtacgcg	4996.02
gga-mir-128-1	Line72	HVTMDV	chr7	+	30766326-30766402	30766372-30766392	gctgttgaattcggggccgtaacactgtctgagaggtttatatttctcacagtgaaccggtctctttttcagctgct	tcacagtgaaccggtctcttt	5602.32
gga-mir-128-2	Line72	HVTMDV	chr2	+	45670118-45670194	45670164-45670184	agctggaaggggggccgttacactgtaagagagtgagtagcaggtctcacagtgaaccggtctcttttcctgctgtg	tcacagtgaaccggtctcttt	5519.28
gga-mir-1306	Line72	HVTMDV	chr15	+	1294129-1294209	1294177-1294199	aacagcctccaccacctcccctgcaaacgtccagtgacgcagaggtaatggacgttggctctggtggtgatggacagtcag	tggacgttggctctggtggtgat	7.93375
gga-mir-130a	Line72	HVTMDV	chr15	-	407970-408044	407980-407999	tgtccagagccctttttctgttgtactactggcaattatgatgagcagtgcaatattaaaagggcattggctggc	cagtgcaatattaaaagggc	298.059
gga-mir-130b	Line72	HVTMDV	chr15	-	399145-399223	399155-399176	gggctgcccctctttccctgttgcactactgtcacggtcgcagcgagcagtgcaataatgaaagggcgtcagtgcgccg	cagtgcaataatgaaagggcgt	392.975
gga-mir-130c	Line72	HVTMDV	chr19	-	7202985-7203059	7202995-7203014	tccagcgccctttttatgttgtactactagtgatcatacacaaagcagtgcaatgttaaaagggcattggccagc	cagtgcaatgttaaaagggc	701.671
gga-mir-1329	Line72	HVTMDV	chr3	+	97355540-97355620	97355550-97355572	ttgtagagatacagtgatcacgttacgatggatttctcaagtaacaacctcgtagcttgatcacgatatccctatgacttg	acagtgatcacgttacgatggat	53.205
gga-mir-133a-1	Line72	HVTMDV	chr2	-	102812737-102812817	102812747-102812769	tgctttgctaaagctggtaaaatggaaccaaatcacctcttcaatggatttggtccccttcaaccagctgtagctatgcat	tttggtccccttcaaccagctgt	1053.2
gga-mir-133a-2	Line72	HVTMDV	chr20	+	8326974-8327054	8327022-8327044	tgctttgctaaagctggtaaaatggaaccaaatcaactgttcaatggatttggtccccttcaaccagctgtagctgtgcat	tttggtccccttcaaccagctgt	1053.2
gga-mir-133b	Line72	HVTMDV	chr3	-	108040391-108040467	108040401-108040421	tctgctctggctggtcaaacggaaccaagcccgtcttcttcggaggtttggtccccttcaaccagctatagcagtgt	tttggtccccttcaaccagct	7.87
gga-mir-133c	Line72	HVTMDV	chr23	+	4357164-4357242	4357211-4357232	tgccttcctggggctggtaaaaaggaaccagatcaactacaactggatttggtccccttcaaccagctgcagtggggca	tttggtccccttcaaccagctg	167.071
gga-mir-135a-1	Line72	HVTMDV	chr12	-	2999000-2999080	2999048-2999070	cactgtcctgtatggctttttattcctatgtgattatacatcccgcttcatatagggattgaagccgtgcaaggcgctggg	tatggctttttattcctatgtga	7.44625
gga-mir-135a-2	Line72	HVTMDV	chr1	+	46334597-46334677	46334607-46334629	tctagtgttttatggctttttattcctatgtgatagtaataaagtctcatgtagggatggaagccatgaaatacattgtga	tatggctttttattcctatgtga	7.44625
gga-mir-135a-3	Line72	HVTMDV	chr26	-	2124013-2124093	2124061-2124083	tgctgtggtctatggctttttattcctatgtgattgcttttcctaactcatgtagggcgaaaagccatgggctactcaggg	tatggctttttattcctatgtga	7.44625
gga-mir-138-1	Line72	HVTMDV	chr2	-	40874175-40874255	40874223-40874245	gccgtgcagcagctggtgttgtgaatcaggccgtcaccagtcggagaacggctacttcacaacaccagggtggcactgcac	agctggtgttgtgaatcaggccg	467.425
gga-mir-138-2	Line72	HVTMDV	chr11	-	2104529-2104609	2104577-2104599	ttgttgctgcagctggtgttgtgaatcaggccgacggcaagcgcttcctactatccggctatttcactacaccagggttgc	agctggtgttgtgaatcaggccg	466.951
gga-mir-140	Line72	HVTMDV	chr11	+	19310314-19310392	19310361-19310382	gtcctgccagtggttttaccctatggtaggttacgtcatgctgttctaccacagggtagaaccacggacgggatgccgg	accacagggtagaaccacggac	4145.72
gga-mir-1416	Line72	HVTMDV	chrZ	+	34922637-34922713	34922647-34922667	tgatactttttccttaactcatgccgctgtgcctttatattttatttcacaattgtatgagttgagtacagagtatc	tccttaactcatgccgctgtg	142.106
gga-mir-142	Line72	HVTMDV	chr19	-	510419-510495	510465-510485	tgcagtcacccataaagtagaaagcactactaaacagcactgcagggtgtagtgtttcctactttatggatgagtgt	cataaagtagaaagcactact	11739.5
gga-mir-1434	Line72	HVTMDV	chr28	+	1453233-1453311	1453280-1453301	tgcgtgatgatggaaaatttcttcactttgacctgacttgtttgattgaagaaatttgagtatctgacgcgagctgagc	gaagaaatttgagtatctgacg	19.99
gga-mir-144	Line72	HVTMDV	chr19	-	5863189-5863269	5863237-5863259	gccctgggctggatatcatcatatactgtaagttcactatgagacactacagtatagatgatgtactcccctgggctgcac	ggatatcatcatatactgtaagt	34.075
gga-mir-1451	Line72	HVTMDV	chr3	+	76267747-76267825	76267757-76267778	agctgctgcctcgcacaggagcaagttaccgcgttcagctcgcctgccgtaactcgctgctgtgagaggcagcggctcc	tcgcacaggagcaagttaccgc	154.636
gga-mir-1456	Line72	HVTMDV	chrZ	-	44897368-44897446	44897415-44897436	ccgaacagggaaaggacggaggcggcccgcgcggggtcgttcagtcggggtcgtcgccgtcccttccccgttcgacccg	aaaggacggaggcggcccgcgc	109.972
gga-mir-1456*	Line72	HVTMDV	chrZ	-	44897405-44897483	44897415-44897436	gccctgtggggttgcctcgagtcagatggagcctgggccgaacagggaaaggacggaggcggcccgcgcggggtcgttc	aaaggacggaggcggcccgcgc	109.972
gga-mir-1467-1	Line72	HVTMDV	chr2	-	136001006-136001086	136001054-136001076	caggttgttttctcagctacatcggtgtaaatccagggcaattctactgaggttcacaccagagtaactgggatcagaatc	tctcagctacatcggtgtaaatc	2
gga-mir-146a	Line72	HVTMDV	chr13	-	7795780-7795860	7795828-7795850	tcctcagctttgagaactgaattccatgggttgtaattgaatcctttgtcagacccatggggctcagttcttcagcttgga	tgagaactgaattccatgggttg	13278.8
gga-mir-146b	Line72	HVTMDV	chr6	+	23143394-23143474	23143404-23143426	tgcttggctttgagaactgaattccataggcgttaaagcatccaaaaatgccctatggattcagttctgcagttgggcagc	tgagaactgaattccataggcgt	1199.45
gga-mir-146c	Line72	HVTMDV	chr4	-	89315847-89315927	89315895-89315917	ttcccagctctgagaactgaattccatggactggtttcaattccatgcgttcagtccatggtattcagttctctagcttgg	tgagaactgaattccatggactg	25083.6
gga-mir-148a	Line72	HVTMDV	chr2	-	32178247-32178325	32178257-32178278	tcctgaagcaaagttctgtgacactcagactctggttacgatagcagtcagtgcactacagaactttgtctccgggggc	tcagtgcactacagaactttgt	40812.3
gga-mir-153	Line72	HVTMDV	chr2	-	8846568-8846646	8846578-8846599	ttgccagtgtcatttttgtgatgttgcagctagtaatatgagcccagttgcatagtcacaaaagtgatcattggaaact	ttgcatagtcacaaaagtgatc	29.8837
gga-mir-155	Line72	HVTMDV	chr1	+	102485091-102485171	102485101-102485123	ctgtatgttgttaatgctaatcgtgataggggtttttacctctgaatgactcctacatgttagcattaacactgtaccatg	ttaatgctaatcgtgataggggt	1307.67
gga-mir-1559	Line72	HVTMDV	chr7	-	1341236-1341314	1341283-1341304	ctagactcctttcgatgcttgtatgctactcccaagaatgctaacaggagttacatgtatgcatcgagcagagactata	ttcgatgcttgtatgctactcc	546.663
gga-mir-1560	Line72	HVTMDV	chr11	-	18874330-18874410	18874378-18874400	cgtgggggtggcggcgcgagcagagaggcgctgccgtgtccaaagcagcatctctggacgcgctcgttccttctgcgtggc	gcggcgcgagcagagaggcgctg	5.885
gga-mir-15a	Line72	HVTMDV	chr1	-	169399194-169399272	169399241-169399262	tggcataacgtagcagcacataatggtttgtgggttttgaaaaggtgcaggccatattgtgctgcctcaaaaatacaag	tagcagcacataatggtttgtg	1009.6
gga-mir-15b	Line72	HVTMDV	chr9	-	22277081-22277155	22277126-22277145	taaagtactctagcagcacatcatggtttgcatgctgtagtgaagatgcgaatcattatttgctgctttagaaat	tagcagcacatcatggtttg	904.648
gga-mir-15c	Line72	HVTMDV	chr4	-	4071808-4071886	4071855-4071876	tgaggagatgtagcagcacatcatggtttgtagggacaaggagatacagaccattctgggctgcctcattacctcaagg	tagcagcacatcatggtttgta	7562.91
gga-mir-16-1	Line72	HVTMDV	chr1	-	169399053-169399131	169399100-169399121	tgtcatactctagcagcacgtaaatattggtgttaaaactgtaaatatctccagtattaactgtgctgctgaagtaagg	tagcagcacgtaaatattggtg	5737.31
gga-mir-16-2	Line72	HVTMDV	chr9	-	22276907-22276985	22276954-22276975	tgttccgccctagcagcacgtaaatattggtgtagtaaaataaaccttaaaccccaatattattgtgctgcttaagcgt	tagcagcacgtaaatattggtg	5737.31
gga-mir-1636	Line72	HVTMDV	chr15	+	4735881-4735959	4735891-4735912	atccatctgctgccccgtcactcctgataccgctgtgctggtaaggtgcaggtgatggcggggctgccggtgtgccatg	tgccccgtcactcctgataccg	2.8325
gga-mir-1651	Line72	HVTMDV	chr1	+	539159-539235	539205-539225	gggggtggaagctaagactgataaaagcaagcaaattatttacagtttgcttttgttggcctctgctgccgggtcct	ttgcttttgttggcctctgct	4.265
gga-mir-1662	Line72	HVTMDV	chr2	+	1839178-1839256	1839188-1839209	ctctatgggtttgacatcatcatacttgggatgtatgacacaaagtcccaagcaggctgatgtcaggcccaagatggct	ttgacatcatcatacttgggat	58.8925
gga-mir-1663	Line72	HVTMDV	chr5	+	15821539-15821615	15821585-15821605	cagtgttgggtaccactgtcctgggtgcctggcagagctcgtgcactggcatccagaacagcggtacccaaggttgc	tggcatccagaacagcggtac	11.0475
gga-mir-1667	Line72	HVTMDV	chr24	-	5291928-5292006	5291938-5291959	aggttgtaagagattctgacacaatgtttagagattgagacagaatctaacatgatgtcaggatttcccagaacctgct	taacatgatgtcaggatttccc	3.065
gga-mir-1677	Line72	HVTMDV	chr3	+	74231856-74231936	74231904-74231926	tgcttagggtctgatcctgcaccgctgaagtcaatggaagttttgtcattgacttcagtaggagcaggatttgaacctcat	ttgacttcagtaggagcaggatt	13.7562
gga-mir-1684a	Line72	HVTMDV	chr4	-	89658921-89658999	89658931-89658952	gaaaggagagctctgcttcctcatacatactcatcttttctatggataagtatgaggaaatggagatctccttccattc	aagtatgaggaaatggagatct	23.3225
gga-mir-1698-1	Line72	HVTMDV	chr19	-	640948-641028	640958-640980	ctccggccgccggctgcagggatgctcctgccctccgccgagcactggcgaggctgcggcaatccctgcgccggcgcccgg	cgaggctgcggcaatccctgcgc	1.5
gga-mir-16c	Line72	HVTMDV	chr4	-	4071443-4071521	4071490-4071511	agcagtgctctagcagcacgtaaatactggagtgggggatcgcctgttgctctccagtattgcattgctgctttagtga	tagcagcacgtaaatactggag	672.189
gga-mir-16c*	Line72	HVTMDV	chr4	-	4071480-4071558	4071490-4071511	gaggctgtggggagatgcacggggctggagagctgtcagcagtgctctagcagcacgtaaatactggagtgggggatcg	tagcagcacgtaaatactggag	672.189
gga-mir-17	Line72	HVTMDV	chr1	-	148023975-148024055	148024023-148024045	agagtaatgtcaaagtgcttacagtgcaggtagtgatatatagaacctactgcagtgaaggcacttgtagcattatgttga	caaagtgcttacagtgcaggtag	651.106
gga-mir-1712	Line72	HVTMDV	chr3	-	79500137-79500213	79500147-79500167	gcccttctggctccagtcttaactacaggcaatgctgacattctccttcagttatcagtggagtttggagtgctaga	ttcagttatcagtggagtttg	6.545
gga-mir-1716	Line72	HVTMDV	chr5	-	57845132-57845210	57845179-57845200	tgccgcagagcggggcggctgtgagctgagctgcacggtgacggcccggcttcctgccgccctggctgcgagctggaaa	cggggcggctgtgagctgagct	4.395
gga-mir-1728	Line72	HVTMDV	chr4	-	10981363-10981441	10981373-10981394	ctggttgatccattggaagactgagcttgagggtgaaagaggtaaacaggcttctgtagatcagccagctgacctgatt	aggcttctgtagatcagccagc	4.83
gga-mir-1729	Line72	HVTMDV	chr15	+	762733-762811	762780-762801	tcctgcatcccttactcacatgagtagtcgtatctatttcagtgggactactcggtgagtaaggatagcaggattggga	ctactcggtgagtaaggatagc	59.8925
gga-mir-1729*	Line72	HVTMDV	chr15	+	762770-762848	762780-762801	ttcagtgggactactcggtgagtaaggatagcaggattgggaccactacctgtaactctgaagtggaccttctgtagga	ctactcggtgagtaaggatagc	68.215
gga-mir-1736	Line72	HVTMDV	chr1	-	139198645-139198723	139198655-139198676	tgagggcaattcctgataggtgctgagcaccatctagctgcaaagtcagcaccttcggaactgtcctcaaccttgtctg	agcaccttcggaactgtcctca	9.10875
gga-mir-1747	Line72	HVTMDV	chr2	-	61829371-61829451	61829419-61829441	cagggtgctgtgcacttgaatggagttctgggtgttctcatggatcctgaatcccttcaagtggacaaaacgttgggcatt	tgcacttgaatggagttctgggt	2.465
gga-mir-1756a	Line72	HVTMDV	chrZ	-	62791847-62791925	62791857-62791878	atctcagctggtgtaagtcagcagagctccactgacattattagtgctccagtgattcacaccagctgtgaatctggtc	tccagtgattcacaccagctgt	7.315
gga-mir-1769	Line72	HVTMDV	chr15	+	2239908-2239986	2239955-2239976	tggtgtggccttcaggcttttctcacacctgttgagctctgcagtcaagtgtgaaatctgcctgaaagtcattccaaca	agtgtgaaatctgcctgaaagt	57.9325
gga-mir-1781	Line72	HVTMDV	chr14	-	3325517-3325593	3325527-3325547	gcgtgtttaacagctgagtgatttaaagcaatcaaattcctttggctttaaatcatgcagctgttgaacaagctctt	tttaaatcatgcagctgttga	6.6225
gga-mir-1786	Line72	HVTMDV	chr14	+	7768605-7768681	7768651-7768671	tctaattccttaacacaacaggaaacaaattcagcattaaaatatgattcttttctgctgtgttactgaattaaaag	attcttttctgctgtgttact	10.15
gga-mir-1788	Line72	HVTMDV	chr7	+	22479327-22479403	22479373-22479393	gtgtcccgggcttgttttccgttgcctgcggtgtgttgcagtgactcaggcagcgaaagcaagtctgggaggctgtg	caggcagcgaaagcaagtctg	7.44875
gga-mir-181a-1	Line72	HVTMDV	chr8	+	2005178-2005258	2005188-2005210	tgcttcagtgaacattcaacgctgtcggtgagtttggaatttaagtgaaaaccatcgaccgttgattgtaccctccagcta	aacattcaacgctgtcggtgagt	27319.6
gga-mir-181a-2	Line72	HVTMDV	chr17	+	9982145-9982225	9982155-9982177	agcttcagtgaacattcaacgctgtcggtgagtttgagaactaagaaaaaccatcgaccgttgactgtaccttgaggttta	aacattcaacgctgtcggtgagt	27319.6
gga-mir-181b-1	Line72	HVTMDV	chr8	+	2005362-2005442	2005372-2005394	ggtcacaatcaacattcattgctgtcggtgggtttaactatgtggacaagctcactgaacaatgaatgcaactgtggcccc	aacattcattgctgtcggtgggt	3017.99
gga-mir-181b-2	Line72	HVTMDV	chr17	+	9983777-9983857	9983787-9983809	ggctgcaatcaacattcattgctgtcggtgggttttcattgctatcaactcactgatcaatgaatgcaaactgcggaccag	aacattcattgctgtcggtgggt	3017.99
gga-mir-183	Line72	HVTMDV	chr1	-	844375-844455	844423-844445	ctgttctgtgtatggcactggtagaattcactgtgcaaccccgcggtcagtgaattaccatagggccataaacagagcaga	tatggcactggtagaattcactg	20.8025
gga-mir-184	Line72	HVTMDV	chr10	+	19996775-19996853	19996822-19996843	ctcacccccttatcacttttccagcccagcttcttcgctctgactgttggacggagaactgataagggtgtgcgggtgg	tggacggagaactgataagggt	503.725
gga-mir-187	Line72	HVTMDV	chr2	+	83889620-83889698	83889667-83889688	gtgagacctccggctacaacacaggacatgggagcttttctgaaccctcgtgtcttgtgttgcagccagaggggcacat	tcgtgtcttgtgttgcagccag	24.7937
gga-mir-18a	Line72	HVTMDV	chr1	-	148023828-148023908	148023876-148023898	ctttttgtactaaggtgcatctagtgcagatagtgaagtagattagcatctactgccctaagtgctccttctggcataaga	taaggtgcatctagtgcagatag	120.984
gga-mir-18b	Line72	HVTMDV	chr4	-	3995025-3995099	3995070-3995089	gtccttgtgttaaggtgcatctagtgcagttagtgacgtagcgtagaatctactgccctaaatgctccttctggc	taaggtgcatctagtgcagt	106.999
gga-mir-190a	Line72	HVTMDV	chr10	-	4206003-4206081	4206050-4206071	ggactctgtgtgatatgtttgatatattaggttgttatttaatccaactatatatcaaacatattcctacagtgtcctg	tgatatgtttgatatattaggt	12.7137
gga-mir-193b	Line72	HVTMDV	chr14	+	764299-764377	764346-764367	gttccagagtcggggttttgggggcgagatgagcttatgttttatccaactggcccacaaagtcccgcttttggtggtc	aactggcccacaaagtcccgct	78.6975
gga-mir-194	Line72	HVTMDV	chr3	+	18822856-18822936	18822866-18822888	tgctctcatatgtaacagcaactccatgtggactacactgacttccagtggagatgctgttacttttgatagcggctcaaa	tgtaacagcaactccatgtggac	6.7875
gga-mir-196-1	Line72	HVTMDV	chr27	+	3775049-3775127	3775059-3775080	ctctgtgaattaggtagtttcatgttgttgggctttaaattttaaacacaagaacatcaaactacctgatttactccag	taggtagtttcatgttgttggg	397.476
gga-mir-196-2	Line72	HVTMDV	chr2	-	32707484-32707562	32707531-32707552	ctctgtggtttaggtagtttcatgttgttggggctccacctttctctctacagcacgaaactgccttaattacttcagt	taggtagtttcatgttgttggg	397.975
gga-mir-199-1	Line72	HVTMDV	chr17	+	5571586-5571662	5571632-5571652	ccgtctgcccagtgttcagactacctgttcaggactacgagattgtacagtagtctgcacattggttaggctgtgct	acagtagtctgcacattggtt	8239.88
gga-mir-199-2	Line72	HVTMDV	chr8	+	4652485-4652561	4652531-4652551	ccgtcgccccagtgttcagactacctgttcaggacaatgctgttgtacagtagtctgcacattggttagactgggca	acagtagtctgcacattggtt	8239.88
gga-mir-19a	Line72	HVTMDV	chr1	-	148023685-148023765	148023695-148023717	gcagtcttctgttagttttgcatagttgcactacaggaagaatgtagttgtgcaaatctatgcaaaactgatggtggcctg	tgtgcaaatctatgcaaaactga	431.272
gga-mir-19b	Line72	HVTMDV	chr1	-	148023339-148023419	148023387-148023409	gatactctgctgtgcaaatccatgcaaaactgactgtggcagtgacaagtcagtcagtaaatgtggaaaacttgtacccct	tgtgcaaatccatgcaaaactga	2029.65
gga-mir-19b*	Line72	HVTMDV	chr1	-	148023377-148023457	148023387-148023409	ttctctggttagttttgcaggtttgcatccagctgtatgatactctgctgtgcaaatccatgcaaaactgactgtggcagt	tgtgcaaatccatgcaaaactga	2486.53
gga-mir-1a-1	Line72	HVTMDV	chr20	+	8315738-8315816	8315785-8315806	cttgagagacatacttctttatatgcccatatgaacctggcaatctatggaatgtaaagaagtatgtatttcaggtggg	tggaatgtaaagaagtatgtat	133.5
gga-mir-1a-2	Line72	HVTMDV	chr2	-	102815861-102815939	102815871-102815892	ctcagagcacatacttctttatgtacccatatgaacatacaatgctatggaatgtaaagaagtatgtatttttggcagg	tggaatgtaaagaagtatgtat	133.5
gga-mir-1b	Line72	HVTMDV	chr23	+	4357019-4357097	4357066-4357087	aaccctacatacttcttcatatgcccatatggagtcggccggcgttatggaatgttaagaagtatgtatcctcgggctg	tggaatgttaagaagtatgtat	55.2938
gga-mir-200a	Line72	HVTMDV	chr21	-	2591940-2592020	2591950-2591972	cctctgtgggcatcttactagacagtgctggatttcttggatctattctaacactgtctggtaacgatgtttaaagggtga	taacactgtctggtaacgatgtt	4616.82
gga-mir-200b	Line72	HVTMDV	chr21	-	2594269-2594349	2594279-2594301	gatgccattaccatcttactgggcagcattggatgttctctgtttttctaatactgcctggtaatgatgattgtggtgttt	taatactgcctggtaatgatgat	943.369
gga-mir-203a	Line72	HVTMDV	chr5	+	50769293-50769369	50769339-50769359	ttggtgcagtggttcttaacagttcaacagttctctatcataattgtgaaatgtttaggaccacttgaccagcgagg	tgaaatgtttaggaccacttg	115.071
gga-mir-204-1	Line72	HVTMDV	chrZ	-	35181164-35181242	35181211-35181232	acccgtggacttccctttgtcatcctatgcctgagaatatatgaagggggctgggaaggcaaagggacgttcaactgtc	ttccctttgtcatcctatgcct	72.32
gga-mir-204-2	Line72	HVTMDV	chr10	+	5628593-5628671	5628603-5628624	acctgtgggcttccctttgtcatcctatgcctggagatcacagtgaggcagggacagcaaagggatgctcagctgtcgt	ttccctttgtcatcctatgcct	72.32
gga-mir-205a	Line72	HVTMDV	chr26	+	3076081-3076159	3076091-3076112	ggttctgttgtccttcattccaccggagtctgtctcgtacctaaccagatttcagtggagtgaagcacaagagacatgg	tccttcattccaccggagtctg	28126.4
gga-mir-205b	Line72	HVTMDV	chr1	-	1273696-1273774	1273743-1273764	cttcctgatgcccttcattccaccggaatctgtcagtgcagaaaccagatttcagtgaaatgaagcccatcagagaggc	cccttcattccaccggaatctg	14.8212
gga-mir-20b	Line72	HVTMDV	chr4	-	3994843-3994923	3994891-3994913	ctagcagtatcaaagtgctcatagtgcaggtagcttggcattggacctactgtaatgtgggcacttacagtactgttagat	caaagtgctcatagtgcaggtag	670.824
gga-mir-21	Line72	HVTMDV	chr19	+	7376254-7376332	7376264-7376285	tcctgtcggatagcttatcagactgatgttgactgttggatctcatggcaacaacagtcggtaggctgtctgacatttt	tagcttatcagactgatgttga	70270.2
gga-miR-210	Line72	HVTMDV	chr5	+	15887072-15887146	15887117-15887136	caggtgagccactgactaacgcacattgtgctctcggcgactccactgtgcgtgtgacagcggctaacctgctcc	ctgtgcgtgtgacagcggct	199.74
gga-mir-211	Line72	HVTMDV	chr28	+	2246984-2247062	2246994-2247015	tcctgtgagcttccctttgtcatcctatgcctgagcgatgcctggaggctgggacggtgaagggaggcccacgggctgc	ttccctttgtcatcctatgcct	72.32
gga-mir-2131	Line72	HVTMDV	chrZ	-	70743818-70743894	70743828-70743848	ccatgcagaagtgcacggaaacagctgtttgctatcgaaaagttggctgttactgttcttctgatggaggctgctgg	ctgttactgttcttctgatgg	23.6762
gga-mir-214	Line72	HVTMDV	chr8	+	4658336-4658414	4658383-4658404	tgtgtctgcctgtctacacttgctgtgcagaacatcctctcacctgtacagcaggcacagacaggcagtcacatgacaa	acagcaggcacagacaggcagt	287.279
gga-mir-215	Line72	HVTMDV	chr3	+	18823174-18823252	18823184-18823205	gtccaggaaaatgacctatgaattgacagactgctttcaaaatgtgcctgtcatttctataggccaatattctgtgcac	atgacctatgaattgacagact	114.099
gga-mir-218-1	Line72	HVTMDV	chr4	-	75581222-75581298	75581268-75581288	agattttctgttgtgcttgatctaaccatgtggttgtgaggtatgagtaaaacatggttctgtcaagcaccatggaa	ttgtgcttgatctaaccatgt	129.056
gga-mir-218-2	Line72	HVTMDV	chr13	+	4563944-4564020	4563954-4563974	gggttttcctttgtgcttgatctaaccatgtggtagaacaatacaaattgaacatggttctgtcaagcaccatggaa	ttgtgcttgatctaaccatgt	129.056
gga-mir-2188	Line72	HVTMDV	chr22	-	2664352-2664430	2664399-2664420	acctgtgggaaaggtccaacctcacatgtcctgtatagaataaggagggatatatgtggtcagacctatcccacaggcc	aaggtccaacctcacatgtcct	122.189
gga-mir-219b	Line72	HVTMDV	chr17	-	5485249-5485329	5485259-5485281	tctgctacagatgtccagacacaattcttggttcgtacggctccagcgcacaagaattgcgtttggacaatcaggagcaga	cacaagaattgcgtttggacaat	1793.24
gga-mir-22	Line72	HVTMDV	chr19	-	5380355-5380433	5380365-5380386	ggcagcagttcttcagtggcaagctttatgtccttctctagtagctaaagctgccagttgaagaactgttgaatgtagc	aagctgccagttgaagaactgt	28259.8
gga-mir-221	Line72	HVTMDV	chr1	+	110650549-110650629	110650597-110650619	gggcatgaacctggcatacaatgtagatttctgtgtttgttaagcaacagctacattgtctgctgggtttccagctgcctg	agctacattgtctgctgggtttc	1675.24
gga-mir-222a	Line72	HVTMDV	chr1	+	110650038-110650118	110650086-110650108	cccatcaatcgctcagtagtcagtgtagattctgtctttacaatcagcagctacatctggctactgggtctctgatgacat	agctacatctggctactgggtct	625.795
gga-mir-222b	Line72	HVTMDV	chr4	+	2183615-2183695	2183663-2183685	ttggctgctcagtagtcagtgtaggatctgtccgacagtctcactaacagctacatctgattactgggtcaccaaaggacc	agctacatctgattactgggtca	706.74
gga-mir-23b	Line72	HVTMDV	chrZ	+	41649171-41649247	41649217-41649237	tggctgtttgggttcctggcatgatgatttgtgagttaagattaaaatcacattgccagggattaccacatagccat	atcacattgccagggattacc	93.7725
gga-mir-24	Line72	HVTMDV	chrZ	+	41649933-41650007	41649978-41649997	tcctccggtgcctactgagctgatatcagttctgattttacatactggctcagttcagcaggaacaggagtcgag	tggctcagttcagcaggaac	1067.27
gga-mir-26a	Line72	HVTMDV	chr2	+	4575293-4575371	4575303-4575324	tgtcacctggttcaagtaatccaggataggctgtatccattcctgctggcctattcttggttacttgcactgggaggca	ttcaagtaatccaggataggct	56891.5
gga-mir-27b	Line72	HVTMDV	chrZ	+	41649417-41649491	41649462-41649481	tgcagagcttagctgattggtgaacagtgattgtttccctctttgttcacagtggctaagttctgcacctgaaga	ttcacagtggctaagttctg	3660.18
gga-mir-2954	Line72	HVTMDV	chrZ	+	70733032-70733110	70733079-70733100	ttggagcagtgctgagagggcttggggagaggattgtagtggagctccatccccattccactcctagcagctctctggc	catccccattccactcctagca	2915.32
gga-mir-29a	Line72	HVTMDV	chr1	+	3434783-3434861	3434830-3434851	tagaggatgactgatttcttttggtgttcagagtcaataatattttctagcaccatttgaaatcggttatagtgattgg	tagcaccatttgaaatcggtta	203.184
gga-mir-29b-1	Line72	HVTMDV	chr1	+	3433762-3433840	3433809-3433830	caggaagctggtttcatatggtggtttagatttaactattcattgtctagcaccatttgaaatcagtgttcttggagga	tagcaccatttgaaatcagtgt	18.4575
gga-mir-29b-2	Line72	HVTMDV	chr26	-	2699720-2699798	2699730-2699751	ctggaagctggtttcacatggtggcttagattttcccactttgtatctagcaccatttgaaatcagtgttctaggagca	tagcaccatttgaaatcagtgt	18.4575
gga-mir-29c	Line72	HVTMDV	chr26	-	2698814-2698892	2698824-2698845	cacaggctgaccgatttctcttggtgttcagagtctcagtttctgtctagcaccatttgaaatcggttatgatgtaggg	tagcaccatttgaaatcggtta	203.47
gga-mir-301a	Line72	HVTMDV	chr15	-	406747-406827	406757-406779	ggtatcgctggctctgacaatgttgcactactgtctgcacaaataaagcagtgcaataatattgtcaaagcatttggttcc	cagtgcaataatattgtcaaagc	163.495
gga-mir-301b	Line72	HVTMDV	chr19	-	7202696-7202776	7202706-7202728	tgctaacgaatgctctgactttattgcactactgtacttcacagctagcagtgcaatagtattgtcaaagcatctgaaagc	cagtgcaatagtattgtcaaagc	939.501
gga-mir-30a	Line72	HVTMDV	chr3	+	82629079-82629159	82629089-82629111	agtgagcgactgtaaacatcctcgactggaagctgtgaagcagcagatggggctttcagtcggatgtttgcagctgccaac	tgtaaacatcctcgactggaagc	3216.99
gga-mir-30a*	Line72	HVTMDV	chr3	+	82629079-82629153	82629089-82629108	agtgagcgactgtaaacatcctcgactggaagctgtgaagcagcagatggggctttcagtcggatgtttgcagct	tgtaaacatcctcgactgga	2099.05
gga-mir-30b	Line72	HVTMDV	chr2	-	142757718-142757796	142757765-142757786	ttttagttcctgtaaacatcctacactcagctataacaagtggtagggctggggggtggatgtttacttcaactgactt	tgtaaacatcctacactcagct	771.994
gga-mir-30c-1	Line72	HVTMDV	chr23	+	4947364-4947442	4947411-4947432	tagcacgtgtaaacatcctacactctcagctgtgaactcgaggtggctgggagaggattgtttacgccttctgccatgg	tgggagaggattgtttacgcct	716.56
gga-mir-30c-2	Line72	HVTMDV	chr3	+	82653694-82653774	82653704-82653726	tgacaggtactgtaaacatcctacactctcagctgtggaaactaagaaagctgggagaaggctgtttactctccctgcctt	tgtaaacatcctacactctcagc	333.694
gga-mir-30d	Line72	HVTMDV	chr2	-	142761248-142761328	142761296-142761318	agtctgttgctgtaaacatccccgactggaagctgtagcagcttgagctttcagtcagatgtttgctgcacctggctatac	tgtaaacatccccgactggaagc	3684.68
gga-mir-30e	Line72	HVTMDV	chr23	+	4946145-4946223	4946192-4946213	gctgctgtaaacatccttgactggaagctgtgaggtgtcagcgggggctttcagtcggatgtttacagctgcaggctgc	ctttcagtcggatgtttacagc	1280.64
gga-mir-31	Line72	HVTMDV	chrZ	-	78512253-78512331	78512300-78512321	gctggaggggaggcaagatgttggcatagctgttaacctaaaaacctgctatgccaacatattgtcatctttcctgtct	aggcaagatgttggcatagctg	64.0263
gga-mir-32	Line72	HVTMDV	chr2	-	84498496-84498572	84498506-84498526	ggagatattgcacattactaagttgcatgttgtcacggcctcagtgcaatttagtgtgtgcgatactttcacatgag	caatttagtgtgtgcgatact	37.415
gga-mir-33-1	Line72	HVTMDV	chr1	-	49529870-49529946	49529916-49529936	ggcagctgtagtgcattgtagttgcattgcatgtgctggcagtaactgtgcaatgttcctgcagtgcagtacagagg	gtgcattgtagttgcattgca	44.2912
gga-mir-34a	Line72	HVTMDV	chr21	-	3263012-3263090	3263059-3263080	agtgtttctttggcagtgtcttagctggttgttgtgagcaatagttaaggaagcaatcagcaagtatactgccctagaa	tggcagtgtcttagctggttgt	73.6688
gga-mir-34b	Line72	HVTMDV	chr24	+	5539137-5539217	5539147-5539169	cttggtttgcaggcagtgtagttagctgattgtacccagcgccccacaatcactaaattcactgccatcaaaacaaggcac	aggcagtgtagttagctgattgt	5.0525
gga-mir-34c	Line72	HVTMDV	chr24	+	5539873-5539953	5539883-5539905	cctggttaccaggcagtgtagttagctgattgccaccaggaccaatcactaaccacacagccaggtaaaaaggctggggag	aggcagtgtagttagctgattgc	8.4
gga-mir-3523	Line72	HVTMDV	chr13	-	9054516-9054592	9054526-9054546	tgtgcgctggagtgcgaggcgctgcgggggctgctgcaggagcgcgccgcgcagtgcctcgtcctcgactgccgctc	ccgcgcagtgcctcgtcctcg	156.066
gga-mir-3528	Line72	HVTMDV	chr17	+	8208163-8208239	8208173-8208193	acacaggtccatgccccagtcgtgttgcagatatggctgtagtgccatgtttgtgtcattaggtggcagaaaggaaa	atgccccagtcgtgttgcaga	16.7812
gga-mir-3529	Line72	HVTMDV	chr10	+	13134728-13134804	13134738-13134758	gtgcgccctaaggcagactgtgacttgttgtggtgggatgagccatacaacaacaaaatcactagtcttccagaggg	aggcagactgtgacttgttgt	7.59125
gga-mir-3607	Line72	HVTMDV	chrZ	-	61237864-61237944	61237912-61237934	ccttatatggtacatatgatgagctttgcagtatgagtagaaacattgatgctgtaaacgctttctgatgtgccattatgc	tacatatgatgagctttgcagta	7.385
gga-mir-365-1	Line72	HVTMDV	chr14	+	769120-769198	769167-769188	gaaaatgagggacttttgggggcagatgtgtttccattacactatcataatgcccctaaaaatccttattgctcttgca	taatgcccctaaaaatccttat	10.9875
gga-mir-365-2	Line72	HVTMDV	chr18	+	6504862-6504940	6504909-6504930	aaaaatgagggactttcaggggcagctgtgttttactaacccagtcataatgcccctaaaaatccttattgttcttgca	taatgcccctaaaaatccttat	10.9875
gga-mir-375	Line72	HVTMDV	chr7	+	22469933-22470011	22469980-22470001	gcacttgcctggcgtcgagccccacgtgcaagacctgacctgaacgttttgttcgttcggctcgcgttaggcaggtcca	tttgttcgttcggctcgcgtta	904.349
gga-mir-383	Line72	HVTMDV	chr4	+	64399448-64399526	64399458-64399479	cctgctcctcagatcagaaggtgattgtggctttgggtaaatattgagcagccacagcactgcctggtcagaaagagca	agatcagaaggtgattgtggct	15.0038
gga-miR-425-5p	Line72	HVTMDV	chr12	+	11671353-11671433	11671363-11671385	acggctttggaatgacacgatcactcccgctgagcgcgcagccacagagccatcggggatgtcgtgtctgtcctaagctct	aatgacacgatcactcccgctga	3005.89
gga-mir-429	Line72	HVTMDV	chr21	-	2589434-2589510	2589444-2589464	ctgattgctgtcttaccaggcaaagttagatctagctatttctgtctaatactgtctggtaatgccgtcaatcgcat	taatactgtctggtaatgccg	3178.33
gga-mir-454	Line72	HVTMDV	chr15	-	400281-400361	400291-400313	aaggatgagaccctatcaatattgcctctgcttttgtgctcagggtagtagtgcaatattgcttatagggtcttttctttt	tagtgcaatattgcttatagggt	618.259
gga-mir-455	Line72	HVTMDV	chr17	+	5239496-5239574	5239506-5239527	ggtgtgagggtatgtgcccttggactacatcgtggaagccagcaccatgcagtccatgggcatatacacttgcctcaag	tatgtgcccttggactacatcg	84.5512
gga-mir-456	Line72	HVTMDV	chr3	-	31514587-31514663	31514597-31514617	gtgtgagcaggcatcttctcagcctacatgtggattcctaaatctgcaggctggttagatggttgtcatgcattcat	caggctggttagatggttgtc	123.225
gga-mir-458a	Line72	HVTMDV	chr13	-	8233330-8233408	8233340-8233361	gtgcagatggcagcgccattttcagagctataaacagcgtcattgtcatagctctttgaatggtactgccatatgtact	atagctctttgaatggtactgc	120.84
gga-mir-460a	Line72	HVTMDV	chr2	+	3692584-3692660	3692594-3692614	ctatatagcacctgcattgtacacactgtgtgtgttaactggaaatgcacagcgcatacaatgtggattctgtagaa	cctgcattgtacacactgtgt	5.8875
gga-mir-460b	Line72	HVTMDV	chr4	+	2714093-2714167	2714138-2714157	tctacgttgtcctcattgtacatgctgtgtgtatttgccacgtacacagcgcatgcaatgtggacataatggagc	acagcgcatgcaatgtggac	5.45
gga-mir-489	Line72	HVTMDV	chr2	-	23147300-23147378	23147310-23147331	ggcttggtggtcgtatgtatgacgtcatttacttggacttttaggagtgacatcatatgtacggctgctaaactgctgc	tgacatcatatgtacggctgct	9.2525
gga-mir-490	Line72	HVTMDV	chr1	-	57923983-57924063	57923993-57924015	ggttcgacaccatggatctccaggtgggtcaagattatagagatacaccaacctggaggactccatgctgttgagctgttc	caacctggaggactccatgctgt	25.48
gga-mir-499	Line72	HVTMDV	chr20	-	2734862-2734938	2734908-2734928	ggagcggcagttaagacttgtagtgatgtttagataatgtattacatgaacatcactttaagtctgtgctacttctc	ttaagacttgtagtgatgttt	263.144
gga-mir-6542	Line72	HVTMDV	chr3	+	4430953-4431031	4431000-4431021	ggcgccagtgtctgccagcatcagccccagtgccgtcaccagtgccaacgggacagtgctgaagactactggagccagt	acgggacagtgctgaagactac	13.7325
gga-mir-6544	Line72	HVTMDV	chr5	-	24455295-24455373	24455342-24455363	cttgtaagattcagaaaaggatatgaattgtcctttcagtggtgacaagttgtatttcttttctgacagtgcgtcagcg	tcagaaaaggatatgaattgtc	4.7725
gga-mir-6553	Line72	HVTMDV	chr1	-	76900691-76900769	76900701-76900722	gagcgtgccaggagcagccctgtgatagctgtttgctgctaacctgcaaacactaccctgagctgctcctggctccatc	aaacactaccctgagctgctcc	6.34
gga-mir-6557	Line72	HVTMDV	chr2	+	61266492-61266572	61266540-61266562	cccgcgccgtgcccggaggagcccggcgctgcctttctacgcggccgccgcgccgattgtctcctccgggcacggggatgt	cgcgccgattgtctcctccgggc	4
gga-mir-6568	Line72	HVTMDV	chr3	+	55382999-55383077	55383046-55383067	ctgcccgcccaccccgcggccgccatcttgcttgcggccggctacccacaaccaagatggcgcccgggcggttggcggt	acaaccaagatggcgcccgggc	4.59
gga-mir-6582	Line72	HVTMDV	chr3	+	57474225-57474301	57474235-57474255	ttgcatcctgttagagagacactcatagagagtcttttcacagtaactcactctgggtgtttctcttgcagaaaact	ttagagagacactcatagaga	2.27
gga-mir-6615	Line72	HVTMDV	chr28	-	1760739-1760819	1760787-1760809	gacactggggcttggggacaccatcagaacagccacagctgtgctggattctgtggcactgatgtgttctccacaggtcct	cttggggacaccatcagaacagc	21.8
gga-mir-6648-1	Line72	HVTMDV	chr15	+	6705944-6706020	6705990-6706010	ggctacgggggtaaaggagcgttcagaatgccggtggcagctgccctccggcattctgaacgctcctttacgcaggg	tccggcattctgaacgctcct	5.73
gga-mir-6650	Line72	HVTMDV	chr15	-	7731029-7731105	7731039-7731059	ctgacaacagccagcagaagagcaactgggcaggtgctgctgcctgccagttggcctgctggctgctgtaagactgc	ccagttggcctgctggctgct	3.8
gga-mir-6665	Line72	HVTMDV	chr8	-	5229619-5229697	5229666-5229687	tctgcaaagctgcctgaaggattttgatgccctgaaatgaagggaaagaaagggctgtctgagtcctccaggccgggtt	tgcctgaaggattttgatgccc	4.25
gga-mir-6701	Line72	HVTMDV	chr2	-	97511165-97511241	97511175-97511195	gagtgaagtgatctgcctgcaaagtaccccgggaaacaaaaacaggattattttacagacagatcgctttcctcagc	attattttacagacagatcgc	3.18
gga-mir-7-1	Line72	HVTMDV	chrZ	-	40078130-40078208	40078140-40078161	ctgtgtggaagactagtgattttgttgtttttagataattaaattgacaacaaatcacagtctgccatatggcacagat	caacaaatcacagtctgccata	37.9475
gga-mir-7-2	Line72	HVTMDV	chr10	-	13134729-13134809	13134777-13134799	cggtgccctctggaagactagtgattttgttgttgtatggctcatcccaccacaacaagtcacagtctgccttagggcgca	tggaagactagtgattttgttgt	36.79
gga-mir-7-3	Line72	HVTMDV	chr28	-	4892805-4892885	4892853-4892875	tggctctgtgtggaagactagtgattttgttgttatgatttataaaggtgacaacaaatcatagcctgccatacagcacag	tggaagactagtgattttgttgt	36.79
gga-mir-9-1	Line72	HVTMDV	chr28	+	3623138-3623218	3623186-3623208	acgcggcacggccgaggccggatcttaaagaccttgggttggtttttctctttggttatctagctgtatgagtgtatgtga	tctttggttatctagctgtatga	585.691
gga-mir-9-1*	Line72	HVTMDV	chr28	+	3623176-3623256	3623186-3623208	ttggtttttctctttggttatctagctgtatgagtgtatgtgatatcataaagctagagaaccgaatgtaaaaacccgctc	tctttggttatctagctgtatga	585.691
gga-mir-9-2	Line72	HVTMDV	chrZ	+	60469247-60469327	60469257-60469279	cgagttgttatctttggttatctagctgtatgagtgttttggtcttcataaagctagataaccgaaagtaaaaactccttc	tctttggttatctagctgtatga	585.691
gga-mir-92-1	Line72	HVTMDV	chr1	-	148023262-148023340	148023272-148023293	ctttctacacaggttgggatcagttgcaatgctgtgcgtttctgtggtattgcacttgtcccggcctgttgaggttggt	tattgcacttgtcccggcctgt	93293.8
gga-mir-99a	Line72	HVTMDV	chr1	+	99018043-99018121	99018053-99018074	aattggcataaacccgtagatccgatcttgtgttgaaatgcactgcacaagctcgcttctatgggtctgtgtcagtatg	aacccgtagatccgatcttgtg	219.574
novelMiR_1	Line72	HVTMDV	chr1	+	44155764-44155834	44155774-44155791	ggagtgcggggccgctgagctgtgggctcgccgctcgctgccagctccgccgtaagctcagcgccgtgagc	gccgctgagctgtgggct	3.0875
novelMiR_10	Line72	HVTMDV	chr1	+	169020767-169020847	169020815-169020837	ctagatgccattggccttctcgaccacctgagctggctcatgttcagccagctgtgatgagcaccctgaggtccttttcta	cagctgtgatgagcaccctgagg	3.8425
novelMiR_100_1	Line72	HVTMDV	chr7	+	6813549-6813627	6813559-6813580	ccaccatccaggggatgtagctcagcggtagagcgcctgctttgcatgcaggaggccctgggttcaacccccagcatct	ggggatgtagctcagcggtaga	6.005
novelMiR_100_2	Line72	HVTMDV	chr7	+	6820343-6820421	6820353-6820374	ttaccacccaggggatgtagctcagcggtagagcgcctgctttgcatgcaggaggccctgggttcaacccccagcatct	ggggatgtagctcagcggtaga	6.005
novelMiR_100_3	Line72	HVTMDV	chr7	-	6833725-6833803	6833772-6833793	ttaccacccaggggatgtagctcagcggtagagcgcctgctttgcatgcaggaggccctgggttcaacccccagcatct	ggggatgtagctcagcggtaga	6.055
novelMiR_1004	Line72	HVTMDV	chr8	+	20838203-20838283	20838251-20838273	tgctctgtgcagccgtgctggaagggtagggatcacgacgcctctgagtctcaatgatgaagcttctctgactgctgcata	tctcaatgatgaagcttctctga	19.81
novelMiR_101	Line72	HVTMDV	chr7	+	22313198-22313276	22313245-22313266	gctgccggcgtcatttttgtgatttgcagctagtaatctggctccagttgcatagtcacaaaagtgatcgttggcagcc	ttgcatagtcacaaaagtgatc	47.8713
novelMiR_1030_1	Line72	HVTMDV	chr14	+	6736163-6736233	6736206-6736223	cctggtgcctgggcacctctccaggctgtcagctcagatggcagagctgggagctgtgccttatccctaac	gagctgggagctgtgcct	2.5
novelMiR_1034	Line72	HVTMDV	chr28	+	3227909-3227981	3227953-3227971	gactttttgtcgcagactgggggtgccgaaggcttttagctgcgtgttgtggcgccgtcggctgcttcaatgg	tgttgtggcgccgtcggct	2.75
novelMiR_1039	Line72	HVTMDV	chr8	+	7119490-7119560	7119533-7119550	gcggtacggccccgcgccccgacaagatggcggcgtccgcgctgtgctgggctctgagggccgctcgccag	gtgctgggctctgagggc	2.465
novelMiR_105	Line72	HVTMDV	chr8	+	20841520-20841600	20841530-20841552	ttttgaagtcttctggtgatgagacctttgtccagttctgctactgaatttgagggatgactgtttggagatctgaagagg	ttctggtgatgagacctttgtcc	105.31
novelMiR_106_1	Line72	HVTMDV	chrZ	+	7152237-7152313	7152247-7152267	ccatctctctcctgtgctgagcactccacctgtggacgcggtgctccaggtgaggtgtcacagcgcagagcagaggg	cctgtgctgagcactccacct	4.1575
novelMiR_106_10	Line72	HVTMDV	chrZ	-	8017149-8017225	8017195-8017215	ccccgtctctcctgtgctgagcactccacctgtggacgcggtgctccaggtgaggtgtcccagcgcagagcagaggg	cctgtgctgagcactccacct	4.1575
novelMiR_106_11	Line72	HVTMDV	chrZ	-	9220356-9220432	9220402-9220422	ccccgtctctcctgtgctgagcactccacctgtggacgcggtgctccaggtgaggtgtcccagcgcagagcagaggg	cctgtgctgagcactccacct	4.1575
novelMiR_106_12	Line72	HVTMDV	chrZ	-	9349327-9349403	9349373-9349393	ccccgtctctcctgtgctgagcactccacctgtggacgcggtgctccaggtgaggtgtcccagcgcagagcagaggg	cctgtgctgagcactccacct	4.1575
novelMiR_106_2	Line72	HVTMDV	chrZ	+	9280888-9280964	9280898-9280918	ccccgtctctcctgtgctgagcactccacctgtggacgcggtgctccaggtgaggtgtcccagtgcagagcagaggg	cctgtgctgagcactccacct	4.1575
novelMiR_106_3	Line72	HVTMDV	chrZ	+	9283888-9283964	9283898-9283918	ccccgtctctcctgtgctgagcactccacctgtggacgcggtgctccaggtgaggtgtcccagtgcagagcagaggg	cctgtgctgagcactccacct	4.1575
novelMiR_106_4	Line72	HVTMDV	chrZ	+	9858463-9858539	9858473-9858493	ccccgtctctcctgtgctgagcactccacctgtggacgcggtgctccaggtgaggtgtcccagcgcagagcagaggg	cctgtgctgagcactccacct	4.1575
novelMiR_106_5	Line72	HVTMDV	chrZ	-	7357831-7357907	7357877-7357897	ccccgtctctcctgtgctgagcactccacctgtggacacggtgctccaggtgaggtgtcacagcgcagaggggcagg	cctgtgctgagcactccacct	4.1575
novelMiR_106_6	Line72	HVTMDV	chrZ	-	7527375-7527451	7527421-7527441	ccccgtctctcctgtgctgagcactccacctgtggatgcggtgctccaggtgaggtgtcccagcgcagagcagaggg	cctgtgctgagcactccacct	4.1575
novelMiR_106_7	Line72	HVTMDV	chrZ	-	7641382-7641458	7641428-7641448	ccccgtctctcctgtgctgagcactccacctgtggacgcggtgctccaggtgaggtgtcccagcgcagagcagaggg	cctgtgctgagcactccacct	4.1575
novelMiR_106_8	Line72	HVTMDV	chrZ	-	7696311-7696387	7696357-7696377	ccccgtctctcctgtgctgagcactccacctgcggacgcggtgctccaggtgaggtgtcacagcgcagagcagtggg	cctgtgctgagcactccacct	4.1575
novelMiR_106_9	Line72	HVTMDV	chrZ	-	7995498-7995574	7995544-7995564	ccccgtctctcctgtgctgagcactccacctgtggacgcggtgctccaggtgaggtgtcccaacgcagagcagaggg	cctgtgctgagcactccacct	4.1575
novelMiR_1062	Line72	HVTMDV	chr28	+	3917421-3917501	3917469-3917491	agccagctgtgaggtctgcatgcatcccgtgtcactgtgtgccctgggtgcacggctgcagcctcctcacccatatcccaa	tgcacggctgcagcctcctcacc	32.875
novelMiR_108	Line72	HVTMDV	chr1	-	843236-843316	843284-843306	cctggctgcttttggcaatggtagaactcacactggtgcgctcgcaggatccggtggttctagacttgccaactacagccc	tttggcaatggtagaactcacac	74.7175
novelMiR_11	Line72	HVTMDV	chr1	+	169468066-169468136	169468076-169468093	ctccgtgtgccggggcgggcgggcggcacagcgcggctcttctcggtgcggcgcggcgcggctcggcgccg	cggggcgggcgggcggca	3.18
novelMiR_1108	Line72	HVTMDV	chr3	-	104925666-104925742	104925712-104925732	tttctcccccccgcggccgtcgcacagcgctcccgctgccccctcacagcgctgtgcggttcccgcctcgctccgtt	ccgcggccgtcgcacagcgct	17.92
novelMiR_1113	Line72	HVTMDV	chr11	+	1206818-1206896	1206828-1206849	ctcttctcttcctccatccaaagtagatgctcagatggagaagcgagagcttctgtttggaaggtgggagagggaagca	cctccatccaaagtagatgctc	2.5
novelMiR_1117	Line72	HVTMDV	chr2	+	4014661-4014739	4014671-4014692	tcctctccccaacagcaccgtgccacgttggctgtgctttggccaacgctgggaagtgttgttgtgcattgggagggaa	aacagcaccgtgccacgttggc	7.19
novelMiR_1137	Line72	HVTMDV	chr3	-	73086860-73086930	73086903-73086920	ggccatggcggccgactgggaggagatccggcgcttggcggccgatttccagcgggctcagtttgccgagg	gccgactgggaggagatc	2.685
novelMiR_116	Line72	HVTMDV	chr1	-	101033988-101034066	101034035-101034056	ccgccggcgcgccgggcggggcggtcccgggcggggggtctctcgggccggcgcccgcctcggcgatccggatagggta	gccgggcggggcggtcccgggc	163.144
novelMiR_117	Line72	HVTMDV	chr1	-	101070572-101070646	101070582-101070601	gcgggcggtcggtgcggagcgccgctcgtggtcgggaccggagcgcggacagatgtggcgccgcctctcccccgc	cggacagatgtggcgccgcc	266.606
novelMiR_1188	Line72	HVTMDV	chr5	+	46145043-46145115	46145053-46145071	ggcagtggacctgggtgggtggccggggcaggatgagtgggtctttgcgtgcggccctgcgcttgggtgtctg	ctgggtgggtggccggggc	3.94
novelMiR_1196	Line72	HVTMDV	chr1	-	6143719-6143795	6143765-6143785	tgtcactctggggcacttcctggttggaggccgccgctcctggggcagcagagcggggaagtgccgctggcgaggag	gggcacttcctggttggaggc	1.25
novelMiR_121	Line72	HVTMDV	chr1	-	170140719-170140789	170140729-170140746	gcgggcggcgagcgaggaagcgcctcagtcagagagagaaagtgccggggcggtcgggttgcggctggtcc	gccggggcggtcgggttg	2.27
novelMiR_1215	Line72	HVTMDV	chr15	-	10984198-10984276	10984208-10984229	tcggccccttcccccttttgacagagcagcgttgctcggtgcagttgtgcaggagaggtgcatctggccgtgtcctgct	tgcaggagaggtgcatctggcc	3.87
novelMiR_122	Line72	HVTMDV	chr1	-	176339661-176339741	176339709-176339731	tgtgtaatgacaccctcctttcactttgccagttagacacttttttgtcttgattggtcattcaaggtgggtaaagtatac	caccctcctttcactttgccagt	20.9363
novelMiR_1231	Line72	HVTMDV	chr32	-	70310-70388	70357-70378	gtacgctaaggtgagcggccaggcagcacagcagcccgcagcgcgctgctgccagcgctcattcctctgtctgtctgtc	gtgagcggccaggcagcacagc	3.94
novelMiR_1241	Line72	HVTMDV	chr7	-	35212291-35212369	35212301-35212322	acaaagcagtctgcgcgggaccggcgggtgggagcagtgggtcgcgctccgtcccgcggctctgccacttccactgggg	tccgtcccgcggctctgccact	2.485
novelMiR_1249	Line72	HVTMDV	chr15	+	11280938-11281018	11280986-11281008	tgaggggggaccgcggcgccggaggatgctcggccgcatctccctgggcctcctccgtgtcaccgcggcgtcccctcggcg	cctcctccgtgtcaccgcggcgt	1.5
novelMiR_128	Line72	HVTMDV	chr10	-	1262878-1262950	1262888-1262906	gcgtttcccgtgtttggttgggtctgtgctatccctcccaaaccctgtagcgttcggacatcggccttgcacc	ctgtagcgttcggacatcg	43.6013
novelMiR_129_1	Line72	HVTMDV	chr10	-	12934124-12934204	12934172-12934194	gatgtttctgtctttggttatctagctgtatgagtgttgtggagccatcataaagctagataaccgaaagtagaaatgact	tctttggttatctagctgtatga	585.691
novelMiR_129_2	Line72	HVTMDV	chr25	-	1538383-1538463	1538431-1538453	ttggttgttatctttggttatctagctgtatgagtggtgtcgattcttcataaagctagataaccgaaagtaaaaataacc	tctttggttatctagctgtatga	585.691
novelMiR_1292	Line72	HVTMDV	chrW	-	3067239-3067317	3067249-3067270	tgtgtggaagactagtgatttttgttgtttttagataactaaattgacaacaaatcacagtctaccatatggcacagac	caacaaatcacagtctaccata	4.49
novelMiR_13_1	Line72	HVTMDV	chr1	+	188883318-188883396	188883328-188883349	tcctccctagaatcacagactggtttgggttggaagggactttaaagccctcacagttccaacctctgacatgtgctgg	aatcacagactggtttgggttg	3.09
novelMiR_13_2	Line72	HVTMDV	chr1	+	195564571-195564649	195564581-195564602	ataatcccagaatcacagactggtttgggttggaagggtccccaaagccccctagccccaacccctccatggcagggac	aatcacagactggtttgggttg	3.045
novelMiR_13_3	Line72	HVTMDV	chr22	+	1944299-1944377	1944309-1944330	aagatcacagaatcacagactggtttgggttggaagaacatctcattccaaccccctaccatggacaccctttgatcac	aatcacagactggtttgggttg	3.09
novelMiR_13_4	Line72	HVTMDV	chr1	-	192887061-192887139	192887071-192887092	cccttccgacccaaaccattctatgattctatgatttagagtcacagaatcacagactggtttgggttggaaggggcct	aatcacagactggtttgggttg	3.09
novelMiR_130	Line72	HVTMDV	chr11	-	1500499-1500579	1500547-1500569	cacttgaactaagcactgcctttgaacctgatgtgtcttgtttgtagcttcatgggccaagcagcagtgctagagcataag	aagcactgcctttgaacctgatg	29.865
novelMiR_133	Line72	HVTMDV	chr12	-	2993576-2993656	2993624-2993646	cactgtcctgtatggctttttattcctatgtgattatacatcccgcttcatatagggattgaagccgtgcaaggcgctggg	tatggctttttattcctatgtga	7.44625
novelMiR_134	Line72	HVTMDV	chr12	-	4534310-4534384	4534320-4534339	tacgagtcataccaagcatagcctgcatgtcagtgcagttaacttgcagcgggctgtgaggagaactagtgtgtc	gcagcgggctgtgaggagaa	5.03
novelMiR_136	Line72	HVTMDV	chr12	-	19580535-19580605	19580545-19580562	cacactgttgccttcagagaggcattccttggttaaaaagagtctcctgcctgcagcactgtgctgtcaca	ctcctgcctgcagcactg	3.69
novelMiR_137	Line72	HVTMDV	chr12	-	19775158-19775236	19775168-19775189	gctcgagcgcagcgcggtgcgggggcagcgcgtgctctgatccgggcacccttcccctgatcgcgcagttcctcgcggc	acccttcccctgatcgcgcagt	3.9175
novelMiR_138	Line72	HVTMDV	chr13	-	8492487-8492567	8492535-8492557	tgctctcagggtccagttttcccaggaatcccttaggcgctacgttggggattcctggaaatactgttcttggggccacgg	gtccagttttcccaggaatccct	1041.97
novelMiR_139	Line72	HVTMDV	chr13	-	8493100-8493176	8493110-8493130	ctcccagcccaaggtgcagtgctgcatctctggtcaattgggagtctgagatgaagcactgtagctcgggaagggag	tgagatgaagcactgtagctc	117736
novelMiR_14_1	Line72	HVTMDV	chr1	+	193890792-193890868	193890838-193890858	tcccttagtgccacatctccatggttttttattctgtcatagaatcagagaatcatagaatggcctgggttgaaaag	agagaatcatagaatggcctg	11.3025
novelMiR_14_2	Line72	HVTMDV	chr11	+	16027397-16027473	16027407-16027427	acagaggcccagagaatcatagaatggcctgggttgaaaaggaccacaaggaccatctagtttcaacccccctgcca	agagaatcatagaatggcctg	11.3025
novelMiR_14_3	Line72	HVTMDV	chr6	+	9976225-9976301	9976235-9976255	aaaatgaatcagagaatcatagaatggcctgggttgaaaagggccataatgatcatctagttccaacccccctgcta	agagaatcatagaatggcctg	11.3025
novelMiR_14_4	Line72	HVTMDV	chr1	-	162917249-162917325	162917295-162917315	aaggggaatcagagaatcatagaatggcctgggttgaaaaggacctcagtgatcatctactttcaatcccccctgat	agagaatcatagaatggcctg	11.3025
novelMiR_140	Line72	HVTMDV	chr13	-	17162731-17162811	17162741-17162763	cagctggtcaggacatagttcagctgtctgtgaatgagggcagagacctcatcagagaggctgggctctgttctgagctgc	tcatcagagaggctgggctctgt	2.9
novelMiR_141	Line72	HVTMDV	chr14	-	4937951-4938025	4937996-4938015	cctcgcgggggtgcattgtagttgcattgcatgtgtcagactgggagtgcaatgcccctgccatgcagcccggcg	gtgcattgtagttgcattgc	22.24
novelMiR_142	Line72	HVTMDV	chr14	-	6454640-6454716	6454686-6454706	aggcggggcgagccggggatgatttctgcctttctgacacctcgtctgagggcggcgggcggccgtggccactgctg	agccggggatgatttctgcct	79.7313
novelMiR_143	Line72	HVTMDV	chr14	-	7258426-7258496	7258436-7258453	agcgcaggcagcccagctcctgctggagggtgttgctctcgttggttgtggggctggtgctgggatcacat	ggttgtggggctggtgct	2.25
novelMiR_144	Line72	HVTMDV	chr14	-	12750839-12750919	12750887-12750909	gctcgcagcctgactgcacgcatgcctctggctctggaccacgtgagagcggggagcggcgtgcagatgggcagcggggat	tgactgcacgcatgcctctggct	3.495
novelMiR_145_1	Line72	HVTMDV	chr15	-	4536302-4536380	4536349-4536370	ttcgcagcaaggggatgtagctcagtggtagagcgcatgctttgcatgtatgaggccccgggttcaatccccggcatct	ggggatgtagctcagtggtaga	247.956
novelMiR_145_2	Line72	HVTMDV	chr15	-	4916511-4916589	4916558-4916579	aattattaacggggatgtagctcagtggtagagcgcatgctttgcatgtatgaggccccgggttcaatccccggcatct	ggggatgtagctcagtggtaga	248.204
novelMiR_146	Line72	HVTMDV	chr16	-	609095-609165	609138-609155	gggttggaaagagggggagaggggcggggggcgcggccggcccccttccccgtttccgtccccgcggcgcg	gagggggagaggggcggg	3.94
novelMiR_15	Line72	HVTMDV	chr1	+	194864413-194864485	194864423-194864441	tgatggatgaggggcgcgggggcggggggcacaggggctgcccctcacccacccactcactgctcccacagaa	ggggcgcgggggcgggggg	6.49
novelMiR_150	Line72	HVTMDV	chr18	-	6695608-6695678	6695618-6695635	tccgggggcccgcccgccgccgcggctgcccatggaggccgagaccgaggcgcggctcctgctgcaggagg	accgaggcgcggctcctg	4.005
novelMiR_151_1	Line72	HVTMDV	chr18	-	8995709-8995785	8995719-8995739	ctcgcctctgcctgctgctggcaccgtgcagatgctgatcgatgcatttcacttcccgcagcggactgagacctgtg	tttcacttcccgcagcggact	7.8475
novelMiR_151_2	Line72	HVTMDV	chr18	-	9009141-9009217	9009151-9009171	ctcgcctctgcctgctgctggcaccgtgcagatgctgatcgatgcatttcacttcccgcagcggactgagacctgtg	tttcacttcccgcagcggact	7.8475
novelMiR_152	Line72	HVTMDV	chr18	-	10684203-10684283	10684213-10684235	cctttggtacagaccgtggttcaagcagcaggtgatcagtgaatgaggctgttccacgtctctgtacttcccttttctgtg	ctgttccacgtctctgtacttcc	22.835
novelMiR_153	Line72	HVTMDV	chr19	-	5515193-5515271	5515240-5515261	cgcccgggcgaccgtggctttagattgttactgtgctgctgggggggtaacagtctacagccatggtcgccgggcccgg	accgtggctttagattgttact	159.775
novelMiR_154	Line72	HVTMDV	chr19	-	5515761-5515837	5515771-5515791	ggcaccttggctctagactgcttactgctgcgtagggacaggacagtaacagtctacagtcatggctactgaagcat	taacagtctacagtcatggct	68.5113
novelMiR_155	Line72	HVTMDV	chr2	-	20647428-20647498	20647438-20647455	ggtgctgctggcgtgctcgggccggtgtaggccgtaggggagcgctgaggccgagtgggaccgcggcgtgg	gctgaggccgagtgggac	4.83
novelMiR_156	Line72	HVTMDV	chr2	-	32251628-32251708	32251638-32251660	gctgattccggaaatcgccgaagcgagccgaacgcgctgccatttctgtttcggctgtttccggcgactgccgaagcggat	tttcggctgtttccggcgactgc	6.305
novelMiR_157	Line72	HVTMDV	chr2	-	34591348-34591420	34591392-34591410	ctcggggcgcgccgccggggtaggacctgcgatcgtcgcgctgcgaggcgggagggagccgccgggcgggcag	gccgccggggtaggacctg	2.215
novelMiR_158	Line72	HVTMDV	chr2	-	43342820-43342890	43342830-43342847	gcggccggccggcgcggcggcggctgcggggctgctgggggcggcggccgcgggcgcggcgaagctggcac	gcggccgcgggcgcggcg	13.9062
novelMiR_160	Line72	HVTMDV	chr2	-	71225495-71225571	71225505-71225525	tacaccattttgggcgcgggagttggacccggagcttgctccctccgctccgcgcatcgtcccggtatggcagtacc	gctccgcgcatcgtcccggta	78.455
novelMiR_163	Line72	HVTMDV	chr2	-	129847080-129847158	129847127-129847148	tggcaccactctgaagaactgtaggcacctcatggaatgtgctaaggagtttggagtccaaatagttggtgttaagtga	ctgaagaactgtaggcacctca	2
novelMiR_165	Line72	HVTMDV	chr2	-	145259927-145260007	145259975-145259997	gagtcccagtcatcttggagtataaggtacctgatagagggtgcagcaggtacctgcaccccaagatgactggggctctgc	catcttggagtataaggtacctg	2.5
novelMiR_167	Line72	HVTMDV	chr22	-	500583-500653	500593-500610	cggggcggggcggcgcggagctgcgcgcagagcgaagaaaggcagcgcggctgtggggctgctgctgactg	agcgcggctgtggggctg	8.7825
novelMiR_168	Line72	HVTMDV	chr23	-	5551048-5551122	5551093-5551112	atgcgcccgcgtcccggctgtgagctgctgctgctgctacccgcagcatcgagctaggtgggcgcggggggcccg	gtcccggctgtgagctgctg	2.5
novelMiR_169	Line72	HVTMDV	chr24	-	5370390-5370460	5370433-5370450	cggcggggagcggggcgcgggggcggggagtgcgcgggagcccggcccaccctcccgacgccactcgccgg	cggggcgcgggggcgggg	3.78125
novelMiR_171	Line72	HVTMDV	chr25	-	2120325-2120403	2120372-2120393	tgcctctgtctgatatgtttgatattaggttgtttgattggaaaccaactaaatatcaaacatattcttacagcggcag	tgatatgtttgatattaggttg	9.57125
novelMiR_176	Line72	HVTMDV	chr27	-	1795105-1795181	1795151-1795171	acttggggttctccctgtgctctgctcccaggtcgcagcaacatccagcagatccagaacaggaacacgctgaagga	ctccctgtgctctgctcccag	17.49
novelMiR_177	Line72	HVTMDV	chr27	-	4044210-4044286	4044256-4044276	ttgatgcataaccccattgcatctgagacttggattcgtttccatgcagccatgcaggggcgttgtcgtgatgcagg	accccattgcatctgagactt	5.645
novelMiR_179	Line72	HVTMDV	chr28	-	1468319-1468395	1468329-1468349	ggagcactggggccagtctgcatgctgccctgtattgggattgtggtacagcacggctgacctcagccctctatcac	tacagcacggctgacctcagc	7.74625
novelMiR_182	Line72	HVTMDV	chr3	-	49017341-49017413	49017385-49017403	tgcccattgtggcgcgaggggcggcggcgcgcgggaccgctcctaccgggctccgcgctcacggggccgcgcg	ggcgcgaggggcggcggcg	13.89
novelMiR_184	Line72	HVTMDV	chr3	-	52539126-52539206	52539174-52539196	ctgggtcggtcgggctggggcgcgaagcggggctgggcgcgcgccgcggccgccggcgctctcggaccgcgacccggcagc	cgggctggggcgcgaagcggggc	15.885
novelMiR_185	Line72	HVTMDV	chr3	-	56964336-56964408	56964346-56964364	tgatgacttcacaaattgtcggataccccttcactccttttgagtgagaactgtggtctgacaaacctgtatg	tgagaactgtggtctgaca	65.5525
novelMiR_186	Line72	HVTMDV	chr33	-	217277-217351	217287-217306	ccctgcaggtgggctgggagcacaggcactgtgggcttcgtgtggtgctgtgtcctcactcaccttcatggcttg	tgctgtgtcctcactcacct	3.5
novelMiR_187	Line72	HVTMDV	chr4	-	1245061-1245141	1245071-1245093	gaagaagcagggctgggagaaagcatcctgaacgtaaaaggacacctgtagtggctgcttttctccttcctagatgaggat	tagtggctgcttttctccttcct	7.14
novelMiR_188	Line72	HVTMDV	chr4	-	3994420-3994496	3994430-3994450	tgtcgggtggatcacgatgcaattttgattagtttagtaggagaaaaattgcacggtatccatctgtaaaccgcaag	aattgcacggtatccatctgt	9682.04
novelMiR_189	Line72	HVTMDV	chr4	-	3994559-3994637	3994569-3994590	cctccgtgggtggggatttgttgcattacttgtagctgtgtgtagagtattgcacttgtcccggcctgtggaggaaagg	tattgcacttgtcccggcctgt	81575.2
novelMiR_190	Line72	HVTMDV	chr4	-	3994708-3994786	3994718-3994739	gctcacagtcagttttgcaggtttgcatcccagcttgctaaaattgctgtgcaaatccatgcaaaactgactgtggtgg	tgtgcaaatccatgcaaaactg	1572.77
novelMiR_193	Line72	HVTMDV	chr4	-	34097510-34097580	34097553-34097570	ccggggggcagcgaggggcggcggcggcggccccatgtgaggaggggcggcgccgctgcccagccagcccg	gcgaggggcggcggcggc	32.4838
novelMiR_199_1	Line72	HVTMDV	chr5	-	955660-955730	955703-955720	ggcgttgggcgcggcggcggccgcgggcctgggcctcagcctgctgtgggccttgcggcggcggcggcgcg	gcggcggcggccgcgggc	7.49375
novelMiR_2	Line72	HVTMDV	chr1	+	50729585-50729665	50729595-50729617	gagtcattccatgctgccttccttctgagaacaacacttcctagggacagtcagggagagagcatgggcagttttagcaca	atgctgccttccttctgagaaca	5.845
novelMiR_20	Line72	HVTMDV	chr11	+	10038975-10039045	10038985-10039002	gcgctccccgctcggcgccatgtgactgcgcggcgcccagctgcgccggatcgggttcgtgccgacagcgg	ctcggcgccatgtgactg	6.0375
novelMiR_202	Line72	HVTMDV	chr5	-	16322892-16322962	16322902-16322919	cctgcggaagtgacgtcggcagggcgtagcgggccgctgagggttgccggcgcccgggctgcgtgtgtacg	ttgccggcgcccgggctg	4.54
novelMiR_203_1	Line72	HVTMDV	chr5	-	17625769-17625843	17625779-17625798	gcggggggcggcggaggctgcgcggcttttgcgcggagcgtagggcggcggcggcggccgcgggcagcccccgcg	cggcggcggcggccgcgggc	417.447
novelMiR_203_2	Line72	HVTMDV	chr6	-	11098643-11098717	11098653-11098672	cgcgggcgccgcgcgggcgtcgacgggcgaggaggggggggggggcggcggcggcggccgcgggcgccgcgcggg	cggcggcggcggccgcgggc	427.515
novelMiR_203_3	Line72	HVTMDV	chr6	-	11098701-11098775	11098711-11098730	ggccgcgggcgccgcgcgggcgtcgacgggcgaggagggggggggcggcggcggcggccgcgggcgccgcgcggg	cggcggcggcggccgcgggc	427.515
novelMiR_203_4	Line72	HVTMDV	chr6	-	11098756-11098830	11098766-11098785	gccgcgggcgccgcgcgggcgtcgacgggcgaggaggggggggggcggcggcggcggccgcgggcgccgcgcggg	cggcggcggcggccgcgggc	563.9
novelMiR_205	Line72	HVTMDV	chr5	-	38907779-38907857	38907789-38907810	aaaggggcggtgcgcggccgcggccgtttaacggtcgtcgcgcgaggcggccccggccggtagcggctgcggttgctcc	cggccccggccggtagcggctg	2.72
novelMiR_208	Line72	HVTMDV	chr6	-	2770206-2770284	2770253-2770274	atgaactaagctccagtggtagtcagctgtccagggcaatactgtgcctgaggcggtgttacactgctgggaaataaaa	ctccagtggtagtcagctgtcc	16.585
novelMiR_209	Line72	HVTMDV	chr6	-	22308648-22308718	22308691-22308708	ggggtcccgccgaggggcggcggcggcgcggccacctccccagccggcaccccgccccgtcgggcggcgct	cgaggggcggcggcggcg	6.51125
novelMiR_21	Line72	HVTMDV	chr12	+	3154767-3154847	3154777-3154799	aaggtgaggctggtgagaagcgtgctgtggagcgtggtatggcaaagcttggtgctcatggtgctcttctcttccagggcg	tggtgagaagcgtgctgtggagc	5.7375
novelMiR_210	Line72	HVTMDV	chr6	-	23172171-23172249	23172218-23172239	gggcagcatgccaggagaagcagactgtagtttggggtagtcctgactgaatctcttattctcctagatatcagctcct	ccaggagaagcagactgtagtt	4.06
novelMiR_214	Line72	HVTMDV	chr7	-	22670546-22670624	22670593-22670614	tggcgctgggttcaagtaatccaggataggctgtggtctggcagtcagcctgttctaggttacttggctccggagcccg	ttcaagtaatccaggataggct	56891.5
novelMiR_215	Line72	HVTMDV	chr7	-	36238009-36238079	36238052-36238069	agcaagtcgtgcattggtggttcagtggtagaattctcgcctgccacgcgggaggcccgggttcgattccc	gcattggtggttcagtgg	47.315
novelMiR_218	Line72	HVTMDV	chr9	-	938064-938136	938074-938092	tgttgtgcagatgggaagagggtgctggagccggagcagcccgtgcctacggccatcccaccctgggtaacgc	gcctacggccatcccaccc	108.39
novelMiR_219	Line72	HVTMDV	chrW	-	3067243-3067323	3067291-3067313	tagttctgtgtggaagactagtgatttttgttgtttttagataactaaattgacaacaaatcacagtctaccatatggcac	tggaagactagtgatttttgttg	3.87
novelMiR_22	Line72	HVTMDV	chr12	+	11670969-11671049	11670979-11671001	ccggcacgggcaacggaatcccaaaagcagctgtccccgcagcgcccagctgccctgggatttcgttacccgcgcctccgc	caacggaatcccaaaagcagctg	29189.4
novelMiR_220	Line72	HVTMDV	chrZ	-	9058822-9058902	9058870-9058892	gaagctctgcaggagacagggttctgcagacgccagtgagtgcctgagctgagctgtgcccctgtctccagactgctgccc	aggagacagggttctgcagacgc	4.85
novelMiR_222	Line72	HVTMDV	chrZ	-	16702079-16702159	16702127-16702149	tgtgatgattaggcagtgtattgttagttagctgctcttcatacaccagcaactaactacactgccacattagcacatcac	aggcagtgtattgttagttagct	4.145
novelMiR_224_1	Line72	HVTMDV	chrZ	-	27206608-27206678	27206618-27206635	gtgggagggatttcctgtgcagggccctgccacctctggtggggctgattgacattgggccctgcccttca	gctgattgacattgggcc	3.38
novelMiR_224_2	Line72	HVTMDV	chrZ	-	27228908-27228978	27228918-27228935	gtgggagggatttcctgtgcagggccctgccacctctggtggggctgattgacattgggccctgcccttca	gctgattgacattgggcc	3.38
novelMiR_224_3	Line72	HVTMDV	chrZ	-	27270725-27270795	27270735-27270752	tgggagggatttcctgtgcagggccctgccacctccggtgggggctgattgacattgggccctgcccttca	gctgattgacattgggcc	3.38
novelMiR_224_4	Line72	HVTMDV	chrZ	-	27290535-27290605	27290545-27290562	gtgggagggatttcctgtgcagggccctgccacctctggtggggctgattgacattgggccctgcccttca	gctgattgacattgggcc	3.38
novelMiR_224_5	Line72	HVTMDV	chrZ	-	27306622-27306692	27306632-27306649	gtgggagggatttcctgtgcagggccctgccacctctggtggggctgattgacattgggccctgcccttca	gctgattgacattgggcc	3.38
novelMiR_225	Line72	HVTMDV	chrZ	-	41649931-41650009	41649978-41649999	ggctcgactcctgttcctgctgaactgagccagtatgtaaaatcagaactgatatcagctcagtaggcaccggaggacg	ctgttcctgctgaactgagcca	2.465
novelMiR_226	Line72	HVTMDV	chrZ	-	42270072-42270142	42270082-42270099	agcgccccctggtccgaccagccctgtggtccagcaaagagctctcctggctggctcgccaaaactgcctt	ctcctggctggctcgcca	44.4663
novelMiR_235_1	Line72	HVTMDV	chr14	+	14563964-14564034	14564007-14564024	gggggccgcgccgcgctcgccgccgccgctgagcgtgcgagaggcgggcgggcgggcggcgcggccggggc	gcgggcgggcgggcggcg	3.94
novelMiR_235_2	Line72	HVTMDV	chr3	+	79785495-79785565	79785505-79785522	ggaagaaagggcgggcgggcgggcggcggggccgggagccgcagccctcaccctgccctctccccgcagag	gcgggcgggcgggcggcg	3.94
novelMiR_235_3	Line72	HVTMDV	chr1	-	105648441-105648511	105648451-105648468	ggcagctcccgcccgcgcggctcccgggctgcacacacaccgagcgggcgggcgggcggcgcggcttaaag	gcgggcgggcgggcggcg	3.94
novelMiR_235_4	Line72	HVTMDV	chr1	-	145108821-145108891	145108831-145108848	gcccgctgtccggactgcgcccggcctcggggcagcggggcgggcgggcgggcgggcggcgcggtgccttt	gcgggcgggcgggcggcg	3.94
novelMiR_235_5	Line72	HVTMDV	chr10	-	20038310-20038380	20038320-20038337	ctccgcccgccgccatcgctcccggcccggcgcggggaggcgggcgggcgggcgggcggcgaagcgcgggg	gcgggcgggcgggcggcg	3.94
novelMiR_235_6	Line72	HVTMDV	chr15	-	12654583-12654653	12654626-12654643	cgcgtccccggcgggcgggcgggcggcgctcaccctggggtcgcggccgcttccgtccctgcctcggtttt	gcgggcgggcgggcggcg	3.94
novelMiR_235_7	Line72	HVTMDV	chr20	-	10933621-10933691	10933664-10933681	cggaggggcggcgggcgggcgggcggcggcagtgacggcggctgtcggtcccgcagagcttcccgttcccg	gcgggcgggcgggcggcg	3.94
novelMiR_235_8	Line72	HVTMDV	chr5	-	13769334-13769404	13769377-13769394	gggacggcgggcgggcgggcgggcggcggagccggcgcggctcggatcggctcggcatggcacggcaccgg	gcgggcgggcgggcggcg	3.94
novelMiR_235_9	Line72	HVTMDV	chr5	-	49591097-49591167	49591107-49591124	gcccacgacgcagccccgcgccccctcggcgggcggcccctcagcgggcgggcgggcggcgcggaggccct	gcgggcgggcgggcggcg	3.94
novelMiR_236	Line72	HVTMDV	chr15	+	743022-743100	743032-743053	ctcaacccaggtgaggcggcggtcgggacgcgcggcatctccgccccgcggcccgccgcggccctcacgcctcgttctc	gtgaggcggcggtcgggacgcg	12.02
novelMiR_239	Line72	HVTMDV	chr18	+	9953839-9953911	9953883-9953901	cgcgcgcgggcggtgaatcagtcggtcggtcagtgagtgaggagcggcgcgaacatgaactgtctgaccgtgc	cggcgcgaacatgaactgt	6.36
novelMiR_24	Line72	HVTMDV	chr12	+	11671618-11671694	11671628-11671648	ctgccctgcggacagtcagcagttggtctgtgtgagcagccgttctcagatcacctcttggctgtgggtggtgcagg	gacagtcagcagttggtctgt	10786
novelMiR_242	Line72	HVTMDV	chr19	+	57155-57231	57165-57185	catgcagcacgagactggcaggactggcagtgagcgggagaaactgctgccggcccttccggctcaggagctgcaag	gagactggcaggactggcagt	4.275
novelMiR_245_1	Line72	HVTMDV	chr20	+	10623995-10624065	10624038-10624055	ggcccagggcgcccatcgtgccgcctccgtcccgagggggagcggcggcgccgccgggccgagccgcgtcc	ggcggcgccgccgggccg	2.72
novelMiR_245_2	Line72	HVTMDV	chr28	+	724947-725017	724957-724974	gccggacaaaggcggcgccgccgggccgcgctgtgccccccgctccgcccgcggggcctcctgccgggccg	ggcggcgccgccgggccg	3.18
novelMiR_250	Line72	HVTMDV	chr22	+	4649582-4649660	4649629-4649650	cgcgcgggcgcccggggtgggcacgctgtacggcacgcagcggctgccccagcacgcctaccccgggccccccccgggc	cccagcacgcctaccccgggcc	8.475
novelMiR_251	Line72	HVTMDV	chr23	+	2080071-2080141	2080081-2080098	gcggcggcgggatggcggcgctgtacgcctgcaccaagtgtcaccagcgcttccccttcgaggcgctcagc	gatggcggcgctgtacgc	2.5
novelMiR_253	Line72	HVTMDV	chr25	+	2556614-2556692	2556661-2556682	gccatcacgcggcgcgacgatcccagggggctgttgagctccgtgcagcgctgggagtcgtcgtgtggcatgctgagca	gcgctgggagtcgtcgtgtggc	2.565
novelMiR_256	Line72	HVTMDV	chr3	+	9067885-9067959	9067930-9067949	aggcctctccccggcgcgcggccgtttcgcccctccgcgcggttccggctcggcgcggcgccgcgagcccaaccc	cggctcggcgcggcgccgcg	7.63
novelMiR_266	Line72	HVTMDV	chr5	+	380314-380392	380361-380382	tatcccggccgccggatccggtttcccctctgcaatctcaccctggcactgggagatcggattcggagcccggagggag	actgggagatcggattcggagc	4.285
novelMiR_268	Line72	HVTMDV	chr5	+	15887068-15887146	15887078-15887099	ggagcaggtgagccactgactaacgcacattgtgctctcggcgactccactgtgcgtgtgacagcggctaacctgctcc	agccactgactaacgcacattg	169.292
novelMiR_269	Line72	HVTMDV	chr5	+	21708824-21708894	21708867-21708884	agcgggcacctccccgaggcggggcggctttggtacggcacggctcggcacggcctgacctcgcacggccc	ctcggcacggcctgacct	3.34
novelMiR_27	Line72	HVTMDV	chr14	+	4690701-4690771	4690711-4690728	ctttgggggcagcgcagcgtcggccccgcaccgctccgctcggctccgctccgctccgcgccgccccgccc	agcgcagcgtcggccccg	4.37
novelMiR_272	Line72	HVTMDV	chr8	+	20842668-20842748	20842678-20842700	tgttggctgtctgcactggtcattgactagctggtctttccctgacctcctggtctcattctagtgcaagagaaatccctt	ctgcactggtcattgactagctg	6.485
novelMiR_277	Line72	HVTMDV	chr1	-	56993985-56994063	56994032-56994053	agcttatacactgactggctcagcttgtgtctaccctacgccggcaggcgcgggtaacccgttgaaccccattcgtgat	ctgactggctcagcttgtgtct	15.39
novelMiR_279_1	Line72	HVTMDV	chr1	-	101038708-101038786	101038718-101038739	tccgcggggcgggcccgggccggagagggggtcatcccgtcccccctctccgcggcctcggtctcgggcggagagctcg	ctccgcggcctcggtctcgggc	206.965
novelMiR_279_2	Line72	HVTMDV	chr16	-	615764-615842	615774-615795	ctccgcggggcgggcccgggccggagagggggtcatccgtcccccctctccgcggcctcggtctcgggcggagagctcg	ctccgcggcctcggtctcgggc	206.965
novelMiR_28	Line72	HVTMDV	chr14	+	6182264-6182344	6182274-6182296	gaatggacctttggcacagtctgaaaatcacctgcggtctcccgtggcccccggtgagataaccgtgccgacagcataggg	ttggcacagtctgaaaatcacct	12.805
novelMiR_281	Line72	HVTMDV	chr1	-	101043739-101043819	101043749-101043771	ttcggatgccttatatgttcgtctgtaggagcgagtgaggactcggctccggtagtggcggtgagcgggcgctcgcgagca	ccggtagtggcggtgagcgggcg	11.0825
novelMiR_29_1	Line72	HVTMDV	chr14	+	6936616-6936686	6936659-6936676	aagcccggccggtggcggcggtggagccggcacgagcgggcggcgcggcggcggcggggggcaaggaggtg	cgcggcggcggcgggggg	3.38
novelMiR_29_2	Line72	HVTMDV	chr7	-	17005640-17005710	17005683-17005700	cgggggcggccgcggcggcggcggggggcggctcggcgcgctctgcccgccgctactcgggccgcgccacc	cgcggcggcggcgggggg	2.9
novelMiR_291	Line72	HVTMDV	chr14	-	13759751-13759821	13759761-13759778	gggcccgcgcgccgcgccccgcctcctcggcccggcgcaggctgacgaggaagcggagccgcggcggcccg	gacgaggaagcggagccg	1.5
novelMiR_294	Line72	HVTMDV	chr18	-	10684203-10684281	10684213-10684234	tttggtacagaccgtggttcaagcagcaggtgatcagtgaatgaggctgttccacgtctctgtacttcccttttctgtg	tgttccacgtctctgtacttcc	22.2025
novelMiR_3	Line72	HVTMDV	chr1	+	58263271-58263349	58263318-58263339	ctttagtacaaagtccagcagcttagcttgaatagtcgtctctgacaatttcagctaagctattggactttgcatcaaa	atttcagctaagctattggact	5.92
novelMiR_30	Line72	HVTMDV	chr14	+	7316410-7316490	7316458-7316480	agctgagcctggcgctgagcggagaggtggatgagtgcgtcccgccgctgctgctccgcgctcgcgcgctgctttacgagg	tgctgctccgcgctcgcgcgctg	2.27
novelMiR_301	Line72	HVTMDV	chr20	-	2489352-2489424	2489396-2489414	cggagcggggcgggccggggaccgccgcccgcccccccgccgccgccgccgcccgccctctccccgccccccg	cgggccggggaccgccgcc	7.07875
novelMiR_302	Line72	HVTMDV	chr20	-	4980285-4980357	4980329-4980347	gctggaatgcagaggctgcagcaaccctgcagagactgcactgtgcgaagtgctgtacacatgccctgcatcc	agaggctgcagcaaccctg	1.25
novelMiR_303	Line72	HVTMDV	chr20	-	5387011-5387081	5387021-5387038	gttccgcccccggcgccgccgcgggaagaggcgggcggtggccgcggccgcagcggtgctgcgcgtggagc	gcggccgcagcggtgctg	3.63
novelMiR_319	Line72	HVTMDV	chr5	-	2676386-2676460	2676431-2676450	ggtggggagtttgactggggcggtacacctgtcaaagcgtaacgcaggtgtcctaaggcgagctcagggaggcca	ttgactggggcggtacacct	18.695
novelMiR_320	Line72	HVTMDV	chr5	-	40770373-40770447	40770418-40770437	ggtatcatgcaagattcccattcttgcgacccgggttcgattcccgggcggcgcagaaagttttgattgccagag	aagattcccattcttgcgac	59.6825
novelMiR_321	Line72	HVTMDV	chr6	-	2770204-2770284	2770252-2770274	atgaactaagctccagtggtagtcagctgtccagggcaatactgtgcctgaggcggtgttacactgctgggaaataaaaat	ctccagtggtagtcagctgtcca	13.2625
novelMiR_331	Line72	HVTMDV	chrZ	-	9781103-9781179	9781149-9781169	tcttctaatcttgcaaactcgatcactagctctgcatgatgttgcagaagcaaggggaacaggtttgctaaagtaaa	ttgcaaactcgatcactagct	13.095
novelMiR_337	Line72	HVTMDV	chr1	+	48141731-48141801	48141774-48141791	tactataaaatccgccgcggacgcagtgcgctaccattccgtagtggtgttcgtgaggagttactctgtta	gtggtgttcgtgaggagt	5.545
novelMiR_34	Line72	HVTMDV	chr15	+	743022-743098	743032-743052	ctcaacccaggtgaggcggcggtcgggacgcgcggcatctccgccccgcggcccgccgcggccctcacgcctcgttc	gtgaggcggcggtcgggacgc	12.195
novelMiR_350_1	Line72	HVTMDV	chr23	+	1221739-1221811	1221783-1221801	ttttggcctttcggagctgccccacgtcggccccggggggcggcggcgcggcggcggcgggggctctgcgctc	ggcgcggcggcggcggggg	2.36
novelMiR_350_2	Line72	HVTMDV	chr3	+	8714066-8714138	8714110-8714128	cggcgaggacccgccgccccccgccgcggcatcatccggggagcggcgcggcggcggcgggggccgcgggcac	ggcgcggcggcggcggggg	2.36
novelMiR_36	Line72	HVTMDV	chr15	+	8876124-8876194	8876134-8876151	tgcgcgctgcgagtgctgcattttactgctgcaaaggtggaggtgggcggtgggcattgcggagccgggcg	gagtgctgcattttactg	2.27
novelMiR_362_1	Line72	HVTMDV	chr8	+	13793472-13793542	13793515-13793532	aaggggcgggcggcggcgcggcctgcaccatggtggccaccaggcgggcggcgcggcggcgggatgcggcg	gcgggcggcgcggcggcg	1.5
novelMiR_362_2	Line72	HVTMDV	chr1	-	149397174-149397244	149397217-149397234	ggcggcggcggcgggcggcgcggcggcgggcggcggcagcggctcctcggtgccgctctcggtgctgatcc	gcgggcggcgcggcggcg	1.5
novelMiR_362_3	Line72	HVTMDV	chr24	-	5225685-5225755	5225695-5225712	ggccgcggcgcggcccctccgccccggccccgcggcctacctggcgggcggcgcggcggcggggccctcgg	gcgggcggcgcggcggcg	1.5
novelMiR_362_4	Line72	HVTMDV	chr3	-	20207743-20207813	20207753-20207770	aagtttccgtggcccggcgccgcgcgcttggcacgagggctcggcgggcggcgcggcggcggcaggcgcgg	gcgggcggcgcggcggcg	1.5
novelMiR_369	Line72	HVTMDV	chr1	-	98606344-98606414	98606354-98606371	ccgaagccccgctgcccctgctcgggccggccgccccgcggctgcctagcgggcggcactgctggcagcgc	gcctagcgggcggcactg	9.58125
novelMiR_372	Line72	HVTMDV	chr1	-	167751407-167751487	167751455-167751477	caaaaatgctcagcatcctctgatagaccacgagcagttttcctgttgctctctggtttgcactgagatgcaaaagtaact	cagcatcctctgatagaccacga	16.06
novelMiR_38	Line72	HVTMDV	chr18	+	3513828-3513908	3513876-3513898	tgggacaggtgctcttctaagcgccgccatgaagggaaagcaataaggagcagagtggcgcagcggaagcgtgctgggccc	agcagagtggcgcagcggaagcg	32.3375
novelMiR_382	Line72	HVTMDV	chr14	-	6179795-6179875	6179843-6179865	gaaggctcctgatctcccaatctgcgcggttgcatttgcttgaagtagtgtaactgtcgtaaatggagagagaaaggaaac	gatctcccaatctgcgcggttgc	17.06
novelMiR_39	Line72	HVTMDV	chr18	+	4012221-4012293	4012265-4012283	tctcgcgctgcccggcgcggctcttgtcagttagcaacaaaatggccgcggcggcagcagctgtgctcccgag	gccgcggcggcagcagctg	9.4075
novelMiR_396	Line72	HVTMDV	chr3	-	52539132-52539210	52539179-52539200	ggggctgggtcggtcgggctggggcgcgaagcggggctgggcgcgcgccgcggccgccggcgctctcggaccgcgaccc	cggtcgggctggggcgcgaagc	61.085
novelMiR_399	Line72	HVTMDV	chr33	-	217276-217352	217286-217306	gccctgcaggtgggctgggagcacaggcactgtgggcttcgtgtggtgctgtgtcctcactcaccttcatggcttgc	tgctgtgtcctcactcacctt	2.9
novelMiR_40	Line72	HVTMDV	chr18	+	6491327-6491405	6491374-6491395	agctgagggctgggtctttgcgggcgagatgagaggttcgtgtcttcaactggcctacaaagtcccagttctcggctcc	aactggcctacaaagtcccagt	141.945
novelMiR_41	Line72	HVTMDV	chr18	+	9383527-9383603	9383573-9383593	tcctgcccaacaatatcctggtgctgagtgagttgcacacagagactccagcatcagtgattttgttgaggaagggg	tccagcatcagtgattttgtt	266.245
novelMiR_416	Line72	HVTMDV	chr15	+	4536521-4536601	4536531-4536553	gcgggagaccggggttcgattccccgacggggagagagagaacattttgaccgtcggcgcaattttttctcctggaggccc	ggggttcgattccccgacgggga	77.655
novelMiR_418_1	Line72	HVTMDV	chr17	+	9303898-9303968	9303941-9303958	gccgggcccggccgccctccggaggcggcccgcggcggaggtagcggcggcggcgggggggcgggagccgc	gcggcggcggcggggggg	4.73
novelMiR_418_2	Line72	HVTMDV	chr20	+	2489366-2489436	2489376-2489393	agggcgggcggcggcggcggcgggggggcgggcggcggtccccggcccgccccgctccgcaccgccccgca	gcggcggcggcggggggg	4.73
novelMiR_418_3	Line72	HVTMDV	chr28	-	3128096-3128166	3128139-3128156	cgggcggcgggcggcggcggcgggggggcggccggagctcaccatcgcccgcggccccgcggccgtcagcg	gcggcggcggcggggggg	4.73
novelMiR_424	Line72	HVTMDV	chr2	+	40640712-40640782	40640755-40640772	gctgcgtgtccttccgccgaggaagtagcgcccggcgggcaggaggctgctttcggggggccgcgcgaccg	aggctgctttcggggggc	1.5
novelMiR_43	Line72	HVTMDV	chr19	+	58562-58642	58572-58594	ggacagtgcctgtgcggttgcagaagaagaagaccggcgcttcacggctttcttcctcttctcttccgccccaggtgacta	tgtgcggttgcagaagaagaaga	90.085
novelMiR_443	Line72	HVTMDV	chr1	-	185892052-185892132	185892100-185892122	aaagtgaaggcttctacacttgaactgagctcagaataaaatatgtgattgtggtttcaattgtgggggtctgaatacatg	cttctacacttgaactgagctca	5.8
novelMiR_45	Line72	HVTMDV	chr19	+	5515016-5515094	5515026-5515047	cgcccccccgaacagtaagagttgatgtgcggcgaacgcagcctgcatgtgagctcctactgccgcgggaggcggggct	aacagtaagagttgatgtgcgg	184.792
novelMiR_450	Line72	HVTMDV	chr14	-	4937949-4938025	4937995-4938015	cctcgcgggggtgcattgtagttgcattgcatgtgtcagactgggagtgcaatgcccctgccatgcagcccggcggg	gtgcattgtagttgcattgca	44.9162
novelMiR_455	Line72	HVTMDV	chr2	-	98604947-98605021	98604957-98604976	ccgtccgggtccctcgaggaggccgccggcgccggggtgggggcggcggcggcggcgggggggggcgccgccgag	gcggcggcggcggggggggg	20.1425
novelMiR_459	Line72	HVTMDV	chr27	-	4518710-4518788	4518720-4518741	gcagcgcgtggatatccctgagtgctccatggggttttcccggcagagggggtatagctcagtggtagagcatttgact	gggggtatagctcagtggtaga	12.49
novelMiR_46	Line72	HVTMDV	chr19	+	5515195-5515271	5515205-5515225	gggcccggcgaccatggctgtagactgttacccccccagcagcacagtaacaatctaaagccacggtcgcccgggcg	accatggctgtagactgttac	2.25
novelMiR_464	Line72	HVTMDV	chr3	-	104925667-104925741	104925712-104925731	ttctcccccccgcggccgtcgcacagcgctcccgctgccccctcacagcgctgtgcggttcccgcctcgctccgt	cgcggccgtcgcacagcgct	18.535
novelMiR_47	Line72	HVTMDV	chr19	+	5515766-5515840	5515776-5515795	tcagtagccatgactgtagactgttactgtcctgtccctacgcagcagtaagcagtctagagccaaggtgccgat	tgactgtagactgttactgt	9.5775
novelMiR_475	Line72	HVTMDV	chr18	+	9383526-9383604	9383573-9383594	ctcctgcccaacaatatcctggtgctgagtgagttgcacacagagactccagcatcagtgattttgttgaggaagggga	tccagcatcagtgattttgttg	318.515
novelMiR_476	Line72	HVTMDV	chr19	+	58564-58644	58574-58596	acagtgcctgtgcggttgcagaagaagaagaccggcgcttcacggctttcttcctcttctcttccgccccaggtgactacc	tgcggttgcagaagaagaagacc	48.74
novelMiR_478	Line72	HVTMDV	chr20	+	6658772-6658842	6658815-6658832	agggaagtggagtgtagctgtgtcactcttggcacctgctggtgtaggtgatgactgaacttttttcccca	gtaggtgatgactgaact	60.235
novelMiR_483	Line72	HVTMDV	chr8	+	20838204-20838284	20838252-20838274	gctctgtgcagccgtgctggaagggtagggatcacgacgcctctgagtctcaatgatgaagcttctctgactgctgcataa	ctcaatgatgaagcttctctgac	18.2875
novelMiR_487	Line72	HVTMDV	chr1	-	112075053-112075133	112075101-112075123	ggctgcagcgacttcaggatccaaggatttcagtggtgttggtgtgagtcctgctgatgttggcacttgatggttgatgta	acttcaggatccaaggatttcag	4.515
novelMiR_488	Line72	HVTMDV	chr1	-	133461927-133462005	133461937-133461958	gtggagccgggagttggacttaaaaatgacatcagccaactggctcgttggtctaggggtatgattctcgcttagggtg	ttggtctaggggtatgattctc	24.64
novelMiR_49	Line72	HVTMDV	chr19	+	7378729-7378807	7378776-7378797	gtcattgagggcagagctgcagcctcacatttcttcttttgttggacttggtggctgcatgctctcagcattcacaaga	ttggtggctgcatgctctcagc	10.5437
novelMiR_5	Line72	HVTMDV	chr1	+	79327565-79327645	79327613-79327635	ttgtcttccttgttcctcggggcagagagtacacacccataatgtgcagtagtcgtggccgagtggttaaggcgatggact	gtagtcgtggccgagtggttaag	347.374
novelMiR_507_1	Line72	HVTMDV	chr1	-	162917247-162917325	162917294-162917315	aaggggaatcagagaatcatagaatggcctgggttgaaaaggacctcagtgatcatctactttcaatcccccctgatat	agagaatcatagaatggcctgg	16.3225
novelMiR_507_2	Line72	HVTMDV	chrZ	-	19673786-19673864	19673833-19673854	aagcatagtcagagaatcatagaatggcctggattggaagagaccttaaagatcatccagctctaattccctgacacag	agagaatcatagaatggcctgg	17.245
novelMiR_507_3	Line72	HVTMDV	chr1	+	193890791-193890869	193890838-193890859	gtcccttagtgccacatctccatggttttttattctgtcatagaatcagagaatcatagaatggcctgggttgaaaagg	agagaatcatagaatggcctgg	16.3225
novelMiR_507_4	Line72	HVTMDV	chr11	+	16027397-16027475	16027407-16027428	acagaggcccagagaatcatagaatggcctgggttgaaaaggaccacaaggaccatctagtttcaacccccctgccatg	agagaatcatagaatggcctgg	16.3225
novelMiR_52	Line72	HVTMDV	chr2	+	108363713-108363793	108363761-108363783	acgctgtgactcaccaataggaagcgtgccccagtagtacaacagggtggggaattagctcaaatggtagagcgctcgctt	ggggaattagctcaaatggtaga	24.6238
novelMiR_524	Line72	HVTMDV	chr3	+	57657600-57657670	57657643-57657660	gcatggcgggaggcgggcggggccggtgctgctccggagcatcgtctgtgtgttgggcctgcacagtccag	gtctgtgtgttgggcctg	2.27
novelMiR_529	Line72	HVTMDV	chr5	+	380313-380393	380361-380383	gtatcccggccgccggatccggtttcccctctgcaatctcaccctggcactgggagatcggattcggagcccggagggagg	actgggagatcggattcggagcc	6.81
novelMiR_532	Line72	HVTMDV	chr8	+	29890171-29890251	29890181-29890203	tgttttcttgggtcagtgatgattggtggcatgtattatctgatgtaaaggtgatgtttatcatcacattagctctagaat	ggtcagtgatgattggtggcatg	22.425
novelMiR_538	Line72	HVTMDV	chr10	-	3774488-3774562	3774533-3774552	tcccccgcggcggcggcggcggcctcgggctggtggtagctgaagcaggcggaggcgatgtcgatgtgcccgaga	cggcggcggcggcctcgggc	2.27
novelMiR_54	Line72	HVTMDV	chr2	+	115487957-115488037	115488005-115488027	tgcggcgcgccaagcgcgagcgggtggcccgcaacgagctcaaccggctgcggaacctggcccgcgcgcaccgcgccgccg	tgcggaacctggcccgcgcgcac	2.9
novelMiR_547	Line72	HVTMDV	chr4	-	3994707-3994787	3994717-3994739	tgctcacagtcagttttgcaggtttgcatcccagcttgctaaaattgctgtgcaaatccatgcaaaactgactgtggtggt	tgtgcaaatccatgcaaaactga	2486.53
novelMiR_548	Line72	HVTMDV	chr5	-	24290602-24290672	24290612-24290629	gtggctgccgtgaggggcggggcgttgctgccgcaagatggcggccggcgcttcgttactgcggctaatga	gccggcgcttcgttactg	1.5
novelMiR_553	Line72	HVTMDV	chrW	-	2525186-2525264	2525233-2525254	gccagagctatggagtgtgacaatggtgtttgtgtccaatctatcaaacgccattatcacactaaatagctactggtag	tggagtgtgacaatggtgtttg	32.35
novelMiR_56	Line72	HVTMDV	chr20	+	9710459-9710537	9710469-9710490	gggcacctcgaggactgtctaacctgagaatggtgaaacatgagggtcaatctcaggttcgtcagcccatgagatgcct	aggactgtctaacctgagaatg	1764.95
novelMiR_561	Line72	HVTMDV	chr15	+	11206067-11206143	11206113-11206133	ccttctctccctgatggctccgatggtgatggacatcaacccaaagcctctgagaagttgactgaggaggctgtttc	cctctgagaagttgactgagg	3.25
novelMiR_564	Line72	HVTMDV	chr19	+	57154-57232	57164-57185	gcatgcagcacgagactggcaggactggcagtgagcgggagaaactgctgccggcccttccggctcaggagctgcaagc	cgagactggcaggactggcagt	4.86
novelMiR_565	Line72	HVTMDV	chr2	+	4036516-4036596	4036564-4036586	gaaacacccggatgccaccaaggctgtgatgagggaatgctgccttccttgcagcctcgtcaaattcggtgccacctctgt	ttgcagcctcgtcaaattcggtg	9.355
novelMiR_569	Line72	HVTMDV	chr25	+	2139765-2139845	2139775-2139797	tgtagctatgctgcatacgagtagaccctttctgactctgcctgtagtcgtaaaggggggacaatgtatgcaacagcaaag	ctgcatacgagtagaccctttct	7.405
novelMiR_581	Line72	HVTMDV	chr9	+	4696139-4696217	4696186-4696207	ctgtcccccgccgaggacgacgtggcggcgctggcgttctccccgcgcctcccgcaccgcctgtacgccgcgcacgggg	cctcccgcaccgcctgtacgcc	2.27
novelMiR_588	Line72	HVTMDV	chr1	-	194478913-194478991	194478960-194478981	actgctgacaatgccagtggcaactgctgaaccatcagacacgttccagtccgtctccctgttgtgtctgtagaaccat	atgccagtggcaactgctgaac	11.75
novelMiR_597	Line72	HVTMDV	chr20	-	10004099-10004179	10004147-10004169	tgtgctctgcttcatcctcctcatcttcgtccttgccttctgcttgtaccgcaggaagaagaggggaggggagcagagcca	ttcatcctcctcatcttcgtcct	7.2175
novelMiR_60	Line72	HVTMDV	chr22	+	4649546-4649622	4649592-4649612	cgtggcgggtgtgatggcgccgctgggcgtggggcccgcgcgggcgcccggggtgggcacgctgtacggcacgcagc	cccggggtgggcacgctgtac	7.7875
novelMiR_600	Line72	HVTMDV	chr27	-	4042313-4042393	4042361-4042383	tccgtgatgcatgactgatagaagctgagacctggggctgcacggagcccacgaggcgtgttggctctgcagggagcagct	atgactgatagaagctgagacct	115.885
novelMiR_601_1	Line72	HVTMDV	chr28	-	4923244-4923322	4923254-4923275	gaaggagccctcgtgcggtgcgttggtggtatagtggttagcatagctgccttccaagcagttgacccgggttcgattc	tgccttccaagcagttgacccg	20.66
novelMiR_601_2	Line72	HVTMDV	chr3	-	81053707-81053785	81053717-81053738	ggtctttattttggcagctgcgttggtggtatagtggtgagcatagctgccttccaagcagttgacccgggttcgattc	tgccttccaagcagttgacccg	20.66
novelMiR_605	Line72	HVTMDV	chr7	-	12626240-12626320	12626288-12626310	atgcaagtctgtccacagttactggtctgaaactgttcaggactgtagcagttgcagtattccctctgtggaagataaact	gtccacagttactggtctgaaac	5.5775
novelMiR_61	Line72	HVTMDV	chr24	+	3360820-3360898	3360830-3360851	cccctctcaatccctgagaccctaacttgtgatgtttagcttttaaatccacgggttaggctcttgggagctgtgagtt	tccctgagaccctaacttgtga	1084.89
novelMiR_62	Line72	HVTMDV	chr25	+	2144083-2144161	2144130-2144151	aaaacctggggttgtgcaggctgaggtcagcctcaatgagactgattgaactgccatactctgacacacctggtgcctg	gaactgccatactctgacacac	4.35
novelMiR_621_1	Line72	HVTMDV	chr16	-	615575-615653	615622-615643	gcggcctccccgccgcgcgcggccggcgggacggcgagccggccgtcccgcccgcgccagccgcggcgccggcggttcc	cgccgcgcgcggccggcgggac	18.185
novelMiR_621_2	Line72	HVTMDV	chr1	-	101038521-101038599	101038568-101038589	gcggcctccccgccgcgcgcggccggcgggacggcgagccggccgtcccgcccgcgccagccgcggcgccggcggttcc	cgccgcgcgcggccggcgggac	16.34
novelMiR_654	Line72	HVTMDV	chr3	-	2947398-2947468	2947441-2947458	ttggcgccctgccggtgctgtgtgcggccgccgccatttcgcgagagccgccccatgcctgcttcgggcag	gccggtgctgtgtgcggc	2.25
novelMiR_67	Line72	HVTMDV	chr3	+	43676612-43676686	43676657-43676676	cccttccggtcacacaggtgaaggtggagcagaagggcgaaagctcgcttgatcttgattttcagtacgaataca	cgcttgatcttgattttcag	11.745
novelMiR_7_1	Line72	HVTMDV	chr1	+	105098036-105098108	105098080-105098098	ctctttaggccgcccggcggccggcagcccgttgccctggggcggcggcggcggcggggggggcagcagcgag	gcggcggcggcgggggggg	4.83
novelMiR_7_2	Line72	HVTMDV	chr13	+	11413160-11413232	11413204-11413222	cggctctccgccggcccctccgctcggcgacggcggcggtggtggcggcggcggcggggggggagccccggcc	gcggcggcggcgggggggg	4.83
novelMiR_7_3	Line72	HVTMDV	chr5	+	6967118-6967190	6967128-6967146	ggcgagggcggcggcggcggcggggggggaggaggggagaagcggagccgcccgggccgagcgccgggctccg	gcggcggcggcgggggggg	4.83
novelMiR_7_4	Line72	HVTMDV	chr27	-	4804552-4804624	4804596-4804614	gatcgcggcggcggcggcggcggggggggacctcggggggacgcagctccaaccgccgcccttcgccccccgc	gcggcggcggcgggggggg	4.83
novelMiR_707	Line72	HVTMDV	chr3	-	56965040-56965120	56965050-56965072	tttctgtttagcattactgctggaggtgtaatggatgttaacaccgccctccaagaagtgctgaagaccgcacttatccat	ctccaagaagtgctgaagaccgc	7.25
novelMiR_71	Line72	HVTMDV	chr3	+	81811330-81811408	81811377-81811398	ccgacgcggctcgaccgcgcgggaagcctcggccgacgagcaaccggcggacgaggcttcccgcgctgtcgtgccgcgc	cggacgaggcttcccgcgctgt	6.97375
novelMiR_73	Line72	HVTMDV	chr3	+	110315765-110315843	110315775-110315796	ttcgtggagcagggccacgtccgcgtcgggcccgaggtggtcaccgaccccgcgctgctcgtgccccgcgccatggagg	agggccacgtccgcgtcgggcc	5.3375
novelMiR_74	Line72	HVTMDV	chr32	+	15521-15599	15568-15589	tctttgtgcagagcaggagcactgggtgacgaggagcctcgcacagctctggctgctcagtgctctgctcggtgctcgg	tctggctgctcagtgctctgct	5.52
novelMiR_76	Line72	HVTMDV	chr33	+	1025350-1025428	1025360-1025381	atctgtggtttaggtagtttcatgttgttgggattggcttttagctcggcaacaagaaactgccttaattacgtcagtt	taggtagtttcatgttgttggg	582.959
novelMiR_765	Line72	HVTMDV	chrZ	+	55848764-55848838	55848774-55848793	gtccctgctcaggtccctgtttgggcgccaactgtcatgagttagcaacacgacacagggttctcatgcaaggaa	aggtccctgtttgggcgcca	12.08
novelMiR_77	Line72	HVTMDV	chr33	+	1093253-1093331	1093263-1093284	cccctatatgtaccctgtagactcgaatttgtgtgagcgtctccgagtcgcaaattcgtctctaggggaatatatgggc	taccctgtagactcgaatttgt	1631.29
novelMiR_771	Line72	HVTMDV	chr1	-	177088309-177088387	177088319-177088340	agaacttttcttagtcagagccagcttgttacaagcttgtagccagtttgtagcaagctggctctgactaagaggactt	ttgtagcaagctggctctgact	1.5
novelMiR_78	Line72	HVTMDV	chr33	+	1171905-1171983	1171952-1171973	gcccgggccgaggttctgtcctacactccggctgtggctatgggcagtcagtgcatcacagaacttggtcccgggagct	tcagtgcatcacagaacttggt	827.946
novelMiR_786	Line72	HVTMDV	chr21	-	1677812-1677886	1677857-1677876	cacagaccgcggtgcagacgagcagagctgcgtctgctgtgctccgctggctctgcagccttggaagtaatttgt	ggtgcagacgagcagagctg	1.5
novelMiR_8_1	Line72	HVTMDV	chr1	+	132055527-132055607	132055575-132055597	agctaagcagggtcgggcctggttagtacttggatgggagacctcctgggaataccgggtgctgtaggctttattttttta	ggaataccgggtgctgtaggctt	6712.48
novelMiR_8_2	Line72	HVTMDV	chr6	+	8612884-8612964	8612894-8612916	agacctcctgggaataccgggtgctgtaggcttgcccagagaggtggtggagtcaccgagcctggtggtgttcaaagagca	ggaataccgggtgctgtaggctt	6331.59
novelMiR_8_3	Line72	HVTMDV	chr9	+	3369768-3369848	3369816-3369838	agctaagcagggtcgggcctggttagtacttggatgggagacctcctgggaataccgggtgctgtaggcttttgctgtatt	ggaataccgggtgctgtaggctt	6814.32
novelMiR_8_4	Line72	HVTMDV	chr9	-	942130-942210	942140-942162	gctaagcaggggtcgggcctggttagtacttggatgggagacctcctgggaataccgggtgctgtaggcttttgctcccac	ggaataccgggtgctgtaggctt	6814.32
novelMiR_810	Line72	HVTMDV	chr9	-	9249502-9249572	9249545-9249562	gggccgcggcgctgggctggccgggagcctggcggcggcggcggcggctccggggatggtccacgcactgg	gctgggctggccgggagc	4.99
novelMiR_819	Line72	HVTMDV	chr17	+	9145312-9145382	9145355-9145372	gcagtgctgcttccgtcgggcgctgcctttgtcacaccgaccgcgcgtctggaatagaagcccacccgctc	cgcgtctggaatagaagc	2.25
novelMiR_827	Line72	HVTMDV	chrZ	+	70596275-70596349	70596285-70596304	ttgggagactctgcagactccgatcacttctactgtgtttcagtgtgaaggggaaccaggtctgctacagtaatt	ctgcagactccgatcacttc	10.99
novelMiR_84	Line72	HVTMDV	chr4	+	46643772-46643842	46643815-46643832	atgaacctcaatgctgttcacatcctgacacgccgtgacgagcgctgtcgagctgaggacggccggccccg	gctgtcgagctgaggacg	21.9275
novelMiR_85	Line72	HVTMDV	chr4	+	54290439-54290517	54290486-54290507	gcgccatcttggggcggcgggcagctgtcagggcggctgtcacggcgcgctgacggaccgctcccgcaggcggcgcgga	cgctgacggaccgctcccgcag	2.42
novelMiR_86	Line72	HVTMDV	chr4	+	83757412-83757482	83757422-83757439	gagcgagcgcgggcttctgtctcggagccacgccgcgcggctcctggttgccgacccttcagtgcccacga	gggcttctgtctcggagc	4.25
novelMiR_87	Line72	HVTMDV	chr5	+	85799-85877	85846-85867	ctgggacggggctgggatccaggacctgctgcgggcattggaagtgttttgggtgccagccccgttgcggtgcatcatc	tttgggtgccagccccgttgcg	2.42
novelMiR_889	Line72	HVTMDV	chr26	-	1200826-1200896	1200869-1200886	ggcggcggcggccggagtcgccatgggcccgcgcgggacggcgcggctgacggcggcggtggcggcggtgg	gccggagtcgccatgggc	2.27
novelMiR_89	Line72	HVTMDV	chr5	+	9733233-9733311	9733243-9733264	ttgtcttaatgccgagactagagtcacgtctggacagtgcctgttgtcccgatgtgctagagtactcgaatagtaacca	gccgagactagagtcacgtctg	43.3612
novelMiR_9	Line72	HVTMDV	chr1	+	133682279-133682357	133682326-133682347	acatggggaggttagtgcgcggtaagctagggtgtgagctgacagcacgctagctgctctgcactgactgcccctgtgg	cgctagctgctctgcactgact	17.0025
novelMiR_90	Line72	HVTMDV	chr5	+	13116499-13116575	13116509-13116529	ttgcttttggatgcactgttcgtaacctgttagcagtgtaattctgttaacgggttccattccggtgctacatgata	atgcactgttcgtaacctgtt	41.8075
novelMiR_92	Line72	HVTMDV	chr5	+	18454511-18454589	18454558-18454579	cggggccgagtcagtgggacgggggcgcgcccagccggcaggtgcggctggcgcgcgtccgtcctgggcgtggggaagc	ctggcgcgcgtccgtcctgggc	15.0675
novelMiR_929	Line72	HVTMDV	chr23	-	2557566-2557642	2557612-2557632	ccatacccgcctgcatgttaatccaagagctgtggctctgacgtagctgcaggtctccaacaacatgcaagagcaac	ctgcatgttaatccaagagct	4.83
novelMiR_93	Line72	HVTMDV	chr5	+	21516901-21516977	21516911-21516931	cttcgcgaatctttttgcggtctgggcttgctgtacataactacctacccgggaagcccttaccccaaaaagcattc	ctttttgcggtctgggcttgc	9.08375
novelMiR_95	Line72	HVTMDV	chr5	+	28220536-28220606	28220546-28220563	ccccgcccgccgcccccctcgggcgggccggggccgcaggtgcgccctggggcggcggggggcggcccggg	cgcccccctcgggcgggc	38.24
novelMiR_952	Line72	HVTMDV	chr21	+	4061822-4061892	4061832-4061849	cgtgcgcgggggcaacggcgcggacgaccgccgcattcccggttctcgccgcctgtgccgttgcgggacct	ggcaacggcgcggacgac	1.25
novelMiR_964	Line72	HVTMDV	chr1	-	170140719-170140793	170140729-170140748	aaaagcgggcggcgagcgaggaagcgcctcagtcagagagagaaagtgccggggcggtcgggttgcggctggtcc	gtgccggggcggtcgggttg	2.25
novelMiR_97_1	Line72	HVTMDV	chr5	+	57721815-57721891	57721861-57721881	gctgccgggcgcggtggcgcacgcctgtagtcccagctactcgggaggctgagcccgccggatcgcttgagcccagg	ggctgagcccgccggatcgct	173.439
novelMiR_97_2	Line72	HVTMDV	chr5	-	57827562-57827638	57827572-57827592	gctgccgggcgcggtggcgcacgcctgtagtcccagctactcgggaggctgagcccgccggatcgcttgagcccagg	ggctgagcccgccggatcgct	198.6
