# Supplementary material for: Epigenetic Factor MicroRNAs Likely Mediate Vaccine Protection Efficacy against Lymphomas in Response to Tumor Virus Infection in Chickens through Target Gene Involved Signaling Pathways
Source: Vet Sci. 2024 Mar 22;11(4):139. doi: 10.3390/vetsci11040139 (PMC11053969; doi:10.3390/vetsci11040139)
Supplement: Supplementary file 1 [file vetsci-11-00139-s001.zip › Table S5. Line 72 miRNA Profile in response to Rispens vaccination and MDV challenge .xlsx]

## Sheet: Line72_RispMDV miRNA Profile
miR_ID	Line	Treatment	Chr	Strand	HairPin_loci	Mature_loci	Sequence	Mature.miR	TPM
gga-let-7a-2	Line72	RispMDV	chr24	+	3343190-3343268	3343200-3343221	gcatccaggttgaggtagtaggttgtatagtttagaattacaccaagggagataactgtacaacctcctagctttcctt	tgaggtagtaggttgtatagtt	10791
gga-let-7c	Line72	RispMDV	chr1	+	99018794-99018872	99018804-99018825	gcatccgggttgaggtagtaggttgtatggtttagagttacaccctgggagttaactgtacaaccttctagctttcctt	tgaggtagtaggttgtatggtt	636.964
gga-let-7j	Line72	RispMDV	chr26	-	1639978-1640056	1639988-1640009	cacaaagccagggaatcacaccagacctctgtactgctctgtggaggtgaggtagtaggttgtatagtttggtgggagg	tgaggtagtaggttgtatagtt	10797.4
gga-mir-100	Line72	RispMDV	chr24	+	3335099-3335177	3335109-3335130	tgttgccacaaacccgtagatccgaacttgtggtcatattccacacaagcttgtatctataggtatgtgtctgtctggc	aacccgtagatccgaacttgtg	2098.61
gga-mir-101-1	Line72	RispMDV	chrZ	+	27510655-27510731	27510701-27510721	ctatcctttttcggttatcatggtaccggtgctgtatacgtgaaaggtacagtactgtgataactgaagaatggtgg	gtacagtactgtgataactga	8115.24
gga-mir-101-2	Line72	RispMDV	chr8	-	28360428-28360504	28360438-28360458	ctgccctggctcagttatcacagtgctgatgctgtctcttgtaaaggtacagtactgtgataactgaaggatggcag	gtacagtactgtgataactga	8115.24
gga-mir-103-1	Line72	RispMDV	chr13	+	4689829-4689909	4689877-4689899	ttgctgccttcggcttctttacagtgctgccttgttgcatatggatcaagcagcattgtacagggctatgaaggcactgag	agcagcattgtacagggctatga	5606.19
gga-mir-103-2	Line72	RispMDV	chr4	-	89095068-89095148	89095078-89095100	tctgtgctttcagcttctttacagtgctgccttgttgcgttcatgtcaagcagcattgtacagggctatgaaagaacagag	agcagcattgtacagggctatga	5607.31
gga-mir-106	Line72	RispMDV	chr4	-	3995148-3995228	3995196-3995218	tgagttgtgcaaaagtgcttacagtgcaggtagagctcagcacctactgcagtataagcacttctggcatgaccgtggcga	aaaagtgcttacagtgcaggtag	676.038
gga-mir-107	Line72	RispMDV	chr6	-	19401516-19401594	19401526-19401547	ctttgctttcagcttctttacagtgttgccttgtggcatggagttcaagcagcattgtacagggctatcaaagcatgga	agcagcattgtacagggctatc	947.128
gga-mir-10a	Line72	RispMDV	chr27	+	3834167-3834245	3834177-3834198	cttctatatgtaccctgtagatccgaatttgtgtaaaggaagttgggtcacaaattcgtatctaggggaatatgtagtt	taccctgtagatccgaatttgt	13820.4
gga-mir-10b	Line72	RispMDV	chr7	-	16343605-16343683	16343652-16343673	tgtctatatataccctgtagaaccgaatttgtgtgatattcatatagtcacagattcgattctaggggaatatatggtc	taccctgtagaaccgaatttgt	41826.2
gga-mir-125b-2	Line72	RispMDV	chr1	+	99051085-99051163	99051095-99051116	cttttcctagtccctgagaccctaacttgtgaggttttgtagcaacaatcacaagtcaggctcttgggacctaggcgga	tccctgagaccctaacttgtga	1316.14
gga-mir-126	Line72	RispMDV	chr17	-	8233317-8233393	8233363-8233383	ggtgacggcccattattacttttggtacgcgctgtgacacttcaaactcgtaccgtgagtaataatgcgctgtggtc	cattattacttttggtacgcg	4534.79
gga-mir-128-1	Line72	RispMDV	chr7	+	30766326-30766402	30766372-30766392	gctgttgaattcggggccgtaacactgtctgagaggtttatatttctcacagtgaaccggtctctttttcagctgct	tcacagtgaaccggtctcttt	5239.54
gga-mir-128-2	Line72	RispMDV	chr2	+	45670118-45670194	45670164-45670184	agctggaaggggggccgttacactgtaagagagtgagtagcaggtctcacagtgaaccggtctcttttcctgctgtg	tcacagtgaaccggtctcttt	5165.27
gga-mir-1306	Line72	RispMDV	chr15	+	1294130-1294208	1294177-1294198	acagcctccaccacctcccctgcaaacgtccagtgacgcagaggtaatggacgttggctctggtggtgatggacagtca	tggacgttggctctggtggtga	7.11125
gga-mir-130a	Line72	RispMDV	chr15	-	407970-408044	407980-407999	tgtccagagccctttttctgttgtactactggcaattatgatgagcagtgcaatattaaaagggcattggctggc	cagtgcaatattaaaagggc	285.098
gga-mir-130b	Line72	RispMDV	chr15	-	399145-399223	399155-399176	gggctgcccctctttccctgttgcactactgtcacggtcgcagcgagcagtgcaataatgaaagggcgtcagtgcgccg	cagtgcaataatgaaagggcgt	435.095
gga-mir-130c	Line72	RispMDV	chr19	-	7202983-7203061	7202993-7203014	tgtccagcgccctttttatgttgtactactagtgatcatacacaaagcagtgcaatgttaaaagggcattggccagcag	cagtgcaatgttaaaagggcat	751.062
gga-mir-1329	Line72	RispMDV	chr3	+	97355540-97355620	97355550-97355572	ttgtagagatacagtgatcacgttacgatggatttctcaagtaacaacctcgtagcttgatcacgatatccctatgacttg	acagtgatcacgttacgatggat	18.7325
gga-mir-133a-1	Line72	RispMDV	chr2	-	102812737-102812817	102812747-102812769	tgctttgctaaagctggtaaaatggaaccaaatcacctcttcaatggatttggtccccttcaaccagctgtagctatgcat	tttggtccccttcaaccagctgt	1315.66
gga-mir-133a-2	Line72	RispMDV	chr20	+	8326974-8327054	8327022-8327044	tgctttgctaaagctggtaaaatggaaccaaatcaactgttcaatggatttggtccccttcaaccagctgtagctgtgcat	tttggtccccttcaaccagctgt	1315.66
gga-mir-133b	Line72	RispMDV	chr3	-	108040391-108040467	108040401-108040421	tctgctctggctggtcaaacggaaccaagcccgtcttcttcggaggtttggtccccttcaaccagctatagcagtgt	tttggtccccttcaaccagct	8.72125
gga-mir-133c	Line72	RispMDV	chr23	+	4357164-4357242	4357211-4357232	tgccttcctggggctggtaaaaaggaaccagatcaactacaactggatttggtccccttcaaccagctgcagtggggca	tttggtccccttcaaccagctg	128.026
gga-mir-135a-1	Line72	RispMDV	chr12	-	2999000-2999080	2999048-2999070	cactgtcctgtatggctttttattcctatgtgattatacatcccgcttcatatagggattgaagccgtgcaaggcgctggg	tatggctttttattcctatgtga	7.76125
gga-mir-135a-2	Line72	RispMDV	chr1	+	46334597-46334677	46334607-46334629	tctagtgttttatggctttttattcctatgtgatagtaataaagtctcatgtagggatggaagccatgaaatacattgtga	tatggctttttattcctatgtga	7.76125
gga-mir-135a-3	Line72	RispMDV	chr26	-	2124013-2124093	2124061-2124083	tgctgtggtctatggctttttattcctatgtgattgcttttcctaactcatgtagggcgaaaagccatgggctactcaggg	tatggctttttattcctatgtga	7.76125
gga-mir-138-1	Line72	RispMDV	chr2	-	40874175-40874255	40874223-40874245	gccgtgcagcagctggtgttgtgaatcaggccgtcaccagtcggagaacggctacttcacaacaccagggtggcactgcac	agctggtgttgtgaatcaggccg	302.58
gga-mir-138-2	Line72	RispMDV	chr11	-	2104529-2104609	2104577-2104599	ttgttgctgcagctggtgttgtgaatcaggccgacggcaagcgcttcctactatccggctatttcactacaccagggttgc	agctggtgttgtgaatcaggccg	302.309
gga-mir-140	Line72	RispMDV	chr11	+	19310314-19310392	19310361-19310382	gtcctgccagtggttttaccctatggtaggttacgtcatgctgttctaccacagggtagaaccacggacgggatgccgg	accacagggtagaaccacggac	4051.05
gga-mir-1416	Line72	RispMDV	chrZ	+	34922637-34922713	34922647-34922667	tgatactttttccttaactcatgccgctgtgcctttatattttatttcacaattgtatgagttgagtacagagtatc	tccttaactcatgccgctgtg	102.812
gga-mir-142	Line72	RispMDV	chr19	-	510419-510495	510465-510485	tgcagtcacccataaagtagaaagcactactaaacagcactgcagggtgtagtgtttcctactttatggatgagtgt	cataaagtagaaagcactact	12922.7
gga-mir-1434	Line72	RispMDV	chr28	+	1453233-1453311	1453280-1453301	tgcgtgatgatggaaaatttcttcactttgacctgacttgtttgattgaagaaatttgagtatctgacgcgagctgagc	gaagaaatttgagtatctgacg	18.275
gga-mir-144	Line72	RispMDV	chr19	-	5863189-5863269	5863237-5863259	gccctgggctggatatcatcatatactgtaagttcactatgagacactacagtatagatgatgtactcccctgggctgcac	ggatatcatcatatactgtaagt	23.105
gga-mir-1451	Line72	RispMDV	chr3	+	76267747-76267825	76267757-76267778	agctgctgcctcgcacaggagcaagttaccgcgttcagctcgcctgccgtaactcgctgctgtgagaggcagcggctcc	tcgcacaggagcaagttaccgc	106.035
gga-mir-1456	Line72	RispMDV	chrZ	-	44897368-44897446	44897415-44897436	ccgaacagggaaaggacggaggcggcccgcgcggggtcgttcagtcggggtcgtcgccgtcccttccccgttcgacccg	aaaggacggaggcggcccgcgc	107.99
gga-mir-1456*	Line72	RispMDV	chrZ	-	44897405-44897483	44897415-44897436	gccctgtggggttgcctcgagtcagatggagcctgggccgaacagggaaaggacggaggcggcccgcgcggggtcgttc	aaaggacggaggcggcccgcgc	107.99
gga-mir-1467-1	Line72	RispMDV	chr2	-	136001006-136001086	136001054-136001076	caggttgttttctcagctacatcggtgtaaatccagggcaattctactgaggttcacaccagagtaactgggatcagaatc	tctcagctacatcggtgtaaatc	2.985
gga-mir-146a	Line72	RispMDV	chr13	-	7795780-7795860	7795828-7795850	tcctcagctttgagaactgaattccatgggttgtaattgaatcctttgtcagacccatggggctcagttcttcagcttgga	tgagaactgaattccatgggttg	5069.66
gga-mir-146b	Line72	RispMDV	chr6	+	23143394-23143474	23143404-23143426	tgcttggctttgagaactgaattccataggcgttaaagcatccaaaaatgccctatggattcagttctgcagttgggcagc	tgagaactgaattccataggcgt	398.149
gga-mir-146c	Line72	RispMDV	chr4	-	89315847-89315927	89315895-89315917	ttcccagctctgagaactgaattccatggactggtttcaattccatgcgttcagtccatggtattcagttctctagcttgg	tgagaactgaattccatggactg	6281.43
gga-mir-148a	Line72	RispMDV	chr2	-	32178247-32178325	32178257-32178278	tcctgaagcaaagttctgtgacactcagactctggttacgatagcagtcagtgcactacagaactttgtctccgggggc	tcagtgcactacagaactttgt	46598.8
gga-mir-153	Line72	RispMDV	chr2	-	8846568-8846646	8846578-8846599	ttgccagtgtcatttttgtgatgttgcagctagtaatatgagcccagttgcatagtcacaaaagtgatcattggaaact	ttgcatagtcacaaaagtgatc	40.8425
gga-mir-155	Line72	RispMDV	chr1	+	102485091-102485171	102485101-102485123	ctgtatgttgttaatgctaatcgtgataggggtttttacctctgaatgactcctacatgttagcattaacactgtaccatg	ttaatgctaatcgtgataggggt	970.584
gga-mir-1559	Line72	RispMDV	chr7	-	1341236-1341314	1341283-1341304	ctagactcctttcgatgcttgtatgctactcccaagaatgctaacaggagttacatgtatgcatcgagcagagactata	ttcgatgcttgtatgctactcc	655.394
gga-mir-1560	Line72	RispMDV	chr11	-	18874330-18874410	18874378-18874400	cgtgggggtggcggcgcgagcagagaggcgctgccgtgtccaaagcagcatctctggacgcgctcgttccttctgcgtggc	gcggcgcgagcagagaggcgctg	4.0475
gga-mir-1592	Line72	RispMDV	chr19	-	9392609-9392689	9392657-9392679	agctgcttggcactgcctcagacaacgggtgtgctttcctttcacacacatctgctgctgagcgctgccaggggcctgtgg	cactgcctcagacaacgggtgtg	2.07
gga-mir-1592*	Line72	RispMDV	chr19	-	9392647-9392727	9392657-9392679	tggggcacagcagtgactgcagggacctgtgccgccccagctgcttggcactgcctcagacaacgggtgtgctttcctttc	cactgcctcagacaacgggtgtg	2.07
gga-mir-15a	Line72	RispMDV	chr1	-	169399196-169399272	169399242-169399262	tggcataacgtagcagcacataatggtttgtgggttttgaaaaggtgcaggccatattgtgctgcctcaaaaataca	tagcagcacataatggtttgt	1369.27
gga-mir-15b	Line72	RispMDV	chr9	-	22277081-22277155	22277126-22277145	taaagtactctagcagcacatcatggtttgcatgctgtagtgaagatgcgaatcattatttgctgctttagaaat	tagcagcacatcatggtttg	913.587
gga-mir-15c	Line72	RispMDV	chr4	-	4071808-4071886	4071855-4071876	tgaggagatgtagcagcacatcatggtttgtagggacaaggagatacagaccattctgggctgcctcattacctcaagg	tagcagcacatcatggtttgta	9854.1
gga-mir-16-1	Line72	RispMDV	chr1	-	169399053-169399131	169399100-169399121	tgtcatactctagcagcacgtaaatattggtgttaaaactgtaaatatctccagtattaactgtgctgctgaagtaagg	tagcagcacgtaaatattggtg	4170.17
gga-mir-16-2	Line72	RispMDV	chr9	-	22276907-22276985	22276954-22276975	tgttccgccctagcagcacgtaaatattggtgtagtaaaataaaccttaaaccccaatattattgtgctgcttaagcgt	tagcagcacgtaaatattggtg	4170.33
gga-mir-1636	Line72	RispMDV	chr15	+	4735881-4735959	4735891-4735912	atccatctgctgccccgtcactcctgataccgctgtgctggtaaggtgcaggtgatggcggggctgccggtgtgccatg	tgccccgtcactcctgataccg	2.795
gga-mir-1651	Line72	RispMDV	chr1	+	539158-539236	539205-539226	agggggtggaagctaagactgataaaagcaagcaaattatttacagtttgcttttgttggcctctgctgccgggtcctg	ttgcttttgttggcctctgctg	4.94625
gga-mir-1653	Line72	RispMDV	chr9	-	14383858-14383936	14383905-14383926	tgttcccatttgtatgcccagcactggtcctggtgtctgctatggtttccacaggagctgtgctgcatgcaggtgtgga	tgtatgcccagcactggtcctg	3.23
gga-mir-1662	Line72	RispMDV	chr2	+	1839178-1839256	1839188-1839209	ctctatgggtttgacatcatcatacttgggatgtatgacacaaagtcccaagcaggctgatgtcaggcccaagatggct	ttgacatcatcatacttgggat	93.1137
gga-mir-1667	Line72	RispMDV	chr24	-	5291928-5292006	5291938-5291959	aggttgtaagagattctgacacaatgtttagagattgagacagaatctaacatgatgtcaggatttcccagaacctgct	taacatgatgtcaggatttccc	3.95
gga-mir-1677	Line72	RispMDV	chr3	+	74231856-74231936	74231904-74231926	tgcttagggtctgatcctgcaccgctgaagtcaatggaagttttgtcattgacttcagtaggagcaggatttgaacctcat	ttgacttcagtaggagcaggatt	12.6487
gga-mir-1684a	Line72	RispMDV	chr4	-	89658921-89658999	89658931-89658952	gaaaggagagctctgcttcctcatacatactcatcttttctatggataagtatgaggaaatggagatctccttccattc	aagtatgaggaaatggagatct	16.3375
gga-mir-16c	Line72	RispMDV	chr4	-	4071443-4071521	4071490-4071511	agcagtgctctagcagcacgtaaatactggagtgggggatcgcctgttgctctccagtattgcattgctgctttagtga	tagcagcacgtaaatactggag	622.59
gga-mir-16c*	Line72	RispMDV	chr4	-	4071480-4071558	4071490-4071511	gaggctgtggggagatgcacggggctggagagctgtcagcagtgctctagcagcacgtaaatactggagtgggggatcg	tagcagcacgtaaatactggag	622.59
gga-mir-17	Line72	RispMDV	chr1	-	148023975-148024055	148024023-148024045	agagtaatgtcaaagtgcttacagtgcaggtagtgatatatagaacctactgcagtgaaggcacttgtagcattatgttga	caaagtgcttacagtgcaggtag	791.391
gga-mir-1712	Line72	RispMDV	chr3	-	79500136-79500214	79500146-79500167	tgcccttctggctccagtcttaactacaggcaatgctgacattctccttcagttatcagtggagtttggagtgctagag	ttcagttatcagtggagtttgg	2.07
gga-mir-1716	Line72	RispMDV	chr5	-	57845132-57845210	57845179-57845200	tgccgcagagcggggcggctgtgagctgagctgcacggtgacggcccggcttcctgccgccctggctgcgagctggaaa	cggggcggctgtgagctgagct	3.1375
gga-mir-1717	Line72	RispMDV	chr3	+	33864000-33864080	33864010-33864032	ggcccggttaactctctaacctgacagaaaactatctacttttctaggttagtttcctgtctgctcagggagttaccttgg	actctctaacctgacagaaaact	1.675
gga-mir-1729	Line72	RispMDV	chr15	+	762733-762811	762780-762801	tcctgcatcccttactcacatgagtagtcgtatctatttcagtgggactactcggtgagtaaggatagcaggattggga	ctactcggtgagtaaggatagc	82.985
gga-mir-1729*	Line72	RispMDV	chr15	+	762770-762848	762780-762801	ttcagtgggactactcggtgagtaaggatagcaggattgggaccactacctgtaactctgaagtggaccttctgtagga	ctactcggtgagtaaggatagc	85.5375
gga-mir-1731	Line72	RispMDV	chr12	-	10660978-10661058	10661026-10661048	gaagccgggtacttgactgcaggcactgctgctctgttccagattggcagttccttggtcttgtccttgtctccagttcct	acttgactgcaggcactgctgct	2.6
gga-mir-1736	Line72	RispMDV	chr1	-	139198645-139198723	139198655-139198676	tgagggcaattcctgataggtgctgagcaccatctagctgcaaagtcagcaccttcggaactgtcctcaaccttgtctg	agcaccttcggaactgtcctca	10.2637
gga-mir-1747	Line72	RispMDV	chr2	-	61829371-61829451	61829419-61829441	cagggtgctgtgcacttgaatggagttctgggtgttctcatggatcctgaatcccttcaagtggacaaaacgttgggcatt	tgcacttgaatggagttctgggt	2.9425
gga-mir-1756a	Line72	RispMDV	chrZ	-	62791847-62791925	62791857-62791878	atctcagctggtgtaagtcagcagagctccactgacattattagtgctccagtgattcacaccagctgtgaatctggtc	tccagtgattcacaccagctgt	4.06125
gga-mir-1769	Line72	RispMDV	chr15	+	2239908-2239986	2239955-2239976	tggtgtggccttcaggcttttctcacacctgttgagctctgcagtcaagtgtgaaatctgcctgaaagtcattccaaca	agtgtgaaatctgcctgaaagt	51.7463
gga-mir-1781	Line72	RispMDV	chr14	-	3325517-3325593	3325527-3325547	gcgtgtttaacagctgagtgatttaaagcaatcaaattcctttggctttaaatcatgcagctgttgaacaagctctt	tttaaatcatgcagctgttga	5.9725
gga-mir-1786	Line72	RispMDV	chr14	+	7768605-7768681	7768651-7768671	tctaattccttaacacaacaggaaacaaattcagcattaaaatatgattcttttctgctgtgttactgaattaaaag	attcttttctgctgtgttact	9.785
gga-mir-1788	Line72	RispMDV	chr7	+	22479327-22479403	22479373-22479393	gtgtcccgggcttgttttccgttgcctgcggtgtgttgcagtgactcaggcagcgaaagcaagtctgggaggctgtg	caggcagcgaaagcaagtctg	8.12875
gga-mir-181a-1	Line72	RispMDV	chr8	+	2005178-2005258	2005188-2005210	tgcttcagtgaacattcaacgctgtcggtgagtttggaatttaagtgaaaaccatcgaccgttgattgtaccctccagcta	aacattcaacgctgtcggtgagt	28671.6
gga-mir-181a-2	Line72	RispMDV	chr17	+	9982145-9982225	9982155-9982177	agcttcagtgaacattcaacgctgtcggtgagtttgagaactaagaaaaaccatcgaccgttgactgtaccttgaggttta	aacattcaacgctgtcggtgagt	28671.6
gga-mir-181b-1	Line72	RispMDV	chr8	+	2005362-2005442	2005372-2005394	ggtcacaatcaacattcattgctgtcggtgggtttaactatgtggacaagctcactgaacaatgaatgcaactgtggcccc	aacattcattgctgtcggtgggt	2985.29
gga-mir-181b-2	Line72	RispMDV	chr17	+	9983777-9983857	9983787-9983809	ggctgcaatcaacattcattgctgtcggtgggttttcattgctatcaactcactgatcaatgaatgcaaactgcggaccag	aacattcattgctgtcggtgggt	2985.29
gga-mir-183	Line72	RispMDV	chr1	-	844375-844455	844423-844445	ctgttctgtgtatggcactggtagaattcactgtgcaaccccgcggtcagtgaattaccatagggccataaacagagcaga	tatggcactggtagaattcactg	20.8075
gga-mir-184	Line72	RispMDV	chr10	+	19996775-19996853	19996822-19996843	ctcacccccttatcacttttccagcccagcttcttcgctctgactgttggacggagaactgataagggtgtgcgggtgg	tggacggagaactgataagggt	223.572
gga-mir-187	Line72	RispMDV	chr2	+	83889621-83889697	83889667-83889687	tgagacctccggctacaacacaggacatgggagcttttctgaaccctcgtgtcttgtgttgcagccagaggggcaca	tcgtgtcttgtgttgcagcca	32.7812
gga-mir-18a	Line72	RispMDV	chr1	-	148023828-148023908	148023876-148023898	ctttttgtactaaggtgcatctagtgcagatagtgaagtagattagcatctactgccctaagtgctccttctggcataaga	taaggtgcatctagtgcagatag	166.213
gga-mir-18b	Line72	RispMDV	chr4	-	3995025-3995099	3995070-3995089	gtccttgtgttaaggtgcatctagtgcagttagtgacgtagcgtagaatctactgccctaaatgctccttctggc	taaggtgcatctagtgcagt	152.896
gga-mir-190a	Line72	RispMDV	chr10	-	4206001-4206081	4206049-4206071	ggactctgtgtgatatgtttgatatattaggttgttatttaatccaactatatatcaaacatattcctacagtgtcctgcc	tgatatgtttgatatattaggtt	7.0975
gga-mir-193b	Line72	RispMDV	chr14	+	764299-764377	764346-764367	gttccagagtcggggttttgggggcgagatgagcttatgttttatccaactggcccacaaagtcccgcttttggtggtc	aactggcccacaaagtcccgct	88.2488
gga-mir-194	Line72	RispMDV	chr3	+	18822856-18822934	18822866-18822887	tgctctcatatgtaacagcaactccatgtggactacactgacttccagtggagatgctgttacttttgatagcggctca	tgtaacagcaactccatgtgga	4.445
gga-mir-196-1	Line72	RispMDV	chr27	+	3775049-3775127	3775059-3775080	ctctgtgaattaggtagtttcatgttgttgggctttaaattttaaacacaagaacatcaaactacctgatttactccag	taggtagtttcatgttgttggg	375.691
gga-mir-196-2	Line72	RispMDV	chr2	-	32707484-32707562	32707531-32707552	ctctgtggtttaggtagtttcatgttgttggggctccacctttctctctacagcacgaaactgccttaattacttcagt	taggtagtttcatgttgttggg	375.441
gga-mir-199-1	Line72	RispMDV	chr17	+	5571586-5571662	5571632-5571652	ccgtctgcccagtgttcagactacctgttcaggactacgagattgtacagtagtctgcacattggttaggctgtgct	acagtagtctgcacattggtt	10782.7
gga-mir-199-2	Line72	RispMDV	chr8	+	4652485-4652561	4652531-4652551	ccgtcgccccagtgttcagactacctgttcaggacaatgctgttgtacagtagtctgcacattggttagactgggca	acagtagtctgcacattggtt	10782.7
gga-mir-19a	Line72	RispMDV	chr1	-	148023685-148023765	148023695-148023717	gcagtcttctgttagttttgcatagttgcactacaggaagaatgtagttgtgcaaatctatgcaaaactgatggtggcctg	tgtgcaaatctatgcaaaactga	678.673
gga-mir-19b	Line72	RispMDV	chr1	-	148023378-148023456	148023388-148023409	tctctggttagttttgcaggtttgcatccagctgtatgatactctgctgtgcaaatccatgcaaaactgactgtggcag	tgtgcaaatccatgcaaaactg	2681.52
gga-mir-19b*	Line72	RispMDV	chr1	-	148023377-148023457	148023387-148023409	ttctctggttagttttgcaggtttgcatccagctgtatgatactctgctgtgcaaatccatgcaaaactgactgtggcagt	tgtgcaaatccatgcaaaactga	1551.86
gga-mir-1a-1	Line72	RispMDV	chr20	+	8315738-8315816	8315785-8315806	cttgagagacatacttctttatatgcccatatgaacctggcaatctatggaatgtaaagaagtatgtatttcaggtggg	tggaatgtaaagaagtatgtat	13.5563
gga-mir-1a-2	Line72	RispMDV	chr2	-	102815861-102815939	102815871-102815892	ctcagagcacatacttctttatgtacccatatgaacatacaatgctatggaatgtaaagaagtatgtatttttggcagg	tggaatgtaaagaagtatgtat	13.5563
gga-mir-1b	Line72	RispMDV	chr23	+	4357019-4357097	4357066-4357087	aaccctacatacttcttcatatgcccatatggagtcggccggcgttatggaatgttaagaagtatgtatcctcgggctg	tggaatgttaagaagtatgtat	6.36375
gga-mir-200a	Line72	RispMDV	chr21	-	2591940-2592020	2591950-2591972	cctctgtgggcatcttactagacagtgctggatttcttggatctattctaacactgtctggtaacgatgtttaaagggtga	taacactgtctggtaacgatgtt	2738.18
gga-mir-200b	Line72	RispMDV	chr21	-	2594269-2594349	2594279-2594301	gatgccattaccatcttactgggcagcattggatgttctctgtttttctaatactgcctggtaatgatgattgtggtgttt	taatactgcctggtaatgatgat	1042.44
gga-mir-203a	Line72	RispMDV	chr5	+	50769291-50769369	50769338-50769359	ccttggtgcagtggttcttaacagttcaacagttctctatcataattgtgaaatgtttaggaccacttgaccagcgagg	gtgaaatgtttaggaccacttg	85.2963
gga-mir-204-1	Line72	RispMDV	chrZ	-	35181164-35181242	35181211-35181232	acccgtggacttccctttgtcatcctatgcctgagaatatatgaagggggctgggaaggcaaagggacgttcaactgtc	ttccctttgtcatcctatgcct	71.5787
gga-mir-204-2	Line72	RispMDV	chr10	+	5628593-5628671	5628603-5628624	acctgtgggcttccctttgtcatcctatgcctggagatcacagtgaggcagggacagcaaagggatgctcagctgtcgt	ttccctttgtcatcctatgcct	71.5787
gga-mir-205a	Line72	RispMDV	chr26	+	3076081-3076159	3076091-3076112	ggttctgttgtccttcattccaccggagtctgtctcgtacctaaccagatttcagtggagtgaagcacaagagacatgg	tccttcattccaccggagtctg	17698.6
gga-mir-20b	Line72	RispMDV	chr4	-	3994843-3994923	3994891-3994913	ctagcagtatcaaagtgctcatagtgcaggtagcttggcattggacctactgtaatgtgggcacttacagtactgttagat	caaagtgctcatagtgcaggtag	774.513
gga-mir-21	Line72	RispMDV	chr19	+	7376254-7376332	7376264-7376285	tcctgtcggatagcttatcagactgatgttgactgttggatctcatggcaacaacagtcggtaggctgtctgacatttt	tagcttatcagactgatgttga	85973
gga-mir-211	Line72	RispMDV	chr28	+	2246984-2247062	2246994-2247015	tcctgtgagcttccctttgtcatcctatgcctgagcgatgcctggaggctgggacggtgaagggaggcccacgggctgc	ttccctttgtcatcctatgcct	71.5787
gga-mir-2131	Line72	RispMDV	chrZ	-	70743818-70743894	70743828-70743848	ccatgcagaagtgcacggaaacagctgtttgctatcgaaaagttggctgttactgttcttctgatggaggctgctgg	ctgttactgttcttctgatgg	20.3275
gga-mir-214	Line72	RispMDV	chr8	+	4658336-4658414	4658383-4658404	tgtgtctgcctgtctacacttgctgtgcagaacatcctctcacctgtacagcaggcacagacaggcagtcacatgacaa	acagcaggcacagacaggcagt	282.806
gga-mir-215	Line72	RispMDV	chr3	+	18823174-18823252	18823184-18823205	gtccaggaaaatgacctatgaattgacagactgctttcaaaatgtgcctgtcatttctataggccaatattctgtgcac	atgacctatgaattgacagact	130.709
gga-mir-218-1	Line72	RispMDV	chr4	-	75581222-75581298	75581268-75581288	agattttctgttgtgcttgatctaaccatgtggttgtgaggtatgagtaaaacatggttctgtcaagcaccatggaa	ttgtgcttgatctaaccatgt	140.729
gga-mir-218-2	Line72	RispMDV	chr13	+	4563944-4564020	4563954-4563974	gggttttcctttgtgcttgatctaaccatgtggtagaacaatacaaattgaacatggttctgtcaagcaccatggaa	ttgtgcttgatctaaccatgt	140.729
gga-mir-2188	Line72	RispMDV	chr22	-	2664352-2664430	2664399-2664420	acctgtgggaaaggtccaacctcacatgtcctgtatagaataaggagggatatatgtggtcagacctatcccacaggcc	aaggtccaacctcacatgtcct	82.1775
gga-mir-219b	Line72	RispMDV	chr17	-	5485249-5485329	5485259-5485281	tctgctacagatgtccagacacaattcttggttcgtacggctccagcgcacaagaattgcgtttggacaatcaggagcaga	cacaagaattgcgtttggacaat	1778.11
gga-mir-22	Line72	RispMDV	chr19	-	5380355-5380433	5380365-5380386	ggcagcagttcttcagtggcaagctttatgtccttctctagtagctaaagctgccagttgaagaactgttgaatgtagc	aagctgccagttgaagaactgt	31756.5
gga-mir-221	Line72	RispMDV	chr1	+	110650549-110650629	110650597-110650619	gggcatgaacctggcatacaatgtagatttctgtgtttgttaagcaacagctacattgtctgctgggtttccagctgcctg	agctacattgtctgctgggtttc	2265.97
gga-mir-222a	Line72	RispMDV	chr1	+	110650038-110650118	110650086-110650108	cccatcaatcgctcagtagtcagtgtagattctgtctttacaatcagcagctacatctggctactgggtctctgatgacat	agctacatctggctactgggtct	759.27
gga-mir-222b	Line72	RispMDV	chr4	+	2183615-2183695	2183663-2183685	ttggctgctcagtagtcagtgtaggatctgtccgacagtctcactaacagctacatctgattactgggtcaccaaaggacc	agctacatctgattactgggtca	902.575
gga-mir-23b	Line72	RispMDV	chrZ	+	41649171-41649247	41649217-41649237	tggctgtttgggttcctggcatgatgatttgtgagttaagattaaaatcacattgccagggattaccacatagccat	atcacattgccagggattacc	98.1675
gga-mir-24	Line72	RispMDV	chrZ	+	41649933-41650007	41649978-41649997	tcctccggtgcctactgagctgatatcagttctgattttacatactggctcagttcagcaggaacaggagtcgag	tggctcagttcagcaggaac	176.731
gga-mir-26a	Line72	RispMDV	chr2	+	4575293-4575371	4575303-4575324	tgtcacctggttcaagtaatccaggataggctgtatccattcctgctggcctattcttggttacttgcactgggaggca	ttcaagtaatccaggataggct	71607.8
gga-mir-27b	Line72	RispMDV	chrZ	+	41649417-41649491	41649462-41649481	tgcagagcttagctgattggtgaacagtgattgtttccctctttgttcacagtggctaagttctgcacctgaaga	ttcacagtggctaagttctg	3821.59
gga-mir-2954	Line72	RispMDV	chrZ	+	70733031-70733111	70733079-70733101	cttggagcagtgctgagagggcttggggagaggattgtagtggagctccatccccattccactcctagcagctctctggcc	catccccattccactcctagcag	2026.74
gga-mir-29a	Line72	RispMDV	chr1	+	3434783-3434861	3434830-3434851	tagaggatgactgatttcttttggtgttcagagtcaataatattttctagcaccatttgaaatcggttatagtgattgg	tagcaccatttgaaatcggtta	193.234
gga-mir-29b-1	Line72	RispMDV	chr1	+	3433761-3433841	3433809-3433831	tcaggaagctggtttcatatggtggtttagatttaactattcattgtctagcaccatttgaaatcagtgttcttggaggaa	tagcaccatttgaaatcagtgtt	21.8738
gga-mir-29b-2	Line72	RispMDV	chr26	-	2699719-2699799	2699729-2699751	tctggaagctggtttcacatggtggcttagattttcccactttgtatctagcaccatttgaaatcagtgttctaggagcaa	tagcaccatttgaaatcagtgtt	21.8738
gga-mir-29c	Line72	RispMDV	chr26	-	2698814-2698892	2698824-2698845	cacaggctgaccgatttctcttggtgttcagagtctcagtttctgtctagcaccatttgaaatcggttatgatgtaggg	tagcaccatttgaaatcggtta	194.05
gga-mir-301a	Line72	RispMDV	chr15	-	406747-406827	406757-406779	ggtatcgctggctctgacaatgttgcactactgtctgcacaaataaagcagtgcaataatattgtcaaagcatttggttcc	cagtgcaataatattgtcaaagc	323.786
gga-mir-301b	Line72	RispMDV	chr19	-	7202696-7202776	7202706-7202728	tgctaacgaatgctctgactttattgcactactgtacttcacagctagcagtgcaatagtattgtcaaagcatctgaaagc	cagtgcaatagtattgtcaaagc	1574.4
gga-mir-30a	Line72	RispMDV	chr3	+	82629079-82629159	82629089-82629111	agtgagcgactgtaaacatcctcgactggaagctgtgaagcagcagatggggctttcagtcggatgtttgcagctgccaac	tgtaaacatcctcgactggaagc	4073.42
gga-mir-30b	Line72	RispMDV	chr2	-	142757718-142757796	142757765-142757786	ttttagttcctgtaaacatcctacactcagctataacaagtggtagggctggggggtggatgtttacttcaactgactt	tgtaaacatcctacactcagct	494.6
gga-mir-30c-1	Line72	RispMDV	chr23	+	4947361-4947441	4947371-4947393	ctgtagcacgtgtaaacatcctacactctcagctgtgaactcgaggtggctgggagaggattgtttacgccttctgccatg	tgtaaacatcctacactctcagc	298.394
gga-mir-30c-2	Line72	RispMDV	chr3	+	82653694-82653774	82653704-82653726	tgacaggtactgtaaacatcctacactctcagctgtggaaactaagaaagctgggagaaggctgtttactctccctgcctt	tgtaaacatcctacactctcagc	298.515
gga-mir-30d	Line72	RispMDV	chr2	-	142761248-142761328	142761296-142761318	agtctgttgctgtaaacatccccgactggaagctgtagcagcttgagctttcagtcagatgtttgctgcacctggctatac	tgtaaacatccccgactggaagc	3348.27
gga-mir-30e	Line72	RispMDV	chr23	+	4946145-4946223	4946192-4946213	gctgctgtaaacatccttgactggaagctgtgaggtgtcagcgggggctttcagtcggatgtttacagctgcaggctgc	ctttcagtcggatgtttacagc	1206.6
gga-mir-31	Line72	RispMDV	chrZ	-	78512253-78512331	78512300-78512321	gctggaggggaggcaagatgttggcatagctgttaacctaaaaacctgctatgccaacatattgtcatctttcctgtct	aggcaagatgttggcatagctg	75.2625
gga-mir-32	Line72	RispMDV	chr2	-	84498501-84498577	84498547-84498567	ctggtggagatattgcacattactaagttgcatgttgtcacggcctcagtgcaatttagtgtgtgcgatactttcac	tattgcacattactaagttgc	48.815
gga-mir-33-1	Line72	RispMDV	chr1	-	49529872-49529946	49529917-49529936	ggcagctgtagtgcattgtagttgcattgcatgtgctggcagtaactgtgcaatgttcctgcagtgcagtacaga	gtgcattgtagttgcattgc	45.8362
gga-mir-34a	Line72	RispMDV	chr21	-	3263012-3263090	3263059-3263080	agtgtttctttggcagtgtcttagctggttgttgtgagcaatagttaaggaagcaatcagcaagtatactgccctagaa	tggcagtgtcttagctggttgt	107.838
gga-mir-34b	Line72	RispMDV	chr24	+	5539137-5539217	5539147-5539169	cttggtttgcaggcagtgtagttagctgattgtacccagcgccccacaatcactaaattcactgccatcaaaacaaggcac	aggcagtgtagttagctgattgt	3.37
gga-mir-34c	Line72	RispMDV	chr24	+	5539873-5539953	5539883-5539905	cctggttaccaggcagtgtagttagctgattgccaccaggaccaatcactaaccacacagccaggtaaaaaggctggggag	aggcagtgtagttagctgattgc	5.265
gga-mir-3523	Line72	RispMDV	chr13	-	9054516-9054592	9054526-9054546	tgtgcgctggagtgcgaggcgctgcgggggctgctgcaggagcgcgccgcgcagtgcctcgtcctcgactgccgctc	ccgcgcagtgcctcgtcctcg	159.846
gga-mir-3525	Line72	RispMDV	chr1	+	105832037-105832115	105832047-105832068	ctttcagcctcagccattctgcgattctgtgataacttttagaatcagagaatcatagaatggtccgggttggtaggga	cagccattctgcgattctgtga	4.84
gga-mir-3528	Line72	RispMDV	chr17	+	8208163-8208239	8208173-8208193	acacaggtccatgccccagtcgtgttgcagatatggctgtagtgccatgtttgtgtcattaggtggcagaaaggaaa	atgccccagtcgtgttgcaga	8.6
gga-mir-3529	Line72	RispMDV	chr10	+	13134728-13134804	13134738-13134758	gtgcgccctaaggcagactgtgacttgttgtggtgggatgagccatacaacaacaaaatcactagtcttccagaggg	aggcagactgtgacttgttgt	6.2325
gga-mir-3607	Line72	RispMDV	chrZ	-	61237865-61237937	61237875-61237893	tggtacatatgatgagctttgcagtatgagtagaaacattgatgctgtaaacgctttctgatgtgccattatg	ctgtaaacgctttctgatg	8.89625
gga-mir-365-1	Line72	RispMDV	chr14	+	769120-769198	769167-769188	gaaaatgagggacttttgggggcagatgtgtttccattacactatcataatgcccctaaaaatccttattgctcttgca	taatgcccctaaaaatccttat	8.0825
gga-mir-365-2	Line72	RispMDV	chr18	+	6504862-6504940	6504909-6504930	aaaaatgagggactttcaggggcagctgtgttttactaacccagtcataatgcccctaaaaatccttattgttcttgca	taatgcccctaaaaatccttat	8.0825
gga-mir-375	Line72	RispMDV	chr7	+	22469933-22470011	22469980-22470001	gcacttgcctggcgtcgagccccacgtgcaagacctgacctgaacgttttgttcgttcggctcgcgttaggcaggtcca	tttgttcgttcggctcgcgtta	627.891
gga-mir-383	Line72	RispMDV	chr4	+	64399448-64399526	64399458-64399479	cctgctcctcagatcagaaggtgattgtggctttgggtaaatattgagcagccacagcactgcctggtcagaaagagca	agatcagaaggtgattgtggct	7.46
gga-mir-429	Line72	RispMDV	chr21	-	2589434-2589510	2589444-2589464	ctgattgctgtcttaccaggcaaagttagatctagctatttctgtctaatactgtctggtaatgccgtcaatcgcat	taatactgtctggtaatgccg	4527.02
gga-mir-449b	Line72	RispMDV	chr4	-	3994708-3994786	3994718-3994739	gctcacagtcagttttgcaggtttgcatcccagcttgctaaaattgctgtgcaaatccatgcaaaactgactgtggtgg	tgtgcaaatccatgcaaaactg	2214.71
gga-mir-454	Line72	RispMDV	chr15	-	400281-400361	400291-400313	aaggatgagaccctatcaatattgcctctgcttttgtgctcagggtagtagtgcaatattgcttatagggtcttttctttt	tagtgcaatattgcttatagggt	816.585
gga-mir-455	Line72	RispMDV	chr17	+	5239496-5239574	5239506-5239527	ggtgtgagggtatgtgcccttggactacatcgtggaagccagcaccatgcagtccatgggcatatacacttgcctcaag	tatgtgcccttggactacatcg	102.841
gga-mir-456	Line72	RispMDV	chr3	-	31514587-31514663	31514597-31514617	gtgtgagcaggcatcttctcagcctacatgtggattcctaaatctgcaggctggttagatggttgtcatgcattcat	caggctggttagatggttgtc	129.636
gga-mir-458a	Line72	RispMDV	chr13	-	8233330-8233408	8233340-8233361	gtgcagatggcagcgccattttcagagctataaacagcgtcattgtcatagctctttgaatggtactgccatatgtact	atagctctttgaatggtactgc	139.061
gga-mir-460a	Line72	RispMDV	chr2	+	3692584-3692660	3692594-3692614	ctatatagcacctgcattgtacacactgtgtgtgttaactggaaatgcacagcgcatacaatgtggattctgtagaa	cctgcattgtacacactgtgt	5.925
gga-mir-460b	Line72	RispMDV	chr4	+	2714092-2714168	2714102-2714122	ctctacgttgtcctcattgtacatgctgtgtgtatttgccacgtacacagcgcatgcaatgtggacataatggagct	tcctcattgtacatgctgtgt	4.84
gga-mir-489	Line72	RispMDV	chr2	-	23147300-23147378	23147310-23147331	ggcttggtggtcgtatgtatgacgtcatttacttggacttttaggagtgacatcatatgtacggctgctaaactgctgc	tgacatcatatgtacggctgct	4.1525
gga-mir-490	Line72	RispMDV	chr1	-	57923983-57924063	57923993-57924015	ggttcgacaccatggatctccaggtgggtcaagattatagagatacaccaacctggaggactccatgctgttgagctgttc	caacctggaggactccatgctgt	20.165
gga-mir-499	Line72	RispMDV	chr20	-	2734862-2734938	2734908-2734928	ggagcggcagttaagacttgtagtgatgtttagataatgtattacatgaacatcactttaagtctgtgctacttctc	ttaagacttgtagtgatgttt	368.276
gga-mir-6542	Line72	RispMDV	chr3	+	4430953-4431031	4431000-4431021	ggcgccagtgtctgccagcatcagccccagtgccgtcaccagtgccaacgggacagtgctgaagactactggagccagt	acgggacagtgctgaagactac	7.3075
gga-mir-6544	Line72	RispMDV	chr5	-	24455295-24455373	24455342-24455363	cttgtaagattcagaaaaggatatgaattgtcctttcagtggtgacaagttgtatttcttttctgacagtgcgtcagcg	tcagaaaaggatatgaattgtc	3.15
gga-mir-6548	Line72	RispMDV	chr14	-	7328417-7328495	7328464-7328485	gccagcgatgaacaacagctgcgtgccatgcctgtaaatccataccagcagaggtgccccgctgttgctgtcaccactg	aacaacagctgcgtgccatgcc	6.1
gga-mir-6553	Line72	RispMDV	chr1	-	76900691-76900769	76900701-76900722	gagcgtgccaggagcagccctgtgatagctgtttgctgctaacctgcaaacactaccctgagctgctcctggctccatc	aaacactaccctgagctgctcc	7.03625
gga-mir-6557	Line72	RispMDV	chr2	+	61266492-61266572	61266540-61266562	cccgcgccgtgcccggaggagcccggcgctgcctttctacgcggccgccgcgccgattgtctcctccgggcacggggatgt	cgcgccgattgtctcctccgggc	2.64
gga-mir-6568	Line72	RispMDV	chr3	+	55382999-55383077	55383046-55383067	ctgcccgcccaccccgcggccgccatcttgcttgcggccggctacccacaaccaagatggcgcccgggcggttggcggt	acaaccaagatggcgcccgggc	3.77
gga-mir-6582	Line72	RispMDV	chr3	+	57474225-57474305	57474273-57474295	ttgcatcctgttagagagacactcatagagagtcttttcacagtaactcactctgggtgtttctcttgcagaaaactgagg	cactctgggtgtttctcttgcag	3.32
gga-mir-6606	Line72	RispMDV	chr1	-	76447782-76447856	76447827-76447846	cccagcccgggaggagcgggaggagcgggaggagcgactctttttggcctttgcttcccggccggtggagggctc	gaggagcgggaggagcggga	3.92
gga-mir-6615	Line72	RispMDV	chr28	-	1760738-1760818	1760786-1760808	acactggggcttggggacaccatcagaacagccacagctgtgctggattctgtggcactgatgtgttctccacaggtcctc	ttggggacaccatcagaacagcc	24.775
gga-mir-6648-1	Line72	RispMDV	chr15	+	6705943-6706021	6705990-6706011	aggctacgggggtaaaggagcgttcagaatgccggtggcagctgccctccggcattctgaacgctcctttacgcagggt	tccggcattctgaacgctcctt	9.33375
gga-mir-6650	Line72	RispMDV	chr15	-	7731029-7731105	7731039-7731059	ctgacaacagccagcagaagagcaactgggcaggtgctgctgcctgccagttggcctgctggctgctgtaagactgc	ccagttggcctgctggctgct	3.82125
gga-mir-6660	Line72	RispMDV	chr10	-	1504001-1504081	1504011-1504033	tgggcggcggtgtgtggtgcggggcaggcggtgtggggccaccgggctctgacatggctctgctccgcagtctgctcctgc	ctgacatggctctgctccgcagt	1.805
gga-mir-6677	Line72	RispMDV	chr20	+	13293648-13293724	13293694-13293714	caagctccttctcactgcctgccctgagcacaccatcaagcattggtgctcagacacgtcaggaggaggtactgtgc	tgctcagacacgtcaggagga	2.44
gga-mir-6701	Line72	RispMDV	chr2	-	97511165-97511241	97511175-97511195	gagtgaagtgatctgcctgcaaagtaccccgggaaacaaaaacaggattattttacagacagatcgctttcctcagc	attattttacagacagatcgc	4.8
gga-mir-7-1	Line72	RispMDV	chrZ	-	40078130-40078208	40078140-40078161	ctgtgtggaagactagtgattttgttgtttttagataattaaattgacaacaaatcacagtctgccatatggcacagat	caacaaatcacagtctgccata	18.43
gga-mir-7-2	Line72	RispMDV	chr10	-	13134729-13134809	13134777-13134799	cggtgccctctggaagactagtgattttgttgttgtatggctcatcccaccacaacaagtcacagtctgccttagggcgca	tggaagactagtgattttgttgt	13.8425
gga-mir-7-3	Line72	RispMDV	chr28	-	4892805-4892885	4892853-4892875	tggctctgtgtggaagactagtgattttgttgttatgatttataaaggtgacaacaaatcatagcctgccatacagcacag	tggaagactagtgattttgttgt	13.8425
gga-mir-7441	Line72	RispMDV	chr17	+	2569199-2569277	2569246-2569267	agggcactgaggagggtttgtaacatggggagaaggtgaaggtgactcatgttgggatcctcttctgcaatctggactc	catgttgggatcctcttctgca	1.54
gga-mir-7451	Line72	RispMDV	chr1	+	67209477-67209555	67209524-67209545	cagtgatacctgcacgtgggaattaagagtggcagtctgttacatgattgcttcttcttatcccacagtgactctccga	ttgcttcttcttatcccacagt	1.28
gga-mir-9-1	Line72	RispMDV	chr28	+	3623138-3623218	3623186-3623208	acgcggcacggccgaggccggatcttaaagaccttgggttggtttttctctttggttatctagctgtatgagtgtatgtga	tctttggttatctagctgtatga	682.715
gga-mir-9-1*	Line72	RispMDV	chr28	+	3623176-3623256	3623186-3623208	ttggtttttctctttggttatctagctgtatgagtgtatgtgatatcataaagctagagaaccgaatgtaaaaacccgctc	tctttggttatctagctgtatga	682.715
gga-mir-9-2	Line72	RispMDV	chrZ	+	60469247-60469327	60469257-60469279	cgagttgttatctttggttatctagctgtatgagtgttttggtcttcataaagctagataaccgaaagtaaaaactccttc	tctttggttatctagctgtatga	682.629
gga-mir-92-1	Line72	RispMDV	chr1	-	148023262-148023340	148023272-148023293	ctttctacacaggttgggatcagttgcaatgctgtgcgtttctgtggtattgcacttgtcccggcctgttgaggttggt	tattgcacttgtcccggcctgt	104582
gga-mir-99a	Line72	RispMDV	chr1	+	99018043-99018121	99018053-99018074	aattggcataaacccgtagatccgatcttgtgttgaaatgcactgcacaagctcgcttctatgggtctgtgtcagtatg	aacccgtagatccgatcttgtg	257.28
novelMiR_10	Line72	RispMDV	chr1	+	169020767-169020847	169020815-169020837	ctagatgccattggccttctcgaccacctgagctggctcatgttcagccagctgtgatgagcaccctgaggtccttttcta	cagctgtgatgagcaccctgagg	3.94875
novelMiR_100_1	Line72	RispMDV	chr7	+	6813549-6813627	6813559-6813580	ccaccatccaggggatgtagctcagcggtagagcgcctgctttgcatgcaggaggccctgggttcaacccccagcatct	ggggatgtagctcagcggtaga	9.655
novelMiR_100_2	Line72	RispMDV	chr7	+	6820343-6820421	6820353-6820374	ttaccacccaggggatgtagctcagcggtagagcgcctgctttgcatgcaggaggccctgggttcaacccccagcatct	ggggatgtagctcagcggtaga	9.655
novelMiR_100_3	Line72	RispMDV	chr14	-	13926402-13926474	13926446-13926464	ttaatgctctgttgtagaagcagaacctgcctgggttggtcagtgactgcttcttaggactgctttagtaaat	gttgtagaagcagaacctg	2.57
novelMiR_1004	Line72	RispMDV	chr8	+	20838203-20838283	20838251-20838273	tgctctgtgcagccgtgctggaagggtagggatcacgacgcctctgagtctcaatgatgaagcttctctgactgctgcata	tctcaatgatgaagcttctctga	20.7125
novelMiR_101	Line72	RispMDV	chr7	+	22313198-22313276	22313245-22313266	gctgccggcgtcatttttgtgatttgcagctagtaatctggctccagttgcatagtcacaaaagtgatcgttggcagcc	ttgcatagtcacaaaagtgatc	65.3175
novelMiR_1026	Line72	RispMDV	chrZ	-	12840349-12840419	12840359-12840376	ccgggcgcgggcacctccgtccggggctggcggcggggcgaggcggggcgccgggggggggggggcgggcg	cggggcgccggggggggg	2.31
novelMiR_1034	Line72	RispMDV	chr28	+	3227909-3227981	3227953-3227971	gactttttgtcgcagactgggggtgccgaaggcttttagctgcgtgttgtggcgccgtcggctgcttcaatgg	tgttgtggcgccgtcggct	3.92
novelMiR_1039	Line72	RispMDV	chr8	+	7119490-7119560	7119533-7119550	gcggtacggccccgcgccccgacaagatggcggcgtccgcgctgtgctgggctctgagggccgctcgccag	gtgctgggctctgagggc	7.4575
novelMiR_105	Line72	RispMDV	chr8	+	20841520-20841600	20841530-20841552	ttttgaagtcttctggtgatgagacctttgtccagttctgctactgaatttgagggatgactgtttggagatctgaagagg	ttctggtgatgagacctttgtcc	103.892
novelMiR_1055_1	Line72	RispMDV	chr1	+	51155615-51155687	51155659-51155677	gctccgccaccccctgatgtcagcagggagcaaagcgtccccatgcaggcgggcgggcgggcagacgggtatc	gcaggcgggcgggcgggca	4.36
novelMiR_1055_2	Line72	RispMDV	chr5	-	451987-452059	452031-452049	gcgcaggcaggcaggcgggcgggcgggcaggatcccctccgggcacgcagcgttcctttaaggcggccgcagc	gcaggcgggcgggcgggca	4.36
novelMiR_106_1	Line72	RispMDV	chr28	+	3229038-3229116	3229085-3229106	aagcggcactgggaggggggggtcggtgggatctcagcgtctcagcatcactccccccctcccagtgccagccctcacc	tcactccccccctcccagtgcc	1.52
novelMiR_106_10	Line72	RispMDV	chr3	-	56964336-56964408	56964346-56964364	tgatgacttcacaaattgtcggataccccttcactccttttgagtgagaactgtggtctgacaaacctgtatg	tgagaactgtggtctgaca	30.06
novelMiR_106_11	Line72	RispMDV	chr3	-	81053707-81053785	81053717-81053738	ggtctttattttggcagctgcgttggtggtatagtggtgagcatagctgccttccaagcagttgacccgggttcgattc	tgccttccaagcagttgacccg	10.63
novelMiR_106_12	Line72	RispMDV	chr33	-	530123-530197	530133-530152	ccatccctgcagattgcagaggtcccaaagcctgagtttatggcccggactttggaggagctgcagatcggtacc	cggactttggaggagctgca	1.52
novelMiR_106_2	Line72	RispMDV	chr3	+	4430953-4431031	4431000-4431021	ggcgccagtgtctgccagcatcagccccagtgccgtcaccagtgccaacgggacagtgctgaagactactggagccagt	acgggacagtgctgaagactac	10.32
novelMiR_106_3	Line72	RispMDV	chr3	+	8714066-8714138	8714110-8714128	cggcgaggacccgccgccccccgccgcggcatcatccggggagcggcgcggcggcggcgggggccgcgggcac	ggcgcggcggcggcggggg	3.04
novelMiR_106_4	Line72	RispMDV	chr3	+	45728214-45728294	45728262-45728284	gaaaatgttgccacggtctgaaggaaaaggttgattgtatctttttcctacatgaagttggcaggacatcatctgaacgag	tacatgaagttggcaggacatca	9.11
novelMiR_106_5	Line72	RispMDV	chr20	-	10004099-10004179	10004147-10004169	tgtgctctgcttcatcctcctcatcttcgtccttgccttctgcttgtaccgcaggaagaagaggggaggggagcagagcca	ttcatcctcctcatcttcgtcct	2.73
novelMiR_106_6	Line72	RispMDV	chr23	-	2557564-2557642	2557611-2557632	ccatacccgcctgcatgttaatccaagagctgtggctctgacgtagctgcaggtctccaacaacatgcaagagcaacgg	ctgcatgttaatccaagagctg	3.04
novelMiR_106_7	Line72	RispMDV	chr27	-	1529235-1529305	1529278-1529295	ggacgaggcggcggctatggcggacgagcgggcggtgtgagggctcggccgccattttgtgtgtgtggggg	gcggctatggcggacgag	2.43
novelMiR_106_8	Line72	RispMDV	chr28	-	4923244-4923322	4923254-4923275	gaaggagccctcgtgcggtgcgttggtggtatagtggttagcatagctgccttccaagcagttgacccgggttcgattc	tgccttccaagcagttgacccg	10.63
novelMiR_106_9	Line72	RispMDV	chr3	-	54231164-54231234	54231174-54231191	cgggcaccgcggcctcctgcggtggcgcaggcggcgggagggagcgggcgggcgggaggcgcgggggcccg	gcgggcgggcgggaggcg	1.82
novelMiR_1062	Line72	RispMDV	chr28	+	3917421-3917501	3917469-3917491	agccagctgtgaggtctgcatgcatcccgtgtcactgtgtgccctgggtgcacggctgcagcctcctcacccatatcccaa	tgcacggctgcagcctcctcacc	14.7925
novelMiR_108	Line72	RispMDV	chr1	-	843236-843316	843284-843306	cctggctgcttttggcaatggtagaactcacactggtgcgctcgcaggatccggtggttctagacttgccaactacagccc	tttggcaatggtagaactcacac	49.295
novelMiR_11	Line72	RispMDV	chr1	+	169468066-169468136	169468076-169468093	ctccgtgtgccggggcgggcgggcggcacagcgcggctcttctcggtgcggcgcggcgcggctcggcgccg	cggggcgggcgggcggca	4.79
novelMiR_1107	Line72	RispMDV	chr3	-	3040569-3040641	3040613-3040631	gctcggaagcagacgtgtcccggtgcctgttgcggggccgcggcgcggcatggggcgctgcggaccccgggtg	agacgtgtcccggtgcctg	3.05
novelMiR_1108	Line72	RispMDV	chr3	-	104925666-104925742	104925712-104925732	tttctcccccccgcggccgtcgcacagcgctcccgctgccccctcacagcgctgtgcggttcccgcctcgctccgtt	ccgcggccgtcgcacagcgct	27.1775
novelMiR_1113	Line72	RispMDV	chr11	+	1206818-1206896	1206828-1206849	ctcttctcttcctccatccaaagtagatgctcagatggagaagcgagagcttctgtttggaaggtgggagagggaagca	cctccatccaaagtagatgctc	2.82
novelMiR_1117	Line72	RispMDV	chr2	+	4014661-4014739	4014671-4014692	tcctctccccaacagcaccgtgccacgttggctgtgctttggccaacgctgggaagtgttgttgtgcattgggagggaa	aacagcaccgtgccacgttggc	33.3937
novelMiR_1140	Line72	RispMDV	chr8	-	15080905-15080977	15080915-15080933	cccaccatatctgtgctgtaaagctgcagtgtccatgcgcagggcagcccggagctgcaggctggtaggcagc	cagcccggagctgcaggct	1.54
novelMiR_116	Line72	RispMDV	chr1	-	101033988-101034066	101034035-101034056	ccgccggcgcgccgggcggggcggtcccgggcggggggtctctcgggccggcgcccgcctcggcgatccggatagggta	gccgggcggggcggtcccgggc	78.57
novelMiR_1169	Line72	RispMDV	chr28	+	3229038-3229116	3229085-3229106	aagcggcactgggaggggggggtcggtgggatctcagcgtctcagcatcactccccccctcccagtgccagccctcacc	tcactccccccctcccagtgcc	2.715
novelMiR_117	Line72	RispMDV	chr1	-	101070572-101070646	101070582-101070601	gcgggcggtcggtgcggagcgccgctcgtggtcgggaccggagcgcggacagatgtggcgccgcctctcccccgc	cggacagatgtggcgccgcc	135.821
novelMiR_1185	Line72	RispMDV	chr4	+	46737680-46737750	46737723-46737740	gcggaagcggaagactcaagttgcgcgggcagctgggcgccgagttggctggctgtgggttttggtgctct	gttggctggctgtgggtt	3.155
novelMiR_1188	Line72	RispMDV	chr5	+	46145043-46145115	46145053-46145071	ggcagtggacctgggtgggtggccggggcaggatgagtgggtctttgcgtgcggccctgcgcttgggtgtctg	ctgggtgggtggccggggc	4.4375
novelMiR_1196	Line72	RispMDV	chr1	-	6143719-6143795	6143765-6143785	tgtcactctggggcacttcctggttggaggccgccgctcctggggcagcagagcggggaagtgccgctggcgaggag	gggcacttcctggttggaggc	2.82
novelMiR_121	Line72	RispMDV	chr1	-	170140719-170140789	170140729-170140746	gcgggcggcgagcgaggaagcgcctcagtcagagagagaaagtgccggggcggtcgggttgcggctggtcc	gccggggcggtcgggttg	2.31
novelMiR_1215	Line72	RispMDV	chr15	-	10984198-10984276	10984208-10984229	tcggccccttcccccttttgacagagcagcgttgctcggtgcagttgtgcaggagaggtgcatctggccgtgtcctgct	tgcaggagaggtgcatctggcc	3.39625
novelMiR_122	Line72	RispMDV	chr1	-	176339661-176339741	176339709-176339731	tgtgtaatgacaccctcctttcactttgccagttagacacttttttgtcttgattggtcattcaaggtgggtaaagtatac	caccctcctttcactttgccagt	72.66
novelMiR_1231	Line72	RispMDV	chr32	-	70310-70388	70357-70378	gtacgctaaggtgagcggccaggcagcacagcagcccgcagcgcgctgctgccagcgctcattcctctgtctgtctgtc	gtgagcggccaggcagcacagc	1.54
novelMiR_1241	Line72	RispMDV	chr2	-	98604946-98605022	98604956-98604976	cccgtccgggtccctcgaggaggccgccggcgccggggtgggggcggcggcggcggcgggggggggcgccgccgagg	gcggcggcggcgggggggggc	7.9
novelMiR_1249	Line72	RispMDV	chr15	+	11280938-11281018	11280986-11281008	tgaggggggaccgcggcgccggaggatgctcggccgcatctccctgggcctcctccgtgtcaccgcggcgtcccctcggcg	cctcctccgtgtcaccgcggcgt	2.95
novelMiR_1279	Line72	RispMDV	chr2	-	115940198-115940276	115940208-115940229	caacttctgagggaatcatagaatcatatcattgtagaatcacagagtatgattctacgattccctcagaactggcgga	tatgattctacgattccctcag	6.1
novelMiR_128	Line72	RispMDV	chr10	-	1262878-1262950	1262888-1262906	gcgtttcccgtgtttggttgggtctgtgctatccctcccaaaccctgtagcgttcggacatcggccttgcacc	ctgtagcgttcggacatcg	168.452
novelMiR_129_1	Line72	RispMDV	chr10	-	12934124-12934204	12934172-12934194	gatgtttctgtctttggttatctagctgtatgagtgttgtggagccatcataaagctagataaccgaaagtagaaatgact	tctttggttatctagctgtatga	311.851
novelMiR_129_2	Line72	RispMDV	chr25	-	1538383-1538463	1538431-1538453	ttggttgttatctttggttatctagctgtatgagtggtgtcgattcttcataaagctagataaccgaaagtaaaaataacc	tctttggttatctagctgtatga	345.896
novelMiR_1292	Line72	RispMDV	chrW	-	3067239-3067317	3067249-3067270	tgtgtggaagactagtgatttttgttgtttttagataactaaattgacaacaaatcacagtctaccatatggcacagac	caacaaatcacagtctaccata	8.555
novelMiR_13_1	Line72	RispMDV	chr1	+	188883318-188883396	188883328-188883349	tcctccctagaatcacagactggtttgggttggaagggactttaaagccctcacagttccaacctctgacatgtgctgg	aatcacagactggtttgggttg	3.7325
novelMiR_13_2	Line72	RispMDV	chr1	+	195564534-195564612	195564581-195564602	ctctccctccatagtcttaaacttctcaatctctgatataatcccagaatcacagactggtttgggttggaagggtccc	aatcacagactggtttgggttg	3.4075
novelMiR_13_3	Line72	RispMDV	chr22	+	1944299-1944377	1944309-1944330	aagatcacagaatcacagactggtttgggttggaagaacatctcattccaaccccctaccatggacaccctttgatcac	aatcacagactggtttgggttg	3.7125
novelMiR_13_4	Line72	RispMDV	chr1	-	192887061-192887139	192887071-192887092	cccttccgacccaaaccattctatgattctatgatttagagtcacagaatcacagactggtttgggttggaaggggcct	aatcacagactggtttgggttg	3.5575
novelMiR_130	Line72	RispMDV	chr11	-	1500499-1500579	1500547-1500569	cacttgaactaagcactgcctttgaacctgatgtgtcttgtttgtagcttcatgggccaagcagcagtgctagagcataag	aagcactgcctttgaacctgatg	381.105
novelMiR_133	Line72	RispMDV	chr12	-	2993576-2993656	2993624-2993646	cactgtcctgtatggctttttattcctatgtgattatacatcccgcttcatatagggattgaagccgtgcaaggcgctggg	tatggctttttattcctatgtga	378.379
novelMiR_134	Line72	RispMDV	chr12	-	4534310-4534384	4534320-4534339	tacgagtcataccaagcatagcctgcatgtcagtgcagttaacttgcagcgggctgtgaggagaactagtgtgtc	gcagcgggctgtgaggagaa	3.08
novelMiR_135	Line72	RispMDV	chr12	-	11670969-11671045	11671015-11671035	aggcgcgggtaacgaaatcccagggcagctgggcgctgcggggacagctgcttttgggattccgttgcccgtgccgg	aacgaaatcccagggcagctg	4.15
novelMiR_137	Line72	RispMDV	chr12	-	19775158-19775236	19775168-19775189	gctcgagcgcagcgcggtgcgggggcagcgcgtgctctgatccgggcacccttcccctgatcgcgcagttcctcgcggc	acccttcccctgatcgcgcagt	3.11
novelMiR_138	Line72	RispMDV	chr13	-	8492487-8492567	8492535-8492557	tgctctcagggtccagttttcccaggaatcccttaggcgctacgttggggattcctggaaatactgttcttggggccacgg	gtccagttttcccaggaatccct	411.025
novelMiR_139	Line72	RispMDV	chr13	-	8493100-8493176	8493110-8493130	ctcccagcccaaggtgcagtgctgcatctctggtcaattgggagtctgagatgaagcactgtagctcgggaagggag	tgagatgaagcactgtagctc	46160.8
novelMiR_14_1	Line72	RispMDV	chr1	+	193890792-193890868	193890838-193890858	tcccttagtgccacatctccatggttttttattctgtcatagaatcagagaatcatagaatggcctgggttgaaaag	agagaatcatagaatggcctg	174.519
novelMiR_14_2	Line72	RispMDV	chr11	+	16027397-16027473	16027407-16027427	acagaggcccagagaatcatagaatggcctgggttgaaaaggaccacaaggaccatctagtttcaacccccctgcca	agagaatcatagaatggcctg	24302.5
novelMiR_14_3	Line72	RispMDV	chr6	+	9976225-9976301	9976235-9976255	aaaatgaatcagagaatcatagaatggcctgggttgaaaagggccataatgatcatctagttccaacccccctgcta	agagaatcatagaatggcctg	8.57625
novelMiR_14_4	Line72	RispMDV	chr1	-	162917249-162917325	162917295-162917315	aaggggaatcagagaatcatagaatggcctgggttgaaaaggacctcagtgatcatctactttcaatcccccctgat	agagaatcatagaatggcctg	6.48375
novelMiR_140	Line72	RispMDV	chr13	-	17162731-17162811	17162741-17162763	cagctggtcaggacatagttcagctgtctgtgaatgagggcagagacctcatcagagaggctgggctctgttctgagctgc	tcatcagagaggctgggctctgt	4.31
novelMiR_141	Line72	RispMDV	chr14	-	4937951-4938025	4937996-4938015	cctcgcgggggtgcattgtagttgcattgcatgtgtcagactgggagtgcaatgcccctgccatgcagcccggcg	gtgcattgtagttgcattgc	17.3625
novelMiR_142	Line72	RispMDV	chr14	-	6454640-6454716	6454686-6454706	aggcggggcgagccggggatgatttctgcctttctgacacctcgtctgagggcggcgggcggccgtggccactgctg	agccggggatgatttctgcct	43.8925
novelMiR_143	Line72	RispMDV	chr14	-	7258426-7258496	7258436-7258453	agcgcaggcagcccagctcctgctggagggtgttgctctcgttggttgtggggctggtgctgggatcacat	ggttgtggggctggtgct	3.02
novelMiR_144	Line72	RispMDV	chr14	-	12750839-12750919	12750887-12750909	gctcgcagcctgactgcacgcatgcctctggctctggaccacgtgagagcggggagcggcgtgcagatgggcagcggggat	tgactgcacgcatgcctctggct	4.7075
novelMiR_145_1	Line72	RispMDV	chr15	-	4536302-4536380	4536349-4536370	ttcgcagcaaggggatgtagctcagtggtagagcgcatgctttgcatgtatgaggccccgggttcaatccccggcatct	ggggatgtagctcagtggtaga	232.631
novelMiR_145_2	Line72	RispMDV	chr15	-	4916511-4916589	4916558-4916579	aattattaacggggatgtagctcagtggtagagcgcatgctttgcatgtatgaggccccgggttcaatccccggcatct	ggggatgtagctcagtggtaga	180.884
novelMiR_15	Line72	RispMDV	chr1	+	194864413-194864485	194864423-194864441	tgatggatgaggggcgcgggggcggggggcacaggggctgcccctcacccacccactcactgctcccacagaa	ggggcgcgggggcgggggg	2.995
novelMiR_151_1	Line72	RispMDV	chr18	-	8995709-8995785	8995719-8995739	ctcgcctctgcctgctgctggcaccgtgcagatgctgatcgatgcatttcacttcccgcagcggactgagacctgtg	tttcacttcccgcagcggact	239.569
novelMiR_151_2	Line72	RispMDV	chr18	-	9009141-9009217	9009151-9009171	ctcgcctctgcctgctgctggcaccgtgcagatgctgatcgatgcatttcacttcccgcagcggactgagacctgtg	tttcacttcccgcagcggact	239.721
novelMiR_152	Line72	RispMDV	chr18	-	10684203-10684283	10684213-10684235	cctttggtacagaccgtggttcaagcagcaggtgatcagtgaatgaggctgttccacgtctctgtacttcccttttctgtg	ctgttccacgtctctgtacttcc	12.8087
novelMiR_153	Line72	RispMDV	chr19	-	5515193-5515271	5515240-5515261	cgcccgggcgaccgtggctttagattgttactgtgctgctgggggggtaacagtctacagccatggtcgccgggcccgg	accgtggctttagattgttact	84.0475
novelMiR_154	Line72	RispMDV	chr19	-	5515761-5515837	5515771-5515791	ggcaccttggctctagactgcttactgctgcgtagggacaggacagtaacagtctacagtcatggctactgaagcat	taacagtctacagtcatggct	57.3413
novelMiR_155	Line72	RispMDV	chr2	-	20647428-20647498	20647438-20647455	ggtgctgctggcgtgctcgggccggtgtaggccgtaggggagcgctgaggccgagtgggaccgcggcgtgg	gctgaggccgagtgggac	3.2025
novelMiR_156	Line72	RispMDV	chr2	-	32251628-32251708	32251638-32251660	gctgattccggaaatcgccgaagcgagccgaacgcgctgccatttctgtttcggctgtttccggcgactgccgaagcggat	tttcggctgtttccggcgactgc	86.7412
novelMiR_157	Line72	RispMDV	chr2	-	34591348-34591420	34591392-34591410	ctcggggcgcgccgccggggtaggacctgcgatcgtcgcgctgcgaggcgggagggagccgccgggcgggcag	gccgccggggtaggacctg	2.31
novelMiR_158	Line72	RispMDV	chr2	-	43342820-43342890	43342830-43342847	gcggccggccggcgcggcggcggctgcggggctgctgggggcggcggccgcgggcgcggcgaagctggcac	gcggccgcgggcgcggcg	4.0025
novelMiR_160	Line72	RispMDV	chr2	-	71225495-71225571	71225505-71225525	tacaccattttgggcgcgggagttggacccggagcttgctccctccgctccgcgcatcgtcccggtatggcagtacc	gctccgcgcatcgtcccggta	85.8012
novelMiR_165	Line72	RispMDV	chr2	-	145259927-145260007	145259975-145259997	gagtcccagtcatcttggagtataaggtacctgatagagggtgcagcaggtacctgcaccccaagatgactggggctctgc	catcttggagtataaggtacctg	3.465
novelMiR_167	Line72	RispMDV	chr22	-	500583-500653	500593-500610	cggggcggggcggcgcggagctgcgcgcagagcgaagaaaggcagcgcggctgtggggctgctgctgactg	agcgcggctgtggggctg	4.2575
novelMiR_169	Line72	RispMDV	chr24	-	5370390-5370460	5370433-5370450	cggcggggagcggggcgcgggggcggggagtgcgcgggagcccggcccaccctcccgacgccactcgccgg	cggggcgcgggggcgggg	3.73
novelMiR_171	Line72	RispMDV	chr25	-	2120325-2120403	2120372-2120393	tgcctctgtctgatatgtttgatattaggttgtttgattggaaaccaactaaatatcaaacatattcttacagcggcag	tgatatgtttgatattaggttg	7.9375
novelMiR_172	Line72	RispMDV	chr25	-	2381189-2381259	2381232-2381249	ccgccccgacgtgccgtcgccgtcaggcccgcagtcgccgtccgggccggggcctgcgggggccgcgcccc	gtgccgtcgccgtcaggc	2.07
novelMiR_175	Line72	RispMDV	chr13	-	13663953-13664023	13663996-13664013	cgcagccggggcgggcgggcgggaggcggtcccgctccgctcctctccgctcctctccgcgccgctcagcg	gcgggcgggcgggaggcg	2.13
novelMiR_176	Line72	RispMDV	chr27	-	1795105-1795181	1795151-1795171	acttggggttctccctgtgctctgctcccaggtcgcagcaacatccagcagatccagaacaggaacacgctgaagga	ctccctgtgctctgctcccag	6.065
novelMiR_177	Line72	RispMDV	chr27	-	4044210-4044286	4044256-4044276	ttgatgcataaccccattgcatctgagacttggattcgtttccatgcagccatgcaggggcgttgtcgtgatgcagg	accccattgcatctgagactt	65.9325
novelMiR_178	Line72	RispMDV	chr27	-	5515266-5515344	5515313-5515334	cggcgggcaggtagggcctggaccgggcgaggagcggggcggcacgaccgggcccggacagcggctctctgtctccgca	gtagggcctggaccgggcgagg	2.31
novelMiR_179	Line72	RispMDV	chr28	-	1468319-1468395	1468329-1468349	ggagcactggggccagtctgcatgctgccctgtattgggattgtggtacagcacggctgacctcagccctctatcac	tacagcacggctgacctcagc	9.40375
novelMiR_18	Line72	RispMDV	chr23	-	2237642-2237712	2237685-2237702	gagaggggagcgggctagagcgtcgccccaaccaggcagccgccgcgggcgagtcggagtccgccaagcag	cgggctagagcgtcgccc	2.57
novelMiR_182	Line72	RispMDV	chr24	-	5370390-5370460	5370433-5370450	cggcggggagcggggcgcgggggcggggagtgcgcgggagcccggcccaccctcccgacgccactcgccgg	cggggcgcgggggcgggg	3.725
novelMiR_185	Line72	RispMDV	chr3	-	56964336-56964408	56964346-56964364	tgatgacttcacaaattgtcggataccccttcactccttttgagtgagaactgtggtctgacaaacctgtatg	tgagaactgtggtctgaca	16.455
novelMiR_186	Line72	RispMDV	chr33	-	217277-217351	217287-217306	ccctgcaggtgggctgggagcacaggcactgtgggcttcgtgtggtgctgtgtcctcactcaccttcatggcttg	tgctgtgtcctcactcacct	5.8025
novelMiR_187	Line72	RispMDV	chr4	-	1245061-1245141	1245071-1245093	gaagaagcagggctgggagaaagcatcctgaacgtaaaaggacacctgtagtggctgcttttctccttcctagatgaggat	tagtggctgcttttctccttcct	8.41375
novelMiR_188	Line72	RispMDV	chr4	-	3994420-3994496	3994430-3994450	tgtcgggtggatcacgatgcaattttgattagtttagtaggagaaaaattgcacggtatccatctgtaaaccgcaag	aattgcacggtatccatctgt	6917.5
novelMiR_189	Line72	RispMDV	chr4	-	3994559-3994637	3994569-3994590	cctccgtgggtggggatttgttgcattacttgtagctgtgtgtagagtattgcacttgtcccggcctgtggaggaaagg	tattgcacttgtcccggcctgt	43566.7
novelMiR_190	Line72	RispMDV	chr4	-	3994708-3994786	3994718-3994739	gctcacagtcagttttgcaggtttgcatcccagcttgctaaaattgctgtgcaaatccatgcaaaactgactgtggtgg	tgtgcaaatccatgcaaaactg	1179.52
novelMiR_193	Line72	RispMDV	chr4	-	34097510-34097580	34097553-34097570	ccggggggcagcgaggggcggcggcggcggccccatgtgaggaggggcggcgccgctgcccagccagcccg	gcgaggggcggcggcggc	13.2438
novelMiR_194	Line72	RispMDV	chr4	-	39800698-39800774	39800744-39800764	ttgcggcgggttccgcgaaccgccttcggtcgcggtgtctgcggagaccaaaggtggctcgcggaactgagctcacc	ttccgcgaaccgccttcggtc	1.54
novelMiR_196	Line72	RispMDV	chr4	-	69425715-69425793	69425762-69425783	aggtgttgcacaaaacagtaggatgattctctctctgtgaggatcacaagagaattatctgtgtctgttctgactaagc	caaaacagtaggatgattctct	1.54
novelMiR_199_1	Line72	RispMDV	chr5	-	955660-955730	955703-955720	ggcgttgggcgcggcggcggccgcgggcctgggcctcagcctgctgtgggccttgcggcggcggcggcgcg	gcggcggcggccgcgggc	5.335
novelMiR_2	Line72	RispMDV	chr1	+	50729585-50729665	50729595-50729617	gagtcattccatgctgccttccttctgagaacaacacttcctagggacagtcagggagagagcatgggcagttttagcaca	atgctgccttccttctgagaaca	7.60625
novelMiR_20	Line72	RispMDV	chr11	+	10038975-10039045	10038985-10039002	gcgctccccgctcggcgccatgtgactgcgcggcgcccagctgcgccggatcgggttcgtgccgacagcgg	ctcggcgccatgtgactg	3.185
novelMiR_203_1	Line72	RispMDV	chr5	-	17625769-17625843	17625779-17625798	gcggggggcggcggaggctgcgcggcttttgcgcggagcgtagggcggcggcggcggccgcgggcagcccccgcg	cggcggcggcggccgcgggc	190.339
novelMiR_203_2	Line72	RispMDV	chr6	-	11098643-11098717	11098653-11098672	cgcgggcgccgcgcgggcgtcgacgggcgaggaggggggggggggcggcggcggcggccgcgggcgccgcgcggg	cggcggcggcggccgcgggc	194.975
novelMiR_203_3	Line72	RispMDV	chr6	-	11098701-11098775	11098711-11098730	ggccgcgggcgccgcgcgggcgtcgacgggcgaggagggggggggcggcggcggcggccgcgggcgccgcgcggg	cggcggcggcggccgcgggc	7754.62
novelMiR_203_4	Line72	RispMDV	chr6	-	11098756-11098830	11098766-11098785	gccgcgggcgccgcgcgggcgtcgacgggcgaggaggggggggggcggcggcggcggccgcgggcgccgcgcggg	cggcggcggcggccgcgggc	314.53
novelMiR_208	Line72	RispMDV	chr6	-	2770206-2770284	2770253-2770274	atgaactaagctccagtggtagtcagctgtccagggcaatactgtgcctgaggcggtgttacactgctgggaaataaaa	ctccagtggtagtcagctgtcc	6.895
novelMiR_209	Line72	RispMDV	chr6	-	22308648-22308718	22308691-22308708	ggggtcccgccgaggggcggcggcggcgcggccacctccccagccggcaccccgccccgtcgggcggcgct	cgaggggcggcggcggcg	3.09
novelMiR_21	Line72	RispMDV	chr12	+	3154767-3154847	3154777-3154799	aaggtgaggctggtgagaagcgtgctgtggagcgtggtatggcaaagcttggtgctcatggtgctcttctcttccagggcg	tggtgagaagcgtgctgtggagc	4.335
novelMiR_210	Line72	RispMDV	chr6	-	23172171-23172249	23172218-23172239	gggcagcatgccaggagaagcagactgtagtttggggtagtcctgactgaatctcttattctcctagatatcagctcct	ccaggagaagcagactgtagtt	3.525
novelMiR_214	Line72	RispMDV	chr7	-	22670546-22670624	22670593-22670614	tggcgctgggttcaagtaatccaggataggctgtggtctggcagtcagcctgttctaggttacttggctccggagcccg	ttcaagtaatccaggataggct	83020.2
novelMiR_217	Line72	RispMDV	chr8	-	4658333-4658411	4658343-4658364	tcatgtgactgcctgtctgtgcctgctgtacaggtgagaggatgttctgcacagcaagtgtagacaggcagacacatga	tgcacagcaagtgtagacaggc	8.415
novelMiR_218	Line72	RispMDV	chr9	-	938064-938136	938074-938092	tgttgtgcagatgggaagagggtgctggagccggagcagcccgtgcctacggccatcccaccctgggtaacgc	gcctacggccatcccaccc	30.2963
novelMiR_219	Line72	RispMDV	chrW	-	3067243-3067323	3067291-3067313	tagttctgtgtggaagactagtgatttttgttgtttttagataactaaattgacaacaaatcacagtctaccatatggcac	tggaagactagtgatttttgttg	7.95
novelMiR_22	Line72	RispMDV	chr12	+	11670969-11671049	11670979-11671001	ccggcacgggcaacggaatcccaaaagcagctgtccccgcagcgcccagctgccctgggatttcgttacccgcgcctccgc	caacggaatcccaaaagcagctg	14300.3
novelMiR_220	Line72	RispMDV	chrZ	-	9058822-9058902	9058870-9058892	gaagctctgcaggagacagggttctgcagacgccagtgagtgcctgagctgagctgtgcccctgtctccagactgctgccc	aggagacagggttctgcagacgc	5.74375
novelMiR_222	Line72	RispMDV	chrZ	-	16702079-16702159	16702127-16702149	tgtgatgattaggcagtgtattgttagttagctgctcttcatacaccagcaactaactacactgccacattagcacatcac	aggcagtgtattgttagttagct	3.965
novelMiR_224_1	Line72	RispMDV	chrZ	-	27206608-27206678	27206618-27206635	gtgggagggatttcctgtgcagggccctgccacctctggtggggctgattgacattgggccctgcccttca	gctgattgacattgggcc	3.11
novelMiR_224_2	Line72	RispMDV	chrZ	-	27228908-27228978	27228918-27228935	gtgggagggatttcctgtgcagggccctgccacctctggtggggctgattgacattgggccctgcccttca	gctgattgacattgggcc	3.11
novelMiR_224_3	Line72	RispMDV	chrZ	-	27270725-27270795	27270735-27270752	tgggagggatttcctgtgcagggccctgccacctccggtgggggctgattgacattgggccctgcccttca	gctgattgacattgggcc	3.11
novelMiR_224_4	Line72	RispMDV	chrZ	-	27290535-27290605	27290545-27290562	gtgggagggatttcctgtgcagggccctgccacctctggtggggctgattgacattgggccctgcccttca	gctgattgacattgggcc	3.11
novelMiR_224_5	Line72	RispMDV	chrZ	-	27306622-27306692	27306632-27306649	gtgggagggatttcctgtgcagggccctgccacctctggtggggctgattgacattgggccctgcccttca	gctgattgacattgggcc	3.11
novelMiR_225	Line72	RispMDV	chr5	-	2676386-2676460	2676431-2676450	ggtggggagtttgactggggcggtacacctgtcaaagcgtaacgcaggtgtcctaaggcgagctcagggaggcca	ttgactggggcggtacacct	24.6
novelMiR_226	Line72	RispMDV	chrZ	-	42270072-42270142	42270082-42270099	agcgccccctggtccgaccagccctgtggtccagcaaagagctctcctggctggctcgccaaaactgcctt	ctcctggctggctcgcca	275.984
novelMiR_228	Line72	RispMDV	chr1	+	105405987-105406067	105405997-105406019	actggtgaagaagcagaggatatggaactgtctttgacaactgaacacagacattccacatcccctgatggacgtgaatca	aagcagaggatatggaactgtct	4.7325
novelMiR_236	Line72	RispMDV	chr15	+	743022-743100	743032-743053	ctcaacccaggtgaggcggcggtcgggacgcgcggcatctccgccccgcggcccgccgcggccctcacgcctcgttctc	gtgaggcggcggtcgggacgcg	6.47
novelMiR_239	Line72	RispMDV	chr5	+	28220536-28220606	28220546-28220563	ccccgcccgccgcccccctcgggcgggccggggccgcaggtgcgccctggggcggcggggggcggcccggg	cgcccccctcgggcgggc	89.18
novelMiR_24	Line72	RispMDV	chr12	+	11671618-11671694	11671628-11671648	ctgccctgcggacagtcagcagttggtctgtgtgagcagccgttctcagatcacctcttggctgtgggtggtgcagg	gacagtcagcagttggtctgt	5500.74
novelMiR_240	Line72	RispMDV	chr18	+	10711085-10711161	10711095-10711115	acctggggtgaacagaggtggtgtactcttttaggcaaggaacaaataaaaggagggcaatctctgctctggccctg	aacagaggtggtgtactcttt	2.77
novelMiR_245_1	Line72	RispMDV	chrZ	-	7357831-7357907	7357877-7357897	ccccgtctctcctgtgctgagcactccacctgtggacacggtgctccaggtgaggtgtcacagcgcagaggggcagg	cctgtgctgagcactccacct	4.25
novelMiR_245_2	Line72	RispMDV	chr6	-	11098701-11098775	11098711-11098730	ggccgcgggcgccgcgcgggcgtcgacgggcgaggagggggggggcggcggcggcggccgcgggcgccgcgcggg	cggcggcggcggccgcgggc	514.05
novelMiR_249	Line72	RispMDV	chr21	+	6743534-6743606	6743578-6743596	ttcccccgccgccgccattagagggccgctttgtgtccgctgggcccgctggtgagtgagggccggccccgcc	cccgctggtgagtgagggc	1.28
novelMiR_250	Line72	RispMDV	chr22	+	4649582-4649660	4649629-4649650	cgcgcgggcgcccggggtgggcacgctgtacggcacgcagcggctgccccagcacgcctaccccgggccccccccgggc	cccagcacgcctaccccgggcc	3.91
novelMiR_251	Line72	RispMDV	chr15	+	4735881-4735959	4735891-4735912	atccatctgctgccccgtcactcctgataccgctgtgctggtaaggtgcaggtgatggcggggctgccggtgtgccatg	tgccccgtcactcctgataccg	2.73
novelMiR_253	Line72	RispMDV	chr25	+	2556614-2556692	2556661-2556682	gccatcacgcggcgcgacgatcccagggggctgttgagctccgtgcagcgctgggagtcgtcgtgtggcatgctgagca	gcgctgggagtcgtcgtgtggc	4.5925
novelMiR_256	Line72	RispMDV	chr3	+	9067885-9067959	9067930-9067949	aggcctctccccggcgcgcggccgtttcgcccctccgcgcggttccggctcggcgcggcgccgcgagcccaaccc	cggctcggcgcggcgccgcg	36057.1
novelMiR_258	Line72	RispMDV	chr22	+	1944299-1944377	1944309-1944330	aagatcacagaatcacagactggtttgggttggaagaacatctcattccaaccccctaccatggacaccctttgatcac	aatcacagactggtttgggttg	2.43
novelMiR_261	Line72	RispMDV	chr4	+	2134406-2134484	2134453-2134474	gtgttgagttcagttcagggtcttgtccctgttctggtaattaagctttgggacagaaaggactgggaagtgcatcctg	ttgggacagaaaggactgggaa	3.59
novelMiR_266	Line72	RispMDV	chr5	+	380314-380392	380361-380382	tatcccggccgccggatccggtttcccctctgcaatctcaccctggcactgggagatcggattcggagcccggagggag	actgggagatcggattcggagc	3.35
novelMiR_268	Line72	RispMDV	chr5	+	15887068-15887146	15887078-15887099	ggagcaggtgagccactgactaacgcacattgtgctctcggcgactccactgtgcgtgtgacagcggctaacctgctcc	agccactgactaacgcacattg	84.8375
novelMiR_272	Line72	RispMDV	chr8	+	20842668-20842748	20842678-20842700	tgttggctgtctgcactggtcattgactagctggtctttccctgacctcctggtctcattctagtgcaagagaaatccctt	ctgcactggtcattgactagctg	28.3212
novelMiR_275	Line72	RispMDV	chr26	+	2504298-2504376	2504345-2504366	tcaaacccctcctttaccaatcagacccattttgagctgtgaagtggtctggcaggaaggagaggagctccaacccagg	tctggcaggaaggagaggagct	3.08
novelMiR_277	Line72	RispMDV	chr1	-	56993985-56994063	56994032-56994053	agcttatacactgactggctcagcttgtgtctaccctacgccggcaggcgcgggtaacccgttgaaccccattcgtgat	ctgactggctcagcttgtgtct	16.67
novelMiR_279_1	Line72	RispMDV	chr1	-	101038708-101038786	101038718-101038739	tccgcggggcgggcccgggccggagagggggtcatcccgtcccccctctccgcggcctcggtctcgggcggagagctcg	ctccgcggcctcggtctcgggc	13049.3
novelMiR_279_2	Line72	RispMDV	chr16	-	615764-615842	615774-615795	ctccgcggggcgggcccgggccggagagggggtcatccgtcccccctctccgcggcctcggtctcgggcggagagctcg	ctccgcggcctcggtctcgggc	84.0962
novelMiR_28	Line72	RispMDV	chr14	+	6182264-6182344	6182274-6182296	gaatggacctttggcacagtctgaaaatcacctgcggtctcccgtggcccccggtgagataaccgtgccgacagcataggg	ttggcacagtctgaaaatcacct	18.465
novelMiR_281	Line72	RispMDV	chr1	-	101043739-101043819	101043749-101043771	ttcggatgccttatatgttcgtctgtaggagcgagtgaggactcggctccggtagtggcggtgagcgggcgctcgcgagca	ccggtagtggcggtgagcgggcg	23.6988
novelMiR_283	Line72	RispMDV	chr1	-	168016552-168016630	168016599-168016620	gccctgattcagaagagcatttaaatgtgtgcttacaaacgaaacacacatttcagtgcttccctgaacccaggccagg	agaagagcatttaaatgtgtgc	2.31
novelMiR_284	Line72	RispMDV	chr1	-	185892053-185892131	185892100-185892121	aagtgaaggcttctacacttgaactgagctcagaataaaatatgtgattgtggtttcaattgtgggggtctgaatacat	ttctacacttgaactgagctca	4.545
novelMiR_285_1	Line72	RispMDV	chr10	-	643578-643652	643588-643607	gaaggttgcaggcagctgcgttggtggtatagtggtgagcatagctgccttccaagcagttgacccgggttcgat	tgccttccaagcagttgacc	15.12
novelMiR_285_2	Line72	RispMDV	chr10	-	657246-657320	657256-657275	gaaggttgcaggcagctgcgttggtggtatagtggtgagcatagctgccttccaagcagttgacccgggttcgat	tgccttccaagcagttgacc	15.12
novelMiR_285_3	Line72	RispMDV	chr10	-	669626-669700	669636-669655	gaaggttgcaggcagctgcgttggtggtatagtggtgagcatagctgccttccaagcagttgacccgggttcgat	tgccttccaagcagttgacc	15.12
novelMiR_285_4	Line72	RispMDV	chr28	-	4923246-4923320	4923256-4923275	aggagccctcgtgcggtgcgttggtggtatagtggttagcatagctgccttccaagcagttgacccgggttcgat	tgccttccaagcagttgacc	12.95
novelMiR_285_5	Line72	RispMDV	chr3	-	81053709-81053783	81053719-81053738	tctttattttggcagctgcgttggtggtatagtggtgagcatagctgccttccaagcagttgacccgggttcgat	tgccttccaagcagttgacc	15.12
novelMiR_290	Line72	RispMDV	chr13	-	2482655-2482729	2482665-2482684	gcgtgtcccgcagcgccgagctgcgcccagcggtagtcagcctcccgccgctgccgtgcgcgggcggtgttatgc	cgccgctgccgtgcgcgggc	2.42
novelMiR_292	Line72	RispMDV	chrZ	+	9172955-9173029	9172965-9172984	ccgccgcgctgccgcatagcctcggcgggccccggcgcgctgctcggccgcgctcaggtacggcaccgggagcgg	gccgcatagcctcggcgggc	3.34
novelMiR_294	Line72	RispMDV	chr18	-	10684203-10684281	10684213-10684234	tttggtacagaccgtggttcaagcagcaggtgatcagtgaatgaggctgttccacgtctctgtacttcccttttctgtg	tgttccacgtctctgtacttcc	16.25
novelMiR_3	Line72	RispMDV	chr1	+	58263271-58263349	58263318-58263339	ctttagtacaaagtccagcagcttagcttgaatagtcgtctctgacaatttcagctaagctattggactttgcatcaaa	atttcagctaagctattggact	6098.68
novelMiR_30	Line72	RispMDV	chr14	+	7316410-7316490	7316458-7316480	agctgagcctggcgctgagcggagaggtggatgagtgcgtcccgccgctgctgctccgcgctcgcgcgctgctttacgagg	tgctgctccgcgctcgcgcgctg	2.8275
novelMiR_301	Line72	RispMDV	chr20	+	10623995-10624065	10624038-10624055	ggcccagggcgcccatcgtgccgcctccgtcccgagggggagcggcggcgccgccgggccgagccgcgtcc	ggcggcgccgccgggccg	3.675
novelMiR_302	Line72	RispMDV	chr1	-	192887061-192887139	192887071-192887092	cccttccgacccaaaccattctatgattctatgatttagagtcacagaatcacagactggtttgggttggaaggggcct	aatcacagactggtttgggttg	2.43
novelMiR_303	Line72	RispMDV	chr20	-	5387011-5387081	5387021-5387038	gttccgcccccggcgccgccgcgggaagaggcgggcggtggccgcggccgcagcggtgctgcgcgtggagc	gcggccgcagcggtgctg	2.18
novelMiR_319	Line72	RispMDV	chr15	-	10984198-10984276	10984208-10984229	tcggccccttcccccttttgacagagcagcgttgctcggtgcagttgtgcaggagaggtgcatctggccgtgtcctgct	tgcaggagaggtgcatctggcc	1.52
novelMiR_32	Line72	RispMDV	chr14	+	8554981-8555059	8555028-8555049	gaattagcatgctggagtcactctgccaaagcatgtgcacaaataagtttctggtacagtgactcgagcatgctagtcc	tttctggtacagtgactcgagc	1.505
novelMiR_320	Line72	RispMDV	chr5	-	40770373-40770447	40770418-40770437	ggtatcatgcaagattcccattcttgcgacccgggttcgattcccgggcggcgcagaaagttttgattgccagag	aagattcccattcttgcgac	45.5037
novelMiR_321	Line72	RispMDV	chr6	-	2770204-2770284	2770252-2770274	atgaactaagctccagtggtagtcagctgtccagggcaatactgtgcctgaggcggtgttacactgctgggaaataaaaat	ctccagtggtagtcagctgtcca	6.0075
novelMiR_329	Line72	RispMDV	chr9	-	15327104-15327184	15327152-15327174	ttttcctcagcacaaatgatgattataagggacttaatactgaaatgtgatgtgatttttgagcagaactgatgtgctaat	cacaaatgatgattataagggac	12.83
novelMiR_331	Line72	RispMDV	chrZ	-	9781103-9781179	9781149-9781169	tcttctaatcttgcaaactcgatcactagctctgcatgatgttgcagaagcaaggggaacaggtttgctaaagtaaa	ttgcaaactcgatcactagct	3.7325
novelMiR_337	Line72	RispMDV	chr1	+	48141731-48141801	48141774-48141791	tactataaaatccgccgcggacgcagtgcgctaccattccgtagtggtgttcgtgaggagttactctgtta	gtggtgttcgtgaggagt	1.79
novelMiR_34	Line72	RispMDV	chr15	+	743022-743098	743032-743052	ctcaacccaggtgaggcggcggtcgggacgcgcggcatctccgccccgcggcccgccgcggccctcacgcctcgttc	gtgaggcggcggtcgggacgc	14.1538
novelMiR_340	Line72	RispMDV	chr28	-	2385611-2385687	2385657-2385677	ggtgttgcgctgctgtcgtcgtttgggcccgtgtcccctgcgggctctgcgatctctcttcagccacatccattcgt	tgctgtcgtcgtttgggcccg	4.62
novelMiR_350_1	Line72	RispMDV	chr23	+	1221739-1221811	1221783-1221801	ttttggcctttcggagctgccccacgtcggccccggggggcggcggcgcggcggcggcgggggctctgcgctc	ggcgcggcggcggcggggg	6.71
novelMiR_350_2	Line72	RispMDV	chr3	+	8714066-8714138	8714110-8714128	cggcgaggacccgccgccccccgccgcggcatcatccggggagcggcgcggcggcggcgggggccgcgggcac	ggcgcggcggcggcggggg	2
novelMiR_352	Line72	RispMDV	chr27	+	5523292-5523364	5523336-5523354	caggtattctgttgacattcccctggacaaaactgttgtcaataaggatgtgttcagggaccctgctctgaaa	aggatgtgttcagggaccc	4.36
novelMiR_354	Line72	RispMDV	chr3	+	30349125-30349203	30349172-30349193	gtgcaggtaggcagggggagcaggctgtgtgctggttgcctaccgtctgcctctttgtctatctgcagattttgtgttc	tgcctctttgtctatctgcaga	2.7
novelMiR_357	Line72	RispMDV	chr4	+	2133960-2134038	2134007-2134028	atgtcagctagatggcattagcactcagtgcaaagatgaccttcatctatcaccccatgctgatggctctgtgaggggc	tatcaccccatgctgatggctc	3.8075
novelMiR_36	Line72	RispMDV	chr5	-	16974838-16974908	16974881-16974898	cgaggagcggagcccgcgcgcagcactgtggcggcagcccgcagcgcggcggcagagctcggcacgtggcg	agcccgcgcgcagcactg	2.57
novelMiR_360	Line72	RispMDV	chr6	+	27592602-27592672	27592612-27592629	gccgggaggcgccatggcggcggagggcctggcggggctcctgcccgcacagacgcagctggagtacgcac	gccatggcggcggagggc	2.2
novelMiR_362_1	Line72	RispMDV	chr8	+	13793472-13793542	13793515-13793532	aaggggcgggcggcggcgcggcctgcaccatggtggccaccaggcgggcggcgcggcggcgggatgcggcg	gcgggcggcgcggcggcg	2.55
novelMiR_362_2	Line72	RispMDV	chr1	-	149397174-149397244	149397217-149397234	ggcggcggcggcgggcggcgcggcggcgggcggcggcagcggctcctcggtgccgctctcggtgctgatcc	gcgggcggcgcggcggcg	2.55
novelMiR_362_3	Line72	RispMDV	chr24	-	5225685-5225755	5225695-5225712	ggccgcggcgcggcccctccgccccggccccgcggcctacctggcgggcggcgcggcggcggggccctcgg	gcgggcggcgcggcggcg	2.55
novelMiR_362_4	Line72	RispMDV	chr3	-	20207743-20207813	20207753-20207770	aagtttccgtggcccggcgccgcgcgcttggcacgagggctcggcgggcggcgcggcggcggcaggcgcgg	gcgggcggcgcggcggcg	2.55
novelMiR_363_1	Line72	RispMDV	chrW	+	1281834-1281910	1281880-1281900	cgcgccaaaggcatcccctctcagccggacctgcagctgaacagagcgggtcccatctggggtgccaaattgatgtg	cgggtcccatctggggtgcca	1.55
novelMiR_363_2	Line72	RispMDV	chrW	+	1362547-1362623	1362593-1362613	cgcgccaaaggcatcccctctcagccggacctgcagctgaacagagcgggtcccatctggggtgccaaattgatgtg	cgggtcccatctggggtgcca	1.4
novelMiR_363_3	Line72	RispMDV	chrW	-	1319284-1319360	1319294-1319314	cgcgccaaaggcatcccctctcagccggacctgcagctgaacagagcgggtcccatctggggtgccaaattgatgtg	cgggtcccatctggggtgcca	3.07
novelMiR_363_4	Line72	RispMDV	chrW	-	1398134-1398210	1398144-1398164	cgcgccaaaggcatcccctctcagccggacctgcagctgaacagagcgggtcccatctggggtgccaaattgatgtg	cgggtcccatctggggtgcca	1.55
novelMiR_369	Line72	RispMDV	chr1	-	98606344-98606414	98606354-98606371	ccgaagccccgctgcccctgctcgggccggccgccccgcggctgcctagcgggcggcactgctggcagcgc	gcctagcgggcggcactg	90.1725
novelMiR_372	Line72	RispMDV	chr1	-	167751407-167751487	167751455-167751477	caaaaatgctcagcatcctctgatagaccacgagcagttttcctgttgctctctggtttgcactgagatgcaaaagtaact	cagcatcctctgatagaccacga	5.755
novelMiR_376	Line72	RispMDV	chr5	+	2606366-2606438	2606376-2606394	aggtaagggaagtcggcaagccggatccgtaacttcgggataaggattggctatgctaataatgaaggcaaac	agtcggcaagccggatccg	8.2
novelMiR_379	Line72	RispMDV	chr11	-	451889-451965	451899-451919	gcctgggccggccccgagcgccgcgcagccgacccggaaacggcgccgcgcgtccgcgccgccgccgccgcgagagg	cgcgcgtccgcgccgccgccg	2
novelMiR_38	Line72	RispMDV	chr18	+	3513828-3513908	3513876-3513898	tgggacaggtgctcttctaagcgccgccatgaagggaaagcaataaggagcagagtggcgcagcggaagcgtgctgggccc	agcagagtggcgcagcggaagcg	15.7825
novelMiR_382	Line72	RispMDV	chr14	-	6179795-6179875	6179843-6179865	gaaggctcctgatctcccaatctgcgcggttgcatttgcttgaagtagtgtaactgtcgtaaatggagagagaaaggaaac	gatctcccaatctgcgcggttgc	3.845
novelMiR_39	Line72	RispMDV	chr18	+	4012221-4012293	4012265-4012283	tctcgcgctgcccggcgcggctcttgtcagttagcaacaaaatggccgcggcggcagcagctgtgctcccgag	gccgcggcggcagcagctg	3.6
novelMiR_396	Line72	RispMDV	chr3	-	52539132-52539210	52539179-52539200	ggggctgggtcggtcgggctggggcgcgaagcggggctgggcgcgcgccgcggccgccggcgctctcggaccgcgaccc	cggtcgggctggggcgcgaagc	18.485
novelMiR_40	Line72	RispMDV	chr18	+	6491327-6491405	6491374-6491395	agctgagggctgggtctttgcgggcgagatgagaggttcgtgtcttcaactggcctacaaagtcccagttctcggctcc	aactggcctacaaagtcccagt	9.98625
novelMiR_406_1	Line72	RispMDV	chr7	-	6833723-6833803	6833771-6833793	ttaccacccaggggatgtagctcagcggtagagcgcctgctttgcatgcaggaggccctgggttcaacccccagcatctcc	ggggatgtagctcagcggtagag	5.80875
novelMiR_406_2	Line72	RispMDV	chr7	+	6813549-6813629	6813559-6813581	ccaccatccaggggatgtagctcagcggtagagcgcctgctttgcatgcaggaggccctgggttcaacccccagcatctcc	ggggatgtagctcagcggtagag	10.0975
novelMiR_406_3	Line72	RispMDV	chr7	+	6820343-6820423	6820353-6820375	ttaccacccaggggatgtagctcagcggtagagcgcctgctttgcatgcaggaggccctgggttcaacccccagcatctcc	ggggatgtagctcagcggtagag	10.0975
novelMiR_41	Line72	RispMDV	chr18	+	9383527-9383603	9383573-9383593	tcctgcccaacaatatcctggtgctgagtgagttgcacacagagactccagcatcagtgattttgttgaggaagggg	tccagcatcagtgattttgtt	335.505
novelMiR_416	Line72	RispMDV	chr5	+	13116499-13116575	13116509-13116529	ttgcttttggatgcactgttcgtaacctgttagcagtgtaattctgttaacgggttccattccggtgctacatgata	atgcactgttcgtaacctgtt	48.095
novelMiR_417	Line72	RispMDV	chr7	-	6833725-6833803	6833772-6833793	ttaccacccaggggatgtagctcagcggtagagcgcctgctttgcatgcaggaggccctgggttcaacccccagcatct	ggggatgtagctcagcggtaga	12.33
novelMiR_418_1	Line72	RispMDV	chr17	+	9303898-9303968	9303941-9303958	gccgggcccggccgccctccggaggcggcccgcggcggaggtagcggcggcggcgggggggcgggagccgc	gcggcggcggcggggggg	1.54
novelMiR_418_2	Line72	RispMDV	chr20	+	2489366-2489436	2489376-2489393	agggcgggcggcggcggcggcgggggggcgggcggcggtccccggcccgccccgctccgcaccgccccgca	gcggcggcggcggggggg	1.54
novelMiR_418_3	Line72	RispMDV	chr28	-	3128096-3128166	3128139-3128156	cgggcggcgggcggcggcggcgggggggcggccggagctcaccatcgcccgcggccccgcggccgtcagcg	gcggcggcggcggggggg	1.54
novelMiR_418_4	Line72	RispMDV	chr1	+	105098037-105098107	105098080-105098097	tctttaggccgcccggcggccggcagcccgttgccctggggcggcggcggcggcggggggggcagcagcga	gcggcggcggcggggggg	3.59
novelMiR_418_5	Line72	RispMDV	chr13	+	11413161-11413231	11413204-11413221	ggctctccgccggcccctccgctcggcgacggcggcggtggtggcggcggcggcggggggggagccccggc	gcggcggcggcggggggg	3.59
novelMiR_418_6	Line72	RispMDV	chr19	+	78732-78802	78742-78759	ggtgctggcggcggcggcggcggggggggctccggccgtgcccggcccatggcccggcccccggcgccccc	gcggcggcggcggggggg	3.59
novelMiR_425	Line72	RispMDV	chr20	+	4981455-4981527	4981465-4981483	ttacacaaccgctgaggagcccggggctgcgctctgcgtcgcgtccccgctccgcgcgtccccggcggcttca	gctgaggagcccggggctg	3.655
novelMiR_43	Line72	RispMDV	chr19	+	58562-58642	58572-58594	ggacagtgcctgtgcggttgcagaagaagaagaccggcgcttcacggctttcttcctcttctcttccgccccaggtgacta	tgtgcggttgcagaagaagaaga	46.2587
novelMiR_448	Line72	RispMDV	chr11	-	18685056-18685134	18685066-18685087	gggcaggaggtggccgtgcagagcacgatgacacgacgatgcccagctctggctgccgcctactgacacccatatccct	tctggctgccgcctactgacac	3.82
novelMiR_45	Line72	RispMDV	chr19	+	5515016-5515094	5515026-5515047	cgcccccccgaacagtaagagttgatgtgcggcgaacgcagcctgcatgtgagctcctactgccgcgggaggcggggct	aacagtaagagttgatgtgcgg	204.341
novelMiR_450	Line72	RispMDV	chr14	-	4937949-4938025	4937995-4938015	cctcgcgggggtgcattgtagttgcattgcatgtgtcagactgggagtgcaatgcccctgccatgcagcccggcggg	gtgcattgtagttgcattgca	22.305
novelMiR_451	Line72	RispMDV	chr8	+	20854282-20854360	20854329-20854350	ggtgccggtggggagctgggggtgtgctggctgggtgccctgcattgctcacatctgctgctcccttccagatcaccaa	ctcacatctgctgctcccttcc	5.14
novelMiR_455	Line72	RispMDV	chr2	-	98604947-98605021	98604957-98604976	ccgtccgggtccctcgaggaggccgccggcgccggggtgggggcggcggcggcggcgggggggggcgccgccgag	gcggcggcggcggggggggg	9.53
novelMiR_459	Line72	RispMDV	chr27	-	4518710-4518788	4518720-4518741	gcagcgcgtggatatccctgagtgctccatggggttttcccggcagagggggtatagctcagtggtagagcatttgact	gggggtatagctcagtggtaga	8.81875
novelMiR_464	Line72	RispMDV	chr3	-	104925667-104925741	104925712-104925731	ttctcccccccgcggccgtcgcacagcgctcccgctgccccctcacagcgctgtgcggttcccgcctcgctccgt	cgcggccgtcgcacagcgct	19.825
novelMiR_47	Line72	RispMDV	chr19	+	5515766-5515840	5515776-5515795	tcagtagccatgactgtagactgttactgtcctgtccctacgcagcagtaagcagtctagagccaaggtgccgat	tgactgtagactgttactgt	5.9825
gga-miR-425-5p	Line72	RispMDV	chr12	+	11671353-11671433	11671363-11671385	acggctttggaatgacacgatcactcccgctgagcgcgcagccacagagccatcggggatgtcgtgtctgtcctaagctct	aatgacacgatcactcccgctga	1493.28
novelMiR_475	Line72	RispMDV	chr18	+	9383526-9383604	9383573-9383594	ctcctgcccaacaatatcctggtgctgagtgagttgcacacagagactccagcatcagtgattttgttgaggaagggga	tccagcatcagtgattttgttg	424.46
novelMiR_476	Line72	RispMDV	chr5	+	57721815-57721891	57721861-57721881	gctgccgggcgcggtggcgcacgcctgtagtcccagctactcgggaggctgagcccgccggatcgcttgagcccagg	ggctgagcccgccggatcgct	198.85
novelMiR_478	Line72	RispMDV	chr1	+	81297-81375	81344-81365	atgtccagggtggattctgattcccatcccatcaagaaaggtgggatggttccagaacttatgggtgtgatgtctgctg	ggttccagaacttatgggtgtg	2.57
novelMiR_483	Line72	RispMDV	chr8	+	20838204-20838284	20838252-20838274	gctctgtgcagccgtgctggaagggtagggatcacgacgcctctgagtctcaatgatgaagcttctctgactgctgcataa	ctcaatgatgaagcttctctgac	21.675
novelMiR_488	Line72	RispMDV	chr1	-	133461927-133462005	133461937-133461958	gtggagccgggagttggacttaaaaatgacatcagccaactggctcgttggtctaggggtatgattctcgcttagggtg	ttggtctaggggtatgattctc	14.015
novelMiR_49	Line72	RispMDV	chr19	+	7378729-7378807	7378776-7378797	gtcattgagggcagagctgcagcctcacatttcttcttttgttggacttggtggctgcatgctctcagcattcacaaga	ttggtggctgcatgctctcagc	79.0362
novelMiR_5	Line72	RispMDV	chr1	+	79327565-79327645	79327613-79327635	ttgtcttccttgttcctcggggcagagagtacacacccataatgtgcagtagtcgtggccgagtggttaaggcgatggact	gtagtcgtggccgagtggttaag	352.799
novelMiR_507_1	Line72	RispMDV	chr4	+	15131411-15131485	15131456-15131475	gccaagaaggccaatggcatcctggtttgtatcagaaatggtgtggtgagcaggactagagaagtcatcccgccc	gtgagcaggactagagaagt	3.08
novelMiR_52	Line72	RispMDV	chr2	+	108363713-108363793	108363761-108363783	acgctgtgactcaccaataggaagcgtgccccagtagtacaacagggtggggaattagctcaaatggtagagcgctcgctt	ggggaattagctcaaatggtaga	27.8975
novelMiR_530	Line72	RispMDV	chr5	+	3688006-3688086	3688054-3688076	aacactgtttctgatgcaagccaggatgccaggatggatgtgaaggcaatctggctgcgacatctgtcaccccattgattg	atctggctgcgacatctgtcacc	6.32125
novelMiR_535	Line72	RispMDV	chr1	-	77350788-77350866	77350835-77350856	cacatctcatcaccctccctcggctgcagccaccacaagctcctggcttgctgcacactgggaagaggggacagatagg	caccctccctcggctgcagcca	2.4425
novelMiR_54	Line72	RispMDV	chr2	+	115487957-115488037	115488005-115488027	tgcggcgcgccaagcgcgagcgggtggcccgcaacgagctcaaccggctgcggaacctggcccgcgcgcaccgcgccgccg	tgcggaacctggcccgcgcgcac	29.1525
novelMiR_547	Line72	RispMDV	chr4	-	3994707-3994787	3994717-3994739	tgctcacagtcagttttgcaggtttgcatcccagcttgctaaaattgctgtgcaaatccatgcaaaactgactgtggtggt	tgtgcaaatccatgcaaaactga	1553.14
novelMiR_558	Line72	RispMDV	chrZ	+	70596275-70596349	70596285-70596304	ttgggagactctgcagactccgatcacttctactgtgtttcagtgtgaaggggaaccaggtctgctacagtaatt	ctgcagactccgatcacttc	8.675
novelMiR_559	Line72	RispMDV	chr1	+	165879543-165879613	165879586-165879603	ggccgccattttgcagcgtcagtcgggcggcgaggcctccccggcagctgcgcagaggggccgcgctcgcg	gcagctgcgcagaggggc	1.54
novelMiR_56	Line72	RispMDV	chr20	+	9710459-9710537	9710469-9710490	gggcacctcgaggactgtctaacctgagaatggtgaaacatgagggtcaatctcaggttcgtcagcccatgagatgcct	aggactgtctaacctgagaatg	632.44
novelMiR_561	Line72	RispMDV	chr15	+	11206067-11206143	11206113-11206133	ccttctctccctgatggctccgatggtgatggacatcaacccaaagcctctgagaagttgactgaggaggctgtttc	cctctgagaagttgactgagg	2.7
novelMiR_562	Line72	RispMDV	chr17	+	8207749-8207825	8207759-8207779	agcactcagagtgattgatagcctgacattgcttagatataggcttgttgtgttgggctttttaattccccttaagt	gtgattgatagcctgacattg	4.7425
novelMiR_564	Line72	RispMDV	chr18	+	4012255-4012327	4012265-4012283	caacaaaatggccgcggcggcagcagctgtgctcccgaggacggcggcggcggcggcagcggcagcggaggtg	gccgcggcggcagcagctg	2.45
novelMiR_565	Line72	RispMDV	chr1	+	105405987-105406067	105405997-105406019	actggtgaagaagcagaggatatggaactgtctttgacaactgaacacagacattccacatcccctgatggacgtgaatca	aagcagaggatatggaactgtct	1.82
novelMiR_569	Line72	RispMDV	chr25	+	2139765-2139845	2139775-2139797	tgtagctatgctgcatacgagtagaccctttctgactctgcctgtagtcgtaaaggggggacaatgtatgcaacagcaaag	ctgcatacgagtagaccctttct	4.915
novelMiR_571	Line72	RispMDV	chr17	+	10113211-10113291	10113259-10113281	cgccgcgcgtcgcgggcgcttcctgcaggcaccgctctcagtgctggcagcgcctgacggagcgctctgctacgcgcggtc	agcgcctgacggagcgctctgct	2.13
novelMiR_581	Line72	RispMDV	chr9	+	4696139-4696217	4696186-4696207	ctgtcccccgccgaggacgacgtggcggcgctggcgttctccccgcgcctcccgcaccgcctgtacgccgcgcacgggg	cctcccgcaccgcctgtacgcc	1.675
novelMiR_582	Line72	RispMDV	chr1	-	20872674-20872744	20872717-20872734	gcggcacgcggccgttggcgctgggctgcggcgcggcgcgagcggctcggcggccgagggagcctggcgcc	gccgttggcgctgggctg	1.28
novelMiR_588	Line72	RispMDV	chr1	-	194478913-194478991	194478960-194478981	actgctgacaatgccagtggcaactgctgaaccatcagacacgttccagtccgtctccctgttgtgtctgtagaaccat	atgccagtggcaactgctgaac	18.71
novelMiR_596	Line72	RispMDV	chr1	-	162917249-162917325	162917295-162917315	aaggggaatcagagaatcatagaatggcctgggttgaaaaggacctcagtgatcatctactttcaatcccccctgat	agagaatcatagaatggcctg	6.98
novelMiR_597	Line72	RispMDV	chr20	-	10004099-10004179	10004147-10004169	tgtgctctgcttcatcctcctcatcttcgtccttgccttctgcttgtaccgcaggaagaagaggggaggggagcagagcca	ttcatcctcctcatcttcgtcct	3.0825
novelMiR_60	Line72	RispMDV	chr22	+	4649546-4649622	4649592-4649612	cgtggcgggtgtgatggcgccgctgggcgtggggcccgcgcgggcgcccggggtgggcacgctgtacggcacgcagc	cccggggtgggcacgctgtac	6.03
novelMiR_600	Line72	RispMDV	chr27	-	4042313-4042393	4042361-4042383	tccgtgatgcatgactgatagaagctgagacctggggctgcacggagcccacgaggcgtgttggctctgcagggagcagct	atgactgatagaagctgagacct	42.135
novelMiR_601_1	Line72	RispMDV	chr28	-	4923244-4923322	4923254-4923275	gaaggagccctcgtgcggtgcgttggtggtatagtggttagcatagctgccttccaagcagttgacccgggttcgattc	tgccttccaagcagttgacccg	36.355
novelMiR_601_2	Line72	RispMDV	chr3	-	81053707-81053785	81053717-81053738	ggtctttattttggcagctgcgttggtggtatagtggtgagcatagctgccttccaagcagttgacccgggttcgattc	tgccttccaagcagttgacccg	6.29
novelMiR_605	Line72	RispMDV	chr2	-	23147300-23147378	23147310-23147331	ggcttggtggtcgtatgtatgacgtcatttacttggacttttaggagtgacatcatatgtacggctgctaaactgctgc	tgacatcatatgtacggctgct	4.25
novelMiR_61	Line72	RispMDV	chr24	+	3360820-3360898	3360830-3360851	cccctctcaatccctgagaccctaacttgtgatgtttagcttttaaatccacgggttaggctcttgggagctgtgagtt	tccctgagaccctaacttgtga	705.091
novelMiR_62	Line72	RispMDV	chr25	+	2144083-2144161	2144130-2144151	aaaacctggggttgtgcaggctgaggtcagcctcaatgagactgattgaactgccatactctgacacacctggtgcctg	gaactgccatactctgacacac	22.9413
novelMiR_621_1	Line72	RispMDV	chr16	-	615575-615653	615622-615643	gcggcctccccgccgcgcgcggccggcgggacggcgagccggccgtcccgcccgcgccagccgcggcgccggcggttcc	cgccgcgcgcggccggcgggac	10.11
novelMiR_621_2	Line72	RispMDV	chr1	-	101038521-101038599	101038568-101038589	gcggcctccccgccgcgcgcggccggcgggacggcgagccggccgtcccgcccgcgccagccgcggcgccggcggttcc	cgccgcgcgcggccggcgggac	15.25
novelMiR_644	Line72	RispMDV	chr20	+	13293648-13293724	13293694-13293714	caagctccttctcactgcctgccctgagcacaccatcaagcattggtgctcagacacgtcaggaggaggtactgtgc	tgctcagacacgtcaggagga	2.73
novelMiR_645	Line72	RispMDV	chr32	+	8730-8808	8777-8798	gaaggtggggggggggaagggagggaggaaagcatcagttccctgtgcttccctctcccccttccccccccccccccac	cttccctctcccccttcccccc	1.54
novelMiR_65	Line72	RispMDV	chr3	+	5714891-5714965	5714936-5714955	aatgcacgatttacccttaaatgggggatttttgaagagaaaatgcgtgattttggggtgaaaggtggtattttc	cgtgattttggggtgaaagg	2.05
novelMiR_650	Line72	RispMDV	chr1	-	194478912-194478992	194478960-194478982	gactgctgacaatgccagtggcaactgctgaaccatcagacacgttccagtccgtctccctgttgtgtctgtagaaccatg	aatgccagtggcaactgctgaac	26.57
novelMiR_67	Line72	RispMDV	chr3	+	43676612-43676686	43676657-43676676	cccttccggtcacacaggtgaaggtggagcagaagggcgaaagctcgcttgatcttgattttcagtacgaataca	cgcttgatcttgattttcag	13.8837
novelMiR_679	Line72	RispMDV	chr22	+	4649582-4649660	4649629-4649650	cgcgcgggcgcccggggtgggcacgctgtacggcacgcagcggctgccccagcacgcctaccccgggccccccccgggc	cccagcacgcctaccccgggcc	4.25
novelMiR_69_1	Line72	RispMDV	chr3	+	56725729-56725799	56725772-56725789	gctgccgggtgcccccgcgcccccgctttccgccgcggcgggggcgggcgggcgggaggcgcacgccggga	gcgggcgggcgggaggcg	2.005
novelMiR_69_2	Line72	RispMDV	chr5	+	18408583-18408653	18408593-18408610	ctgcggctctgcgggcgggcgggaggcgactaccgcgactaccgcggccaccgctgcctgcccgccgccac	gcgggcgggcgggaggcg	5.65
novelMiR_69_3	Line72	RispMDV	chr1	-	43454959-43455029	43455002-43455019	gcggccgcgggcgggcgggcgggaggcgagtgggcgggaggcgcgctcggctcggccccgccccgcccggc	gcgggcgggcgggaggcg	1.55
novelMiR_69_4	Line72	RispMDV	chr13	-	13663953-13664023	13663996-13664013	cgcagccggggcgggcgggcgggaggcggtcccgctccgctcctctccgctcctctccgcgccgctcagcg	gcgggcgggcgggaggcg	1.68
novelMiR_69_5	Line72	RispMDV	chr3	-	54231164-54231234	54231174-54231191	cgggcaccgcggcctcctgcggtggcgcaggcggcgggagggagcgggcgggcgggaggcgcgggggcccg	gcgggcgggcgggaggcg	2.92
novelMiR_7_1	Line72	RispMDV	chr9	+	3369768-3369848	3369816-3369838	agctaagcagggtcgggcctggttagtacttggatgggagacctcctgggaataccgggtgctgtaggcttttgctgtatt	ggaataccgggtgctgtaggctt	5304.61
novelMiR_7_2	Line72	RispMDV	chr4	+	83757412-83757482	83757422-83757439	gagcgagcgcgggcttctgtctcggagccacgccgcgcggctcctggttgccgacccttcagtgcccacga	gggcttctgtctcggagc	3.015
novelMiR_7_3	Line72	RispMDV	chr19	+	58564-58644	58574-58596	acagtgcctgtgcggttgcagaagaagaagaccggcgcttcacggctttcttcctcttctcttccgccccaggtgactacc	tgcggttgcagaagaagaagacc	65.74
novelMiR_7_4	Line72	RispMDV	chr27	-	4804552-4804624	4804596-4804614	gatcgcggcggcggcggcggcggggggggacctcggggggacgcagctccaaccgccgcccttcgccccccgc	gcggcggcggcgggggggg	3.595
novelMiR_707	Line72	RispMDV	chr3	-	56965040-56965120	56965050-56965072	tttctgtttagcattactgctggaggtgtaatggatgttaacaccgccctccaagaagtgctgaagaccgcacttatccat	ctccaagaagtgctgaagaccgc	6.53
novelMiR_71	Line72	RispMDV	chr3	+	81811330-81811408	81811377-81811398	ccgacgcggctcgaccgcgcgggaagcctcggccgacgagcaaccggcggacgaggcttcccgcgctgtcgtgccgcgc	cggacgaggcttcccgcgctgt	3.98625
novelMiR_73	Line72	RispMDV	chr3	+	110315765-110315843	110315775-110315796	ttcgtggagcagggccacgtccgcgtcgggcccgaggtggtcaccgaccccgcgctgctcgtgccccgcgccatggagg	agggccacgtccgcgtcgggcc	222.296
novelMiR_732	Line72	RispMDV	chr23	+	2080031-2080103	2080041-2080059	caggcgggtggccgcggcggtttgggctgcgcctgtcagcgcggcggcgggatggcggcgctgtacgcctgca	gccgcggcggtttgggctg	1.54
novelMiR_745	Line72	RispMDV	chr3	+	45728214-45728294	45728262-45728284	gaaaatgttgccacggtctgaaggaaaaggttgattgtatctttttcctacatgaagttggcaggacatcatctgaacgag	tacatgaagttggcaggacatca	5.795
novelMiR_76	Line72	RispMDV	chr33	+	1025350-1025428	1025360-1025381	atctgtggtttaggtagtttcatgttgttgggattggcttttagctcggcaacaagaaactgccttaattacgtcagtt	taggtagtttcatgttgttggg	392.212
novelMiR_77	Line72	RispMDV	chr33	+	1093253-1093331	1093263-1093284	cccctatatgtaccctgtagactcgaatttgtgtgagcgtctccgagtcgcaaattcgtctctaggggaatatatgggc	taccctgtagactcgaatttgt	656.76
novelMiR_78	Line72	RispMDV	chr33	+	1171905-1171983	1171952-1171973	gcccgggccgaggttctgtcctacactccggctgtggctatgggcagtcagtgcatcacagaacttggtcccgggagct	tcagtgcatcacagaacttggt	1723.98
novelMiR_786	Line72	RispMDV	chr21	-	1677812-1677886	1677857-1677876	cacagaccgcggtgcagacgagcagagctgcgtctgctgtgctccgctggctctgcagccttggaagtaatttgt	ggtgcagacgagcagagctg	2.61
novelMiR_8_1	Line72	RispMDV	chr1	+	132055527-132055607	132055575-132055597	agctaagcagggtcgggcctggttagtacttggatgggagacctcctgggaataccgggtgctgtaggctttattttttta	ggaataccgggtgctgtaggctt	2779.49
novelMiR_8_2	Line72	RispMDV	chr6	+	8612884-8612964	8612894-8612916	agacctcctgggaataccgggtgctgtaggcttgcccagagaggtggtggagtcaccgagcctggtggtgttcaaagagca	ggaataccgggtgctgtaggctt	2608.88
novelMiR_8_3	Line72	RispMDV	chr9	+	3369768-3369848	3369816-3369838	agctaagcagggtcgggcctggttagtacttggatgggagacctcctgggaataccgggtgctgtaggcttttgctgtatt	ggaataccgggtgctgtaggctt	3232.59
novelMiR_8_4	Line72	RispMDV	chr9	-	942130-942210	942140-942162	gctaagcaggggtcgggcctggttagtacttggatgggagacctcctgggaataccgggtgctgtaggcttttgctcccac	ggaataccgggtgctgtaggctt	2843.43
novelMiR_814	Line72	RispMDV	chr1	+	58263275-58263353	58263322-58263343	agtacaaagtccagcagcttagcttgaatagtcgtctctgacaatttcagctaagctattggactttgcatcaaagtag	cagctaagctattggactttgc	4.15
novelMiR_821	Line72	RispMDV	chr20	+	12272600-12272670	12272643-12272660	cggagcagcggccactgccgagcgggcggctcgctgagtgacagcgcggctcggcgcggcgcagcccgcat	gcgcggctcggcgcggcg	2.565
novelMiR_827	Line72	RispMDV	chrZ	+	70596275-70596349	70596285-70596304	ttgggagactctgcagactccgatcacttctactgtgtttcagtgtgaaggggaaccaggtctgctacagtaatt	ctgcagactccgatcacttc	7.4975
novelMiR_832_1	Line72	RispMDV	chr2	-	74113334-74113414	74113344-74113366	gtggctgtctgtgggtggctgtctgtgggtggctgtctgtgggtggctgtctgtgggtggctgtctgtgggtggctggtct	gtctgtgggtggctgtctgtggg	2.975
novelMiR_832_10	Line72	RispMDV	chr2	-	74116804-74116884	74116814-74116836	gtgggtggctgtctgtgggtggcttctgtgggtggctgtgtggtggctgtctgtgggtggctgtctgtgggtggtgtctgt	gtctgtgggtggctgtctgtggg	3.46
novelMiR_832_11	Line72	RispMDV	chr2	-	74116917-74116997	74116965-74116987	tgtggtggctgtctgtgggtggctgtctgtgggggctgtctgtgggtggctgtctgtgggtggctgtcctgtgggtggctg	gtctgtgggtggctgtctgtggg	3.46
novelMiR_832_12	Line72	RispMDV	chr2	-	74117694-74117774	74117742-74117764	tgtggtggctgtctgtgggtggctgtctgtgggtgggtgtggtggctgtcctgtgggtggctgtctgtgggtggctgtcct	gtctgtgggtggctgtctgtggg	3.46
novelMiR_832_13	Line72	RispMDV	chr2	-	74118466-74118546	74118514-74118536	gtgggtggctgtctgtgggtggctgtctgtgggtgggctgtctgtggtggctgtctgtggtggctgtctgtggtggctgtc	gtctgtgggtggctgtctgtggg	3.46
novelMiR_832_14	Line72	RispMDV	chr2	-	74118756-74118836	74118804-74118826	gtgggtggctgtctgtgggtggctgtctgtgggtggcctgtctgtgggtggctgtctgtgggtggctgtctgtggtggctg	gtctgtgggtggctgtctgtggg	3.46
novelMiR_832_15	Line72	RispMDV	chr2	-	74118878-74118958	74118926-74118948	tgtggtggctgtctgtgggtggctgtctgtgggtggctgtctgggggctgtctgtgggtggctgtctgtgggtggctgtct	gtctgtgggtggctgtctgtggg	3.46
novelMiR_832_16	Line72	RispMDV	chr2	-	74119199-74119279	74119247-74119269	gtgggtggctgtctgtgggtggctgtctgtgggtggctgtcctgtgcggtggctgtctgtgggtggctgtctgtgggtggc	gtctgtgggtggctgtctgtggg	3.46
novelMiR_832_17	Line72	RispMDV	chr2	-	74119267-74119347	74119315-74119337	gtgggtggctgtctgtgggtggctgtctgtgggtggctgtctgtggtggctgtctgtggtggctgtctgtgggtggctgtc	gtctgtgggtggctgtctgtggg	3.46
novelMiR_832_18	Line72	RispMDV	chr2	-	74119365-74119445	74119413-74119435	gtgggtggctgtctgtgggtggctgtctgtgggtgggctgtctgtgggtggctgtctgtgggtggctgtctgtgggtggct	gtctgtgggtggctgtctgtggg	3.46
novelMiR_832_19	Line72	RispMDV	chr2	-	74119882-74119962	74119930-74119952	tgggtgtgctgtctgtgggtggctgtctgtgggtggctggtctgtgggtggctgtctgtgggtggctggtctgtgggtggc	gtctgtgggtggctgtctgtggg	3.46
novelMiR_832_2	Line72	RispMDV	chr2	-	74113466-74113546	74113514-74113536	gtgggtggctgtctgtgggtggctgtctgtgggtggctgtctgtctgggtggctgtctgtgggtggctgtctgtgggtggc	gtctgtgggtggctgtctgtggg	3.46
novelMiR_832_3	Line72	RispMDV	chr2	-	74113733-74113813	74113781-74113803	gtgggtggctgtctgtgggtggctgtctgtgggtggctgtctggtgggtggctgtctgtgggtggctgtctgtgggtggct	gtctgtgggtggctgtctgtggg	3.46
novelMiR_832_4	Line72	RispMDV	chr2	-	74114638-74114718	74114648-74114670	tggctgtctgtgggtggctgtctgtgggtggcttgtctgtgggtggctgtctgtgggtggctgtctgtgggtggctgtctg	gtctgtgggtggctgtctgtggg	3.46
novelMiR_832_5	Line72	RispMDV	chr2	-	74114753-74114833	74114801-74114823	ggttgtggctgtctgtgggtggctgtctgtggggtggctgtctgtgggtggctgtctgtgggtggctgtctggtgggtggg	gtctgtgggtggctgtctgtggg	3.46
novelMiR_832_6	Line72	RispMDV	chr2	-	74115122-74115202	74115170-74115192	gtgggtggctgtctgtgggtggctgtctgtgggtggctgatccgtccctacttgtgatagtgctggttgaccatgcaccca	gtctgtgggtggctgtctgtggg	3.46
novelMiR_832_7	Line72	RispMDV	chr2	-	74115222-74115302	74115270-74115292	cgtggtggctgtctgtgggtggctgtctgtgggtggctgtctgtggtggctgtctgtgggtggctgtctgtggctgtcctg	gtctgtgggtggctgtctgtggg	3.46
novelMiR_832_8	Line72	RispMDV	chr2	-	74115831-74115911	74115879-74115901	gtgggtggctgtctgtgggtggctgtctgtgggtggctgtctgtgctgctgtctctgtctgggtggctgtctgtgggtggc	gtctgtgggtggctgtctgtggg	3.46
novelMiR_832_9	Line72	RispMDV	chr2	-	74116196-74116276	74116244-74116266	tgtggtggctgtctgtgggtggctgtctgtgggtggctggtcgtggctgtctgtgggtggctgtctgtgggtggctgtctg	gtctgtgggtggctgtctgtggg	3.46
novelMiR_833	Line72	RispMDV	chr20	-	681916-681986	681926-681943	ttccggtacggagattttggcgcgcagagcgcagcgcggcgccgtgccggccgtgccgggccgccatgtcc	gtgccggccgtgccgggc	2.695
novelMiR_84	Line72	RispMDV	chr4	+	46643772-46643842	46643815-46643832	atgaacctcaatgctgttcacatcctgacacgccgtgacgagcgctgtcgagctgaggacggccggccccg	gctgtcgagctgaggacg	526.01
novelMiR_85	Line72	RispMDV	chr4	+	54290439-54290517	54290486-54290507	gcgccatcttggggcggcgggcagctgtcagggcggctgtcacggcgcgctgacggaccgctcccgcaggcggcgcgga	cgctgacggaccgctcccgcag	1.79
novelMiR_86	Line72	RispMDV	chr4	+	83757412-83757482	83757422-83757439	gagcgagcgcgggcttctgtctcggagccacgccgcgcggctcctggttgccgacccttcagtgcccacga	gggcttctgtctcggagc	2.9125
novelMiR_87	Line72	RispMDV	chr5	+	85799-85877	85846-85867	ctgggacggggctgggatccaggacctgctgcgggcattggaagtgttttgggtgccagccccgttgcggtgcatcatc	tttgggtgccagccccgttgcg	2.56
novelMiR_88	Line72	RispMDV	chr5	+	2606367-2606437	2606377-2606394	ggtaagggaagtcggcaagccggatccgtaacttcgggataaggattggctatgctaataatgaaggcaaa	gtcggcaagccggatccg	3.98
novelMiR_89	Line72	RispMDV	chr5	+	9733233-9733311	9733243-9733264	ttgtcttaatgccgagactagagtcacgtctggacagtgcctgttgtcccgatgtgctagagtactcgaatagtaacca	gccgagactagagtcacgtctg	43.4888
novelMiR_9	Line72	RispMDV	chr1	+	133682279-133682357	133682326-133682347	acatggggaggttagtgcgcggtaagctagggtgtgagctgacagcacgctagctgctctgcactgactgcccctgtgg	cgctagctgctctgcactgact	45.5513
novelMiR_90	Line72	RispMDV	chr5	+	13116499-13116575	13116509-13116529	ttgcttttggatgcactgttcgtaacctgttagcagtgtaattctgttaacgggttccattccggtgctacatgata	atgcactgttcgtaacctgtt	646.268
novelMiR_92	Line72	RispMDV	chr5	+	18454511-18454589	18454558-18454579	cggggccgagtcagtgggacgggggcgcgcccagccggcaggtgcggctggcgcgcgtccgtcctgggcgtggggaagc	ctggcgcgcgtccgtcctgggc	9.02375
novelMiR_929	Line72	RispMDV	chr23	-	2557566-2557642	2557612-2557632	ccatacccgcctgcatgttaatccaagagctgtggctctgacgtagctgcaggtctccaacaacatgcaagagcaac	ctgcatgttaatccaagagct	1.54
novelMiR_93	Line72	RispMDV	chr5	+	21516901-21516977	21516911-21516931	cttcgcgaatctttttgcggtctgggcttgctgtacataactacctacccgggaagcccttaccccaaaaagcattc	ctttttgcggtctgggcttgc	12.0887
novelMiR_95	Line72	RispMDV	chr5	+	28220536-28220606	28220546-28220563	ccccgcccgccgcccccctcgggcgggccggggccgcaggtgcgccctggggcggcggggggcggcccggg	cgcccccctcgggcgggc	26.31
novelMiR_968	Line72	RispMDV	chr14	-	6179796-6179874	6179843-6179864	aaggctcctgatctcccaatctgcgcggttgcatttgcttgaagtagtgtaactgtcgtaaatggagagagaaaggaaa	atctcccaatctgcgcggttgc	4.3475
novelMiR_97_1	Line72	RispMDV	chr5	+	57721815-57721891	57721861-57721881	gctgccgggcgcggtggcgcacgcctgtagtcccagctactcgggaggctgagcccgccggatcgcttgagcccagg	ggctgagcccgccggatcgct	92.005
novelMiR_97_2	Line72	RispMDV	chr5	-	57827562-57827638	57827572-57827592	gctgccgggcgcggtggcgcacgcctgtagtcccagctactcgggaggctgagcccgccggatcgcttgagcccagg	ggctgagcccgccggatcgct	103.21
