# Supplementary material for: Epigenetic Factor MicroRNAs Likely Mediate Vaccine Protection Efficacy against Lymphomas in Response to Tumor Virus Infection in Chickens through Target Gene Involved Signaling Pathways
Source: Vet Sci. 2024 Mar 22;11(4):139. doi: 10.3390/vetsci11040139 (PMC11053969; doi:10.3390/vetsci11040139)
Supplement: Supplementary file 1 [file vetsci-11-00139-s001.zip › Table S6. GO terms enrichment of target genes predicted for line 63 differentially expressed miRNAs in response to HVT and MDV inoculation.xlsx]

## Sheet: gProfiler_ggallus_12-8-2019_9-5
Source	Term_name	Term_id	Adjusted_p_value	Intersections
GO:MF	molecular_function	GO:0003674	4.69203e-187	AACS,AAK1,AARS2,ABCA1,ABCA8,ABCC4,ABCD3,ABCD4,ABI2,ABLIM3,ACADSB,ACBD5,ACOX3,ACPP,ACSL1,ACVR1B,ACVR2A,ACVRL1,ADAM33,ADAMTS9,ADAMTSL1,ADCY1,ADCY6,ADCY7,ADCY9,ADIPOR2,ADNP,ADRA2B,ADRB1,ADSS,AFF1,AFF2,AFF3,AGGF1,AGPAT5,AHI1,AK3,AKAP11,AKTIP,ALG2,ALPK2,ALPK3,AMOT,AMOTL1,ANGPT1,ANK2,ANK3,ANKFY1,ANKRD13B,ANKRD22,ANKRD50,ANKS6,ANO1,ANO3,ANO5,ANP32A,ANXA11,ANXA7,AP1AR,AP1G1,AP2B1,APC,API5,APLNR,APOLD1,AP…
GO:MF	binding	GO:0005488	7.78916e-132	AAK1,AARS2,ABCA1,ABCA8,ABCC4,ABCD3,ABCD4,ABI2,ABLIM3,ACADSB,ACBD5,ACOX3,ACPP,ACVR1B,ACVR2A,ACVRL1,ADAMTS9,ADCY1,ADCY6,ADCY7,ADCY9,ADIPOR2,ADNP,ADRB1,ADSS,AFF1,AFF2,AFF3,AGGF1,AHI1,AK3,AKAP11,ALG2,ALPK2,ALPK3,AMOT,AMOTL1,ANGPT1,ANK2,ANK3,ANKFY1,ANKRD13B,ANKRD22,ANKRD50,ANKS6,ANO1,ANO3,ANO5,ANP32A,ANXA11,ANXA7,AP1AR,AP1G1,AP2B1,APC,API5,APOLD1,APPL2,ARC,ARFGEF1,ARFGEF2,ARFIP1,ARFIP2,ARHGAP21,ARHGAP…
GO:MF	protein binding	GO:0005515	2.01272e-88	AAK1,ABCA1,ABCD3,ABI2,ABLIM3,ACPP,ACVR2A,ADCY6,ADIPOR2,ADRB1,AGGF1,AHI1,AKAP11,ALG2,AMOT,AMOTL1,ANGPT1,ANK2,ANK3,ANKFY1,ANKRD13B,ANKRD22,ANKRD50,ANKS6,ANO1,ANO3,ANO5,ANP32A,ANXA11,ANXA7,AP1AR,AP1G1,AP2B1,APC,API5,APPL2,ARFGEF1,ARFGEF2,ARFIP1,ARFIP2,ARHGAP21,ARHGAP26,ARHGEF26,ARHGEF37,ARHGEF4,ARMC1,ARMC5,ARPC4,ARRDC3,ARRDC4,ASB4,ASB7,ASH1L,ATAD2,ATG14,ATL2,ATP2B2,ATP6V0A2,ATRX,ATXN1,ATXN1L,AXIN2,B…
GO:MF	ion binding	GO:0043167	1.68813e-33	AAK1,AARS2,ABCA1,ABCA8,ABCC4,ABCD3,ABCD4,ABLIM3,ACADSB,ACBD5,ACOX3,ACVR1B,ACVR2A,ACVRL1,ADAMTS9,ADCY1,ADCY6,ADCY7,ADSS,AK3,ALPK2,ALPK3,ANKFY1,ANXA11,ANXA7,APPL2,ARFIP1,ARFIP2,ARHGAP35,ARIH1,ARIH2,ARL15,ARL8A,ARMC1,ASH1L,ATAD2,ATL2,ATP10A,ATP10B,ATP10D,ATP2B2,ATP2C1,ATP6V1B2,ATP8A1,ATRX,BHMT,BMPR2,C1GALT1,CA10,CA8,CALB1,CALM1,CALN1,CALU,CASR,CBFA2T2,CDC42BPA,CDC42BPB,CDH11,CDK1,CDK12,CDK14,CDK19,C…
GO:MF	organic cyclic compound binding	GO:0097159	2.4415e-27	AAK1,AARS2,ABCA1,ABCA8,ABCC4,ABCD3,ABCD4,ACADSB,ACBD5,ACOX3,ACVR1B,ACVR2A,ACVRL1,ADCY1,ADCY6,ADCY7,ADCY9,ADNP,ADRB1,ADSS,AFF1,AFF2,AFF3,AGGF1,AK3,ALPK2,ALPK3,ARC,ARHGAP35,ARID2,ARID5B,ARL15,ARL8A,ASH1L,ATAD2,ATL2,ATP10A,ATP10B,ATP10D,ATP2B2,ATP2C1,ATP6V1B2,ATP8A1,ATRX,ATXN1,ATXN1L,BACH2,BCL2,BCOR,BEND3,BMPR2,BNC2,CALB1,CASZ1,CBX7,CDC42BPA,CDC42BPB,CDC5L,CDK1,CDK12,CDK14,CDK19,CELF1,CELF2,CERS2,CF…
GO:MF	heterocyclic compound binding	GO:1901363	5.68369e-26	AAK1,AARS2,ABCA1,ABCA8,ABCC4,ABCD3,ABCD4,ACADSB,ACBD5,ACOX3,ACVR1B,ACVR2A,ACVRL1,ADCY1,ADCY6,ADCY7,ADCY9,ADNP,ADSS,AFF1,AFF2,AFF3,AGGF1,AK3,ALPK2,ALPK3,ARC,ARHGAP35,ARID2,ARID5B,ARL15,ARL8A,ASH1L,ATAD2,ATL2,ATP10A,ATP10B,ATP10D,ATP2B2,ATP2C1,ATP6V1B2,ATP8A1,ATRX,ATXN1,ATXN1L,BACH2,BCL2,BCOR,BEND3,BMPR2,BNC2,CASZ1,CBX7,CDC42BPA,CDC42BPB,CDC5L,CDK1,CDK12,CDK14,CDK19,CELF1,CELF2,CERS2,CFTR,CHD9,CIT,…
GO:MF	catalytic activity	GO:0003824	6.98135e-26	AACS,AAK1,AARS2,ABCA1,ABCA8,ABCC4,ABCD3,ABCD4,ACADSB,ACOX3,ACPP,ACSL1,ACVR1B,ACVR2A,ACVRL1,ADAM33,ADAMTS9,ADAMTSL1,ADCY1,ADCY6,ADCY7,ADCY9,ADSS,AGPAT5,AK3,AKTIP,ALG2,ALPK2,ALPK3,ARHGAP35,ARIH1,ARIH2,ASB4,ASH1L,ATAD2,ATL2,ATRX,AZIN1,B3GALNT2,B3GNT5,B4GALT5,B4GALT6,BACE1,BCAT1,BCOR,BHMT,BMPR2,BPGM,C1GALT1,CA10,CA8,CAB39L,CBLL1,CCND2,CCNF,CCNI,CCNJ,CDC42BPA,CDC42BPB,CDK1,CDK12,CDK14,CDK19,CDS1,CDYL2…
GO:MF	enzyme binding	GO:0019899	6.35684e-25	ABCA1,ADCY6,ADRB1,ANGPT1,ANKFY1,AP1G1,ARFGEF1,ARFGEF2,ARHGEF26,ARHGEF37,ARHGEF4,ASB4,ATG14,ATP6V0A2,AXIN2,BCAS3,BCL2,BCOR,BMPR2,CADPS,CAST,CBX1,CCND2,CCNF,CCNI,CCNJ,CDC27,CDC42EP3,CDC42SE2,CDC73,CDK12,CFTR,CLTC,CNST,CPNE3,CREB1,CSRNP2,CUL3,CUL4B,CUL5,CYLD,DAAM2,DCUN1D1,DCUN1D3,DENND1B,DGKI,DHCR24,DOCK10,DOCK3,DOCK5,DPYSL2,DSCAM,EGF,EGR1,ELMO1,ENSA,EZR,F3,FBXL2,FBXO8,FURIN,FZD4,GABARAPL1,GCLM,GPRC…
GO:MF	anion binding	GO:0043168	5.22247e-24	AAK1,AARS2,ABCA1,ABCA8,ABCC4,ABCD3,ABCD4,ACADSB,ACBD5,ACOX3,ACVR1B,ACVR2A,ACVRL1,ADCY1,ADCY6,ADCY7,ADSS,AK3,ALPK2,ALPK3,ANKFY1,ANXA11,ANXA7,APPL2,ARFIP1,ARFIP2,ARHGAP35,ARL15,ARL8A,ATAD2,ATL2,ATP10A,ATP10B,ATP10D,ATP2B2,ATP2C1,ATP6V1B2,ATP8A1,ATRX,BMPR2,CASR,CDC42BPA,CDC42BPB,CDK1,CDK12,CDK14,CDK19,CFTR,CHD9,CHRD,CIT,CLCN5,CLK2,CLK3,CNGA3,CPNE3,CPNE9,CRYZ,CSNK1G1,DDX52,DENND1B,DGKG,DGKI,DHCR24,DH…
GO:MF	catalytic activity, acting on a protein	GO:0140096	2.09333e-21	AAK1,ACVR1B,ACVR2A,ACVRL1,ADAM33,ADAMTS9,ADAMTSL1,AKTIP,ALPK2,ALPK3,ARIH1,ARIH2,ASB4,ASH1L,BACE1,BCOR,BMPR2,C1GALT1,CAB39L,CBLL1,CCND2,CCNF,CCNI,CCNJ,CDC42BPA,CDC42BPB,CDK1,CDK12,CDK14,CDK19,CIT,CLK2,CLK3,CNOT4,CPD,CPNE3,CSNK1G1,CTSB,CTSC,CTSO,CTSS,CUL3,CYLD,DPP10,DPP4,DUSP7,DYRK2,EGLN3,EPHA5,EPHB1,ERBB4,ERP44,EYA1,EYA4,EZH1,F11,F3,FAM105B,FBXL2,FBXL7,FKBP15,FKBP3,FKBP5,FKBP7,FRK,FRMPD2,FURIN,G2E…
GO:MF	transferase activity	GO:0016740	1.01775e-19	AAK1,ACVR1B,ACVR2A,ACVRL1,AGPAT5,AK3,AKTIP,ALG2,ALPK2,ALPK3,ARIH1,ARIH2,ASB4,ASH1L,B3GALNT2,B3GNT5,B4GALT5,B4GALT6,BCAT1,BCOR,BHMT,BMPR2,C1GALT1,CAB39L,CBLL1,CCND2,CCNF,CCNI,CCNJ,CDC42BPA,CDC42BPB,CDK1,CDK12,CDK14,CDK19,CDS1,CERK,CERS2,CHST6,CIT,CLK2,CLK3,CNOT4,COX10,CPNE3,CSGALNACT1,CSNK1G1,CUL3,DGKG,DGKI,DPY19L4,DSEL,DYRK2,ELOVL4,ELOVL5,EPHA5,EPHB1,ERBB4,EZH1,FAM46A,FBXL2,FBXL7,FRK,FUT4,FUT9,G2…
GO:MF	cation binding	GO:0043169	2.85862e-16	AARS2,ABCA1,ABLIM3,ACVR2A,ADAMTS9,ADCY1,ADCY6,ADCY7,ADSS,ANKFY1,ANXA11,ANXA7,ARIH1,ARIH2,ARMC1,ASH1L,ATP10A,ATP10B,ATP10D,ATP8A1,ATRX,BHMT,C1GALT1,CA10,CA8,CALB1,CALM1,CALN1,CALU,CASR,CBFA2T2,CDC42BPA,CDC42BPB,CDH11,CERK,CHN1,CHURC1,CIT,CLIP1,CNOT4,CPD,CPNE9,CRYZ,CYB5B,CYLD,CYP2U1,CYP46A1,DBF4,DCHS1,DDHD1,DGKG,DNAJA2,DRD1,DTNA,DYRK2,EARS2,EDEM3,EFHD1,EGF,EGFLAM,EGLN3,EGR1,ENDOD1,ESR1,ESRRG,ESYT2,…
GO:MF	metal ion binding	GO:0046872	1.84301e-15	AARS2,ABLIM3,ACVR2A,ADAMTS9,ADCY1,ADCY6,ADCY7,ADSS,ANKFY1,ANXA11,ANXA7,ARIH1,ARIH2,ARMC1,ASH1L,ATP10A,ATP10B,ATP10D,ATP8A1,ATRX,BHMT,C1GALT1,CA10,CA8,CALB1,CALM1,CALN1,CALU,CASR,CBFA2T2,CDC42BPA,CDC42BPB,CDH11,CERK,CHN1,CHURC1,CIT,CLIP1,CNOT4,CPD,CPNE9,CRYZ,CYB5B,CYLD,CYP2U1,CYP46A1,DBF4,DCHS1,DDHD1,DGKG,DNAJA2,DTNA,DYRK2,EARS2,EDEM3,EFHD1,EGF,EGFLAM,EGLN3,EGR1,ENDOD1,ESR1,ESRRG,ESYT2,EYA1,EYA4,F…
GO:MF	transporter activity	GO:0005215	2.02724e-15	ABCA1,ABCA8,ABCC4,ABCD3,ABCD4,ANO5,AQP4,AQP9,ATP10A,ATP10B,ATP10D,ATP2B2,ATP2C1,ATP5F1,ATP6V0A2,ATP6V1C1,ATP6V1C2,ATP8A1,BCL2,CACHD1,CACNA2D2,CACNB2,CACNG4,CATSPER2,CFTR,CLCN5,CNGA3,CNNM1,COX10,FABP4,FAM155A,FAM155B,FLVCR1,FLVCR2,GABRA4,GABRB2,GABRG2,GJA1,GJA5,GJC1,GLRA2,GLTP,GRIA3,GRIK3,GRIN2A,GRIN3A,IPO9,JPH1,KCNA4,KCNC1,KCNC4,KCND2,KCNE4,KCNH1,KCNJ2,KCNK10,KCNK2,KCNN3,KCNQ3,KCNQ4,KCNS1,KCNT2,K…
GO:MF	cytoskeletal protein binding	GO:0008092	1.47662e-14	ABLIM3,AP1AR,AP1G1,APC,ARFGEF1,ARPC4,BCAS3,BCCIP,CACNB2,CALD1,CALM1,CAMSAP1,CBX1,CCDC88A,CDH11,CEP350,CFL2,CLIP1,CRMP1,DAAM2,DLG5,DNM1L,DNM3,DPYSL2,DPYSL5,EML1,EML6,ENC1,EPB41,EZR,FBLIM1,FEZ1,FMN1,GABARAPL1,GMFB,HIP1,HNRNPU,HOOK3,IPP,JAKMIP3,JMY,KATNAL1,KCNC1,KIF13B,KIF1B,KIF3A,KIF4A,KIF6,KIRREL,KLHL17,LLGL1,LLGL2,LRPPRC,MACF1,MAP6,MICAL2,MID1,MID2,MYH11,MYH9,MYLIP,MYO5A,MYO5B,MYO6,NDE1,NEBL,OPHN…
GO:MF	transmembrane transporter activity	GO:0022857	2.52064e-14	ABCA1,ABCA8,ABCC4,ABCD3,ABCD4,ANO5,AQP4,AQP9,ATP2B2,ATP2C1,ATP5F1,ATP6V0A2,ATP6V1C1,ATP6V1C2,BCL2,CACHD1,CACNA2D2,CACNB2,CACNG4,CATSPER2,CFTR,CLCN5,CNGA3,CNNM1,COX10,FAM155A,FAM155B,FLVCR1,FLVCR2,GABRA4,GABRB2,GABRG2,GJA1,GJA5,GJC1,GLRA2,GRIA3,GRIK3,GRIN2A,GRIN3A,JPH1,KCNA4,KCNC1,KCNC4,KCND2,KCNE4,KCNH1,KCNJ2,KCNK10,KCNK2,KCNN3,KCNQ3,KCNQ4,KCNS1,KCNT2,KCNV1,LRP6,LRRC8B,NIPA2,NMUR2,NTRK2,ORAI2,PAN…
GO:MF	carbohydrate derivative binding	GO:0097367	2.56651e-14	AAK1,AARS2,ABCA1,ABCA8,ABCC4,ABCD3,ABCD4,ACBD5,ACVR1B,ACVR2A,ACVRL1,ADCY1,ADCY6,ADCY7,ADSS,AK3,ALPK2,ALPK3,ARHGAP35,ARL15,ARL8A,ATAD2,ATL2,ATP10A,ATP10B,ATP10D,ATP2B2,ATP2C1,ATP6V1B2,ATP8A1,ATRX,BMPR2,CDC42BPA,CDC42BPB,CDK1,CDK12,CDK14,CDK19,CFTR,CHD9,CHRD,CIT,CLK2,CLK3,CNGA3,COL2A1,CSNK1G1,CTSB,DDX52,DGKG,DGKI,DHX40,DICER1,DNAJA2,DNM1L,DNM3,DYNC1LI1,DYRK2,EARS2,EGFLAM,EP400,EPHA5,EPHB1,ERBB4,FBN…
GO:MF	small molecule binding	GO:0036094	4.89039e-14	AAK1,AARS2,ABCA1,ABCA8,ABCC4,ABCD3,ABCD4,ACADSB,ACBD5,ACOX3,ACVR1B,ACVR2A,ACVRL1,ADCY1,ADCY6,ADCY7,ADCY9,ADSS,AK3,ALPK2,ALPK3,ARHGAP35,ARL15,ARL8A,ATAD2,ATL2,ATP10A,ATP10B,ATP10D,ATP2B2,ATP2C1,ATP6V1B2,ATP8A1,ATRX,BMPR2,CALB1,CASR,CDC42BPA,CDC42BPB,CDK1,CDK12,CDK14,CDK19,CFTR,CHD9,CIT,CLK2,CLK3,CNGA3,CRYZ,CSNK1G1,DDX52,DGKG,DGKI,DHCR24,DHX40,DICER1,DNAJA2,DNM1L,DNM3,DYNC1LI1,DYRK2,EARS2,EGLN3,EP4…
GO:MF	nucleotide binding	GO:0000166	2.24994e-13	AAK1,AARS2,ABCA1,ABCA8,ABCC4,ABCD3,ABCD4,ACADSB,ACBD5,ACOX3,ACVR1B,ACVR2A,ACVRL1,ADCY1,ADCY6,ADCY7,ADCY9,ADSS,AK3,ALPK2,ALPK3,ARHGAP35,ARL15,ARL8A,ATAD2,ATL2,ATP10A,ATP10B,ATP10D,ATP2B2,ATP2C1,ATP6V1B2,ATP8A1,ATRX,BMPR2,CDC42BPA,CDC42BPB,CDK1,CDK12,CDK14,CDK19,CFTR,CHD9,CIT,CLK2,CLK3,CNGA3,CRYZ,CSNK1G1,DDX52,DGKG,DGKI,DHCR24,DHX40,DICER1,DNAJA2,DNM1L,DNM3,DYNC1LI1,DYRK2,EARS2,EP400,EPHA5,EPHB1,ER…
GO:MF	nucleoside phosphate binding	GO:1901265	2.24994e-13	AAK1,AARS2,ABCA1,ABCA8,ABCC4,ABCD3,ABCD4,ACADSB,ACBD5,ACOX3,ACVR1B,ACVR2A,ACVRL1,ADCY1,ADCY6,ADCY7,ADCY9,ADSS,AK3,ALPK2,ALPK3,ARHGAP35,ARL15,ARL8A,ATAD2,ATL2,ATP10A,ATP10B,ATP10D,ATP2B2,ATP2C1,ATP6V1B2,ATP8A1,ATRX,BMPR2,CDC42BPA,CDC42BPB,CDK1,CDK12,CDK14,CDK19,CFTR,CHD9,CIT,CLK2,CLK3,CNGA3,CRYZ,CSNK1G1,DDX52,DGKG,DGKI,DHCR24,DHX40,DICER1,DNAJA2,DNM1L,DNM3,DYNC1LI1,DYRK2,EARS2,EP400,EPHA5,EPHB1,ER…
GO:MF	phosphotransferase activity, alcohol group as acceptor	GO:0016773	9.57236e-13	AAK1,ACVR1B,ACVR2A,ACVRL1,ALPK2,ALPK3,BMPR2,CAB39L,CCND2,CCNF,CCNI,CCNJ,CDC42BPA,CDC42BPB,CDK1,CDK12,CDK14,CDK19,CERK,CIT,CLK2,CLK3,CPNE3,CSNK1G1,DGKG,DGKI,DYRK2,EPHA5,EPHB1,ERBB4,FRK,GK5,GNE,GSK3B,IPMK,KALRN,KSR2,LRRK1,LYN,MAP2K3,MAP2K4,MAP2K6,MAP3K1,MAP3K13,MAP4K3,MAPK1,MAPK10,MAPK14,MAPK4,MAPK9,MMD2,MYLK,NEK7,NPR1,NRBP1,NRK,NRP2,NTRK2,NUAK1,PAK2,PAN3,PDK3,PFKFB3,PGM2L1,PI4K2A,PIKFYVE,PRKAA1,PR…
GO:MF	protein kinase activity	GO:0004672	1.09424e-12	AAK1,ACVR1B,ACVR2A,ACVRL1,ALPK2,ALPK3,BMPR2,CAB39L,CCND2,CCNF,CCNI,CCNJ,CDC42BPA,CDC42BPB,CDK1,CDK12,CDK14,CDK19,CIT,CLK2,CLK3,CPNE3,CSNK1G1,DYRK2,EPHA5,EPHB1,ERBB4,FRK,GSK3B,KALRN,KSR2,LRRK1,LYN,MAP2K3,MAP2K4,MAP2K6,MAP3K1,MAP3K13,MAP4K3,MAPK1,MAPK10,MAPK14,MAPK4,MAPK9,MMD2,MYLK,NEK7,NPR1,NRBP1,NRK,NRP2,NTRK2,NUAK1,PAK2,PAN3,PDK3,PRKAA1,PRKACB,PRKCA,PRKCE,PRKG1,PSKH1,PTGES3,PTK7,RAF1,RASSF2,RPS6…
GO:MF	purine ribonucleotide binding	GO:0032555	1.57511e-12	AAK1,AARS2,ABCA1,ABCA8,ABCC4,ABCD3,ABCD4,ACBD5,ACVR1B,ACVR2A,ACVRL1,ADCY1,ADCY6,ADCY7,ADSS,AK3,ALPK2,ALPK3,ARHGAP35,ARL15,ARL8A,ATAD2,ATL2,ATP10A,ATP10B,ATP10D,ATP2B2,ATP2C1,ATP6V1B2,ATP8A1,ATRX,BMPR2,CDC42BPA,CDC42BPB,CDK1,CDK12,CDK14,CDK19,CFTR,CHD9,CIT,CLK2,CLK3,CNGA3,CSNK1G1,DDX52,DGKG,DGKI,DHX40,DICER1,DNAJA2,DNM1L,DNM3,DYNC1LI1,DYRK2,EARS2,EP400,EPHA5,EPHB1,ERBB4,FRK,GK5,GNAZ,GPN2,GSK3B,HAR…
GO:MF	ribonucleotide binding	GO:0032553	1.71167e-12	AAK1,AARS2,ABCA1,ABCA8,ABCC4,ABCD3,ABCD4,ACBD5,ACVR1B,ACVR2A,ACVRL1,ADCY1,ADCY6,ADCY7,ADSS,AK3,ALPK2,ALPK3,ARHGAP35,ARL15,ARL8A,ATAD2,ATL2,ATP10A,ATP10B,ATP10D,ATP2B2,ATP2C1,ATP6V1B2,ATP8A1,ATRX,BMPR2,CDC42BPA,CDC42BPB,CDK1,CDK12,CDK14,CDK19,CFTR,CHD9,CIT,CLK2,CLK3,CNGA3,CSNK1G1,DDX52,DGKG,DGKI,DHX40,DICER1,DNAJA2,DNM1L,DNM3,DYNC1LI1,DYRK2,EARS2,EP400,EPHA5,EPHB1,ERBB4,FRK,GK5,GNAZ,GPN2,GSK3B,HAR…
GO:MF	purine nucleotide binding	GO:0017076	2.87218e-12	AAK1,AARS2,ABCA1,ABCA8,ABCC4,ABCD3,ABCD4,ACBD5,ACVR1B,ACVR2A,ACVRL1,ADCY1,ADCY6,ADCY7,ADSS,AK3,ALPK2,ALPK3,ARHGAP35,ARL15,ARL8A,ATAD2,ATL2,ATP10A,ATP10B,ATP10D,ATP2B2,ATP2C1,ATP6V1B2,ATP8A1,ATRX,BMPR2,CDC42BPA,CDC42BPB,CDK1,CDK12,CDK14,CDK19,CFTR,CHD9,CIT,CLK2,CLK3,CNGA3,CSNK1G1,DDX52,DGKG,DGKI,DHX40,DICER1,DNAJA2,DNM1L,DNM3,DYNC1LI1,DYRK2,EARS2,EP400,EPHA5,EPHB1,ERBB4,FRK,GK5,GNAZ,GPN2,GSK3B,HAR…
GO:MF	kinase activity	GO:0016301	4.97976e-12	AAK1,ACVR1B,ACVR2A,ACVRL1,AK3,ALPK2,ALPK3,BMPR2,CAB39L,CCND2,CCNF,CCNI,CCNJ,CDC42BPA,CDC42BPB,CDK1,CDK12,CDK14,CDK19,CERK,CIT,CLK2,CLK3,CPNE3,CSNK1G1,DGKG,DGKI,DYRK2,EPHA5,EPHB1,ERBB4,FRK,GK5,GNE,GSK3B,IP6K1,IPMK,ITPKB,KALRN,KSR2,LRRK1,LYN,MAP2K3,MAP2K4,MAP2K6,MAP3K1,MAP3K13,MAP4K3,MAPK1,MAPK10,MAPK14,MAPK4,MAPK9,MMD2,MYLK,NEK7,NPR1,NRBP1,NRK,NRP2,NTRK2,NUAK1,PAK2,PAN3,PDK3,PFKFB3,PGK1,PGM2L1,PI4…
GO:MF	purine ribonucleoside triphosphate binding	GO:0035639	9.90426e-12	AAK1,AARS2,ABCA1,ABCA8,ABCC4,ABCD3,ABCD4,ACVR1B,ACVR2A,ACVRL1,ADCY1,ADCY6,ADCY7,ADSS,AK3,ALPK2,ALPK3,ARHGAP35,ARL15,ARL8A,ATAD2,ATL2,ATP10A,ATP10B,ATP10D,ATP2B2,ATP2C1,ATP6V1B2,ATP8A1,ATRX,BMPR2,CDC42BPA,CDC42BPB,CDK1,CDK12,CDK14,CDK19,CFTR,CHD9,CIT,CLK2,CLK3,CSNK1G1,DDX52,DGKG,DGKI,DHX40,DICER1,DNAJA2,DNM1L,DNM3,DYNC1LI1,DYRK2,EARS2,EP400,EPHA5,EPHB1,ERBB4,FRK,GK5,GNAZ,GPN2,GSK3B,HARS,HNRNPU,HSP…
GO:MF	molecular function regulator	GO:0098772	3.07466e-11	ADRB1,ARFGEF1,ARFGEF2,ARHGAP21,ARHGAP26,ARHGAP35,ARHGEF26,ARHGEF37,ARHGEF4,AZIN1,BCAS3,BCCIP,BCL2,CACNG4,CAST,CCL20,CCND2,CCNF,CCNI,CCNJ,CCNL1,CCNT2,CFTR,CHN1,CSF1,CTSC,CXCL12,DBF4,DCP1A,DENND1B,DGKI,DKK3,DNAJA2,DNAJB2,DNAJB6,DNAJC15,DOCK10,DOCK3,DOCK5,EGF,EIF5,ELMO1,ELMOD2,ELMOD3,ENSA,FBXO8,FGF18,FGF19,FGF23,FGF6,FURIN,GCLM,GDF11,GDF2,GHR,GIT2,GMFB,GNRH1,GPD1L,GPRC5B,IGF1,IL13,INHBA,IQGAP1,ITIH5…
GO:MF	protein serine/threonine kinase activity	GO:0004674	7.84006e-11	AAK1,ACVR1B,ACVR2A,ACVRL1,ALPK2,ALPK3,BMPR2,CAB39L,CDC42BPA,CDC42BPB,CDK1,CDK12,CDK14,CDK19,CIT,CLK3,CPNE3,CSNK1G1,DYRK2,GSK3B,MAP2K3,MAP2K4,MAP2K6,MAP3K1,MAP3K13,MAP4K3,MAPK1,MAPK10,MAPK14,MAPK4,MAPK9,MYLK,NEK7,NUAK1,PAK2,PRKAA1,PRKACB,PRKCA,PRKCE,PRKG1,PSKH1,PTGES3,RAF1,RPS6KA3,RPS6KA6,SIK2,SIK3,SMG1,SNRK,STK24,STK3,STK32B,STK35,STK38,STK4,TAOK1,TGFBR2,TGFBR3,TLK1,TLK2,TRPM6,UHMK1,VRK2
GO:MF	nucleic acid binding	GO:0003676	1.2681e-10	AARS2,ADNP,AFF1,AFF2,AFF3,AGGF1,ARC,ARHGAP35,ARID2,ARID5B,ASH1L,ATXN1,ATXN1L,BACH2,BCL2,BCOR,BEND3,BNC2,CASZ1,CBX7,CDC5L,CELF1,CELF2,CERS2,CNOT4,CNP,CPEB1,CPEB2,CPNE9,CREB1,CREB3L2,CRYZ,CSRNP2,CSRNP3,CUL4B,CUX1,DBF4,DDX52,DGCR8,DHX40,DICER1,DLX1,DMRTA2,DNAJB6,E2F3,E2F5,E2F8,EARS2,EEPD1,EGR1,EHF,EIF1AX,EIF2S1,EIF4E3,EIF5,ELAVL2,ELF1,ELK4,ENDOD1,ERBB4,ERI1,ESR1,ESRP2,ESRRG,ETF1,ETV5,EYA1,FMR1,FOXF2…
GO:MF	adenyl ribonucleotide binding	GO:0032559	3.36985e-10	AAK1,AARS2,ABCA1,ABCA8,ABCC4,ABCD3,ABCD4,ACBD5,ACVR1B,ACVR2A,ACVRL1,ADCY1,ADCY6,ADCY7,AK3,ALPK2,ALPK3,ATAD2,ATP10A,ATP10B,ATP10D,ATP2B2,ATP2C1,ATP6V1B2,ATP8A1,ATRX,BMPR2,CDC42BPA,CDC42BPB,CDK1,CDK12,CDK14,CDK19,CFTR,CHD9,CIT,CLK2,CLK3,CSNK1G1,DDX52,DGKG,DGKI,DHX40,DICER1,DNAJA2,DYNC1LI1,DYRK2,EARS2,EP400,EPHA5,EPHB1,ERBB4,FRK,GK5,GSK3B,HARS,HNRNPU,HSPA13,HYOU1,KALRN,KATNAL1,KIF13B,KIF1B,KIF3A,KIF…
GO:MF	adenyl nucleotide binding	GO:0030554	4.74541e-10	AAK1,AARS2,ABCA1,ABCA8,ABCC4,ABCD3,ABCD4,ACBD5,ACVR1B,ACVR2A,ACVRL1,ADCY1,ADCY6,ADCY7,AK3,ALPK2,ALPK3,ATAD2,ATP10A,ATP10B,ATP10D,ATP2B2,ATP2C1,ATP6V1B2,ATP8A1,ATRX,BMPR2,CDC42BPA,CDC42BPB,CDK1,CDK12,CDK14,CDK19,CFTR,CHD9,CIT,CLK2,CLK3,CSNK1G1,DDX52,DGKG,DGKI,DHX40,DICER1,DNAJA2,DYNC1LI1,DYRK2,EARS2,EP400,EPHA5,EPHB1,ERBB4,FRK,GK5,GSK3B,HARS,HNRNPU,HSPA13,HYOU1,KALRN,KATNAL1,KIF13B,KIF1B,KIF3A,KIF…
GO:MF	transcription regulator activity	GO:0140110	4.84952e-10	AFF1,AFF3,ARHGAP35,ARID5B,BACH2,BCL9L,BCOR,CBFA2T2,CDYL2,CREB1,CREB3L2,CREBL2,CSRNP2,CSRNP3,DMRTA2,E2F3,E2F5,E2F8,EGR1,EHF,ELF1,ELK4,ESR1,ESRRG,ETV5,FOXF2,FOXJ2,FOXN3,GATA2,GATA5,GLIS2,GMEB2,GPBP1,HLF,HNRNPU,HOXC13,HOXD9,ID2,IKZF1,JMY,KAT2B,KAT7,KDM5A,KLF10,KLF11,KLF12,KLF15,KLF6,KLF9,L3MBTL3,LMCD1,LMX1B,MAFF,MED1,MED13L,MED18,MEIS2,MGA,MTF1,MYBL1,NCOA1,NEUROD1,NFAT5,NKX2-3,NPAS2,NR1D2,NR3C2,ONEC…
GO:MF	transferase activity, transferring phosphorus-containing groups	GO:0016772	5.61484e-10	AAK1,ACVR1B,ACVR2A,ACVRL1,AK3,ALPK2,ALPK3,BMPR2,CAB39L,CCND2,CCNF,CCNI,CCNJ,CDC42BPA,CDC42BPB,CDK1,CDK12,CDK14,CDK19,CDS1,CERK,CIT,CLK2,CLK3,CPNE3,CSNK1G1,DGKG,DGKI,DYRK2,EPHA5,EPHB1,ERBB4,FAM46A,FRK,GK5,GNE,GSK3B,IP6K1,IPMK,ITPKB,KALRN,KSR2,LRRK1,LYN,MAP2K3,MAP2K4,MAP2K6,MAP3K1,MAP3K13,MAP4K3,MAPK1,MAPK10,MAPK14,MAPK4,MAPK9,MMD2,MYLK,NEK7,NPR1,NRBP1,NRK,NRP2,NTRK2,NUAK1,PAK2,PAN3,PAPD7,PAPOLA,PC…
GO:MF	ATP binding	GO:0005524	7.93336e-10	AAK1,AARS2,ABCA1,ABCA8,ABCC4,ABCD3,ABCD4,ACVR1B,ACVR2A,ACVRL1,ADCY1,ADCY6,ADCY7,AK3,ALPK2,ALPK3,ATAD2,ATP10A,ATP10B,ATP10D,ATP2B2,ATP2C1,ATP6V1B2,ATP8A1,ATRX,BMPR2,CDC42BPA,CDC42BPB,CDK1,CDK12,CDK14,CDK19,CFTR,CHD9,CIT,CLK2,CLK3,CSNK1G1,DDX52,DGKG,DGKI,DHX40,DICER1,DNAJA2,DYNC1LI1,DYRK2,EARS2,EP400,EPHA5,EPHB1,ERBB4,FRK,GK5,GSK3B,HARS,HNRNPU,HSPA13,HYOU1,KALRN,KATNAL1,KIF13B,KIF1B,KIF3A,KIF4A,KIF…
GO:MF	ion transmembrane transporter activity	GO:0015075	1.12434e-09	ANO5,ATP2B2,ATP2C1,ATP5F1,ATP6V0A2,ATP6V1C1,ATP6V1C2,CACHD1,CACNA2D2,CACNB2,CACNG4,CATSPER2,CFTR,CLCN5,CNGA3,COX10,FAM155A,FAM155B,GABRA4,GABRB2,GABRG2,GJC1,GLRA2,GRIA3,GRIK3,GRIN2A,GRIN3A,JPH1,KCNA4,KCNC1,KCNC4,KCND2,KCNE4,KCNH1,KCNJ2,KCNK10,KCNK2,KCNN3,KCNQ3,KCNQ4,KCNS1,KCNT2,KCNV1,LRRC8B,NIPA2,NMUR2,NTRK2,ORAI2,PANX1,PKD2,RHBG,SCN2A,SCN3A,SCN4B,SCN8A,SLC11A2,SLC16A1,SLC16A10,SLC16A2,SLC17A6,SL…
GO:MF	inorganic molecular entity transmembrane transporter activity	GO:0015318	1.19093e-09	ANO5,AQP4,AQP9,ATP2B2,ATP2C1,ATP5F1,ATP6V0A2,ATP6V1C1,ATP6V1C2,CACHD1,CACNA2D2,CACNB2,CACNG4,CATSPER2,CFTR,CLCN5,CNGA3,COX10,FAM155A,FAM155B,GABRA4,GABRB2,GABRG2,GJC1,GLRA2,GRIA3,GRIK3,GRIN2A,GRIN3A,JPH1,KCNA4,KCNC1,KCNC4,KCND2,KCNE4,KCNH1,KCNJ2,KCNK10,KCNK2,KCNN3,KCNQ3,KCNQ4,KCNS1,KCNT2,KCNV1,LRRC8B,NIPA2,NMUR2,ORAI2,PANX1,PKD2,SCN2A,SCN3A,SCN4B,SCN8A,SLC11A2,SLC16A1,SLC16A10,SLC16A2,SLC17A6,SLC…
GO:MF	DNA-binding transcription factor activity	GO:0003700	1.94783e-09	AFF1,AFF3,ARHGAP35,BACH2,CBFA2T2,CREB1,CREB3L2,CREBL2,CSRNP2,CSRNP3,DMRTA2,E2F3,E2F5,E2F8,EGR1,EHF,ELF1,ELK4,ESR1,ESRRG,ETV5,FOXF2,FOXJ2,FOXN3,GATA2,GATA5,GLIS2,GPBP1,HLF,HOXC13,HOXD9,ID2,IKZF1,KAT7,KDM5A,KLF10,KLF11,KLF12,KLF15,KLF6,KLF9,L3MBTL3,LMX1B,MAFF,MEIS2,MGA,MTF1,MYBL1,NEUROD1,NFAT5,NKX2-3,NPAS2,NR1D2,NR3C2,ONECUT2,PASD1,PAX5,PAX9,PBX1,PGR,PKNOX1,PLAG1,PLAGL2,POU2F1,PPARA,PTF1A,PURG,RCOR…
GO:MF	GTPase binding	GO:0051020	2.42996e-09	ABCA1,ADRB1,ANKFY1,AP1G1,ARFGEF1,ARFGEF2,ARHGEF26,ARHGEF37,ARHGEF4,ATG14,CDC42EP3,CDC42SE2,DAAM2,DENND1B,DGKI,DOCK10,DOCK3,DOCK5,EGF,ELMO1,FBXO8,GCLM,IPO7,IPO9,IQGAP1,ITSN1,KALRN,LLGL1,LLGL2,MICAL3,MYO5A,PAK2,PARD6B,PEX5L,RAB11FIP1,RAB11FIP4,RAB3GAP2,RAB3IL1,RAF1,RALBP1,RALGPS1,RAPGEF2,RAPGEF6,RAPGEFL1,RGL1,RILPL1,RIMS1,RIMS3,RUNDC1,SBF2,SPATA13,SRGAP1,SRGAP2,STXBP5,STXBP5L,TBC1D13,TBC1D22A,TBC1D…
GO:MF	drug binding	GO:0008144	2.43622e-09	AAK1,AARS2,ABCA1,ABCA8,ABCC4,ABCD3,ABCD4,ACVR1B,ACVR2A,ACVRL1,ADCY1,ADCY6,ADCY7,AK3,ALPK2,ALPK3,ATAD2,ATP10A,ATP10B,ATP10D,ATP2B2,ATP2C1,ATP6V1B2,ATP8A1,ATRX,BMPR2,CDC42BPA,CDC42BPB,CDK1,CDK12,CDK14,CDK19,CFTR,CHD9,CIT,CLK2,CLK3,CSNK1G1,DDX52,DGKG,DGKI,DHX40,DICER1,DNAJA2,DRD1,DYNC1LI1,DYRK2,EARS2,EP400,EPHA5,EPHB1,ERBB4,FBN1,FKBP5,FRK,GK5,GLRA2,GOT2,GRIN3A,GSK3B,HARS,HNRNPU,HSPA13,HYOU1,KALRN,KA…
GO:MF	lipid binding	GO:0008289	2.97081e-09	ABCA1,ACBD5,ACOX3,ANKFY1,ANXA11,ANXA7,APOLD1,APPL2,ARFIP1,ARFIP2,ARHGAP35,CALB1,CPNE3,CPNE9,DENND1B,ESR1,ESRRG,ESYT2,F3,FABP4,GLTP,HIP1,IQGAP1,JAG1,KCNJ2,LDLRAP1,LPAR1,LPAR4,MAPKAP1,MPPE1,NF1,NR3C2,NUP35,OPHN1,OSBP2,OSBPL11,OSBPL7,PAQR8,PARD3B,PCYT1B,PFN2,PGR,PPARA,PROM2,RAPGEF2,RBP1,RORA,SAP30L,SBF2,SESTD1,SH3GL2,SH3GLB1,SNX10,SNX11,SNX18,SNX27,SNX3,SNX33,STARD3,SYT11,SYT13,SYT15,SYT4,SYT9,TEX2,…
GO:MF	DNA binding	GO:0003677	5.46551e-09	ADNP,AFF1,AFF3,ARHGAP35,ARID2,ARID5B,ASH1L,BACH2,BCL2,BCOR,BEND3,BNC2,CDC5L,CERS2,CREB1,CREB3L2,CSRNP2,CSRNP3,CUL4B,CUX1,DICER1,DLX1,DMRTA2,DNAJB6,E2F3,E2F5,E2F8,EEPD1,EGR1,EHF,ELF1,ELK4,ERBB4,ESR1,ESRRG,ETV5,FOXF2,FOXJ2,FOXN3,GATA2,GATA5,GLIS2,GMEB2,H2AFJ,HDX,HLF,HNRNPK,HNRNPU,HOXC13,HOXD9,IKZF1,KAT2B,KAT7,KDM1B,KDM2B,KDM5A,KLF10,KLF11,KLF15,KLF6,LCOR,LCORL,LIN9,LMX1B,LRPPRC,MAFF,MECP2,MED1,MEIS…
GO:MF	DNA-binding transcription factor activity, RNA polymerase II-specific	GO:0000981	7.92119e-09	ARHGAP35,CREB1,CREB3L2,CSRNP2,CSRNP3,E2F3,E2F5,E2F8,EGR1,EHF,ELF1,ELK4,ESRRG,ETV5,FOXF2,FOXJ2,GATA2,GATA5,GLIS2,HLF,HOXC13,HOXD9,KLF10,KLF11,KLF12,KLF15,KLF6,KLF9,LMX1B,MEIS2,MGA,MTF1,MYBL1,NEUROD1,NFAT5,NR1D2,ONECUT2,PAX5,PAX9,PBX1,PGR,PKNOX1,PLAGL2,POU2F1,PPARA,PTF1A,PURG,RCOR1,RORA,RORB,RREB1,RUNX1,RUNX2,SIM1,SIM2,SIRT1,SIX4,SOX21,SOX6,SOX9,SP4,SRF,ST18,TBR1,TBX18,TBX2,TBX3,TCF12,THRB,VAX1,VDR…
GO:MF	cation transmembrane transporter activity	GO:0008324	1.27271e-07	ATP2B2,ATP2C1,ATP5F1,ATP6V0A2,ATP6V1C1,ATP6V1C2,CACHD1,CACNA2D2,CACNB2,CACNG4,CATSPER2,CLCN5,CNGA3,COX10,FAM155A,FAM155B,GRIA3,GRIK3,GRIN2A,GRIN3A,JPH1,KCNA4,KCNC1,KCNC4,KCND2,KCNE4,KCNH1,KCNJ2,KCNK10,KCNK2,KCNN3,KCNQ3,KCNQ4,KCNS1,KCNT2,KCNV1,NIPA2,ORAI2,PANX1,PKD2,RHBG,SCN2A,SCN3A,SCN4B,SCN8A,SLC11A2,SLC1A2,SLC23A2,SLC24A3,SLC24A4,SLC25A15,SLC25A38,SLC2A12,SLC30A7,SLC31A2,SLC38A1,SLC38A3,SLC39A1…
GO:MF	small GTPase binding	GO:0031267	5.01664e-07	ABCA1,ADRB1,ANKFY1,AP1G1,ARHGEF26,ARHGEF37,ARHGEF4,CDC42EP3,CDC42SE2,DAAM2,DENND1B,DGKI,EGF,IPO7,IPO9,IQGAP1,ITSN1,KALRN,LLGL1,LLGL2,MICAL3,MYO5A,PAK2,PARD6B,PEX5L,RAB11FIP1,RAB11FIP4,RAB3GAP2,RAF1,RALBP1,RAPGEF2,RGL1,RILPL1,RIMS1,RIMS3,RUNDC1,SBF2,SPATA13,SRGAP1,SRGAP2,STXBP5,STXBP5L,TBC1D13,TBC1D22A,TBC1D30,TBC1D5,TBC1D8,TNPO1,USP6NL,VAV2,WDR44
GO:MF	channel activity	GO:0015267	5.86662e-07	ANO5,AQP4,AQP9,BCL2,CACHD1,CACNA2D2,CACNB2,CACNG4,CATSPER2,CFTR,CLCN5,CNGA3,FAM155A,FAM155B,GABRA4,GABRB2,GABRG2,GJA5,GJC1,GLRA2,GRIA3,GRIK3,GRIN2A,GRIN3A,JPH1,KCNA4,KCNC1,KCNC4,KCND2,KCNE4,KCNH1,KCNJ2,KCNK10,KCNK2,KCNN3,KCNQ3,KCNQ4,KCNS1,KCNT2,KCNV1,LRRC8B,NMUR2,NTRK2,ORAI2,PANX1,PKD2,SCN2A,SCN3A,SCN4B,SCN8A,SLC24A3,SLC24A4,SLC26A9,TMEM37,TPCN1,TRPC4,TRPC6,TRPM6
GO:MF	passive transmembrane transporter activity	GO:0022803	5.86662e-07	ANO5,AQP4,AQP9,BCL2,CACHD1,CACNA2D2,CACNB2,CACNG4,CATSPER2,CFTR,CLCN5,CNGA3,FAM155A,FAM155B,GABRA4,GABRB2,GABRG2,GJA5,GJC1,GLRA2,GRIA3,GRIK3,GRIN2A,GRIN3A,JPH1,KCNA4,KCNC1,KCNC4,KCND2,KCNE4,KCNH1,KCNJ2,KCNK10,KCNK2,KCNN3,KCNQ3,KCNQ4,KCNS1,KCNT2,KCNV1,LRRC8B,NMUR2,NTRK2,ORAI2,PANX1,PKD2,SCN2A,SCN3A,SCN4B,SCN8A,SLC24A3,SLC24A4,SLC26A9,TMEM37,TPCN1,TRPC4,TRPC6,TRPM6
GO:MF	phospholipid binding	GO:0005543	8.37603e-07	ABCA1,ANKFY1,ANXA11,ANXA7,APPL2,ARFIP1,ARFIP2,ARHGAP35,CPNE3,CPNE9,DENND1B,ESYT2,F3,GLTP,HIP1,IQGAP1,JAG1,KCNJ2,LDLRAP1,LPAR1,LPAR4,MAPKAP1,MPPE1,NF1,NUP35,OPHN1,PARD3B,PCYT1B,PFN2,RAPGEF2,SAP30L,SBF2,SESTD1,SNX10,SNX11,SNX18,SNX27,SNX3,SNX33,SYT11,SYT13,SYT15,SYT4,SYT9,THBS1,TPCN1,TWF1,UNC13B,ZCCHC2,ZFYVE16,ZFYVE9
GO:MF	metal ion transmembrane transporter activity	GO:0046873	1.64538e-06	ATP2B2,ATP2C1,CACHD1,CACNA2D2,CACNB2,CACNG4,CATSPER2,FAM155A,FAM155B,GRIK3,GRIN2A,GRIN3A,JPH1,KCNA4,KCNC1,KCNC4,KCND2,KCNE4,KCNH1,KCNJ2,KCNK10,KCNK2,KCNN3,KCNQ3,KCNQ4,KCNS1,KCNT2,KCNV1,NIPA2,ORAI2,PANX1,PKD2,SCN2A,SCN3A,SCN4B,SCN8A,SLC11A2,SLC1A2,SLC23A2,SLC24A3,SLC24A4,SLC31A2,SLC39A11,SLC4A4,SLC4A7,SLC5A7,SLC6A1,SLC8A1,SLC8A3,SLC9A1,SLC9A2,TMEM37,TPCN1,TRPC4,TRPC6
GO:MF	phosphoric ester hydrolase activity	GO:0042578	1.76712e-06	ACPP,CNP,CTDSP1,DUSP7,ENPP6,EYA1,EYA4,FRMPD2,GPCPD1,GPLD1,HDHD2,IMPAD1,MPPE1,NT5C2,OCRL,PDE11A,PDE1A,PDE1C,PDE3B,PDE4D,PDE5A,PDE8A,PDE8B,PFKFB3,PHOSPHO1,PLCL1,PLCXD3,PPM1A,PPM1E,PPM1F,PPP1CB,PPP2R2A,PPP3CA,PPP3R1,PRKAR1A,PTEN,PTP4A1,PTP4A2,PTPMT1,PTPN2,PTPN21,PTPN7,PTPRB,PTPRD,PTPRJ,PTPRM,PTPRN2,PTPRT,RNGTT,SSH2,TMEM55A
GO:MF	regulatory region nucleic acid binding	GO:0001067	2.77739e-06	ARHGAP35,ARID5B,BACH2,BCOR,CREB1,CREB3L2,CUX1,DLX1,E2F3,E2F8,EGR1,EHF,ELF1,ELK4,ERBB4,ESRRG,ETV5,FOXF2,FOXJ2,GATA2,GATA5,GLIS2,GMEB2,HLF,HNRNPU,HOXD9,IKZF1,KAT2B,KAT7,KDM2B,KDM5A,KLF10,KLF11,KLF15,KLF6,LMX1B,MAFF,MED1,MEIS2,MGA,MTF1,MYBL1,NEUROD1,NFAT5,NFYB,NKX2-3,NONO,NR1D2,ONECUT2,PAX5,PAX9,PBX1,PGR,POU2AF1,POU2F1,PPARA,PTF1A,PURG,RAD23B,RCOR1,RCOR3,RFX4,RORB,RREB1,RUNX2,SIRT1,SIX4,SMAD5,SOX21,…
GO:MF	transcription regulatory region DNA binding	GO:0044212	2.77739e-06	ARHGAP35,ARID5B,BACH2,BCOR,CREB1,CREB3L2,CUX1,DLX1,E2F3,E2F8,EGR1,EHF,ELF1,ELK4,ERBB4,ESRRG,ETV5,FOXF2,FOXJ2,GATA2,GATA5,GLIS2,GMEB2,HLF,HNRNPU,HOXD9,IKZF1,KAT2B,KAT7,KDM2B,KDM5A,KLF10,KLF11,KLF15,KLF6,LMX1B,MAFF,MED1,MEIS2,MGA,MTF1,MYBL1,NEUROD1,NFAT5,NFYB,NKX2-3,NONO,NR1D2,ONECUT2,PAX5,PAX9,PBX1,PGR,POU2AF1,POU2F1,PPARA,PTF1A,PURG,RAD23B,RCOR1,RCOR3,RFX4,RORB,RREB1,RUNX2,SIRT1,SIX4,SMAD5,SOX21,…
GO:MF	signaling receptor binding	GO:0005102	3.38684e-06	AAK1,ABCA1,ADRB1,ANGPT1,ANXA7,ARRDC3,BCAS3,BRE,CADM1,CCL20,CHN1,COL2A1,CPNE3,CSF1,CUL3,CXCL12,DKK3,DSCAM,EFNA5,EFNB2,EGF,ENSA,ERBB4,FABP4,FBN1,FGF18,FGF19,FGF23,FGF6,FRK,FZD1,GABARAPL1,GDF11,GDF2,GHR,GMFB,GNAZ,GNRH1,HIF1AN,IGF1,IL13,IL6R,INHBA,IRS1,ITGB8,JAG1,KL,LDLRAP1,LIFR,LRP4,LRP6,MAGI2,MED1,MYH9,NCOA1,NECAB2,NLGN4X,NOV,NSF,OGN,PADI2,PANX1,PDGFC,PDGFD,PKD2,PLCL1,RAB8B,RALA,RAPGEF2,RELN,RSPO2,…
GO:MF	RNA polymerase II regulatory region sequence-specific DNA binding	GO:0000977	3.73368e-06	ARHGAP35,BACH2,BCOR,CREB1,CREB3L2,CUX1,DLX1,E2F3,E2F8,EGR1,EHF,ELF1,ELK4,ESRRG,ETV5,FOXF2,FOXJ2,GATA2,GATA5,GLIS2,GMEB2,HLF,HNRNPU,HOXD9,KAT2B,KDM2B,KLF10,KLF15,KLF6,LMX1B,MAFF,MED1,MEIS2,MGA,MTF1,MYBL1,NEUROD1,NFAT5,NFYB,NKX2-3,NONO,NR1D2,ONECUT2,PAX5,PAX9,PBX1,PGR,POU2AF1,POU2F1,PPARA,PTF1A,PURG,RAD23B,RFX4,RORB,RREB1,RUNX2,SIRT1,SIX4,SMAD5,SOX21,SOX6,SOX9,SRF,ST18,TBR1,TBX18,TBX2,TBX3,TCF12,TC…
GO:MF	sequence-specific DNA binding	GO:0043565	3.73489e-06	ARHGAP35,BACH2,BCL2,BCOR,BEND3,CREB1,CREB3L2,CSRNP2,CSRNP3,CUX1,DLX1,DMRTA2,E2F3,E2F5,E2F8,EGR1,EHF,ELF1,ELK4,ESR1,ESRRG,ETV5,FOXF2,FOXJ2,FOXN3,GATA2,GATA5,GLIS2,GMEB2,HLF,HNRNPU,HOXC13,HOXD9,KAT2B,KAT7,KDM2B,KLF10,KLF15,KLF6,LMX1B,MAFF,MED1,MEIS2,MGA,MTF1,MYBL1,NEUROD1,NFAT5,NFYB,NKX2-3,NONO,NR1D2,NR3C2,ONECUT2,ORC3,PAX5,PAX6,PAX9,PBX1,PGR,PKNOX1,PLAGL2,POU2AF1,POU2F1,PPARA,PTF1A,PURG,RAD23B,RER…
GO:MF	Ras GTPase binding	GO:0017016	3.85041e-06	ADRB1,ANKFY1,AP1G1,ARHGEF26,ARHGEF37,ARHGEF4,CDC42EP3,CDC42SE2,DAAM2,DENND1B,DGKI,EGF,IPO7,IPO9,IQGAP1,ITSN1,KALRN,LLGL1,LLGL2,MICAL3,MYO5A,PAK2,PARD6B,RAB11FIP1,RAB11FIP4,RAB3GAP2,RAF1,RALBP1,RAPGEF2,RGL1,RIMS1,RIMS3,RUNDC1,SBF2,SPATA13,SRGAP1,SRGAP2,STXBP5,STXBP5L,TBC1D13,TBC1D22A,TBC1D30,TBC1D5,TBC1D8,TNPO1,USP6NL,VAV2,WDR44
GO:MF	RNA polymerase II regulatory region DNA binding	GO:0001012	5.21314e-06	ARHGAP35,BACH2,BCOR,CREB1,CREB3L2,CUX1,DLX1,E2F3,E2F8,EGR1,EHF,ELF1,ELK4,ESRRG,ETV5,FOXF2,FOXJ2,GATA2,GATA5,GLIS2,GMEB2,HLF,HNRNPU,HOXD9,KAT2B,KDM2B,KLF10,KLF15,KLF6,LMX1B,MAFF,MED1,MEIS2,MGA,MTF1,MYBL1,NEUROD1,NFAT5,NFYB,NKX2-3,NONO,NR1D2,ONECUT2,PAX5,PAX9,PBX1,PGR,POU2AF1,POU2F1,PPARA,PTF1A,PURG,RAD23B,RFX4,RORB,RREB1,RUNX2,SIRT1,SIX4,SMAD5,SOX21,SOX6,SOX9,SRF,ST18,TBR1,TBX18,TBX2,TBX3,TCF12,TC…
GO:MF	ion channel activity	GO:0005216	7.18656e-06	ANO5,CACHD1,CACNA2D2,CACNB2,CACNG4,CATSPER2,CFTR,CLCN5,CNGA3,FAM155A,FAM155B,GABRA4,GABRB2,GABRG2,GJC1,GLRA2,GRIA3,GRIK3,GRIN2A,GRIN3A,JPH1,KCNA4,KCNC1,KCNC4,KCND2,KCNE4,KCNH1,KCNJ2,KCNK10,KCNK2,KCNN3,KCNQ3,KCNQ4,KCNS1,KCNT2,KCNV1,LRRC8B,NMUR2,ORAI2,PANX1,PKD2,SCN2A,SCN3A,SCN4B,SCN8A,SLC24A3,SLC24A4,SLC26A9,TMEM37,TPCN1,TRPC4,TRPC6,TRPM6
GO:MF	DNA-binding transcription activator activity, RNA polymerase II-specific	GO:0001228	7.33337e-06	CREB1,CREB3L2,CSRNP2,CSRNP3,E2F3,EGR1,EHF,ELF1,ESRRG,ETV5,FOXF2,FOXJ2,GATA2,HLF,HOXC13,KLF10,KLF15,KLF6,MEIS2,MGA,MYBL1,NEUROD1,NFAT5,ONECUT2,PAX5,PAX9,PBX1,PGR,PLAGL2,PPARA,PTF1A,RORB,RREB1,RUNX2,SIRT1,SIX4,SOX21,SOX9,SRF,ST18,TBR1,TBX18,TBX2,TBX3,TCF12
GO:MF	DNA-binding transcription activator activity	GO:0001216	8.32905e-06	CREB1,CREB3L2,CSRNP2,CSRNP3,E2F3,EGR1,EHF,ELF1,ESRRG,ETV5,FOXF2,FOXJ2,GATA2,HLF,HOXC13,KLF10,KLF15,KLF6,MEIS2,MGA,MYBL1,NEUROD1,NFAT5,ONECUT2,PAX5,PAX9,PBX1,PGR,PLAGL2,PPARA,PTF1A,RORB,RREB1,RUNX2,SIRT1,SIX4,SOX21,SOX9,SRF,ST18,TBR1,TBX18,TBX2,TBX3,TCF12
GO:MF	tubulin binding	GO:0015631	9.22137e-06	APC,BCAS3,BCCIP,CAMSAP1,CCDC88A,CEP350,CLIP1,DNM1L,DNM3,DPYSL2,DPYSL5,EML1,EML6,EZR,FEZ1,FMN1,GABARAPL1,HOOK3,JAKMIP3,KATNAL1,KIF13B,KIF1B,KIF3A,KIF4A,KIF6,LRPPRC,MACF1,MAP6,MID1,MID2,NDE1,PAFAH1B1,PRC1,SPAST,STMN4,STRBP,SYT11,TAOK1,TMEM57,TPR,UNC5C,VAPA
GO:MF	inorganic cation transmembrane transporter activity	GO:0022890	1.00145e-05	ATP2B2,ATP2C1,ATP5F1,ATP6V0A2,ATP6V1C1,ATP6V1C2,CACHD1,CACNA2D2,CACNB2,CACNG4,CATSPER2,CLCN5,CNGA3,COX10,FAM155A,FAM155B,GRIA3,GRIK3,GRIN2A,GRIN3A,JPH1,KCNA4,KCNC1,KCNC4,KCND2,KCNE4,KCNH1,KCNJ2,KCNK10,KCNK2,KCNN3,KCNQ3,KCNQ4,KCNS1,KCNT2,KCNV1,NIPA2,ORAI2,PANX1,PKD2,SCN2A,SCN3A,SCN4B,SCN8A,SLC11A2,SLC1A2,SLC23A2,SLC24A3,SLC24A4,SLC2A12,SLC31A2,SLC39A11,SLC45A3,SLC4A4,SLC4A7,SLC5A7,SLC6A1,SLC8A1,SL…
GO:MF	enzyme regulator activity	GO:0030234	1.06699e-05	ARHGAP21,ARHGAP26,ARHGAP35,AZIN1,BCAS3,BCCIP,CAST,CCND2,CCNF,CCNI,CCNJ,CCNL1,CCNT2,CHN1,CTSC,DBF4,DCP1A,DGKI,DNAJA2,DNAJB2,DNAJB6,DNAJC15,DOCK5,EIF5,ELMOD2,ELMOD3,ENSA,FURIN,GCLM,GHR,GIT2,GPRC5B,IQGAP1,ITIH5,ITSN1,KAT2B,LLGL1,LLGL2,LRP6,MTMR9,NF1,OPHN1,PAK2,PARP8,PDZD3,PHACTR2,PI15,PIK3R1,PPP1R12A,PPP1R14C,PPP1R15B,PPP2R2A,PPP2R5E,PPP4R4,PRKAR1A,PRKCE,RALBP1,RALGAPB,RAPGEF2,RICTOR,RUNDC1,SBF2,SEC…
GO:MF	double-stranded DNA binding	GO:0003690	1.09904e-05	AFF1,AFF3,ARHGAP35,BACH2,BCOR,BEND3,CREB1,CREB3L2,CUX1,DLX1,E2F3,E2F8,EGR1,EHF,ELF1,ELK4,ESRRG,ETV5,FOXF2,FOXJ2,GATA2,GATA5,GLIS2,GMEB2,HLF,HNRNPU,HOXD9,KAT2B,KAT7,KDM2B,KLF10,KLF15,KLF6,LMX1B,MAFF,MECP2,MED1,MEIS2,MGA,MSH3,MTF1,MYBL1,NEUROD1,NFAT5,NFYB,NKX2-3,NONO,NR1D2,ONECUT2,ORC3,PAX5,PAX9,PBX1,PGR,POU2AF1,POU2F1,PPARA,PTF1A,PURG,RAD23B,RAD51B,RFX4,RORB,RREB1,RUNX2,SIRT1,SIX4,SMAD5,SOX21,SOX6…
GO:MF	sequence-specific double-stranded DNA binding	GO:1990837	1.21514e-05	ARHGAP35,BACH2,BCOR,BEND3,CREB1,CREB3L2,CUX1,DLX1,E2F3,E2F8,EGR1,EHF,ELF1,ELK4,ESRRG,ETV5,FOXF2,FOXJ2,GATA2,GATA5,GLIS2,GMEB2,HLF,HNRNPU,HOXD9,KAT2B,KAT7,KDM2B,KLF10,KLF15,KLF6,LMX1B,MAFF,MED1,MEIS2,MGA,MTF1,MYBL1,NEUROD1,NFAT5,NFYB,NKX2-3,NONO,NR1D2,ONECUT2,ORC3,PAX5,PAX9,PBX1,PGR,POU2AF1,POU2F1,PPARA,PTF1A,PURG,RAD23B,RFX4,RORB,RREB1,RUNX2,SIRT1,SIX4,SMAD5,SOX21,SOX6,SOX9,SRF,ST18,TBR1,TBX18,TB…
GO:MF	transcription regulatory region sequence-specific DNA binding	GO:0000976	1.72648e-05	ARHGAP35,BACH2,BCOR,CREB1,CREB3L2,CUX1,DLX1,E2F3,E2F8,EGR1,EHF,ELF1,ELK4,ESRRG,ETV5,FOXF2,FOXJ2,GATA2,GATA5,GLIS2,GMEB2,HLF,HNRNPU,HOXD9,KAT2B,KDM2B,KLF10,KLF15,KLF6,LMX1B,MAFF,MED1,MEIS2,MGA,MTF1,MYBL1,NEUROD1,NFAT5,NFYB,NKX2-3,NONO,NR1D2,ONECUT2,PAX5,PAX9,PBX1,PGR,POU2AF1,POU2F1,PPARA,PTF1A,PURG,RAD23B,RFX4,RORB,RREB1,RUNX2,SIRT1,SIX4,SMAD5,SOX21,SOX6,SOX9,SRF,ST18,TBR1,TBX18,TBX2,TBX3,TCF12,TC…
GO:MF	enzyme activator activity	GO:0008047	1.80246e-05	ARHGAP21,ARHGAP26,ARHGAP35,AZIN1,BCAS3,CCNT2,CHN1,CTSC,DBF4,DCP1A,DNAJA2,DNAJB2,DNAJB6,DNAJC15,DOCK5,ELMOD2,ELMOD3,GHR,GIT2,GPRC5B,IQGAP1,ITSN1,LLGL1,LLGL2,NF1,OPHN1,PAK2,PARP8,PPP2R5E,PRKCE,RALBP1,RALGAPB,RAPGEF2,RICTOR,RUNDC1,SEC23A,SFRP2,SRGAP1,SRGAP2,STXBP5,STXBP5L,SYNGAP1,TBC1D13,TBC1D22A,TBC1D30,TBC1D5,TBC1D8,TOM1L1,TOR1AIP2,USP6NL
GO:MF	kinase binding	GO:0019900	2.00157e-05	ANGPT1,BMPR2,CADPS,CCND2,CCNF,CCNI,CCNJ,CDK12,CLTC,CPNE3,CYLD,DPYSL2,DSCAM,EZR,GPRC5B,GSK3B,IQGAP1,JAKMIP3,KAT2B,KIF13B,LLGL1,LRP4,MAP2K3,MAP2K6,MAP3K1,MAPK14,MAPK4,NBR1,NIN,NSF,PAK2,PARD6B,PARP8,PDE3B,PDE8A,PPP1CB,PPP1R12A,PRKAA1,PRKAR1A,PTEN,RBBP6,RHOB,RHOJ,RICTOR,RND3,SH2B3,SHC3,SIRT1,SOX9,SPRED2,STK38,TNIP1,TPR,TRIB1,TTC28,UNC5C,USP37,VRK2,WWC2
GO:MF	protein-containing complex binding	GO:0044877	2.84045e-05	AAK1,ABLIM3,ACVR1B,ACVR2A,ANXA7,AP1AR,APPL2,CACNB2,CDC42BPB,CENPF,CFTR,CPEB1,CTSB,EIF2S1,EPHB1,EZR,FBN1,FMR1,FZD4,GMFB,GNAZ,HIP1,HNRNPU,IGF1,IRS1,ITGA2,ITGB8,JMY,KIF3A,KLHL17,KRAS,LCA5,LDLRAP1,MACF1,MAP3K13,MED1,MYH11,MYH9,MYO5A,MYO5B,MYO6,NEBL,NOV,NSF,PAFAH1B1,PANX1,PEX26,PPP1R9A,PTEN,RAD23B,RICTOR,RNF169,SAP30L,SEC61A2,SECISBP2L,SEMA7A,SF3B3,SHROOM3,SIRT1,SSFA2,STK3,STRN,SYNM,TBC1D5,TGFBR2,TGFB…
GO:MF	identical protein binding	GO:0042802	3.92867e-05	ABCD3,ACPP,ADIPOR2,AHI1,AMOTL1,ANXA7,APPL2,ATL2,BCL2,CASR,CBX1,CD2AP,CDH11,CENPF,CLK3,COL2A1,CREB1,CRMP1,CUL3,DCP1A,DGCR8,DMRTA2,E2F8,ERBB4,EZR,FBN1,FMR1,FXR1,FZD4,GCC2,GLTP,GPD1L,GRIN3A,HARS,HIF1AN,HINT3,HIP1,HNRNPU,HOOK3,HPGDS,HS2ST1,IL6R,INHBA,KATNAL1,KCNJ2,KCTD12,KCTD9,KLHL12,LRP4,LRP6,LRRK1,MAD2L1,MAP3K13,MCL1,MID1,MID1IP1,MID2,MIPOL1,MKLN1,MLYCD,MMAA,MYH9,MYO5A,NDE1,NONO,NTRK2,NUP35,PADI2,P…
GO:MF	actin binding	GO:0003779	6.17742e-05	ABLIM3,ARPC4,CACNB2,CALD1,CBX1,CCDC88A,CFL2,DAAM2,ENC1,EPB41,EZR,GMFB,HIP1,HNRNPU,IPP,JMY,KLHL17,MACF1,MICAL2,MYH11,MYH9,MYO5A,MYO5B,MYO6,NEBL,OPHN1,PANX1,PARVA,PDLIM3,PDLIM5,PFN2,PHACTR2,PLEKHH2,PPP1R9A,PRKCE,RAI14,SHROOM3,SSFA2,SSH2,SYNPO2,TLN2,TMEM57,TMOD1,TWF1,VASH1,VCL,WASL,WIPF3
GO:MF	protein kinase binding	GO:0019901	9.47067e-05	ANGPT1,BMPR2,CADPS,CCND2,CCNF,CCNI,CCNJ,CDK12,CLTC,CPNE3,CYLD,DPYSL2,DSCAM,EZR,GPRC5B,GSK3B,IQGAP1,KAT2B,KIF13B,LLGL1,LRP4,MAP2K3,MAP2K6,MAP3K1,MAPK14,MAPK4,NBR1,NSF,PAK2,PARD6B,PDE3B,PPP1CB,PPP1R12A,PRKAA1,PRKAR1A,PTEN,RBBP6,RHOB,RHOJ,RICTOR,RND3,SH2B3,SHC3,SIRT1,SOX9,SPRED2,STK38,TNIP1,TPR,TRIB1,UNC5C,USP37,VRK2
GO:MF	cation channel activity	GO:0005261	0.000100708	CACHD1,CACNA2D2,CACNB2,CACNG4,CATSPER2,CNGA3,FAM155A,FAM155B,GRIA3,GRIK3,GRIN2A,GRIN3A,JPH1,KCNA4,KCNC1,KCNC4,KCND2,KCNE4,KCNH1,KCNJ2,KCNK10,KCNK2,KCNN3,KCNQ3,KCNQ4,KCNS1,KCNT2,KCNV1,ORAI2,PANX1,PKD2,SCN2A,SCN3A,SCN4B,SCN8A,SLC24A3,SLC24A4,TMEM37,TPCN1,TRPC4,TRPC6,TRPM6
GO:MF	ubiquitin-protein transferase activity	GO:0004842	0.00011359	AKTIP,ARIH1,ARIH2,ASB4,BCOR,CBLL1,CNOT4,CUL3,FBXL2,FBXL7,G2E3,ITCH,KCMF1,KLHL13,MGRN1,MIB1,MYLIP,PELI2,PJA2,RBBP6,RMND5A,RNF141,RNF145,RNF157,RNF180,RNF19A,RNF2,RNF213,RNF220,RNF26,SEL1L,SH3RF1,SIAH2,SMURF1,TOPORS,TRAF6,TRIM2,TRIM23,UBE2D3,UBE2K,UBE2QL1,WWP2,ZNRF2
GO:MF	microtubule binding	GO:0008017	0.000216113	APC,CAMSAP1,CCDC88A,CEP350,CLIP1,DNM1L,DNM3,DPYSL2,DPYSL5,EML1,EML6,EZR,FMN1,GABARAPL1,HOOK3,JAKMIP3,KATNAL1,KIF13B,KIF1B,KIF3A,KIF4A,KIF6,MACF1,MAP6,MID1,MID2,NDE1,PAFAH1B1,PRC1,SPAST,STRBP,TMEM57,VAPA
GO:MF	ion gated channel activity	GO:0022839	0.000224805	ANO5,CACHD1,CACNA2D2,CACNB2,CACNG4,CATSPER2,CFTR,CLCN5,CNGA3,FAM155A,FAM155B,GABRA4,GABRB2,GABRG2,GLRA2,GRIA3,GRIK3,GRIN2A,GRIN3A,JPH1,KCNA4,KCNC1,KCNC4,KCND2,KCNE4,KCNH1,KCNJ2,KCNK2,KCNN3,KCNQ3,KCNQ4,KCNS1,KCNT2,KCNV1,NMUR2,NTRK2,PKD2,SCN2A,SCN3A,SCN8A,TMEM37,TPCN1
GO:MF	calcium ion transmembrane transporter activity	GO:0015085	0.000243232	ATP2B2,ATP2C1,CACHD1,CACNA2D2,CACNB2,CACNG4,CATSPER2,FAM155A,FAM155B,GRIN2A,GRIN3A,JPH1,ORAI2,PANX1,PKD2,SLC24A3,SLC24A4,SLC8A1,SLC8A3,TMEM37,TPCN1,TRPC4,TRPC6
GO:MF	zinc ion binding	GO:0008270	0.000245283	AARS2,ADAMTS9,BHMT,CA10,CA8,CALB1,CHURC1,CPD,CRYZ,CYLD,DBF4,DTNA,EARS2,EGR1,ESR1,ESRRG,GATA2,GATA5,GDA,HIF1AN,KAT7,KCMF1,KDM1B,KDM5A,L3MBTL3,LMCD1,MAP3K1,MIB1,MID1,MID2,NBR1,NR1D2,NR3C2,PAPPA2,PGR,PHC1,PHC3,PIKFYVE,PPARA,PRICKLE2,PRKCA,RBBP6,RERE,RNF145,RORA,RORB,SAP30L,SEC23A,SEC24A,SEC24B,SETDB2,SIAH2,ST18,THRB,TIMP3,TIPARP,TNKS,TRAF5,TRAF6,TRHDE,TRIM2,TRIM23,TRIM33,USP13,USP22,USP45,VAT1,VAT1L…
GO:MF	hydrolase activity	GO:0016787	0.000328313	AARS2,ABCA1,ABCA8,ABCC4,ABCD3,ABCD4,ACPP,ADAM33,ADAMTS9,ADAMTSL1,ARHGAP35,ATAD2,ATL2,ATRX,BACE1,CFTR,CHD9,CNOT6L,CNP,CPD,CPPED1,CRMP1,CTDSP1,CTSB,CTSC,CTSO,CTSS,CYLD,DDHD1,DGCR8,DHX40,DICER1,DNAI1,DNM1L,DNM3,DPP10,DPP4,DPYSL2,DPYSL5,DUSP7,DYNC1LI1,DYNC1LI2,EDEM3,ENDOD1,ENDOU,ENPP4,ENPP6,ENTPD7,ERI1,EYA1,EYA4,F11,F3,FAM105B,FRMPD2,FURIN,GDA,GLS,GNAZ,GNE,GNG12,GNG2,GNS,GPCPD1,GPLD1,GPN2,HDHD2,HINT3…
GO:MF	gated channel activity	GO:0022836	0.000389734	ANO5,CACHD1,CACNA2D2,CACNB2,CACNG4,CATSPER2,CFTR,CLCN5,CNGA3,FAM155A,FAM155B,GABRA4,GABRB2,GABRG2,GLRA2,GRIA3,GRIK3,GRIN2A,GRIN3A,JPH1,KCNA4,KCNC1,KCNC4,KCND2,KCNE4,KCNH1,KCNJ2,KCNK2,KCNN3,KCNQ3,KCNQ4,KCNS1,KCNT2,KCNV1,NMUR2,NTRK2,PKD2,SCN2A,SCN3A,SCN8A,TMEM37,TPCN1
GO:MF	voltage-gated ion channel activity	GO:0005244	0.000536791	CACHD1,CACNA2D2,CACNB2,CACNG4,CATSPER2,CLCN5,GRIN2A,GRIN3A,KCNA4,KCNC1,KCNC4,KCND2,KCNE4,KCNH1,KCNJ2,KCNK2,KCNQ3,KCNQ4,KCNS1,KCNT2,KCNV1,NTRK2,PKD2,SCN2A,SCN3A,SCN8A,TMEM37,TPCN1
GO:MF	voltage-gated channel activity	GO:0022832	0.000536791	CACHD1,CACNA2D2,CACNB2,CACNG4,CATSPER2,CLCN5,GRIN2A,GRIN3A,KCNA4,KCNC1,KCNC4,KCND2,KCNE4,KCNH1,KCNJ2,KCNK2,KCNQ3,KCNQ4,KCNS1,KCNT2,KCNV1,NTRK2,PKD2,SCN2A,SCN3A,SCN8A,TMEM37,TPCN1
GO:MF	ubiquitin-like protein transferase activity	GO:0019787	0.00057991	AKTIP,ARIH1,ARIH2,ASB4,BCOR,CBLL1,CNOT4,CUL3,FBXL2,FBXL7,G2E3,ITCH,KCMF1,KLHL13,MGRN1,MIB1,MYLIP,PELI2,PJA2,RBBP6,RMND5A,RNF141,RNF145,RNF157,RNF180,RNF19A,RNF2,RNF213,RNF220,RNF26,SEL1L,SH3RF1,SIAH2,SMURF1,TOPORS,TRAF6,TRIM2,TRIM23,UBE2D3,UBE2K,UBE2QL1,WWP2,ZNRF2
GO:MF	proximal promoter sequence-specific DNA binding	GO:0000987	0.000690947	CREB1,CREB3L2,E2F3,E2F8,EHF,ELF1,ELK4,FOXJ2,GATA2,GATA5,GMEB2,HNRNPU,KDM2B,KLF10,KLF15,KLF6,MAFF,MEIS2,MYBL1,NEUROD1,NFAT5,NKX2-3,NONO,NR1D2,ONECUT2,PAX5,PBX1,PGR,POU2AF1,POU2F1,PPARA,PTF1A,RAD23B,RFX4,RORB,RREB1,RUNX2,SIX4,SMAD5,SOX21,SOX6,SOX9,SRF,ST18,TBR1,TBX2,TBX3,TCF12,TCF7,VAX1,ZBTB2,ZEB1
GO:MF	SNARE binding	GO:0000149	0.000771894	ABCA1,CPLX2,EXOC3L4,GOSR2,NAPB,NSF,STXBP5,STXBP5L,SYPL1,SYT11,SYT13,SYT15,SYT4,SYT9,TXLNA,TXLNB,TXLNG,UNC13B,VTI1B
GO:MF	RNA polymerase II proximal promoter sequence-specific DNA binding	GO:0000978	0.00105043	CREB1,CREB3L2,E2F8,EHF,ELF1,ELK4,FOXJ2,GATA2,GATA5,GMEB2,HNRNPU,KDM2B,KLF10,KLF15,KLF6,MAFF,MEIS2,MYBL1,NEUROD1,NFAT5,NKX2-3,NONO,NR1D2,ONECUT2,PAX5,PBX1,PGR,POU2AF1,POU2F1,PPARA,PTF1A,RAD23B,RFX4,RORB,RREB1,RUNX2,SIX4,SMAD5,SOX21,SOX6,SOX9,SRF,ST18,TBR1,TBX2,TBX3,TCF12,TCF7,VAX1,ZBTB2,ZEB1
GO:MF	molecular transducer activity	GO:0060089	0.00156147	ABCA1,ACVR1B,ACVR2A,ACVRL1,ADIPOR2,ADRA2B,ADRB1,AMOT,APLNR,BDKRB2,BMPR2,CALCRL,CASR,CD47,CDK1,CDK14,CDK19,CMKLR1,CNR1,CNTFR,DRD1,EDNRA,EDNRB,EGF,EPHA5,EPHB1,ERBB4,ESR1,ESRRG,F3,FZD1,FZD3,FZD4,FZD6,GABRA4,GABRB2,GABRG2,GALR1,GFRA1,GIPR,GLRA2,GPR153,GPR37L1,GPR55,GPRC5B,GRIA3,GRIK3,GRIN2A,GRIN3A,GRM8,HTR1F,IFNAR1,IL17RD,IL1R1,IL2RB,IL6R,ITGA2,ITGB8,LIFR,LPAR1,LPAR4,LRP6,LY75,NGFR,NLGN4X,NMUR2,NPR1,…
GO:MF	protein domain specific binding	GO:0019904	0.00176288	ABI2,ACVR2A,ADRB1,ARFIP1,ARFIP2,ATP2B2,ATRX,BCL2,CALM1,CD2AP,CFTR,CHMP2B,CUL3,DICER1,ELMO1,EZR,FMN1,FZD1,FZD3,FZD4,GATA2,GNG12,HIF1AN,IQGAP1,LLGL2,LPAR1,MCL1,MED1,MYH9,MYO5A,NSF,PKD2,PRKAR1A,PTEN,QKI,RAP2B,RAPGEF2,RUNX2,SHCBP1,SIRT1,STRN,STX18,VAPA,VRK2,WNT3,ZFYVE9
GO:MF	Rab GTPase binding	GO:0017137	0.00187307	ANKFY1,AP1G1,DENND1B,LLGL1,LLGL2,MICAL3,MYO5A,RAB11FIP1,RAB11FIP4,RAB3GAP2,RIMS1,RIMS3,RUNDC1,SBF2,STXBP5,STXBP5L,TBC1D13,TBC1D22A,TBC1D30,TBC1D5,TBC1D8,USP6NL,WDR44
GO:MF	active transmembrane transporter activity	GO:0022804	0.00308659	ABCA1,ABCA8,ABCC4,ABCD3,ABCD4,ATP2B2,ATP2C1,ATP5F1,ATP6V0A2,ATP6V1C1,ATP6V1C2,CFTR,CLCN5,RALBP1,SLC16A10,SLC16A2,SLC1A2,SLC23A2,SLC24A3,SLC24A4,SLC26A4,SLC26A7,SLC26A9,SLC2A12,SLC35A1,SLC35D1,SLC35D3,SLC35E1,SLC35E2B,SLC45A3,SLC4A4,SLC4A7,SLC5A7,SLC6A1,SLC8A1,SLC8A3,SLC9A1,SLC9A2,TIMM17A
GO:MF	GDP binding	GO:0019003	0.00323228	DYNC1LI1,KRAS,MRAS,RAB14,RAB31,RAB3B,RAB8B,RAB9B,RALA,RAP1A,RAP2B,RAP2C,RHOB,RIT1,TRIM23
GO:MF	anion transmembrane transporter activity	GO:0008509	0.00407384	ANO5,CFTR,CLCN5,GABRA4,GABRB2,GABRG2,GLRA2,LRRC8B,NMUR2,SLC16A1,SLC16A10,SLC16A2,SLC17A6,SLC1A2,SLC23A2,SLC24A3,SLC24A4,SLC25A15,SLC25A38,SLC26A4,SLC26A7,SLC26A9,SLC35A1,SLC35B3,SLC35D1,SLC38A1,SLC38A2,SLC38A3,SLC4A4,SLC4A7,SLC5A12,SLC6A1,SLC7A1,SLC7A2,SLC7A3,SLC9A2,XPR1
GO:MF	transition metal ion binding	GO:0046914	0.00437581	AARS2,ADAMTS9,BHMT,CA10,CA8,CALB1,CHURC1,CPD,CRYZ,CYLD,CYP2U1,CYP46A1,DBF4,DTNA,DYRK2,EARS2,EGLN3,EGR1,ESR1,ESRRG,GALNT1,GALNT2,GATA2,GATA5,GDA,HIF1AN,ISCU,KAT7,KCMF1,KDM1B,KDM5A,L3MBTL3,LMCD1,MAP3K1,MIB1,MID1,MID2,MPPE1,NBR1,NR1D2,NR3C2,PAPPA2,PGR,PHC1,PHC3,PIKFYVE,PPARA,PPM1A,PRICKLE2,PRKCA,RBBP6,RERE,RNF145,RORA,RORB,SAP30L,SEC23A,SEC24A,SEC24B,SETDB2,SIAH2,SLC11A2,ST18,THRB,TIMP3,TIPARP,TNKS,…
GO:MF	phosphatase activity	GO:0016791	0.00479425	ACPP,CTDSP1,DUSP7,EYA1,EYA4,FRMPD2,HDHD2,IMPAD1,NT5C2,OCRL,PFKFB3,PHOSPHO1,PPM1A,PPM1E,PPM1F,PPP1CB,PPP2R2A,PPP3CA,PPP3R1,PTEN,PTP4A1,PTP4A2,PTPMT1,PTPN2,PTPN21,PTPN7,PTPRB,PTPRD,PTPRJ,PTPRM,PTPRN2,PTPRT,RNGTT,SSH2,TMEM55A
GO:MF	nucleoside-triphosphatase regulator activity	GO:0060589	0.00729055	ARHGAP21,ARHGAP26,ARHGAP35,CHN1,DGKI,DNAJA2,DNAJB2,DNAJB6,DNAJC15,DOCK5,EIF5,ELMOD2,ELMOD3,GIT2,LLGL1,LLGL2,NF1,OPHN1,RALBP1,RALGAPB,RAPGEF2,RUNDC1,SEC23A,SRGAP1,SRGAP2,STXBP5,STXBP5L,SYNGAP1,TBC1D13,TBC1D22A,TBC1D30,TBC1D5,TBC1D8,TOR1AIP2,USP6NL
GO:MF	calcium channel activity	GO:0005262	0.0073465	CACHD1,CACNA2D2,CACNB2,CACNG4,CATSPER2,FAM155A,FAM155B,GRIN2A,GRIN3A,JPH1,ORAI2,PANX1,PKD2,SLC24A3,SLC24A4,TMEM37,TPCN1,TRPC4,TRPC6
GO:MF	antiporter activity	GO:0015297	0.00875679	CLCN5,SLC24A3,SLC24A4,SLC26A4,SLC26A7,SLC26A9,SLC35A1,SLC35D1,SLC35D3,SLC35E1,SLC35E2B,SLC8A1,SLC8A3,SLC9A1,SLC9A2
GO:MF	PDZ domain binding	GO:0030165	0.00914355	ACVR2A,ADRB1,ATP2B2,CFTR,FZD1,FZD3,FZD4,GNG12,LLGL2,LPAR1,NSF,PTEN,RAPGEF2
GO:MF	monovalent inorganic cation transmembrane transporter activity	GO:0015077	0.00956557	ATP5F1,ATP6V0A2,ATP6V1C1,ATP6V1C2,CLCN5,COX10,GRIK3,KCNA4,KCNC1,KCNC4,KCND2,KCNE4,KCNH1,KCNJ2,KCNK10,KCNK2,KCNN3,KCNQ3,KCNQ4,KCNS1,KCNT2,KCNV1,PKD2,SCN2A,SCN3A,SCN4B,SCN8A,SLC1A2,SLC23A2,SLC24A3,SLC24A4,SLC2A12,SLC45A3,SLC4A4,SLC4A7,SLC5A7,SLC6A1,SLC8A1,SLC8A3,SLC9A1,SLC9A2,TPCN1
GO:MF	myosin binding	GO:0017022	0.00968451	ARFGEF1,CALD1,CALM1,KIRREL,LLGL1,LLGL2,RAB14,RAB39B,RAB3B,RALA,STXBP5,STXBP5L
GO:BP	biological_process	GO:0008150	7.36727e-188	AACS,AAK1,AARS2,ABCA1,ABCA8,ABCC4,ABCD3,ABCD4,ABI2,ABLIM3,ACADSB,ACBD5,ACOX3,ACPP,ACVR1B,ACVR2A,ACVRL1,ADAM33,ADAMTS9,ADAMTSL1,ADCY1,ADCY6,ADCY7,ADCY9,ADIPOR2,ADNP,ADRA2B,ADRB1,ADSS,AFF1,AFF2,AFF3,AGGF1,AGPAT5,AK3,AKAP11,AKTIP,ALG2,ALPK2,ALPK3,AMOT,AMOTL1,ANGPT1,ANK2,ANK3,ANKFY1,ANKRD50,ANO1,ANO3,ANO5,ANP32A,ANXA11,ANXA7,AP1AR,AP1G1,AP2B1,APC,API5,APLNR,APOLD1,APPL2,AQP4,AQP9,ARC,ARFGEF1,ARFGEF2,…
GO:BP	cellular process	GO:0009987	9.02087e-155	AAK1,AARS2,ABCA1,ABCC4,ABCD3,ABCD4,ABI2,ABLIM3,ACBD5,ACOX3,ACPP,ACVR1B,ACVR2A,ACVRL1,ADCY1,ADCY6,ADCY7,ADCY9,ADIPOR2,ADNP,ADRA2B,ADRB1,ADSS,AFF1,AFF2,AFF3,AGPAT5,AK3,AKTIP,ALG2,ALPK2,ALPK3,AMOT,AMOTL1,ANGPT1,ANK2,ANK3,ANKFY1,ANO1,ANO3,ANXA11,ANXA7,AP1AR,AP1G1,AP2B1,APC,API5,APLNR,APPL2,AQP9,ARC,ARFGEF1,ARFGEF2,ARFIP1,ARHGAP1,ARHGAP11A,ARHGAP21,ARHGAP26,ARHGAP35,ARHGAP36,ARHGEF26,ARHGEF37,ARHGEF4,…
GO:BP	biological regulation	GO:0065007	1.60635e-125	AAK1,AARS2,ABCA1,ACOX3,ACPP,ACVR1B,ACVR2A,ACVRL1,ADCY1,ADCY6,ADCY7,ADCY9,ADIPOR2,ADNP,ADRA2B,ADRB1,AFF1,AFF2,AFF3,AGGF1,AKTIP,AMOT,AMOTL1,ANGPT1,ANK2,ANK3,ANKFY1,ANO1,ANO3,ANXA7,AP1AR,AP1G1,AP2B1,APC,API5,APLNR,APPL2,ARC,ARFGEF1,ARFGEF2,ARFIP1,ARHGAP1,ARHGAP11A,ARHGAP21,ARHGAP26,ARHGAP35,ARHGAP36,ARHGEF26,ARHGEF37,ARHGEF4,ARID2,ARID5B,ARPC4,ARRDC3,ARRDC4,ASB4,ASB7,ASH1L,ATAD2,ATG14,ATP10A,ATP10B,…
GO:BP	regulation of biological process	GO:0050789	4.23714e-114	AAK1,ABCA1,ACPP,ACVR1B,ACVR2A,ACVRL1,ADCY1,ADCY6,ADCY7,ADCY9,ADIPOR2,ADNP,ADRA2B,ADRB1,AFF1,AFF2,AFF3,AGGF1,AKTIP,AMOT,AMOTL1,ANGPT1,ANK2,ANK3,ANKFY1,ANO1,ANXA7,AP1AR,AP1G1,APC,API5,APLNR,APPL2,ARC,ARFGEF1,ARFGEF2,ARFIP1,ARHGAP1,ARHGAP11A,ARHGAP21,ARHGAP26,ARHGAP35,ARHGAP36,ARHGEF26,ARHGEF37,ARHGEF4,ARID2,ARID5B,ARPC4,ARRDC3,ARRDC4,ASB4,ASB7,ASH1L,ATAD2,ATG14,ATRX,ATXN1,ATXN1L,AUTS2,AXIN2,AZIN1,B…
GO:BP	regulation of cellular process	GO:0050794	2.26226e-104	AAK1,ABCA1,ACPP,ACVR1B,ACVR2A,ACVRL1,ADCY1,ADCY6,ADCY7,ADCY9,ADIPOR2,ADNP,ADRA2B,ADRB1,AFF1,AFF2,AFF3,AKTIP,AMOT,AMOTL1,ANGPT1,ANK2,ANK3,ANKFY1,ANO1,ANXA7,AP1AR,AP1G1,APC,API5,APLNR,APPL2,ARC,ARFGEF1,ARFGEF2,ARFIP1,ARHGAP1,ARHGAP11A,ARHGAP21,ARHGAP26,ARHGAP35,ARHGAP36,ARHGEF26,ARHGEF37,ARHGEF4,ARID2,ARID5B,ARPC4,ARRDC3,ARRDC4,ASB4,ASB7,ASH1L,ATAD2,ATG14,ATRX,ATXN1,ATXN1L,AUTS2,AXIN2,BACH2,BAIAP2L…
GO:BP	cellular metabolic process	GO:0044237	2.11329e-74	AAK1,AARS2,ABCA1,ABCD3,ABCD4,ABLIM3,ACBD5,ACOX3,ACPP,ACVR1B,ACVR2A,ACVRL1,ADCY1,ADCY6,ADCY7,ADCY9,ADSS,AFF1,AFF2,AFF3,AGPAT5,AK3,AKTIP,ALG2,ALPK2,ALPK3,ANGPT1,ANXA7,AP1AR,AP2B1,APLNR,APPL2,ARC,ARFGEF1,ARFGEF2,ARHGAP35,ARID2,ARID5B,ARIH1,ARIH2,ARRDC3,ARRDC4,ASB4,ASB7,ASH1L,ATAD2,ATG14,ATG2B,ATP5F1,ATRX,ATXN1,ATXN1L,AUTS2,AXIN2,AZIN1,B3GALNT2,B3GNT5,BACE1,BACH2,BCAS2,BCAS3,BCAT1,BCCIP,BCL2,BCL9L,BC…
GO:BP	metabolic process	GO:0008152	4.09103e-73	AACS,AAK1,AARS2,ABCA1,ABCD3,ABCD4,ABLIM3,ACADSB,ACBD5,ACOX3,ACPP,ACVR1B,ACVR2A,ACVRL1,ADAM33,ADAMTS9,ADAMTSL1,ADCY1,ADCY6,ADCY7,ADCY9,ADIPOR2,ADRB1,ADSS,AFF1,AFF2,AFF3,AGPAT5,AK3,AKTIP,ALG2,ALPK2,ALPK3,ANGPT1,ANXA7,AP1AR,AP2B1,APC,APLNR,APOLD1,APPL2,ARC,ARFGEF1,ARFGEF2,ARHGAP35,ARID2,ARID5B,ARIH1,ARIH2,ARRDC3,ARRDC4,ASB4,ASB7,ASH1L,ATAD2,ATG14,ATG2B,ATP5F1,ATP6V1B2,ATRX,ATXN1,ATXN1L,AUTS2,AXIN2,A…
GO:BP	localization	GO:0051179	9.89779e-69	AAK1,ABCA1,ABCA8,ABCC4,ABCD3,ABCD4,ADCY1,ADCY6,AKAP11,AKTIP,AMOT,AMOTL1,ANGPT1,ANK3,ANKFY1,ANKRD50,ANO1,ANO3,ANO5,ANP32A,ANXA11,AP1AR,AP1G1,AP2B1,APC,APLNR,APOLD1,APPL2,AQP4,AQP9,ARC,ARFGEF2,ARFIP1,ARFIP2,ARHGAP35,ARID2,ARL8A,ARMC1,ARRDC4,ASH1L,ATG14,ATP10A,ATP10B,ATP10D,ATP2B2,ATP2C1,ATP5F1,ATP6V0A2,ATP6V1B2,ATP6V1C1,ATP6V1C2,ATP8A1,ATRX,AXIN2,AZIN1,BCAS3,BCCIP,BCL2,BET1L,BMPER,BMPR2,C5ORF30,CAC…
GO:BP	organic substance metabolic process	GO:0071704	1.49296e-68	AACS,AAK1,AARS2,ABCA1,ABCD3,ABCD4,ABLIM3,ACOX3,ACPP,ACVR1B,ACVR2A,ACVRL1,ADAM33,ADAMTS9,ADAMTSL1,ADCY1,ADCY6,ADCY7,ADCY9,ADSS,AFF1,AFF2,AFF3,AGPAT5,AK3,AKTIP,ALG2,ALPK2,ALPK3,ANGPT1,ANXA7,AP1AR,AP2B1,APC,APLNR,APOLD1,APPL2,ARC,ARFGEF1,ARFGEF2,ARHGAP35,ARID2,ARID5B,ARIH1,ARIH2,ARRDC3,ARRDC4,ASB4,ASB7,ASH1L,ATAD2,ATG14,ATP5F1,ATRX,ATXN1,ATXN1L,AUTS2,AXIN2,AZIN1,B3GALNT2,B3GNT5,B4GALT5,B4GALT6,BACE1…
GO:BP	cellular macromolecule metabolic process	GO:0044260	1.60318e-65	AAK1,AARS2,ABCA1,ABLIM3,ACVR1B,ACVR2A,ACVRL1,ADCY1,AFF1,AFF2,AFF3,AKTIP,ALG2,ALPK2,ALPK3,ANGPT1,AP1AR,AP2B1,APLNR,ARC,ARFGEF1,ARFGEF2,ARHGAP35,ARID2,ARID5B,ARIH1,ARIH2,ARRDC3,ARRDC4,ASB4,ASB7,ASH1L,ATAD2,ATG14,ATRX,ATXN1,ATXN1L,AUTS2,AXIN2,B3GALNT2,B3GNT5,BACH2,BCAS3,BCCIP,BCL2,BCL9L,BCOR,BEND3,BMPER,BMPR2,BRE,BRWD1,C1GALT1,C7,CAB39L,CACNG4,CAST,CASZ1,CBFA2T2,CBLL1,CBX1,CBX7,CCL20,CCND2,CCNF,CCNI…
GO:BP	primary metabolic process	GO:0044238	1.92899e-63	AACS,AAK1,AARS2,ABCA1,ABCD3,ABLIM3,ACOX3,ACPP,ACVR1B,ACVR2A,ACVRL1,ADAM33,ADAMTS9,ADAMTSL1,ADCY1,ADCY6,ADCY7,ADCY9,ADSS,AFF1,AFF2,AFF3,AGPAT5,AK3,AKTIP,ALG2,ALPK2,ALPK3,ANGPT1,APC,APLNR,APOLD1,APPL2,ARFGEF1,ARHGAP35,ARID2,ARID5B,ARIH1,ARIH2,ARRDC3,ARRDC4,ASB4,ASB7,ASH1L,ATAD2,ATG14,ATP5F1,ATRX,ATXN1,ATXN1L,AUTS2,AXIN2,AZIN1,B3GALNT2,B3GNT5,B4GALT5,B4GALT6,BACE1,BACH2,BCAS2,BCAS3,BCAT1,BCCIP,BCL2,…
GO:BP	macromolecule metabolic process	GO:0043170	9.21305e-63	AAK1,AARS2,ABCA1,ABLIM3,ACVR1B,ACVR2A,ACVRL1,ADAM33,ADAMTS9,ADAMTSL1,ADCY1,AFF1,AFF2,AFF3,AKTIP,ALG2,ALPK2,ALPK3,ANGPT1,ANXA7,AP1AR,AP2B1,APC,APLNR,APOLD1,ARC,ARFGEF1,ARFGEF2,ARHGAP35,ARID2,ARID5B,ARIH1,ARIH2,ARRDC3,ARRDC4,ASB4,ASB7,ASH1L,ATAD2,ATG14,ATRX,ATXN1,ATXN1L,AUTS2,AXIN2,AZIN1,B3GALNT2,B3GNT5,BACE1,BACH2,BCAS2,BCAS3,BCCIP,BCL2,BCL9L,BCOR,BEND3,BMPER,BMPR2,BRE,BRWD1,C1GALT1,C7,C9ORF64,CAB…
GO:BP	response to stimulus	GO:0050896	4.80951e-62	AAK1,ABCA1,ABCD4,ACPP,ACVR1B,ACVR2A,ACVRL1,ADCY1,ADCY6,ADCY7,ADCY9,ADIPOR2,ADRA2B,ADRB1,AFF3,AKTIP,ALG2,AMOT,AMOTL1,ANGPT1,ANK2,ANK3,ANO1,ANXA11,ANXA7,AP1G1,APC,APLNR,APPL2,AQP9,ARC,ARFGEF1,ARFGEF2,ARHGAP1,ARHGAP11A,ARHGAP21,ARHGAP26,ARHGAP35,ARHGAP36,ARHGEF26,ARHGEF37,ARHGEF4,ARRDC3,ASB4,ASB7,ASH1L,ATG14,ATP6V0A2,ATRX,AXIN2,BAIAP2L1,BCAS3,BCCIP,BCL2,BCL9L,BDKRB2,BMPER,BMPR2,BRE,BSPRY,C5ORF30,C7,…
GO:BP	nitrogen compound metabolic process	GO:0006807	9.63895e-61	AAK1,AARS2,ABCA1,ABCD4,ABLIM3,ACPP,ACVR1B,ACVR2A,ACVRL1,ADAM33,ADAMTS9,ADAMTSL1,ADCY1,ADCY6,ADCY7,ADCY9,ADSS,AFF1,AFF2,AFF3,AK3,AKTIP,ALG2,ALPK2,ALPK3,ANGPT1,APC,APLNR,APOLD1,ARFGEF1,ARHGAP35,ARID2,ARID5B,ARIH1,ARIH2,ARRDC3,ARRDC4,ASB4,ASB7,ASH1L,ATAD2,ATG14,ATP5F1,ATRX,ATXN1,ATXN1L,AUTS2,AXIN2,AZIN1,B3GALNT2,B3GNT5,BACE1,BACH2,BCAS2,BCAS3,BCAT1,BCCIP,BCL2,BCL9L,BCOR,BEND3,BHMT,BMPER,BMPR2,BPGM,B…
GO:BP	developmental process	GO:0032502	3.75871e-59	ACVR1B,ACVR2A,ACVRL1,ADCY1,ADIPOR2,ADRB1,AFF3,AGGF1,AGPAT5,ALPK3,AMOT,AMOTL1,ANGPT1,ANXA7,AP1AR,AP1G1,AP2B1,APC,APLNR,APPL2,ARC,ARHGAP35,ARHGEF26,ARID2,ARID5B,ARRDC3,ASB4,ASH1L,ATRX,ATXN1,ATXN10,ATXN1L,AXIN2,B3GNT5,BCAS3,BCCIP,BCL2,BCOR,BMPER,BMPR2,BNC2,BRWD1,BTBD3,BTBD6,C1GALT1,CACNA2D2,CALB1,CALCRL,CAMSAP1,CBFA2T2,CBX7,CCDC141,CCDC85C,CCM2,CDC42EP3,CDC73,CDH11,CDK1,CDK12,CDON,CENPF,CFTR,CHN1,CH…
GO:BP	anatomical structure development	GO:0048856	4.05624e-59	ACVR1B,ACVR2A,ACVRL1,ADCY1,ADIPOR2,AFF3,AGGF1,AGPAT5,ALPK3,AMOT,AMOTL1,ANGPT1,ANXA7,AP1AR,AP2B1,APC,APLNR,APPL2,ARC,ARHGAP35,ARHGEF26,ARID2,ARID5B,ARRDC3,ASB4,ASH1L,ATRX,ATXN1,ATXN10,ATXN1L,AXIN2,B3GNT5,BCAS3,BCCIP,BCL2,BCOR,BMPER,BMPR2,BNC2,BRWD1,BTBD3,BTBD6,C1GALT1,CACNA2D2,CALB1,CALCRL,CAMSAP1,CBFA2T2,CBX7,CCDC141,CCDC85C,CCM2,CDC42EP3,CDC73,CDH11,CDK1,CDON,CENPF,CFTR,CHN1,CHRD,CHURC1,CLDN18,C…
GO:BP	cellular response to stimulus	GO:0051716	6.3821e-58	AAK1,ABCA1,ABCD4,ACPP,ACVR1B,ACVR2A,ACVRL1,ADCY1,ADCY6,ADCY7,ADCY9,ADIPOR2,ADRA2B,ADRB1,AKTIP,AMOT,AMOTL1,ANGPT1,ANK2,ANK3,ANO1,AP1G1,APC,APLNR,APPL2,AQP9,ARC,ARFGEF1,ARFGEF2,ARHGAP1,ARHGAP11A,ARHGAP21,ARHGAP26,ARHGAP35,ARHGAP36,ARHGEF26,ARHGEF37,ARHGEF4,ARRDC3,ASB4,ASB7,ASH1L,ATG14,ATP6V0A2,ATRX,AXIN2,BAIAP2L1,BCAS3,BCCIP,BCL2,BCL9L,BDKRB2,BMPER,BMPR2,BRE,BSPRY,CAB39L,CACNG4,CALB1,CALCRL,CALM1,C…
GO:BP	multicellular organism development	GO:0007275	1.24502e-57	ACVR1B,ACVR2A,ACVRL1,ADCY1,ADIPOR2,AFF3,AGGF1,AGPAT5,ALPK3,AMOT,AMOTL1,ANGPT1,AP2B1,APC,APLNR,APPL2,ARC,ARHGAP35,ARID2,ARID5B,ARRDC3,ASB4,ASH1L,ATRX,ATXN1,ATXN10,ATXN1L,AXIN2,B3GNT5,BCAS3,BCL2,BCOR,BMPER,BMPR2,BNC2,BTBD3,BTBD6,C1GALT1,CALB1,CALCRL,CAMSAP1,CBFA2T2,CBX7,CCDC141,CCDC85C,CCM2,CDC73,CDH11,CDON,CENPF,CHN1,CHRD,CHURC1,CLDN18,CLMP,CNP,COL2A1,CREB1,CREB3L2,CRMP1,CSF1,CTSC,CUL3,CYLD,DAAM2,…
GO:BP	cell communication	GO:0007154	2.49433e-57	AAK1,ABCA1,ACPP,ACVR1B,ACVR2A,ACVRL1,ADCY1,ADCY6,ADCY7,ADCY9,ADIPOR2,ADRA2B,ADRB1,AMOT,AMOTL1,ANGPT1,ANK2,ANK3,ANO1,APC,APLNR,APPL2,ARC,ARFGEF1,ARFGEF2,ARHGAP1,ARHGAP11A,ARHGAP21,ARHGAP26,ARHGAP35,ARHGAP36,ARHGEF26,ARHGEF37,ARHGEF4,ARRDC3,ASB4,ASB7,ASH1L,ATG14,ATRX,AXIN2,BAIAP2L1,BCL2,BCL9L,BDKRB2,BMPER,BMPR2,BRE,CAB39L,CACNA2D2,CACNB2,CACNG4,CADPS,CALB1,CALCRL,CALM1,CASR,CBFA2T2,CCL20,CD274,CD2A…
GO:BP	regulation of metabolic process	GO:0019222	3.27719e-57	ACVR2A,ACVRL1,ADCY1,ADIPOR2,ADRB1,AFF1,AFF2,AFF3,AKTIP,ANGPT1,ANXA7,AP1AR,APC,APLNR,APPL2,ARC,ARFGEF1,ARHGAP35,ARID2,ARID5B,ARRDC3,ARRDC4,ASH1L,ATAD2,ATG14,ATRX,ATXN1,ATXN1L,AUTS2,AXIN2,AZIN1,BACH2,BCAS3,BCCIP,BCL2,BCL9L,BCOR,BEND3,BMPER,BMPR2,BRE,BRWD1,CASR,CAST,CASZ1,CBFA2T2,CBX1,CBX7,CCL20,CCND2,CCNF,CCNI,CCNJ,CCNL1,CCNT2,CD47,CDC73,CDK1,CDK12,CDON,CDYL2,CELF1,CELF2,CENPF,CHRD,CHURC1,CLK3,CNOT…
GO:BP	positive regulation of biological process	GO:0048518	3.5813e-57	AAK1,ABCA1,ACPP,ACVR2A,ADCY1,ADIPOR2,ADRB1,AGGF1,AKTIP,AMOT,AMOTL1,ANGPT1,ANKFY1,ANO1,AP1AR,AP1G1,APC,APLNR,APPL2,ARC,ARFGEF1,ARFGEF2,ARHGAP35,ARID5B,ARPC4,ARRDC3,ARRDC4,ASB4,ASH1L,ATAD2,ATG14,ATRX,ATXN1L,AUTS2,AXIN2,AZIN1,BAIAP2L1,BCAS3,BCL2,BCL9L,BEND3,BMPER,BMPR2,BRE,C7,CACNA2D2,CACNB2,CADM1,CADPS,CALB1,CASR,CBFA2T2,CCL20,CCND2,CCNT2,CD274,CD2AP,CD47,CD5,CDC42EP3,CDC42SE2,CDC73,CDK1,CDON,CFTR,…
GO:BP	signaling	GO:0023052	3.7305e-56	AAK1,ABCA1,ACPP,ACVR1B,ACVR2A,ACVRL1,ADCY1,ADCY6,ADCY7,ADCY9,ADIPOR2,ADRA2B,ADRB1,AMOT,AMOTL1,ANGPT1,ANK2,ANK3,ANO1,AP1AR,APC,APLNR,APPL2,ARC,ARFGEF1,ARFGEF2,ARHGAP1,ARHGAP11A,ARHGAP21,ARHGAP26,ARHGAP35,ARHGAP36,ARHGEF26,ARHGEF37,ARHGEF4,ARRDC3,ASB4,ASB7,ASH1L,ATRX,AXIN2,BAIAP2L1,BCL2,BCL9L,BDKRB2,BMPER,BMPR2,BRE,CAB39L,CACNA2D2,CACNB2,CACNG4,CADPS,CALB1,CALCRL,CALM1,CASR,CBFA2T2,CCL20,CD274,CD2A…
GO:BP	multicellular organismal process	GO:0032501	9.00165e-56	ABCA1,ACPP,ACVR1B,ACVR2A,ACVRL1,ADCY1,ADCY6,ADIPOR2,ADRB1,AFF3,AGGF1,AGPAT5,ALPK3,AMOT,AMOTL1,ANGPT1,AP2B1,APC,APLNR,APPL2,ARC,ARFGEF2,ARHGAP35,ARID2,ARID5B,ARRDC3,ASB4,ASH1L,ATRX,ATXN1,ATXN10,ATXN1L,AXIN2,B3GNT5,BCAS3,BCL2,BCOR,BDKRB2,BMPER,BMPR2,BNC2,BTBD3,BTBD6,C1GALT1,C5ORF30,CACNA2D2,CACNB2,CACNG4,CADM1,CALB1,CALCRL,CALD1,CAMSAP1,CATSPER2,CBFA2T2,CBX7,CCDC141,CCDC85C,CCM2,CCND2,CD2AP,CD47,CD…
GO:BP	system development	GO:0048731	4.35126e-55	ACVR1B,ACVR2A,ACVRL1,ADCY1,ADIPOR2,AGGF1,AGPAT5,ALPK3,AMOT,AMOTL1,ANGPT1,AP2B1,APLNR,APPL2,ARHGAP35,ARID2,ARID5B,ARRDC3,ASB4,ASH1L,ATRX,ATXN1,ATXN10,ATXN1L,AXIN2,B3GNT5,BCL2,BCOR,BMPER,BMPR2,BNC2,BTBD3,BTBD6,C1GALT1,CALB1,CALCRL,CAMSAP1,CBFA2T2,CBX7,CCDC141,CCDC85C,CCM2,CDC73,CDH11,CDON,CENPF,CHN1,CHRD,CLDN18,CLMP,CNP,COL2A1,CREB1,CREB3L2,CRMP1,CSF1,CTSC,CUL3,CYLD,DAAM2,DCDC2,DCX,DHCR24,DLG5,DLX1…
GO:BP	positive regulation of cellular process	GO:0048522	9.0373e-54	AAK1,ABCA1,ACPP,ACVR2A,ADCY1,AKTIP,AMOTL1,ANGPT1,ANKFY1,ANO1,AP1AR,AP1G1,APC,APLNR,APPL2,ARC,ARFGEF1,ARHGAP35,ARID5B,ARPC4,ARRDC3,ARRDC4,ASB4,ASH1L,ATAD2,ATG14,ATRX,ATXN1L,AUTS2,AXIN2,BAIAP2L1,BCAS3,BCL2,BCL9L,BMPER,BMPR2,BRE,CACNB2,CADM1,CADPS,CALB1,CBFA2T2,CCL20,CCND2,CCNT2,CD274,CD2AP,CD47,CD5,CDC42EP3,CDC42SE2,CDC73,CDK1,CDON,CFTR,CHRD,CHURC1,CMKLR1,CMTM3,CNOT6L,CNST,CPNE3,CREB1,CREB3L2,CSF1,…
GO:BP	regulation of cellular metabolic process	GO:0031323	1.06752e-51	ACVR2A,ACVRL1,ADCY1,AFF1,AFF2,AFF3,AKTIP,ANGPT1,AP1AR,APLNR,APPL2,ARC,ARFGEF1,ARHGAP35,ARID2,ARID5B,ARRDC3,ARRDC4,ASH1L,ATAD2,ATG14,ATRX,ATXN1,ATXN1L,AUTS2,AXIN2,BACH2,BCAS3,BCCIP,BCL2,BCL9L,BCOR,BEND3,BMPER,BMPR2,BRE,BRWD1,CAST,CASZ1,CBFA2T2,CBX1,CBX7,CCL20,CCND2,CCNF,CCNI,CCNJ,CCNL1,CCNT2,CD47,CDC73,CDK1,CDK12,CDON,CDYL2,CELF1,CELF2,CENPF,CHRD,CHURC1,CLK3,CNOT6L,CNST,CPEB1,CPEB2,CREB1,CREB3L2,C…
GO:BP	regulation of macromolecule metabolic process	GO:0060255	1.17739e-50	ACVR2A,ACVRL1,ADCY1,AFF1,AFF2,AFF3,AKTIP,ANGPT1,ANXA7,AP1AR,APC,APLNR,ARC,ARFGEF1,ARHGAP35,ARID2,ARID5B,ARRDC3,ARRDC4,ASH1L,ATAD2,ATG14,ATRX,ATXN1,ATXN1L,AUTS2,AXIN2,AZIN1,BACH2,BCAS3,BCCIP,BCL2,BCL9L,BCOR,BEND3,BMPER,BMPR2,BRE,BRWD1,CASR,CAST,CASZ1,CBFA2T2,CBX1,CBX7,CCL20,CCND2,CCNF,CCNI,CCNJ,CCNL1,CCNT2,CDC73,CDK12,CDON,CDYL2,CELF1,CELF2,CENPF,CHRD,CHURC1,CLK3,CNOT6L,COL2A1,CPEB1,CPEB2,CREB1,CR…
GO:BP	establishment of localization	GO:0051234	5.4067e-49	AAK1,ABCA1,ABCA8,ABCC4,ABCD3,ABCD4,ADCY1,ADCY6,AKTIP,ANGPT1,ANK3,ANKFY1,ANKRD50,ANO1,ANO3,ANO5,ANP32A,ANXA11,AP1AR,AP1G1,AP2B1,APLNR,APOLD1,APPL2,AQP4,AQP9,ARC,ARFGEF2,ARFIP1,ARFIP2,ARL8A,ARMC1,ARRDC4,ATG14,ATP10A,ATP10B,ATP10D,ATP2B2,ATP2C1,ATP5F1,ATP6V0A2,ATP6V1B2,ATP6V1C1,ATP6V1C2,ATP8A1,AZIN1,BCAS3,BCCIP,BCL2,BET1L,CACHD1,CACNA2D2,CACNB2,CACNG4,CADM1,CADPS,CALB1,CASR,CATSPER2,CCDC88A,CD2AP,CD…
GO:BP	protein modification process	GO:0036211	6.02746e-49	AAK1,ABCA1,ACVR1B,ACVR2A,ACVRL1,AKTIP,ALG2,ALPK2,ALPK3,ANGPT1,APLNR,ARFGEF1,ARIH1,ARIH2,ARRDC3,ARRDC4,ASB4,ASB7,ASH1L,ATG14,ATRX,AUTS2,AXIN2,B3GALNT2,B3GNT5,BCCIP,BCL2,BCOR,BEND3,BMPER,BMPR2,C1GALT1,CAB39L,CBLL1,CCL20,CCND2,CCNF,CCNI,CCNJ,CCNL1,CCNT2,CDC27,CDC42BPA,CDC42BPB,CDC73,CDK1,CDK12,CDK14,CDK19,CDON,CIT,CLK2,CLK3,CNOT4,CPNE3,CREB1,CSNK1G1,CUL3,CUL4B,CYLD,DBF4,DCUN1D1,DCUN1D3,DPY19L4,DRD1,…
GO:BP	cellular protein modification process	GO:0006464	6.02746e-49	AAK1,ABCA1,ACVR1B,ACVR2A,ACVRL1,AKTIP,ALG2,ALPK2,ALPK3,ANGPT1,APLNR,ARFGEF1,ARIH1,ARIH2,ARRDC3,ARRDC4,ASB4,ASB7,ASH1L,ATG14,ATRX,AUTS2,AXIN2,B3GALNT2,B3GNT5,BCCIP,BCL2,BCOR,BEND3,BMPER,BMPR2,C1GALT1,CAB39L,CBLL1,CCL20,CCND2,CCNF,CCNI,CCNJ,CCNL1,CCNT2,CDC27,CDC42BPA,CDC42BPB,CDC73,CDK1,CDK12,CDK14,CDK19,CDON,CIT,CLK2,CLK3,CNOT4,CPNE3,CREB1,CSNK1G1,CUL3,CUL4B,CYLD,DBF4,DCUN1D1,DCUN1D3,DPY19L4,DRD1,…
GO:BP	transport	GO:0006810	7.16217e-49	AAK1,ABCA1,ABCA8,ABCC4,ABCD3,ABCD4,ADCY1,ADCY6,AKTIP,ANGPT1,ANK3,ANKFY1,ANKRD50,ANO1,ANO3,ANO5,ANP32A,ANXA11,AP1AR,AP1G1,AP2B1,APLNR,APOLD1,APPL2,AQP4,AQP9,ARC,ARFGEF2,ARFIP1,ARFIP2,ARL8A,ARMC1,ARRDC4,ATG14,ATP10A,ATP10B,ATP10D,ATP2B2,ATP2C1,ATP5F1,ATP6V0A2,ATP6V1B2,ATP6V1C1,ATP6V1C2,ATP8A1,AZIN1,BCAS3,BCL2,BET1L,CACHD1,CACNA2D2,CACNB2,CACNG4,CADM1,CADPS,CALB1,CASR,CATSPER2,CCDC88A,CD2AP,CD47,CD5…
GO:BP	cellular protein metabolic process	GO:0044267	3.87349e-48	AAK1,AARS2,ABCA1,ACVR1B,ACVR2A,ACVRL1,AKTIP,ALG2,ALPK2,ALPK3,ANGPT1,APLNR,ARFGEF1,ARIH1,ARIH2,ARRDC3,ARRDC4,ASB4,ASB7,ASH1L,ATG14,ATRX,AUTS2,AXIN2,B3GALNT2,B3GNT5,BCCIP,BCL2,BCOR,BEND3,BMPER,BMPR2,C1GALT1,C7,CAB39L,CAST,CBLL1,CCL20,CCND2,CCNF,CCNI,CCNJ,CCNL1,CCNT2,CDC27,CDC42BPA,CDC42BPB,CDC73,CDK1,CDK12,CDK14,CDK19,CDON,CIT,CLK2,CLK3,CNOT4,CNOT6L,CPEB1,CPEB2,CPNE3,CREB1,CSNK1G1,CTSB,CTSC,CTSO,CT…
GO:BP	macromolecule modification	GO:0043412	4.26187e-47	AAK1,AARS2,ABCA1,ACVR1B,ACVR2A,ACVRL1,AKTIP,ALG2,ALPK2,ALPK3,ANGPT1,APLNR,ARFGEF1,ARIH1,ARIH2,ARRDC3,ARRDC4,ASB4,ASB7,ASH1L,ATG14,ATRX,AUTS2,AXIN2,B3GALNT2,B3GNT5,BCCIP,BCL2,BCOR,BEND3,BMPER,BMPR2,C1GALT1,C9ORF64,CAB39L,CBLL1,CCL20,CCND2,CCNF,CCNI,CCNJ,CCNL1,CCNT2,CDC27,CDC42BPA,CDC42BPB,CDC73,CDK1,CDK12,CDK14,CDK19,CDON,CIT,CLK2,CLK3,CNOT4,CPNE3,CREB1,CSNK1G1,CUL3,CUL4B,CYLD,DBF4,DCUN1D1,DCUN1D3…
GO:BP	regulation of primary metabolic process	GO:0080090	1.08907e-46	ACVR2A,ACVRL1,ADCY1,AFF1,AFF2,AFF3,AKTIP,ANGPT1,APC,APLNR,APPL2,ARFGEF1,ARHGAP35,ARID2,ARID5B,ARRDC3,ARRDC4,ASH1L,ATAD2,ATG14,ATRX,ATXN1,ATXN1L,AUTS2,AXIN2,AZIN1,BACH2,BCAS3,BCCIP,BCL2,BCL9L,BCOR,BEND3,BMPER,BMPR2,BRE,BRWD1,CAST,CASZ1,CBFA2T2,CBX1,CBX7,CCL20,CCND2,CCNF,CCNI,CCNJ,CCNL1,CCNT2,CDC73,CDK12,CDON,CDYL2,CELF1,CELF2,CENPF,CHRD,CHURC1,CLK3,CNOT6L,CPEB1,CPEB2,CREB1,CREB3L2,CREBL2,CRTC2,CSR…
GO:BP	protein metabolic process	GO:0019538	1.07882e-43	AAK1,AARS2,ABCA1,ACVR1B,ACVR2A,ACVRL1,ADAM33,ADAMTS9,ADAMTSL1,AKTIP,ALG2,ALPK2,ALPK3,ANGPT1,APC,APLNR,APOLD1,ARFGEF1,ARIH1,ARIH2,ARRDC3,ARRDC4,ASB4,ASB7,ASH1L,ATG14,ATRX,AUTS2,AXIN2,AZIN1,B3GALNT2,B3GNT5,BACE1,BCCIP,BCL2,BCOR,BEND3,BMPER,BMPR2,C1GALT1,C7,CAB39L,CAST,CBLL1,CCL20,CCND2,CCNF,CCNI,CCNJ,CCNL1,CCNT2,CDC27,CDC42BPA,CDC42BPB,CDC73,CDK1,CDK12,CDK14,CDK19,CDON,CIT,CLK2,CLK3,CNOT4,CNOT6L,CO…
GO:BP	signal transduction	GO:0007165	1.45559e-43	AAK1,ABCA1,ACPP,ACVR1B,ACVR2A,ACVRL1,ADCY1,ADCY6,ADCY7,ADCY9,ADIPOR2,ADRA2B,ADRB1,AMOT,AMOTL1,ANGPT1,ANK2,ANK3,APC,APLNR,APPL2,ARC,ARFGEF1,ARFGEF2,ARHGAP1,ARHGAP11A,ARHGAP21,ARHGAP26,ARHGAP35,ARHGAP36,ARHGEF26,ARHGEF37,ARHGEF4,ARRDC3,ASB4,ASB7,ASH1L,ATRX,AXIN2,BAIAP2L1,BCL2,BCL9L,BDKRB2,BMPER,BMPR2,BRE,CAB39L,CACNG4,CALCRL,CALM1,CASR,CBFA2T2,CCL20,CD274,CD2AP,CDC42BPA,CDC42BPB,CDC42EP3,CDC42SE2,C…
GO:BP	regulation of nitrogen compound metabolic process	GO:0051171	4.72354e-43	ACVR2A,ACVRL1,ADCY1,AFF1,AFF2,AFF3,AKTIP,ANGPT1,APC,APLNR,ARFGEF1,ARHGAP35,ARID2,ARID5B,ARRDC3,ARRDC4,ASH1L,ATAD2,ATG14,ATRX,ATXN1,ATXN1L,AUTS2,AXIN2,AZIN1,BACH2,BCAS3,BCCIP,BCL2,BCL9L,BCOR,BEND3,BMPER,BMPR2,BRE,BRWD1,CAST,CASZ1,CBFA2T2,CBX1,CBX7,CCL20,CCND2,CCNF,CCNI,CCNJ,CCNL1,CCNT2,CD47,CDC73,CDK12,CDON,CDYL2,CELF1,CELF2,CENPF,CHRD,CHURC1,CLK3,CNOT6L,CPEB1,CPEB2,CREB1,CREB3L2,CREBL2,CRTC2,CSRN…
GO:BP	negative regulation of biological process	GO:0048519	1.0492e-42	ADNP,ADRB1,AMOT,ANGPT1,ANXA7,AP1AR,APC,API5,APLNR,APPL2,ARC,ARFGEF1,ARHGAP35,ARID2,ARRDC3,ASH1L,ATAD2,ATG14,ATRX,ATXN1,ATXN1L,AXIN2,AZIN1,BCAS3,BCL2,BCL9L,BCOR,BEND3,BMPER,BMPR2,BRE,BTG1,C5ORF30,CAMSAP1,CAST,CBFA2T2,CBX1,CBX7,CCNF,CD274,CD2AP,CDC73,CDK1,CDK12,CDYL2,CENPF,CHRD,CLDN18,CNOT6L,CNST,COL2A1,CPEB1,CPEB2,CREB1,CRMP1,CSRNP2,CSRNP3,CTSC,CUL3,CUX1,CYLD,DAAM2,DAB2,DCP1A,DCUN1D3,DEPTOR,DGCR8,…
GO:BP	organonitrogen compound metabolic process	GO:1901564	1.86397e-42	AAK1,AARS2,ABCA1,ABCD4,ACPP,ACVR1B,ACVR2A,ACVRL1,ADAM33,ADAMTS9,ADAMTSL1,ADCY1,ADCY6,ADCY7,ADCY9,ADSS,AK3,AKTIP,ALG2,ALPK2,ALPK3,ANGPT1,APC,APLNR,APOLD1,ARFGEF1,ARIH1,ARIH2,ARRDC3,ARRDC4,ASB4,ASB7,ASH1L,ATG14,ATP5F1,ATRX,AUTS2,AXIN2,AZIN1,B3GALNT2,B3GNT5,BACE1,BCAT1,BCCIP,BCL2,BCOR,BEND3,BHMT,BMPER,BMPR2,BPGM,C1GALT1,C7,CAB39L,CAST,CBLL1,CCL20,CCND2,CCNF,CCNI,CCNJ,CCNL1,CCNT2,CDC27,CDC42BPA,CDC42…
GO:BP	nervous system development	GO:0007399	1.15895e-37	ACVR1B,ADCY1,APPL2,ARHGAP35,ATRX,ATXN1,ATXN10,ATXN1L,B3GNT5,BCL2,BMPR2,BTBD3,BTBD6,CAMSAP1,CBFA2T2,CCDC141,CCDC85C,CDH11,CDON,CENPF,CHN1,CHRD,CNP,COL2A1,CREB1,CRMP1,CTSC,DAAM2,DCDC2,DCX,DLG5,DLX1,DMRTA2,DPYSL2,DPYSL5,DRD1,DSCAM,EDNRA,EDNRB,EFHD1,EFNA5,EFNB2,EGF,EGFLAM,ENC1,EPHA5,EPHB1,ERBB4,EYA1,FAM126A,FMR1,FZD1,FZD3,FZD4,GABRA4,GABRB2,GABRG2,GATA2,GDF11,GFRA1,GHR,GLDN,GLIS2,GNRH1,GPC4,GPR37L1,G…
GO:BP	anatomical structure morphogenesis	GO:0009653	3.4166e-37	ACVR2A,ACVRL1,ADCY1,ADIPOR2,AFF3,AGGF1,AMOT,AMOTL1,ANGPT1,ANXA7,AP1AR,APLNR,ARC,ARHGAP35,ARHGEF26,ARID2,ASB4,ASH1L,ATRX,AXIN2,BCAS3,BCL2,BCOR,BMPER,BMPR2,BRWD1,BTBD3,C1GALT1,CALB1,CALCRL,CAMSAP1,CCM2,CDC42EP3,CDC73,CDH11,CDON,CHN1,CHRD,CNP,COL2A1,CREB1,CRISPLD1,CRMP1,CUL3,DCDC2,DCX,DDHD1,DICER1,DLG5,DOCK5,DPYSL2,DPYSL5,DSCAM,E2F5,E2F8,EDNRA,EFNA5,EFNB2,EGF,EGFLAM,EPHA5,EPHB1,ERBB4,ESRP2,ETV5,EYA1…
GO:BP	negative regulation of cellular process	GO:0048523	3.73196e-37	ADNP,ANGPT1,AP1AR,APC,API5,APLNR,APPL2,ARC,ARFGEF1,ARHGAP35,ARID2,ARRDC3,ASH1L,ATAD2,ATG14,ATRX,ATXN1,ATXN1L,AXIN2,BCAS3,BCL2,BCL9L,BCOR,BEND3,BMPER,BMPR2,BRE,BTG1,C5ORF30,CAMSAP1,CAST,CBFA2T2,CBX1,CBX7,CCNF,CD274,CD2AP,CDC73,CDK1,CDK12,CDYL2,CENPF,CHRD,CLDN18,CNOT6L,CNST,COL2A1,CPEB1,CPEB2,CREB1,CRMP1,CSRNP2,CSRNP3,CTSC,CUL3,CUX1,CYLD,DAAM2,DAB2,DCUN1D3,DEPTOR,DGKI,DHCR24,DKK3,DLG5,DLX1,DNAJB6,D…
GO:BP	cellular component organization	GO:0016043	3.84915e-37	AAK1,ABCA1,ABCC4,ABCD3,ABI2,ABLIM3,ACPP,ADCY1,AKTIP,AMOT,AMOTL1,ANGPT1,ANK3,ANKFY1,ANO3,ANXA7,AP1AR,APC,APPL2,ARC,ARFGEF1,ARFGEF2,ARHGAP26,ARHGAP35,ARHGEF26,ARID2,ARPC4,ASH1L,ATAD2,ATG14,ATG2B,ATL2,ATP10A,ATP10B,ATP10D,ATP8A1,ATRX,ATXN10,ATXN1L,AUTS2,AXIN2,BAIAP2L1,BCAS3,BCCIP,BCL2,BCOR,BEND3,BET1L,BMPR2,BRE,BRWD1,BTBD3,CACNA2D2,CACNB2,CADPS,CAMSAP1,CBFA2T2,CCDC88A,CCM2,CCNF,CD2AP,CDC27,CDC42BPA,…
GO:BP	regulation of biological quality	GO:0065008	2.02996e-35	AAK1,AARS2,ABCA1,ACOX3,ACVR2A,ADCY1,ADCY6,ADIPOR2,ADRB1,ANGPT1,ANK3,ANO1,ANO3,ANXA7,AP1AR,AP2B1,APLNR,APPL2,ARC,ARFGEF1,ARHGAP35,ARID2,ARPC4,ARRDC3,ATP10A,ATP10B,ATP10D,ATP2B2,ATP6V0A2,ATP8A1,ATRX,AXIN2,BAIAP2L1,BCL2,BDKRB2,BMPR2,BRWD1,CACNB2,CACNG4,CADPS,CALB1,CASR,CD47,CDC42EP3,CDC73,CFTR,CHMP2B,CLDN18,CMKLR1,CNOT6L,COL2A1,CPLX2,CREB1,CUL3,CXORF21,CYLD,CYP46A1,DGKI,DHRS3,DLG5,DMXL1,DNAJC16,DNM3…
GO:BP	animal organ development	GO:0048513	3.45857e-35	ACVR2A,ACVRL1,AGPAT5,ALPK3,ANGPT1,AP2B1,APLNR,ARHGAP35,ARID2,ARID5B,ARRDC3,ASH1L,ATRX,ATXN1L,AXIN2,B3GNT5,BCL2,BCOR,BMPER,BMPR2,BNC2,BTBD3,C1GALT1,CALB1,CBX7,CCDC141,CCDC85C,CCM2,CDC73,CDON,CENPF,CHRD,CLDN18,COL2A1,CREB1,CREB3L2,CSF1,CUL3,CYLD,DAAM2,DCX,DHCR24,DLG5,DLX1,DMRTA2,DPYSL2,DRD1,DSCAM,E2F5,E2F8,EDNRA,EDNRB,EGF,EGFLAM,EGR1,EPHA5,EPHB1,ERBB4,ESRP2,ETV5,EYA1,FBN1,FBXO22,FGF18,FGF19,FGF23,F…
GO:BP	cellular component organization or biogenesis	GO:0071840	6.95168e-35	AAK1,ABCA1,ABCC4,ABCD3,ABI2,ABLIM3,ACPP,ADCY1,AKTIP,AMOT,AMOTL1,ANGPT1,ANK3,ANKFY1,ANO3,ANXA7,AP1AR,APC,APPL2,ARC,ARFGEF1,ARFGEF2,ARHGAP26,ARHGAP35,ARHGEF26,ARID2,ARPC4,ARRDC4,ASH1L,ATAD2,ATG14,ATG2B,ATL2,ATP10A,ATP10B,ATP10D,ATP8A1,ATRX,ATXN10,ATXN1L,AUTS2,AXIN2,BAIAP2L1,BCAS3,BCCIP,BCL2,BCOR,BEND3,BET1L,BMPR2,BRE,BRWD1,BTBD3,CACNA2D2,CACNB2,CADPS,CAMSAP1,CBFA2T2,CCDC88A,CCM2,CCNF,CD2AP,CDC27,CD…
GO:BP	cellular developmental process	GO:0048869	7.72751e-35	ACVR2A,ADCY1,AGPAT5,ALPK3,AMOT,ANXA7,AP1AR,AP1G1,APC,APLNR,APPL2,ARC,ARHGAP35,ARHGEF26,ASB4,ATRX,ATXN10,AXIN2,BCCIP,BCL2,BMPR2,BRWD1,BTBD3,BTBD6,CACNA2D2,CAMSAP1,CBFA2T2,CCM2,CDC42EP3,CDC73,CDH11,CDK1,CDK12,CDON,CFTR,CHN1,CHRD,CLDN18,CNP,COL2A1,CREB1,CREB3L2,CRMP1,CSF1,CTSB,CUL3,CYLD,DAAM2,DCDC2,DCX,DLG5,DLX1,DMRTA2,DOCK5,DPYSL2,DPYSL5,DRD1,DSCAM,E2F8,EDNRA,EDNRB,EFHD1,EFNA5,EFNB2,EGFLAM,EGR1,EHF…
GO:BP	phosphate-containing compound metabolic process	GO:0006796	7.05219e-34	AAK1,ACPP,ACVR1B,ACVR2A,ACVRL1,ADCY1,ADCY6,ADCY7,ADCY9,ADSS,AGPAT5,AK3,AKTIP,ALPK2,ALPK3,ANGPT1,APLNR,ASH1L,ATG14,ATP5F1,AXIN2,BCCIP,BCL2,BMPER,BMPR2,BPGM,CAB39L,CCL20,CCND2,CCNF,CCNI,CCNJ,CCNL1,CCNT2,CDC42BPA,CDC42BPB,CDK1,CDK12,CDK14,CDK19,CDON,CDS1,CERK,CIT,CLK2,CLK3,CNP,CNST,CPNE3,CREB1,CSNK1G1,CSRNP2,CSRNP3,CTDSP1,CYLD,DBF4,DGKG,DGKI,DNAJC15,DRD1,DSCAM,DUSP7,DYRK2,EGF,EIF2S1,ELOVL4,ELOVL5,EN…
GO:BP	phosphorus metabolic process	GO:0006793	1.02424e-33	AAK1,ACPP,ACVR1B,ACVR2A,ACVRL1,ADCY1,ADCY6,ADCY7,ADCY9,ADSS,AGPAT5,AK3,AKTIP,ALPK2,ALPK3,ANGPT1,APLNR,ASH1L,ATG14,ATP5F1,AXIN2,BCCIP,BCL2,BMPER,BMPR2,BPGM,CAB39L,CCL20,CCND2,CCNF,CCNI,CCNJ,CCNL1,CCNT2,CDC42BPA,CDC42BPB,CDK1,CDK12,CDK14,CDK19,CDON,CDS1,CERK,CIT,CLK2,CLK3,CNP,CNST,CPNE3,CREB1,CSNK1G1,CSRNP2,CSRNP3,CTDSP1,CYLD,DBF4,DGKG,DGKI,DNAJC15,DRD1,DSCAM,DUSP7,DYRK2,EGF,EIF2S1,ELOVL4,ELOVL5,EN…
GO:BP	cell differentiation	GO:0030154	2.93069e-33	ACVR2A,ADCY1,AGPAT5,ALPK3,AMOT,ANXA7,AP1AR,AP1G1,APC,APLNR,APPL2,ARHGAP35,ARHGEF26,ASB4,ATRX,ATXN10,AXIN2,BCCIP,BCL2,BMPR2,BTBD3,BTBD6,CACNA2D2,CAMSAP1,CBFA2T2,CCM2,CDC73,CDH11,CDK1,CDK12,CDON,CFTR,CHN1,CHRD,CLDN18,CNP,COL2A1,CREB1,CREB3L2,CRMP1,CSF1,CTSB,CYLD,DAAM2,DCDC2,DCX,DLG5,DLX1,DMRTA2,DOCK5,DPYSL2,DPYSL5,DRD1,DSCAM,E2F8,EDNRA,EDNRB,EFHD1,EFNA5,EFNB2,EGFLAM,EGR1,EHF,ELF1,ELK4,EPHA5,EPHB1,E…
GO:BP	cellular localization	GO:0051641	4.64956e-33	ABCA1,ABCD3,ADCY1,ADCY6,AKTIP,AMOT,ANGPT1,ANK3,ANKFY1,ANKRD50,ANO1,ANP32A,AP1AR,AP1G1,AP2B1,APLNR,APPL2,ARC,ARFIP1,ARFIP2,ARL8A,ATG14,ATRX,AXIN2,BCAS3,BCCIP,BCL2,BET1L,CACNB2,CACNG4,CADPS,CCDC141,CCDC88A,CD2AP,CDK1,CENPF,CFTR,CHMP2B,CHMP7,CLDN18,CLTC,CNST,COPG2,CPLX2,CREB3L2,CUL3,CYLD,DCP1A,DENND1B,DGKI,DNAJB6,DNAJC15,DNM1L,DNM3,DPP10,DRD1,EGF,EPHA5,ERBB4,ERLEC1,ESYT2,ETV5,EXOC3L4,EZR,FAM126A,FAM…
GO:BP	regulation of localization	GO:0032879	5.58454e-33	AAK1,ABCA1,ADCY1,ADCY6,AMOT,AMOTL1,ANGPT1,ANKFY1,ANO1,AP1AR,AP1G1,APLNR,APPL2,ARC,ARFIP1,ARID2,AZIN1,BCAS3,BCL2,BET1L,BMPER,BMPR2,C5ORF30,CACNB2,CACNG4,CADM1,CADPS,CASR,CATSPER2,CCL20,CD2AP,CD47,CDK1,CFTR,CHRD,CLDN18,CMKLR1,CNST,CPLX2,CPNE3,CREB1,CXCL12,CYLD,DAB2,DGKI,DLG5,DNAJB6,DOCK5,DPP10,DRD1,DSCAM,EDNRA,EGF,ENSA,EPHA5,ERBB4,ERLEC1,EZR,FGF18,FGF19,FGF23,FMR1,FRMD4A,GALR1,GATA2,GCC2,GDF2,GHR,G…
GO:BP	regulation of signaling	GO:0023051	1.75975e-32	AAK1,ABCA1,ACPP,ACVR2A,ADCY1,ADCY6,AMOT,ANGPT1,ANO1,AP1AR,APC,APLNR,APPL2,ARC,ARFGEF1,ARFGEF2,ARHGAP26,ARHGAP35,ARHGEF26,ARHGEF37,ARHGEF4,ARRDC3,ASH1L,AXIN2,BAIAP2L1,BCL2,BCL9L,BMPER,BMPR2,CACNA2D2,CACNB2,CACNG4,CALB1,CBFA2T2,CCL20,CD2AP,CDC42SE2,CDC73,CDH11,CDK12,CDON,CFTR,CHN1,CHRD,CMKLR1,CMTM3,CNKSR2,COL2A1,CPLX2,CREB1,CSNK1G1,CTSC,CUL3,CYLD,CYP46A1,DAAM2,DAB2,DCDC2,DEPTOR,DGKI,DKK3,DLG5,DLX1,…
GO:BP	regulation of multicellular organismal process	GO:0051239	2.09199e-32	ABCA1,ACPP,ACVR2A,ADIPOR2,ADRB1,AGGF1,AMOT,AMOTL1,ANGPT1,APLNR,APPL2,ARFGEF2,ARHGAP35,ARRDC3,ASB4,ATXN1L,AXIN2,BCAS3,BCL2,BCOR,BMPER,BMPR2,C5ORF30,CACNA2D2,CACNB2,CACNG4,CADM1,CBFA2T2,CD2AP,CD47,CDC73,CDON,CENPF,CHN1,CHRD,CLDN18,CREB1,CRMP1,CSF1,CTSC,CYLD,DAAM2,DICER1,DLG5,DLX1,DMRTA2,DOCK5,DPYSL2,DSCAM,EDNRB,EGF,EGR1,ELF1,ENPP4,EPHB1,ERBB4,ESRRG,ETV5,EYA1,EZR,F11,F3,FABP4,FBN1,FBXO22,FBXO32,FGF1…
GO:BP	regulation of cell communication	GO:0010646	3.10598e-32	AAK1,ABCA1,ACPP,ACVR2A,ADCY1,ADCY6,AMOT,ANGPT1,ANO1,APC,APLNR,APPL2,ARC,ARFGEF1,ARFGEF2,ARHGAP26,ARHGAP35,ARHGEF26,ARHGEF37,ARHGEF4,ARRDC3,ASH1L,AXIN2,BAIAP2L1,BCL2,BCL9L,BMPER,BMPR2,CACNA2D2,CACNB2,CACNG4,CALB1,CBFA2T2,CCL20,CD2AP,CDC42SE2,CDC73,CDH11,CDK12,CDON,CFTR,CHN1,CHRD,CMKLR1,CMTM3,CNKSR2,COL2A1,CPLX2,CREB1,CSNK1G1,CTSC,CUL3,CYLD,CYP46A1,DAAM2,DAB2,DCDC2,DEPTOR,DGKI,DKK3,DLG5,DLX1,DRD1,D…
GO:BP	positive regulation of metabolic process	GO:0009893	4.09918e-32	ACVR2A,ADIPOR2,ADRB1,AKTIP,ANGPT1,APC,APLNR,APPL2,ARFGEF1,ARID5B,ARRDC3,ARRDC4,ASH1L,ATAD2,ATG14,ATRX,AUTS2,AXIN2,BCAS3,BCL2,BCL9L,BEND3,BMPER,BMPR2,BRE,CASR,CCL20,CCNT2,CDC73,CDK1,CDON,CHURC1,CNOT6L,CREB1,CREB3L2,CSRNP2,CSRNP3,CUL3,CUL4B,DBF4,DCUN1D1,DCUN1D3,DLX1,DNAJB2,DRD1,DSCAM,DYRK2,E2F3,E2F5,E2F8,EGF,EGLN3,EGR1,EHF,ELF1,ELK4,ELOVL5,ERBB4,ESR1,ESRRG,ETV5,EYA1,EYA4,EZR,F3,FABP4,FAM168A,FBXO22…
GO:BP	tissue development	GO:0009888	1.17583e-31	ACVR2A,ALPK3,ANXA7,ARC,ARHGAP35,ARHGEF26,ARID2,ARID5B,ARRDC3,ATRX,AXIN2,BCCIP,BCL2,BCOR,BMPER,BMPR2,BNC2,CALB1,CBFA2T2,CCM2,CDC73,CDK1,CDON,CENPF,CHRD,COL2A1,CREB1,CREB3L2,CTSB,CXCL12,DHCR24,DLG5,DMRTA2,E2F8,EDNRA,EDNRB,EGF,EGFLAM,EGR1,EHF,EPHB1,ERBB4,ESRP2,ETV5,EYA1,EZR,FBXO22,FGF18,FGF19,FGF23,FGF6,FMN1,FOXF2,FZD1,FZD3,GATA5,GDF11,GDF2,GJA5,GJC1,GPCPD1,GRSF1,HLF,HNRNPU,HOXD9,HS2ST1,ID2,IFRD1,IG…
GO:BP	regulation of gene expression	GO:0010468	1.2123e-30	ACVR2A,ACVRL1,ADCY1,AFF1,AFF2,AFF3,ANXA7,ARHGAP35,ARID2,ARID5B,ASH1L,ATAD2,ATG14,ATRX,ATXN1,ATXN1L,AUTS2,AXIN2,BACH2,BCAS3,BCL2,BCL9L,BCOR,BEND3,BMPER,BMPR2,BRWD1,CASR,CAST,CASZ1,CBFA2T2,CBX1,CBX7,CCNL1,CCNT2,CDC73,CDK12,CDON,CELF1,CELF2,CENPF,CHRD,CHURC1,CLK3,CNOT6L,COL2A1,CPEB1,CPEB2,CREB1,CREB3L2,CREBL2,CRTC2,CSRNP2,CSRNP3,CUL3,CUX1,CYLD,DCP1A,DGCR8,DICER1,DIP2A,DLX1,DMRTA2,DNAJB6,DRD1,E2F3,E2…
GO:BP	regulation of response to stimulus	GO:0048583	4.97128e-30	AAK1,ABCA1,ACPP,ACVR2A,ADCY6,AMOT,ANGPT1,ANO1,AP1G1,APC,APLNR,APPL2,ARC,ARFGEF1,ARFGEF2,ARHGAP26,ARHGAP35,ARHGEF26,ARHGEF37,ARHGEF4,ARRDC3,ASH1L,AXIN2,BAIAP2L1,BCL2,BCL9L,BMPER,BMPR2,BRE,C5ORF30,C7,CACNG4,CADM1,CBFA2T2,CCL20,CD2AP,CD47,CDC42SE2,CDC73,CDK12,CDON,CFTR,CHN1,CHRD,CMKLR1,CMTM3,CNKSR2,COL2A1,CSNK1G1,CTSC,CUL3,CXCL12,CYLD,DAAM2,DAB2,DCDC2,DEK,DEPTOR,DGKI,DKK3,DLG5,DLX1,DSCAM,DUSP7,EFHD1…
GO:BP	organic substance transport	GO:0071702	6.57403e-30	ABCA1,ABCA8,ABCC4,ABCD3,ADCY6,AKTIP,ANGPT1,ANK3,ANO1,ANO3,AP1G1,AP2B1,APOLD1,APPL2,AQP9,ARC,ARFIP1,ARFIP2,ARL8A,ARRDC4,ATP10A,ATP10B,ATP10D,ATP8A1,AZIN1,BCAS3,BET1L,CACNG4,CADM1,CADPS,CD2AP,CENPF,CFTR,CHMP2B,CHMP7,CLTC,CNST,COPG2,DNAJC15,DNM3,DRD1,EDNRA,EGF,ENSA,EPHA5,ERLEC1,ESYT2,EZR,FABP4,FGF19,FLVCR1,FLVCR2,FRMD4A,FZD4,GALR1,GCC2,GHR,GJA5,GLTP,GNRH1,GOSR2,GOT2,HMGCR,HNRNPU,IGF1,INHBA,IPO7,IPO9…
GO:BP	macromolecule localization	GO:0033036	9.7032e-30	AAK1,ABCA1,ABCA8,ABCC4,ABCD3,ADCY6,AKAP11,AKTIP,AMOT,ANGPT1,ANK3,ANO1,ANO3,AP1AR,AP1G1,AP2B1,APOLD1,APPL2,ARC,ARFIP1,ARFIP2,ARL8A,ARRDC4,ATP10A,ATP10B,ATP10D,ATP8A1,ATRX,AXIN2,BCAS3,BCL2,BET1L,CACNG4,CADM1,CD2AP,CDK1,CENPF,CFTR,CHMP2B,CHMP7,CLDN18,CLTC,CNST,COPG2,CYLD,DCP1A,DHCR24,DLG5,DNAJB6,DNAJC15,DNM3,DPP10,DRD1,EGF,ENSA,EPHA5,ERBB4,ERLEC1,ESYT2,ETV5,EXOC3L4,EZR,FABP4,FAM126A,FBN1,FRMD4A,FZD4…
GO:BP	positive regulation of cellular metabolic process	GO:0031325	9.73444e-30	ACVR2A,AKTIP,ANGPT1,APLNR,ARFGEF1,ARID5B,ARRDC3,ARRDC4,ASH1L,ATAD2,ATG14,ATRX,AUTS2,AXIN2,BCAS3,BCL2,BCL9L,BMPER,BMPR2,BRE,CCL20,CCNT2,CDC73,CDK1,CDON,CHURC1,CNOT6L,CREB1,CREB3L2,CSRNP2,CSRNP3,CUL3,DBF4,DCUN1D1,DCUN1D3,DLX1,DNAJB2,DSCAM,DYRK2,E2F3,E2F5,E2F8,EGF,EGLN3,EGR1,EHF,ELF1,ELK4,ELOVL5,ERBB4,ESRRG,ETV5,EYA1,EYA4,EZR,F3,FAM168A,FBXO22,FGF18,FGF19,FGF23,FMR1,FOXF2,FOXJ2,FXR1,FZD1,FZD4,GALR1,…
GO:BP	intracellular signal transduction	GO:0035556	4.27946e-29	ABCA1,ADCY1,ADCY6,ADCY7,ADCY9,ADRB1,AMOT,AMOTL1,ANGPT1,APLNR,ARFGEF1,ARFGEF2,ARHGAP26,ARHGAP35,ARHGEF26,ARHGEF37,ARHGEF4,ARRDC3,ASB4,ASB7,ASH1L,ATRX,BCL2,BMPER,BRE,CALM1,CCL20,CD2AP,CDC42BPA,CDC42BPB,CDC42EP3,CDC42SE2,CDK12,CDON,CHN1,CIT,CMKLR1,CUL3,CYLD,DCDC2,DCX,DEPTOR,DGKG,DGKI,DICER1,DLG5,DOCK10,DOCK3,DOCK5,DRD1,DUSP7,DYRK2,EDNRB,EGF,EIF4EBP2,ELMO1,EPHB1,ERBB4,EZR,F3,FBXL2,FBXO8,FGF18,FGF19,F…
GO:BP	tube development	GO:0035295	7.91307e-29	ACVRL1,ADIPOR2,AGGF1,AMOT,AMOTL1,ANGPT1,APLNR,ARHGAP35,ARID2,ASB4,ATRX,ATXN1L,BCAS3,BCL2,BMPER,BMPR2,C1GALT1,CALB1,CALCRL,CBFA2T2,CCM2,CLDN18,CLMP,COL2A1,CREB1,DICER1,DLG5,E2F8,EDNRA,EDNRB,EFNB2,EGF,EPHB1,ESRP2,ETV5,EYA1,F3,FGF18,FMN1,FOXF2,FZD1,FZD3,FZD4,GATA2,GATA5,GDF11,GDF2,GJA5,GJC1,HS2ST1,ID2,ISM1,ITGA6,ITGB8,JAG1,KDM2B,KIF3A,KRAS,LMX1B,LRP2,MAPK14,MED1,MGA,MIB1,MYH9,MYLK,NF1,NGFR,NKX2-3,NO…
GO:BP	regulation of developmental process	GO:0050793	1.00788e-28	ACVR2A,ADRB1,AGGF1,AMOT,ANXA7,AP1AR,APC,APLNR,APPL2,ARC,ARHGAP35,ASB4,ATXN1L,AXIN2,BCL2,BCOR,BMPER,BMPR2,BRWD1,CACNA2D2,CAMSAP1,CBFA2T2,CDC42EP3,CDC73,CDK12,CDON,CENPF,CHN1,CHRD,CLDN18,CREB1,CRMP1,CSF1,CTSC,CXCL12,CYLD,DAAM2,DDHD1,DLG5,DLX1,DMRTA2,DOCK5,DPYSL2,DSCAM,EDNRB,EGF,EPHB1,ERBB4,ETV5,EYA1,EZR,F3,FBN1,FBXO22,FGF18,FGF23,FLVCR1,FMR1,FNDC5,FZD1,FZD3,FZD4,GATA2,GATA5,GDF11,GDF2,GHR,GNRH1,GPC…
GO:BP	positive regulation of macromolecule metabolic process	GO:0010604	1.27187e-28	ACVR2A,AKTIP,ANGPT1,APC,APLNR,ARFGEF1,ARID5B,ARRDC3,ARRDC4,ASH1L,ATAD2,ATG14,ATRX,AUTS2,AXIN2,BCAS3,BCL2,BCL9L,BMPER,BMPR2,BRE,CASR,CCL20,CCNT2,CDC73,CDON,CHURC1,CNOT6L,CREB1,CREB3L2,CSRNP2,CSRNP3,CUL3,CUL4B,DBF4,DCUN1D1,DCUN1D3,DLX1,DNAJB2,DRD1,DYRK2,E2F3,E2F5,E2F8,EGF,EGLN3,EGR1,EHF,ELF1,ELK4,ERBB4,ESR1,ESRRG,ETV5,EYA1,EYA4,EZR,F3,FAM168A,FBXO22,FGF18,FGF19,FGF23,FMR1,FOXF2,FOXJ2,FXR1,FZD1,FZD4…
GO:BP	cell development	GO:0048468	2.74195e-28	ADCY1,ALPK3,AP1AR,APPL2,ARHGAP35,ARHGEF26,ATRX,ATXN10,AXIN2,BCL2,BMPR2,BTBD3,CACNA2D2,CAMSAP1,CBFA2T2,CCM2,CDH11,CDON,CFTR,CHN1,CLDN18,CNP,CREB1,CRMP1,DAAM2,DCDC2,DCX,DLG5,DLX1,DMRTA2,DOCK5,DPYSL2,DPYSL5,DRD1,DSCAM,EDNRA,EDNRB,EFHD1,EFNA5,EFNB2,EGFLAM,EPHA5,EPHB1,ERBB4,EYA1,EZR,FBN1,FBXO22,FGF18,FGF19,FMR1,FZD3,FZD4,GABRB2,GATA2,GDF11,GDF2,GHR,GJC1,GLDN,GNRH1,GPR37L1,GRIN3A,GSK3B,HNRNPU,HOOK3,HOR…
GO:BP	phosphorylation	GO:0016310	1.09522e-27	AAK1,ACVR1B,ACVR2A,ACVRL1,AK3,AKTIP,ALPK2,ALPK3,ANGPT1,APLNR,ASH1L,ATG14,AXIN2,BCCIP,BCL2,BMPER,BMPR2,BPGM,CAB39L,CCL20,CCND2,CCNF,CCNI,CCNJ,CCNL1,CCNT2,CDC42BPA,CDC42BPB,CDK1,CDK12,CDK14,CDK19,CDON,CERK,CIT,CLK2,CLK3,CPNE3,CREB1,CSNK1G1,CYLD,DBF4,DGKG,DGKI,DNAJC15,DRD1,DSCAM,DUSP7,DYRK2,EGF,EIF2S1,EPHA5,EPHB1,ERBB4,ETNK1,EZR,FABP4,FAM126A,FGF18,FGF19,FGF23,FMR1,FRK,FXR1,FZD1,FZD4,GDF11,GDF2,GHR,…
GO:BP	positive regulation of nitrogen compound metabolic process	GO:0051173	4.99926e-27	ACVR2A,AKTIP,ANGPT1,APC,APLNR,ARFGEF1,ARID5B,ARRDC3,ARRDC4,ASH1L,ATAD2,ATG14,ATRX,AUTS2,AXIN2,BCAS3,BCL2,BCL9L,BMPER,BMPR2,BRE,CCL20,CCNT2,CDC73,CDON,CHURC1,CNOT6L,CREB1,CREB3L2,CSRNP2,CSRNP3,CUL3,CUL4B,DBF4,DCUN1D1,DCUN1D3,DLX1,DNAJB2,E2F3,E2F5,E2F8,EGF,EGLN3,EGR1,EHF,ELF1,ELK4,ERBB4,ESRRG,ETV5,EYA1,EYA4,EZR,F3,FAM168A,FBXO22,FGF18,FGF19,FGF23,FMR1,FOXF2,FOXJ2,FXR1,FZD1,FZD4,GALR1,GATA2,GATA5,GD…
GO:BP	response to chemical	GO:0042221	6.3907e-27	ABCA1,ABCD4,ACVR1B,ACVR2A,ACVRL1,ADCY6,ADIPOR2,AFF3,ALG2,AMOT,ANGPT1,ANO1,ANXA11,ANXA7,APPL2,AQP9,ARHGAP35,ATP6V0A2,ATRX,BAIAP2L1,BCAS3,BCL2,BCL9L,BMPER,BMPR2,BSPRY,CALB1,CASR,CCL20,CD274,CD47,CDC73,CFTR,CHN1,CHRD,CLDN18,CMKLR1,CNP,CNTFR,COL2A1,CPEB2,CPNE3,CPNE9,CREB1,CREB3L2,CRMP1,CRYZ,CTSB,CUL3,CXCL12,CYLD,CYP2U1,CYP46A1,DLX1,DNAJB2,DPYSL2,DPYSL5,DRD1,DSCAM,EDEM3,EDNRB,EFNA5,EFNB2,EGFLAM,EGR1,E…
GO:BP	organic substance biosynthetic process	GO:1901576	7.04784e-27	AARS2,ABCA1,ABCD3,ABLIM3,ACVR2A,ACVRL1,ADCY1,ADCY6,ADCY7,ADCY9,ADSS,AFF1,AFF2,AFF3,AK3,ALG2,ANGPT1,ARFGEF1,ARHGAP35,ARID2,ARID5B,ASH1L,ATAD2,ATP5F1,ATRX,ATXN1,ATXN1L,AUTS2,AZIN1,B3GALNT2,B3GNT5,BACH2,BCAS3,BCAT1,BCL2,BCL9L,BCOR,BEND3,BHMT,BMPER,BMPR2,BRWD1,C1GALT1,C7,CASZ1,CBFA2T2,CBX1,CBX7,CCNL1,CCNT2,CDC6,CDC73,CDK12,CDON,CDS1,CDYL2,CENPF,CERS2,CFTR,CHRD,CHST6,CHURC1,CNOT6L,CNP,COQ10B,COX10,CPE…
GO:BP	biosynthetic process	GO:0009058	1.05776e-26	AARS2,ABCA1,ABCD3,ABLIM3,ACVR2A,ACVRL1,ADCY1,ADCY6,ADCY7,ADCY9,ADSS,AFF1,AFF2,AFF3,AK3,ALG2,ANGPT1,ARFGEF1,ARHGAP35,ARID2,ARID5B,ASH1L,ATAD2,ATP5F1,ATRX,ATXN1,ATXN1L,AUTS2,AZIN1,B3GALNT2,B3GNT5,BACH2,BCAS3,BCAT1,BCL2,BCL9L,BCOR,BEND3,BHMT,BMPER,BMPR2,BRWD1,C1GALT1,C7,CASZ1,CBFA2T2,CBX1,CBX7,CCNL1,CCNT2,CD47,CDC6,CDC73,CDK12,CDON,CDS1,CDYL2,CENPF,CERS2,CFTR,CHRD,CHST6,CHURC1,CNOT6L,CNP,COQ10B,COX1…
GO:BP	protein phosphorylation	GO:0006468	1.41668e-26	AAK1,ACVR1B,ACVR2A,ACVRL1,AKTIP,ALPK2,ALPK3,ANGPT1,APLNR,ASH1L,ATG14,AXIN2,BCCIP,BCL2,BMPER,BMPR2,CAB39L,CCL20,CCND2,CCNF,CCNI,CCNJ,CCNL1,CCNT2,CDC42BPA,CDC42BPB,CDK1,CDK12,CDK14,CDK19,CDON,CIT,CLK2,CLK3,CPNE3,CREB1,CSNK1G1,CYLD,DBF4,DRD1,DUSP7,DYRK2,EGF,EIF2S1,EPHA5,EPHB1,ERBB4,EZR,FABP4,FGF18,FGF19,FGF23,FMR1,FRK,FXR1,FZD1,FZD4,GDF11,GDF2,GHR,GPD1L,GPR37L1,GPRC5B,GSK3B,GTF2H5,HMGCR,IGF1,IL6R,IN…
GO:BP	cellular biosynthetic process	GO:0044249	2.18191e-26	AARS2,ABCA1,ABCD3,ABLIM3,ACVR2A,ACVRL1,ADCY1,ADCY6,ADCY7,ADCY9,ADSS,AFF1,AFF2,AFF3,AK3,ALG2,ANGPT1,ARFGEF1,ARHGAP35,ARID2,ARID5B,ASH1L,ATAD2,ATP5F1,ATRX,ATXN1,ATXN1L,AUTS2,AZIN1,B3GALNT2,B3GNT5,BACH2,BCAS3,BCAT1,BCL2,BCL9L,BCOR,BEND3,BHMT,BMPER,BMPR2,BRWD1,C1GALT1,C7,CASZ1,CBFA2T2,CBX1,CBX7,CCNL1,CCNT2,CD47,CDC6,CDC73,CDK12,CDON,CDS1,CDYL2,CENPF,CERS2,CHRD,CHST6,CHURC1,CNOT6L,CNP,COQ10B,COX10,CPE…
GO:BP	establishment of localization in cell	GO:0051649	3.40497e-26	ABCA1,ABCD3,ADCY1,ADCY6,AKTIP,ANGPT1,ANKFY1,ANKRD50,ANO1,ANP32A,AP1AR,AP1G1,AP2B1,APLNR,APPL2,ARC,ARFIP1,ARFIP2,ARL8A,ATG14,BCAS3,BCCIP,BCL2,BET1L,CACNB2,CADPS,CCDC88A,CENPF,CFTR,CHMP2B,CHMP7,CLTC,COPG2,CPLX2,CREB3L2,CUL3,DENND1B,DGKI,DNAJC15,DNM3,DRD1,EPHA5,ERLEC1,EZR,FAM155A,FAM155B,FBXO22,GCC2,GOSR2,GRIN2A,GRIN3A,HMP19,HNRNPU,HOOK3,IPO7,IPO9,ITSN1,JPH1,KCNC4,KIF13B,KIF1B,KIF3A,KLHL12,KPNA1,KPN…
GO:BP	regulation of cellular component organization	GO:0051128	3.86049e-26	AAK1,ABCA1,ANGPT1,ANKFY1,ANXA7,AP1AR,APC,APPL2,ARC,ARFGEF1,ARHGAP35,ARPC4,ATAD2,ATRX,AUTS2,AXIN2,BAIAP2L1,BCAS3,BCL2,BCOR,BMPR2,BRWD1,CAMSAP1,CBFA2T2,CCDC88A,CCNF,CD2AP,CDC27,CDC42EP3,CDC73,CHMP2B,CHN1,CNOT6L,CRMP1,CUL3,CYLD,DAB2,DCDC2,DCUN1D3,DDHD1,DLG5,DNAJB6,DNAJC15,DNM1L,DOCK5,DPYSL2,DSCAM,DYNC1LI1,EFNA5,EGF,EPHA5,EPHB1,ETF1,ETV5,EZR,FBLIM1,FCHSD1,FEZ1,FMN1,FMR1,FXR1,FZD1,FZD4,G3BP2,GATA2,GDF…
GO:BP	regulation of biosynthetic process	GO:0009889	7.32558e-26	ACVR2A,ACVRL1,ADCY1,AFF1,AFF2,AFF3,ARFGEF1,ARHGAP35,ARID2,ARID5B,ASH1L,ATAD2,ATRX,ATXN1,ATXN1L,AUTS2,BACH2,BCAS3,BCL2,BCL9L,BCOR,BEND3,BMPER,BMPR2,BRWD1,CASZ1,CBFA2T2,CBX1,CBX7,CCNL1,CCNT2,CD47,CDC73,CDK12,CDON,CDYL2,CENPF,CHRD,CHURC1,CNOT6L,CPEB1,CPEB2,CREB1,CREB3L2,CREBL2,CRTC2,CSRNP2,CSRNP3,CUL3,CUX1,CYLD,DBF4,DLX1,DMRTA2,DNAJB6,DYRK2,E2F3,E2F5,E2F8,EDNRB,EGF,EGR1,EHF,EIF2S1,EIF4EBP2,ELF1,ELK4…
GO:BP	regulation of cellular biosynthetic process	GO:0031326	1.35528e-25	ACVR2A,ACVRL1,ADCY1,AFF1,AFF2,AFF3,ARFGEF1,ARHGAP35,ARID2,ARID5B,ASH1L,ATAD2,ATRX,ATXN1,ATXN1L,AUTS2,BACH2,BCAS3,BCL2,BCL9L,BCOR,BEND3,BMPER,BMPR2,BRWD1,CASZ1,CBFA2T2,CBX1,CBX7,CCNL1,CCNT2,CD47,CDC73,CDK12,CDON,CDYL2,CENPF,CHRD,CHURC1,CNOT6L,CPEB1,CPEB2,CREB1,CREB3L2,CREBL2,CRTC2,CSRNP2,CSRNP3,CUL3,CUX1,CYLD,DBF4,DLX1,DMRTA2,DNAJB6,DYRK2,E2F3,E2F5,E2F8,EDNRB,EGF,EGR1,EHF,EIF2S1,EIF4EBP2,ELF1,ELK4…
GO:BP	regulation of macromolecule biosynthetic process	GO:0010556	1.60196e-25	ACVR2A,ACVRL1,ADCY1,AFF1,AFF2,AFF3,ARFGEF1,ARHGAP35,ARID2,ARID5B,ASH1L,ATAD2,ATRX,ATXN1,ATXN1L,AUTS2,BACH2,BCAS3,BCL2,BCL9L,BCOR,BEND3,BMPER,BMPR2,BRWD1,CASZ1,CBFA2T2,CBX1,CBX7,CCNL1,CCNT2,CDC73,CDK12,CDON,CDYL2,CENPF,CHRD,CHURC1,CNOT6L,CPEB1,CPEB2,CREB1,CREB3L2,CREBL2,CRTC2,CSRNP2,CSRNP3,CUL3,CUX1,CYLD,DBF4,DLX1,DMRTA2,DNAJB6,DYRK2,E2F3,E2F5,E2F8,EDNRB,EGF,EGR1,EHF,EIF2S1,EIF4EBP2,ELF1,ELK4,ERBB…
GO:BP	regulation of cellular macromolecule biosynthetic process	GO:2000112	1.80185e-25	ACVR2A,ACVRL1,ADCY1,AFF1,AFF2,AFF3,ARFGEF1,ARHGAP35,ARID2,ARID5B,ASH1L,ATAD2,ATRX,ATXN1,ATXN1L,AUTS2,BACH2,BCAS3,BCL2,BCL9L,BCOR,BEND3,BMPER,BMPR2,BRWD1,CASZ1,CBFA2T2,CBX1,CBX7,CCNL1,CCNT2,CDC73,CDK12,CDON,CENPF,CHRD,CHURC1,CNOT6L,CPEB1,CPEB2,CREB1,CREB3L2,CREBL2,CRTC2,CSRNP2,CSRNP3,CUL3,CUX1,CYLD,DBF4,DLX1,DMRTA2,DNAJB6,DYRK2,E2F3,E2F5,E2F8,EDNRB,EGF,EGR1,EHF,EIF2S1,EIF4EBP2,ELF1,ELK4,ERBB4,ESR1…
GO:BP	protein localization	GO:0008104	2.74231e-25	AAK1,ABCA1,ADCY6,AKAP11,AKTIP,AMOT,ANGPT1,ANK3,ANO1,AP1AR,AP1G1,AP2B1,APPL2,ARC,ARFIP1,ARFIP2,ARL8A,ARRDC4,ATRX,AXIN2,BCAS3,BCL2,BET1L,CACNG4,CADM1,CD2AP,CDK1,CENPF,CFTR,CHMP2B,CHMP7,CLDN18,CLTC,CNST,COPG2,CYLD,DCP1A,DHCR24,DLG5,DNAJB6,DNAJC15,DNM3,DPP10,DRD1,EGF,ENSA,EPHA5,ERBB4,ERLEC1,ETV5,EXOC3L4,EZR,FAM126A,FBN1,FRMD4A,GCC2,GHR,GJA5,GOSR2,GPC4,GPD1L,GRIN2A,HMGCR,HNRNPU,HOOK3,IGF1,IPO7,IPO9,IR…
GO:BP	regulation of RNA metabolic process	GO:0051252	2.95166e-25	ACVR2A,ACVRL1,ADCY1,AFF1,AFF2,AFF3,ARHGAP35,ARID2,ARID5B,ASH1L,ATAD2,ATRX,ATXN1,ATXN1L,AUTS2,AXIN2,BACH2,BCAS3,BCL9L,BCOR,BEND3,BMPER,BMPR2,BRWD1,CASZ1,CBFA2T2,CBX1,CBX7,CCNL1,CCNT2,CDC73,CDK12,CDON,CDYL2,CELF1,CELF2,CENPF,CHRD,CHURC1,CLK3,CNOT6L,CREB1,CREB3L2,CREBL2,CRTC2,CSRNP2,CSRNP3,CUL3,CUX1,CYLD,DLX1,DMRTA2,DNAJB6,E2F3,E2F5,E2F8,EDNRB,EGF,EGR1,EHF,ELF1,ELK4,ERBB4,ESR1,ESRP2,ESRRG,ETV5,EYA1,…
GO:BP	neurogenesis	GO:0022008	3.13026e-25	ADCY1,APPL2,ARHGAP35,ATXN10,BCL2,BMPR2,BTBD3,BTBD6,CAMSAP1,CBFA2T2,CDH11,CDON,CHN1,CNP,CREB1,CRMP1,DAAM2,DCDC2,DCX,DLG5,DLX1,DMRTA2,DPYSL2,DPYSL5,DRD1,DSCAM,EDNRB,EFHD1,EFNA5,EFNB2,EGFLAM,EPHA5,EPHB1,ERBB4,EYA1,FMR1,FZD3,FZD4,GABRB2,GATA2,GHR,GLDN,GNRH1,GPR37L1,GRIN2A,GRIN3A,GSK3B,HOOK3,HOXD9,ID2,IFRD1,IGF1,INHBA,IQGAP1,ITGA6,JAG1,KIF13B,KIF3A,KIRREL3,KLF15,KRAS,KREMEN1,LEMD2,LMX1B,LPAR1,LRP2,LRP…
GO:BP	macromolecule biosynthetic process	GO:0009059	3.42651e-25	AARS2,ABCA1,ABLIM3,ACVR2A,ACVRL1,ADCY1,AFF1,AFF2,AFF3,ALG2,ANGPT1,ARFGEF1,ARHGAP35,ARID2,ARID5B,ASH1L,ATAD2,ATRX,ATXN1,ATXN1L,AUTS2,B3GALNT2,B3GNT5,BACH2,BCAS3,BCL2,BCL9L,BCOR,BEND3,BMPER,BMPR2,BRWD1,C1GALT1,C7,CASZ1,CBFA2T2,CBX1,CBX7,CCNL1,CCNT2,CDC6,CDC73,CDK12,CDON,CDYL2,CENPF,CHRD,CHST6,CHURC1,CNOT6L,CPEB1,CPEB2,CREB1,CREB3L2,CREBL2,CRTC2,CSRNP2,CSRNP3,CUL3,CUX1,CYLD,DBF4,DLX1,DMRTA2,DNAJB6,D…
GO:BP	regulation of nucleobase-containing compound metabolic process	GO:0019219	8.31566e-25	ACVR2A,ACVRL1,ADCY1,AFF1,AFF2,AFF3,ARHGAP35,ARID2,ARID5B,ASH1L,ATAD2,ATRX,ATXN1,ATXN1L,AUTS2,AXIN2,BACH2,BCAS3,BCL9L,BCOR,BEND3,BMPER,BMPR2,BRE,BRWD1,CASZ1,CBFA2T2,CBX1,CBX7,CCNL1,CCNT2,CDC73,CDK12,CDON,CDYL2,CELF1,CELF2,CENPF,CHRD,CHURC1,CLK3,CNOT6L,CREB1,CREB3L2,CREBL2,CRTC2,CSRNP2,CSRNP3,CUL3,CUX1,CYLD,DEK,DLX1,DMRTA2,DNAJB6,E2F3,E2F5,E2F8,EDNRB,EGF,EGR1,EHF,ELF1,ELK4,ERBB4,ESR1,ESRP2,ESRRG,ET…
GO:BP	gene expression	GO:0010467	1.13296e-24	AARS2,ABLIM3,ACVR2A,ACVRL1,ADCY1,AFF1,AFF2,AFF3,ANXA7,ARHGAP35,ARID2,ARID5B,ASH1L,ATAD2,ATG14,ATRX,ATXN1,ATXN1L,AUTS2,AXIN2,BACH2,BCAS2,BCAS3,BCL2,BCL9L,BCOR,BEND3,BMPER,BMPR2,BRWD1,C7,C9ORF64,CASR,CAST,CASZ1,CBFA2T2,CBX1,CBX7,CCNL1,CCNT2,CDC40,CDC73,CDK12,CDON,CELF1,CELF2,CENPF,CHRD,CHURC1,CLK3,CNOT6L,COL2A1,CPD,CPEB1,CPEB2,CREB1,CREB3L2,CREBL2,CRTC2,CSRNP2,CSRNP3,CUL3,CUX1,CYLD,DCP1A,DDX52,DGCR…
GO:BP	cellular macromolecule biosynthetic process	GO:0034645	1.63746e-24	AARS2,ABCA1,ABLIM3,ACVR2A,ACVRL1,ADCY1,AFF1,AFF2,AFF3,ALG2,ARFGEF1,ARHGAP35,ARID2,ARID5B,ASH1L,ATAD2,ATRX,ATXN1,ATXN1L,AUTS2,B3GALNT2,B3GNT5,BACH2,BCAS3,BCL2,BCL9L,BCOR,BEND3,BMPER,BMPR2,BRWD1,C1GALT1,C7,CASZ1,CBFA2T2,CBX1,CBX7,CCNL1,CCNT2,CDC6,CDC73,CDK12,CDON,CENPF,CHRD,CHURC1,CNOT6L,CPEB1,CPEB2,CREB1,CREB3L2,CREBL2,CRTC2,CSRNP2,CSRNP3,CUL3,CUX1,CYLD,DBF4,DLX1,DMRTA2,DNAJB6,DPY19L4,DYRK2,E2F3,E…
GO:BP	tube morphogenesis	GO:0035239	1.40942e-23	ACVRL1,ADIPOR2,AGGF1,AMOT,AMOTL1,ANGPT1,APLNR,ARHGAP35,ARID2,ASB4,BCAS3,BCL2,BMPER,BMPR2,C1GALT1,CALCRL,CCM2,DICER1,DLG5,E2F8,EDNRA,EFNB2,EGF,EPHB1,ESRP2,ETV5,EYA1,F3,FGF18,FMN1,FZD1,FZD3,FZD4,GATA2,GDF2,GJA5,GJC1,HS2ST1,ID2,ISM1,ITGB8,JAG1,KDM2B,KIF3A,KRAS,LRP2,MAPK14,MED1,MGA,MIB1,MYH9,MYLK,NF1,NGFR,NKX2-3,NOV,NRP2,NUS1,PARVA,PBX1,PDE3B,PKD2,PKNOX1,PPP3R1,PRKCA,PTEN,PTK7,PTPRB,PTPRM,QKI,RALA,RB…
GO:BP	nitrogen compound transport	GO:0071705	7.65382e-23	ABCA1,ADCY6,AKTIP,ANGPT1,ANK3,ANO1,AP1G1,AP2B1,APPL2,AQP9,ARC,ARFIP1,ARFIP2,ARL8A,ARRDC4,AZIN1,BCAS3,BET1L,CACNG4,CADM1,CADPS,CD2AP,CENPF,CFTR,CHMP2B,CHMP7,CLTC,CNST,COPG2,DNAJC15,DNM3,DRD1,ENSA,EPHA5,ERLEC1,EZR,FLVCR1,FLVCR2,FRMD4A,GCC2,GHR,GJA5,GLTP,GOSR2,HMGCR,HNRNPU,IGF1,IPO7,IPO9,IRS1,KPNA1,KPNA3,KPNA6,LCA5,LRP2,LRRC7,MACF1,MAPK14,MAPKBP1,MED1,MON2,MYH9,MYO5A,NAPB,NEUROD1,NF1,NOV,NR3C2,NSF,N…
GO:BP	regulation of phosphate metabolic process	GO:0019220	1.2754e-22	ACVR2A,AKTIP,ANGPT1,APLNR,ASH1L,ATG14,AXIN2,BCCIP,BCL2,BMPER,BMPR2,CCL20,CCND2,CCNF,CCNI,CCNJ,CCNL1,CCNT2,CDK1,CDK12,CDON,CNST,CSRNP2,CSRNP3,CYLD,DBF4,DNAJC15,DRD1,DSCAM,DUSP7,EGF,ENSA,EPHB1,ERBB4,EZR,FABP4,FGF18,FGF19,FGF23,FMR1,FXR1,FZD1,FZD4,GDF11,GDF2,GHR,GPD1L,GPR37L1,GPRC5B,HMGCR,HNRNPU,IGF1,IL6R,INHBA,IQGAP1,ITCH,ITGA6,ITSN1,KAT2B,KIAA0430,KIRREL,KL,KRAS,LEMD2,LPAR1,LRP4,LRP6,LRRK1,MAGI3,M…
GO:BP	regulation of protein metabolic process	GO:0051246	1.36466e-22	ACVR2A,AKTIP,ANGPT1,APC,APLNR,ARFGEF1,ARRDC3,ARRDC4,ASH1L,ATG14,ATRX,AUTS2,AXIN2,AZIN1,BCCIP,BCL2,BCOR,BMPER,BMPR2,CAST,CCL20,CCND2,CCNF,CCNI,CCNJ,CCNL1,CCNT2,CDK12,CDON,CNOT6L,CPEB1,CPEB2,CUL3,CUL4B,CYLD,DBF4,DCUN1D1,DCUN1D3,DHCR24,DNAJB2,DNAJB6,DRD1,DUSP7,EDNRB,EGF,EGLN3,EGR1,EIF2S1,EIF4EBP2,ENSA,EPHB1,ERBB4,ERLEC1,ETF1,EZR,F3,FABP4,FAM192A,FBXO22,FGF18,FGF19,FGF23,FMR1,FOXF2,FURIN,FXR1,FZD1,FZ…
GO:BP	generation of neurons	GO:0048699	1.41154e-22	ADCY1,APPL2,ARHGAP35,ATXN10,BCL2,BMPR2,BTBD3,CAMSAP1,CBFA2T2,CDH11,CDON,CHN1,CNP,CREB1,CRMP1,DAAM2,DCDC2,DCX,DLG5,DLX1,DMRTA2,DPYSL2,DPYSL5,DRD1,DSCAM,EDNRB,EFHD1,EFNA5,EFNB2,EGFLAM,EPHA5,EPHB1,ERBB4,EYA1,FMR1,FZD3,FZD4,GABRB2,GATA2,GHR,GLDN,GNRH1,GPR37L1,GRIN3A,GSK3B,HOOK3,HOXD9,ID2,IFRD1,IGF1,INHBA,IQGAP1,ITGA6,JAG1,KIF13B,KIF3A,KIRREL3,KREMEN1,LMX1B,LPAR1,LRP2,LRP4,LRRC7,MACF1,MAP3K13,MAP6,MAP…
GO:BP	regulation of phosphorus metabolic process	GO:0051174	1.43572e-22	ACVR2A,AKTIP,ANGPT1,APLNR,ASH1L,ATG14,AXIN2,BCCIP,BCL2,BMPER,BMPR2,CCL20,CCND2,CCNF,CCNI,CCNJ,CCNL1,CCNT2,CDK1,CDK12,CDON,CNST,CSRNP2,CSRNP3,CYLD,DBF4,DNAJC15,DRD1,DSCAM,DUSP7,EGF,ENSA,EPHB1,ERBB4,EZR,FABP4,FGF18,FGF19,FGF23,FMR1,FXR1,FZD1,FZD4,GDF11,GDF2,GHR,GPD1L,GPR37L1,GPRC5B,HMGCR,HNRNPU,IGF1,IL6R,INHBA,IQGAP1,ITCH,ITGA6,ITSN1,KAT2B,KIAA0430,KIRREL,KL,KRAS,LEMD2,LPAR1,LRP4,LRP6,LRRK1,MAGI3,M…
GO:BP	regulation of multicellular organismal development	GO:2000026	1.76159e-22	ACVR2A,AGGF1,AMOT,APLNR,APPL2,ARHGAP35,ASB4,ATXN1L,AXIN2,BCL2,BCOR,BMPER,BMPR2,CBFA2T2,CDC73,CDON,CENPF,CHN1,CLDN18,CREB1,CRMP1,CSF1,CTSC,CYLD,DAAM2,DLG5,DLX1,DMRTA2,DPYSL2,DSCAM,EDNRB,EGF,EPHB1,ERBB4,ETV5,EYA1,F3,FBN1,FBXO22,FGF18,FGF23,FMR1,FZD1,FZD3,FZD4,GATA2,GATA5,GDF2,GHR,GNRH1,GPC4,GPR37L1,GSK3B,HOOK3,ID2,IFRD1,IGF1,IL6R,INHBA,ISM1,ITCH,ITGA6,ITGB8,JAG1,KIF13B,KL,KLF10,KREMEN1,LPAR1,LRP2,L…
GO:BP	regulation of transcription, DNA-templated	GO:0006355	2.15098e-22	ACVR2A,ACVRL1,ADCY1,AFF1,AFF2,AFF3,ARHGAP35,ARID2,ARID5B,ASH1L,ATAD2,ATRX,ATXN1,ATXN1L,AUTS2,BACH2,BCAS3,BCL9L,BCOR,BEND3,BMPER,BMPR2,BRWD1,CASZ1,CBFA2T2,CBX1,CBX7,CCNL1,CCNT2,CDC73,CDK12,CDON,CENPF,CHRD,CHURC1,CREB1,CREB3L2,CREBL2,CRTC2,CSRNP2,CSRNP3,CUL3,CUX1,CYLD,DLX1,DMRTA2,DNAJB6,E2F3,E2F5,E2F8,EDNRB,EGF,EGR1,EHF,ELF1,ELK4,ERBB4,ESR1,ESRRG,ETV5,EYA1,EZR,FABP4,FAM105B,FBN1,FGF23,FOXF2,FOXJ2,F…
GO:BP	regulation of cellular protein metabolic process	GO:0032268	2.28031e-22	ACVR2A,AKTIP,ANGPT1,APLNR,ARFGEF1,ARRDC3,ARRDC4,ASH1L,ATG14,ATRX,AUTS2,AXIN2,BCCIP,BCL2,BCOR,BMPER,BMPR2,CAST,CCL20,CCND2,CCNF,CCNI,CCNJ,CCNL1,CCNT2,CDK12,CDON,CNOT6L,CPEB1,CPEB2,CUL3,CYLD,DBF4,DCUN1D1,DCUN1D3,DHCR24,DNAJB2,DNAJB6,DRD1,DUSP7,EDNRB,EGF,EGLN3,EGR1,EIF2S1,EIF4EBP2,ENSA,EPHB1,ERBB4,ERLEC1,ETF1,EZR,F3,FABP4,FAM192A,FBXO22,FGF18,FGF19,FGF23,FMR1,FOXF2,FURIN,FXR1,FZD1,FZD4,GATA2,GDF11,G…
GO:BP	regulation of signal transduction	GO:0009966	2.68641e-22	AAK1,ABCA1,ACPP,ACVR2A,AMOT,ANGPT1,APC,APLNR,APPL2,ARC,ARFGEF1,ARFGEF2,ARHGAP26,ARHGAP35,ARHGEF26,ARHGEF37,ARHGEF4,ARRDC3,ASH1L,AXIN2,BAIAP2L1,BCL2,BCL9L,BMPER,BMPR2,CACNG4,CBFA2T2,CCL20,CD2AP,CDC42SE2,CDC73,CDK12,CDON,CHN1,CHRD,CMKLR1,CMTM3,CNKSR2,COL2A1,CSNK1G1,CTSC,CUL3,CYLD,DAAM2,DAB2,DCDC2,DEPTOR,DGKI,DKK3,DLG5,DLX1,DUSP7,EGF,EGR1,ELF1,EPHB1,ERBB4,EYA1,EYA4,EZR,F3,FAM105B,FBN1,FBXL17,FBXL2,F…
GO:BP	regulation of nucleic acid-templated transcription	GO:1903506	7.50616e-22	ACVR2A,ACVRL1,ADCY1,AFF1,AFF2,AFF3,ARHGAP35,ARID2,ARID5B,ASH1L,ATAD2,ATRX,ATXN1,ATXN1L,AUTS2,BACH2,BCAS3,BCL9L,BCOR,BEND3,BMPER,BMPR2,BRWD1,CASZ1,CBFA2T2,CBX1,CBX7,CCNL1,CCNT2,CDC73,CDK12,CDON,CDYL2,CENPF,CHRD,CHURC1,CREB1,CREB3L2,CREBL2,CRTC2,CSRNP2,CSRNP3,CUL3,CUX1,CYLD,DLX1,DMRTA2,DNAJB6,E2F3,E2F5,E2F8,EDNRB,EGF,EGR1,EHF,ELF1,ELK4,ERBB4,ESR1,ESRRG,ETV5,EYA1,EZR,FABP4,FAM105B,FBN1,FGF23,FOXF2,F…
GO:BP	regulation of RNA biosynthetic process	GO:2001141	7.50616e-22	ACVR2A,ACVRL1,ADCY1,AFF1,AFF2,AFF3,ARHGAP35,ARID2,ARID5B,ASH1L,ATAD2,ATRX,ATXN1,ATXN1L,AUTS2,BACH2,BCAS3,BCL9L,BCOR,BEND3,BMPER,BMPR2,BRWD1,CASZ1,CBFA2T2,CBX1,CBX7,CCNL1,CCNT2,CDC73,CDK12,CDON,CDYL2,CENPF,CHRD,CHURC1,CREB1,CREB3L2,CREBL2,CRTC2,CSRNP2,CSRNP3,CUL3,CUX1,CYLD,DLX1,DMRTA2,DNAJB6,E2F3,E2F5,E2F8,EDNRB,EGF,EGR1,EHF,ELF1,ELK4,ERBB4,ESR1,ESRRG,ETV5,EYA1,EZR,FABP4,FAM105B,FBN1,FGF23,FOXF2,F…
GO:BP	regulation of molecular function	GO:0065009	1.23375e-21	ACVR2A,ADCY1,ADRB1,AKTIP,AMOT,ANGPT1,ARC,ARFGEF1,ARHGAP1,ARHGAP21,ARHGAP26,ARHGAP35,ARID5B,ARRDC3,ARRDC4,ATG14,AZIN1,BCAS3,BCCIP,BCL2,CACNB2,CACNG4,CASR,CAST,CCL20,CCND2,CCNF,CCNI,CCNJ,CCNL1,CCNT2,CCPG1,CDK12,CDON,CFTR,CHN1,CNST,CRMP1,CRTC2,CSRNP2,CSRNP3,CTSB,CYLD,DBF4,DCP1A,DCUN1D1,DCUN1D3,DGKI,DHCR24,DKK3,DNAJA2,DNAJB2,DNAJB6,DNAJC15,DNAJC9,DOCK5,DRD1,DUSP7,EGF,EGLN3,EIF5,ELMOD2,ELMOD3,ENSA,EPH…
GO:BP	transcription, DNA-templated	GO:0006351	1.57398e-21	ABLIM3,ACVR2A,ACVRL1,ADCY1,AFF1,AFF2,AFF3,ARHGAP35,ARID2,ARID5B,ASH1L,ATAD2,ATRX,ATXN1,ATXN1L,AUTS2,BACH2,BCAS3,BCL9L,BCOR,BEND3,BMPER,BMPR2,BRWD1,CASZ1,CBFA2T2,CBX1,CBX7,CCNL1,CCNT2,CDC73,CDK12,CDON,CENPF,CHRD,CHURC1,CREB1,CREB3L2,CREBL2,CRTC2,CSRNP2,CSRNP3,CUL3,CUX1,CYLD,DLX1,DMRTA2,DNAJB6,E2F3,E2F5,E2F8,EDNRB,EGF,EGR1,EHF,ELF1,ELK4,ELL2,ERBB4,ESR1,ESRRG,ETV5,EYA1,EZR,FABP4,FAM105B,FBN1,FGF23,F…
GO:BP	negative regulation of metabolic process	GO:0009892	1.63638e-21	ANGPT1,ANXA7,AP1AR,APPL2,ARHGAP35,ARRDC3,ASH1L,ATAD2,ATG14,ATRX,ATXN1,ATXN1L,AXIN2,AZIN1,BCL2,BCOR,BEND3,BMPR2,CAST,CBFA2T2,CBX1,CBX7,CDC73,CDYL2,CENPF,CNOT6L,CNST,CPEB1,CPEB2,CREB1,CSRNP2,CSRNP3,CUL3,CUX1,CYLD,DCP1A,DGCR8,DHCR24,DICER1,DIP2A,DLX1,DNAJB6,DNAJC15,DUSP7,E2F3,E2F5,E2F8,EDNRB,EGR1,EIF2S1,EIF4EBP2,ELK4,ENSA,ERLEC1,EZR,FABP4,FAM192A,FEZ1,FGF19,FMR1,FOXF2,FOXN3,FRK,FURIN,FXR1,FZD1,GATA2…
GO:BP	cell surface receptor signaling pathway	GO:0007166	3.15052e-21	AAK1,ABCA1,ACPP,ACVR1B,ACVR2A,ACVRL1,ADCY6,ADIPOR2,ANGPT1,APC,APPL2,ARC,AXIN2,BAIAP2L1,BCL2,BCL9L,BMPER,BMPR2,CACNG4,CALCRL,CBFA2T2,CCL20,CD274,CDC73,CDON,CHN1,CHRD,CLDN18,CMKLR1,CMTM3,CNTFR,COL2A1,CPNE3,CSNK1G1,CUL3,CXCL12,CYLD,DAAM2,DAB2,DCDC2,DGKI,DIXDC1,DKK3,DLG5,DLX1,DSCAM,EFNA5,EFNB2,EGF,EGR1,EIF4EBP2,ELF1,EPHA5,EPHB1,ERBB4,EYA1,EYA4,EZR,F3,FAM105B,FBN1,FBXL17,FGF18,FGF19,FGF23,FGF6,FRK,FZD…
GO:BP	nucleic acid-templated transcription	GO:0097659	3.79082e-21	ABLIM3,ACVR2A,ACVRL1,ADCY1,AFF1,AFF2,AFF3,ARHGAP35,ARID2,ARID5B,ASH1L,ATAD2,ATRX,ATXN1,ATXN1L,AUTS2,BACH2,BCAS3,BCL9L,BCOR,BEND3,BMPER,BMPR2,BRWD1,CASZ1,CBFA2T2,CBX1,CBX7,CCNL1,CCNT2,CDC73,CDK12,CDON,CDYL2,CENPF,CHRD,CHURC1,CREB1,CREB3L2,CREBL2,CRTC2,CSRNP2,CSRNP3,CUL3,CUX1,CYLD,DLX1,DMRTA2,DNAJB6,E2F3,E2F5,E2F8,EDNRB,EGF,EGR1,EHF,ELF1,ELK4,ELL2,ERBB4,ESR1,ESRRG,ETV5,EYA1,EZR,FABP4,FAM105B,FBN1,F…
GO:BP	neuron differentiation	GO:0030182	4.81803e-21	ADCY1,ARHGAP35,ATXN10,BCL2,BMPR2,BTBD3,CAMSAP1,CBFA2T2,CDH11,CDON,CHN1,CNP,CREB1,CRMP1,DCDC2,DCX,DLG5,DLX1,DMRTA2,DPYSL2,DPYSL5,DRD1,DSCAM,EDNRB,EFHD1,EFNA5,EFNB2,EGFLAM,EPHA5,EPHB1,ERBB4,EYA1,FMR1,FZD3,FZD4,GABRB2,GATA2,GHR,GLDN,GPR37L1,GRIN3A,GSK3B,HOXD9,ID2,IFRD1,INHBA,IQGAP1,ITGA6,JAG1,KIF13B,KIF3A,KIRREL3,KREMEN1,LMX1B,LPAR1,LRP2,LRP4,LRRC7,MACF1,MAP3K13,MAP6,MAPK4,MATN2,MED1,MIB1,MMD2,MYLIP…
GO:BP	RNA biosynthetic process	GO:0032774	5.49262e-21	ABLIM3,ACVR2A,ACVRL1,ADCY1,AFF1,AFF2,AFF3,ARHGAP35,ARID2,ARID5B,ASH1L,ATAD2,ATRX,ATXN1,ATXN1L,AUTS2,BACH2,BCAS3,BCL9L,BCOR,BEND3,BMPER,BMPR2,BRWD1,CASZ1,CBFA2T2,CBX1,CBX7,CCNL1,CCNT2,CDC73,CDK12,CDON,CDYL2,CENPF,CHRD,CHURC1,CREB1,CREB3L2,CREBL2,CRTC2,CSRNP2,CSRNP3,CUL3,CUX1,CYLD,DLX1,DMRTA2,DNAJB6,E2F3,E2F5,E2F8,EDNRB,EGF,EGR1,EHF,ELF1,ELK4,ELL2,ERBB4,ESR1,ESRRG,ETV5,EYA1,EZR,FABP4,FAM105B,FBN1,F…
GO:BP	cellular response to chemical stimulus	GO:0070887	8.12084e-21	ABCA1,ABCD4,ACVR1B,ACVR2A,ACVRL1,ADCY6,ADIPOR2,ANGPT1,ANO1,APPL2,AQP9,ATP6V0A2,ATRX,BAIAP2L1,BCAS3,BCL2,BCL9L,BMPER,BMPR2,BSPRY,CALB1,CCL20,CD274,CD47,CDC73,CFTR,CHRD,CLDN18,CMKLR1,CNTFR,COL2A1,CPEB2,CPNE3,CPNE9,CREB1,CREB3L2,CRYZ,CTSB,CUL3,CXCL12,CYLD,CYP2U1,CYP46A1,DLX1,DRD1,EDNRB,EGR1,EIF2S1,EIF4EBP2,EPHA5,EPHB1,ERBB4,ESR1,ESRRG,ETV5,EZR,F3,FABP4,FAM105B,FBN1,FBXO32,FGF18,FGF19,FGF23,FGF6,FZD1…
GO:BP	central nervous system development	GO:0007417	1.2887e-20	ARHGAP35,ATRX,ATXN1L,B3GNT5,BCL2,BTBD3,CCDC141,CCDC85C,CDH11,CDON,CENPF,CHRD,CNP,COL2A1,CREB1,DAAM2,DCX,DLG5,DLX1,DMRTA2,DPYSL2,DRD1,EGF,EPHA5,EPHB1,ERBB4,FZD3,FZD4,GABRA4,GATA2,GDF11,GLIS2,GPR37L1,HAPLN1,HOOK3,ID2,INHBA,KDM2B,KIF3A,KIRREL3,KLHL17,KRAS,LRP2,MED1,MTF1,NDE1,NEUROD1,NF1,NIN,NMUR2,NR3C2,NRP2,NTRK2,OPHN1,PAFAH1B1,PAX5,PCDH19,PEX13,PGAP1,PKD2,PLXNA2,PLXNA4,PTCHD1,PTEN,PTF1A,RELN,RERE,R…
GO:BP	heterocycle biosynthetic process	GO:0018130	2.31363e-20	ABLIM3,ACVR2A,ACVRL1,ADCY1,ADCY6,ADCY7,ADCY9,ADSS,AFF1,AFF2,AFF3,AK3,ARHGAP35,ARID2,ARID5B,ASH1L,ATAD2,ATP5F1,ATRX,ATXN1,ATXN1L,AUTS2,BACH2,BCAS3,BCL9L,BCOR,BEND3,BMPER,BMPR2,BRWD1,CASZ1,CBFA2T2,CBX1,CBX7,CCNL1,CCNT2,CDC73,CDK12,CDON,CDS1,CDYL2,CENPF,CHRD,CHURC1,CNP,COX10,CREB1,CREB3L2,CREBL2,CRTC2,CSRNP2,CSRNP3,CUL3,CUX1,CYLD,DLX1,DMRTA2,DNAJB6,E2F3,E2F5,E2F8,EDNRB,EGF,EGR1,EHF,ELF1,ELK4,ELL2,EL…
GO:BP	cellular nitrogen compound biosynthetic process	GO:0044271	3.56578e-20	AARS2,ABLIM3,ACVR2A,ACVRL1,ADCY1,ADCY6,ADCY7,ADCY9,ADSS,AFF1,AFF2,AFF3,AK3,ARHGAP35,ARID2,ARID5B,ASH1L,ATAD2,ATP5F1,ATRX,ATXN1,ATXN1L,AUTS2,AZIN1,BACH2,BCAS3,BCL9L,BCOR,BEND3,BMPER,BMPR2,BRWD1,C7,CASZ1,CBFA2T2,CBX1,CBX7,CCNL1,CCNT2,CD47,CDC73,CDK12,CDON,CDS1,CDYL2,CENPF,CERS2,CHRD,CHURC1,CNOT6L,CNP,COX10,CPEB1,CPEB2,CREB1,CREB3L2,CREBL2,CRTC2,CSRNP2,CSRNP3,CUL3,CUX1,CYLD,DLX1,DMRTA2,DNAJB6,E2F3,E…
GO:BP	nucleobase-containing compound biosynthetic process	GO:0034654	4.84875e-20	ABLIM3,ACVR2A,ACVRL1,ADCY1,ADCY6,ADCY7,ADCY9,ADSS,AFF1,AFF2,AFF3,AK3,ARHGAP35,ARID2,ARID5B,ASH1L,ATAD2,ATP5F1,ATRX,ATXN1,ATXN1L,AUTS2,BACH2,BCAS3,BCL9L,BCOR,BEND3,BMPER,BMPR2,BRWD1,CASZ1,CBFA2T2,CBX1,CBX7,CCNL1,CCNT2,CDC73,CDK12,CDON,CDS1,CDYL2,CENPF,CHRD,CHURC1,CNP,CREB1,CREB3L2,CREBL2,CRTC2,CSRNP2,CSRNP3,CUL3,CUX1,CYLD,DLX1,DMRTA2,DNAJB6,E2F3,E2F5,E2F8,EDNRB,EGF,EGR1,EHF,ELF1,ELK4,ELL2,ELOVL4,E…
GO:BP	locomotion	GO:0040011	6.95028e-20	AMOT,AMOTL1,ANGPT1,AP1AR,APC,APPL2,ARC,ARHGAP35,ARID2,ARRDC3,ASH1L,BCAS3,BCL2,BMPER,BMPR2,C5ORF30,CCDC141,CCDC88A,CCL20,CDC42BPB,CHMP2B,CHN1,CHRD,CMKLR1,CPNE3,CRMP1,CUL3,CXCL12,DCDC2,DCX,DLG5,DOCK5,DPYSL2,DPYSL5,DRD1,DSCAM,EDNRB,EFNA5,EFNB2,EGF,EGFLAM,ELMO1,EPHA5,EPHB1,ERBB4,FGF18,FGF19,FZD3,FZD4,GATA2,GDF2,GHR,GNRH1,GPC4,GRIN2A,ID2,IGF1,IQGAP1,ITGA2,ITGA6,ITGB8,JAG1,KIF3A,KIRREL3,LAMC1,LPAR1,MAC…
GO:BP	aromatic compound biosynthetic process	GO:0019438	7.70882e-20	ABLIM3,ACVR2A,ACVRL1,ADCY1,ADCY6,ADCY7,ADCY9,ADSS,AFF1,AFF2,AFF3,AK3,ARHGAP35,ARID2,ARID5B,ASH1L,ATAD2,ATP5F1,ATRX,ATXN1,ATXN1L,AUTS2,BACH2,BCAS3,BCL9L,BCOR,BEND3,BMPER,BMPR2,BRWD1,CASZ1,CBFA2T2,CBX1,CBX7,CCNL1,CCNT2,CDC73,CDK12,CDON,CDS1,CDYL2,CENPF,CHRD,CHURC1,CNP,COX10,CREB1,CREB3L2,CREBL2,CRTC2,CSRNP2,CSRNP3,CUL3,CUX1,CYLD,DLX1,DMRTA2,DNAJB6,E2F3,E2F5,E2F8,EDNRB,EGF,EGR1,EHF,ELF1,ELK4,ELL2,EL…
GO:BP	regulation of transport	GO:0051049	8.25155e-20	AAK1,ABCA1,ADCY1,ADCY6,ANGPT1,ANKFY1,ANO1,AP1G1,APLNR,APPL2,ARC,ARFIP1,AZIN1,BCAS3,BCL2,BET1L,CACNB2,CACNG4,CADM1,CADPS,CASR,CATSPER2,CD2AP,CD47,CFTR,CNST,CPLX2,CREB1,DAB2,DGKI,DRD1,EDNRA,EGF,ENSA,EPHA5,ERLEC1,EZR,FGF19,FGF23,FMR1,FRMD4A,GALR1,GCC2,GHR,GJA5,GNRH1,GPD1L,GRIN3A,GSK3B,HIP1,HMGCR,IGF1,INHBA,IRS1,KCNA4,KCNC1,KCNC4,KCND2,KCNE4,KCNH1,KCNJ2,KCNS1,KCNV1,KLF15,LDLRAP1,LRRTM2,MAPK14,MAPKBP1…
GO:BP	organic cyclic compound biosynthetic process	GO:1901362	8.55472e-20	ABLIM3,ACVR2A,ACVRL1,ADCY1,ADCY6,ADCY7,ADCY9,ADSS,AFF1,AFF2,AFF3,AK3,ARHGAP35,ARID2,ARID5B,ASH1L,ATAD2,ATP5F1,ATRX,ATXN1,ATXN1L,AUTS2,BACH2,BCAS3,BCL9L,BCOR,BEND3,BMPER,BMPR2,BRWD1,CASZ1,CBFA2T2,CBX1,CBX7,CCNL1,CCNT2,CDC73,CDK12,CDON,CDS1,CDYL2,CENPF,CFTR,CHRD,CHURC1,CNP,COX10,CREB1,CREB3L2,CREBL2,CRTC2,CSRNP2,CSRNP3,CUL3,CUX1,CYLD,DHCR24,DLX1,DMRTA2,DNAJB6,E2F3,E2F5,E2F8,EDNRB,EGF,EGR1,EHF,ELF1,…
GO:BP	regulation of phosphorylation	GO:0042325	1.36905e-19	ACVR2A,AKTIP,ANGPT1,APLNR,ASH1L,ATG14,AXIN2,BCCIP,BCL2,BMPER,BMPR2,CCL20,CCND2,CCNF,CCNI,CCNJ,CCNL1,CCNT2,CDK1,CDK12,CDON,CYLD,DBF4,DNAJC15,DRD1,DSCAM,DUSP7,EGF,EPHB1,ERBB4,EZR,FABP4,FGF18,FGF19,FGF23,FMR1,FXR1,FZD1,FZD4,GDF11,GDF2,GHR,GPD1L,GPR37L1,GPRC5B,HMGCR,HNRNPU,IGF1,IL6R,INHBA,IQGAP1,ITCH,ITGA6,ITSN1,KAT2B,KIRREL,KL,KRAS,LEMD2,LPAR1,LRP4,LRP6,LRRK1,MAGI3,MAP2K3,MAP2K4,MAP2K6,MAP3K1,MAP3K1…
GO:BP	regulation of protein modification process	GO:0031399	1.54011e-19	ACVR2A,AKTIP,ANGPT1,APLNR,ARFGEF1,ARRDC3,ARRDC4,ASH1L,ATG14,ATRX,AUTS2,AXIN2,BCCIP,BCL2,BCOR,BMPER,BMPR2,CCL20,CCND2,CCNF,CCNI,CCNJ,CCNL1,CCNT2,CDK12,CDON,CUL3,CYLD,DBF4,DCUN1D1,DCUN1D3,DRD1,DUSP7,EGF,EGR1,ENSA,EPHB1,ERBB4,EZR,FABP4,FGF18,FGF19,FGF23,FMR1,FOXF2,FXR1,FZD1,FZD4,GATA2,GDF11,GDF2,GHR,GPD1L,GPR37L1,GPRC5B,HMGCR,IGF1,IL6R,INHBA,IQGAP1,ITCH,KAT2B,KAT7,KDM5A,KIRREL,KL,KLF15,KRAS,LEMD2,LP…
GO:BP	organic cyclic compound metabolic process	GO:1901360	1.60254e-19	AARS2,ABCA1,ABCD4,ABLIM3,ACPP,ACVR2A,ACVRL1,ADCY1,ADCY6,ADCY7,ADCY9,ADSS,AFF1,AFF2,AFF3,AK3,ARHGAP35,ARID2,ARID5B,ASH1L,ATAD2,ATP5F1,ATRX,ATXN1,ATXN1L,AUTS2,AXIN2,BACH2,BCAS2,BCAS3,BCL2,BCL9L,BCOR,BEND3,BMPER,BMPR2,BPGM,BRE,BRWD1,C9ORF64,CASZ1,CBFA2T2,CBX1,CBX7,CCNL1,CCNT2,CDC40,CDC6,CDC73,CDK12,CDON,CDS1,CDYL2,CELF1,CELF2,CENPF,CFTR,CHRD,CHURC1,CLK3,CNOT6L,CNP,COX10,CREB1,CREB3L2,CREBL2,CRTC2,CS…
GO:BP	cellular aromatic compound metabolic process	GO:0006725	1.75231e-19	AARS2,ABCD4,ABLIM3,ACPP,ACVR2A,ACVRL1,ADCY1,ADCY6,ADCY7,ADCY9,ADSS,AFF1,AFF2,AFF3,AK3,ARHGAP35,ARID2,ARID5B,ASH1L,ATAD2,ATP5F1,ATRX,ATXN1,ATXN1L,AUTS2,AXIN2,BACH2,BCAS2,BCAS3,BCL2,BCL9L,BCOR,BEND3,BMPER,BMPR2,BPGM,BRE,BRWD1,C9ORF64,CASZ1,CBFA2T2,CBX1,CBX7,CCNL1,CCNT2,CDC40,CDC6,CDC73,CDK12,CDON,CDS1,CDYL2,CELF1,CELF2,CENPF,CHRD,CHURC1,CLK3,CNOT6L,CNP,COX10,CREB1,CREB3L2,CREBL2,CRTC2,CSRNP2,CSRNP3…
GO:BP	cellular nitrogen compound metabolic process	GO:0034641	2.14478e-19	AARS2,ABLIM3,ACPP,ACVR2A,ACVRL1,ADCY1,ADCY6,ADCY7,ADCY9,ADSS,AFF1,AFF2,AFF3,AK3,ARHGAP35,ARID2,ARID5B,ASH1L,ATAD2,ATP5F1,ATRX,ATXN1,ATXN1L,AUTS2,AXIN2,AZIN1,BACE1,BACH2,BCAS2,BCAS3,BCL9L,BCOR,BEND3,BMPER,BMPR2,BPGM,BRE,BRWD1,C7,C9ORF64,CASZ1,CBFA2T2,CBX1,CBX7,CCNL1,CCNT2,CD47,CDC40,CDC6,CDC73,CDK12,CDON,CDS1,CDYL2,CELF1,CELF2,CENPF,CERK,CERS2,CHAC2,CHRD,CHURC1,CLK3,CNOT6L,CNP,COX10,CPD,CPEB1,CPEB…
GO:BP	regulation of cell differentiation	GO:0045595	2.96185e-19	ACVR2A,AP1AR,APC,APPL2,ARHGAP35,ASB4,AXIN2,BCL2,BMPR2,CBFA2T2,CDC73,CDK12,CDON,CHN1,CHRD,CLDN18,CREB1,CRMP1,CSF1,CYLD,DAAM2,DLG5,DLX1,DMRTA2,DOCK5,DPYSL2,DSCAM,EDNRB,EPHB1,ERBB4,EYA1,FBN1,FBXO22,FGF18,FGF23,FMR1,FNDC5,FZD3,FZD4,GATA2,GATA5,GDF11,GDF2,GNRH1,GPR37L1,GSK3B,HIF1AN,HNRNPU,HOOK3,ID2,IFRD1,IGF1,INHBA,ITGA6,JAG1,KIF13B,KLF10,KRAS,KREMEN1,LIMS1,LPAR1,LRP2,LRP4,LRRC7,MACF1,MAFF,MAP3K13,MAP…
GO:BP	heterocycle metabolic process	GO:0046483	3.76227e-19	AARS2,ABCD4,ABLIM3,ACPP,ACVR2A,ACVRL1,ADCY1,ADCY6,ADCY7,ADCY9,ADSS,AFF1,AFF2,AFF3,AK3,ARHGAP35,ARID2,ARID5B,ASH1L,ATAD2,ATP5F1,ATRX,ATXN1,ATXN1L,AUTS2,AXIN2,BACH2,BCAS2,BCAS3,BCL9L,BCOR,BEND3,BMPER,BMPR2,BPGM,BRE,BRWD1,C9ORF64,CASZ1,CBFA2T2,CBX1,CBX7,CCNL1,CCNT2,CDC40,CDC6,CDC73,CDK12,CDON,CDS1,CDYL2,CELF1,CELF2,CENPF,CHRD,CHURC1,CLK3,CNOT6L,CNP,COX10,CREB1,CREB3L2,CREBL2,CRTC2,CSRNP2,CSRNP3,CUL3…
GO:BP	cell-cell signaling	GO:0007267	4.55078e-19	ADCY1,ADCY6,ANO1,APC,ARC,AXIN2,BCL9L,CACNA2D2,CACNB2,CACNG4,CADPS,CALB1,CDC73,CDH11,CFTR,CPLX2,CREB1,CSNK1G1,CUL3,CYLD,CYP46A1,DAAM2,DAB2,DCDC2,DGKI,DIXDC1,DKK3,DRD1,EGF,EGR1,EIF4EBP2,ENSA,EPHA5,EPHB1,ETV5,FCHSD1,FZD1,FZD3,FZD4,FZD6,GABRA4,GABRB2,GABRG2,GALR1,GHR,GJA1,GJA5,GJC1,GLRA2,GLS,GNRH1,GRIA3,GRIK3,GRIN2A,GRIN3A,GSK3B,HTR1F,IGF1,INHBA,IRS1,KCNC4,KLHL12,KRAS,KREMEN1,LRP4,LRP6,LRRK1,LRRTM2,M…
GO:BP	regulation of catalytic activity	GO:0050790	4.68337e-19	ACVR2A,ADRB1,AMOT,ANGPT1,ARFGEF1,ARHGAP1,ARHGAP21,ARHGAP26,ARHGAP35,ARRDC3,ARRDC4,ATG14,AZIN1,BCAS3,BCCIP,BCL2,CASR,CAST,CCL20,CCND2,CCNF,CCNI,CCNJ,CCNL1,CCNT2,CDK12,CHN1,CNST,CSRNP2,CSRNP3,CTSB,DBF4,DCP1A,DCUN1D1,DCUN1D3,DGKI,DHCR24,DNAJA2,DNAJB2,DNAJB6,DNAJC15,DNAJC9,DOCK5,DRD1,DUSP7,EGF,EGLN3,EIF5,ELMOD2,ELMOD3,ENSA,EPHA5,F3,FABP4,FGF18,FGF23,FURIN,FZD4,GALR1,GCLM,GHR,GIT2,GPR55,GPRC5B,HIP1,HM…
GO:BP	vesicle-mediated transport	GO:0016192	5.41358e-19	AAK1,ABCA1,ADCY1,AKTIP,ANGPT1,ANK3,ANKFY1,ANKRD50,ANXA11,AP1AR,AP1G1,AP2B1,APPL2,ARC,ARFGEF2,ATG14,BET1L,CACNB2,CACNG4,CADPS,CD47,CD5,CFTR,CHMP2B,CHMP7,CLTC,CNST,COG5,COPG2,CPLX2,CREB3L2,CUL3,CUX1,DAB2,DENND1B,DGKI,DNM3,DRD1,EGF,ELMO1,ENDOU,EPN2,EXOC3L4,EZR,FMR1,GCC2,GOSR2,GRIN3A,HIP1,HMP19,HOOK3,HSPA13,ITSN1,KIF1B,KLHL12,LDLRAP1,LRP2,LRP6,LRRC7,LRRTM2,MACF1,MGRN1,MIB1,MICAL3,MPPE1,MYH9,MYO5A,MYO…
GO:BP	RNA metabolic process	GO:0016070	1.2751e-18	AARS2,ABLIM3,ACVR2A,ACVRL1,ADCY1,AFF1,AFF2,AFF3,ARHGAP35,ARID2,ARID5B,ASH1L,ATAD2,ATRX,ATXN1,ATXN1L,AUTS2,AXIN2,BACH2,BCAS2,BCAS3,BCL9L,BCOR,BEND3,BMPER,BMPR2,BRWD1,C9ORF64,CASZ1,CBFA2T2,CBX1,CBX7,CCNL1,CCNT2,CDC40,CDC73,CDK12,CDON,CDYL2,CELF1,CELF2,CENPF,CHRD,CHURC1,CLK3,CNOT6L,CREB1,CREB3L2,CREBL2,CRTC2,CSRNP2,CSRNP3,CUL3,CUX1,CYLD,DCP1A,DDX52,DGCR8,DHX40,DICER1,DLX1,DMRTA2,DNAJB6,E2F3,E2F5,E2F…
GO:BP	nucleobase-containing compound metabolic process	GO:0006139	1.44794e-18	AARS2,ABLIM3,ACPP,ACVR2A,ACVRL1,ADCY1,ADCY6,ADCY7,ADCY9,ADSS,AFF1,AFF2,AFF3,AK3,ARHGAP35,ARID2,ARID5B,ASH1L,ATAD2,ATP5F1,ATRX,ATXN1,ATXN1L,AUTS2,AXIN2,BACH2,BCAS2,BCAS3,BCL9L,BCOR,BEND3,BMPER,BMPR2,BPGM,BRE,BRWD1,C9ORF64,CASZ1,CBFA2T2,CBX1,CBX7,CCNL1,CCNT2,CDC40,CDC6,CDC73,CDK12,CDON,CDS1,CDYL2,CELF1,CELF2,CENPF,CHRD,CHURC1,CLK3,CNOT6L,CNP,CREB1,CREB3L2,CREBL2,CRTC2,CSRNP2,CSRNP3,CUL3,CUL4B,CUX1,…
GO:BP	head development	GO:0060322	2.154e-18	ARHGAP35,ATRX,ATXN1L,B3GNT5,BCL2,BTBD3,CCDC141,CCDC85C,CDON,CENPF,CHRD,COL2A1,CREB1,CRISPLD1,DCX,DLG5,DLX1,DMRTA2,DPYSL2,DRD1,EDNRA,EGF,EPHA5,ERBB4,FLVCR1,FZD3,FZD4,GATA2,GPR37L1,HOOK3,ID2,INHBA,KDM2B,KIF3A,KIRREL3,KLHL17,KRAS,LRP2,MED1,NDE1,NEUROD1,NF1,NIN,NR3C2,NRP2,NTRK2,OPHN1,PAFAH1B1,PAX5,PAX9,PCDH19,PEX13,PGAP1,PLXNA2,PLXNA4,PTCHD1,PTEN,PTF1A,RAF1,RELN,RERE,ROGDI,SEC24B,SEMA3A,SEMA7A,SFRP2,…
GO:BP	circulatory system development	GO:0072359	2.4123e-18	ACVRL1,ADIPOR2,AGGF1,ALPK3,AMOT,AMOTL1,ANGPT1,AP2B1,APLNR,ARID2,ASB4,AXIN2,BCOR,BMPER,BMPR2,C1GALT1,CALCRL,CCM2,COL2A1,CREB1,E2F8,EDNRA,EFNB2,EGF,EPHB1,ERBB4,EYA1,F3,FBN1,FGF18,FGF19,FLVCR1,FZD1,FZD4,GATA2,GATA5,GDF2,GJA1,GJA5,GJC1,HEG1,HNRNPU,ID2,IGF1,IL6R,ISM1,ITGB8,JAG1,KIF3A,LEMD2,LRP2,MAPK14,MED1,MGA,MIB1,MYH11,MYH9,MYLK,NEBL,NF1,NGFR,NOV,NPY1R,NRP2,NUS1,PARVA,PDE3B,PDLIM3,PDLIM5,PKD2,PKNOX1…
GO:BP	regulation of transcription by RNA polymerase II	GO:0006357	4.31844e-18	ACVR2A,ACVRL1,ARHGAP35,ARID5B,ASH1L,ATAD2,ATRX,ATXN1,ATXN1L,AUTS2,BCAS3,BCL9L,BCOR,BEND3,BMPER,BMPR2,BRWD1,CBFA2T2,CBX7,CCNL1,CCNT2,CDC73,CDK12,CDON,CHRD,CREB1,CREB3L2,CSRNP2,CSRNP3,CUL3,CUX1,DLX1,E2F3,E2F5,E2F8,EDNRB,EGR1,EHF,ELF1,ELK4,ESRRG,ETV5,EYA1,EZR,FBN1,FOXF2,FOXJ2,FRK,FZD1,GALR1,GATA2,GATA5,GDF2,GLIS2,GMEB2,GTF2H5,HIF1AN,HLF,HNRNPK,HNRNPU,HOXC13,HOXD9,ID2,IGF1,IKZF1,INHBA,INSIG2,ITGA6,JA…
GO:BP	negative regulation of cellular metabolic process	GO:0031324	5.26086e-18	ANGPT1,AP1AR,APPL2,ARHGAP35,ASH1L,ATAD2,ATG14,ATRX,ATXN1,ATXN1L,AXIN2,BCL2,BCOR,BEND3,BMPR2,CAST,CBFA2T2,CBX1,CBX7,CDC73,CDYL2,CENPF,CNOT6L,CNST,CPEB1,CPEB2,CREB1,CSRNP2,CSRNP3,CUL3,CUX1,CYLD,DHCR24,DLX1,DNAJB6,DNAJC15,DUSP7,E2F3,E2F5,E2F8,EDNRB,EGR1,EIF2S1,EIF4EBP2,ELK4,ENSA,ERLEC1,EZR,FABP4,FAM192A,FEZ1,FGF19,FMR1,FOXF2,FOXN3,FRK,FURIN,FXR1,FZD1,GATA2,GDF2,GHR,GLIS2,GPD1L,HIF1AN,HMGCR,HNRNPU,HO…
GO:BP	movement of cell or subcellular component	GO:0006928	5.36246e-18	AMOT,AMOTL1,ANGPT1,AP1AR,APC,APPL2,ARC,ARHGAP35,ARID2,ARL8A,ASH1L,BCAS3,BCL2,BMPER,BMPR2,C5ORF30,CACNB2,CCDC141,CCDC88A,CCL20,CDC42BPB,CHN1,CHRD,CMKLR1,COPG2,CPNE3,CRMP1,CUL3,CXCL12,DCDC2,DCX,DLG5,DNAI1,DOCK5,DPYSL2,DPYSL5,DRD1,DSCAM,DYNC1LI1,DYNC1LI2,EDNRB,EFNA5,EFNB2,EGF,EGFLAM,ELMO1,EPHA5,EPHB1,ERBB4,FGF18,FGF19,FZD3,GATA2,GDF2,GJA5,GNRH1,GPC4,GPD1L,HNRNPU,ID2,IGF1,IQGAP1,ITGA2,ITGA6,ITGB8,JAG…
GO:BP	embryo development	GO:0009790	8.45247e-18	ACVR2A,AFF3,AMOT,ARHGAP35,ARID2,AXIN2,BMPR2,CDC73,CDON,CHRD,COL2A1,CUL3,DLX1,ERBB4,EYA1,FBN1,FLVCR1,FOXF2,FZD1,FZD3,GATA2,GJA5,GRSF1,HOXD9,HS2ST1,ID2,IGF1,IMPAD1,INHBA,INSIG2,ITGA2,KBTBD8,KCNQ4,KDM2B,KIAA1217,KIF3A,KLHL12,LRIG1,LRIG3,LRP2,LRP4,LRP6,MAPK9,MED1,MGA,MIB1,NEUROD1,NF1,NRP2,PAFAH1B1,PAX5,PBX1,PCDH15,PDGFC,PGAP1,PHLDB2,PKD2,PLXNA2,PRKAR1A,PTK7,RAB14,RALA,RBBP6,RBM19,RBPMS2,RICTOR,RSPO2,…
GO:BP	amide transport	GO:0042886	1.10648e-17	ABCA1,ADCY6,AKTIP,ANGPT1,ANK3,ANO1,AP1G1,AP2B1,APPL2,AQP9,ARC,ARFIP1,ARFIP2,ARL8A,ARRDC4,BCAS3,BET1L,CACNG4,CADM1,CD2AP,CENPF,CFTR,CHMP2B,CHMP7,CLTC,CNST,COPG2,DNAJC15,DNM3,DRD1,ENSA,EPHA5,ERLEC1,EZR,FRMD4A,GCC2,GHR,GJA5,GLTP,GOSR2,HMGCR,HNRNPU,IGF1,IPO7,IPO9,IRS1,KPNA1,KPNA3,KPNA6,LCA5,LRP2,LRRC7,MACF1,MAPK14,MAPKBP1,MED1,MON2,MYH9,MYO5A,NAPB,NEUROD1,NF1,NOV,NR3C2,NSF,NUP35,NUP54,OPHN1,PAFAH1B1,…
GO:BP	nucleic acid metabolic process	GO:0090304	1.31504e-17	AARS2,ABLIM3,ACVR2A,ACVRL1,ADCY1,AFF1,AFF2,AFF3,ARHGAP35,ARID2,ARID5B,ASH1L,ATAD2,ATRX,ATXN1,ATXN1L,AUTS2,AXIN2,BACH2,BCAS2,BCAS3,BCL9L,BCOR,BEND3,BMPER,BMPR2,BRE,BRWD1,C9ORF64,CASZ1,CBFA2T2,CBX1,CBX7,CCNL1,CCNT2,CDC40,CDC6,CDC73,CDK12,CDON,CDYL2,CELF1,CELF2,CENPF,CHRD,CHURC1,CLK3,CNOT6L,CREB1,CREB3L2,CREBL2,CRTC2,CSRNP2,CSRNP3,CUL3,CUL4B,CUX1,CYLD,DCP1A,DDX52,DEK,DGCR8,DHX40,DICER1,DLX1,DMRTA2,D…
GO:BP	negative regulation of macromolecule metabolic process	GO:0010605	1.49919e-17	ANGPT1,ANXA7,AP1AR,ARHGAP35,ASH1L,ATAD2,ATG14,ATRX,ATXN1,ATXN1L,AXIN2,AZIN1,BCOR,BEND3,BMPR2,CAST,CBFA2T2,CBX1,CBX7,CDC73,CDYL2,CENPF,CNOT6L,CPEB1,CPEB2,CREB1,CUL3,CUX1,CYLD,DCP1A,DGCR8,DHCR24,DICER1,DIP2A,DLX1,DNAJB6,DUSP7,E2F3,E2F5,E2F8,EDNRB,EGR1,EIF2S1,EIF4EBP2,ELK4,ENSA,ERLEC1,EZR,FABP4,FAM192A,FGF19,FMR1,FOXF2,FOXN3,FRK,FURIN,FXR1,FZD1,GATA2,GATA5,GDF2,GHR,GLIS2,GPD1L,GRIN2A,HIF1AN,HMGCR,HN…
GO:BP	organelle organization	GO:0006996	2.08523e-17	ABCA1,ABCC4,ABCD3,ABI2,ABLIM3,AKTIP,AMOT,AMOTL1,ANK3,ANKFY1,AP1AR,APC,ARC,ARFGEF1,ARFGEF2,ARHGAP26,ARHGAP35,ARID2,ARPC4,ASH1L,ATAD2,ATG14,ATG2B,ATL2,ATRX,ATXN10,AUTS2,AXIN2,BAIAP2L1,BCAS3,BCCIP,BCL2,BCOR,BEND3,BRE,BRWD1,CADPS,CAMSAP1,CCDC88A,CCNF,CD2AP,CDC27,CDC42BPA,CDC42BPB,CDC42EP3,CDC73,CDK1,CEP350,CFL2,CHMP2B,CHMP7,CIT,CNOT6L,COX10,CREB1,CRMP1,CUL3,CUL4B,CXORF21,CYLD,DAAM2,DCDC2,DCX,DDHD1,DN…
GO:BP	neuron development	GO:0048666	2.44441e-17	ADCY1,ARHGAP35,ATXN10,BCL2,BMPR2,BTBD3,CAMSAP1,CBFA2T2,CDH11,CHN1,CNP,CREB1,CRMP1,DCDC2,DCX,DLG5,DPYSL2,DPYSL5,DRD1,DSCAM,EDNRB,EFHD1,EFNA5,EFNB2,EGFLAM,EPHA5,EPHB1,FMR1,FZD3,FZD4,GABRB2,GATA2,GHR,GLDN,GRIN3A,GSK3B,HOXD9,ID2,IFRD1,IQGAP1,ITGA6,KIF13B,KIF3A,KIRREL3,KREMEN1,LPAR1,LRP2,LRP4,LRRC7,MACF1,MAP3K13,MAP6,MAPK4,MATN2,MYLIP,NCKIPSD,NEUROD1,NIN,NRP2,NTRK2,ONECUT2,OPHN1,PAFAH1B1,PAK2,PCDH15,P…
GO:BP	protein transport	GO:0015031	2.53766e-17	ABCA1,ADCY6,AKTIP,ANGPT1,ANK3,ANO1,AP1G1,AP2B1,APPL2,ARC,ARFIP1,ARFIP2,ARL8A,ARRDC4,BCAS3,BET1L,CACNG4,CADM1,CD2AP,CENPF,CFTR,CHMP2B,CHMP7,CLTC,CNST,COPG2,DNAJC15,DNM3,DRD1,ENSA,EPHA5,ERLEC1,EZR,FRMD4A,GCC2,GHR,GJA5,GOSR2,HMGCR,HNRNPU,IGF1,IPO7,IPO9,IRS1,KPNA1,KPNA3,KPNA6,LCA5,LRRC7,MACF1,MAPK14,MAPKBP1,MED1,MON2,MYH9,MYO5A,NAPB,NEUROD1,NF1,NOV,NSF,NUP35,NUP54,OPHN1,PAFAH1B1,PAN3,PANX1,PEX13,PEX2…
GO:BP	transcription by RNA polymerase II	GO:0006366	2.75294e-17	ACVR2A,ACVRL1,ARHGAP35,ARID5B,ASH1L,ATAD2,ATRX,ATXN1,ATXN1L,AUTS2,BCAS3,BCL9L,BCOR,BEND3,BMPER,BMPR2,BRWD1,CBFA2T2,CBX7,CCNL1,CCNT2,CDC73,CDK12,CDON,CHRD,CREB1,CREB3L2,CSRNP2,CSRNP3,CUL3,CUX1,DLX1,E2F3,E2F5,E2F8,EDNRB,EGR1,EHF,ELF1,ELK4,ELL2,ESRRG,ETV5,EYA1,EZR,FBN1,FOXF2,FOXJ2,FRK,FZD1,GALR1,GATA2,GATA5,GDF2,GLIS2,GMEB2,GTF2H5,HIF1AN,HLF,HNRNPK,HNRNPU,HOXC13,HOXD9,ID2,IGF1,IKZF1,INHBA,INSIG2,ITG…
GO:BP	regulation of anatomical structure morphogenesis	GO:0022603	3.0669e-17	AGGF1,AMOT,ANXA7,AP1AR,APLNR,ARC,ARHGAP35,ASB4,BCL2,BCOR,BMPER,BMPR2,BRWD1,CAMSAP1,CDC42EP3,CHN1,DDHD1,DOCK5,DPYSL2,DSCAM,ETV5,EYA1,EZR,F3,FGF18,FZD1,FZD3,FZD4,GATA2,GATA5,GDF2,ID2,IFRD1,ISM1,ITGB8,KIF13B,LARP4,LIMS1,LPAR1,LRP4,MACF1,MAP3K13,MAP6,MAPK14,MED1,MKLN1,MYH9,NF1,NGFR,NIN,NTRK2,PAFAH1B1,PAX9,PDE3B,PHLDB2,PLXNA2,PLXNA4,PLXNC1,PRKCA,PTEN,PTK7,PTPRM,RAPGEF2,RELN,RHOB,RHOJ,RND3,RSPO2,RUNX2,…
GO:BP	regulation of protein phosphorylation	GO:0001932	4.58898e-17	ACVR2A,AKTIP,ANGPT1,APLNR,ASH1L,ATG14,AXIN2,BCCIP,BCL2,BMPER,BMPR2,CCL20,CCND2,CCNF,CCNI,CCNJ,CCNL1,CCNT2,CDK12,CDON,CYLD,DBF4,DRD1,DUSP7,EGF,EPHB1,ERBB4,EZR,FABP4,FGF18,FGF19,FGF23,FMR1,FXR1,FZD1,FZD4,GDF11,GDF2,GHR,GPD1L,GPR37L1,GPRC5B,HMGCR,IGF1,IL6R,INHBA,IQGAP1,ITCH,KAT2B,KIRREL,KL,KRAS,LEMD2,LPAR1,LRP4,LRP6,LRRK1,MAGI3,MAP2K3,MAP2K4,MAP2K6,MAP3K1,MAP3K13,MAP4K3,MID1,MMD2,NBR1,NECAB2,NF1,NTR…
GO:BP	peptide transport	GO:0015833	5.09167e-17	ABCA1,ADCY6,AKTIP,ANGPT1,ANK3,ANO1,AP1G1,AP2B1,APPL2,ARC,ARFIP1,ARFIP2,ARL8A,ARRDC4,BCAS3,BET1L,CACNG4,CADM1,CD2AP,CENPF,CFTR,CHMP2B,CHMP7,CLTC,CNST,COPG2,DNAJC15,DNM3,DRD1,ENSA,EPHA5,ERLEC1,EZR,FRMD4A,GCC2,GHR,GJA5,GOSR2,HMGCR,HNRNPU,IGF1,IPO7,IPO9,IRS1,KPNA1,KPNA3,KPNA6,LCA5,LRRC7,MACF1,MAPK14,MAPKBP1,MED1,MON2,MYH9,MYO5A,NAPB,NEUROD1,NF1,NOV,NR3C2,NSF,NUP35,NUP54,OPHN1,PAFAH1B1,PAN3,PANX1,PEX1…
GO:BP	regulation of nervous system development	GO:0051960	5.38327e-17	APPL2,ARHGAP35,BCL2,BMPR2,CBFA2T2,CDON,CHN1,CRMP1,CTSC,DAAM2,DLG5,DLX1,DMRTA2,DPYSL2,DSCAM,EDNRB,EGF,EPHB1,ERBB4,EYA1,FMR1,FZD1,FZD3,FZD4,GATA2,GHR,GNRH1,GPC4,GPR37L1,GSK3B,HOOK3,ID2,IFRD1,ITGA6,JAG1,KIF13B,KREMEN1,LPAR1,LRP2,LRP4,LRRC7,LRRTM2,MACF1,MAP3K13,MAP6,MAPK4,MED1,MIB1,MMD2,MYLIP,NCKIPSD,NCOA1,NEUROD1,NF1,NIN,NTRK2,PAFAH1B1,PBX1,PLXNA2,PLXNA4,PLXNC1,PRTG,PTEN,PTK7,PTPRD,RAPGEF2,RELN,RFX4…
GO:BP	transmembrane transport	GO:0055085	9.45424e-17	ABCA1,ABCA8,ABCC4,ABCD3,ABCD4,ANO1,ANO5,APLNR,APPL2,AQP4,AQP9,ARC,ATP2B2,ATP2C1,ATP5F1,ATP6V0A2,ATP6V1B2,ATP6V1C1,ATP6V1C2,AZIN1,BCL2,CACHD1,CACNA2D2,CACNB2,CACNG4,CATSPER2,CFTR,CLCN5,CNGA3,CNNM1,COX10,DNAJC15,DRD1,EDNRA,FAM155A,FAM155B,FGF19,FLVCR1,FLVCR2,GABRA4,GABRB2,GABRG2,GJA1,GJA5,GJC1,GLRA2,GPD1L,GRIA3,GRIK3,GRIN2A,GRIN3A,IGF1,IRS1,JPH1,KCNA4,KCNC1,KCNC4,KCND2,KCNE4,KCNH1,KCNJ2,KCNK10,KCNK…
GO:BP	neuron projection development	GO:0031175	1.63097e-16	ADCY1,ARHGAP35,ATXN10,BCL2,BMPR2,BTBD3,CAMSAP1,CBFA2T2,CDH11,CHN1,CNP,CREB1,CRMP1,DCDC2,DCX,DLG5,DPYSL2,DPYSL5,DSCAM,EFHD1,EFNA5,EFNB2,EGFLAM,EPHA5,EPHB1,FMR1,FZD3,FZD4,GHR,GRIN3A,GSK3B,IFRD1,IQGAP1,ITGA6,KIF13B,KIF3A,KIRREL3,KREMEN1,LPAR1,LRP2,LRP4,LRRC7,MACF1,MAP3K13,MAP6,MAPK4,MATN2,MYLIP,NCKIPSD,NIN,NRP2,NTRK2,OPHN1,PAFAH1B1,PAK2,PCDH15,PLXNA2,PLXNA4,PLXNC1,PPP1R9A,PTEN,PTK7,PTPRM,RAPGEF2,REL…
GO:BP	cellular protein localization	GO:0034613	1.76014e-16	AMOT,ANGPT1,ANK3,AP1AR,AP1G1,AP2B1,APPL2,ARC,ARFIP1,ARFIP2,ATRX,AXIN2,BCAS3,CACNG4,CD2AP,CDK1,CHMP7,CLDN18,CLTC,CNST,COPG2,CYLD,DCP1A,DNAJB6,DNAJC15,DNM3,DPP10,DRD1,EGF,ERBB4,ERLEC1,ETV5,EXOC3L4,EZR,FAM126A,GCC2,GOSR2,GPC4,GPD1L,GRIN2A,HNRNPU,HOOK3,IPO7,IPO9,ITSN1,KAT7,KPNA1,KPNA3,KPNA6,LAMP3,LCA5,LDLRAP1,LEMD2,LRP4,LRP6,LRRC7,MACF1,MAGI2,MAPK14,MED1,MID1,MID2,MYO5A,NAPB,NECAB2,NF1,NGFR,NSF,NUP35…
GO:BP	response to organic substance	GO:0010033	1.89768e-16	ABCA1,ABCD4,ACVR1B,ACVR2A,ACVRL1,ADCY6,ADIPOR2,AFF3,ANGPT1,ANO1,APPL2,AQP9,ATRX,BAIAP2L1,BCL2,BCL9L,BMPER,BMPR2,BSPRY,CALB1,CCL20,CD274,CD47,CDC73,CFTR,CHRD,CLDN18,CNTFR,COL2A1,CPEB2,CPNE3,CREB1,CREB3L2,CTSB,CUL3,CXCL12,CYLD,DLX1,DNAJB2,DRD1,EDEM3,EGR1,EIF4EBP2,EPHA5,ERBB4,ERLEC1,ERP44,ESR1,ESRRG,EZR,F3,FABP4,FAM105B,FBN1,FBXO32,FGF18,FGF19,FGF23,FGF6,FZD1,FZD4,GABRG2,GATA5,GDF2,GHR,GLRA2,GNRH1,G…
GO:BP	positive regulation of cellular biosynthetic process	GO:0031328	2.40556e-16	ACVR2A,ARFGEF1,ARID5B,ASH1L,ATAD2,ATRX,AUTS2,BCAS3,BCL9L,BMPR2,CCNT2,CDC73,CDON,CHURC1,CREB1,CREB3L2,CSRNP2,CSRNP3,DBF4,DLX1,DYRK2,E2F3,E2F5,E2F8,EGF,EGR1,EHF,ELF1,ELK4,ELOVL5,ERBB4,ESRRG,ETV5,EYA1,FGF23,FMR1,FOXF2,FOXJ2,FXR1,FZD1,FZD4,GALR1,GATA2,GATA5,GDF2,GLIS2,GMEB2,GPBP1,HLF,HNRNPU,HOXC13,HOXD9,ID2,IGF1,IKZF1,INHBA,INSIG2,IRS1,ITGA6,JAG1,JMY,KAT2B,KAT7,KDM1B,KDM5A,KLF10,KLF15,KLF6,KPNA6,LARP…
GO:BP	cell migration	GO:0016477	2.68589e-16	AMOT,AMOTL1,ANGPT1,APC,APPL2,ARC,ARHGAP35,ARID2,BCAS3,BCL2,BMPER,BMPR2,C5ORF30,CCDC141,CCDC88A,CCL20,CDC42BPB,CHRD,CMKLR1,CPNE3,CUL3,CXCL12,DCDC2,DCX,DLG5,DOCK5,DRD1,EDNRB,EGF,ELMO1,EPHB1,ERBB4,FGF18,FGF19,FZD3,GATA2,GDF2,GNRH1,GPC4,ID2,IGF1,IQGAP1,ITGA2,ITGA6,ITGB8,JAG1,KIRREL3,LAMC1,LPAR1,MACF1,MAP2K3,MAPK14,MATN2,MGAT3,MOSPD2,MYH9,MYLK,NAV1,NDE1,NF1,NKX2-3,NOV,NRP2,NTRK2,NUS1,ONECUT2,PADI2,PAF…
GO:BP	positive regulation of multicellular organismal process	GO:0051240	2.99837e-16	ABCA1,ACVR2A,ADIPOR2,ADRB1,AGGF1,AMOT,AMOTL1,ANGPT1,APLNR,APPL2,ARFGEF2,ARHGAP35,ASB4,ATXN1L,AXIN2,BCAS3,BCL2,BMPER,BMPR2,CACNA2D2,CADM1,CBFA2T2,CDON,CREB1,CSF1,CYLD,DLG5,DLX1,DMRTA2,DOCK5,DSCAM,EGF,EGR1,ENPP4,EPHB1,ERBB4,ESRRG,EZR,F3,FABP4,FGF18,FURIN,FZD3,FZD4,GALR1,GATA2,GATA5,GDF2,GHR,GNRH1,GPR37L1,ID2,IGF1,IL6R,INHBA,ITCH,ITGA6,ITGB8,JAG1,KDM2B,KL,KLF10,KPNA6,LDLRAP1,LRP2,LRRC7,LRRTM2,MACF1,…
GO:BP	positive regulation of RNA metabolic process	GO:0051254	3.137e-16	ACVR2A,ARID5B,ASH1L,ATAD2,ATRX,AUTS2,BCAS3,BCL9L,BMPR2,CCNT2,CDC73,CDON,CHURC1,CNOT6L,CREB1,CREB3L2,CSRNP2,CSRNP3,DLX1,E2F3,E2F5,E2F8,EGF,EGR1,EHF,ELF1,ELK4,ERBB4,ESRRG,ETV5,EYA1,FGF23,FOXF2,FOXJ2,FZD1,FZD4,GALR1,GATA2,GATA5,GDF2,GLIS2,GMEB2,GPBP1,GRSF1,HLF,HNRNPU,HOXC13,HOXD9,ID2,IGF1,IKZF1,INHBA,INSIG2,ITGA6,JAG1,JMY,KAT2B,KAT7,KDM1B,KDM5A,KLF10,KLF15,KLF6,KPNA6,LMX1B,LRP6,MAFF,MAP2K3,MAPK14,ME…
GO:BP	cellular macromolecule localization	GO:0070727	3.34213e-16	AMOT,ANGPT1,ANK3,AP1AR,AP1G1,AP2B1,APPL2,ARC,ARFIP1,ARFIP2,ATRX,AXIN2,BCAS3,CACNG4,CD2AP,CDK1,CHMP7,CLDN18,CLTC,CNST,COPG2,CYLD,DCP1A,DNAJB6,DNAJC15,DNM3,DPP10,DRD1,EGF,ERBB4,ERLEC1,ETV5,EXOC3L4,EZR,FAM126A,GCC2,GOSR2,GPC4,GPD1L,GRIN2A,HNRNPU,HOOK3,IPO7,IPO9,ITSN1,KAT7,KPNA1,KPNA3,KPNA6,LAMP3,LCA5,LDLRAP1,LEMD2,LRP4,LRP6,LRRC7,MACF1,MAGI2,MAPK14,MED1,MID1,MID2,MYO5A,NAPB,NECAB2,NF1,NGFR,NSF,NUP35…
GO:BP	animal organ morphogenesis	GO:0009887	3.35757e-16	ARID2,ASH1L,AXIN2,BCL2,BCOR,BMPR2,CALB1,CDON,COL2A1,CUL3,DLG5,DSCAM,E2F5,EGFLAM,EPHB1,ESRP2,ETV5,EYA1,FBN1,FGF18,FGF6,FLVCR1,FMN1,FOXF2,FOXN3,FZD1,FZD3,GATA2,GATA5,GDF11,GJA5,HOXC13,HOXD9,HS2ST1,ID2,IGF1,IMPAD1,INSIG2,JAG1,KCNQ4,KDM2B,KIF3A,KRAS,LAMC1,LEMD2,LRIG1,LRIG3,LRP2,MAPK14,MED1,MGA,MIB1,MYLK,NEUROD1,NF1,NKX2-3,NPY1R,NRP2,PAFAH1B1,PAPPA2,PARVA,PAX5,PAX9,PBX1,PCDH15,PDGFC,PHOSPHO1,PKD2,PTEN…
GO:BP	intracellular transport	GO:0046907	3.75662e-16	ABCA1,ABCD3,AKTIP,ANGPT1,ANKFY1,ANKRD50,ANP32A,AP1AR,AP1G1,AP2B1,APPL2,ARFIP1,ARFIP2,ARL8A,ATG14,BCAS3,BET1L,CCDC88A,CHMP2B,CHMP7,CLTC,COPG2,CREB3L2,CUL3,DENND1B,DNAJC15,DRD1,ERLEC1,EZR,FBXO22,GCC2,GOSR2,HMP19,HNRNPU,HOOK3,IPO7,IPO9,KIF13B,KIF1B,KIF3A,KLHL12,KPNA1,KPNA3,KPNA6,LCA5,LDLRAP1,LRRC7,MAP6,MAPK14,MED1,MGRN1,MPPE1,MYO5A,NAPB,NDE1,NF1,NRBP1,NSF,NUP35,NUP54,NUS1,PAFAH1B1,PAN3,PEX13,PEX26,P…
GO:BP	establishment of protein localization	GO:0045184	4.91005e-16	ABCA1,ADCY6,AKTIP,ANGPT1,ANK3,ANO1,AP1G1,AP2B1,APPL2,ARC,ARFIP1,ARFIP2,ARL8A,ARRDC4,BCAS3,BET1L,CACNG4,CADM1,CD2AP,CENPF,CFTR,CHMP2B,CHMP7,CLTC,CNST,COPG2,DNAJC15,DNM3,DRD1,ENSA,EPHA5,ERLEC1,EZR,FRMD4A,GCC2,GHR,GJA5,GOSR2,HMGCR,HNRNPU,IGF1,IPO7,IPO9,IRS1,KPNA1,KPNA3,KPNA6,LAMP3,LCA5,LRRC7,MACF1,MAPK14,MAPKBP1,MED1,MON2,MYH9,MYO5A,NAPB,NEUROD1,NF1,NOV,NSF,NUP35,NUP54,OPHN1,PAFAH1B1,PAN3,PANX1,PEX1…
GO:BP	anatomical structure formation involved in morphogenesis	GO:0048646	5.67462e-16	ACVR2A,ACVRL1,ADIPOR2,AGGF1,AMOT,AMOTL1,ANGPT1,APLNR,ARHGAP35,AXIN2,BCAS3,BMPER,BMPR2,C1GALT1,CALB1,CALCRL,CDC73,CDON,CHRD,COL2A1,DCX,DICER1,DSCAM,E2F8,EDNRA,EGF,EPHB1,EYA1,F3,FGF18,FMN1,FZD1,FZD3,GATA2,GATA5,GDF2,GJA5,HS2ST1,ID2,IGF1,INHBA,ISM1,ITGA2,ITGB8,KBTBD8,KDM2B,KLHL12,LEMD2,LRP2,LRP6,MAPK14,MED1,MIB1,MYH9,NEBL,NF1,NGFR,NOV,NRP2,NUS1,OPHN1,PAFAH1B1,PARVA,PDE3B,PHLDB2,PIKFYVE,PKNOX1,PLXNA2…
GO:BP	positive regulation of biosynthetic process	GO:0009891	5.88695e-16	ACVR2A,ARFGEF1,ARID5B,ASH1L,ATAD2,ATRX,AUTS2,BCAS3,BCL9L,BMPR2,CCNT2,CDC73,CDON,CHURC1,CREB1,CREB3L2,CSRNP2,CSRNP3,DBF4,DLX1,DYRK2,E2F3,E2F5,E2F8,EGF,EGR1,EHF,ELF1,ELK4,ELOVL5,ERBB4,ESRRG,ETV5,EYA1,FGF23,FMR1,FOXF2,FOXJ2,FXR1,FZD1,FZD4,GALR1,GATA2,GATA5,GDF2,GLIS2,GMEB2,GPBP1,HLF,HNRNPU,HOXC13,HOXD9,ID2,IGF1,IKZF1,INHBA,INSIG2,IRS1,ITGA6,JAG1,JMY,KAT2B,KAT7,KDM1B,KDM5A,KLF10,KLF15,KLF6,KPNA6,LARP…
GO:BP	positive regulation of gene expression	GO:0010628	7.71583e-16	ACVR2A,ASH1L,ATAD2,ATRX,AUTS2,AXIN2,BCAS3,BCL9L,BMPR2,CASR,CCNT2,CDC73,CDON,CHURC1,CREB1,CREB3L2,CSRNP2,CSRNP3,DLX1,DRD1,E2F3,E2F5,E2F8,EGF,EGR1,EHF,ELF1,ELK4,ERBB4,ESR1,ESRRG,ETV5,EYA1,EZR,FGF23,FMR1,FOXF2,FOXJ2,FXR1,FZD1,FZD4,GALR1,GATA2,GATA5,GDF2,GLIS2,GPBP1,HLF,HNRNPU,HOXC13,HOXD9,ID2,IGF1,IKZF1,INHBA,INSIG2,ITGA6,ITGB8,JAG1,KAT2B,KAT7,KDM1B,KDM5A,KLF10,KLF15,KLF6,KPNA6,KRAS,LARP4,LMX1B,LRP6…
GO:BP	positive regulation of macromolecule biosynthetic process	GO:0010557	8.16959e-16	ACVR2A,ARFGEF1,ARID5B,ASH1L,ATAD2,ATRX,AUTS2,BCAS3,BCL9L,BMPR2,CCNT2,CDC73,CDON,CHURC1,CREB1,CREB3L2,CSRNP2,CSRNP3,DBF4,DLX1,DYRK2,E2F3,E2F5,E2F8,EGF,EGR1,EHF,ELF1,ELK4,ERBB4,ESRRG,ETV5,EYA1,FGF23,FMR1,FOXF2,FOXJ2,FXR1,FZD1,FZD4,GALR1,GATA2,GATA5,GDF2,GLIS2,GMEB2,GPBP1,HLF,HNRNPU,HOXC13,HOXD9,ID2,IGF1,IKZF1,INHBA,INSIG2,IRS1,ITGA6,JAG1,JMY,KAT2B,KAT7,KDM1B,KDM5A,KLF10,KLF15,KLF6,KPNA6,LARP4,LMX1B…
GO:BP	brain development	GO:0007420	1.02705e-15	ARHGAP35,ATRX,ATXN1L,B3GNT5,BCL2,BTBD3,CCDC141,CCDC85C,CDON,CENPF,CHRD,CREB1,DCX,DLG5,DLX1,DMRTA2,DPYSL2,DRD1,EGF,EPHA5,ERBB4,FZD3,FZD4,GATA2,GPR37L1,HOOK3,ID2,INHBA,KDM2B,KIF3A,KIRREL3,KLHL17,KRAS,LRP2,MED1,NDE1,NEUROD1,NF1,NIN,NR3C2,NRP2,NTRK2,OPHN1,PAFAH1B1,PAX5,PCDH19,PEX13,PGAP1,PLXNA2,PLXNA4,PTCHD1,PTEN,PTF1A,RELN,RERE,ROGDI,SEC24B,SEMA3A,SEMA7A,SFRP2,SLC1A2,SMARCC2,SRF,TACC1,TBR1,TBX3,TGFB…
GO:BP	regulation of locomotion	GO:0040012	1.37176e-15	AMOT,AMOTL1,ANGPT1,AP1AR,APPL2,ARID2,ARRDC3,BCAS3,BCL2,BMPER,BMPR2,C5ORF30,CCL20,CHMP2B,CHRD,CMKLR1,CPNE3,CXCL12,DLG5,DOCK5,DRD1,DSCAM,EGF,ERBB4,FGF18,GATA2,GDF2,GHR,GNRH1,IGF1,ITGA6,JAG1,MACF1,MAP2K3,MAPK14,MGAT3,MID2,MOSPD2,MYLK,NF1,NOV,NUS1,ONECUT2,PADI2,PDGFC,PDGFD,PFN2,PLXNA2,PLXNA4,PLXNC1,PPM1F,PRKCA,PRKCE,PRR5L,PTEN,PTP4A1,PTPRM,RAP2B,RAP2C,RELN,RHOB,RHOJ,RND3,SEMA3A,SEMA3D,SEMA3G,SEMA6D,S…
GO:BP	actin filament-based process	GO:0030029	1.46413e-15	ABI2,ABLIM3,AMOT,AMOTL1,AP1AR,ARFGEF1,ARHGAP26,ARHGAP35,ARPC4,BAIAP2L1,BCAS3,BCL2,CACNB2,CCDC88A,CD2AP,CDC42BPA,CDC42BPB,CDC42EP3,CFL2,CIT,CUL3,DAAM2,DNAJB6,EFNA5,ELMO1,EPB41,EPB41L4B,EPHA5,EZR,FCHSD1,FMN1,FRMD6,GHR,GJA5,GMFB,GPD1L,HIP1,JMY,KCNE4,KCNJ2,KIRREL,KLHL17,KRAS,LLGL1,LLGL2,LPAR1,MAPKAP1,MICAL2,MICAL3,MKLN1,MYH9,MYO5A,NEBL,NF1,OPHN1,PAFAH1B1,PARVA,PCDH15,PDE4D,PDLIM3,PDLIM5,PFN2,PLEK,PLE…
GO:BP	regulation of cell development	GO:0060284	1.53595e-15	AP1AR,APPL2,ARHGAP35,AXIN2,BCL2,BMPR2,CBFA2T2,CDON,CHN1,CLDN18,CRMP1,DAAM2,DLG5,DLX1,DMRTA2,DOCK5,DPYSL2,DSCAM,EDNRB,ERBB4,EYA1,FBN1,FBXO22,FMR1,FZD3,FZD4,GATA2,GNRH1,GPR37L1,GSK3B,HOOK3,ID2,IFRD1,IGF1,ITGA6,JAG1,KIF13B,KREMEN1,LIMS1,LPAR1,LRP2,LRP4,LRRC7,MACF1,MAP3K13,MAP6,MAPK4,MED1,MIB1,MMD2,MYLIP,NCKIPSD,NCOA1,NEUROD1,NF1,NIN,NTRK2,PAFAH1B1,PBX1,PDE5A,PLXNA2,PLXNA4,PLXNC1,PRTG,PTEN,PTK7,RAPGE…
GO:BP	negative regulation of multicellular organismal process	GO:0051241	1.91547e-15	ADRB1,AMOT,ANGPT1,APPL2,ARRDC3,AXIN2,BCL2,BCOR,BMPR2,C5ORF30,CD2AP,CDC73,CHRD,CLDN18,CRMP1,CTSC,DAAM2,DICER1,DLX1,DOCK5,EDNRB,EPHB1,ERBB4,EZR,F11,FBN1,FGF23,FURIN,FZD3,GATA2,GATA5,GDF2,GHR,GNRH1,GPR37L1,GSK3B,HMGCR,HOOK3,HPGDS,ID2,IFRD1,IGF1,INHBA,ISM1,JAG1,KREMEN1,LPAR1,LRP4,MAP2K6,MAPKBP1,MED1,MEIS2,MIB1,MYLIP,NBR1,NF1,NGFR,OTUD7B,PBX1,PDE3B,PDE4D,PDE5A,PFN2,PLCL1,PRTG,PTEN,PTGER3,PTPRM,RAPGEF2…
GO:BP	blood vessel development	GO:0001568	2.48966e-15	ACVRL1,ADIPOR2,AGGF1,AMOT,AMOTL1,ANGPT1,AP2B1,APLNR,ARID2,ASB4,BMPER,BMPR2,C1GALT1,CALCRL,CCM2,E2F8,EDNRA,EFNB2,EGF,EPHB1,EYA1,F3,FGF18,FLVCR1,FZD4,GATA2,GDF2,GJA5,GJC1,IL6R,ISM1,ITGB8,JAG1,LRP2,MAPK14,MED1,MIB1,MYH9,MYLK,NF1,NGFR,NOV,NRP2,NUS1,PARVA,PDE3B,PKD2,PKNOX1,PPP3R1,PRKCA,PTEN,PTK7,PTPRB,PTPRM,QKI,RHOB,RHOJ,RNF213,SEC24B,SFRP2,SGCD,SIRT1,SRF,STK4,TBX2,TBX3,TGFA,TGFB2,TGFBR2,THBS1,TIPARP,…
GO:BP	positive regulation of nucleic acid-templated transcription	GO:1903508	2.53224e-15	ACVR2A,ARID5B,ASH1L,ATAD2,ATRX,AUTS2,BCAS3,BCL9L,BMPR2,CCNT2,CDC73,CDON,CHURC1,CREB1,CREB3L2,CSRNP2,CSRNP3,DLX1,E2F3,E2F5,E2F8,EGF,EGR1,EHF,ELF1,ELK4,ERBB4,ESRRG,ETV5,EYA1,FGF23,FOXF2,FOXJ2,FZD1,FZD4,GALR1,GATA2,GATA5,GDF2,GLIS2,GMEB2,GPBP1,HLF,HNRNPU,HOXC13,HOXD9,ID2,IGF1,IKZF1,INHBA,INSIG2,ITGA6,JAG1,JMY,KAT2B,KAT7,KDM1B,KDM5A,KLF10,KLF15,KLF6,KPNA6,LMX1B,LRP6,MAFF,MAP2K3,MAPK14,MED1,MEIS2,MGA,…
GO:BP	positive regulation of RNA biosynthetic process	GO:1902680	2.53224e-15	ACVR2A,ARID5B,ASH1L,ATAD2,ATRX,AUTS2,BCAS3,BCL9L,BMPR2,CCNT2,CDC73,CDON,CHURC1,CREB1,CREB3L2,CSRNP2,CSRNP3,DLX1,E2F3,E2F5,E2F8,EGF,EGR1,EHF,ELF1,ELK4,ERBB4,ESRRG,ETV5,EYA1,FGF23,FOXF2,FOXJ2,FZD1,FZD4,GALR1,GATA2,GATA5,GDF2,GLIS2,GMEB2,GPBP1,HLF,HNRNPU,HOXC13,HOXD9,ID2,IGF1,IKZF1,INHBA,INSIG2,ITGA6,JAG1,JMY,KAT2B,KAT7,KDM1B,KDM5A,KLF10,KLF15,KLF6,KPNA6,LMX1B,LRP6,MAFF,MAP2K3,MAPK14,MED1,MEIS2,MGA,…
GO:BP	positive regulation of developmental process	GO:0051094	2.61008e-15	ACVR2A,AGGF1,AMOT,APLNR,ARHGAP35,ASB4,ATXN1L,AXIN2,BCL2,BMPER,BMPR2,CACNA2D2,CBFA2T2,CDON,CREB1,CSF1,CXCL12,CYLD,DDHD1,DLG5,DLX1,DMRTA2,DOCK5,DSCAM,EGF,EPHB1,ERBB4,EZR,F3,FGF18,FNDC5,FZD3,FZD4,GATA2,GATA5,GDF2,GHR,GPR37L1,HIF1AN,HNRNPU,ID2,IGF1,IL6R,INHBA,ITCH,ITGA6,ITGB8,JAG1,KDM2B,KL,KLF10,LIMS1,LRP2,LRRC7,LRRTM2,MACF1,MAP3K13,MAP6,MAPK14,MAPK4,MED1,MMD2,NCKIPSD,NCOA1,NEUROD1,NIN,NTRK2,PAFAH1B1…
GO:BP	blood vessel morphogenesis	GO:0048514	3.31124e-15	ACVRL1,ADIPOR2,AGGF1,AMOT,AMOTL1,ANGPT1,APLNR,ARID2,ASB4,BMPER,BMPR2,C1GALT1,CALCRL,CCM2,E2F8,EDNRA,EFNB2,EGF,EPHB1,EYA1,F3,FGF18,FZD4,GATA2,GDF2,GJA5,GJC1,ISM1,ITGB8,JAG1,LRP2,MAPK14,MED1,MYH9,MYLK,NF1,NGFR,NOV,NRP2,NUS1,PARVA,PDE3B,PKD2,PKNOX1,PPP3R1,PRKCA,PTEN,PTPRB,PTPRM,QKI,RHOB,RHOJ,RNF213,SEC24B,SFRP2,SGCD,SIRT1,SRF,STK4,TBX2,TGFA,TGFB2,TGFBR2,THBS1,TIPARP,VASH1,VEGFC,WNT4,XDH,ZFPM2
GO:BP	cell projection organization	GO:0030030	3.96302e-15	ABCC4,ABLIM3,ADCY1,ARHGAP35,ARHGEF26,ATXN10,BCAS3,BCL2,BMPR2,BTBD3,CAMSAP1,CBFA2T2,CDC42EP3,CDH11,CHN1,CNP,CREB1,CRMP1,CYLD,DCDC2,DCX,DLG5,DNAI1,DPYSL2,DPYSL5,DSCAM,EFHD1,EFNA5,EFNB2,EGFLAM,EPHA5,EPHB1,EZR,FAM161B,FMR1,FXR1,FZD3,FZD4,GHR,GLDN,GRIN3A,GSK3B,IFRD1,IQGAP1,ITGA6,KIF13B,KIF3A,KIRREL3,KREMEN1,LCA5,LPAR1,LRP2,LRP4,LRRC7,MACF1,MAP3K13,MAP6,MAPK4,MATN2,MPPE1,MYH9,MYLIP,MYLK,NCKIPSD,NIN,NRP…
GO:BP	regulation of intracellular signal transduction	GO:1902531	6.19248e-15	ABCA1,AMOT,ANGPT1,APLNR,ARFGEF1,ARFGEF2,ARHGAP26,ARHGAP35,ARHGEF26,ARHGEF37,ARHGEF4,ARRDC3,ASH1L,BCL2,BMPER,CCL20,CD2AP,CDC42SE2,CDK12,CDON,CHN1,CMKLR1,CUL3,CYLD,DEPTOR,DGKI,DLG5,DUSP7,EGF,EPHB1,ERBB4,EZR,F3,FBXL2,FBXO8,FGF18,FGF19,FGF23,FZD4,GDF11,GDF2,GHR,GPD1L,GPR37L1,GPR55,HMGCR,IGF1,INHBA,ITCH,ITSN1,KALRN,KL,KRAS,LEMD2,LMCD1,LPAR1,LPAR4,LRP2,LRRK1,MAGI3,MAP2K3,MAP2K4,MAP2K6,MAP3K13,MAP4K3,MA…
GO:BP	negative regulation of nitrogen compound metabolic process	GO:0051172	6.51358e-15	ANGPT1,ARHGAP35,ASH1L,ATAD2,ATG14,ATRX,ATXN1,ATXN1L,AXIN2,AZIN1,BCOR,BEND3,BMPR2,CAST,CBFA2T2,CBX1,CBX7,CDC73,CDYL2,CENPF,CNOT6L,CPEB1,CPEB2,CREB1,CUL3,CUX1,CYLD,DHCR24,DLX1,DNAJB6,DUSP7,E2F3,E2F5,E2F8,EDNRB,EGR1,EIF2S1,EIF4EBP2,ELK4,ENSA,ERLEC1,EZR,FABP4,FAM192A,FMR1,FOXF2,FOXN3,FRK,FURIN,FXR1,FZD1,GATA2,GDF2,GHR,GLIS2,GPD1L,GRIN2A,HIF1AN,HMGCR,HNRNPU,HOXD9,ID2,IGF1,IREB2,ITCH,ITIH5,KAT2B,KAT7,K…
GO:BP	positive regulation of nucleobase-containing compound metabolic process	GO:0045935	6.74777e-15	ACVR2A,ARID5B,ASH1L,ATAD2,ATRX,AUTS2,BCAS3,BCL9L,BMPR2,BRE,CCNT2,CDC73,CDON,CHURC1,CNOT6L,CREB1,CREB3L2,CSRNP2,CSRNP3,DLX1,E2F3,E2F5,E2F8,EGF,EGR1,EHF,ELF1,ELK4,ERBB4,ESRRG,ETV5,EYA1,EYA4,FAM168A,FGF23,FOXF2,FOXJ2,FZD1,FZD4,GALR1,GATA2,GATA5,GDF2,GLIS2,GMEB2,GPBP1,GRSF1,HLF,HNRNPU,HOXC13,HOXD9,ID2,IGF1,IKZF1,INHBA,INSIG2,ITGA6,JAG1,JMY,KAT2B,KAT7,KDM1B,KDM5A,KLF10,KLF15,KLF6,KPNA6,LMX1B,LRP6,MAFF…
GO:BP	plasma membrane bounded cell projection organization	GO:0120036	8.04117e-15	ABCC4,ABLIM3,ADCY1,ARHGAP35,ARHGEF26,ATXN10,BCAS3,BCL2,BMPR2,BTBD3,CAMSAP1,CBFA2T2,CDC42EP3,CDH11,CHN1,CNP,CREB1,CRMP1,CYLD,DCDC2,DCX,DLG5,DNAI1,DPYSL2,DPYSL5,DSCAM,EFHD1,EFNA5,EFNB2,EGFLAM,EPHA5,EPHB1,EZR,FAM161B,FMR1,FXR1,FZD3,FZD4,GHR,GLDN,GRIN3A,GSK3B,IFRD1,IQGAP1,ITGA6,KIF13B,KIF3A,KIRREL3,KREMEN1,LCA5,LPAR1,LRP2,LRP4,LRRC7,MACF1,MAP3K13,MAP6,MAPK4,MATN2,MPPE1,MYH9,MYLIP,MYLK,NCKIPSD,NIN,NRP…
GO:BP	vasculature development	GO:0001944	8.55277e-15	ACVRL1,ADIPOR2,AGGF1,AMOT,AMOTL1,ANGPT1,AP2B1,APLNR,ARID2,ASB4,BMPER,BMPR2,C1GALT1,CALCRL,CCM2,E2F8,EDNRA,EFNB2,EGF,EPHB1,EYA1,F3,FGF18,FLVCR1,FZD4,GATA2,GDF2,GJA5,GJC1,IL6R,ISM1,ITGB8,JAG1,LRP2,MAPK14,MED1,MIB1,MYH9,MYLK,NF1,NGFR,NOV,NRP2,NUS1,PARVA,PDE3B,PKD2,PKNOX1,PPP3R1,PRKCA,PTEN,PTK7,PTPRB,PTPRM,QKI,RHOB,RHOJ,RNF213,SEC24B,SFRP2,SGCB,SGCD,SIRT1,SRF,STK4,TBX2,TBX3,TGFA,TGFB2,TGFBR2,THBS1,TI…
GO:BP	cell motility	GO:0048870	9.47189e-15	AMOT,AMOTL1,ANGPT1,AP1AR,APC,APPL2,ARC,ARHGAP35,ARID2,ASH1L,BCAS3,BCL2,BMPER,BMPR2,C5ORF30,CCDC141,CCDC88A,CCL20,CDC42BPB,CHRD,CMKLR1,CPNE3,CUL3,CXCL12,DCDC2,DCX,DLG5,DOCK5,DRD1,EDNRB,EGF,ELMO1,EPHB1,ERBB4,FGF18,FGF19,FZD3,GATA2,GDF2,GNRH1,GPC4,ID2,IGF1,IQGAP1,ITGA2,ITGA6,ITGB8,JAG1,KIRREL3,LAMC1,LPAR1,MACF1,MAP2K3,MAPK14,MATN2,MGAT3,MOSPD2,MYH9,MYLK,NAV1,NDE1,NF1,NKX2-3,NOV,NRP2,NTRK2,NUS1,ONECU…
GO:BP	localization of cell	GO:0051674	9.47189e-15	AMOT,AMOTL1,ANGPT1,AP1AR,APC,APPL2,ARC,ARHGAP35,ARID2,ASH1L,BCAS3,BCL2,BMPER,BMPR2,C5ORF30,CCDC141,CCDC88A,CCL20,CDC42BPB,CHRD,CMKLR1,CPNE3,CUL3,CXCL12,DCDC2,DCX,DLG5,DOCK5,DRD1,EDNRB,EGF,ELMO1,EPHB1,ERBB4,FGF18,FGF19,FZD3,GATA2,GDF2,GNRH1,GPC4,ID2,IGF1,IQGAP1,ITGA2,ITGA6,ITGB8,JAG1,KIRREL3,LAMC1,LPAR1,MACF1,MAP2K3,MAPK14,MATN2,MGAT3,MOSPD2,MYH9,MYLK,NAV1,NDE1,NF1,NKX2-3,NOV,NRP2,NTRK2,NUS1,ONECU…
GO:BP	positive regulation of transcription, DNA-templated	GO:0045893	1.25894e-14	ACVR2A,ASH1L,ATAD2,ATRX,AUTS2,BCAS3,BCL9L,BMPR2,CCNT2,CDC73,CDON,CHURC1,CREB1,CREB3L2,CSRNP2,CSRNP3,DLX1,E2F3,E2F5,E2F8,EGF,EGR1,EHF,ELF1,ELK4,ERBB4,ESRRG,ETV5,EYA1,FGF23,FOXF2,FOXJ2,FZD1,FZD4,GALR1,GATA2,GATA5,GDF2,GLIS2,GPBP1,HLF,HNRNPU,HOXC13,HOXD9,ID2,IGF1,IKZF1,INHBA,INSIG2,ITGA6,JAG1,KAT2B,KAT7,KDM1B,KDM5A,KLF10,KLF15,KLF6,KPNA6,LMX1B,LRP6,MAFF,MAP2K3,MAPK14,MED1,MEIS2,MGA,MICAL2,MTF1,MYBL1…
GO:BP	cardiovascular system development	GO:0072358	1.40831e-14	ACVRL1,ADIPOR2,AGGF1,AMOT,AMOTL1,ANGPT1,AP2B1,APLNR,ARID2,ASB4,BMPER,BMPR2,C1GALT1,CALCRL,CCM2,E2F8,EDNRA,EFNB2,EGF,EPHB1,EYA1,F3,FGF18,FLVCR1,FZD4,GATA2,GDF2,GJA5,GJC1,IL6R,ISM1,ITGB8,JAG1,LRP2,MAPK14,MED1,MIB1,MYH9,MYLK,NF1,NGFR,NOV,NRP2,NUS1,PARVA,PDE3B,PKD2,PKNOX1,PPP3R1,PRKCA,PTEN,PTK7,PTPRB,PTPRM,QKI,RHOB,RHOJ,RNF213,SEC24B,SFRP2,SGCB,SGCD,SIRT1,SRF,STK4,TBX2,TBX3,TGFA,TGFB2,TGFBR2,THBS1,TI…
GO:BP	regulation of neurogenesis	GO:0050767	1.56504e-14	APPL2,ARHGAP35,BCL2,BMPR2,CBFA2T2,CDON,CHN1,CRMP1,DAAM2,DLG5,DLX1,DMRTA2,DPYSL2,DSCAM,EDNRB,ERBB4,EYA1,FMR1,FZD3,FZD4,GATA2,GNRH1,GPR37L1,GSK3B,HOOK3,ID2,IFRD1,ITGA6,JAG1,KIF13B,KREMEN1,LPAR1,LRP2,LRP4,LRRC7,MACF1,MAP3K13,MAP6,MAPK4,MED1,MIB1,MMD2,MYLIP,NCKIPSD,NCOA1,NEUROD1,NF1,NIN,NTRK2,PAFAH1B1,PBX1,PLXNA2,PLXNA4,PLXNC1,PRTG,PTEN,PTK7,RAPGEF2,RELN,SEMA3A,SEMA3D,SEMA3G,SEMA6D,SEMA7A,SFRP2,SLC45…
GO:BP	cellular response to organic substance	GO:0071310	1.74139e-14	ABCA1,ABCD4,ACVR1B,ACVR2A,ACVRL1,ADCY6,ADIPOR2,ANGPT1,ANO1,APPL2,AQP9,BAIAP2L1,BCL2,BCL9L,BMPER,BMPR2,BSPRY,CALB1,CCL20,CD274,CD47,CDC73,CFTR,CHRD,CLDN18,CNTFR,COL2A1,CPEB2,CPNE3,CREB1,CREB3L2,CTSB,CUL3,CXCL12,CYLD,DLX1,DRD1,EGR1,EIF4EBP2,EPHA5,ERBB4,ESR1,ESRRG,EZR,F3,FABP4,FAM105B,FBN1,FBXO32,FGF18,FGF19,FGF23,FGF6,FZD1,FZD4,GABRG2,GATA5,GDF2,GHR,GLRA2,GSK3B,HMP19,HNRNPU,HSPA13,HTR1F,ID2,IFNAR1,…
GO:BP	positive regulation of signaling	GO:0023056	2.52786e-14	AAK1,ACPP,ACVR2A,ADCY1,ANGPT1,ANO1,APPL2,ARC,BMPER,BMPR2,CACNB2,CALB1,CCL20,CDC42SE2,CDC73,CDON,CFTR,CMTM3,CREB1,CSNK1G1,CTSC,CYLD,CYP46A1,DAAM2,DCDC2,DGKI,DLG5,DRD1,EGF,ERBB4,F3,FGF18,FGF19,FGF23,FZD4,GALR1,GATA5,GDF11,GDF2,GHR,GNRH1,GPR37L1,GPR55,GRIN2A,GSK3B,HIP1,IGF1,IL6R,INHBA,IRS1,ITSN1,JAG1,KL,KRAS,LDLRAP1,LIMS1,LMCD1,LPAR1,LPAR4,LRP2,LRRK1,LRRTM2,MAGI2,MAP2K3,MAP2K4,MAP2K6,MAP3K13,MAP4K3,…
GO:BP	positive regulation of cell communication	GO:0010647	3.95518e-14	AAK1,ACPP,ACVR2A,ADCY1,ANGPT1,ANO1,APPL2,ARC,BMPER,BMPR2,CACNB2,CALB1,CCL20,CDC42SE2,CDC73,CDON,CFTR,CMTM3,CREB1,CSNK1G1,CTSC,CYLD,CYP46A1,DAAM2,DCDC2,DGKI,DLG5,DRD1,EGF,ERBB4,F3,FGF18,FGF19,FGF23,FZD4,GALR1,GATA5,GDF11,GDF2,GHR,GNRH1,GPR37L1,GPR55,GRIN2A,GSK3B,HIP1,IGF1,IL6R,INHBA,IRS1,ITSN1,JAG1,KL,KRAS,LDLRAP1,LIMS1,LMCD1,LPAR1,LPAR4,LRP2,LRRK1,LRRTM2,MAGI2,MAP2K3,MAP2K4,MAP2K6,MAP3K13,MAP4K3,…
GO:BP	positive regulation of protein metabolic process	GO:0051247	4.35587e-14	ACVR2A,AKTIP,ANGPT1,APC,APLNR,ARFGEF1,ARRDC3,ARRDC4,ATG14,AUTS2,AXIN2,BCL2,BMPER,BMPR2,CCL20,CCNT2,CDON,CUL3,CUL4B,DBF4,DCUN1D1,DCUN1D3,DNAJB2,EGF,EGLN3,EGR1,ERBB4,EZR,F3,FBXO22,FGF18,FGF19,FGF23,FMR1,FXR1,FZD1,FZD4,GDF11,GDF2,GHR,GPR37L1,GPRC5B,GSK3B,HIP1,IGF1,IL6R,INHBA,IQGAP1,ITCH,KAT7,KL,KRAS,LARP4,LPAR1,LRP4,LRRK1,MAP2K3,MAP2K4,MAP2K6,MAP3K1,MAP3K13,MAP4K3,MAPK14,MID1,MMD2,MYH9,MYLIP,NECAB2,…
GO:BP	ion transport	GO:0006811	4.93527e-14	ABCA1,ABCC4,ABCD3,ANO1,ANO3,ANO5,APLNR,ARC,ARMC1,ATP10A,ATP10B,ATP10D,ATP2B2,ATP2C1,ATP5F1,ATP6V0A2,ATP6V1B2,ATP6V1C1,ATP6V1C2,ATP8A1,BCL2,CACHD1,CACNA2D2,CACNB2,CACNG4,CALB1,CASR,CATSPER2,CFTR,CLCN5,CNGA3,COX10,DRD1,EGF,FABP4,FAM155A,FAM155B,FGF23,FLVCR1,FLVCR2,GABRA4,GABRB2,GABRG2,GJA5,GJC1,GLRA2,GLTP,GOT2,GPD1L,GRIA3,GRIK3,GRIN2A,GRIN3A,JPH1,KCNA4,KCNC1,KCNC4,KCND2,KCNE4,KCNH1,KCNJ2,KCNK10,KCN…
GO:BP	response to stress	GO:0006950	5.93697e-14	ABCA1,ADCY1,ADIPOR2,ADRB1,AKTIP,ANO1,ANXA7,AP1G1,APC,APPL2,ARFGEF1,ARHGAP35,ASH1L,ATG14,ATRX,AXIN2,BCAS3,BCCIP,BCL2,BMPR2,BRE,C5ORF30,CADM1,CBX1,CCL20,CD47,CDK1,CFTR,CMKLR1,CPEB2,CREB3L2,CTSC,CUL3,CUL4B,CXCL12,CYLD,DEK,DHCR24,DNAJA2,DNAJB2,DNAJC15,DRD1,DYRK2,EDEM3,EDNRA,EEPD1,EFHD1,EGLN3,EGR1,EIF2S1,ELMOD2,ENPP4,EPHB1,ERBB4,ERLEC1,ERP44,ETV5,EYA1,EYA4,EZR,F11,F3,FABP4,FAM105B,FAM168A,FBXO22,FGF19…
GO:BP	cell morphogenesis	GO:0000902	1.24802e-13	ADCY1,ANXA7,AP1AR,ARC,ARHGAP35,ARHGEF26,BCL2,BMPR2,BRWD1,BTBD3,CAMSAP1,CDC42EP3,CDH11,CHN1,CNP,CREB1,CRMP1,CUL3,DCDC2,DCX,DOCK5,DPYSL2,DPYSL5,DSCAM,EFNA5,EFNB2,EGFLAM,EPHA5,EPHB1,EZR,FZD3,FZD4,ID2,IFRD1,IQGAP1,KIF13B,KIF3A,KIRREL3,LAMC1,LARP4,LIMS1,LPAR1,LRP2,LRP4,MACF1,MAP3K13,MAP6,MAPK14,MATN2,MED1,MKLN1,MYH9,NIN,NRP2,NTRK2,OPHN1,PAFAH1B1,PARVA,PCDH15,PLXNA2,PLXNA4,PLXNC1,PTEN,PTPRM,RAPGEF2,REL…
GO:BP	positive regulation of response to stimulus	GO:0048584	2.07695e-13	AAK1,ACPP,ACVR2A,ANGPT1,ANO1,AP1G1,APPL2,ARC,ARFGEF1,BCL2,BMPER,BMPR2,BRE,C7,CADM1,CCL20,CD47,CDC42SE2,CDC73,CDON,CFTR,CMKLR1,CMTM3,CSNK1G1,CTSC,CXCL12,CYLD,DAAM2,DCDC2,DGKI,DLG5,DSCAM,EGF,ELF1,ENPP4,ERBB4,EYA1,EYA4,EZR,F3,FABP4,FAM168A,FGF18,FGF19,FGF23,FMR1,FXR1,FZD4,GALR1,GATA5,GDF11,GDF2,GHR,GPR37L1,GPR55,GSK3B,HIP1,IGF1,IL6R,INHBA,IRS1,ITSN1,JAG1,KL,KPNA6,KRAS,LDLRAP1,LIMS1,LMCD1,LPAR1,LPAR4…
GO:BP	cellular component morphogenesis	GO:0032989	2.11835e-13	ADCY1,ANXA7,AP1AR,ARC,ARHGAP35,ARHGEF26,BCL2,BMPR2,BRWD1,BTBD3,CAMSAP1,CDC42EP3,CDH11,CHN1,CNP,CREB1,CRMP1,CUL3,DCDC2,DCX,DOCK5,DPYSL2,DPYSL5,DSCAM,EFNA5,EFNB2,EGFLAM,EPHA5,EPHB1,EZR,FZD3,FZD4,ID2,IFRD1,IQGAP1,KIF13B,KIF3A,KIRREL3,LAMC1,LARP4,LIMS1,LPAR1,LRP2,LRP4,MACF1,MAP3K13,MAP6,MAPK14,MATN2,MED1,MKLN1,MYH9,NEBL,NIN,NRP2,NTRK2,OPHN1,PAFAH1B1,PARVA,PCDH15,PHLDB2,PIKFYVE,PLXNA2,PLXNA4,PLXNC1,PO…
GO:BP	positive regulation of cellular protein metabolic process	GO:0032270	2.99909e-13	ACVR2A,AKTIP,ANGPT1,APLNR,ARFGEF1,ARRDC3,ARRDC4,ATG14,AUTS2,AXIN2,BCL2,BMPER,BMPR2,CCL20,CCNT2,CDON,CUL3,DBF4,DCUN1D1,DCUN1D3,DNAJB2,EGF,EGLN3,ERBB4,EZR,F3,FBXO22,FGF18,FGF19,FGF23,FMR1,FXR1,FZD1,FZD4,GDF11,GDF2,GHR,GPR37L1,GPRC5B,GSK3B,HIP1,IGF1,IL6R,INHBA,IQGAP1,KAT7,KL,KRAS,LARP4,LPAR1,LRP4,LRRK1,MAP2K3,MAP2K4,MAP2K6,MAP3K1,MAP3K13,MAP4K3,MAPK14,MID1,MMD2,MYH9,NECAB2,NGFR,NTRK2,PAK2,PARP8,PDE5…
GO:BP	positive regulation of phosphorylation	GO:0042327	3.34942e-13	ACVR2A,AKTIP,ANGPT1,APLNR,ATG14,AXIN2,BCL2,BMPER,BMPR2,CCL20,CCNT2,CDK1,CDON,DBF4,DSCAM,EGF,ERBB4,FGF18,FGF19,FGF23,FMR1,FXR1,FZD1,FZD4,GDF11,GDF2,GHR,GPR37L1,GPRC5B,IGF1,IL6R,INHBA,IQGAP1,ITGA6,ITSN1,KL,KRAS,LPAR1,LRP4,LRRK1,MAP2K3,MAP2K4,MAP2K6,MAP3K1,MAP3K13,MAP4K3,MID1,MMD2,NECAB2,NTRK2,PAK2,PARP8,PDE5A,PDE8A,PDGFC,PDGFD,PELI2,PFN2,PGK1,PKD2,PRKCE,PROM2,PRR5L,PTEN,RAF1,RAP2B,RAP2C,RAPGEF2,RAS…
GO:BP	epithelium development	GO:0060429	3.59186e-13	ANXA7,ARHGAP35,ARHGEF26,ATRX,AXIN2,BCCIP,BCL2,BMPER,BMPR2,CALB1,CBFA2T2,CCM2,CDK1,COL2A1,CREB1,CTSB,DLG5,E2F8,EDNRA,EGF,EHF,ESRP2,ETV5,EYA1,EZR,FMN1,FOXF2,FZD1,FZD3,GATA5,GDF11,GDF2,GJA5,GRSF1,HS2ST1,INHBA,JAG1,KDM2B,KIF3A,KLF15,KRAS,LMX1B,LRP2,MAFF,MED1,MGA,MIB1,NEUROD1,NF1,ONECUT2,OPHN1,PAFAH1B1,PBX1,PCDH15,PGR,PKD2,PLXNA2,PPP3R1,PTEN,PTK7,RALA,RAP2C,RAPGEF2,RBBP6,RHOB,RILPL1,RPGRIP1L,RSPO2,SEC…
GO:BP	negative regulation of developmental process	GO:0051093	6.04017e-13	ADRB1,AMOT,AP1AR,APPL2,AXIN2,BCL2,BCOR,BMPR2,CDC73,CDK12,CHRD,CLDN18,CRMP1,CTSC,DAAM2,DLX1,EDNRB,EPHB1,ERBB4,FBN1,FGF23,FZD3,GATA2,GDF11,GNRH1,GPR37L1,GSK3B,HNRNPU,HOOK3,ID2,IFRD1,IGF1,INHBA,ISM1,JAG1,KRAS,KREMEN1,LPAR1,LRP4,MED1,MEIS2,MIB1,MYLIP,NBR1,NF1,NGFR,NOV,PBX1,PDE3B,PPARA,PRTG,PTEN,PTPRM,RAPGEF2,RBPMS2,RFX4,RORB,RSPO2,SEMA3A,SEMA3D,SEMA3G,SEMA6D,SEMA7A,SFRP2,SIRT1,SIX4,SOX6,SOX9,SRSF6,ST…
GO:BP	positive regulation of phosphorus metabolic process	GO:0010562	7.23404e-13	ACVR2A,AKTIP,ANGPT1,APLNR,ATG14,AXIN2,BCL2,BMPER,BMPR2,CCL20,CCNT2,CDK1,CDON,DBF4,DSCAM,EGF,ERBB4,FGF18,FGF19,FGF23,FMR1,FXR1,FZD1,FZD4,GDF11,GDF2,GHR,GPR37L1,GPRC5B,IGF1,IL6R,INHBA,IQGAP1,ITGA6,ITSN1,KL,KRAS,LPAR1,LRP4,LRRK1,MAP2K3,MAP2K4,MAP2K6,MAP3K1,MAP3K13,MAP4K3,MID1,MMD2,MTMR9,NECAB2,NTRK2,PAK2,PARP8,PDE5A,PDE8A,PDGFC,PDGFD,PELI2,PFN2,PGK1,PKD2,PPP1R12A,PPP1R15B,PRKCE,PROM2,PRR5L,PTEN,RAF1…
GO:BP	positive regulation of phosphate metabolic process	GO:0045937	7.23404e-13	ACVR2A,AKTIP,ANGPT1,APLNR,ATG14,AXIN2,BCL2,BMPER,BMPR2,CCL20,CCNT2,CDK1,CDON,DBF4,DSCAM,EGF,ERBB4,FGF18,FGF19,FGF23,FMR1,FXR1,FZD1,FZD4,GDF11,GDF2,GHR,GPR37L1,GPRC5B,IGF1,IL6R,INHBA,IQGAP1,ITGA6,ITSN1,KL,KRAS,LPAR1,LRP4,LRRK1,MAP2K3,MAP2K4,MAP2K6,MAP3K1,MAP3K13,MAP4K3,MID1,MMD2,MTMR9,NECAB2,NTRK2,PAK2,PARP8,PDE5A,PDE8A,PDGFC,PDGFD,PELI2,PFN2,PGK1,PKD2,PPP1R12A,PPP1R15B,PRKCE,PROM2,PRR5L,PTEN,RAF1…
GO:BP	secretion	GO:0046903	7.607e-13	ABCA1,ABCC4,ADCY1,ADCY6,ANGPT1,ANO1,AP1G1,ARFIP1,CACNB2,CADM1,CADPS,CD2AP,CFTR,COPG2,CPLX2,CREB1,DGKI,DRD1,EGF,ENSA,EPHA5,EXOC3L4,EZR,FRMD4A,FURIN,FZD4,GALR1,GHR,GJA5,GNRH1,GRIN3A,HMGCR,IGF1,INHBA,IRS1,KCNC4,MAPK14,MAPKBP1,MCTP2,MICAL3,MYH9,MYO5A,MYO6,NAPB,NEUROD1,NF1,NMUR2,NOV,NR3C2,PAFAH1B1,PANX1,PDZD11,PFN2,PLA2G10,PRKCA,PRKCE,PTGER3,PTPRN2,RAB11FIP1,RAB31,RAB33B,RAB3B,RAB8B,RAF1,RALA,RAP1A,RI…
GO:BP	tissue morphogenesis	GO:0048729	9.14499e-13	ACVR2A,ARHGAP35,BCL2,BMPR2,CCM2,CHRD,DLG5,EDNRA,EGF,ESRP2,ETV5,EYA1,FMN1,FOXF2,FZD1,FZD3,GATA5,GDF2,GRSF1,HS2ST1,IGF1,INHBA,ITGA2,JAG1,KDM2B,KIF3A,KRAS,LRP2,MED1,MGA,MIB1,MYLK,NRP2,OPHN1,PAFAH1B1,PBX1,PCDH15,PKD2,PPP3R1,PRKAR1A,PTEN,PTK7,RALA,RHOB,RPGRIP1L,RSPO2,SEC24B,SEMA3A,SFRP2,SHROOM3,SIM1,SIX4,SOX9,SRF,STK3,STK4,TBR1,TBX18,TBX2,TBX3,TGFBR2,TMEFF2,TXNRD1,VANGL2,VCL,VEGFC,WLS,WNT10A,WNT3,WNT4…
GO:BP	actin cytoskeleton organization	GO:0030036	9.84203e-13	ABI2,ABLIM3,AMOT,AMOTL1,AP1AR,ARFGEF1,ARHGAP26,ARHGAP35,ARPC4,BAIAP2L1,BCAS3,BCL2,CCDC88A,CD2AP,CDC42BPA,CDC42BPB,CDC42EP3,CFL2,CIT,CUL3,DAAM2,DNAJB6,EFNA5,ELMO1,EPB41,EPB41L4B,EPHA5,EZR,FCHSD1,FMN1,FRMD6,GHR,GMFB,HIP1,JMY,KIRREL,KLHL17,KRAS,LLGL1,LLGL2,LPAR1,MAPKAP1,MICAL2,MICAL3,MKLN1,MYH9,NEBL,NF1,OPHN1,PAFAH1B1,PARVA,PCDH15,PDLIM3,PDLIM5,PFN2,PLEK,PLEKHH2,PPM1E,PPM1F,PPP1R9A,PRKAR1A,PRKCE,PTK…
GO:BP	regulation of cellular component movement	GO:0051270	1.01644e-12	AMOT,AMOTL1,ANGPT1,AP1AR,APPL2,ARID2,BCAS3,BCL2,BMPER,BMPR2,C5ORF30,CCL20,CHRD,CMKLR1,CPNE3,CXCL12,DLG5,DOCK5,DRD1,DSCAM,EGF,ERBB4,FGF18,GATA2,GDF2,GJA5,GNRH1,IGF1,ITGA6,JAG1,MACF1,MAP2K3,MAPK14,MGAT3,MOSPD2,MYLK,NF1,NOV,NUS1,ONECUT2,PADI2,PDE4D,PDGFC,PDGFD,PFN2,PLXNA2,PLXNA4,PLXNC1,PPM1F,PRKCA,PRKCE,PRR5L,PTEN,PTP4A1,PTPRM,RAP2B,RAP2C,RELN,RHOB,RHOJ,RND3,SEMA3A,SEMA3D,SEMA3G,SEMA6D,SEMA7A,SFRP2,…
GO:BP	regulation of neuron differentiation	GO:0045664	1.25682e-12	ARHGAP35,BCL2,BMPR2,CBFA2T2,CDON,CHN1,CRMP1,DLG5,DLX1,DPYSL2,DSCAM,EDNRB,EYA1,FMR1,FZD4,GATA2,GPR37L1,GSK3B,ID2,IFRD1,ITGA6,JAG1,KIF13B,KREMEN1,LPAR1,LRP4,LRRC7,MACF1,MAP3K13,MAP6,MAPK4,MED1,MIB1,MMD2,MYLIP,NCKIPSD,NCOA1,NEUROD1,NIN,NTRK2,PAFAH1B1,PBX1,PLXNA2,PLXNA4,PLXNC1,PTEN,PTK7,RAPGEF2,RELN,SEMA3A,SEMA3D,SEMA3G,SEMA6D,SEMA7A,SFRP2,SMURF1,SOX9,SRF,SS18L1,STK24,SYT4,TBR1,TCF12,THRB,TNR,TWF1,TX…
GO:BP	regulation of cell motility	GO:2000145	2.03614e-12	AMOT,AMOTL1,ANGPT1,AP1AR,APPL2,ARID2,BCAS3,BCL2,BMPER,BMPR2,C5ORF30,CCL20,CHRD,CMKLR1,CPNE3,CXCL12,DLG5,DOCK5,DRD1,EGF,ERBB4,FGF18,GATA2,GDF2,GNRH1,IGF1,ITGA6,JAG1,MACF1,MAP2K3,MAPK14,MGAT3,MOSPD2,MYLK,NF1,NOV,NUS1,ONECUT2,PADI2,PDGFC,PDGFD,PFN2,PLXNA2,PLXNA4,PLXNC1,PPM1F,PRKCA,PRKCE,PRR5L,PTEN,PTP4A1,PTPRM,RAP2B,RAP2C,RELN,RHOB,RHOJ,RND3,SEMA3A,SEMA3D,SEMA3G,SEMA6D,SEMA7A,SFRP2,SIRT1,SOX9,SRGAP1…
GO:BP	regulation of cell migration	GO:0030334	2.23841e-12	AMOT,AMOTL1,ANGPT1,APPL2,ARID2,BCAS3,BCL2,BMPER,BMPR2,C5ORF30,CCL20,CHRD,CMKLR1,CPNE3,CXCL12,DLG5,DOCK5,DRD1,EGF,ERBB4,FGF18,GATA2,GDF2,GNRH1,IGF1,ITGA6,JAG1,MACF1,MAP2K3,MAPK14,MGAT3,MOSPD2,MYLK,NF1,NOV,NUS1,ONECUT2,PADI2,PDGFC,PDGFD,PFN2,PLXNA2,PLXNA4,PLXNC1,PPM1F,PRKCA,PRKCE,PRR5L,PTEN,PTP4A1,PTPRM,RAP2B,RAP2C,RELN,RHOB,RHOJ,RND3,SEMA3A,SEMA3D,SEMA3G,SEMA6D,SEMA7A,SFRP2,SIRT1,SOX9,SRGAP1,SRGAP…
GO:BP	export from cell	GO:0140352	2.30652e-12	ABCA1,ADCY1,ADCY6,ANGPT1,ANO1,AP1G1,ARFIP1,CACNB2,CADM1,CADPS,CD2AP,CFTR,COPG2,CPLX2,CREB1,DGKI,DRD1,ENSA,EPHA5,EXOC3L4,EZR,FRMD4A,FURIN,FZD4,GALR1,GHR,GJA5,GNRH1,GRIN3A,HMGCR,IGF1,INHBA,IRS1,KCNC4,KCNE4,KCNT2,MAPK14,MAPKBP1,MCTP2,MICAL3,MYH9,MYO5A,NAPB,NEUROD1,NF1,NOV,NR3C2,PAFAH1B1,PANX1,PDZD11,PFN2,PRKCA,PRKCE,PTPRN2,RAB11FIP1,RAB31,RAB33B,RAB3B,RAB8B,RAF1,RALA,RALBP1,RAP1A,RIMS1,RIMS3,SCAMP1,…
GO:BP	positive regulation of molecular function	GO:0044093	2.30943e-12	ADCY1,ADRB1,AKTIP,ANGPT1,ARC,ARHGAP1,ARHGAP21,ARHGAP26,ARHGAP35,ARID5B,ARRDC3,ARRDC4,ATG14,AZIN1,BCAS3,BCL2,CASR,CCL20,CCNT2,CFTR,CHN1,CRTC2,DBF4,DCP1A,DCUN1D1,DCUN1D3,DNAJA2,DNAJB2,DNAJB6,DNAJC15,DNAJC9,DOCK5,EGF,EGLN3,ELMOD2,ELMOD3,F3,FGF18,FGF23,FMR1,FZD1,FZD4,GCLM,GHR,GIT2,GPR55,GPRC5B,HIP1,IGF1,IQGAP1,ITGA6,ITSN1,JMY,LLGL1,LLGL2,LPAR1,LRP6,MAP2K3,MAP2K4,MAP2K6,MAP3K1,MAP3K13,MAP4K3,MAPK14,ME…
GO:BP	positive regulation of cellular component organization	GO:0051130	2.61513e-12	ABCA1,ANGPT1,ANKFY1,AP1AR,APPL2,ARHGAP35,ARPC4,ATRX,AUTS2,BAIAP2L1,BCAS3,BMPR2,CBFA2T2,CDC42EP3,CNOT6L,CUL3,DAB2,DDHD1,DLG5,DOCK5,DSCAM,EGF,EPHB1,FMN1,FMR1,FZD4,G3BP2,GHR,GMFB,GSK3B,HIP1,HNRNPU,IGF1,ITGA6,JMY,KAT7,KIRREL,LDLRAP1,LIMS1,LPAR1,LRP4,LRRC7,LRRTM2,MACF1,MAP3K13,MAP6,MAPK14,MAPK4,MIB1,NCKIPSD,NEK7,NIN,NTRK2,PAFAH1B1,PAN3,PFN2,PHLDB2,PLXNA2,PLXNA4,PLXNC1,PPHLN1,PPM1E,PPM1F,PRKAA1,PRKCE,P…
GO:BP	positive regulation of catalytic activity	GO:0043085	4.08332e-12	ADRB1,ANGPT1,ARHGAP1,ARHGAP21,ARHGAP26,ARHGAP35,ARRDC3,ARRDC4,ATG14,AZIN1,BCAS3,BCL2,CASR,CCL20,CCNT2,CHN1,DBF4,DCP1A,DCUN1D1,DCUN1D3,DNAJA2,DNAJB2,DNAJB6,DNAJC15,DNAJC9,DOCK5,EGF,EGLN3,ELMOD2,ELMOD3,F3,FGF18,FGF23,FZD4,GCLM,GHR,GIT2,GPR55,GPRC5B,HIP1,IGF1,IQGAP1,ITGA6,ITSN1,LLGL1,LLGL2,LPAR1,MAP2K3,MAP2K4,MAP2K6,MAP3K1,MAP3K13,MAP4K3,MAPK14,MID1IP1,MMD2,MSH3,MTMR9,NEK7,NF1,NGFR,NMUR2,NUS1,OPHN1,…
GO:BP	positive regulation of protein modification process	GO:0031401	1.12878e-11	ACVR2A,AKTIP,ANGPT1,APLNR,ARFGEF1,ARRDC3,ARRDC4,ATG14,AUTS2,AXIN2,BCL2,BMPER,BMPR2,CCL20,CCNT2,CDON,CUL3,DBF4,DCUN1D1,DCUN1D3,EGF,ERBB4,FGF18,FGF19,FGF23,FMR1,FXR1,FZD1,FZD4,GDF11,GDF2,GHR,GPR37L1,GPRC5B,IGF1,IL6R,INHBA,IQGAP1,KAT7,KL,KRAS,LPAR1,LRP4,LRRK1,MAP2K3,MAP2K4,MAP2K6,MAP3K1,MAP3K13,MAP4K3,MID1,MMD2,NECAB2,NTRK2,PAK2,PARP8,PDE5A,PDE8A,PDGFC,PDGFD,PELI2,PFN2,PKD2,PPP1R12A,PPP1R15B,PRKAA1,…
GO:BP	secretion by cell	GO:0032940	1.18477e-11	ABCA1,ADCY1,ADCY6,ANGPT1,ANO1,AP1G1,ARFIP1,CACNB2,CADM1,CADPS,CD2AP,CFTR,COPG2,CPLX2,CREB1,DGKI,DRD1,ENSA,EPHA5,EXOC3L4,EZR,FRMD4A,FURIN,FZD4,GALR1,GHR,GJA5,GNRH1,GRIN3A,HMGCR,IGF1,INHBA,IRS1,KCNC4,MAPK14,MAPKBP1,MCTP2,MICAL3,MYH9,MYO5A,NAPB,NEUROD1,NF1,NOV,NR3C2,PAFAH1B1,PANX1,PDZD11,PFN2,PRKCA,PRKCE,PTPRN2,RAB11FIP1,RAB31,RAB33B,RAB3B,RAB8B,RAF1,RALA,RAP1A,RIMS1,RIMS3,SCAMP1,SEC24A,SEL1L,SLC16A…
GO:BP	embryonic morphogenesis	GO:0048598	1.20589e-11	ACVR2A,AFF3,AMOT,ARHGAP35,BMPR2,CDC73,CDON,CHRD,COL2A1,CUL3,EYA1,FBN1,FLVCR1,FOXF2,FZD1,FZD3,GATA2,GJA5,GRSF1,HOXD9,HS2ST1,ID2,IGF1,IMPAD1,INHBA,INSIG2,ITGA2,KCNQ4,KDM2B,KIF3A,LRIG1,LRIG3,LRP2,LRP4,MED1,MGA,MIB1,NEUROD1,PAX5,PBX1,PCDH15,PHLDB2,PKD2,PRKAR1A,PTK7,RALA,RBPMS2,RSPO2,RUNX2,SEC24B,SFRP2,SHROOM3,SIX4,SOBP,SOX21,SOX9,SRF,STK3,STK4,TBR1,TBX18,TBX2,TBX3,TGFBR2,TSHR,TXNRD1,VANGL2,VEGFC,WLS,…
GO:BP	positive regulation of transcription by RNA polymerase II	GO:0045944	1.2239e-11	ACVR2A,ASH1L,ATAD2,ATRX,AUTS2,BCAS3,BCL9L,BMPR2,CDC73,CDON,CREB1,CREB3L2,CSRNP2,CSRNP3,DLX1,E2F3,E2F5,E2F8,EGR1,EHF,ELF1,ELK4,ESRRG,ETV5,EYA1,FOXF2,FOXJ2,GALR1,GATA2,GATA5,GDF2,GLIS2,HLF,HNRNPU,HOXC13,HOXD9,IGF1,IKZF1,INHBA,INSIG2,ITGA6,JAG1,KAT2B,KAT7,KDM1B,KLF10,KLF15,KLF6,KPNA6,LMX1B,LRP6,MAFF,MAPK14,MED1,MEIS2,MGA,MICAL2,MTF1,MYBL1,MYO6,NCOA1,NEUROD1,NFAT5,NGFR,NKX2-3,NR1D2,ONECUT2,PAX5,PAX9,…
GO:BP	cytoskeleton organization	GO:0007010	1.32934e-11	ABI2,ABLIM3,AMOT,AMOTL1,ANK3,AP1AR,APC,ARC,ARFGEF1,ARHGAP26,ARHGAP35,ARPC4,ATRX,BAIAP2L1,BCAS3,BCCIP,BCL2,BRWD1,CAMSAP1,CCDC88A,CCNF,CD2AP,CDC42BPA,CDC42BPB,CDC42EP3,CEP350,CFL2,CHMP2B,CIT,CRMP1,CUL3,CYLD,DAAM2,DCX,DNAI1,DNAJB6,DOCK5,DPYSL2,DYNC1LI1,DYNC1LI2,EFNA5,ELMO1,EML1,EPB41,EPB41L4B,EPHA5,EZR,FCHSD1,FMN1,FRMD6,GCC2,GHR,GMFB,GSK3B,HIP1,HNRNPU,HOOK3,JMY,KAT2B,KATNAL1,KIF3A,KIF4A,KIRREL,KLHL1…
GO:BP	protein modification by small protein conjugation or removal	GO:0070647	2.25216e-11	AKTIP,ANGPT1,ARIH1,ARIH2,ARRDC3,ARRDC4,ASB4,ASB7,BCL2,BCOR,CBLL1,CCNF,CDC27,CDC73,CNOT4,CUL3,CUL4B,CYLD,DCUN1D1,DCUN1D3,EGR1,EYA1,FAM105B,FBXL17,FBXL2,FBXL7,FBXO22,FBXO32,FOXF2,G2E3,ITCH,JOSD1,KBTBD8,KCMF1,KDM2B,KLHL12,KLHL13,KLHL15,KLHL18,MAD2L1,MGRN1,MIB1,MYLIP,OTUD7B,PCNP,PELI2,PHC1,PJA2,PRKCE,PTEN,RBBP6,RMND5A,RNF141,RNF145,RNF157,RNF180,RNF19A,RNF2,RNF213,RNF216,RNF220,RNF26,RYBP,SEL1L,SH3RF…
GO:BP	positive regulation of protein phosphorylation	GO:0001934	2.36915e-11	ACVR2A,AKTIP,ANGPT1,APLNR,ATG14,AXIN2,BCL2,BMPER,BMPR2,CCL20,CCNT2,CDON,DBF4,EGF,ERBB4,FGF18,FGF19,FGF23,FMR1,FXR1,FZD1,FZD4,GDF11,GDF2,GHR,GPR37L1,GPRC5B,IGF1,IL6R,INHBA,IQGAP1,KL,KRAS,LPAR1,LRP4,LRRK1,MAP2K3,MAP2K4,MAP2K6,MAP3K1,MAP3K13,MAP4K3,MID1,MMD2,NECAB2,NTRK2,PAK2,PARP8,PDE5A,PDE8A,PDGFC,PDGFD,PELI2,PFN2,PKD2,PRKCE,PROM2,PRR5L,PTEN,RAF1,RAP2B,RAP2C,RAPGEF2,RASSF2,RBPMS2,RELN,RICTOR,SEMA7…
GO:BP	forebrain development	GO:0030900	2.59114e-11	ARHGAP35,ATRX,BTBD3,CCDC141,CCDC85C,CDON,CHRD,CREB1,DCX,DLX1,DMRTA2,DRD1,EPHA5,ERBB4,GATA2,HOOK3,ID2,INHBA,KDM2B,KIF3A,KIRREL3,KRAS,LRP2,NDE1,NEUROD1,NF1,NIN,NR3C2,NRP2,NTRK2,OPHN1,PAFAH1B1,PAX5,PEX13,PGAP1,PLXNA4,PTCHD1,PTEN,RELN,SEMA3A,SEMA7A,SLC1A2,SMARCC2,SRF,TACC1,TBR1,TBX3,TNR,UCHL5,WNT4,WNT7B
GO:BP	cell death	GO:0008219	2.76136e-11	ADNP,AKTIP,ANGPT1,APC,API5,AXIN2,BCL2,BMPR2,BRE,CDC73,CDK1,COL2A1,CSRNP3,CTSC,CUL3,CYLD,DCUN1D3,DHCR24,DICER1,DIP2A,DLX1,DNAJB6,DNM1L,DYRK2,E2F3,EGLN3,EGR1,EIF2S1,EPHB1,ERBB4,EYA1,EYA4,F3,FZD1,FZD3,GABRB2,GATA2,GDF11,GDF2,GHR,GPR37L1,GRIN2A,GSK3B,HIP1,IGF1,INHBA,IPMK,ITGA6,ITSN1,JMY,KDM2B,KLF11,KRAS,KREMEN1,LCMT1,LRP2,LRP6,MAD2L1,MAP2K4,MCL1,MDM4,MED1,NAIF1,NCOA1,NECAB2,NEUROD1,NF1,NGFR,NONO,NOV,…
GO:BP	negative regulation of response to stimulus	GO:0048585	3.114e-11	ANGPT1,APC,APLNR,APPL2,ARHGAP35,ARRDC3,ASH1L,AXIN2,BCL2,BCL9L,BMPER,C5ORF30,CBFA2T2,CD2AP,CHRD,COL2A1,CUL3,CYLD,DAB2,DEPTOR,DKK3,DLG5,DLX1,DUSP7,EGR1,ELF1,ERLEC1,EYA1,EYA4,EZR,F11,FAM105B,FBN1,FZD1,GATA2,GHR,GPD1L,GPR37L1,GRIN3A,GSK3B,HIF1AN,HMGCR,IGF1,ITCH,ITGA6,JAG1,KREMEN1,LEMD2,LRP2,LRP4,MAPK14,MAPKBP1,MCL1,MGRN1,NECAB2,NEUROD1,NF1,NONO,NOTUM,NOV,NR1D2,ONECUT2,OTUD7B,PADI2,PAFAH1B1,PDE11A,PDE…
GO:BP	neuron projection morphogenesis	GO:0048812	3.25416e-11	ADCY1,ARHGAP35,BCL2,BMPR2,BTBD3,CDH11,CHN1,CNP,CREB1,CRMP1,DCDC2,DCX,DPYSL2,DPYSL5,DSCAM,EFNA5,EFNB2,EGFLAM,EPHA5,EPHB1,FZD3,FZD4,IFRD1,IQGAP1,KIF13B,KIF3A,KIRREL3,LRP2,LRP4,MACF1,MAP3K13,MAP6,MATN2,NIN,NRP2,NTRK2,PAFAH1B1,PLXNA2,PLXNA4,PLXNC1,PTEN,PTPRM,RAPGEF2,RELN,RERE,SEMA3A,SEMA3D,SEMA3G,SEMA6D,SEMA7A,SLIT3,SLITRK4,SMURF1,SPAST,SRF,SS18L1,STK4,SYT4,TBR1,TMEFF2,TMEM106B,TNR,UNC5C,UNC5D,VANGL2…
GO:BP	response to external stimulus	GO:0009605	3.27498e-11	ABCA1,ADRB1,AMOT,ANGPT1,AP1G1,APPL2,ARHGAP35,ASH1L,ATG14,BAIAP2L1,BCAS3,BCL2,BMPR2,C5ORF30,CADM1,CCL20,CD274,CD47,CDC73,CHN1,CMKLR1,CRMP1,CTSC,CXCL12,CYLD,DNAJC15,DPYSL2,DPYSL5,DSCAM,EDNRB,EFNA5,EFNB2,EGFLAM,EIF2S1,ELMOD2,ENPP4,EPHA5,EPHB1,F11,FABP4,FAM105B,FAM46A,FBXO22,FGF18,FGF19,FKBP5,FMR1,FZD3,GABARAPL1,GHR,GRIN2A,GRIN3A,HNRNPUL1,ID2,IFNAR1,IGF1,IPO7,ITCH,ITGA6,KIF3A,KLF10,KPNA6,KREMEN1,LPAR…
GO:BP	ion transmembrane transport	GO:0034220	4.02472e-11	ABCD3,ANO1,ANO5,APLNR,ARC,ATP2B2,ATP2C1,ATP5F1,ATP6V0A2,ATP6V1B2,ATP6V1C1,ATP6V1C2,CACHD1,CACNA2D2,CACNB2,CACNG4,CATSPER2,CFTR,CLCN5,CNGA3,COX10,DRD1,FAM155A,FAM155B,GABRA4,GABRB2,GABRG2,GJA5,GJC1,GLRA2,GPD1L,GRIA3,GRIK3,GRIN2A,GRIN3A,JPH1,KCNA4,KCNC1,KCNC4,KCND2,KCNE4,KCNH1,KCNJ2,KCNK10,KCNK2,KCNN3,KCNQ3,KCNQ4,KCNS1,KCNT2,KCNV1,LRP2,LRRC8B,MYO5A,NETO2,NIPA2,NMUR2,NTRK2,ORAI2,PANX1,PDE4D,PKD2,PLC…
GO:BP	heart development	GO:0007507	4.09213e-11	ACVRL1,ALPK3,AP2B1,APLNR,ARID2,AXIN2,BCOR,BMPR2,CCM2,COL2A1,CREB1,EDNRA,ERBB4,EYA1,FBN1,FGF19,FZD1,GATA5,GJA1,GJA5,GJC1,HEG1,HNRNPU,ID2,IGF1,JAG1,KIF3A,LEMD2,LRP2,MAPK14,MED1,MGA,MIB1,MYH11,NEBL,NF1,NPY1R,NRP2,PARVA,PDLIM3,PDLIM5,PKD2,PPP3R1,PRKAR1A,PSKH1,PTEN,PTK7,RUNX2,SEC24B,SFRP2,SGCB,SGCD,SOX6,SOX9,SRF,STK3,STK4,TBR1,TBX2,TBX3,TGFB2,TGFBR2,TGFBR3,TRIP11,VANGL2,ZFPM2
GO:BP	cell population proliferation	GO:0008283	4.20103e-11	ACVR2A,ANGPT1,ANXA7,APC,APLNR,APPL2,ARID2,ATXN1L,AXIN2,BCL2,BMPER,BMPR2,BTG1,CD274,CD28,CD47,CDC73,CDK1,CDON,CHRD,CNOT6L,DLG5,DMRTA2,E2F3,E2F8,EGF,EGLN3,EHF,EPHB1,ERBB4,ESRP2,EYA1,F3,FBXL7,FGF18,FGF19,FGF6,FRK,FZD3,GATA2,GDF11,GDF2,GHR,GNG2,GPR37L1,HNRNPU,HOOK3,HPGDS,ID2,IGF1,IL6R,INHBA,ITCH,JAG1,KAT2B,KDM2B,KIF3A,KLF11,KLF9,KRAS,LDLRAP1,LIFR,LRP2,MAPK14,MARCKSL1,MDM4,MED1,MEIS2,NDE1,NF1,NGFR,NKX…
GO:BP	signal transduction by protein phosphorylation	GO:0023014	4.53023e-11	ANGPT1,ASH1L,BMPER,CAB39L,CCL20,CDK12,CDON,CYLD,DUSP7,EGF,EPHB1,ERBB4,EZR,FGF18,FGF19,FGF23,FZD4,GDF11,GDF2,GHR,GPR37L1,HMGCR,IGF1,INHBA,ITCH,KL,LEMD2,LPAR1,MAGI3,MAP2K3,MAP2K4,MAP2K6,MAP3K1,MAP3K13,MAP4K3,MAPK1,MAPK10,MAPK14,MAPK4,MAPK9,MED1,MID1,NBR1,NECAB2,NF1,NTRK2,PAFAH1B1,PDE5A,PDE8A,PDGFC,PDGFD,PELI2,PRKCE,PTEN,PTPRJ,RAF1,RAPGEF2,RASSF2,SEMA7A,SFRP2,SH2B3,SH3RF1,SOX9,SPRED2,STK24,STK3,STK3…
GO:BP	cell morphogenesis involved in neuron differentiation	GO:0048667	4.76858e-11	ADCY1,ARHGAP35,BCL2,BMPR2,BTBD3,CDH11,CHN1,CNP,CREB1,CRMP1,DCDC2,DCX,DPYSL2,DPYSL5,DSCAM,EFNA5,EFNB2,EGFLAM,EPHA5,EPHB1,FZD3,ID2,IFRD1,KIF13B,KIF3A,LRP4,MACF1,MAP3K13,MAP6,MATN2,NIN,NRP2,NTRK2,OPHN1,PAFAH1B1,PCDH15,PLXNA2,PLXNA4,PLXNC1,PTEN,PTPRM,RAPGEF2,RELN,RERE,SEC24B,SEMA3A,SEMA3D,SEMA3G,SEMA6D,SEMA7A,SLIT3,SLITRK4,SPAST,SRF,SS18L1,TBR1,TMEFF2,TMEM106B,TNR,UNC5C,UNC5D,VANGL2,VAX1,VCL,WASL,WNT3
GO:BP	negative regulation of cell differentiation	GO:0045596	5.41418e-11	AP1AR,APPL2,AXIN2,BCL2,CDC73,CDK12,CHRD,CLDN18,CRMP1,DAAM2,DLX1,EDNRB,EPHB1,ERBB4,FBN1,FGF23,GATA2,GDF11,GNRH1,GPR37L1,GSK3B,HNRNPU,HOOK3,ID2,IFRD1,IGF1,JAG1,KRAS,KREMEN1,LPAR1,LRP4,MED1,MEIS2,MIB1,MYLIP,NBR1,NF1,NOV,PBX1,PPARA,PRTG,PTEN,RAPGEF2,RBPMS2,RORB,SEMA3A,SEMA3D,SEMA3G,SEMA6D,SEMA7A,SFRP2,SIRT1,SIX4,SOX6,SOX9,SRSF6,SYT4,TBX3,THRB,TNR,TRIB1,VAX1,WNT3,WNT4,XDH,ZEB1,ZFPM2
GO:BP	negative regulation of signaling	GO:0023057	6.29029e-11	AP1AR,APC,APLNR,ARC,ARHGAP35,ARRDC3,ASH1L,AXIN2,BCL2,BCL9L,BMPER,CBFA2T2,CD2AP,CHRD,COL2A1,CUL3,CYLD,DAB2,DEPTOR,DGKI,DKK3,DLG5,DLX1,DRD1,DUSP7,EGR1,ELF1,EYA1,EYA4,EZR,FBN1,FZD1,GATA2,GHR,GPD1L,GPR37L1,GSK3B,HIF1AN,HMGCR,IGF1,IRS1,ITCH,ITGA6,JAG1,KREMEN1,LEMD2,LRP2,LRP4,MAPK14,MAPKBP1,MCL1,MGRN1,NECAB2,NEUROD1,NF1,NONO,NOTUM,NOV,ONECUT2,OTUD7B,PADI2,PAFAH1B1,PDE11A,PDE3B,PDE4D,PDZD3,PKD2,PPM1A,PR…
GO:BP	negative regulation of gene expression	GO:0010629	8.90874e-11	ANXA7,ARHGAP35,ATAD2,ATRX,ATXN1,ATXN1L,AXIN2,BCOR,BEND3,CAST,CBFA2T2,CBX1,CBX7,CDC73,CENPF,CNOT6L,CPEB1,CPEB2,CREB1,CUL3,CUX1,DCP1A,DGCR8,DICER1,DIP2A,DLX1,DNAJB6,E2F3,E2F5,E2F8,EDNRB,EGR1,EIF2S1,EIF4EBP2,ELK4,EZR,FABP4,FGF19,FMR1,FOXF2,FOXN3,FRK,FXR1,FZD1,GATA2,GATA5,GLIS2,HIF1AN,HNRNPU,HOXD9,ID2,IGF1,IREB2,ITGB8,KAT7,KDM1B,KDM2B,KDM5A,KLF10,KLF11,LMCD1,MDM4,MECP2,MED1,MGA,MTF1,NONO,NR1D2,OTUD7B…
GO:BP	regulation of vesicle-mediated transport	GO:0060627	1.11051e-10	AAK1,ADCY1,ANGPT1,ANKFY1,AP1G1,APPL2,ARC,BET1L,CACNB2,CADPS,CD47,CFTR,CNST,DAB2,DGKI,DRD1,EGF,EZR,FMR1,GRIN3A,HIP1,LDLRAP1,LRRTM2,MIB1,NAPB,NECAB2,OPHN1,PFN2,PPP3R1,PROM2,PTEN,RAB33B,RAB3B,RAB8B,RALA,RAP1A,RIMS1,RIMS3,SAR1A,SEC24B,SNX3,SNX33,STAM,STX18,STXBP5,STXBP5L,SYT11,SYT13,SYT15,SYT4,SYT9,TBC1D5,TMEM55A,TUB,VPS4B,YIPF5
GO:BP	negative regulation of cell communication	GO:0010648	1.18916e-10	APC,APLNR,ARC,ARHGAP35,ARRDC3,ASH1L,AXIN2,BCL2,BCL9L,BMPER,CBFA2T2,CD2AP,CHRD,COL2A1,CUL3,CYLD,DAB2,DEPTOR,DGKI,DKK3,DLG5,DLX1,DRD1,DUSP7,EGR1,ELF1,EYA1,EYA4,EZR,FBN1,FZD1,GATA2,GHR,GPD1L,GPR37L1,GSK3B,HIF1AN,HMGCR,IGF1,IRS1,ITCH,ITGA6,JAG1,KREMEN1,LEMD2,LRP2,LRP4,MAPK14,MAPKBP1,MCL1,MGRN1,NECAB2,NEUROD1,NF1,NONO,NOTUM,NOV,ONECUT2,OTUD7B,PADI2,PAFAH1B1,PDE11A,PDE3B,PDE4D,PDZD3,PKD2,PPM1A,PRKAA1,P…
GO:BP	regulation of hydrolase activity	GO:0051336	1.18916e-10	ADRB1,AMOT,ARFGEF1,ARHGAP1,ARHGAP21,ARHGAP26,ARHGAP35,BCAS3,CASR,CAST,CCL20,CHN1,CNST,CSRNP2,CSRNP3,DGKI,DHCR24,DNAJA2,DNAJB2,DNAJB6,DNAJC15,DNAJC9,DOCK5,EGLN3,ELMOD2,ELMOD3,ENSA,EPHA5,F3,FURIN,GIT2,GPR55,HIP1,IQGAP1,ITGA6,ITIH5,KDM5A,KIAA0430,LLGL1,LLGL2,LPAR1,MAPK14,MSH3,MTMR9,NDE1,NF1,NGFR,NMUR2,NTRK2,NUAK1,OPHN1,PAFAH1B1,PAK2,PFN2,PHACTR2,PI15,PLXNA2,PLXNA4,PLXNC1,PPM1F,PPP1R12A,PPP1R14C,PPP1…
GO:BP	plasma membrane bounded cell projection morphogenesis	GO:0120039	1.19801e-10	ADCY1,ARHGAP35,BCL2,BMPR2,BTBD3,CDH11,CHN1,CNP,CREB1,CRMP1,DCDC2,DCX,DPYSL2,DPYSL5,DSCAM,EFNA5,EFNB2,EGFLAM,EPHA5,EPHB1,FZD3,FZD4,IFRD1,IQGAP1,KIF13B,KIF3A,KIRREL3,LRP2,LRP4,MACF1,MAP3K13,MAP6,MATN2,NIN,NRP2,NTRK2,PAFAH1B1,PLXNA2,PLXNA4,PLXNC1,PTEN,PTPRM,RAPGEF2,RELN,RERE,SEMA3A,SEMA3D,SEMA3G,SEMA6D,SEMA7A,SLIT3,SLITRK4,SMURF1,SPAST,SRF,SS18L1,STK4,SYT4,TBR1,TMEFF2,TMEM106B,TNR,UNC5C,UNC5D,VANGL2…
GO:BP	cellular component assembly	GO:0022607	1.29337e-10	ABCA1,ABCC4,ABLIM3,ACPP,ANGPT1,ANK3,AP1AR,APPL2,ARC,ARFGEF1,ARHGAP35,ARHGEF26,ARPC4,ATG14,ATG2B,ATL2,ATRX,ATXN10,BAIAP2L1,BCAS3,BCCIP,BCL2,BEND3,CADPS,CAMSAP1,CDC42EP3,CDC73,CDH11,CELF1,CELF2,CHMP2B,CLTC,CNOT6L,COPS7B,COX10,CRTC2,CRYZ,CUL3,CYLD,DCDC2,DCX,DICER1,DLG5,DNAI1,DNAJB6,DNAJC15,DSCAM,EIF2S1,EIF5,EPHB1,ERBB4,EZR,FBLIM1,FCHSD1,FEZ1,FMN1,FMR1,FXR1,FZD1,G3BP2,GABARAPL1,GABRB2,GABRG2,GHR,GJA5…
GO:BP	cell projection morphogenesis	GO:0048858	1.38015e-10	ADCY1,ARHGAP35,BCL2,BMPR2,BTBD3,CDH11,CHN1,CNP,CREB1,CRMP1,DCDC2,DCX,DPYSL2,DPYSL5,DSCAM,EFNA5,EFNB2,EGFLAM,EPHA5,EPHB1,FZD3,FZD4,IFRD1,IQGAP1,KIF13B,KIF3A,KIRREL3,LRP2,LRP4,MACF1,MAP3K13,MAP6,MATN2,NIN,NRP2,NTRK2,PAFAH1B1,PLXNA2,PLXNA4,PLXNC1,PTEN,PTPRM,RAPGEF2,RELN,RERE,SEMA3A,SEMA3D,SEMA3G,SEMA6D,SEMA7A,SLIT3,SLITRK4,SMURF1,SPAST,SRF,SS18L1,STK4,SYT4,TBR1,TMEFF2,TMEM106B,TNR,UNC5C,UNC5D,VANGL2…
GO:BP	positive regulation of signal transduction	GO:0009967	1.69575e-10	AAK1,ACPP,ACVR2A,ANGPT1,APPL2,ARC,BMPER,BMPR2,CCL20,CDC42SE2,CDC73,CDON,CMTM3,CSNK1G1,CTSC,CYLD,DAAM2,DCDC2,DGKI,DLG5,EGF,ERBB4,F3,FGF18,FGF19,FGF23,FZD4,GATA5,GDF11,GDF2,GHR,GPR37L1,GPR55,GSK3B,HIP1,IGF1,IL6R,INHBA,IRS1,ITSN1,JAG1,KL,KRAS,LDLRAP1,LIMS1,LMCD1,LPAR1,LPAR4,LRP2,LRRK1,MAGI2,MAP2K3,MAP2K4,MAP2K6,MAP3K13,MAP4K3,MCL1,MED1,MFNG,MID1,MID2,MMD2,NECAB2,NF1,NFAT5,NOV,NTRK2,PAFAH1B1,PAK2,PDE…
GO:BP	homeostatic process	GO:0042592	1.86822e-10	ABCA1,ACOX3,ACVR2A,ADCY6,ADIPOR2,ADRB1,ANO1,ANXA7,APLNR,APPL2,ARID2,ARRDC3,ATP2B2,ATP6V0A2,ATRX,BCL2,CACNB2,CALB1,CASR,CFTR,CHMP2B,CLDN18,CMKLR1,COL2A1,CXORF21,CYLD,DMXL1,DNAJC16,DRAM2,DRD1,EDNRB,EGR1,EPHA5,ERP44,ESRRG,FABP4,FAM155A,FAM155B,FGF23,FLVCR1,GALR1,GATA2,GHR,GJA5,GLS,GPD1L,GPR55,GRIN2A,HNRNPU,ID2,INHBA,IREB2,ISCU,JPH1,KIF3A,KL,KLF15,KRAS,L3MBTL3,LDLRAP1,LPAR1,LPAR4,LRRK1,MAP2K6,MAPK14,…
GO:BP	cell part morphogenesis	GO:0032990	2.27108e-10	ADCY1,ARHGAP35,BCL2,BMPR2,BTBD3,CDH11,CHN1,CNP,CREB1,CRMP1,DCDC2,DCX,DPYSL2,DPYSL5,DSCAM,EFNA5,EFNB2,EGFLAM,EPHA5,EPHB1,FZD3,FZD4,IFRD1,IQGAP1,KIF13B,KIF3A,KIRREL3,LRP2,LRP4,MACF1,MAP3K13,MAP6,MATN2,NIN,NRP2,NTRK2,PAFAH1B1,PLXNA2,PLXNA4,PLXNC1,POLDIP2,PTEN,PTPRM,RAPGEF2,RELN,RERE,SEMA3A,SEMA3D,SEMA3G,SEMA6D,SEMA7A,SLIT3,SLITRK4,SMURF1,SPAST,SRF,SS18L1,STK4,SYT4,TBR1,TMEFF2,TMEM106B,TNR,UNC5C,UNC5…
GO:BP	MAPK cascade	GO:0000165	3.3934e-10	ANGPT1,ASH1L,BMPER,CCL20,CDK12,CDON,CYLD,DUSP7,EGF,EPHB1,ERBB4,EZR,FGF18,FGF19,FGF23,FZD4,GDF11,GDF2,GHR,GPR37L1,HMGCR,IGF1,INHBA,ITCH,KL,LEMD2,LPAR1,MAGI3,MAP2K3,MAP2K4,MAP2K6,MAP3K13,MAP4K3,MAPK1,MAPK10,MAPK14,MAPK4,MAPK9,MED1,MID1,NBR1,NECAB2,NF1,NTRK2,PAFAH1B1,PDE5A,PDE8A,PDGFC,PDGFD,PELI2,PRKCE,PTEN,PTPRJ,RAF1,RAPGEF2,RASSF2,SEMA7A,SFRP2,SH2B3,SH3RF1,SOX9,SPRED2,STK3,STK38,TAOK1,TGFA,TGFB2,T…
GO:BP	regulation of cell population proliferation	GO:0042127	4.5751e-10	ANGPT1,APC,APLNR,APPL2,ARID2,ATXN1L,AXIN2,BCL2,BMPR2,BTG1,CD274,CD28,CD47,CDC73,CDON,CHRD,CNOT6L,DLG5,DMRTA2,E2F3,EGF,EGLN3,EPHB1,ERBB4,ESRP2,EYA1,F3,FGF18,FGF19,FGF6,FRK,FZD3,GATA2,GDF11,GDF2,GHR,GPR37L1,HNRNPU,HPGDS,ID2,IGF1,IL6R,INHBA,ITCH,JAG1,KAT2B,KDM2B,KIF3A,KLF11,KLF9,KRAS,LDLRAP1,LIFR,LRP2,MAPK14,MARCKSL1,MED1,MEIS2,NF1,NGFR,NKX2-3,NOV,NTRK2,PBRM1,PBX1,PDE5A,PDGFC,PDGFD,PGR,PKD2,PRKAR1A,…
GO:BP	positive regulation of cell differentiation	GO:0045597	6.06702e-10	ACVR2A,ARHGAP35,ASB4,AXIN2,BCL2,BMPR2,CBFA2T2,CDON,CREB1,CSF1,CYLD,DLG5,DLX1,DMRTA2,DOCK5,DSCAM,FGF18,FNDC5,FZD3,FZD4,GATA2,GATA5,GDF2,HIF1AN,HNRNPU,ID2,IGF1,INHBA,ITGA6,JAG1,KLF10,LIMS1,LRP2,LRRC7,MACF1,MAP3K13,MAP6,MAPK14,MAPK4,MED1,MMD2,NCKIPSD,NCOA1,NEUROD1,NIN,NTRK2,PAFAH1B1,PDE5A,PLXNA2,PLXNA4,PLXNC1,PTK7,RELN,RUNX2,SEMA3A,SEMA7A,SFRP2,SIRT1,SMAD5,SMURF1,SOX6,SOX9,SRF,SS18L1,STK3,STK4,SYT4,…
GO:BP	muscle tissue development	GO:0060537	6.12529e-10	ALPK3,ARID2,BCL2,CDON,CENPF,CREB1,CXCL12,DMRTA2,EGR1,EPHB1,ERBB4,EYA1,FBXO22,GJA5,GJC1,GPCPD1,HLF,HNRNPU,HOXD9,ID2,IFRD1,IGF1,KIAA1161,LEMD2,LRP2,MAFF,MAPK14,MED1,MYH11,MYLK,NEBL,NF1,NR1D2,PAX5,PKD2,PRKAA1,PRKAR1A,PTEN,SGCB,SGCD,SIX4,SLC23A2,SOX6,SOX9,SRF,TBX2,TBX3,TGFB2,TIPARP,VAX1,WNT4,ZFPM2
GO:BP	morphogenesis of an epithelium	GO:0002009	7.18722e-10	ARHGAP35,BCL2,CCM2,DLG5,EDNRA,EGF,ESRP2,ETV5,EYA1,FMN1,FOXF2,FZD1,FZD3,GDF2,GRSF1,HS2ST1,JAG1,KDM2B,KIF3A,KRAS,LRP2,MGA,MIB1,OPHN1,PAFAH1B1,PBX1,PCDH15,PKD2,PPP3R1,PTEN,PTK7,RALA,RHOB,RPGRIP1L,RSPO2,SEC24B,SEMA3A,SFRP2,SHROOM3,SIM1,SIX4,SOX9,SRF,STK3,STK4,TBR1,TBX18,TBX2,TBX3,TGFBR2,TMEFF2,VANGL2,VCL,VEGFC,WNT10A,WNT4
GO:BP	regulation of organelle organization	GO:0033043	8.10056e-10	AP1AR,APC,ARFGEF1,ARHGAP35,ARPC4,ATAD2,ATRX,AUTS2,AXIN2,BAIAP2L1,BCAS3,BCOR,CAMSAP1,CCDC88A,CCNF,CD2AP,CDC27,CDC42EP3,CHMP2B,CNOT6L,CUL3,CYLD,DCDC2,DDHD1,DNM1L,DYNC1LI1,EFNA5,EGF,EPHA5,EZR,FCHSD1,FEZ1,FMN1,FMR1,G3BP2,GATA2,GMFB,GSK3B,HNRNPU,HORMAD1,IGF1,JMY,KAT2B,KAT7,KDM5A,KIRREL,LCMT1,LPAR1,MAD2L1,MAP6,MID1IP1,NEK7,NIN,PADI2,PAFAH1B1,PAN3,PAX5,PFN2,PHLDB1,PHLDB2,PIKFYVE,PLEKHH2,PPHLN1,PPM1E,PPM…
GO:BP	cell morphogenesis involved in differentiation	GO:0000904	9.20832e-10	ADCY1,AP1AR,ARHGAP35,ARHGEF26,BCL2,BMPR2,BTBD3,CDH11,CHN1,CNP,CREB1,CRMP1,DCDC2,DCX,DOCK5,DPYSL2,DPYSL5,DSCAM,EFNA5,EFNB2,EGFLAM,EPHA5,EPHB1,FZD3,FZD4,ID2,IFRD1,KIF13B,KIF3A,LAMC1,LIMS1,LRP4,MACF1,MAP3K13,MAP6,MATN2,MYH9,NIN,NRP2,NTRK2,OPHN1,PAFAH1B1,PARVA,PCDH15,PLXNA2,PLXNA4,PLXNC1,PTEN,PTPRM,RAPGEF2,RELN,RERE,RILPL1,SEC24B,SEMA3A,SEMA3D,SEMA3G,SEMA6D,SEMA7A,SLIT3,SLITRK4,SPAST,SRF,SS18L1,TBR1,…
GO:BP	cation transport	GO:0006812	1.09571e-09	APLNR,ARC,ARMC1,ATP2B2,ATP2C1,ATP5F1,ATP6V0A2,ATP6V1B2,ATP6V1C1,ATP6V1C2,BCL2,CACHD1,CACNA2D2,CACNB2,CACNG4,CALB1,CASR,CATSPER2,CLCN5,CNGA3,COX10,DRD1,EGF,FAM155A,FAM155B,FLVCR1,FLVCR2,GPD1L,GRIN2A,GRIN3A,JPH1,KCNA4,KCNC1,KCNC4,KCND2,KCNE4,KCNH1,KCNJ2,KCNK10,KCNK2,KCNN3,KCNQ3,KCNQ4,KCNS1,KCNT2,KCNV1,LRP2,MYLK,MYO5A,NDFIP2,NETO2,NIPA2,NKAIN1,NMUR2,NSF,ORAI2,PANX1,PDE4D,PKD2,PLCL1,PRKCE,RAB3B,RALBP…
GO:BP	regulation of secretion	GO:0051046	1.15296e-09	ADCY1,ADCY6,ANGPT1,ANO1,AP1G1,ARFIP1,CACNB2,CADM1,CADPS,CD2AP,CFTR,CPLX2,CREB1,DGKI,DRD1,EGF,ENSA,EPHA5,EZR,FRMD4A,GALR1,GHR,GJA5,GNRH1,GRIN3A,HMGCR,IGF1,INHBA,IRS1,KCNC4,MAPK14,MAPKBP1,MCTP2,MYO6,NAPB,NF1,NOV,NR3C2,PANX1,PFN2,PRKCE,PTGER3,RAB33B,RAB3B,RAB8B,RALA,RAP1A,RIMS1,RIMS3,SEC24A,SLC16A1,SNCAIP,STAM,STXBP5,STXBP5L,SYT11,SYT13,SYT15,SYT4,SYT9,TGFB2,TGFBR2,UNC13B,VPS4B,VTCN1,WLS
GO:BP	response to endogenous stimulus	GO:0009719	1.87525e-09	ABCA1,ACVR2A,ACVRL1,ADCY6,ADIPOR2,APPL2,AQP9,BAIAP2L1,BCL2,BCL9L,BMPER,BMPR2,CFTR,CHRD,COL2A1,CPEB2,CREB1,CTSB,DLX1,DRD1,EGR1,EIF4EBP2,EPHA5,ERBB4,ESR1,ESRRG,EZR,FBN1,FBXO32,FGF18,FGF19,FGF23,FGF6,FZD1,GABRG2,GATA5,GDF2,GHR,GLRA2,GNRH1,GSK3B,HMP19,HNRNPU,HTR1F,ID2,IGF1,IQGAP1,IRS1,KAT2B,KL,KLF15,KLF9,LEMD2,LRP2,MED1,MYO5A,NCOA1,NGFR,NR1D2,NR3C2,NTRK2,ONECUT2,PADI2,PAQR8,PDE4D,PDE8A,PDGFC,PGR,PIK3…
GO:BP	negative regulation of macromolecule biosynthetic process	GO:0010558	2.04208e-09	ARHGAP35,ATAD2,ATRX,ATXN1,ATXN1L,BCOR,BEND3,BMPR2,CBFA2T2,CBX1,CBX7,CDC73,CDYL2,CENPF,CNOT6L,CPEB1,CPEB2,CREB1,CUL3,CUX1,DLX1,DNAJB6,E2F3,E2F5,E2F8,EDNRB,EGR1,EIF2S1,EIF4EBP2,ELK4,EZR,FABP4,FMR1,FOXF2,FOXN3,FRK,FXR1,FZD1,GATA2,GDF2,GHR,GLIS2,HIF1AN,HNRNPU,HOXD9,ID2,IREB2,KAT7,KDM1B,KDM2B,KDM5A,KLF10,KLF11,LMCD1,MDM4,MECP2,MED1,MGA,MSH3,MTF1,NONO,NR1D2,OTUD7B,PAX5,PAX9,PDS5A,POU2F1,PPARA,PPHLN1,PP…
GO:BP	regulation of secretion by cell	GO:1903530	2.39484e-09	ADCY1,ADCY6,ANGPT1,ANO1,AP1G1,ARFIP1,CACNB2,CADM1,CADPS,CD2AP,CFTR,CPLX2,CREB1,DGKI,DRD1,ENSA,EPHA5,EZR,FRMD4A,GALR1,GHR,GJA5,GNRH1,GRIN3A,HMGCR,IGF1,INHBA,IRS1,KCNC4,MAPK14,MAPKBP1,MCTP2,NAPB,NF1,NOV,NR3C2,PANX1,PFN2,PRKCE,RAB33B,RAB3B,RAB8B,RALA,RAP1A,RIMS1,RIMS3,SEC24A,SLC16A1,SNCAIP,STAM,STXBP5,STXBP5L,SYT11,SYT13,SYT15,SYT4,SYT9,TGFB2,TGFBR2,UNC13B,VPS4B,VTCN1,WLS
GO:BP	regulation of cellular localization	GO:0060341	2.45308e-09	ADCY1,ADCY6,ANGPT1,ANO1,APLNR,ARC,BCAS3,BCL2,CACNB2,CD2AP,CDK1,CFTR,CLDN18,CNST,CPLX2,CYLD,DGKI,DPP10,DRD1,EGF,EPHA5,ERBB4,ERLEC1,EZR,GCC2,GPC4,GPD1L,GRIN3A,HNRNPU,KAT7,KCNC4,LDLRAP1,LRP4,MAPK14,MCTP2,MYO5A,NAPB,NECAB2,NF1,NGFR,NUS1,OPHN1,OTUD7B,PARD6B,PDE4D,PFN2,PKD2,PPM1A,PPM1F,PPP1R12A,PPP3R1,PRKAA1,PRKCE,PRR5L,PTEN,RAB3B,RANBP6,RAP1A,RIMS1,RIMS3,SAR1A,SEC24B,SEMA3A,SH3GLB1,SNCAIP,SNX3,SNX33,S…
GO:BP	embryonic organ development	GO:0048568	2.80753e-09	ARID2,COL2A1,EYA1,FBN1,FLVCR1,FOXF2,FZD3,GATA2,GJA5,HOXD9,ID2,IGF1,INSIG2,KCNQ4,KDM2B,KIF3A,LRIG1,LRIG3,MED1,MGA,MIB1,NEUROD1,PAX5,PBX1,PCDH15,PDGFC,PKD2,PTK7,RBBP6,RBPMS2,RUNX2,SEC24B,SH2B3,SIX4,SOBP,SOX21,SOX9,SRF,STK3,STK4,TBR1,TBX2,TBX3,TGFB2,TGFBR2,TGFBR3,TSHR,VANGL2,WDR48,ZEB1,ZFPM2
GO:BP	negative regulation of biosynthetic process	GO:0009890	2.80788e-09	ARHGAP35,ATAD2,ATRX,ATXN1,ATXN1L,BCOR,BEND3,BMPR2,CBFA2T2,CBX1,CBX7,CDC73,CDYL2,CENPF,CNOT6L,CPEB1,CPEB2,CREB1,CUL3,CUX1,DLX1,DNAJB6,E2F3,E2F5,E2F8,EDNRB,EGR1,EIF2S1,EIF4EBP2,ELK4,EZR,FABP4,FGF19,FMR1,FOXF2,FOXN3,FRK,FXR1,FZD1,GATA2,GDF2,GHR,GLIS2,HIF1AN,HNRNPU,HOXD9,ID2,INSIG2,IREB2,KAT7,KDM1B,KDM2B,KDM5A,KLF10,KLF11,LMCD1,MDM4,MECP2,MED1,MGA,MSH3,MTF1,NONO,NR1D2,OTUD7B,PAX5,PAX9,PDS5A,PDZD3,POU…
GO:BP	negative regulation of cellular biosynthetic process	GO:0031327	3.06798e-09	ARHGAP35,ATAD2,ATRX,ATXN1,ATXN1L,BCOR,BEND3,BMPR2,CBFA2T2,CBX1,CBX7,CDC73,CDYL2,CENPF,CNOT6L,CPEB1,CPEB2,CREB1,CUL3,CUX1,DLX1,DNAJB6,E2F3,E2F5,E2F8,EDNRB,EGR1,EIF2S1,EIF4EBP2,ELK4,EZR,FABP4,FGF19,FMR1,FOXF2,FOXN3,FRK,FXR1,FZD1,GATA2,GDF2,GHR,GLIS2,HIF1AN,HNRNPU,HOXD9,ID2,INSIG2,IREB2,KAT7,KDM1B,KDM2B,KDM5A,KLF10,KLF11,LMCD1,MDM4,MECP2,MED1,MGA,MSH3,MTF1,NONO,NR1D2,OTUD7B,PAX5,PAX9,PDS5A,PDZD3,POU…
GO:BP	protein ubiquitination	GO:0016567	3.09173e-09	AKTIP,ANGPT1,ARIH1,ARIH2,ARRDC3,ARRDC4,ASB4,ASB7,BCL2,BCOR,CBLL1,CCNF,CDC27,CDC73,CNOT4,CUL3,CUL4B,DCUN1D1,DCUN1D3,FBXL17,FBXL2,FBXL7,FBXO22,FBXO32,FOXF2,G2E3,ITCH,KBTBD8,KCMF1,KDM2B,KLHL12,KLHL13,KLHL15,KLHL18,MAD2L1,MGRN1,MIB1,MYLIP,PCNP,PELI2,PHC1,PJA2,PRKCE,PTEN,RBBP6,RMND5A,RNF141,RNF145,RNF157,RNF180,RNF19A,RNF2,RNF213,RNF216,RNF220,RNF26,RYBP,SEL1L,SH3RF1,SIAH2,SIRT1,SMURF1,SOCS6,TNKS,TOPO…
GO:BP	catabolic process	GO:0009056	3.91498e-09	ABCD3,ACBD5,ACOX3,ANXA7,APC,ATG14,ATG2B,AXIN2,AZIN1,BACE1,BCL2,BPGM,CCNF,CHAC2,CNOT6L,CNP,CRYZ,CTSB,CTSC,CTSO,CTSS,CUL3,CUL4B,CUL5,CYLD,CYP2U1,CYP46A1,DCP1A,DICER1,DNAJB2,DNM1L,DRAM1,DRAM2,EDEM3,EGF,ENC1,ERI1,ERLEC1,ETFA,EZR,FAM192A,FBXL17,FBXL2,FBXL7,FBXO22,FBXO8,FEZ1,FGF23,FMR1,FOXF2,FURIN,FXR1,GABARAPL1,GDA,GK5,GLS,GOT2,GPCPD1,GPD1L,GRIN2A,GRSF1,GSK3B,HMGCR,HNRNPU,IGF1,IRS1,ITCH,KMO,LRP4,LRPPR…
GO:BP	cellular response to stress	GO:0033554	4.08268e-09	AKTIP,ANO1,APC,ATG14,ATRX,AXIN2,BCCIP,BCL2,BMPR2,BRE,CBX1,CDK1,CFTR,CPEB2,CREB3L2,CUL3,CUL4B,CYLD,DEK,DNAJB2,DNAJC15,DYRK2,EDEM3,EEPD1,EFHD1,EGR1,EIF2S1,EPHB1,ERLEC1,ERP44,ETV5,EYA1,EYA4,EZR,FAM168A,FBXO22,FGF19,FMR1,FOXN3,FXR1,FZD1,FZD4,GABARAPL1,GPR37L1,GTF2H5,HIC2,HIF1AN,HSPA13,ID2,INSIG2,INTS7,ITCH,KAT7,KIAA0101,KIAA0430,KLF10,KREMEN1,MAGI3,MAP2K3,MAP2K4,MAP3K13,MAPK10,MAPK14,MAPK9,MATN2,MCL1…
GO:BP	regulation of response to stress	GO:0080134	4.63807e-09	AP1G1,APPL2,ARFGEF1,ASH1L,AXIN2,BRE,C5ORF30,CADM1,CD47,CTSC,CYLD,DEK,EFHD1,ELMOD2,ENPP4,EPHB1,ERLEC1,EYA1,EYA4,EZR,F11,FABP4,FAM105B,FAM168A,FGF19,FMR1,FXR1,FZD1,FZD4,GHR,GPR37L1,IGF1,ITCH,KPNA6,KREMEN1,MAGI3,MAP2K4,MAP3K13,MAPK14,MAPKBP1,MCL1,MED1,MID1,MYH9,MYLK,NBR1,NONO,NOV,NR1D2,NUAK1,PAFAH1B1,PDE8A,PPARA,PRKCA,PRKCE,PTEN,RASSF2,RICTOR,RNF169,RNF216,RNF26,RORA,SEMA7A,SESN3,SETD6,SFRP2,SH2B3,S…
GO:BP	sensory organ development	GO:0007423	5.11888e-09	ARHGAP35,BCL2,BMPER,BMPR2,BNC2,CALB1,CCM2,CDON,COL2A1,DCX,DLX1,DSCAM,EPHB1,EYA1,FBN1,FOXF2,FZD3,FZD4,GABRB2,GATA2,GDF11,HOXC13,IGF1,INHBA,INSIG2,JAG1,KCNQ4,KDM2B,KIF3A,LRIG1,LRIG3,MED1,MEIS2,NEUROD1,NF1,NHS,PAFAH1B1,PCDH15,PKNOX1,PTF1A,PTK7,PTPRM,RHOJ,RORB,SEC24B,SIX4,SOBP,SOX21,SOX9,SRF,TBX2,TGFB2,TGFBR2,TGFBR3,THRB,TMOD1,TRIP11,TSHR,TUB,VANGL2,VAX1,WNT10A,WNT7B,ZEB1
GO:BP	negative regulation of cellular macromolecule biosynthetic process	GO:2000113	5.12708e-09	ARHGAP35,ATAD2,ATRX,ATXN1,ATXN1L,BCOR,BEND3,BMPR2,CBFA2T2,CBX1,CBX7,CDC73,CENPF,CNOT6L,CPEB1,CPEB2,CREB1,CUL3,CUX1,DLX1,DNAJB6,E2F3,E2F5,E2F8,EDNRB,EGR1,EIF2S1,EIF4EBP2,ELK4,EZR,FABP4,FMR1,FOXF2,FOXN3,FRK,FXR1,FZD1,GATA2,GDF2,GLIS2,HIF1AN,HNRNPU,HOXD9,ID2,IREB2,KAT7,KDM1B,KDM2B,KDM5A,KLF10,KLF11,LMCD1,MDM4,MECP2,MED1,MGA,MSH3,MTF1,NONO,NR1D2,OTUD7B,PAX5,PAX9,PDS5A,POU2F1,PPARA,PPHLN1,PPM1F,PURG,R…
GO:BP	axonogenesis	GO:0007409	5.70273e-09	ADCY1,ARHGAP35,BCL2,BMPR2,CDH11,CHN1,CNP,CREB1,CRMP1,DCX,DPYSL2,DPYSL5,DSCAM,EFNA5,EFNB2,EGFLAM,EPHA5,EPHB1,FZD3,IFRD1,KIF13B,KIF3A,LRP4,MACF1,MAP3K13,MAP6,MATN2,NIN,NRP2,NTRK2,PAFAH1B1,PLXNA2,PLXNA4,PLXNC1,PTEN,PTPRM,RELN,SEMA3A,SEMA3D,SEMA3G,SEMA6D,SEMA7A,SLIT3,SLITRK4,SPAST,SRF,TBR1,TMEFF2,TNR,UNC5C,UNC5D,VANGL2,VAX1,VCL,WNT3
GO:BP	regulation of cell death	GO:0010941	6.59036e-09	ADNP,ANGPT1,APC,API5,AXIN2,BCL2,BRE,CDC73,CDK1,COL2A1,CSRNP3,CTSC,CYLD,DCUN1D3,DHCR24,DIP2A,DLX1,DNAJB6,E2F3,EGLN3,EGR1,EIF2S1,EPHB1,EYA1,EYA4,F3,FZD1,FZD3,GABRB2,GATA2,GDF11,GDF2,GHR,GPR37L1,GRIN2A,GSK3B,HIP1,IGF1,INHBA,ITGA6,ITSN1,JMY,KDM2B,KLF11,KRAS,LCMT1,LRP2,LRP6,MAD2L1,MAP2K4,MCL1,MDM4,MED1,NCOA1,NECAB2,NEUROD1,NF1,NGFR,NONO,NOV,NTRK2,PAK2,PDE8A,PEA15,PLAGL2,PPM1F,PRKAA1,PRKCA,PTEN,PTPMT1,…
GO:BP	muscle structure development	GO:0061061	6.69711e-09	ALPK3,BCL2,CACNA2D2,CDON,CENPF,CREB1,DMRTA2,EDNRB,EGR1,EPHB1,ERBB4,FBXO22,FGF6,FXR1,FZD1,GPCPD1,HIF1AN,HLF,HNRNPU,HOXD9,HSPB2,ID2,IFRD1,IGF1,KIAA1161,KRAS,LEMD2,LRP2,MAFF,MAPK14,MED1,MYH11,MYH9,MYLK,NEBL,NF1,NOV,NR1D2,PAX5,PDLIM3,PDLIM5,PRKAA1,PRKAR1A,PTEN,QKI,RBPMS2,SGCB,SGCD,SIRT1,SIX4,SLC23A2,SOX6,SOX9,SRF,TBX2,TBX3,TMOD1,VANGL2,VAX1,WNT4,ZEB1,ZFPM2
GO:BP	intracellular protein transport	GO:0006886	6.7089e-09	ANGPT1,AP1G1,AP2B1,APPL2,ARFIP1,ARFIP2,BCAS3,CLTC,COPG2,DNAJC15,DRD1,ERLEC1,GCC2,GOSR2,HNRNPU,IPO7,IPO9,KPNA1,KPNA3,KPNA6,LCA5,LRRC7,MAPK14,MED1,NAPB,NF1,NSF,NUP35,NUP54,PAN3,PEX13,PEX26,PEX5L,POLDIP3,PPM1A,PPP3R1,PRKAA1,PRR5L,RAB14,RAB2A,RAB31,RAB33B,RAB39B,RAB3B,RAB8B,RAB9B,RANBP6,RHOB,RILPL1,RUNDC1,SAR1A,SEC23A,SEC24A,SEC24B,SEC61A2,SEC62,SEC63,SEL1L,SMURF1,SNX11,SNX27,SNX33,SPCS3,SSX2IP,STAM,…
GO:BP	axon development	GO:0061564	8.5664e-09	ADCY1,ARHGAP35,BCL2,BMPR2,CDH11,CHN1,CNP,CREB1,CRMP1,DCX,DPYSL2,DPYSL5,DSCAM,EFNA5,EFNB2,EGFLAM,EPHA5,EPHB1,FZD3,IFRD1,KIF13B,KIF3A,KREMEN1,LRP4,MACF1,MAP3K13,MAP6,MATN2,NIN,NRP2,NTRK2,PAFAH1B1,PLXNA2,PLXNA4,PLXNC1,PTEN,PTPRM,RELN,SEMA3A,SEMA3D,SEMA3G,SEMA6D,SEMA7A,SLIT3,SLITRK4,SPAST,SRF,STK24,TBR1,TMEFF2,TNR,UNC5C,UNC5D,VANGL2,VAX1,VCL,WNT3
GO:BP	regulation of protein localization	GO:0032880	1.05227e-08	AAK1,ADCY6,ANGPT1,ANO1,ARC,ARFIP1,BCAS3,BCL2,CADM1,CD2AP,CDK1,CFTR,CLDN18,CNST,CYLD,DNAJB6,DPP10,EGF,ENSA,EPHA5,ERBB4,ERLEC1,EZR,FRMD4A,GCC2,GHR,GJA5,GPC4,GPD1L,HMGCR,IGF1,IRS1,KAT7,LDLRAP1,LRP4,MAPK14,MAPKBP1,MMD2,NECAB2,NF1,NGFR,NOV,OPHN1,OTUD7B,PANX1,PPM1A,PPM1F,PPP3R1,PRKAA1,PRKCE,PRR5L,RAB14,RANBP6,SAR1A,SEC24A,SEMA3A,SH3GLB1,SIX4,SLC16A1,SNX3,SNX33,STXBP5L,SWAP70,SYT11,SYT4,SYT9,TGFB2,TGFBR…
GO:BP	protein modification by small protein conjugation	GO:0032446	1.12169e-08	AKTIP,ANGPT1,ARIH1,ARIH2,ARRDC3,ARRDC4,ASB4,ASB7,BCL2,BCOR,CBLL1,CCNF,CDC27,CDC73,CNOT4,CUL3,CUL4B,DCUN1D1,DCUN1D3,EGR1,EYA1,FBXL17,FBXL2,FBXL7,FBXO22,FBXO32,FOXF2,G2E3,ITCH,KBTBD8,KCMF1,KDM2B,KLHL12,KLHL13,KLHL15,KLHL18,MAD2L1,MGRN1,MIB1,MYLIP,PCNP,PELI2,PHC1,PJA2,PRKCE,PTEN,RBBP6,RMND5A,RNF141,RNF145,RNF157,RNF180,RNF19A,RNF2,RNF213,RNF216,RNF220,RNF26,RYBP,SEL1L,SH3RF1,SIAH2,SIRT1,SMURF1,SOCS6…
GO:BP	small GTPase mediated signal transduction	GO:0007264	1.4009e-08	ABCA1,AMOT,ARFGEF1,ARFGEF2,ARHGAP26,ARHGAP35,ARHGEF26,ARHGEF37,ARHGEF4,CD2AP,CDC42EP3,CDC42SE2,CDON,CHN1,CUL3,DGKI,DOCK10,DOCK3,DOCK5,ELMO1,FBXO8,GCLM,GPR55,IGF1,ITSN1,KALRN,KRAS,KSR2,LPAR1,LPAR4,MMD2,MRAS,NF1,NGFR,OPHN1,RAB14,RAB15,RAB2A,RAB31,RAB33B,RAB39B,RAB3B,RAB8B,RAB9B,RALA,RALBP1,RALGAPB,RALGPS1,RAP1A,RAP2B,RAP2C,RAPGEF2,RAPGEF6,RAPGEFL1,RELN,RGL1,RHOB,RHOJ,RIT1,RND3,SPATA13,SRGAP1,SSX2IP…
GO:BP	negative regulation of signal transduction	GO:0009968	1.63302e-08	APC,APLNR,ARHGAP35,ARRDC3,ASH1L,AXIN2,BCL2,BCL9L,BMPER,CBFA2T2,CD2AP,CHRD,COL2A1,CUL3,CYLD,DAB2,DEPTOR,DKK3,DLG5,DLX1,DUSP7,EGR1,ELF1,EYA1,EYA4,EZR,FBN1,FZD1,GATA2,GPD1L,GPR37L1,GSK3B,HIF1AN,HMGCR,IGF1,ITCH,ITGA6,JAG1,KREMEN1,LEMD2,LRP2,LRP4,MAPK14,MAPKBP1,MCL1,MGRN1,NECAB2,NEUROD1,NF1,NONO,NOTUM,NOV,ONECUT2,OTUD7B,PADI2,PAFAH1B1,PDE11A,PDE3B,PDE4D,PDZD3,PKD2,PPM1A,PRKAA1,PTEN,PTPRJ,RAF1,RASSF2,R…
GO:BP	cellular component biogenesis	GO:0044085	1.76783e-08	ABCA1,ABCC4,ABLIM3,ACPP,ANGPT1,ANK3,AP1AR,APPL2,ARC,ARFGEF1,ARHGAP35,ARHGEF26,ARPC4,ARRDC4,ATG14,ATG2B,ATL2,ATRX,ATXN10,BAIAP2L1,BCAS3,BCCIP,BCL2,BEND3,CADPS,CAMSAP1,CDC42EP3,CDC73,CDH11,CELF1,CELF2,CHMP2B,CLTC,CNOT6L,COPS7B,COX10,CRTC2,CRYZ,CUL3,CUL4B,CYLD,DCDC2,DCX,DDX52,DICER1,DLG5,DNAI1,DNAJB6,DNAJC15,DSCAM,EIF2S1,EIF5,EPHB1,ERBB4,ERI1,EZR,FBLIM1,FCHSD1,FEZ1,FMN1,FMR1,FXR1,FZD1,G3BP2,GABARAPL…
GO:BP	regulation of MAPK cascade	GO:0043408	1.89053e-08	ANGPT1,ASH1L,BMPER,CCL20,CDK12,CDON,CYLD,DUSP7,EGF,EPHB1,ERBB4,EZR,FGF18,FGF19,FGF23,FZD4,GDF11,GDF2,GHR,GPR37L1,HMGCR,IGF1,INHBA,ITCH,KL,LEMD2,LPAR1,MAGI3,MAP2K3,MAP2K4,MAP2K6,MAP3K13,MAP4K3,MID1,NBR1,NECAB2,NF1,NTRK2,PAFAH1B1,PDE5A,PDE8A,PDGFC,PDGFD,PELI2,PRKCE,PTEN,PTPRJ,RAF1,RAPGEF2,RASSF2,SEMA7A,SFRP2,SH2B3,SH3RF1,SPRED2,STK3,STK38,TAOK1,TGFA,TGFB2,THBS1,TIMP3,TNIP1,TRIB1,VANGL2,VRK2,WNT7B,X…
GO:BP	negative regulation of cell development	GO:0010721	1.93781e-08	AP1AR,APPL2,BCL2,CLDN18,CRMP1,DAAM2,DLX1,EDNRB,ERBB4,FBN1,GNRH1,GPR37L1,GSK3B,HOOK3,ID2,IFRD1,IGF1,JAG1,KREMEN1,LPAR1,LRP4,MED1,MIB1,MYLIP,NF1,PBX1,PRTG,PTEN,RAPGEF2,SEMA3A,SEMA3D,SEMA3G,SEMA6D,SEMA7A,SOX9,SYT4,THRB,TNR,VAX1,WNT3
GO:BP	apoptotic process	GO:0006915	1.97519e-08	ADNP,AKTIP,ANGPT1,APC,API5,BCL2,BMPR2,BRE,CDC73,CDK1,COL2A1,CSRNP3,CTSC,CUL3,CYLD,DCUN1D3,DHCR24,DICER1,DIP2A,DLX1,DNAJB6,DNM1L,DYRK2,E2F3,EGLN3,EGR1,ERBB4,EYA1,EYA4,F3,FZD3,GABRB2,GATA2,GDF11,GDF2,GHR,GRIN2A,GSK3B,HIP1,IGF1,INHBA,ITGA6,ITSN1,JMY,KDM2B,KLF11,KRAS,KREMEN1,LCMT1,LRP2,LRP6,MAD2L1,MAP2K4,MCL1,MDM4,MED1,NAIF1,NCOA1,NECAB2,NEUROD1,NF1,NGFR,NONO,NTRK2,PAK2,PEA15,PLAGL2,PPM1F,PRKAA1,PRKC…
GO:BP	programmed cell death	GO:0012501	2.40692e-08	ADNP,AKTIP,ANGPT1,APC,API5,BCL2,BMPR2,BRE,CDC73,CDK1,COL2A1,CSRNP3,CTSC,CUL3,CYLD,DCUN1D3,DHCR24,DICER1,DIP2A,DLX1,DNAJB6,DNM1L,DYRK2,E2F3,EGLN3,EGR1,ERBB4,EYA1,EYA4,F3,FZD3,GABRB2,GATA2,GDF11,GDF2,GHR,GRIN2A,GSK3B,HIP1,IGF1,INHBA,IPMK,ITGA6,ITSN1,JMY,KDM2B,KLF11,KRAS,KREMEN1,LCMT1,LRP2,LRP6,MAD2L1,MAP2K4,MCL1,MDM4,MED1,NAIF1,NCOA1,NECAB2,NEUROD1,NF1,NGFR,NONO,NTRK2,PAK2,PEA15,PLAGL2,PPM1F,PRKAA1…
GO:BP	regulation of cell projection organization	GO:0031344	2.4128e-08	ARHGAP35,BCAS3,BMPR2,CBFA2T2,CDC42EP3,CHN1,CRMP1,CYLD,DCDC2,DLG5,DPYSL2,DSCAM,EZR,FMR1,FXR1,FZD4,GSK3B,IFRD1,ITGA6,KIF13B,KREMEN1,LPAR1,LRP4,LRRC7,MACF1,MAP3K13,MAP6,MAPK4,MYLIP,NCKIPSD,NIN,NTRK2,PAFAH1B1,PFN2,PLXNA2,PLXNA4,PLXNC1,PODXL,PROM2,PTEN,PTK7,RALA,RAPGEF2,RELN,SEMA3A,SEMA3D,SEMA3G,SEMA6D,SEMA7A,SFRP2,SMURF1,SRF,SS18L1,STK24,SYT4,TBC1D30,TBR1,TNR,TWF1,TXLNB,WNT3
GO:BP	epithelial tube morphogenesis	GO:0060562	2.57231e-08	ARHGAP35,BCL2,CCM2,DLG5,EDNRA,EGF,ESRP2,ETV5,EYA1,FMN1,FZD1,FZD3,GDF2,HS2ST1,KDM2B,KIF3A,KRAS,LRP2,MGA,MIB1,PBX1,PKD2,PPP3R1,PTK7,RALA,RHOB,RSPO2,SEC24B,SFRP2,SHROOM3,SIM1,SIX4,SOX9,SRF,STK3,STK4,TBR1,TBX2,TBX3,TGFBR2,VANGL2,WNT4
GO:BP	cellular response to endogenous stimulus	GO:0071495	2.96947e-08	ACVR2A,ACVRL1,ADCY6,ADIPOR2,APPL2,AQP9,BAIAP2L1,BCL9L,BMPER,BMPR2,CFTR,CHRD,COL2A1,CPEB2,CTSB,DLX1,DRD1,EGR1,EIF4EBP2,EPHA5,ERBB4,ESR1,ESRRG,EZR,FBN1,FBXO32,FGF18,FGF19,FGF23,FGF6,FZD1,GABRG2,GATA5,GDF2,GHR,GLRA2,GSK3B,HMP19,HNRNPU,HTR1F,ID2,IGF1,IQGAP1,IRS1,KAT2B,KL,KLF9,LEMD2,LRP2,MED1,MYO5A,NCOA1,NGFR,NR1D2,NR3C2,NTRK2,ONECUT2,PADI2,PAQR8,PDE4D,PDE8A,PDGFC,PGR,PIK3R1,PKD2,PPARA,PPM1A,PRKAA1,PR…
GO:BP	regulation of catabolic process	GO:0009894	3.31147e-08	APC,AXIN2,AZIN1,BCL2,CNOT6L,CUL4B,DNAJB2,DNM1L,DRAM1,DRAM2,EGF,ERLEC1,EZR,FAM192A,FBXL2,FBXO22,FEZ1,FMR1,FOXF2,FURIN,FXR1,GRIN2A,GRSF1,GSK3B,HMGCR,HNRNPU,IGF1,IRS1,ITCH,LRPPRC,MAD2L1,MCL1,MDM4,MID2,MTMR9,MYLIP,NSF,OPHN1,PDE3B,PIKFYVE,POLDIP2,PPARA,PRKAA1,PRKCE,PRR5L,PTEN,RAB39B,RAB3GAP2,RAD23B,RNF180,RNF19A,RYBP,SAMD4A,SESN3,SF3B3,SH3GLB1,SIRT1,SMURF1,SNX3,SNX33,SOX9,SPTLC2,SYNCRIP,TIMP3,TIPARP,T…
GO:BP	regulation of neuron projection development	GO:0010975	3.84788e-08	ARHGAP35,BMPR2,CBFA2T2,CHN1,CRMP1,DLG5,DPYSL2,DSCAM,FMR1,FZD4,GSK3B,IFRD1,ITGA6,KIF13B,KREMEN1,LPAR1,LRP4,LRRC7,MACF1,MAP3K13,MAP6,MAPK4,MYLIP,NCKIPSD,NIN,NTRK2,PAFAH1B1,PLXNA2,PLXNA4,PLXNC1,PTEN,PTK7,RAPGEF2,RELN,SEMA3A,SEMA3D,SEMA3G,SEMA6D,SEMA7A,SFRP2,SMURF1,SRF,SS18L1,STK24,SYT4,TBR1,TNR,TWF1,TXLNB,WNT3
GO:BP	regulation of plasma membrane bounded cell projection organization	GO:0120035	3.86667e-08	ARHGAP35,BCAS3,BMPR2,CBFA2T2,CDC42EP3,CHN1,CRMP1,CYLD,DCDC2,DLG5,DPYSL2,DSCAM,EZR,FMR1,FXR1,FZD4,GSK3B,IFRD1,ITGA6,KIF13B,KREMEN1,LPAR1,LRP4,LRRC7,MACF1,MAP3K13,MAP6,MAPK4,MYLIP,NCKIPSD,NIN,NTRK2,PAFAH1B1,PFN2,PLXNA2,PLXNA4,PLXNC1,PODXL,PTEN,PTK7,RALA,RAPGEF2,RELN,SEMA3A,SEMA3D,SEMA3G,SEMA6D,SEMA7A,SFRP2,SMURF1,SRF,SS18L1,STK24,SYT4,TBC1D30,TBR1,TNR,TWF1,TXLNB,WNT3
GO:BP	negative regulation of locomotion	GO:0040013	4.7621e-08	AP1AR,ARID2,ARRDC3,BCL2,C5ORF30,CHRD,DLG5,ERBB4,GDF2,GHR,GNRH1,JAG1,MID2,NF1,NOV,PADI2,PFN2,PTEN,PTPRM,RAP2B,RAP2C,RHOB,SEMA3A,SEMA3D,SEMA3G,SEMA6D,SEMA7A,SFRP2,SRGAP1,SRGAP2,STK24,THBS1,TMEFF2,TRIB1,VASH1,WASL,WNT3,WNT4
GO:BP	striated muscle tissue development	GO:0014706	5.14151e-08	ALPK3,ARID2,BCL2,CDON,CENPF,CREB1,DMRTA2,EGR1,EPHB1,ERBB4,EYA1,FBXO22,GJA5,GJC1,GPCPD1,HLF,HNRNPU,HOXD9,ID2,IFRD1,IGF1,KIAA1161,LEMD2,LRP2,MAFF,MAPK14,MED1,MYH11,NEBL,NF1,NR1D2,PAX5,PRKAA1,PRKAR1A,PTEN,SGCB,SGCD,SIX4,SLC23A2,SOX6,SRF,TBX2,TBX3,TGFB2,VAX1,WNT4,ZFPM2
GO:BP	angiogenesis	GO:0001525	7.18175e-08	ACVRL1,ADIPOR2,AGGF1,AMOT,AMOTL1,ANGPT1,APLNR,BMPER,C1GALT1,CALCRL,E2F8,EDNRA,EGF,EPHB1,F3,FGF18,GATA2,GDF2,GJA5,ISM1,ITGB8,MAPK14,MED1,MYH9,NF1,NGFR,NOV,NRP2,NUS1,PARVA,PDE3B,PKNOX1,PPP3R1,PRKCA,PTEN,PTPRB,PTPRM,RHOB,RHOJ,RNF213,SFRP2,SIRT1,SRF,STK4,TGFA,TGFB2,TGFBR2,THBS1,VASH1,VEGFC
GO:BP	negative regulation of nucleobase-containing compound metabolic process	GO:0045934	8.17751e-08	ARHGAP35,ATAD2,ATRX,ATXN1,ATXN1L,AXIN2,BCOR,BEND3,BMPR2,CBFA2T2,CBX1,CBX7,CDC73,CDYL2,CENPF,CREB1,CUL3,CUX1,DLX1,DNAJB6,E2F3,E2F5,E2F8,EDNRB,EGR1,ELK4,EZR,FABP4,FMR1,FOXF2,FOXN3,FRK,FZD1,GATA2,GDF2,GLIS2,HIF1AN,HNRNPU,HOXD9,ID2,KAT7,KDM1B,KDM2B,KDM5A,KLF10,KLF11,LMCD1,LRPPRC,MDM4,MECP2,MED1,MGA,MSH3,MTF1,NONO,NR1D2,OTUD7B,PAX5,PAX9,PDZD3,POU2F1,PPARA,PPHLN1,PPM1F,PURG,RCOR1,RCOR3,RERE,RNF169,RREB…
GO:BP	trans-synaptic signaling	GO:0099537	9.75655e-08	ADCY1,ARC,CACNA2D2,CACNB2,CACNG4,CADPS,CALB1,CDH11,CPLX2,CYP46A1,DGKI,DRD1,EIF4EBP2,EPHB1,ETV5,FCHSD1,GABRA4,GABRB2,GABRG2,GHR,GJC1,GLRA2,GLS,GRIA3,GRIK3,GRIN2A,GRIN3A,HTR1F,KCNC4,KRAS,LRRTM2,MCTP2,MYO5A,NAPB,NETO1,NF1,NLGN4X,NTRK2,OPHN1,PAFAH1B1,PDZD11,PFN2,PLCL1,PPP3R1,PRKCE,PTEN,PTPRD,PTPRN2,RAB3B,RAP1A,RELN,RIMBP2,RIMS1,RIMS3,RNF19A,SHC3,SLC17A6,SLC5A7,SLC8A3,SNCAIP,SRF,STXBP5L,SYT4,SYT9,TNR,…
GO:BP	regulation of cell morphogenesis	GO:0022604	1.10532e-07	ANXA7,AP1AR,ARC,ARHGAP35,BMPR2,BRWD1,CAMSAP1,CDC42EP3,CHN1,DOCK5,DPYSL2,DSCAM,EZR,FZD4,IFRD1,KIF13B,LARP4,LIMS1,LPAR1,LRP4,MACF1,MAP3K13,MAP6,MKLN1,MYH9,NIN,NTRK2,PAFAH1B1,PLXNA2,PLXNA4,PLXNC1,PTEN,RAPGEF2,RELN,RHOB,RHOJ,RND3,SEMA3A,SEMA3D,SEMA3G,SEMA6D,SEMA7A,SH3KBP1,SMURF1,SRF,SS18L1,SYT4,TBR1,TNR,WNT3,ZMYM2
GO:BP	protein localization to organelle	GO:0033365	1.18455e-07	ANGPT1,AP2B1,APPL2,ARC,ATRX,CACNG4,CD2AP,CDK1,CHMP7,CLDN18,DCP1A,DNAJB6,DNAJC15,DNM3,DRD1,EGF,EZR,GCC2,GOSR2,GPC4,HNRNPU,HOOK3,IPO7,IPO9,KAT7,KPNA1,KPNA3,KPNA6,LAMP3,LEMD2,LRRC7,MAPK14,MED1,MID1,MID2,NF1,NGFR,NUP35,NUP54,OPHN1,OTUD7B,PEX13,PEX26,PEX5L,PIKFYVE,PPHLN1,PPP3R1,PRKAA1,RAB33B,RAB3GAP2,RAB8B,RANBP6,SEC61A2,SEC62,SEC63,SH3GLB1,SIX4,SMURF1,SNX10,SOX9,SPCS3,SYT11,TIMM17A,TNKS,TNPO1,TOMM40L…
GO:BP	growth	GO:0040007	1.31382e-07	ADRB1,ARID2,ATRX,BCL2,BMPR2,BNC2,CACNA2D2,CCM2,CDC73,CREB1,DCUN1D3,DCX,DPYSL2,DSCAM,ERBB4,EZR,FLVCR1,FMN1,GDF2,ID2,IFRD1,IGF1,INHBA,IQGAP1,KDM2B,LRP4,MACF1,MAP3K13,MAPK14,N6AMT1,NAIF1,NECAB2,NIN,NOV,NPY1R,NRP2,NTRK2,PCDH15,PDE4D,PLXNA4,PPM1F,PRKAR1A,PTEN,PTK7,RBBP6,RSPO2,SEMA3A,SEMA3D,SEMA3G,SEMA6D,SEMA7A,SERTAD2,SFRP2,SIRT1,SIX4,SLC1A2,SMURF1,SOCS6,SOX9,SRF,STK3,STK4,SYT4,TBX2,TGFB2,TGFBR2,TGFBR…
GO:BP	regulation of cellular component biogenesis	GO:0044087	1.35029e-07	ABCA1,AP1AR,ARFGEF1,ARHGAP35,ARPC4,BAIAP2L1,BCAS3,CAMSAP1,CDC42EP3,CHMP2B,CNOT6L,CYLD,DCDC2,DLG5,DNAJB6,DNAJC15,EPHB1,EZR,FBLIM1,FCHSD1,FEZ1,FMN1,FMR1,FXR1,FZD1,G3BP2,GHR,GMFB,GPC4,HNRNPU,JMY,KAT2B,KIRREL,LCMT1,LPAR1,LRRTM2,MACF1,NAPB,NIN,PAN3,PFN2,PHLDB2,PIKFYVE,PODXL,PPM1A,PPM1E,PPM1F,PRKAA1,PRKCE,PTEN,PTPRD,RAB3GAP2,RAF1,RALA,RAPGEF2,RICTOR,SAR1A,SH3GLB1,SIX4,SLITRK4,SNCAIP,SOX9,SRF,STAM,STX18…
GO:BP	response to growth factor	GO:0070848	1.3643e-07	ACVR1B,ACVR2A,ACVRL1,APPL2,BCL9L,BMPER,BMPR2,CHRD,COL2A1,CPNE3,CREB1,DLX1,EGR1,ERBB4,FBN1,FGF18,FGF19,FGF23,FGF6,FZD1,FZD4,GATA5,GDF2,ID2,IQGAP1,KL,LEMD2,LRP2,MAP2K3,MAPK14,MED1,NRP2,NTRK2,NUS1,ONECUT2,PAX9,PDE8A,PPM1A,RAB14,RAF1,RBPMS2,RGMB,RUNX2,SFRP2,SHCBP1,SIRT1,SMAD5,SMURF1,SOX6,SOX9,TGFB2,TGFBR2,TGFBR3,THBS1,TPR,TRIM33,VEGFC,VWC2L,WNT10A,WNT4,XDH,YES1,ZEB1,ZFYVE9
GO:BP	chemical synaptic transmission	GO:0007268	1.377e-07	ADCY1,ARC,CACNA2D2,CACNB2,CACNG4,CADPS,CALB1,CDH11,CPLX2,CYP46A1,DGKI,DRD1,EIF4EBP2,EPHB1,ETV5,FCHSD1,GABRA4,GABRB2,GABRG2,GHR,GJC1,GLRA2,GLS,GRIA3,GRIK3,GRIN2A,GRIN3A,HTR1F,KCNC4,KRAS,LRRTM2,MCTP2,MYO5A,NAPB,NETO1,NF1,NLGN4X,NTRK2,OPHN1,PAFAH1B1,PDZD11,PFN2,PLCL1,PPP3R1,PRKCE,PTEN,PTPRN2,RAB3B,RAP1A,RELN,RIMBP2,RIMS1,RIMS3,RNF19A,SHC3,SLC17A6,SLC5A7,SLC8A3,SNCAIP,SRF,STXBP5L,SYT4,SYT9,TNR,UNC13B
GO:BP	anterograde trans-synaptic signaling	GO:0098916	1.377e-07	ADCY1,ARC,CACNA2D2,CACNB2,CACNG4,CADPS,CALB1,CDH11,CPLX2,CYP46A1,DGKI,DRD1,EIF4EBP2,EPHB1,ETV5,FCHSD1,GABRA4,GABRB2,GABRG2,GHR,GJC1,GLRA2,GLS,GRIA3,GRIK3,GRIN2A,GRIN3A,HTR1F,KCNC4,KRAS,LRRTM2,MCTP2,MYO5A,NAPB,NETO1,NF1,NLGN4X,NTRK2,OPHN1,PAFAH1B1,PDZD11,PFN2,PLCL1,PPP3R1,PRKCE,PTEN,PTPRN2,RAB3B,RAP1A,RELN,RIMBP2,RIMS1,RIMS3,RNF19A,SHC3,SLC17A6,SLC5A7,SLC8A3,SNCAIP,SRF,STXBP5L,SYT4,SYT9,TNR,UNC13B
GO:BP	negative regulation of nervous system development	GO:0051961	1.39157e-07	APPL2,CRMP1,CTSC,DAAM2,DLX1,EDNRB,ERBB4,GNRH1,GPR37L1,GSK3B,HOOK3,ID2,IFRD1,JAG1,KREMEN1,LPAR1,LRP4,MED1,MIB1,MYLIP,NF1,PBX1,PRTG,PTEN,RAPGEF2,RFX4,SEMA3A,SEMA3D,SEMA3G,SEMA6D,SEMA7A,SOX9,SYT4,THRB,TNR,VAX1,WNT3
GO:BP	cellular catabolic process	GO:0044248	1.40843e-07	ABCD3,ACBD5,ACOX3,ANXA7,ATG14,ATG2B,AXIN2,BCL2,CCNF,CHAC2,CNOT6L,CNP,CRYZ,CTSB,CTSC,CTSO,CTSS,CUL3,CUL4B,CUL5,CYLD,CYP2U1,DCP1A,DICER1,DNAJB2,DNM1L,DRAM1,DRAM2,EDEM3,EGF,ENC1,ERI1,ERLEC1,ETFA,EZR,FAM192A,FBXL17,FBXL2,FBXL7,FBXO22,FBXO8,FEZ1,FGF23,FMR1,FOXF2,FURIN,FXR1,GABARAPL1,GDA,GK5,GLS,GOT2,GPCPD1,GRSF1,GSK3B,HNRNPU,IGF1,IRS1,ITCH,KMO,LRP4,LRPPRC,MCL1,MID2,MLYCD,MTMR9,MYLIP,NBR1,NEU3,OPHN1,OT…
GO:BP	developmental growth	GO:0048589	1.48745e-07	ADRB1,ARID2,ATRX,BCL2,BMPR2,BNC2,CACNA2D2,CCM2,CREB1,DCX,DPYSL2,DSCAM,ERBB4,EZR,FLVCR1,FMN1,ID2,IFRD1,IGF1,IQGAP1,LRP4,MACF1,MAP3K13,MAPK14,NIN,NOV,NPY1R,NRP2,NTRK2,PCDH15,PDE4D,PLXNA4,PRKAR1A,PTEN,PTK7,RBBP6,RSPO2,SEMA3A,SEMA3D,SEMA3G,SEMA6D,SEMA7A,SFRP2,SIX4,SLC1A2,SMURF1,SOX9,SRF,STK3,STK4,SYT4,TBX2,TGFB2,TGFBR2,TNR,TSHR,VANGL2,VCL,WDR48,WNT3,WWC2,ZFPM2
GO:BP	cellular response to growth factor stimulus	GO:0071363	1.70855e-07	ACVR1B,ACVR2A,ACVRL1,APPL2,BCL9L,BMPER,BMPR2,CHRD,COL2A1,CPNE3,CREB1,DLX1,EGR1,ERBB4,FBN1,FGF18,FGF19,FGF23,FGF6,FZD1,FZD4,GATA5,GDF2,ID2,IQGAP1,KL,LEMD2,LRP2,MAP2K3,MAPK14,MED1,NRP2,NTRK2,NUS1,ONECUT2,PAX9,PDE8A,PPM1A,RAB14,RAF1,RBPMS2,RGMB,RUNX2,SFRP2,SHCBP1,SIRT1,SMAD5,SMURF1,SOX6,SOX9,TGFB2,TGFBR2,TGFBR3,THBS1,TRIM33,VEGFC,VWC2L,WNT10A,WNT4,XDH,YES1,ZEB1,ZFYVE9
GO:BP	enzyme linked receptor protein signaling pathway	GO:0007167	2.08501e-07	ACVR1B,ACVR2A,ACVRL1,ANGPT1,APPL2,BAIAP2L1,BCL9L,BMPER,BMPR2,CHN1,CHRD,CPNE3,DLX1,EFNA5,EFNB2,EGF,EGR1,EIF4EBP2,EPHA5,EPHB1,ERBB4,F3,FBN1,FGF18,FGF19,FGF23,FGF6,FRK,FZD1,FZD4,GDF11,GDF2,GSK3B,HIP1,IGF1,INHBA,IQGAP1,IRS1,KL,LEMD2,LIFR,LRP2,MAPK14,NOV,NPR1,NRP2,NTRK2,NUS1,ONECUT2,PDGFC,PDGFD,PDZD3,PIK3R1,PPM1A,RAB14,RAF1,RASSF2,RBPMS2,RGMB,RUNX2,SFRP2,SH2B3,SHCBP1,SIRT1,SMAD5,SMURF1,SOX9,STAT5B,TGF…
GO:BP	peptidyl-amino acid modification	GO:0018193	2.46373e-07	ANGPT1,ASH1L,ATRX,AUTS2,BCL2,BCOR,BEND3,CDC42BPA,CDC42BPB,CDK1,CIT,CLK3,CSNK1G1,DPY19L4,DRD1,DYRK2,EGF,EGFLAM,EGLN3,EGR1,EPHA5,EPHB1,ERBB4,EYA1,EZH1,FKBP15,FKBP3,FKBP5,FKBP7,FRK,GALNT1,GALNT2,GATA2,GHR,GPD1L,GSK3B,HIF1AN,IGF1,IL6R,KAT2B,KAT7,KLF15,LIAS,LRP4,LRRK1,LYN,MAP3K13,MAPK14,NAA30,NCOA1,NKTR,NTRK2,PADI2,PAK2,PAX5,PDE4D,PDGFC,PFN2,PHF20,PLCL1,PPIL6,PPM1F,PRKAA1,PRKCA,PRKCE,PTK7,RAB3B,RAF1,R…
GO:BP	signal release	GO:0023061	2.57403e-07	ADCY1,ADCY6,ANO1,CACNB2,CADPS,CFTR,CPLX2,CREB1,DGKI,DRD1,ENSA,EPHA5,FZD4,GALR1,GHR,GNRH1,GRIN3A,IGF1,INHBA,IRS1,KCNC4,MCTP2,MYO5A,NAPB,NEUROD1,NF1,NOV,NR3C2,PDZD11,PFN2,PRKCA,PRKCE,PTPRN2,RAF1,RAP1A,RIMS1,RIMS3,SLC16A1,SLC16A2,SNCAIP,STXBP5L,SYT4,SYT9,TBX3,UNC13B,WLS
GO:BP	metal ion transport	GO:0030001	2.585e-07	APLNR,ARMC1,ATP2B2,ATP2C1,BCL2,CACHD1,CACNA2D2,CACNB2,CACNG4,CALB1,CASR,CATSPER2,DRD1,EGF,FAM155A,FAM155B,FLVCR1,FLVCR2,GPD1L,GRIN2A,GRIN3A,JPH1,KCNA4,KCNC1,KCNC4,KCND2,KCNE4,KCNH1,KCNJ2,KCNK10,KCNK2,KCNN3,KCNQ3,KCNQ4,KCNS1,KCNT2,KCNV1,LRP2,MYLK,MYO5A,NDFIP2,NETO2,NIPA2,NKAIN1,NMUR2,NSF,ORAI2,PANX1,PDE4D,PKD2,PLCL1,PRKCE,SCN2A,SCN3A,SCN3B,SCN4B,SCN8A,SESTD1,SLC11A2,SLC24A3,SLC24A4,SLC30A7,SLC31A2…
GO:BP	skeletal system development	GO:0001501	2.67094e-07	ACVR2A,ASH1L,AXIN2,BMPR2,CHRD,CLDN18,COL2A1,CREB3L2,DLX1,EYA1,FBN1,FGF18,FGF6,FLVCR1,FMN1,FOXN3,GDF11,GDF2,GJA5,HAPLN1,HOXD9,ID2,IGF1,IMPAD1,INSIG2,ITGB8,KIAA1217,LRRK1,MAPK14,MED1,NOV,PAFAH1B1,PAPPA2,PAX5,PBX1,PDGFC,PHOSPHO1,RAB33B,RASSF2,RSPO2,RUNX1,RUNX2,SFRP2,SH2B3,SIX4,SMAD5,SOX6,SOX9,SRF,TBX3,TGFBR2,TIPARP,TRIP11,TTC9,WDR48,WNT4,ZEB1
GO:BP	synaptic signaling	GO:0099536	2.73813e-07	ADCY1,ARC,CACNA2D2,CACNB2,CACNG4,CADPS,CALB1,CDH11,CPLX2,CYP46A1,DGKI,DRD1,EIF4EBP2,EPHB1,ETV5,FCHSD1,GABRA4,GABRB2,GABRG2,GHR,GJC1,GLRA2,GLS,GRIA3,GRIK3,GRIN2A,GRIN3A,HTR1F,KCNC4,KRAS,LRRTM2,MCTP2,MYO5A,NAPB,NETO1,NF1,NLGN4X,NTRK2,OPHN1,PAFAH1B1,PDZD11,PFN2,PLCL1,PPP3R1,PRKCE,PTEN,PTPRD,PTPRN2,RAB3B,RAP1A,RELN,RIMBP2,RIMS1,RIMS3,RNF19A,SHC3,SLC17A6,SLC5A7,SLC8A3,SNCAIP,SRF,STXBP5L,SYT4,SYT9,TNR,…
GO:BP	negative regulation of neurogenesis	GO:0050768	2.77577e-07	APPL2,CRMP1,DAAM2,DLX1,EDNRB,ERBB4,GNRH1,GPR37L1,GSK3B,HOOK3,ID2,IFRD1,JAG1,KREMEN1,LPAR1,LRP4,MED1,MIB1,MYLIP,NF1,PBX1,PRTG,PTEN,RAPGEF2,SEMA3A,SEMA3D,SEMA3G,SEMA6D,SEMA7A,SOX9,SYT4,THRB,TNR,VAX1,WNT3
GO:BP	negative regulation of RNA metabolic process	GO:0051253	3.15943e-07	ARHGAP35,ATAD2,ATRX,ATXN1,ATXN1L,AXIN2,BCOR,BEND3,CBFA2T2,CBX1,CBX7,CDC73,CDYL2,CENPF,CREB1,CUL3,CUX1,DLX1,DNAJB6,E2F3,E2F5,E2F8,EDNRB,EGR1,ELK4,EZR,FABP4,FMR1,FOXF2,FOXN3,FRK,FZD1,GATA2,GLIS2,HIF1AN,HNRNPU,HOXD9,ID2,KAT7,KDM1B,KDM2B,KDM5A,KLF10,KLF11,LMCD1,LRPPRC,MDM4,MECP2,MED1,MGA,MTF1,NONO,NR1D2,OTUD7B,PAX5,PAX9,POU2F1,PPARA,PPHLN1,PPM1F,PURG,RCOR1,RCOR3,RERE,RREB1,RUNX1T1,RUNX2,RYBP,SAP130,S…
GO:BP	system process	GO:0003008	3.24594e-07	ACPP,ADCY1,ADCY6,ADRB1,ANGPT1,ARC,ARHGAP35,ATXN1L,BCL2,BDKRB2,BMPR2,CACNB2,CACNG4,CALB1,CALD1,CATSPER2,CCND2,CHMP2B,CNGA3,COL2A1,CREB1,CTSC,DCDC2,DGKI,DOCK5,DRAM2,DRD1,EDNRA,EDNRB,EIF4EBP2,EPHB1,EYA4,EZR,FBXO32,FMR1,FZD4,GABRA4,GABRB2,GABRG2,GALR1,GATA5,GHR,GJA5,GJC1,GLRA2,GLS,GMFB,GNRH1,GPD1L,GPR37L1,GRIN2A,GRIN3A,HMGCR,ID2,IGF1,INHBA,IREB2,KCND2,KCNE4,KCNJ2,KCNQ4,KIRREL,KLF15,KRAS,LMCD1,LOXHD1,…
GO:BP	positive regulation of transport	GO:0051050	3.82737e-07	ABCA1,ANGPT1,ANKFY1,ANO1,AP1G1,APLNR,APPL2,ARC,AZIN1,BCAS3,CACNB2,CADM1,CADPS,CD2AP,CD47,CFTR,CNST,CREB1,DAB2,DRD1,EGF,EZR,FGF19,FMR1,FRMD4A,GALR1,GHR,GNRH1,GPD1L,GSK3B,HIP1,IGF1,IRS1,KLF15,LDLRAP1,MAPK14,MIB1,MYLK,PANX1,PKD2,PPM1A,PRKAA1,PRKCE,PRR5L,RAB3B,RANBP6,RELN,SAR1A,SCN4B,SEC24A,SH3GLB1,SIRT1,SLC1A2,STAM,STX18,SYT4,SYT9,TBC1D5,TGFB2,TGFBR2,TPR,TUB,UNC13B,VPS4B,VTCN1,WLS
GO:BP	positive regulation of neuron differentiation	GO:0045666	4.24907e-07	ARHGAP35,BCL2,BMPR2,CBFA2T2,CDON,DLG5,DLX1,DSCAM,FZD4,ITGA6,LRRC7,MACF1,MAP3K13,MAP6,MAPK4,MMD2,NCKIPSD,NCOA1,NEUROD1,NIN,NTRK2,PAFAH1B1,PLXNA2,PLXNA4,PLXNC1,PTK7,RELN,SEMA7A,SMURF1,SRF,SS18L1,SYT4,TCF12,TWF1,TXLNB,VWC2L,WNT3,ZEB1
GO:BP	cell cycle	GO:0007049	4.61811e-07	ANK3,ANXA11,APC,ARL8A,ATRX,AXIN2,BCCIP,BCL2,BRE,CCND2,CCNDBP1,CCNF,CCNI,CCNJ,CCNL1,CCNT2,CDC27,CDC73,CDK1,CDK14,CDK19,CENPF,CHMP2B,CHMP7,CIT,CLTC,CUL3,CUL4B,CYLD,DBF4,DCUN1D3,DYNC1LI1,E2F3,E2F5,E2F8,EGF,ENSA,EZR,FBXL7,FOXN3,FZD3,HNRNPU,HORMAD1,ID2,IGF1,INHBA,INTS7,IQGAP1,JMY,KAT2B,KATNAL1,KIAA0101,KIAA0430,KIF3A,KIF4A,KLF11,KLHL13,KLHL18,LCMT1,LIN9,LLGL1,LLGL2,LRP6,MAD2L1,MAPK14,MAPK4,MDM4,MED1,M…
GO:BP	membrane organization	GO:0061024	4.8915e-07	ABCA1,ANK3,ANKFY1,ANO3,APPL2,ATL2,ATP10A,ATP10B,ATP10D,ATP8A1,BAIAP2L1,BCL2,BET1L,CHMP2B,CHMP7,CUL3,DHCR24,DNM3,ELMO1,ETV5,GLDN,GLTP,GOSR2,GSK3B,KLHL12,LEMD2,LRP4,MYH9,NAIF1,NLGN4X,PAFAH1B1,PTEN,RAB8B,REEP3,RELN,RILPL1,SAR1A,SEC23A,SEC24A,SEC24B,SH3GLB1,SMURF1,SNX18,SNX3,SNX33,SPAST,STX18,SYT11,SYT4,SYT9,TGFB2,THBS1,TMEFF2,TOR1B,UBXN2B,VAPA,VCPIP1,VPS39,VPS4B,VTI1A,VTI1B,WASL,XKR4
GO:BP	negative regulation of cellular component movement	GO:0051271	4.91907e-07	AP1AR,ARID2,BCL2,C5ORF30,CHRD,DLG5,ERBB4,GDF2,GNRH1,JAG1,NF1,NOV,PADI2,PFN2,PTEN,PTPRM,RAP2B,RAP2C,RHOB,SEMA3A,SEMA3D,SEMA3G,SEMA6D,SEMA7A,SFRP2,SRGAP1,SRGAP2,STK24,TGFBR3,THBS1,TMEFF2,TRIB1,VASH1,WASL,WNT3,WNT4
GO:BP	negative regulation of nucleic acid-templated transcription	GO:1903507	5.36192e-07	ARHGAP35,ATAD2,ATRX,ATXN1,ATXN1L,BCOR,BEND3,CBFA2T2,CBX1,CBX7,CDC73,CDYL2,CENPF,CREB1,CUL3,CUX1,DLX1,DNAJB6,E2F3,E2F5,E2F8,EDNRB,EGR1,ELK4,EZR,FABP4,FOXF2,FOXN3,FRK,FZD1,GATA2,GLIS2,HIF1AN,HNRNPU,HOXD9,ID2,KAT7,KDM1B,KDM2B,KDM5A,KLF10,KLF11,LMCD1,MDM4,MECP2,MED1,MGA,MTF1,NONO,NR1D2,OTUD7B,PAX5,PAX9,POU2F1,PPARA,PPHLN1,PPM1F,PURG,RCOR1,RCOR3,RERE,RREB1,RUNX1T1,RUNX2,RYBP,SAP130,SFRP2,SIM2,SIRT1,SI…
GO:BP	negative regulation of RNA biosynthetic process	GO:1902679	5.36192e-07	ARHGAP35,ATAD2,ATRX,ATXN1,ATXN1L,BCOR,BEND3,CBFA2T2,CBX1,CBX7,CDC73,CDYL2,CENPF,CREB1,CUL3,CUX1,DLX1,DNAJB6,E2F3,E2F5,E2F8,EDNRB,EGR1,ELK4,EZR,FABP4,FOXF2,FOXN3,FRK,FZD1,GATA2,GLIS2,HIF1AN,HNRNPU,HOXD9,ID2,KAT7,KDM1B,KDM2B,KDM5A,KLF10,KLF11,LMCD1,MDM4,MECP2,MED1,MGA,MTF1,NONO,NR1D2,OTUD7B,PAX5,PAX9,POU2F1,PPARA,PPHLN1,PPM1F,PURG,RCOR1,RCOR3,RERE,RREB1,RUNX1T1,RUNX2,RYBP,SAP130,SFRP2,SIM2,SIRT1,SI…
GO:BP	regulation of trans-synaptic signaling	GO:0099177	5.60511e-07	ADCY1,ARC,CACNA2D2,CACNB2,CACNG4,CALB1,CDH11,CPLX2,CYP46A1,DGKI,DRD1,EIF4EBP2,EPHB1,GRIA3,GRIK3,GRIN2A,GRIN3A,KCNC4,KRAS,LRRTM2,MCTP2,NAPB,NETO1,NF1,NLGN4X,NTRK2,OPHN1,PFN2,PLCL1,PPP3R1,PRKCE,PTEN,RAB3B,RAP1A,RELN,RIMS1,RIMS3,RNF19A,SLC8A3,SNCAIP,SRF,STXBP5L,SYT4,SYT9,TNR,UNC13B
GO:BP	modulation of chemical synaptic transmission	GO:0050804	5.60511e-07	ADCY1,ARC,CACNA2D2,CACNB2,CACNG4,CALB1,CDH11,CPLX2,CYP46A1,DGKI,DRD1,EIF4EBP2,EPHB1,GRIA3,GRIK3,GRIN2A,GRIN3A,KCNC4,KRAS,LRRTM2,MCTP2,NAPB,NETO1,NF1,NLGN4X,NTRK2,OPHN1,PFN2,PLCL1,PPP3R1,PRKCE,PTEN,RAB3B,RAP1A,RELN,RIMS1,RIMS3,RNF19A,SLC8A3,SNCAIP,SRF,STXBP5L,SYT4,SYT9,TNR,UNC13B
GO:BP	macromolecule catabolic process	GO:0009057	6.58583e-07	APC,AXIN2,AZIN1,BACE1,CCNF,CNOT6L,CTSB,CTSC,CTSO,CTSS,CUL3,CUL4B,CUL5,CYLD,DCP1A,DICER1,DNAJB2,EDEM3,EGF,ENC1,ERI1,ERLEC1,EZR,FAM192A,FBXL17,FBXL2,FBXL7,FBXO22,FBXO8,FMR1,FOXF2,FURIN,FXR1,GRIN2A,GRSF1,GSK3B,HMGCR,HNRNPU,IGF1,ITCH,LRPPRC,MAD2L1,MDM4,MYLIP,NOTUM,NSF,OPHN1,OTUD7B,PAN3,PAPD7,PCNP,POMT2,PRR5L,PSMD12,PTEN,RAD23B,RBBP6,RMND5A,RNF180,RNF19A,RNF213,RNF216,RYBP,SAMD4A,SEL1L,SF3B3,SIAH2,SIR…
GO:BP	negative regulation of transcription, DNA-templated	GO:0045892	6.95897e-07	ARHGAP35,ATAD2,ATRX,ATXN1,ATXN1L,BCOR,BEND3,CBFA2T2,CBX1,CBX7,CDC73,CENPF,CREB1,CUL3,CUX1,DLX1,DNAJB6,E2F3,E2F5,E2F8,EDNRB,EGR1,ELK4,EZR,FABP4,FOXF2,FOXN3,FRK,FZD1,GATA2,GLIS2,HIF1AN,HNRNPU,HOXD9,ID2,KAT7,KDM1B,KDM2B,KDM5A,KLF10,KLF11,LMCD1,MDM4,MECP2,MED1,MGA,MTF1,NONO,NR1D2,OTUD7B,PAX5,PAX9,POU2F1,PPARA,PPHLN1,PPM1F,PURG,RCOR1,RREB1,RUNX1T1,RUNX2,RYBP,SAP130,SFRP2,SIM2,SIRT1,SIX4,SMAD5,SMARCC2,…
GO:BP	behavior	GO:0007610	7.08686e-07	ADCY1,ADCY6,ARC,ARRDC3,ATXN1L,BCL2,CALB1,CCND2,CNP,CREB1,DGKI,DRD1,DSCAM,EGR1,EIF4EBP2,ETV5,FZD4,GABRG2,GHR,GMFB,GRIN2A,HMGCR,HOXD9,ID2,KCND2,KIRREL3,KRAS,MEIS2,MYO5A,NF1,NMUR2,NPY1R,NR1D2,NTRK2,PAFAH1B1,PAX5,PCDH15,PEX13,PRKAA1,PRKCE,PTCHD1,PTEN,RELN,SHC3,SLC16A1,SLC1A2,SLC8A3,SOBP,SRF,STRBP,SYT4,TBR1,THRB,TMOD1,TNR,TSHR
GO:BP	telencephalon development	GO:0021537	8.13542e-07	BTBD3,CCDC141,CCDC85C,CDON,DCX,DLX1,DMRTA2,DRD1,EPHA5,ERBB4,ID2,INHBA,KDM2B,KIF3A,KIRREL3,NDE1,NEUROD1,NF1,NIN,NRP2,NTRK2,PAFAH1B1,PAX5,PEX13,PLXNA4,PTEN,RELN,SEMA3A,SEMA7A,SLC1A2,SRF,TACC1,TNR,UCHL5
GO:BP	cell adhesion	GO:0007155	8.81199e-07	ANGPT1,AP1AR,BCAS3,BCL2,CD274,CD34,CD47,CD5,CDH11,CHRD,CYLD,DCHS1,DLG5,DOCK5,DSCAM,EFNA5,EGFLAM,EPHB1,EZR,FAT3,FBLIM1,FBN1,FMN1,FZD4,GATA5,GLDN,GPC4,HAPLN1,IGF1,ITCH,ITGA2,ITGA6,ITGB8,JAG1,KIRREL,KIRREL3,LAMC1,LIMS1,LMLN,LPP,LRRC7,MACF1,MAPK14,MKLN1,MYH9,NCAM1,NF1,NFAT5,NLGN4X,NOV,NUAK1,ONECUT2,PARD3B,PARVA,PCDH10,PCDH11X,PCDH15,PCDH19,PDE3B,PDE5A,PLXNA2,PLXNA4,PLXNC1,PODXL,PPARA,PPM1F,PPP1CB,PPP…
GO:BP	positive regulation of nervous system development	GO:0051962	1.04341e-06	ARHGAP35,BCL2,BMPR2,CBFA2T2,CDON,DLG5,DLX1,DMRTA2,DSCAM,EGF,EPHB1,FZD3,FZD4,GHR,GPR37L1,ID2,ITGA6,LRP2,LRRC7,LRRTM2,MACF1,MAP3K13,MAP6,MAPK4,MMD2,NCKIPSD,NCOA1,NEUROD1,NIN,NTRK2,PAFAH1B1,PLXNA2,PLXNA4,PLXNC1,PTK7,RELN,SEMA3A,SEMA7A,SLITRK4,SMURF1,SRF,SS18L1,SYT4,TCF12,TWF1,TXLNB,VWC2L,WNT3,ZEB1
GO:BP	regulation of cytoskeleton organization	GO:0051493	1.16391e-06	AP1AR,APC,ARFGEF1,ARHGAP35,ARPC4,BAIAP2L1,BCAS3,CAMSAP1,CCDC88A,CCNF,CD2AP,CDC42EP3,CHMP2B,CYLD,EFNA5,EPHA5,FCHSD1,FMN1,GMFB,GSK3B,HNRNPU,JMY,KAT2B,KIRREL,LPAR1,MAP6,MID1IP1,NIN,PAFAH1B1,PFN2,PHLDB1,PHLDB2,PLEKHH2,PPM1E,PPM1F,PRKAA1,PRKCE,RHOB,RHOJ,RICTOR,RND3,SPAST,STMN4,SWAP70,SYNPO2,TAOK1,TGFBR2,TMEFF2,TMOD1,TPR,TWF1,UBXN2B,VANGL2,VPS4B,WASL,WNT4
GO:BP	regulation of apoptotic process	GO:0042981	1.19763e-06	ADNP,ANGPT1,APC,API5,BCL2,BRE,CDC73,CDK1,COL2A1,CSRNP3,CTSC,CYLD,DCUN1D3,DHCR24,DIP2A,DLX1,DNAJB6,E2F3,EGLN3,EGR1,EYA1,EYA4,F3,FZD3,GABRB2,GATA2,GDF11,GDF2,GHR,GRIN2A,GSK3B,HIP1,IGF1,INHBA,ITGA6,ITSN1,JMY,KDM2B,KLF11,KRAS,LCMT1,LRP2,LRP6,MAD2L1,MAP2K4,MCL1,MDM4,MED1,NCOA1,NECAB2,NEUROD1,NF1,NGFR,NONO,NTRK2,PAK2,PEA15,PLAGL2,PPM1F,PRKAA1,PRKCA,PTEN,PTPMT1,RAF1,RAPGEF2,RASSF2,RASSF3,RHOB,RYBP,SFRP2…
GO:BP	biological adhesion	GO:0022610	1.21151e-06	ANGPT1,AP1AR,BCAS3,BCL2,CD274,CD34,CD47,CD5,CDH11,CHRD,CYLD,DCHS1,DLG5,DOCK5,DSCAM,EFNA5,EGFLAM,EPHB1,EZR,FAT3,FBLIM1,FBN1,FMN1,FZD4,GATA5,GLDN,GPC4,HAPLN1,IGF1,ITCH,ITGA2,ITGA6,ITGB8,JAG1,KIRREL,KIRREL3,LAMC1,LIMS1,LMLN,LPP,LRRC7,MACF1,MAPK14,MKLN1,MYH9,NCAM1,NF1,NFAT5,NLGN4X,NOV,NUAK1,ONECUT2,PARD3B,PARVA,PCDH10,PCDH11X,PCDH15,PCDH19,PDE3B,PDE5A,PLXNA2,PLXNA4,PLXNC1,PODXL,PPARA,PPM1F,PPP1CB,PPP…
GO:BP	regulation of programmed cell death	GO:0043067	1.38049e-06	ADNP,ANGPT1,APC,API5,BCL2,BRE,CDC73,CDK1,COL2A1,CSRNP3,CTSC,CYLD,DCUN1D3,DHCR24,DIP2A,DLX1,DNAJB6,E2F3,EGLN3,EGR1,EYA1,EYA4,F3,FZD3,GABRB2,GATA2,GDF11,GDF2,GHR,GRIN2A,GSK3B,HIP1,IGF1,INHBA,ITGA6,ITSN1,JMY,KDM2B,KLF11,KRAS,LCMT1,LRP2,LRP6,MAD2L1,MAP2K4,MCL1,MDM4,MED1,NCOA1,NECAB2,NEUROD1,NF1,NGFR,NONO,NTRK2,PAK2,PEA15,PLAGL2,PPM1F,PRKAA1,PRKCA,PTEN,PTPMT1,RAF1,RAPGEF2,RASSF2,RASSF3,RHOB,RYBP,SFRP2…
GO:BP	dephosphorylation	GO:0016311	1.89161e-06	ACPP,BCL2,CNST,CSRNP2,CSRNP3,CTDSP1,DUSP7,ENSA,EYA1,EYA4,FRMPD2,HDHD2,IMPAD1,IQGAP1,KIAA0430,MTMR9,NT5C2,NUAK1,OCRL,PFKFB3,PHACTR2,PHOSPHO1,PPM1A,PPM1E,PPM1F,PPP1CB,PPP1R12A,PPP1R14C,PPP1R15B,PPP2R2A,PPP2R5E,PPP3CA,PPP3R1,PPP4R4,PPP6R3,PTEN,PTP4A1,PTP4A2,PTPMT1,PTPN2,PTPN21,PTPN7,PTPRB,PTPRD,PTPRJ,PTPRM,PTPRN2,PTPRT,RNGTT,SH2D4A,SLC7A14,SORBS2,SSH2,SWAP70,TGFB2,TMEM55A
GO:BP	ameboidal-type cell migration	GO:0001667	1.96378e-06	AMOT,AMOTL1,ANGPT1,APPL2,BCAS3,BMPER,BMPR2,C5ORF30,DOCK5,EDNRB,ERBB4,FGF18,FGF19,GATA2,GDF2,ID2,MAP2K3,MYH9,NF1,NOV,NRP2,NUS1,PAFAH1B1,PFN2,PPM1F,PRKCA,PRKCE,PRR5L,PTEN,PTPRM,RHOB,RHOJ,SEMA3A,SEMA3D,SEMA3G,SEMA6D,SEMA7A,SIRT1,SOX9,SRF,TGFB2,TGFBR2,THBS1,VASH1
GO:BP	protein catabolic process	GO:0030163	2.01513e-06	APC,AZIN1,BACE1,CCNF,CTSB,CTSC,CTSO,CTSS,CUL3,CUL4B,CUL5,CYLD,DNAJB2,EDEM3,EGF,ENC1,ERLEC1,EZR,FAM192A,FBXL17,FBXL2,FBXL7,FBXO22,FBXO8,FOXF2,FURIN,GRIN2A,GSK3B,HMGCR,IGF1,ITCH,MAD2L1,MDM4,MYLIP,NOTUM,NSF,OPHN1,OTUD7B,PCNP,POMT2,PSMD12,PTEN,RAD23B,RBBP6,RMND5A,RNF180,RNF19A,RNF213,RNF216,RYBP,SEL1L,SF3B3,SIAH2,SIRT1,SMURF1,SNX3,SNX33,SOCS6,SOX9,SPSB1,TIMP3,TIPARP,TRIB1,TRIM2,UBE2D3,UBE2K,UBQLN1,UB…
GO:BP	organic substance catabolic process	GO:1901575	2.45177e-06	ABCD3,ACOX3,APC,AXIN2,AZIN1,BACE1,BPGM,CCNF,CHAC2,CNOT6L,CNP,CTSB,CTSC,CTSO,CTSS,CUL3,CUL4B,CUL5,CYLD,CYP46A1,DCP1A,DICER1,DNAJB2,EDEM3,EGF,ENC1,ERI1,ERLEC1,ETFA,EZR,FAM192A,FBXL17,FBXL2,FBXL7,FBXO22,FBXO8,FGF23,FMR1,FOXF2,FURIN,FXR1,GDA,GK5,GLS,GOT2,GPCPD1,GPD1L,GRIN2A,GRSF1,GSK3B,HMGCR,HNRNPU,IGF1,IRS1,ITCH,KMO,LRPPRC,MAD2L1,MDM4,MLYCD,MYLIP,NEU3,NOTUM,NSF,OCRL,OPHN1,OTUD7B,PAN3,PAPD7,PCNP,PDE3…
GO:BP	positive regulation of cell development	GO:0010720	2.90509e-06	ARHGAP35,BCL2,BMPR2,CBFA2T2,CDON,DLG5,DLX1,DMRTA2,DOCK5,DSCAM,FZD3,FZD4,ID2,IGF1,ITGA6,LIMS1,LRP2,LRRC7,MACF1,MAP3K13,MAP6,MAPK4,MMD2,NCKIPSD,NCOA1,NEUROD1,NIN,NTRK2,PAFAH1B1,PDE5A,PLXNA2,PLXNA4,PLXNC1,PTK7,RELN,SEMA3A,SEMA7A,SMURF1,SRF,SS18L1,SYT4,TCF12,TRIB1,TWF1,TXLNB,VWC2L,WNT3,ZEB1
GO:BP	positive regulation of neurogenesis	GO:0050769	3.15769e-06	ARHGAP35,BCL2,BMPR2,CBFA2T2,CDON,DLG5,DLX1,DMRTA2,DSCAM,FZD3,FZD4,ID2,ITGA6,LRP2,LRRC7,MACF1,MAP3K13,MAP6,MAPK4,MMD2,NCKIPSD,NCOA1,NEUROD1,NIN,NTRK2,PAFAH1B1,PLXNA2,PLXNA4,PLXNC1,PTK7,RELN,SEMA3A,SEMA7A,SMURF1,SRF,SS18L1,SYT4,TCF12,TWF1,TXLNB,VWC2L,WNT3,ZEB1
GO:BP	regulation of transferase activity	GO:0051338	3.46644e-06	ANGPT1,ARRDC3,ARRDC4,ATG14,BCCIP,CCND2,CCNF,CCNI,CCNJ,CCNL1,CCNT2,CDK12,DBF4,DCUN1D1,DCUN1D3,DUSP7,EGF,FABP4,FGF18,FZD4,GHR,GPRC5B,HMGCR,HNRNPU,IGF1,IQGAP1,ITSN1,KAT2B,LPAR1,LRP6,MAD2L1,MAP2K3,MAP2K4,MAP2K6,MAP3K1,MAP3K13,MAP4K3,MMD2,NEK7,NF1,PAK2,PARP8,PDE5A,PDGFC,PDGFD,PIK3R1,PKD2,PPM1E,PPM1F,PRKAR1A,PTEN,PTPRJ,RAF1,RAP2B,RAP2C,RAPGEF2,RASSF2,RELN,SFRP2,SH2B3,SH3GLB1,SIRT1,SOCS6,SPRED2,STK24,ST…
GO:BP	supramolecular fiber organization	GO:0097435	3.54049e-06	ABI2,AP1AR,APC,ARFGEF1,ARHGAP35,ARPC4,BAIAP2L1,BCL2,CAMSAP1,CCDC88A,CD2AP,CDC42EP3,CFL2,COL2A1,CUL3,DNAJB6,EZR,FCHSD1,FMN1,GHR,GMFB,HIP1,HOOK3,JMY,KATNAL1,KIRREL,LPAR1,MICAL2,MID1IP1,MYH11,NCKAP5,NDE1,NEBL,NF1,NIN,PAFAH1B1,PCDH15,PDLIM3,PFN2,PLEKHH2,PPM1E,PPM1F,PPP1R9A,PRKAR1A,PRKCE,RHOB,RHOJ,RICTOR,RND3,SFRP2,SH3KBP1,SIX4,SORBS2,SPAST,SRF,STMN4,SWAP70,SYNPO2,TAOK1,TGFB2,TGFBR2,TMEFF2,TMOD1,TWF1,…
GO:BP	canonical Wnt signaling pathway	GO:0060070	3.6351e-06	APC,AXIN2,BCL9L,CSNK1G1,CYLD,DAAM2,DAB2,DIXDC1,DKK3,EGF,EGR1,FZD1,FZD3,FZD4,FZD6,GSK3B,KREMEN1,LRP4,LRP6,LRRK1,MAPK14,NOTUM,PPM1A,PTEN,PTK7,RSPO2,SFRP2,SIAH2,SOX9,STK3,STK4,TCF7,TNKS,WLS,WNT10A,WNT3,WNT4,WNT7B
GO:BP	sensory organ morphogenesis	GO:0090596	3.90978e-06	BCL2,CALB1,CDON,COL2A1,DSCAM,EPHB1,EYA1,FBN1,FOXF2,FZD3,GATA2,GDF11,HOXC13,IGF1,INSIG2,JAG1,KCNQ4,KDM2B,LRIG1,LRIG3,NF1,PCDH15,PTF1A,PTK7,PTPRM,RORB,SEC24B,SIX4,SOBP,SOX21,SOX9,TBX2,THRB,TSHR,VANGL2,ZEB1
GO:BP	positive regulation of locomotion	GO:0040017	4.25033e-06	AMOTL1,ANGPT1,BCAS3,BCL2,BMPR2,CCL20,CHMP2B,CMKLR1,CPNE3,CXCL12,DOCK5,DRD1,DSCAM,EGF,FGF18,GATA2,IGF1,ITGA6,MAP2K3,MAPK14,MOSPD2,MYLK,NUS1,ONECUT2,PDGFC,PDGFD,PPM1F,PRKCA,PRKCE,PTP4A1,RELN,RHOB,RHOJ,SEMA3A,SEMA3D,SEMA3G,SEMA6D,SEMA7A,SIRT1,SOX9,SWAP70,TACR1,TGFB2,TGFBR2,TGFBR3,THBS1,VAPA,VEGFC,VPS37B,VPS4B
GO:BP	negative regulation of cellular component organization	GO:0051129	4.26032e-06	AP1AR,APC,ARFGEF1,ATAD2,ATRX,BCAS3,BCOR,CAMSAP1,CCNF,CRMP1,DNAJB6,DNAJC15,DYNC1LI1,FEZ1,GMFB,GSK3B,HNRNPU,HORMAD1,IFRD1,IGF1,KAT2B,KDM5A,KREMEN1,LCMT1,LPAR1,LRP4,LRRTM2,MAD2L1,MID1IP1,MYLIP,NECAB2,PAX5,PFN2,PLEKHH2,PPM1A,PROM2,PTEN,RAF1,RAPGEF2,SEMA3A,SEMA3D,SEMA3G,SEMA6D,SEMA7A,SIRT1,SNX33,SWAP70,SYT11,TAOK1,TBC1D30,TMEFF2,TMOD1,TNKS,TNR,TPR,TWF1,UBQLN4,WASL,WNT3
GO:BP	cation transmembrane transport	GO:0098655	4.61296e-06	APLNR,ARC,ATP2B2,ATP2C1,ATP5F1,ATP6V0A2,ATP6V1B2,ATP6V1C1,ATP6V1C2,CACHD1,CACNA2D2,CACNB2,CACNG4,CATSPER2,CLCN5,CNGA3,COX10,DRD1,FAM155A,FAM155B,GPD1L,GRIN2A,GRIN3A,JPH1,KCNA4,KCNC1,KCNC4,KCND2,KCNE4,KCNH1,KCNJ2,KCNK10,KCNK2,KCNN3,KCNQ3,KCNQ4,KCNS1,KCNT2,KCNV1,MYO5A,NETO2,NIPA2,ORAI2,PANX1,PDE4D,PKD2,PLCL1,PRKCE,RELN,RHBG,SCN2A,SCN3A,SCN3B,SCN4B,SCN8A,SESTD1,SLC11A2,SLC24A3,SLC24A4,SLC25A15,SLC25…
GO:BP	negative regulation of protein metabolic process	GO:0051248	4.67619e-06	ANGPT1,ASH1L,ATG14,AZIN1,BCOR,CAST,CNOT6L,CPEB1,CPEB2,CYLD,DHCR24,DNAJB6,DUSP7,EDNRB,EIF2S1,EIF4EBP2,ENSA,ERLEC1,EZR,FABP4,FAM192A,FMR1,FURIN,FXR1,GHR,GPD1L,GRIN2A,HMGCR,IGF1,IREB2,ITCH,ITIH5,KAT2B,KDM5A,KIRREL,KLF15,LEMD2,LRP6,LRRK1,MAD2L1,MDM4,NF1,OPHN1,PAFAH1B1,PAK2,PAX5,PDE4D,PHACTR2,PI15,PPM1E,PPM1F,PPP1R14C,PPP4R4,PRKAA1,PRKAR1A,PRKCE,PRR5L,PTEN,PTPRJ,RASSF2,RYBP,SAMD4A,SF3B3,SFRP2,SH2B3,SH…
GO:BP	regulation of ossification	GO:0030278	4.73602e-06	ACVR2A,AXIN2,BCL2,BCOR,BMPR2,CHRD,FGF23,ID2,IGF1,JAG1,KL,KREMEN1,LRP4,MAPK14,NBR1,PBX1,RASSF2,RORB,RUNX2,SFRP2,SLC8A1,SMAD5,SMURF1,SOX9,TGFB2,TXLNG,WNT4,ZHX3
GO:BP	cell-cell signaling by wnt	GO:0198738	4.95371e-06	APC,AXIN2,BCL9L,CDC73,CSNK1G1,CUL3,CYLD,DAAM2,DAB2,DCDC2,DIXDC1,DKK3,EGF,EGR1,FZD1,FZD3,FZD4,FZD6,GSK3B,KLHL12,KREMEN1,LRP4,LRP6,LRRK1,MAPK14,NOTUM,PKD2,PPM1A,PTEN,PTK7,RNF213,RSPO2,SFRP2,SIAH2,SNX3,SOX9,STK3,STK4,TCF7,TNKS,VANGL2,WLS,WNT10A,WNT3,WNT4,WNT7B
GO:BP	regulation of cellular component size	GO:0032535	5.71691e-06	ANXA7,AP1AR,ARFGEF1,ARHGAP35,ARPC4,BAIAP2L1,BMPR2,CDC42EP3,CREB1,DPYSL2,DSCAM,EZR,FCHSD1,FMN1,GMFB,IFRD1,JMY,KIRREL,MACF1,MAP3K13,NTRK2,PEX11A,PFN2,PLEKHH2,PLXNA4,PRKCE,PRR16,PTEN,RAB3B,RICTOR,SEMA3A,SEMA3D,SEMA3G,SEMA6D,SEMA7A,SRF,SWAP70,TMOD1,TNR,TWF1,VAV2,WASL,WNT3
GO:BP	axon guidance	GO:0007411	5.7682e-06	ARHGAP35,BMPR2,CHN1,CRMP1,DPYSL2,DPYSL5,DSCAM,EFNA5,EFNB2,EGFLAM,EPHA5,EPHB1,FZD3,KIF3A,MATN2,NRP2,PLXNA2,PLXNA4,PLXNC1,PTPRM,RELN,SEMA3A,SEMA3D,SEMA3G,SEMA6D,SEMA7A,SLIT3,TBR1,TMEFF2,UNC5C,UNC5D,VANGL2,VAX1,WNT3
GO:BP	regulation of anatomical structure size	GO:0090066	6.43876e-06	ADRB1,ANXA7,AP1AR,ARFGEF1,ARHGAP35,ARPC4,BAIAP2L1,BDKRB2,BMPR2,CDC42EP3,CREB1,DOCK5,DPYSL2,DRD1,DSCAM,EDNRA,EDNRB,EZR,FCHSD1,FMN1,GJA5,GMFB,IFRD1,JMY,KIRREL,MACF1,MAP3K13,NTRK2,PEX11A,PFN2,PLEKHH2,PLXNA4,PRKCE,PRR16,PTEN,PTPRM,RAB3B,RICTOR,SEMA3A,SEMA3D,SEMA3G,SEMA6D,SEMA7A,SRF,SWAP70,TMOD1,TNR,TWF1,VAV2,WASL,WNT3
GO:BP	regulation of kinase activity	GO:0043549	6.58059e-06	ANGPT1,ATG14,BCCIP,CCND2,CCNF,CCNI,CCNJ,CCNL1,CCNT2,CDK12,DBF4,DUSP7,EGF,FABP4,FGF18,FZD4,GHR,GPRC5B,HMGCR,HNRNPU,IGF1,IQGAP1,ITSN1,KAT2B,LPAR1,LRP6,MAP2K3,MAP2K4,MAP2K6,MAP3K1,MAP3K13,MAP4K3,MMD2,NF1,PAK2,PARP8,PDE5A,PDGFC,PDGFD,PIK3R1,PKD2,PPM1E,PPM1F,PRKAR1A,PTEN,PTPRJ,RAF1,RAP2B,RAP2C,RAPGEF2,RASSF2,RELN,SFRP2,SH2B3,SH3GLB1,SIRT1,SOCS6,SPRED2,STK24,STK38,STK4,TAOK1,TGFA,TGFB2,TGFBR2,THBS1,TNF…
GO:BP	regulation of response to external stimulus	GO:0032101	8.58576e-06	AP1G1,APPL2,ASH1L,BMPR2,C5ORF30,CADM1,CD47,CMKLR1,CTSC,CXCL12,CYLD,DSCAM,ELMOD2,ENPP4,F11,FABP4,FAM105B,FGF18,GHR,GRIN3A,IGF1,ITCH,KPNA6,KREMEN1,MAPK14,MAPKBP1,MED1,MOSPD2,NONO,NOV,NR1D2,PADI2,PLXNA4,PPARA,PPM1F,PRKCA,PRKCE,PTEN,RICTOR,RNF216,RNF26,RORA,SEMA3A,SEMA3D,SEMA3G,SEMA6D,SEMA7A,SETD6,SH2B3,SLC7A2,SPATA2,STK24,SWAP70,SYT11,TBR1,THBS1,TIRAP,TNIP1,TNR,TRAF6,TRIB1,TRIL,UBE2K,UNC13B,VEGFC,WN…
GO:BP	inorganic ion transmembrane transport	GO:0098660	8.96621e-06	ANO1,APLNR,ATP2B2,ATP2C1,ATP5F1,ATP6V0A2,ATP6V1B2,ATP6V1C1,ATP6V1C2,CACHD1,CACNA2D2,CACNB2,CACNG4,CATSPER2,CFTR,CLCN5,COX10,DRD1,FAM155A,FAM155B,GABRA4,GABRB2,GABRG2,GLRA2,GPD1L,GRIN2A,GRIN3A,JPH1,KCNA4,KCNC1,KCNC4,KCND2,KCNE4,KCNH1,KCNJ2,KCNK10,KCNK2,KCNN3,KCNQ3,KCNQ4,KCNS1,KCNT2,KCNV1,MYO5A,NETO2,NIPA2,ORAI2,PANX1,PDE4D,PKD2,PLCL1,PRKCE,SCN2A,SCN3A,SCN3B,SCN4B,SCN8A,SESTD1,SLC11A2,SLC24A3,SLC24…
GO:BP	vesicle organization	GO:0016050	9.35297e-06	ABCA1,AKTIP,ANKFY1,ARFGEF2,BCL2,CADPS,CHMP2B,CREB1,CUL3,DNM3,GOSR2,HOOK3,KLHL12,PAFAH1B1,PI4K2A,RAB14,RAB8B,RNF26,SAR1A,SEC23A,SEC24A,SEC24B,SNX10,SNX11,SNX3,SNX33,SORT1,STAM,SYT4,SYT9,UNC13B,VAPA,VPS39,VPS4B,VTI1B,ZDHHC15
GO:BP	neuron projection guidance	GO:0097485	9.98819e-06	ARHGAP35,BMPR2,CHN1,CRMP1,DPYSL2,DPYSL5,DSCAM,EFNA5,EFNB2,EGFLAM,EPHA5,EPHB1,FZD3,KIF3A,MATN2,NRP2,PLXNA2,PLXNA4,PLXNC1,PTPRM,RELN,SEMA3A,SEMA3D,SEMA3G,SEMA6D,SEMA7A,SLIT3,TBR1,TMEFF2,UNC5C,UNC5D,VANGL2,VAX1,WNT3
GO:BP	positive regulation of neuron projection development	GO:0010976	1.16557e-05	ARHGAP35,BMPR2,CBFA2T2,DLG5,DSCAM,FZD4,ITGA6,LRRC7,MACF1,MAP3K13,MAP6,MAPK4,NCKIPSD,NIN,NTRK2,PAFAH1B1,PLXNA2,PLXNA4,PLXNC1,PTK7,RELN,SEMA7A,SMURF1,SRF,SS18L1,SYT4,TWF1,TXLNB,WNT3
GO:BP	Wnt signaling pathway	GO:0016055	1.19573e-05	APC,AXIN2,BCL9L,CDC73,CSNK1G1,CUL3,CYLD,DAAM2,DAB2,DCDC2,DIXDC1,DKK3,EGF,EGR1,FZD1,FZD3,FZD4,FZD6,GSK3B,KLHL12,KREMEN1,LRP4,LRP6,LRRK1,MAPK14,NOTUM,PPM1A,PTEN,PTK7,RNF213,RSPO2,SFRP2,SIAH2,SNX3,SOX9,STK3,STK4,TCF7,TNKS,VANGL2,WLS,WNT10A,WNT3,WNT4,WNT7B
GO:BP	developmental growth involved in morphogenesis	GO:0060560	1.30502e-05	BMPR2,DCX,DPYSL2,DSCAM,FMN1,IFRD1,IQGAP1,MACF1,MAP3K13,NIN,NRP2,NTRK2,PLXNA4,PTK7,SEMA3A,SEMA3D,SEMA3G,SEMA6D,SEMA7A,SFRP2,SIX4,SMURF1,SOX9,SRF,SYT4,TBX2,TGFBR2,TNR,VANGL2,VCL,WNT3
GO:BP	Ras protein signal transduction	GO:0007265	1.3351e-05	ABCA1,ARFGEF1,ARFGEF2,ARHGAP35,ARHGEF26,ARHGEF37,ARHGEF4,CDC42EP3,CDC42SE2,CUL3,DGKI,ELMO1,FBXO8,GPR55,IGF1,ITSN1,KALRN,KRAS,KSR2,LPAR1,LPAR4,MMD2,MRAS,NF1,NGFR,OPHN1,RAB14,RAB15,RAB2A,RAB31,RAB33B,RAB39B,RAB3B,RAB8B,RAB9B,RALA,RALGPS1,RAP1A,RAP2B,RAP2C,RAPGEF2,RHOB,RHOJ,RIT1,RND3,SPATA13,SRGAP1,SSX2IP,USP28,VANGL2,VAV2
GO:BP	regulation of growth	GO:0040008	1.35124e-05	ADRB1,BCL2,BMPR2,CACNA2D2,CDC73,CREB1,DCUN1D3,DPYSL2,DSCAM,ERBB4,EZR,FLVCR1,GDF2,IFRD1,IGF1,INHBA,KDM2B,MACF1,MAP3K13,MAPK14,N6AMT1,NAIF1,NECAB2,NOV,NPY1R,NTRK2,PLXNA4,PPM1F,PTEN,SEMA3A,SEMA3D,SEMA3G,SEMA6D,SEMA7A,SERTAD2,SFRP2,SIRT1,SIX4,SMURF1,SOCS6,SRF,STK3,STK4,SYT4,TBX2,TGFB2,TGFBR2,TNR,TSHR,WNT3,WWC2,ZFPM2
GO:BP	Golgi vesicle transport	GO:0048193	1.55874e-05	ANK3,ANKFY1,AP1AR,AP1G1,ARFGEF2,BET1L,CNST,COG5,COPG2,CREB3L2,CUL3,CUX1,GCC2,GOSR2,KLHL12,MACF1,MPPE1,MYO5A,NRBP1,NSF,PGAP1,RAB14,RAB31,RAB33B,RAB8B,SAR1A,SEC23A,SEC24A,SEC24B,SORT1,SPAST,STEAP2,STX18,TMED5,TMED7,TRAPPC10,VAPA,VTI1B,YIPF5
GO:BP	negative regulation of cell motility	GO:2000146	1.69261e-05	AP1AR,ARID2,BCL2,C5ORF30,CHRD,DLG5,ERBB4,GDF2,GNRH1,JAG1,NF1,NOV,PADI2,PFN2,PTEN,PTPRM,RAP2B,RAP2C,RHOB,SEMA3A,SFRP2,SRGAP1,SRGAP2,STK24,THBS1,TMEFF2,TRIB1,VASH1,WASL,WNT4
GO:BP	stem cell differentiation	GO:0048863	1.69261e-05	CDK12,EDNRA,EDNRB,ERBB4,FGF19,FZD1,HNRNPU,ID2,JAG1,KBTBD8,KLHL12,LRP6,NRP2,OCIAD1,RUNX2,SEMA3A,SEMA3D,SEMA3G,SEMA6D,SEMA7A,SETD6,SOX21,SOX6,SOX9,SRF,TBX2,TGFB2,WNT10A,WNT3,YTHDF2
GO:BP	negative regulation of cell migration	GO:0030336	1.77356e-05	ARID2,BCL2,C5ORF30,CHRD,DLG5,ERBB4,GDF2,GNRH1,JAG1,NF1,NOV,PADI2,PFN2,PTEN,PTPRM,RAP2B,RAP2C,RHOB,SEMA3A,SFRP2,SRGAP1,SRGAP2,STK24,THBS1,TMEFF2,TRIB1,VASH1,WASL,WNT4
GO:BP	regulation of cell cycle	GO:0051726	2.02916e-05	APC,ATRX,AXIN2,BCCIP,BCL2,BRE,CCND2,CCNDBP1,CCNF,CCNI,CCNJ,CCNL1,CCNT2,CDC27,CDC73,CDK1,CDK14,CDK19,CENPF,CHMP2B,CUL3,CUL4B,CYLD,DBF4,DCUN1D3,DYNC1LI1,E2F3,E2F5,E2F8,EGF,FOXN3,FZD3,HNRNPU,HORMAD1,ID2,IGF1,INHBA,INTS7,IQGAP1,JMY,KAT2B,KIAA0101,KLHL13,KLHL18,LCMT1,LIN9,LRP6,MAD2L1,MAPK14,MDM4,MED1,MEIS2,NEUROD1,PBX1,PEA15,PKD2,POLDIP2,PRC1,PRKCA,PRKCE,PTEN,RAB11FIP4,RHOB,SIRT1,SOX9,SPAST,TAOK1,TBX3…
GO:BP	regulation of protein transport	GO:0051223	2.1191e-05	ADCY6,ANGPT1,ANO1,ARC,ARFIP1,BCAS3,CADM1,CD2AP,CFTR,CNST,ENSA,EPHA5,ERLEC1,EZR,FRMD4A,GCC2,GHR,GJA5,HMGCR,IGF1,IRS1,MAPK14,MAPKBP1,NF1,NOV,OPHN1,PANX1,PPM1A,PPM1F,PPP3R1,PRKAA1,PRKCE,PRR5L,RANBP6,SAR1A,SEC24A,SLC16A1,SNX3,STXBP5L,SYT11,SYT4,SYT9,TGFB2,TGFBR2,TPR,UHMK1,UNC13B,VTCN1,WLS,WWP2
GO:BP	negative regulation of cell population proliferation	GO:0008285	2.14876e-05	APC,APPL2,ARID2,AXIN2,BCL2,BMPR2,BTG1,CD274,CDC73,DLG5,E2F3,EPHB1,ERBB4,GATA2,GDF11,GDF2,GHR,HPGDS,ID2,INHBA,ITCH,KAT2B,KDM2B,KLF11,KLF9,MED1,NF1,NGFR,NOV,PBRM1,PDE5A,PRKAR1A,PTEN,PTPRM,RAF1,RAPGEF2,SFRP2,SH2B3,SKAP2,SOX9,ST18,STK3,STK4,TGFB2,THBS1,TP53INP1,TRIB1,VASH1,VAX1,VTCN1,XDH,ZEB1
GO:BP	embryonic organ morphogenesis	GO:0048562	2.15007e-05	COL2A1,EYA1,FBN1,FLVCR1,FOXF2,FZD3,GATA2,HOXD9,ID2,IGF1,INSIG2,KCNQ4,KDM2B,KIF3A,LRIG1,LRIG3,MGA,MIB1,NEUROD1,PAX5,PCDH15,PKD2,PTK7,RBPMS2,RUNX2,SEC24B,SIX4,SOBP,SOX21,SOX9,SRF,TBR1,TBX2,TBX3,TGFBR2,TSHR,VANGL2,ZEB1
GO:BP	ossification	GO:0001503	2.45146e-05	ACVR2A,AXIN2,BCL2,BCOR,BMPR2,CHRD,COL2A1,FGF18,FGF23,FZD1,GDF2,ID2,IGF1,IMPAD1,JAG1,KL,KLF10,KREMEN1,LRP4,MAPK14,NBR1,NF1,PBX1,PHOSPHO1,RASSF2,RORB,RSPO2,RUNX2,SFRP2,SLC8A1,SMAD5,SMURF1,SNX10,SOX9,TGFB2,TXLNG,WNT3,WNT4,ZHX3
GO:BP	mesenchyme development	GO:0060485	2.52838e-05	AXIN2,BCL2,BMPR2,BNC2,DLG5,EDNRA,EDNRB,ERBB4,FGF19,GATA5,ID2,JAG1,KBTBD8,KLHL12,LRP6,NRP2,PHLDB2,PKD2,PPP3R1,PTEN,PTK7,RUNX2,SEMA3A,SEMA3D,SEMA3G,SEMA6D,SEMA7A,SFRP2,SIX4,SOX9,TBX2,TGFB2,TGFBR2,TGFBR3,WNT10A,WNT4
GO:BP	regulation of cell adhesion	GO:0030155	2.68248e-05	ANGPT1,AP1AR,BCAS3,BCL2,CD274,CD47,CD5,CHRD,CYLD,DLG5,DOCK5,DSCAM,EFNA5,EGFLAM,FMN1,FZD4,IGF1,ITCH,ITGA6,JAG1,LIMS1,MACF1,MAPK14,NF1,NFAT5,NUAK1,ONECUT2,PDE3B,PDE5A,PLXNA2,PLXNA4,PLXNC1,PODXL,PPARA,PPM1F,PPP1CB,PPP1R12A,PRKAR1A,PRKCA,PRKCE,PTEN,SH2B3,SOCS6,SOX9,SRF,SWAP70,TGFB2,TGFBR2,TGFBR3,THBS1,TNR,VTCN1,WNT4
GO:BP	regulation of peptide transport	GO:0090087	3.39619e-05	ADCY6,ANGPT1,ANO1,ARC,ARFIP1,BCAS3,CADM1,CD2AP,CFTR,CNST,ENSA,EPHA5,ERLEC1,EZR,FRMD4A,GCC2,GHR,GJA5,HMGCR,IGF1,IRS1,MAPK14,MAPKBP1,NF1,NOV,NR3C2,OPHN1,PANX1,PPM1A,PPM1F,PPP3R1,PRKAA1,PRKCE,PRR5L,RANBP6,SAR1A,SEC24A,SLC16A1,SNX3,STXBP5L,SYT11,SYT4,SYT9,TGFB2,TGFBR2,TPR,UHMK1,UNC13B,VTCN1,WLS,WWP2
GO:BP	response to abiotic stimulus	GO:0009628	3.80367e-05	ADRB1,ANO1,ANXA7,APPL2,ATP6V0A2,BCL2,BRE,CCND2,CDK1,CPEB2,CUL4B,DCUN1D3,DNAJA2,DRD1,EDNRA,EFHD1,EGLN3,EGR1,EIF2S1,EPHB1,EYA1,GRIN2A,GTF2H5,HIF1AN,HMGCR,HSPA13,ID2,IGF1,INTS7,KMO,KRAS,MAP2K4,MAP3K1,MAP4K3,MAPK14,MDM4,MEIS2,MYLK,NF1,OPN3,PCDH15,PKD2,POLH,PPP1CB,PRKAA1,PRKCE,PTEN,RAF1,RDH12,RHOB,SFRP2,SIRT1,SLC11A2,SLC1A2,SLC38A3,SLC8A1,SLC8A3,SLC9A1,SOX9,SRF,ST8SIA1,STRBP,SUMO1,TGFB2,TGFBR2,TGFBR3,…
GO:BP	regulation of GTPase activity	GO:0043087	3.80599e-05	ADRB1,AMOT,ARFGEF1,ARHGAP1,ARHGAP21,ARHGAP26,ARHGAP35,BCAS3,CCL20,CHN1,DGKI,DOCK5,ELMOD2,ELMOD3,EPHA5,GIT2,IQGAP1,ITGA6,LLGL1,LLGL2,NF1,NTRK2,OPHN1,PAFAH1B1,PLXNA2,PLXNA4,PLXNC1,PROM2,RAB3GAP2,RALBP1,RALGAPB,RAPGEF2,RICTOR,RUNDC1,SBF2,SEC23A,SNX18,SRGAP1,SRGAP2,STXBP5,STXBP5L,SYNGAP1,TBC1D13,TBC1D22A,TBC1D30,TBC1D5,TBC1D8,USP6NL,VAV2,WNT4
GO:BP	import into cell	GO:0098657	3.86846e-05	AAK1,ABCA1,ANGPT1,ANKFY1,AP2B1,APPL2,ARC,CACNG4,CD5,CLTC,DAB2,DENND1B,DNM3,EGF,ELMO1,ENDOU,EPN2,EZR,FAM155A,FAM155B,FMR1,HIP1,ITSN1,KCNJ2,LDLRAP1,LRP2,LRP6,LRRTM2,MIB1,MYH9,MYO6,NECAB2,NECAP1,NLGN4X,OPHN1,PPP3R1,PROM2,RAB31,RAB3B,RALBP1,RHOJ,SH3GL2,SLC11A2,SLC1A2,SLC7A1,SLC7A2,SLC7A3,SLC8A1,SLC9A2,SNX10,SNX18,SNX33,SORT1,STEAP2,SYT11,SYT4,TBC1D5,THBS1,TLN2,TUB,WASL,WIPF3,XKR4
GO:BP	taxis	GO:0042330	4.09387e-05	AMOT,ANGPT1,ARHGAP35,BMPR2,CCL20,CHN1,CMKLR1,CRMP1,CXCL12,DPYSL2,DPYSL5,DSCAM,EDNRB,EFNA5,EFNB2,EGFLAM,EPHA5,EPHB1,FGF18,FZD3,ID2,KIF3A,LPAR1,MAPK14,MATN2,MOSPD2,NOV,NRP2,PADI2,PARVA,PDE4D,PLXNA2,PLXNA4,PLXNC1,PPM1F,PTPRM,RELN,SEMA3A,SEMA3D,SEMA3G,SEMA6D,SEMA7A,SLIT3,SWAP70,TBR1,THBS1,TMEFF2,TMEM57,UNC5C,UNC5D,VANGL2,VAX1,VEGFC,WNT3
GO:BP	organonitrogen compound catabolic process	GO:1901565	4.15385e-05	APC,AZIN1,BACE1,CCNF,CHAC2,CTSB,CTSC,CTSO,CTSS,CUL3,CUL4B,CUL5,CYLD,DNAJB2,EDEM3,EGF,ENC1,ERLEC1,EZR,FAM192A,FBXL17,FBXL2,FBXL7,FBXO22,FBXO8,FOXF2,FURIN,GDA,GLS,GOT2,GRIN2A,GSK3B,HMGCR,IGF1,ITCH,KMO,MAD2L1,MDM4,MLYCD,MYLIP,NEU3,NOTUM,NSF,OPHN1,OTUD7B,PCNP,PDE4D,PDE5A,PIPOX,POMT2,PSMD12,PTEN,RAD23B,RBBP6,RMND5A,RNF180,RNF19A,RNF213,RNF216,RYBP,SEL1L,SF3B3,SIAH2,SIRT1,SMURF1,SNX3,SNX33,SOCS6,SOX9,S…
GO:BP	protein localization to extracellular region	GO:0071692	4.22159e-05	ABCA1,ADCY6,ANGPT1,ANO1,ARFIP1,CADM1,CD2AP,CFTR,COPG2,ENSA,EPHA5,EZR,FBN1,FRMD4A,GHR,GJA5,HMGCR,IGF1,IRS1,MAPK14,MAPKBP1,MYO5A,NEUROD1,NOV,PAFAH1B1,PANX1,PRKCA,PRKCE,PTPRN2,RAB3B,RAB8B,RAF1,SEC24A,SEL1L,SLC16A1,STXBP5L,SYT11,SYT4,SYT9,TGFB2,TGFBR2,UNC13B,VTCN1,WLS
GO:BP	negative regulation of phosphorus metabolic process	GO:0010563	4.26066e-05	ANGPT1,ASH1L,ATG14,CNST,CSRNP2,CSRNP3,CYLD,DNAJC15,DUSP7,ENSA,EZR,FABP4,GPD1L,HMGCR,HNRNPU,IQGAP1,ITCH,KAT2B,KIAA0430,KIRREL,LEMD2,LRP6,LRRK1,NF1,PAFAH1B1,PDE4D,PDZD3,PHACTR2,PPM1E,PPM1F,PPP1R14C,PPP4R4,PRKAR1A,PRR5L,PTEN,PTPRJ,RASSF2,SFRP2,SH2B3,SH2D4A,SIRT1,SLC7A14,SORBS2,SPRED2,STK38,SWAP70,TGFB2,TIMP3,TNIP1,TRIB1,XDH
GO:BP	negative regulation of phosphate metabolic process	GO:0045936	4.26066e-05	ANGPT1,ASH1L,ATG14,CNST,CSRNP2,CSRNP3,CYLD,DNAJC15,DUSP7,ENSA,EZR,FABP4,GPD1L,HMGCR,HNRNPU,IQGAP1,ITCH,KAT2B,KIAA0430,KIRREL,LEMD2,LRP6,LRRK1,NF1,PAFAH1B1,PDE4D,PDZD3,PHACTR2,PPM1E,PPM1F,PPP1R14C,PPP4R4,PRKAR1A,PRR5L,PTEN,PTPRJ,RASSF2,SFRP2,SH2B3,SH2D4A,SIRT1,SLC7A14,SORBS2,SPRED2,STK38,SWAP70,TGFB2,TIMP3,TNIP1,TRIB1,XDH
GO:BP	glycoprotein metabolic process	GO:0009100	4.40415e-05	ALG2,ARFGEF1,B3GALNT2,B3GNT5,BCL2,BMPR2,C1GALT1,COL2A1,DPY19L4,DSEL,EDEM3,EGFLAM,ERP44,FUT4,FUT9,GALNT1,GALNT14,GALNT2,GALNT7,GFPT1,GXYLT1,HS2ST1,IGF1,IMPAD1,MAN1A2,MAN1C1,MFNG,MGAT3,MGEA5,NDST1,NDST3,NECAB2,NUS1,OSTC,POMT2,ST3GAL1,ST3GAL5,ST6GALNAC6,ST8SIA1,ST8SIA4,TMTC1,TNIP1,TRIP11,VANGL2,WBSCR17
GO:BP	carbohydrate derivative metabolic process	GO:1901135	4.41924e-05	ACPP,ADCY1,ADCY6,ADCY7,ADCY9,ADSS,AK3,ALG2,ANGPT1,ARFGEF1,ATP5F1,B3GALNT2,B3GNT5,BCL2,BMPR2,BPGM,C1GALT1,CHST6,COL2A1,DPY19L4,DSEL,EDEM3,EGF,EGFLAM,ELOVL4,ELOVL5,ERP44,FBN1,FUT4,FUT9,GALNT1,GALNT14,GALNT2,GALNT7,GFPT1,GK5,GNE,GNS,GPAM,GPAT2,GPD1L,GPLD1,GXYLT1,HMGCR,HS2ST1,IGF1,IMPAD1,ITGB8,ITIH5,MAN1A2,MAN1C1,MFNG,MGAT3,MGEA5,MLYCD,MPPE1,NDST1,NDST3,NECAB2,NEU3,NPR1,NT5C2,NUS1,OSTC,PDE4D,PDE5A,PF…
GO:BP	regulation of developmental growth	GO:0048638	4.69335e-05	ADRB1,BCL2,BMPR2,CACNA2D2,CREB1,DPYSL2,DSCAM,ERBB4,EZR,FLVCR1,IFRD1,IGF1,MACF1,MAP3K13,MAPK14,NPY1R,NTRK2,PLXNA4,PTEN,SEMA3A,SEMA3D,SEMA3G,SEMA6D,SEMA7A,SFRP2,SIX4,SMURF1,SRF,STK3,STK4,SYT4,TBX2,TNR,TSHR,WNT3,WWC2,ZFPM2
GO:BP	regulation of establishment of protein localization	GO:0070201	4.76757e-05	ADCY6,ANGPT1,ANO1,ARC,ARFIP1,BCAS3,CADM1,CD2AP,CFTR,CNST,ENSA,EPHA5,ERLEC1,EZR,FRMD4A,GCC2,GHR,GJA5,HMGCR,IGF1,IRS1,MAPK14,MAPKBP1,NF1,NOV,OPHN1,PANX1,PPM1A,PPM1F,PPP3R1,PRKAA1,PRKCE,PRR5L,RANBP6,SAR1A,SEC24A,SH3GLB1,SLC16A1,SNX3,STXBP5L,SYT11,SYT4,SYT9,TGFB2,TGFBR2,TPR,UHMK1,UNC13B,VTCN1,WLS,WWP2
GO:BP	establishment or maintenance of cell polarity	GO:0007163	4.88109e-05	AMOT,AMOTL1,ARFGEF1,ARHGAP35,BCAS3,BCCIP,DLG5,EPHB1,EZR,FRMD4A,GSK3B,LLGL1,LLGL2,LRRC7,MAD2L1,MAPKAP1,MYH9,NDE1,OPHN1,PAFAH1B1,PARD3B,PARD6B,PARVA,PDZD11,PTK7,RHOB,RHOJ,RICTOR,RND3,UBXN2B,VANGL2
GO:BP	embryo development ending in birth or egg hatching	GO:0009792	4.91352e-05	ACVR2A,ARHGAP35,AXIN2,BMPR2,COL2A1,DLX1,EYA1,FLVCR1,FZD1,FZD3,HOXD9,ID2,IGF1,KBTBD8,KDM2B,KIAA1217,KIF3A,KLHL12,LRP2,LRP6,MAPK9,MIB1,NF1,PAX5,PBX1,PKD2,PLXNA2,PTK7,RALA,RICTOR,RUNX2,SEC24B,SFRP2,SHROOM3,SIX4,SOX9,STK3,STK4,TBX18,TGFBR2,VANGL2,ZEB1
GO:BP	cell growth	GO:0016049	4.91352e-05	BCL2,BMPR2,CDC73,DCUN1D3,DCX,DPYSL2,DSCAM,GDF2,ID2,IFRD1,IGF1,INHBA,IQGAP1,KDM2B,MACF1,MAP3K13,N6AMT1,NAIF1,NECAB2,NIN,NOV,NRP2,NTRK2,PLXNA4,SEMA3A,SEMA3D,SEMA3G,SEMA6D,SEMA7A,SERTAD2,SFRP2,SIRT1,SMURF1,SOX9,SRF,SYT4,TGFB2,TGFBR2,TGFBR3,TNR,VCL,WNT3
GO:BP	endomembrane system organization	GO:0010256	5.20588e-05	ABCA1,AKTIP,ANK3,ANO3,ARFGEF1,ARFGEF2,ATL2,BAIAP2L1,BCAS3,CHMP2B,CHMP7,CREB1,GCC2,HOOK3,LEMD2,MYH9,PAFAH1B1,PI4K2A,PTEN,RAB33B,RAB3GAP2,REEP3,RNF26,SNX10,SNX3,SNX33,SPAST,STX18,SYT11,TGFB2,TMED5,TMED7,TMEFF2,TOR1AIP2,TOR1B,TRIP11,UBXN2B,USP6NL,VCPIP1,VPS4B,VTI1A,WASL,XKR4
GO:BP	cell surface receptor signaling pathway involved in cell-cell signaling	GO:1905114	5.36425e-05	APC,AXIN2,BCL9L,CDC73,CSNK1G1,CUL3,CYLD,DAAM2,DAB2,DCDC2,DGKI,DIXDC1,DKK3,EGF,EGR1,FZD1,FZD3,FZD4,FZD6,GHR,GLRA2,GRIN2A,GSK3B,KLHL12,KREMEN1,LRP4,LRP6,LRRK1,MAPK14,NOTUM,PPM1A,PTEN,PTK7,RELN,RNF213,RSPO2,SFRP2,SIAH2,SNX3,SOX9,STK3,STK4,TCF7,TNKS,VANGL2,WLS,WNT10A,WNT3,WNT4,WNT7B
GO:BP	pattern specification process	GO:0007389	5.36469e-05	ACVR2A,APC,ARC,AXIN2,BCOR,BMPR2,CDON,CHRD,DAAM2,DLX1,DMRTA2,ERBB4,EYA1,GATA5,GDF11,GRSF1,HOXC13,HOXD9,ID2,KDM2B,KIF3A,LRP2,LRP4,MFNG,MGA,MIB1,NEUROD1,NRP2,PBX1,PGAP1,PKD2,PLXNA2,PSKH1,RELN,RFX4,SEMA3A,SFRP2,SIM2,SRF,TBR1,TBX18,TBX2,TBX3,TGFBR2,VANGL2,WLS,WNT3,WNT7B,ZEB1
GO:BP	cellular macromolecule catabolic process	GO:0044265	5.62001e-05	AXIN2,CCNF,CNOT6L,CTSB,CTSC,CTSO,CTSS,CUL3,CUL4B,CUL5,CYLD,DCP1A,DICER1,DNAJB2,EDEM3,EGF,ENC1,ERI1,ERLEC1,EZR,FAM192A,FBXL17,FBXL2,FBXL7,FBXO22,FBXO8,FMR1,FOXF2,FURIN,FXR1,GRSF1,GSK3B,HNRNPU,ITCH,LRPPRC,MYLIP,OPHN1,OTUD7B,PAN3,PAPD7,PCNP,POMT2,PRR5L,PSMD12,PTEN,RAD23B,RBBP6,RMND5A,RNF180,RNF19A,RNF213,RNF216,RYBP,SAMD4A,SEL1L,SIAH2,SIRT1,SMG1,SMURF1,SOCS6,SPSB1,SYNCRIP,TNRC6B,TRIB1,TRIM2,UBE2D3,U…
GO:BP	regulation of protein kinase activity	GO:0045859	5.80547e-05	ANGPT1,BCCIP,CCND2,CCNF,CCNI,CCNJ,CCNL1,CCNT2,CDK12,DBF4,DUSP7,EGF,FABP4,FGF18,FZD4,GHR,GPRC5B,HMGCR,IGF1,IQGAP1,KAT2B,LPAR1,LRP6,MAP2K3,MAP2K4,MAP2K6,MAP3K1,MAP3K13,MAP4K3,MMD2,NF1,PAK2,PARP8,PDE5A,PDGFC,PDGFD,PKD2,PPM1E,PPM1F,PRKAR1A,PTEN,PTPRJ,RAF1,RAP2B,RAP2C,RAPGEF2,RASSF2,RELN,SFRP2,SH2B3,SIRT1,SPRED2,STK24,STK38,STK4,TAOK1,TGFA,TGFB2,TGFBR2,THBS1,TNFSF15,TOM1L1,TRIB1,VANGL2
GO:BP	protein secretion	GO:0009306	6.74354e-05	ABCA1,ADCY6,ANGPT1,ANO1,ARFIP1,CADM1,CD2AP,CFTR,COPG2,ENSA,EPHA5,EZR,FRMD4A,GHR,GJA5,HMGCR,IGF1,IRS1,MAPK14,MAPKBP1,MYO5A,NEUROD1,NOV,PAFAH1B1,PANX1,PRKCA,PRKCE,PTPRN2,RAB3B,RAB8B,RAF1,SEC24A,SEL1L,SLC16A1,STXBP5L,SYT11,SYT4,SYT9,TGFB2,TGFBR2,UNC13B,VTCN1,WLS
GO:BP	establishment of protein localization to extracellular region	GO:0035592	6.74354e-05	ABCA1,ADCY6,ANGPT1,ANO1,ARFIP1,CADM1,CD2AP,CFTR,COPG2,ENSA,EPHA5,EZR,FRMD4A,GHR,GJA5,HMGCR,IGF1,IRS1,MAPK14,MAPKBP1,MYO5A,NEUROD1,NOV,PAFAH1B1,PANX1,PRKCA,PRKCE,PTPRN2,RAB3B,RAB8B,RAF1,SEC24A,SEL1L,SLC16A1,STXBP5L,SYT11,SYT4,SYT9,TGFB2,TGFBR2,UNC13B,VTCN1,WLS
GO:BP	positive regulation of hydrolase activity	GO:0051345	7.61039e-05	ADRB1,ARHGAP1,ARHGAP21,ARHGAP26,ARHGAP35,BCAS3,CASR,CCL20,CHN1,DNAJA2,DNAJB2,DNAJB6,DNAJC15,DNAJC9,DOCK5,EGLN3,ELMOD2,ELMOD3,F3,GIT2,GPR55,HIP1,ITGA6,LLGL1,LLGL2,LPAR1,MAPK14,MSH3,MTMR9,NF1,NGFR,NMUR2,OPHN1,PFN2,PPM1F,PPP1R12A,PPP1R15B,RALBP1,RALGAPB,RAPGEF2,RUNDC1,SEC23A,SFRP2,SIRT1,SNX18,SRGAP1,SRGAP2,ST18,STXBP5,STXBP5L,SYNGAP1,TBC1D13,TBC1D22A,TBC1D30,TBC1D5,TBC1D8,TNFSF15,TOR1AIP2,USP6NL,WNT…
GO:BP	negative regulation of cellular protein metabolic process	GO:0032269	8.0446e-05	ANGPT1,ASH1L,ATG14,BCOR,CAST,CNOT6L,CPEB1,CPEB2,CYLD,DHCR24,DNAJB6,DUSP7,EDNRB,EIF2S1,EIF4EBP2,ENSA,ERLEC1,EZR,FABP4,FAM192A,FMR1,FURIN,FXR1,GPD1L,HMGCR,IREB2,ITCH,ITIH5,KAT2B,KDM5A,KIRREL,KLF15,LEMD2,LRP6,LRRK1,MAD2L1,NF1,OPHN1,PAFAH1B1,PAK2,PAX5,PDE4D,PHACTR2,PI15,PPM1E,PPM1F,PPP1R14C,PPP4R4,PRKAA1,PRKAR1A,PRKCE,PRR5L,PTEN,PTPRJ,RASSF2,RYBP,SAMD4A,SFRP2,SH2B3,SH3RF1,SIAH2,SIRT1,SPRED2,STK3,STK3…
GO:BP	actin filament organization	GO:0007015	8.18572e-05	ABI2,AP1AR,ARFGEF1,ARHGAP35,ARPC4,BAIAP2L1,BCL2,CD2AP,CDC42EP3,CFL2,CUL3,EZR,FCHSD1,FMN1,GHR,GMFB,HIP1,JMY,KIRREL,LPAR1,MICAL2,NEBL,PCDH15,PDLIM3,PFN2,PLEKHH2,PPM1E,PPM1F,PPP1R9A,PRKCE,RHOB,RHOJ,RICTOR,RND3,SH3KBP1,SORBS2,SRF,SWAP70,SYNPO2,TGFBR2,TMEFF2,TMOD1,TWF1,WASL,WNT4
GO:BP	anion transmembrane transport	GO:0098656	8.77597e-05	ABCD3,ANO1,CFTR,CLCN5,GABRA4,GABRB2,GABRG2,GLRA2,LRP2,LRRC8B,SLC16A1,SLC17A6,SLC1A2,SLC23A2,SLC24A3,SLC24A4,SLC25A15,SLC25A38,SLC26A4,SLC26A7,SLC26A9,SLC35A1,SLC35B3,SLC35D1,SLC38A1,SLC38A2,SLC38A3,SLC4A4,SLC4A7,SLC5A12,SLC7A1,SLC7A2,SLC7A3,SLC9A2,THBS1,XPR1
GO:BP	chemotaxis	GO:0006935	8.82166e-05	AMOT,ANGPT1,ARHGAP35,BMPR2,CCL20,CHN1,CMKLR1,CRMP1,CXCL12,DPYSL2,DPYSL5,DSCAM,EDNRB,EFNA5,EFNB2,EGFLAM,EPHA5,EPHB1,FGF18,FZD3,KIF3A,LPAR1,MAPK14,MATN2,MOSPD2,NOV,NRP2,PADI2,PARVA,PDE4D,PLXNA2,PLXNA4,PLXNC1,PPM1F,PTPRM,RELN,SEMA3A,SEMA3D,SEMA3G,SEMA6D,SEMA7A,SLIT3,SWAP70,TBR1,THBS1,TMEFF2,TMEM57,UNC5C,UNC5D,VANGL2,VAX1,VEGFC,WNT3
GO:BP	peptide secretion	GO:0002790	9.24343e-05	ABCA1,ADCY6,ANGPT1,ANO1,ARFIP1,CADM1,CD2AP,CFTR,COPG2,ENSA,EPHA5,EZR,FRMD4A,GHR,GJA5,HMGCR,IGF1,IRS1,MAPK14,MAPKBP1,MYO5A,NEUROD1,NOV,NR3C2,PAFAH1B1,PANX1,PRKCA,PRKCE,PTPRN2,RAB3B,RAB8B,RAF1,SEC24A,SEL1L,SLC16A1,SLC16A2,STXBP5L,SYT11,SYT4,SYT9,TGFB2,TGFBR2,UNC13B,VTCN1,WLS
GO:BP	positive regulation of cellular component movement	GO:0051272	9.4023e-05	AMOTL1,ANGPT1,BCAS3,BCL2,BMPR2,CCL20,CMKLR1,CPNE3,CXCL12,DOCK5,DRD1,DSCAM,EGF,FGF18,GATA2,IGF1,ITGA6,MAP2K3,MAPK14,MOSPD2,MYLK,NUS1,ONECUT2,PDGFC,PDGFD,PPM1F,PRKCA,PRKCE,PTP4A1,RELN,RHOB,RHOJ,SEMA3A,SEMA3D,SEMA3G,SEMA6D,SEMA7A,SIRT1,SOX9,SWAP70,TACR1,TGFB2,TGFBR2,TGFBR3,THBS1,VEGFC
GO:BP	positive regulation of cell population proliferation	GO:0008284	9.47683e-05	APLNR,ATXN1L,BCL2,BMPR2,CD274,CD47,CDON,CHRD,CNOT6L,DMRTA2,E2F3,EGF,ERBB4,ESRP2,EYA1,F3,FGF18,FGF19,FGF6,FZD3,GATA2,GDF2,GPR37L1,HNRNPU,ID2,IGF1,IL6R,KIF3A,KRAS,LDLRAP1,LIFR,LRP2,MAPK14,MARCKSL1,MED1,MEIS2,NF1,NTRK2,PBX1,PDGFC,PDGFD,PRKCA,PTEN,RBPMS2,ROGDI,RUNX2,SFRP2,SIRT1,SOX9,SRSF6,ST8SIA1,TBX2,TBX3,TGFA,TGFB2,TGFBR2,THBS1,VEGFC,VTCN1,WDR48,WNT4,ZFPM2
GO:BP	establishment of protein localization to organelle	GO:0072594	0.000101945	ANGPT1,AP2B1,APPL2,ARC,CACNG4,DNAJC15,DNM3,DRD1,GCC2,GOSR2,IPO7,IPO9,KPNA1,KPNA3,KPNA6,LAMP3,LRRC7,MAPK14,MED1,NF1,NUP35,NUP54,OPHN1,PEX13,PEX26,PEX5L,PPP3R1,PRKAA1,RAB3GAP2,RAB8B,RANBP6,SEC61A2,SEC62,SEC63,SH3GLB1,SMURF1,SPCS3,TIMM17A,TNPO1,TOMM40L,TPR,VPS37B,VTI1B,ZFYVE16
GO:BP	pallium development	GO:0021543	0.000104858	BTBD3,CCDC141,CCDC85C,CDON,DCX,DLX1,DMRTA2,DRD1,EPHA5,KIF3A,KIRREL3,NDE1,NEUROD1,NF1,NRP2,NTRK2,PAFAH1B1,PAX5,PEX13,PTEN,RELN,SEMA3A,SRF,TACC1
GO:BP	chordate embryonic development	GO:0043009	0.000110231	ACVR2A,ARHGAP35,AXIN2,BMPR2,COL2A1,DLX1,EYA1,FLVCR1,FZD1,FZD3,HOXD9,ID2,IGF1,KBTBD8,KDM2B,KIAA1217,KIF3A,KLHL12,LRP2,LRP6,MIB1,NF1,PAX5,PBX1,PKD2,PLXNA2,PTK7,RALA,RUNX2,SEC24B,SFRP2,SHROOM3,SIX4,SOX9,STK3,STK4,TBX18,TGFBR2,VANGL2,ZEB1
GO:BP	cellular homeostasis	GO:0019725	0.000125544	ADCY6,ANO1,ANXA7,APLNR,ATP2B2,ATP6V0A2,BCL2,CACNB2,CALB1,CASR,CFTR,CHMP2B,CMKLR1,CXORF21,DMXL1,DNAJC16,DRD1,EPHA5,ERP44,FAM155A,FAM155B,FGF23,GALR1,GPR55,GRIN2A,IREB2,ISCU,JPH1,KLF15,LPAR1,LPAR4,MYO5A,NMUR2,PDE4D,PKD2,PLCL1,PRDX6,PRKAA1,PRKCE,PTGER3,PTPRN2,RAF1,ROGDI,SH3BGRL3,SIRT1,SLC11A2,SLC24A3,SLC24A4,SLC30A7,SLC31A2,SLC4A4,SLC4A7,SLC8A1,SLC8A3,SLC9A2,SRF,SWAP70,TACR1,TAOK1,TMX3,TMX4,TPCN1,TR…
GO:BP	positive regulation of cell migration	GO:0030335	0.000130154	AMOTL1,ANGPT1,BCAS3,BCL2,BMPR2,CCL20,CMKLR1,CPNE3,CXCL12,DOCK5,DRD1,EGF,FGF18,GATA2,IGF1,ITGA6,MAP2K3,MAPK14,MOSPD2,MYLK,NUS1,ONECUT2,PDGFC,PDGFD,PPM1F,PRKCA,PRKCE,PTP4A1,RELN,RHOB,RHOJ,SEMA3A,SEMA3D,SEMA3G,SEMA6D,SEMA7A,SIRT1,SOX9,SWAP70,TGFB2,TGFBR2,TGFBR3,THBS1,VEGFC
GO:BP	regulation of cellular catabolic process	GO:0031329	0.000130882	AXIN2,BCL2,CNOT6L,DNAJB2,DNM1L,DRAM1,DRAM2,EGF,ERLEC1,EZR,FAM192A,FBXL2,FBXO22,FEZ1,FMR1,FOXF2,FURIN,FXR1,GRSF1,GSK3B,HNRNPU,IGF1,IRS1,LRPPRC,MCL1,MID2,MTMR9,MYLIP,OPHN1,PIKFYVE,POLDIP2,PRKAA1,PRR5L,PTEN,RAB39B,RAB3GAP2,RAD23B,RNF180,RNF19A,RYBP,SAMD4A,SESN3,SH3GLB1,SIRT1,SMURF1,SNX33,SPTLC2,SYNCRIP,TIMP3,TNRC6B,TP53INP1,TPCN1,TRIB1,UBE2K,UBQLN4,USP13,YTHDF2,ZER1
GO:BP	endocytosis	GO:0006897	0.000137947	AAK1,ABCA1,ANGPT1,ANKFY1,AP2B1,APPL2,ARC,CACNG4,CD5,CLTC,DAB2,DENND1B,DNM3,EGF,ELMO1,ENDOU,EPN2,EZR,FMR1,HIP1,ITSN1,LDLRAP1,LRP2,LRP6,LRRTM2,MIB1,MYH9,MYO6,NECAB2,NECAP1,NLGN4X,OPHN1,PPP3R1,PROM2,RAB31,RALBP1,RHOJ,SH3GL2,SNX10,SNX18,SNX33,SORT1,STEAP2,SYT11,SYT4,TBC1D5,THBS1,TLN2,TUB,WASL,WIPF3,XKR4
GO:BP	response to drug	GO:0042493	0.0001491	ADCY6,ATRX,BCL2,CFTR,CREB1,CYP2U1,DRD1,EPHA5,FBXO32,FZD1,FZD4,GABRA4,GALR1,GHR,GLRA2,GNRH1,GOT2,GPR37L1,GRIN2A,GRIN3A,HMP19,HTR1F,INHBA,JAG1,KAT7,KLF9,LRP2,MAPK14,NCOA1,PANX1,PDE8A,PPM1E,PPM1F,PPP1R12A,PPP2R2A,PRKAA1,PRKCE,PTPRM,RAB3B,RHOB,SFRP2,SIRT1,SLC17A6,SLC19A2,SLC1A2,SLC25A15,SLC25A38,SLC35F3,SLC38A3,SLC7A1,SLC7A2,SLC7A3,SOX9,STK24,SYT11,SYT13,SYT15,SYT4,SYT9,TGFB2,TGFBR2,THBS1
GO:BP	positive regulation of cell motility	GO:2000147	0.000149106	AMOTL1,ANGPT1,BCAS3,BCL2,BMPR2,CCL20,CMKLR1,CPNE3,CXCL12,DOCK5,DRD1,EGF,FGF18,GATA2,IGF1,ITGA6,MAP2K3,MAPK14,MOSPD2,MYLK,NUS1,ONECUT2,PDGFC,PDGFD,PPM1F,PRKCA,PRKCE,PTP4A1,RELN,RHOB,RHOJ,SEMA3A,SEMA3D,SEMA3G,SEMA6D,SEMA7A,SIRT1,SOX9,SWAP70,TACR1,TGFB2,TGFBR2,TGFBR3,THBS1,VEGFC
GO:BP	positive regulation of intracellular signal transduction	GO:1902533	0.000174429	ANGPT1,BMPER,CCL20,CDON,DGKI,DLG5,EGF,ERBB4,F3,FGF18,FGF19,FGF23,FZD4,GHR,GPR37L1,GPR55,IGF1,ITSN1,KL,KRAS,LMCD1,LPAR1,LPAR4,LRP2,LRRK1,MAP2K3,MAP2K4,MAP2K6,MAP3K13,MAP4K3,MCL1,MID1,MID2,MMD2,NECAB2,NFAT5,NTRK2,PDE5A,PDE8A,PDGFC,PDGFD,PELI2,PKD2,PLAGL2,PRKCE,PRR5L,PTEN,RAF1,RAPGEF2,RASSF2,RELN,RICTOR,SEMA7A,SIK3,SIRT1,SOX9,SPRED2,STK3,TAOK1,TGFA,TGFB2,THBS1,TNFSF15,TRAF5,TRAF6,VANGL2,WNT7B,XDH
GO:BP	regulation of protein serine/threonine kinase activity	GO:0071900	0.000211786	BCCIP,CCND2,CCNF,CCNI,CCNJ,CCNL1,CCNT2,CDK12,DBF4,DUSP7,EGF,FGF18,FZD4,GHR,HMGCR,IGF1,IQGAP1,KAT2B,LPAR1,LRP6,MAP2K3,MAP2K4,MAP2K6,MAP3K13,MAP4K3,NF1,PARP8,PDE5A,PDGFC,PDGFD,PKD2,PRKAR1A,PTEN,PTPRJ,RAF1,RAPGEF2,SFRP2,SH2B3,SIRT1,SPRED2,STK38,TAOK1,TGFA,THBS1,TRIB1,VANGL2
GO:BP	peptidyl-serine modification	GO:0018209	0.000220004	ANGPT1,BCL2,CDK1,CSNK1G1,DRD1,DYRK2,EGFLAM,GALNT1,GALNT2,GPD1L,GSK3B,MAP3K13,MAPK14,PAK2,PDE4D,PFN2,PLCL1,PPM1F,PRKAA1,PRKCA,PRKCE,RAF1,RASSF2,RICTOR,SFRP2,SMG1,STK32B,STK38,STK4,TGFBR2,TLK1,TLK2,TNKS,UHMK1,VRK2
GO:BP	regulation of exocytosis	GO:0017157	0.000234363	ADCY1,AP1G1,CACNB2,CADPS,CFTR,DGKI,DRD1,GRIN3A,NAPB,PFN2,RAB33B,RAB3B,RAB8B,RALA,RAP1A,RIMS1,RIMS3,STAM,STXBP5,STXBP5L,SYT11,SYT13,SYT15,SYT4,SYT9,VPS4B
GO:BP	positive regulation of cell death	GO:0010942	0.000235197	APC,AXIN2,CSRNP3,CTSC,CYLD,DCUN1D3,E2F3,EGLN3,EIF2S1,F3,GRIN2A,GSK3B,HIP1,INHBA,ITGA6,JMY,KLF11,MAP2K4,MCL1,NCOA1,NECAB2,NEUROD1,NF1,NGFR,PAK2,PLAGL2,PPM1F,PTEN,RAPGEF2,RASSF2,RHOB,RYBP,SFRP2,SH3GLB1,SIRT1,ST18,STK3,STK4,TGFB2,THBS1,TIMP3,TNFAIP8,TNFSF15,TP53BP2,UNC13B,UNC5C,XDH
GO:BP	proteolysis involved in cellular protein catabolic process	GO:0051603	0.000261621	CCNF,CTSB,CTSC,CTSO,CTSS,CUL3,CUL4B,CUL5,CYLD,DNAJB2,EDEM3,EGF,ENC1,ERLEC1,FAM192A,FBXL17,FBXL2,FBXL7,FBXO22,FBXO8,FOXF2,GSK3B,ITCH,MYLIP,OPHN1,OTUD7B,PCNP,POMT2,PSMD12,PTEN,RAD23B,RBBP6,RMND5A,RNF180,RNF19A,RNF213,RNF216,RYBP,SEL1L,SIAH2,SIRT1,SMURF1,SOCS6,SPSB1,TRIB1,TRIM2,UBE2D3,UBE2K,UBQLN1,UBQLN4,UBXN2B,UCHL5,USP12,USP13,USP22,USP28,USP30,USP31,USP32,USP37,USP45,VPS37B,VPS4B,WWP2,ZER1
GO:BP	anion transport	GO:0006820	0.000267569	ABCA1,ABCC4,ABCD3,ANO1,ANO3,ANO5,ATP10A,ATP10B,ATP10D,ATP8A1,CFTR,CLCN5,FABP4,FGF23,GABRA4,GABRB2,GABRG2,GLRA2,GLTP,GOT2,LRP2,LRRC8B,NF1,NMUR2,PLA2G10,SLC16A1,SLC16A10,SLC16A2,SLC17A6,SLC1A2,SLC23A2,SLC24A3,SLC24A4,SLC25A15,SLC25A38,SLC26A4,SLC26A7,SLC26A9,SLC35A1,SLC35B3,SLC35D1,SLC38A1,SLC38A2,SLC38A3,SLC4A4,SLC4A7,SLC5A12,SLC6A1,SLC7A1,SLC7A2,SLC7A3,SLC9A2,SYT4,THBS1,TRPC4,XKR4,XPR1
GO:BP	regulation of axonogenesis	GO:0050770	0.000285207	ARHGAP35,BMPR2,CHN1,DPYSL2,DSCAM,IFRD1,KIF13B,LRP4,MACF1,MAP3K13,MAP6,NIN,NTRK2,PLXNA2,PLXNA4,PLXNC1,PTEN,SEMA3A,SEMA3D,SEMA3G,SEMA6D,SEMA7A,SRF,TBR1,TNR,WNT3
GO:BP	lipid metabolic process	GO:0006629	0.000300459	AACS,ABCA1,ABCD3,ACOX3,AGPAT5,ALG2,APPL2,ATG14,CDS1,CERK,CERS2,CFTR,CREB1,CYP46A1,DGKG,DGKI,DHCR24,DHRS3,DNAJC15,EGR1,ELOVL4,ELOVL5,ENPP6,ETFA,FAM126A,FGF19,FGF23,GK5,GPAM,GPAT2,GPCPD1,GPLD1,HMGCR,HPGDS,ID2,IMPAD1,INSIG2,IRS1,ITGB8,LACTB,LIAS,LPGAT1,MAPK14,MED1,MID1IP1,MLYCD,MPPE1,MTMR9,MYO5A,NEU3,NKX2-3,NR1D2,NUS1,OCRL,PCYT1B,PDE3B,PDSS2,PEX13,PGAP1,PI4K2A,PIK3R1,PIKFYVE,PLA2G10,PLAGL2,PLCL1,PLC…
GO:BP	inorganic cation transmembrane transport	GO:0098662	0.000308311	APLNR,ATP2B2,ATP2C1,ATP5F1,ATP6V0A2,ATP6V1B2,ATP6V1C1,ATP6V1C2,CACHD1,CACNA2D2,CACNB2,CACNG4,CATSPER2,CLCN5,COX10,DRD1,FAM155A,FAM155B,GPD1L,GRIN2A,GRIN3A,JPH1,KCNA4,KCNC1,KCNC4,KCND2,KCNE4,KCNH1,KCNJ2,KCNK10,KCNK2,KCNN3,KCNQ3,KCNQ4,KCNS1,KCNT2,KCNV1,MYO5A,NETO2,NIPA2,ORAI2,PANX1,PDE4D,PKD2,PLCL1,PRKCE,SCN2A,SCN3A,SCN3B,SCN4B,SCN8A,SESTD1,SLC11A2,SLC24A3,SLC24A4,SLC2A12,SLC31A2,SLC39A11,SLC8A1,SL…
GO:BP	positive regulation of organelle organization	GO:0010638	0.000312491	AP1AR,ARHGAP35,ARPC4,ATRX,AUTS2,BAIAP2L1,BCAS3,CDC42EP3,CNOT6L,CUL3,DDHD1,EGF,FMN1,FMR1,G3BP2,GMFB,GSK3B,HNRNPU,IGF1,JMY,KAT7,KIRREL,LPAR1,NEK7,NIN,PAN3,PFN2,PPHLN1,PPM1E,PPM1F,PRKAA1,PRKCE,RAB3GAP2,RICTOR,SH3GLB1,SIRT1,SMURF1,SPAST,STX18,SWAP70,SYNPO2,SYT9,TGFBR2,TNKS,TPR,UBXN2B,VPS4B,WASL,WNT4
GO:BP	muscle organ development	GO:0007517	0.000321638	BCL2,CDON,CENPF,CREB1,DMRTA2,EGR1,EPHB1,ERBB4,FBXO22,FXR1,FZD1,GPCPD1,HLF,HOXD9,IGF1,KIAA1161,LEMD2,LRP2,MAFF,MAPK14,MED1,MYLK,NF1,NR1D2,PAX5,PRKAA1,PTEN,SGCB,SIX4,SLC23A2,SOX6,TBX2,VANGL2,VAX1,WNT4,ZFPM2
GO:BP	chemical homeostasis	GO:0048878	0.000340712	ABCA1,ACOX3,ADCY6,ADIPOR2,ANO1,ANXA7,APLNR,APPL2,ATP2B2,ATP6V0A2,BCL2,CACNB2,CALB1,CASR,CFTR,CMKLR1,CXORF21,DMXL1,DRD1,EDNRB,EPHA5,FABP4,FAM155A,FAM155B,FGF23,GALR1,GJA5,GLS,GPD1L,GPR55,GRIN2A,IREB2,ISCU,JPH1,KL,KLF15,LDLRAP1,LPAR1,LPAR4,MYLIP,MYO5A,NEUROD1,NMUR2,NR1D2,NUS1,PDE4D,PKD2,PLCL1,PRKAA1,PRKCE,PTGER3,PTPRN2,RAF1,ROGDI,SEC24A,SGCD,SIRT1,SLC11A2,SLC16A1,SLC24A3,SLC24A4,SLC30A7,SLC31A2,SLC…
GO:BP	heart morphogenesis	GO:0003007	0.000365171	ARID2,AXIN2,BMPR2,COL2A1,EYA1,FZD1,GATA5,GJA5,ID2,JAG1,KIF3A,LEMD2,LRP2,MED1,MGA,MIB1,NPY1R,NRP2,PARVA,PKD2,RUNX2,SEC24B,SFRP2,SOX9,SRF,TBR1,TBX2,TBX3,TGFB2,TGFBR2,TGFBR3,VANGL2,ZFPM2
GO:BP	positive regulation of cell projection organization	GO:0031346	0.000365171	ARHGAP35,BCAS3,BMPR2,CBFA2T2,CDC42EP3,DLG5,DSCAM,FZD4,ITGA6,LRRC7,MACF1,MAP3K13,MAP6,MAPK4,NCKIPSD,NIN,NTRK2,PAFAH1B1,PLXNA2,PLXNA4,PLXNC1,PROM2,PTK7,RALA,RELN,SEMA7A,SMURF1,SRF,SS18L1,SYT4,TWF1,TXLNB,WNT3
GO:BP	exocytosis	GO:0006887	0.000369294	ADCY1,AP1G1,CACNB2,CADPS,CFTR,CPLX2,DGKI,DRD1,EXOC3L4,GRIN3A,MICAL3,MYH9,MYO5A,NAPB,PFN2,RAB11FIP1,RAB31,RAB33B,RAB3B,RAB8B,RALA,RAP1A,RIMS1,RIMS3,SCAMP1,STAM,STEAP2,STXBP5,STXBP5L,SYT11,SYT13,SYT15,SYT4,SYT9,UNC13B,VPS4B
GO:BP	inner ear morphogenesis	GO:0042472	0.000378277	COL2A1,EYA1,FZD3,GATA2,IGF1,INSIG2,KCNQ4,LRIG1,LRIG3,PCDH15,PTK7,SEC24B,SIX4,SOBP,SOX21,SOX9,TSHR,VANGL2,ZEB1
GO:BP	developmental cell growth	GO:0048588	0.00038155	BMPR2,DCX,DPYSL2,DSCAM,ID2,IFRD1,IGF1,IQGAP1,MACF1,MAP3K13,NIN,NRP2,NTRK2,PLXNA4,SEMA3A,SEMA3D,SEMA3G,SEMA6D,SEMA7A,SMURF1,SOX9,SRF,SYT4,TGFBR2,TNR,VCL,WNT3
GO:BP	negative regulation of intracellular signal transduction	GO:1902532	0.000413005	APLNR,ARHGAP35,ARRDC3,ASH1L,BCL2,CD2AP,CUL3,CYLD,DEPTOR,DLG5,DUSP7,EZR,GPD1L,HMGCR,ITCH,LEMD2,MAPKBP1,MCL1,MGRN1,NF1,NONO,NOV,OTUD7B,PAFAH1B1,PDE11A,PDE3B,PDE4D,PDZD3,PKD2,PPM1A,PRKAA1,PTEN,PTPRJ,RASSF2,SESN3,SFRP2,SH2B3,SIRT1,SPRED2,STK38,THBS1,TIMP3,TNIP1,TXNDC12,WWC2,XDH
GO:BP	positive regulation of apoptotic process	GO:0043065	0.000418184	APC,CSRNP3,CTSC,CYLD,DCUN1D3,E2F3,EGLN3,F3,GRIN2A,GSK3B,HIP1,INHBA,ITGA6,JMY,KLF11,MAP2K4,MCL1,NCOA1,NECAB2,NEUROD1,NF1,NGFR,PAK2,PLAGL2,PPM1F,PTEN,RAPGEF2,RASSF2,RHOB,RYBP,SFRP2,SH3GLB1,SIRT1,ST18,STK3,STK4,TGFB2,THBS1,TIMP3,TNFAIP8,TNFSF15,TP53BP2,UNC13B,UNC5C,XDH
GO:BP	cellular response to BMP stimulus	GO:0071773	0.000419041	ACVR2A,ACVRL1,BMPER,BMPR2,CHRD,COL2A1,DLX1,EGR1,FBN1,FZD1,GATA5,GDF2,ID2,LEMD2,LRP2,PPM1A,RBPMS2,RGMB,RUNX2,SFRP2,SMAD5,SMURF1,SOX9,TGFB2,TRIM33,VWC2L
GO:BP	negative regulation of transcription by RNA polymerase II	GO:0000122	0.000426979	ARHGAP35,ATRX,ATXN1,ATXN1L,BCOR,BEND3,CBFA2T2,CBX7,CDC73,CUL3,CUX1,DLX1,E2F3,E2F5,E2F8,EDNRB,EGR1,ELK4,EZR,FRK,GATA2,GLIS2,HIF1AN,HNRNPU,HOXD9,ID2,KDM1B,KDM2B,KDM5A,KLF11,LMCD1,MDM4,MECP2,MED1,MGA,MTF1,NR1D2,OTUD7B,PAX5,PPARA,PURG,RCOR1,RREB1,RYBP,SAP130,SIM2,SIRT1,SMAD5,SMARCC2,SOX21,SOX6,SOX9,SRF,TBR1,TBX18,TBX2,TBX3,THRB,TPR,VAX1,VRTN,WWC2,WWP2,ZBTB2,ZEB1,ZFPM2,ZHX3
GO:BP	mesenchymal cell differentiation	GO:0048762	0.000436627	AXIN2,BCL2,DLG5,EDNRA,EDNRB,ERBB4,FGF19,GATA5,ID2,JAG1,KBTBD8,KLHL12,LRP6,NRP2,PHLDB2,PPP3R1,PTEN,RUNX2,SEMA3A,SEMA3D,SEMA3G,SEMA6D,SEMA7A,SFRP2,SOX9,TGFB2,TGFBR2,TGFBR3,WNT10A,WNT4
GO:BP	regulation of epithelial cell migration	GO:0010632	0.000457846	AMOTL1,ANGPT1,BCAS3,BMPER,BMPR2,DOCK5,FGF18,GATA2,GDF2,MAP2K3,NF1,NUS1,PFN2,PPM1F,PRKCA,PRKCE,PTEN,PTPRM,RHOB,RHOJ,SEMA3A,SIRT1,SOX9,TGFB2,TGFBR2,THBS1,VASH1
GO:BP	positive regulation of programmed cell death	GO:0043068	0.000467239	APC,CSRNP3,CTSC,CYLD,DCUN1D3,E2F3,EGLN3,F3,GRIN2A,GSK3B,HIP1,INHBA,ITGA6,JMY,KLF11,MAP2K4,MCL1,NCOA1,NECAB2,NEUROD1,NF1,NGFR,PAK2,PLAGL2,PPM1F,PTEN,RAPGEF2,RASSF2,RHOB,RYBP,SFRP2,SH3GLB1,SIRT1,ST18,STK3,STK4,TGFB2,THBS1,TIMP3,TNFAIP8,TNFSF15,TP53BP2,UNC13B,UNC5C,XDH
GO:BP	regulation of cell morphogenesis involved in differentiation	GO:0010769	0.000491324	AP1AR,ARHGAP35,BMPR2,CHN1,DOCK5,DPYSL2,DSCAM,IFRD1,KIF13B,LIMS1,LRP4,MACF1,MAP3K13,MAP6,NIN,NTRK2,PAFAH1B1,PLXNA2,PLXNA4,PLXNC1,PTEN,RAPGEF2,RELN,SEMA3A,SEMA3D,SEMA3G,SEMA6D,SEMA7A,SRF,SS18L1,TBR1,TNR,WNT3
GO:BP	response to BMP	GO:0071772	0.000505972	ACVR2A,ACVRL1,BMPER,BMPR2,CHRD,COL2A1,DLX1,EGR1,FBN1,FZD1,GATA5,GDF2,ID2,LEMD2,LRP2,PPM1A,RBPMS2,RGMB,RUNX2,SFRP2,SMAD5,SMURF1,SOX9,TGFB2,TRIM33,VWC2L
GO:BP	epithelial cell migration	GO:0010631	0.000513234	AMOT,AMOTL1,ANGPT1,BCAS3,BMPER,BMPR2,DOCK5,FGF18,GATA2,GDF2,MAP2K3,MYH9,NF1,NOV,NUS1,PFN2,PPM1F,PRKCA,PRKCE,PTEN,PTPRM,RHOB,RHOJ,SEMA3A,SIRT1,SOX9,SRF,TGFB2,TGFBR2,THBS1,VASH1
GO:BP	regulation of neurotransmitter secretion	GO:0046928	0.000543608	ADCY1,CACNB2,CPLX2,DGKI,DRD1,GRIN3A,KCNC4,MCTP2,NAPB,NF1,PFN2,RAP1A,RIMS1,RIMS3,SNCAIP,STXBP5L,SYT4,SYT9
GO:BP	outflow tract morphogenesis	GO:0003151	0.00055282	BMPR2,EYA1,FZD1,GJA5,ID2,JAG1,LRP2,NPY1R,NRP2,PARVA,SEC24B,SFRP2,TBX2,TBX3,TGFBR2,ZFPM2
GO:BP	epithelium migration	GO:0090132	0.000599329	AMOT,AMOTL1,ANGPT1,BCAS3,BMPER,BMPR2,DOCK5,FGF18,GATA2,GDF2,MAP2K3,MYH9,NF1,NOV,NUS1,PFN2,PPM1F,PRKCA,PRKCE,PTEN,PTPRM,RHOB,RHOJ,SEMA3A,SIRT1,SOX9,SRF,TGFB2,TGFBR2,THBS1,VASH1
GO:BP	negative regulation of neuron differentiation	GO:0045665	0.000609407	CRMP1,DLX1,EDNRB,GPR37L1,GSK3B,ID2,IFRD1,JAG1,KREMEN1,LPAR1,LRP4,MED1,MIB1,MYLIP,PBX1,PTEN,RAPGEF2,SEMA3A,SEMA3D,SEMA3G,SEMA6D,SEMA7A,SOX9,THRB,TNR,WNT3
GO:BP	cell cycle process	GO:0022402	0.00063014	ANK3,ANXA11,APC,ATRX,AXIN2,BCCIP,BCL2,BRE,CCND2,CCNF,CCNI,CCNJ,CDC27,CDC73,CDK1,CENPF,CHMP2B,CHMP7,CIT,CUL3,CUL4B,DBF4,DCUN1D3,DYNC1LI1,E2F8,EGF,ENSA,EZR,FBXL7,FOXN3,HNRNPU,HORMAD1,ID2,IGF1,INHBA,JMY,KAT2B,KIAA0430,KIF3A,KIF4A,KLF11,KLHL13,KLHL18,LCMT1,LLGL1,LLGL2,MAD2L1,MDM4,MED1,MSH3,MYH9,NDE1,NEUROD1,NIN,ORC3,PAFAH1B1,PARD6B,PBX1,PDS5A,PHF13,PKD2,PPP1R12A,PRC1,PRKCE,PTEN,RAB11FIP4,REEP3,RHOB,S…
GO:BP	cellular protein catabolic process	GO:0044257	0.000685224	CCNF,CTSB,CTSC,CTSO,CTSS,CUL3,CUL4B,CUL5,CYLD,DNAJB2,EDEM3,EGF,ENC1,ERLEC1,EZR,FAM192A,FBXL17,FBXL2,FBXL7,FBXO22,FBXO8,FOXF2,FURIN,GSK3B,ITCH,MYLIP,OPHN1,OTUD7B,PCNP,POMT2,PSMD12,PTEN,RAD23B,RBBP6,RMND5A,RNF180,RNF19A,RNF213,RNF216,RYBP,SEL1L,SIAH2,SIRT1,SMURF1,SOCS6,SPSB1,TRIB1,TRIM2,UBE2D3,UBE2K,UBQLN1,UBQLN4,UBXN2B,UCHL5,USP12,USP13,USP22,USP28,USP30,USP31,USP32,USP37,USP45,VPS37B,VPS4B,WWP2,Z…
GO:BP	peptidyl-serine phosphorylation	GO:0018105	0.00079024	ANGPT1,BCL2,CDK1,CSNK1G1,DRD1,DYRK2,GPD1L,GSK3B,MAP3K13,MAPK14,PAK2,PDE4D,PFN2,PLCL1,PPM1F,PRKAA1,PRKCA,PRKCE,RAF1,RASSF2,RICTOR,SFRP2,SMG1,STK32B,STK38,STK4,TGFBR2,TLK1,TLK2,TNKS,UHMK1,VRK2
GO:BP	tissue migration	GO:0090130	0.000813386	AMOT,AMOTL1,ANGPT1,BCAS3,BMPER,BMPR2,DOCK5,FGF18,GATA2,GDF2,MAP2K3,MYH9,NF1,NOV,NUS1,PFN2,PPM1F,PRKCA,PRKCE,PTEN,PTPRM,RHOB,RHOJ,SEMA3A,SIRT1,SOX9,SRF,TGFB2,TGFBR2,THBS1,VASH1
GO:BP	myeloid cell differentiation	GO:0030099	0.000828349	ACVR2A,CDC73,CLDN18,CREB1,CSF1,FBN1,FLVCR1,GATA2,ID2,INHBA,IREB2,JAG1,KLF10,L3MBTL3,LRRK1,MAPK14,MED1,MEIS2,MYH9,NF1,NKX2-3,PAFAH1B1,PKNOX1,RASSF2,RBP1,SH2B3,SIRT1,SLC25A38,SMAD5,SNX10,SOX6,SRF,TGFBR2,TRIB1
GO:BP	regulation of protein catabolic process	GO:0042176	0.000918132	APC,AZIN1,CUL4B,DNAJB2,EGF,ERLEC1,EZR,FAM192A,FBXO22,FOXF2,FURIN,GRIN2A,GSK3B,HMGCR,IGF1,ITCH,MAD2L1,MDM4,MYLIP,NSF,OPHN1,PTEN,RAD23B,RNF180,RNF19A,RYBP,SF3B3,SMURF1,SNX3,SNX33,SOX9,TIMP3,TIPARP,TRIB1,UBE2K,UBQLN4,USP13,WWP2,ZER1
GO:BP	vacuolar transport	GO:0007034	0.000955256	AKTIP,ANKFY1,AP1G1,ATG14,CACNG4,CHMP2B,CHMP7,GCC2,GOSR2,HOOK3,MGRN1,NDFIP2,RHOB,SMURF1,SNX27,TMEM106B,VPS37B,VPS39,VPS4B,VPS53,VTI1B,ZFYVE16
GO:BP	protein-containing complex subunit organization	GO:0043933	0.00103949	ABCA1,ACPP,ANGPT1,AP1AR,APC,APPL2,ARC,ARFGEF1,ARID2,ARPC4,ATG14,ATL2,ATRX,BAIAP2L1,BEND3,CADPS,CAMSAP1,CDC42EP3,CDC73,CELF1,CELF2,CFL2,CLTC,CNOT6L,COL2A1,COPS7B,COX10,CRTC2,CRYZ,CUL3,CYLD,DICER1,DLG5,DNAI1,DNAJC15,EIF2S1,EIF5,ETF1,FBLIM1,FCHSD1,FMN1,G3BP2,GABARAPL1,GLS,GMFB,GTF2H5,HINT3,HIP1,HMGCR,HMP19,JMY,KCNA4,KCNC1,KCNC4,KCND2,KCNJ2,KCNS1,KCNV1,KCTD1,KCTD12,KCTD4,KCTD9,KIAA0907,KIRREL,KLHL12,…
GO:BP	regulation of system process	GO:0044057	0.00104783	ACPP,ADRB1,BMPR2,CACNB2,CACNG4,CTSC,DOCK5,FBXO32,FMR1,GALR1,GATA5,GHR,GJA5,GJC1,GLS,GNRH1,GPD1L,IGF1,INHBA,KCNE4,KCNJ2,LMCD1,NEUROD1,NR3C2,PDE4D,PDE5A,PTEN,PTGER3,RELN,SCN3B,SCN4B,SEMA3A,SLC8A1,SLC8A3,SRF,TACR1,TGFB2,THRB,TNR,TWF1
GO:BP	negative regulation of cell adhesion	GO:0007162	0.00112979	ANGPT1,AP1AR,BCAS3,CD274,DLG5,DSCAM,FZD4,ITCH,JAG1,NF1,PDE3B,PDE5A,PLXNA2,PLXNA4,PLXNC1,PODXL,PPARA,PPM1F,PRKAR1A,PTEN,SH2B3,SOCS6,SOX9,SWAP70,TGFBR3,THBS1,TNR,VTCN1
GO:BP	neurotransmitter secretion	GO:0007269	0.0011819	ADCY1,CACNB2,CADPS,CPLX2,DGKI,DRD1,GRIN3A,KCNC4,MCTP2,NAPB,NF1,PDZD11,PFN2,PTPRN2,RAP1A,RIMS1,RIMS3,SNCAIP,STXBP5L,SYT4,SYT9,UNC13B
GO:BP	signal release from synapse	GO:0099643	0.0011819	ADCY1,CACNB2,CADPS,CPLX2,DGKI,DRD1,GRIN3A,KCNC4,MCTP2,NAPB,NF1,PDZD11,PFN2,PTPRN2,RAP1A,RIMS1,RIMS3,SNCAIP,STXBP5L,SYT4,SYT9,UNC13B
GO:BP	renal system development	GO:0072001	0.00121956	ANGPT1,BCL2,BMPER,C1GALT1,CALB1,CENPF,DLG5,EYA1,FMN1,GDF11,HS2ST1,ID2,IL6R,ITGA6,JAG1,KIF3A,KIRREL3,KLF15,LMX1B,LRP4,NF1,PBX1,PKD2,SIM1,SIX4,SMAD5,SOX9,TBX18,TGFBR3,TIPARP,VANGL2,WNT4
GO:BP	muscle system process	GO:0003012	0.00124619	BDKRB2,CACNB2,CALD1,CATSPER2,DOCK5,DRD1,EDNRA,EDNRB,FBXO32,GATA5,GHR,GJA5,GPD1L,IGF1,KCNE4,KCNJ2,KLF15,LMCD1,MAP2K3,MAP2K6,MYLK,PDE4D,PDE5A,PTGER3,SCN3B,SCN4B,SGCD,SLC8A3,SMAD5,SRF,SYNM,TACR1,TMOD1,TWF1
GO:BP	regulation of animal organ morphogenesis	GO:2000027	0.00128513	BCL2,BCOR,BMPR2,ETV5,EYA1,FZD1,FZD3,GATA5,MED1,PAX9,PTK7,RSPO2,RUNX2,SEC24B,SFRP2,SIX4,SOX9,SRSF6,TBX2,TGFBR2,THRB,VANGL2,WNT10A,WNT4
GO:BP	inner ear development	GO:0048839	0.00130428	BMPER,CCM2,COL2A1,EYA1,FZD3,GABRB2,GATA2,IGF1,INSIG2,JAG1,KCNQ4,KIF3A,LRIG1,LRIG3,NEUROD1,PAFAH1B1,PCDH15,PTK7,SEC24B,SIX4,SOBP,SOX21,SOX9,TRIP11,TSHR,VANGL2,ZEB1
GO:BP	endosomal transport	GO:0016197	0.00132934	ABCA1,ANKFY1,ANKRD50,BET1L,CHMP2B,DENND1B,GCC2,GOSR2,HMP19,LRRC7,PIKFYVE,RAB11FIP4,RAB14,RAB9B,SNX18,SNX27,SNX33,TBC1D5,TMEM87B,TRAPPC10,VPS37B,VPS39,VPS4B,VPS53,VTI1A,VTI1B,ZFYVE16,ZFYVE9
GO:BP	regulation of transmembrane transport	GO:0034762	0.00143549	APLNR,APPL2,ARC,AZIN1,BCL2,CACNB2,CACNG4,CATSPER2,CFTR,DRD1,EDNRA,FGF19,GJA5,GPD1L,IGF1,IRS1,KCNA4,KCNC1,KCNC4,KCND2,KCNE4,KCNH1,KCNJ2,KCNS1,KCNV1,KLF15,MAPK14,MYO5A,NETO2,PDE4D,PKD2,PRKCE,RELN,SCN2A,SCN3A,SCN3B,SCN4B,SCN8A,SESTD1,SLC1A2,THBS1,WWP2,YES1
GO:BP	regulation of actin filament-based process	GO:0032970	0.00164371	AP1AR,ARFGEF1,ARHGAP35,ARPC4,BAIAP2L1,BCAS3,CCDC88A,CD2AP,CDC42EP3,EFNA5,EPHA5,FCHSD1,FMN1,GJA5,GMFB,JMY,KIRREL,LPAR1,MYH9,PDE4D,PFN2,PLEKHH2,PPM1E,PPM1F,PRKCE,RHOB,RHOJ,RICTOR,RND3,SWAP70,SYNPO2,TGFBR2,TMEFF2,TMOD1,TWF1,VANGL2,WASL,WNT4
GO:BP	ubiquitin-dependent protein catabolic process	GO:0006511	0.00170325	CCNF,CUL3,CUL4B,CUL5,CYLD,DNAJB2,EDEM3,EGF,ERLEC1,FBXL17,FBXL2,FBXL7,FBXO22,FBXO8,FOXF2,GSK3B,ITCH,MYLIP,OTUD7B,PCNP,PSMD12,PTEN,RAD23B,RBBP6,RMND5A,RNF180,RNF19A,RNF213,RNF216,RYBP,SEL1L,SIAH2,SIRT1,SMURF1,SPSB1,TRIB1,TRIM2,UBE2D3,UBE2K,UBQLN1,UBQLN4,UBXN2B,UCHL5,USP12,USP13,USP22,USP28,USP30,USP31,USP32,USP37,USP45,VPS37B,VPS4B,WWP2,ZER1
GO:BP	cognition	GO:0050890	0.00183011	ADCY1,ARC,ATXN1L,CALB1,CCND2,CHMP2B,CREB1,DGKI,DRD1,EIF4EBP2,GMFB,GRIN2A,HMGCR,KRAS,MEIS2,NF1,NTRK2,PAFAH1B1,PTCHD1,PTEN,RELN,SHC3,SLC8A3,SOBP,SRF,SYT4,TBR1,TNR
GO:BP	microtubule cytoskeleton organization	GO:0000226	0.00183399	APC,ATRX,BCAS3,BCCIP,CAMSAP1,CCDC88A,CCNF,CEP350,CHMP2B,CRMP1,CYLD,DCX,DNAI1,DYNC1LI1,DYNC1LI2,EML1,EZR,GCC2,GSK3B,HNRNPU,HOOK3,KAT2B,KATNAL1,KIF3A,KIF4A,LLGL1,LLGL2,MAD2L1,MAP6,MAP7D3,MID1IP1,MYH9,NAV1,NCKAP5,NDE1,NIN,PAFAH1B1,PARD3B,PARD6B,PHLDB1,PHLDB2,PPP1R12A,PRC1,PRKAA1,SIK3,SLC16A1,SPAST,SSX2IP,STMN4,TACC1,TAOK1,TNKS,TPR,UBXN2B,VPS4B
GO:BP	ear development	GO:0043583	0.00214142	BCL2,BMPER,CCM2,COL2A1,EYA1,FZD3,GABRB2,GATA2,IGF1,INSIG2,JAG1,KCNQ4,KIF3A,LRIG1,LRIG3,NEUROD1,PAFAH1B1,PCDH15,PTK7,SEC24B,SIX4,SOBP,SOX21,SOX9,TRIP11,TSHR,VANGL2,ZEB1
GO:BP	ear morphogenesis	GO:0042471	0.00226092	COL2A1,EYA1,FZD3,GATA2,IGF1,INSIG2,KCNQ4,LRIG1,LRIG3,PCDH15,PTK7,SEC24B,SIX4,SOBP,SOX21,SOX9,TSHR,VANGL2,ZEB1
GO:BP	second-messenger-mediated signaling	GO:0019932	0.00234223	ABCA1,ADCY6,ADCY7,ADCY9,ADRB1,APLNR,ARRDC3,CALM1,CCL20,CMKLR1,DRD1,EDNRB,EIF4EBP2,GRIN2A,IGF1,KSR2,LMCD1,MGRN1,MYO5A,NEUROD1,NFAT5,NMUR2,PDE11A,PDE3B,PDE4D,PDE5A,PDZD3,PKD2,PPP1R9A,PPP3CA,PPP3R1,PRKAA1,PRKAR1A,PTGER3,RAPGEF2,SGCD,SOX9,THBS1,TSHR
GO:BP	positive regulation of transferase activity	GO:0051347	0.00234871	ANGPT1,ARRDC3,ARRDC4,ATG14,CCNT2,DBF4,DCUN1D1,DCUN1D3,EGF,FGF18,FZD4,GHR,GPRC5B,IGF1,IQGAP1,ITSN1,LPAR1,MAP2K3,MAP2K4,MAP2K6,MAP3K1,MAP3K13,MAP4K3,MMD2,NEK7,PAK2,PARP8,PDE5A,PDGFC,PDGFD,PKD2,PTEN,RAF1,RAPGEF2,RASSF2,RELN,SH3GLB1,SIRT1,STK24,STK4,TAOK1,TGFA,TGFB2,TGFBR2,THBS1,TNFSF15,TNKS,TOM1L1,VANGL2,VAV2
GO:BP	positive regulation of MAPK cascade	GO:0043410	0.00250384	ANGPT1,BMPER,CCL20,CDON,EGF,ERBB4,FGF18,FGF19,FGF23,FZD4,GHR,GPR37L1,IGF1,KL,LPAR1,MAP2K3,MAP2K4,MAP2K6,MAP3K13,MAP4K3,MID1,NECAB2,NTRK2,PDE5A,PDE8A,PDGFC,PDGFD,PELI2,PRKCE,PTEN,RAF1,RAPGEF2,RASSF2,SEMA7A,STK3,TAOK1,TGFA,TGFB2,THBS1,VANGL2,WNT7B,XDH
GO:BP	stress-activated protein kinase signaling cascade	GO:0031098	0.00251379	CYLD,EPHB1,EZR,FGF19,FZD4,ITCH,KAT7,MAGI3,MAP2K3,MAP2K4,MAP3K13,MAPK10,MAPK14,MAPK9,MID1,NBR1,PAFAH1B1,RASSF2,SFRP2,SH3RF1,STK3,TAOK1,TGFB2,TRIB1,VANGL2,WNT7B,XDH
GO:BP	kidney development	GO:0001822	0.00273266	ANGPT1,BCL2,BMPER,C1GALT1,CALB1,CENPF,DLG5,EYA1,FMN1,GDF11,HS2ST1,ID2,IL6R,JAG1,KIF3A,KIRREL3,KLF15,LMX1B,LRP4,NF1,PBX1,PKD2,SIM1,SIX4,SMAD5,SOX9,TGFBR3,TIPARP,VANGL2,WNT4
GO:BP	regulation of neurotransmitter levels	GO:0001505	0.00279934	ADCY1,CACNB2,CADPS,CD47,CPLX2,DGKI,DRD1,ENPP6,GRIN2A,GRIN3A,KCNC4,MCTP2,NAPB,NF1,PDZD11,PFN2,PKD2,PTPRN2,RAB3B,RAP1A,RIMS1,RIMS3,RNF180,SLC1A2,SLC5A7,SLC7A2,SNCAIP,STXBP5L,SYT4,SYT9,TPH2,UNC13B
GO:BP	neural precursor cell proliferation	GO:0061351	0.00282326	APPL2,CDON,DMRTA2,EGF,EPHB1,FZD3,GATA2,GPR37L1,HOOK3,ID2,IGF1,KDM2B,KIF3A,LRP2,NDE1,NF1,ORC3,PAFAH1B1,RERE,SHCBP1,VAX1
GO:BP	organic anion transport	GO:0015711	0.00288886	ABCA1,ABCC4,ABCD3,ANO3,ATP10A,ATP10B,ATP10D,ATP8A1,CFTR,FABP4,GLTP,GOT2,LRP2,NF1,NMUR2,PLA2G10,SLC16A1,SLC16A10,SLC16A2,SLC17A6,SLC1A2,SLC23A2,SLC25A15,SLC25A38,SLC26A4,SLC26A7,SLC26A9,SLC35A1,SLC35B3,SLC35D1,SLC38A1,SLC38A2,SLC38A3,SLC4A4,SLC4A7,SLC5A12,SLC6A1,SLC7A1,SLC7A2,SLC7A3,SYT4,THBS1,TRPC4,XKR4
GO:BP	regulation of cell growth	GO:0001558	0.00296722	BCL2,BMPR2,CDC73,DCUN1D3,DPYSL2,DSCAM,GDF2,IFRD1,IGF1,INHBA,KDM2B,MACF1,MAP3K13,N6AMT1,NAIF1,NECAB2,NOV,NTRK2,PLXNA4,SEMA3A,SEMA3D,SEMA3G,SEMA6D,SEMA7A,SERTAD2,SFRP2,SIRT1,SMURF1,SRF,SYT4,TGFB2,TNR,WNT3
GO:BP	cellular chemical homeostasis	GO:0055082	0.00306435	ADCY6,ANO1,ANXA7,APLNR,ATP2B2,ATP6V0A2,BCL2,CACNB2,CALB1,CASR,CFTR,CMKLR1,CXORF21,DMXL1,DRD1,EPHA5,FAM155A,FAM155B,FGF23,GALR1,GPR55,GRIN2A,IREB2,ISCU,JPH1,KLF15,LPAR1,LPAR4,MYO5A,NMUR2,PDE4D,PKD2,PLCL1,PRKAA1,PRKCE,PTGER3,PTPRN2,RAF1,ROGDI,SIRT1,SLC11A2,SLC24A3,SLC24A4,SLC30A7,SLC31A2,SLC4A4,SLC4A7,SLC8A1,SLC8A3,SLC9A2,SWAP70,TACR1,TPCN1,TRPC4,TRPC6,UNC13B,XPR1
GO:BP	cell-cell adhesion	GO:0098609	0.00306435	BCL2,CD274,CD47,CD5,CDH11,CYLD,DCHS1,DLG5,DSCAM,EFNA5,EZR,FAT3,FBLIM1,GATA5,GLDN,GPC4,IGF1,ITCH,ITGA6,JAG1,KIRREL,KIRREL3,LIMS1,LPP,LRRC7,MAPK14,MYH9,NFAT5,NLGN4X,NOV,PARVA,PCDH10,PCDH11X,PCDH15,PCDH19,PDE5A,PODXL,PPARA,PPM1F,PRKAR1A,PRKCA,PTPRD,PTPRM,RAP2B,SH2B3,SOCS6,SOX9,SRF,SWAP70,TGFBR2,TGFBR3,TNIP1,TNR,UNC5D,VCL,VTCN1,WNT4
GO:BP	protein dephosphorylation	GO:0006470	0.00329768	BCL2,DUSP7,ENSA,EYA1,EYA4,FRMPD2,NUAK1,PHACTR2,PPM1A,PPM1E,PPM1F,PPP1CB,PPP1R12A,PPP1R14C,PPP1R15B,PPP2R2A,PPP2R5E,PPP3CA,PPP3R1,PPP4R4,PPP6R3,PTEN,PTP4A1,PTP4A2,PTPMT1,PTPN2,PTPN21,PTPN7,PTPRB,PTPRD,PTPRJ,PTPRM,PTPRN2,PTPRT,RNGTT,SSH2,SWAP70
GO:BP	modification-dependent protein catabolic process	GO:0019941	0.00332634	CCNF,CUL3,CUL4B,CUL5,CYLD,DNAJB2,EDEM3,EGF,ERLEC1,FBXL17,FBXL2,FBXL7,FBXO22,FBXO8,FOXF2,GSK3B,ITCH,MYLIP,OTUD7B,PCNP,PSMD12,PTEN,RAD23B,RBBP6,RMND5A,RNF180,RNF19A,RNF213,RNF216,RYBP,SEL1L,SIAH2,SIRT1,SMURF1,SPSB1,TRIB1,TRIM2,UBE2D3,UBE2K,UBQLN1,UBQLN4,UBXN2B,UCHL5,USP12,USP13,USP22,USP28,USP30,USP31,USP32,USP37,USP45,VPS37B,VPS4B,WWP2,ZER1
GO:BP	positive regulation of cellular component biogenesis	GO:0044089	0.00342987	ABCA1,AP1AR,ARHGAP35,ARPC4,BAIAP2L1,BCAS3,CDC42EP3,CNOT6L,DLG5,EPHB1,FMN1,G3BP2,GHR,GMFB,JMY,KIRREL,LPAR1,LRRTM2,NIN,PAN3,PFN2,PHLDB2,PPM1E,PPM1F,PRKCE,RAB3GAP2,RALA,RICTOR,SH3GLB1,SLITRK4,SOX9,SRF,STAM,STX18,SWAP70,SYNPO2,TGFBR2,TPR,VPS4B,WASL,WDR43,WNT4
GO:BP	limbic system development	GO:0021761	0.00346971	DCX,DLX1,DRD1,EPHA5,KIF3A,KIRREL3,NEUROD1,NF1,NRP2,PAFAH1B1,PTEN,RELN,SEMA3A,SRF,TBR1,TBX3
GO:BP	regulation of embryonic development	GO:0045995	0.00359253	AMOT,FZD1,FZD3,GATA2,ID2,IGF1,PAFAH1B1,PHLDB2,PTK7,RAB14,RBM19,SEC24B,SFRP2,SIX4,SOX9,STK3,STK4,TBX2,VANGL2,WNT4
GO:BP	camera-type eye development	GO:0043010	0.00361443	ARHGAP35,BCL2,BMPR2,CALB1,CDON,DCX,DLX1,DSCAM,EPHB1,FBN1,FOXF2,FZD4,GDF11,INHBA,JAG1,KDM2B,MED1,NEUROD1,NF1,NHS,PKNOX1,PTF1A,PTPRM,RHOJ,RORB,SOX9,SRF,TBX2,TGFBR2,THRB,TMOD1,TUB,VAX1,WNT7B,ZEB1
GO:BP	urogenital system development	GO:0001655	0.00398189	ANGPT1,BCL2,BMPER,C1GALT1,CALB1,CENPF,DLG5,EYA1,FMN1,GATA2,GDF11,HS2ST1,ID2,IL6R,ITGA6,JAG1,KIF3A,KIRREL3,KLF15,LMX1B,LRP4,NF1,PBX1,PKD2,PTEN,SIM1,SIX4,SMAD5,SOX9,TBX18,TGFBR3,TIPARP,VANGL2,WNT4
GO:BP	negative regulation of growth	GO:0045926	0.00399018	ADRB1,BCL2,BMPR2,DCUN1D3,GDF2,IFRD1,INHBA,NAIF1,NECAB2,NOV,PTEN,SEMA3A,SEMA3D,SEMA3G,SEMA6D,SEMA7A,SERTAD2,SFRP2,SIRT1,STK3,STK4,TGFB2,TNR,WNT3,WWC2
GO:BP	stress-activated MAPK cascade	GO:0051403	0.00404888	CYLD,EPHB1,EZR,FGF19,FZD4,ITCH,MAGI3,MAP2K3,MAP2K4,MAP3K13,MAPK10,MAPK14,MAPK9,MID1,NBR1,PAFAH1B1,RASSF2,SFRP2,SH3RF1,STK3,TAOK1,TGFB2,TRIB1,VANGL2,WNT7B,XDH
GO:BP	regulation of extrinsic apoptotic signaling pathway	GO:2001236	0.00424275	BCL2,COL2A1,CYLD,EYA1,EYA4,IGF1,INHBA,ITGA6,MCL1,NF1,PAK2,PTEN,RAF1,SFRP2,SH3RF1,SIAH2,STK3,STK4,THBS1,TIMP3,TMBIM1
GO:BP	immune system process	GO:0002376	0.00445622	ACVR2A,AGPAT5,ANGPT1,AP1G1,APPL2,ATXN1L,BCL2,C7,CADM1,CCL20,CD274,CD28,CD47,CD5,CDC73,CLDN18,CMKLR1,CMTM3,CREB1,CSF1,CTSC,CXCL12,CYLD,DLG5,EDNRB,EGR1,ELF1,ELMOD2,ENDOU,EZR,FAM105B,FBN1,FLVCR1,GALNT2,GATA2,ID2,IFNAR1,IGF1,IL13,INHBA,IPO7,IREB2,ITCH,ITGA6,JAG1,KIRREL3,KLF10,L3MBTL3,LRRK1,MAPK14,MED1,MEIS2,MFNG,MID2,MOSPD2,MSH3,MYH9,NF1,NKX2-3,NONO,NOV,OTUD7B,PADI2,PAFAH1B1,PBX1,PDE4D,PDE5A,PKNOX1,P…
GO:BP	regulation of hormone levels	GO:0010817	0.00456166	ADCY6,ANO1,CFTR,CREB1,CYP46A1,DHRS3,EGR1,ENSA,EPHA5,FURIN,FZD4,GALR1,GHR,GNRH1,IGF1,INHBA,IRS1,IYD,MED1,MYO5A,NEUROD1,NOV,NR3C2,PRKCA,PRKCE,PTPRN2,RAF1,RBP1,RDH12,SLC16A1,SLC16A10,SLC16A2,SLC5A7,STXBP5L,SYT9,TBX3,TIPARP,TTR,WNT4
GO:BP	eye development	GO:0001654	0.00462565	ARHGAP35,BCL2,BMPR2,CALB1,CDON,DCX,DLX1,DSCAM,EPHB1,FBN1,FOXF2,FZD4,GDF11,INHBA,JAG1,KDM2B,MED1,MEIS2,NEUROD1,NF1,NHS,PKNOX1,PTF1A,PTPRM,RHOJ,RORB,SOX9,SRF,TBX2,TGFB2,TGFBR2,TGFBR3,THRB,TMOD1,TUB,VAX1,WNT7B,ZEB1
GO:BP	regulation of protein secretion	GO:0050708	0.00474676	ADCY6,ANGPT1,ANO1,ARFIP1,CADM1,CD2AP,CFTR,ENSA,EPHA5,EZR,FRMD4A,GHR,GJA5,HMGCR,IGF1,IRS1,MAPK14,MAPKBP1,NOV,PANX1,PRKCE,SEC24A,SLC16A1,STXBP5L,SYT11,SYT4,SYT9,TGFB2,TGFBR2,UNC13B,VTCN1,WLS
GO:BP	neurotransmitter transport	GO:0006836	0.00506745	ADCY1,CACNB2,CADPS,CPLX2,DGKI,DRD1,GRIN3A,KCNC4,MCTP2,NAPB,NF1,PDZD11,PFN2,PTPRN2,RAB3B,RAP1A,RIMS1,RIMS3,SLC17A6,SLC1A2,SLC25A38,SLC5A7,SLC6A1,SNCAIP,STXBP5L,SYT4,SYT9,TRPC4,UNC13B
GO:BP	regulation of cellular response to stress	GO:0080135	0.00525828	AXIN2,BRE,CYLD,DEK,EFHD1,EPHB1,ERLEC1,EYA1,EYA4,EZR,FAM168A,FGF19,FMR1,FXR1,FZD1,FZD4,GPR37L1,ITCH,KREMEN1,MAGI3,MAP2K4,MAP3K13,MCL1,MID1,NBR1,NONO,NUAK1,PAFAH1B1,PDE8A,PTEN,RASSF2,RNF169,SFRP2,SH3RF1,SIRT1,SMG1,SPRED2,STK24,STK3,TAOK1,TBC1D24,TGFB2,TNR,TXNDC12,UBQLN4,USP13,VANGL2,VASH1,WNT7B,XDH
GO:BP	hemopoiesis	GO:0030097	0.00536173	ACVR2A,AGPAT5,ANGPT1,ATXN1L,BCL2,CDC73,CLDN18,CREB1,CSF1,CYLD,EGR1,FBN1,FLVCR1,GATA2,ID2,INHBA,IREB2,JAG1,KIRREL3,KLF10,L3MBTL3,LRRK1,MAPK14,MED1,MEIS2,MFNG,MYH9,NF1,NKX2-3,PAFAH1B1,PBX1,PKNOX1,PRRC2C,RASSF2,RBP1,ROGDI,RUNX1,RUNX2,SFRP2,SH2B3,SIRT1,SLC25A38,SLC8A3,SMAD5,SNX10,SOX6,SRF,STK3,STK4,TCF7,TGFBR2,TIPARP,TRIB1,TSHR,WNT4,YTHDF2,ZEB1
GO:BP	digestive system development	GO:0055123	0.00547376	BCL2,CBFA2T2,CLDN18,CLMP,EDNRB,FOXF2,GATA5,ID2,ITGA6,NKX2-3,PDGFC,RBPMS2,SFRP2,SOX9,TBX2,TGFB2,TGFBR3,VANGL2,WLS,YIPF6
GO:BP	epithelial cell differentiation	GO:0030855	0.00551105	ANXA7,ARHGEF26,ATRX,BCCIP,BCL2,BMPR2,CBFA2T2,CCM2,CDK1,CREB1,CTSB,DLG5,E2F8,EHF,EZR,FZD1,GATA5,GDF2,JAG1,KLF15,MAFF,MED1,NEUROD1,ONECUT2,OPHN1,PAFAH1B1,PCDH15,PGR,PPP3R1,PTK7,RAP2C,RAPGEF2,RILPL1,SEC24B,SHROOM3,SOX9,SRSF6,STK4,TBX3,THRB,TMOD1,TPP1,TST,WNT4,WNT7B,XDH,YIPF6,ZEB1
GO:BP	vesicle-mediated transport in synapse	GO:0099003	0.00555804	ADCY1,AP2B1,ARC,CACNB2,CADPS,CPLX2,DGKI,DNM3,DRD1,GRIN3A,ITSN1,NAPB,NLGN4X,OPHN1,PFN2,PPP3R1,PTEN,RAB3B,RAP1A,RIMS1,RIMS3,SLC17A6,STXBP5L,SYT4,SYT9,UNC13B
GO:BP	regulation of neurotransmitter transport	GO:0051588	0.00561767	ADCY1,CACNB2,CPLX2,DGKI,DRD1,GRIN3A,KCNC4,MCTP2,NAPB,NF1,PFN2,RAB3B,RAP1A,RIMS1,RIMS3,SNCAIP,STXBP5L,SYT4,SYT9
GO:BP	myeloid leukocyte differentiation	GO:0002573	0.00575497	CLDN18,CREB1,CSF1,FBN1,GATA2,ID2,IREB2,KLF10,L3MBTL3,LRRK1,MAPK14,MED1,MYH9,NF1,NKX2-3,PAFAH1B1,RASSF2,RBP1,SIRT1,SNX10,TGFBR2,TRIB1
GO:BP	visual system development	GO:0150063	0.00576638	ARHGAP35,BCL2,BMPR2,CALB1,CDON,DCX,DLX1,DSCAM,EPHB1,FBN1,FOXF2,FZD4,GDF11,INHBA,JAG1,KDM2B,MED1,MEIS2,NEUROD1,NF1,NHS,PKNOX1,PTF1A,PTPRM,RHOJ,RORB,SOX9,SRF,TBX2,TGFB2,TGFBR2,TGFBR3,THRB,TMOD1,TUB,VAX1,WNT7B,ZEB1
GO:BP	regulation of vasculature development	GO:1901342	0.00612581	AGGF1,AMOT,APLNR,ASB4,BMPER,F3,FGF18,GATA2,GDF2,IL6R,ISM1,ITGB8,NF1,NGFR,PDE3B,PRKCA,PTPRM,RHOB,RHOJ,SFRP2,SIRT1,TGFB2,TGFBR2,THBS1,VASH1,VEGFC,WNT4,XDH
GO:BP	muscle contraction	GO:0006936	0.00612581	BDKRB2,CACNB2,CALD1,CATSPER2,DOCK5,DRD1,EDNRA,EDNRB,GHR,GJA5,GPD1L,KCNE4,KCNJ2,MAP2K3,MAP2K6,MYLK,PDE4D,PDE5A,PTGER3,SCN3B,SCN4B,SGCD,SLC8A3,SMAD5,SRF,SYNM,TACR1,TMOD1
GO:BP	modification-dependent macromolecule catabolic process	GO:0043632	0.00633019	CCNF,CUL3,CUL4B,CUL5,CYLD,DNAJB2,EDEM3,EGF,ERLEC1,FBXL17,FBXL2,FBXL7,FBXO22,FBXO8,FOXF2,GSK3B,ITCH,MYLIP,OTUD7B,PCNP,PSMD12,PTEN,RAD23B,RBBP6,RMND5A,RNF180,RNF19A,RNF213,RNF216,RYBP,SEL1L,SIAH2,SIRT1,SMURF1,SPSB1,TRIB1,TRIM2,UBE2D3,UBE2K,UBQLN1,UBQLN4,UBXN2B,UCHL5,USP12,USP13,USP22,USP28,USP30,USP31,USP32,USP37,USP45,VPS37B,VPS4B,WWP2,ZER1
GO:BP	epithelial cell proliferation	GO:0050673	0.00655563	ACVR2A,APLNR,BMPER,BMPR2,CDC73,EHF,ESRP2,EYA1,F3,GATA2,GDF2,GHR,IGF1,KIF3A,KLF9,MED1,NF1,NGFR,NOV,PGR,PRKCA,PTEN,PTPRM,SFRP2,SIRT1,SIX4,SOX9,SRSF6,TGFA,TGFB2,THBS1,VASH1,VEGFC,WDR48,XDH
GO:BP	glycoprotein biosynthetic process	GO:0009101	0.00656634	ALG2,ARFGEF1,B3GALNT2,B3GNT5,BCL2,BMPR2,C1GALT1,DPY19L4,FUT4,FUT9,GALNT1,GALNT14,GALNT2,GALNT7,GFPT1,GXYLT1,HS2ST1,IGF1,MFNG,MGAT3,NDST1,NDST3,NECAB2,NUS1,OSTC,POMT2,ST3GAL1,ST3GAL5,ST6GALNAC6,ST8SIA1,ST8SIA4,TMTC1,TNIP1,TRIP11,VANGL2,WBSCR17
GO:BP	ion homeostasis	GO:0050801	0.00657995	ABCA1,ADCY6,ANXA7,APLNR,ATP2B2,ATP6V0A2,BCL2,CACNB2,CALB1,CASR,CFTR,CMKLR1,CXORF21,DMXL1,DRD1,EDNRB,FAM155A,FAM155B,FGF23,GALR1,GJA5,GLS,GPD1L,GPR55,GRIN2A,IREB2,ISCU,JPH1,KL,LPAR1,LPAR4,MYO5A,NMUR2,PDE4D,PKD2,PLCL1,PRKCE,PTGER3,ROGDI,SGCD,SIRT1,SLC11A2,SLC24A3,SLC24A4,SLC30A7,SLC31A2,SLC4A4,SLC4A7,SLC8A1,SLC8A3,SLC9A1,SLC9A2,SNX10,SWAP70,TACR1,TPCN1,TRPC4,TRPC6,XPR1
GO:BP	neuron projection extension	GO:1990138	0.00691767	BMPR2,DCX,DPYSL2,DSCAM,IFRD1,IQGAP1,MACF1,MAP3K13,NRP2,NTRK2,PLXNA4,SEMA3A,SEMA3D,SEMA3G,SEMA6D,SEMA7A,SMURF1,SRF,SYT4,TNR,VCL,WNT3
GO:BP	digestive tract development	GO:0048565	0.0069751	BCL2,CBFA2T2,CLDN18,CLMP,EDNRB,FOXF2,GATA5,ID2,ITGA6,NKX2-3,PDGFC,RBPMS2,SFRP2,SOX9,TBX2,TGFB2,TGFBR3,VANGL2,YIPF6
GO:BP	regulation of peptide secretion	GO:0002791	0.00717389	ADCY6,ANGPT1,ANO1,ARFIP1,CADM1,CD2AP,CFTR,ENSA,EPHA5,EZR,FRMD4A,GHR,GJA5,HMGCR,IGF1,IRS1,MAPK14,MAPKBP1,NOV,NR3C2,PANX1,PRKCE,SEC24A,SLC16A1,STXBP5L,SYT11,SYT4,SYT9,TGFB2,TGFBR2,UNC13B,VTCN1,WLS
GO:BP	muscle cell differentiation	GO:0042692	0.00717389	ALPK3,BCL2,CACNA2D2,CDON,EDNRB,FBXO22,HNRNPU,ID2,IFRD1,IGF1,KIAA1161,KRAS,MAPK14,MYH11,MYH9,NEBL,NOV,PRKAR1A,QKI,RBPMS2,SGCB,SGCD,SIRT1,SIX4,SLC23A2,SOX6,SOX9,SRF,TBX2,TBX3,TMOD1,WNT4,ZEB1
GO:BP	transmembrane receptor protein serine/threonine kinase signaling pathway	GO:0007178	0.00735361	ACVR1B,ACVR2A,ACVRL1,APPL2,BCL9L,BMPER,BMPR2,CHRD,DLX1,EGR1,FBN1,FZD1,GDF11,GDF2,INHBA,LEMD2,LRP2,MAPK14,NOV,ONECUT2,PPM1A,RBPMS2,RGMB,RUNX2,SFRP2,SIRT1,SMAD5,SMURF1,TGFB2,TGFBR2,TGFBR3,THBS1,TRIM33,VWC2L,ZEB1,ZFYVE9
GO:BP	regulation of actin cytoskeleton organization	GO:0032956	0.00736282	AP1AR,ARFGEF1,ARHGAP35,ARPC4,BAIAP2L1,BCAS3,CCDC88A,CD2AP,CDC42EP3,EFNA5,EPHA5,FCHSD1,FMN1,GMFB,JMY,KIRREL,LPAR1,PFN2,PLEKHH2,PPM1E,PPM1F,PRKCE,RHOB,RHOJ,RICTOR,RND3,SWAP70,SYNPO2,TGFBR2,TMEFF2,TMOD1,TWF1,VANGL2,WASL,WNT4
GO:BP	cardiac muscle tissue development	GO:0048738	0.00758678	ALPK3,ARID2,CREB1,ERBB4,GJA5,GJC1,HNRNPU,ID2,IGF1,LRP2,MAPK14,MED1,MYH11,NEBL,PRKAR1A,PTEN,SGCB,SGCD,SOX6,SRF,TBX2,TBX3,TGFB2,ZFPM2
GO:BP	learning or memory	GO:0007611	0.00765295	ADCY1,ARC,ATXN1L,CALB1,CCND2,CREB1,DGKI,DRD1,EIF4EBP2,GMFB,GRIN2A,HMGCR,KRAS,MEIS2,NF1,NTRK2,PAFAH1B1,PTEN,RELN,SHC3,SLC8A3,SRF,SYT4,TBR1,TNR
GO:BP	hormone transport	GO:0009914	0.00814966	ADCY6,ANO1,CFTR,CREB1,ENSA,EPHA5,FZD4,GALR1,GHR,GNRH1,IGF1,INHBA,IRS1,MYO5A,NEUROD1,NOV,NR3C2,PRKCA,PRKCE,PTPRN2,RAF1,SLC16A1,SLC16A10,SLC16A2,STXBP5L,SYT9,TBX3,TTR
GO:BP	hematopoietic or lymphoid organ development	GO:0048534	0.00824067	ACVR2A,AGPAT5,ANGPT1,ATXN1L,BCL2,CDC73,CLDN18,CREB1,CSF1,CYLD,EGR1,FBN1,FLVCR1,GATA2,ID2,INHBA,IREB2,JAG1,KIRREL3,KLF10,L3MBTL3,LRRK1,MAPK14,MED1,MEIS2,MFNG,MYH9,NF1,NKX2-3,PAFAH1B1,PBX1,PKNOX1,PRRC2C,RAF1,RASSF2,RBP1,ROGDI,RUNX1,RUNX2,SFRP2,SH2B3,SIRT1,SIX4,SLC25A38,SLC8A3,SMAD5,SNX10,SOX6,SRF,STK3,STK4,TCF7,TGFBR2,TIPARP,TRIB1,TSHR,WNT4,YTHDF2,ZEB1
GO:BP	negative regulation of protein modification process	GO:0031400	0.00842143	ANGPT1,ASH1L,ATG14,BCOR,CYLD,DUSP7,ENSA,EZR,FABP4,GPD1L,HMGCR,ITCH,KAT2B,KDM5A,KIRREL,KLF15,LEMD2,LRP6,LRRK1,MAD2L1,NF1,PAFAH1B1,PAX5,PDE4D,PHACTR2,PPM1E,PPM1F,PPP1R14C,PPP4R4,PRKAA1,PRKAR1A,PRKCE,PRR5L,PTEN,PTPRJ,RASSF2,SFRP2,SH2B3,SIRT1,SPRED2,STK38,SWAP70,TBC1D24,TIMP3,TNIP1,TRIB1,XDH
GO:BP	receptor metabolic process	GO:0043112	0.00872766	ANGPT1,AP1AR,AP2B1,ARC,ARFGEF2,CACNG4,DNM3,EGF,EZR,FMR1,FURIN,LDLRAP1,LRRTM2,MYLIP,NECAB2,NSF,OPHN1,PPARA,PPP3R1,RAB31,SEC24A,SMURF1,TBC1D5
GO:BP	organonitrogen compound biosynthetic process	GO:1901566	0.0087782	AARS2,ABCA1,ADCY1,ADCY6,ADCY7,ADCY9,ADSS,AK3,ALG2,ANGPT1,ARFGEF1,ATP5F1,AZIN1,B3GALNT2,B3GNT5,BCAT1,BCL2,BHMT,BMPR2,C1GALT1,C7,CDS1,CERS2,CHST6,CNOT6L,COX10,CPEB1,CPEB2,DPY19L4,EARS2,EGF,EGR1,EIF1AX,EIF2S1,EIF4E3,EIF4EBP2,EIF5,ELOVL4,ELOVL5,ETF1,FMR1,FURIN,FUT4,FUT9,FXR1,GALNT1,GALNT14,GALNT2,GALNT7,GCLM,GFPT1,GHR,GLS,GOT2,GPAM,GXYLT1,HARS,HHAT,HS2ST1,IGF1,INHBA,IREB2,KMO,LARP4,LRPPRC,MFNG,MGAT3,…
GO:BP	sensory system development	GO:0048880	0.00887313	ARHGAP35,BCL2,BMPR2,CALB1,CDON,DCX,DLX1,DSCAM,EPHB1,FBN1,FOXF2,FZD4,GDF11,INHBA,JAG1,KDM2B,MED1,MEIS2,NEUROD1,NF1,NHS,PKNOX1,PTF1A,PTPRM,RHOJ,RORB,SOX9,SRF,TBX2,TGFB2,TGFBR2,TGFBR3,THRB,TMOD1,TUB,VAX1,WNT7B,ZEB1
GO:BP	immune system development	GO:0002520	0.00887724	ACVR2A,AGPAT5,ANGPT1,ATXN1L,BCL2,CDC73,CLDN18,CREB1,CSF1,CYLD,EGR1,FBN1,FLVCR1,GATA2,ID2,INHBA,IREB2,ITCH,JAG1,KIRREL3,KLF10,L3MBTL3,LRRK1,MAPK14,MED1,MEIS2,MFNG,MSH3,MYH9,NF1,NKX2-3,PAFAH1B1,PBX1,PKNOX1,PRRC2C,RAF1,RASSF2,RBP1,ROGDI,RUNX1,RUNX2,SFRP2,SH2B3,SIRT1,SIX4,SLC25A38,SLC8A3,SMAD5,SNX10,SOX6,SRF,STK3,STK4,SWAP70,TCF7,TGFBR2,TIPARP,TRIB1,TSHR,WNT4,YTHDF2,ZEB1
GO:BP	dendrite development	GO:0016358	0.00895933	BTBD3,DCDC2,DCX,DLG5,DSCAM,EGFLAM,EPHB1,FMR1,GHR,GRIN3A,GSK3B,MAP6,MAPK4,MATN2,PAFAH1B1,PAK2,PTEN,RAPGEF2,RELN,RERE,SEMA3A,SS18L1,TMEFF2,TMEM106B,WASL
GO:BP	branching morphogenesis of an epithelial tube	GO:0048754	0.00920332	BCL2,DLG5,EDNRA,EGF,ESRP2,ETV5,EYA1,GDF2,KRAS,PBX1,PKD2,PPP3R1,RSPO2,SFRP2,SIX4,SOX9,SRF,STK4,TGFBR2,VANGL2,WNT4
GO:CC	cellular_component	GO:0005575	6.04104e-173	AAK1,AARS2,ABCA1,ABCA8,ABCC4,ABCD3,ABCD4,ABI2,ABLIM3,ACADSB,ACBD5,ACOX3,ACPP,ACVR1B,ACVR2A,ACVRL1,ADAM33,ADAMTS9,ADCY1,ADCY6,ADCY7,ADCY9,ADIPOR2,ADNP,ADRA2B,ADRB1,ADSS,AFF1,AFF2,AFF3,AGPAT5,AHI1,AK3,AKAP11,AKTIP,ALG2,ALPK3,AMOT,AMOTL1,ANGPT1,ANK3,ANKFY1,ANKRD22,ANKRD50,ANO1,ANO3,ANO5,ANP32A,ANXA11,ANXA7,AP1AR,AP1G1,AP2B1,APC,API5,APLNR,APOLD1,APPL2,AQP4,AQP9,ARC,ARFGEF1,ARFGEF2,ARFIP1,ARFIP2,ARHG…
GO:CC	cell	GO:0005623	5.03171e-149	AAK1,AARS2,ABCA1,ABCA8,ABCC4,ABCD3,ABCD4,ABI2,ABLIM3,ACADSB,ACBD5,ACOX3,ACPP,ACVR1B,ACVR2A,ACVRL1,ADAMTS9,ADCY1,ADCY6,ADCY7,ADCY9,ADIPOR2,ADNP,ADRB1,ADSS,AFF1,AFF2,AFF3,AGPAT5,AHI1,AK3,AKAP11,AKTIP,ALG2,ALPK3,AMOT,AMOTL1,ANGPT1,ANK3,ANKFY1,ANKRD50,ANO1,ANO5,ANP32A,ANXA11,ANXA7,AP1AR,AP1G1,AP2B1,APC,API5,APLNR,APPL2,AQP4,AQP9,ARC,ARFGEF1,ARFGEF2,ARFIP1,ARFIP2,ARHGAP26,ARHGAP35,ARID2,ARID5B,ARL8A,A…
GO:CC	cell part	GO:0044464	2.84983e-147	AAK1,AARS2,ABCA1,ABCA8,ABCC4,ABCD3,ABCD4,ABI2,ABLIM3,ACADSB,ACBD5,ACOX3,ACPP,ACVR1B,ACVR2A,ACVRL1,ADAMTS9,ADCY1,ADCY6,ADCY7,ADCY9,ADIPOR2,ADNP,ADRB1,ADSS,AFF1,AFF2,AFF3,AGPAT5,AHI1,AK3,AKAP11,AKTIP,ALG2,ALPK3,AMOT,AMOTL1,ANGPT1,ANK3,ANKFY1,ANO1,ANO5,ANP32A,ANXA11,ANXA7,AP1AR,AP1G1,AP2B1,APC,API5,APLNR,APPL2,AQP4,AQP9,ARC,ARFGEF1,ARFGEF2,ARFIP1,ARFIP2,ARHGAP26,ARHGAP35,ARID2,ARID5B,ARL8A,ARPC4,ARR…
GO:CC	intracellular	GO:0005622	1.63991e-102	AAK1,AARS2,ABCA1,ABCA8,ABCC4,ABCD3,ABCD4,ABLIM3,ACADSB,ACBD5,ACOX3,ACVR2A,ADAMTS9,ADCY1,ADCY6,ADNP,ADRB1,ADSS,AFF1,AFF2,AFF3,AGPAT5,AHI1,AK3,AKAP11,AKTIP,ALG2,ALPK3,AMOT,AMOTL1,ANKFY1,ANP32A,ANXA11,ANXA7,AP1AR,AP1G1,AP2B1,APC,API5,APPL2,AQP9,ARC,ARFGEF1,ARFGEF2,ARFIP1,ARFIP2,ARHGAP26,ARHGAP35,ARID2,ARID5B,ARL8A,ARPC4,ARRDC3,ARRDC4,ASB4,ASH1L,ATAD2,ATG14,ATG2B,ATL2,ATP10A,ATP10B,ATP10D,ATP5F1,ATP6…
GO:CC	intracellular part	GO:0044424	1.12994e-101	AAK1,AARS2,ABCA1,ABCA8,ABCC4,ABCD3,ABCD4,ABLIM3,ACADSB,ACBD5,ACOX3,ACVR2A,ADAMTS9,ADCY1,ADCY6,ADNP,ADRB1,ADSS,AFF1,AFF2,AFF3,AGPAT5,AHI1,AK3,AKAP11,AKTIP,ALG2,ALPK3,AMOT,AMOTL1,ANKFY1,ANP32A,ANXA11,ANXA7,AP1AR,AP1G1,AP2B1,APC,API5,APPL2,AQP9,ARC,ARFGEF1,ARFGEF2,ARFIP1,ARFIP2,ARHGAP26,ARHGAP35,ARID2,ARID5B,ARL8A,ARPC4,ARRDC3,ARRDC4,ASB4,ASH1L,ATAD2,ATG14,ATG2B,ATL2,ATP10A,ATP10B,ATP10D,ATP5F1,ATP6…
GO:CC	organelle	GO:0043226	2.33811e-81	AAK1,AARS2,ABCA1,ABCA8,ABCC4,ABCD3,ABCD4,ABLIM3,ACADSB,ACBD5,ACOX3,ACPP,ADAMTS9,ADCY1,ADCY6,ADNP,ADRB1,AFF1,AFF2,AFF3,AGPAT5,AHI1,AK3,AKAP11,AKTIP,ALG2,ALPK3,AMOT,AMOTL1,ANKFY1,ANO5,ANP32A,ANXA7,AP1AR,AP1G1,AP2B1,APC,API5,APPL2,AQP9,ARC,ARFGEF1,ARFGEF2,ARFIP1,ARFIP2,ARHGAP26,ARHGAP35,ARID2,ARID5B,ARL8A,ARPC4,ARRDC3,ARRDC4,ASH1L,ATAD2,ATG14,ATG2B,ATL2,ATP10A,ATP10B,ATP10D,ATP2B2,ATP5F1,ATP6V0A2,AT…
GO:CC	intracellular organelle	GO:0043229	1.32167e-77	AAK1,AARS2,ABCA1,ABCA8,ABCC4,ABCD3,ABCD4,ABLIM3,ACADSB,ACBD5,ACOX3,ADAMTS9,ADCY6,ADNP,ADRB1,AFF1,AFF2,AFF3,AGPAT5,AHI1,AK3,AKAP11,AKTIP,ALG2,ALPK3,AMOT,AMOTL1,ANKFY1,ANP32A,ANXA7,AP1AR,AP1G1,AP2B1,APC,API5,APPL2,AQP9,ARC,ARFGEF1,ARFGEF2,ARFIP1,ARFIP2,ARHGAP26,ARHGAP35,ARID2,ARID5B,ARL8A,ARPC4,ARRDC3,ARRDC4,ASH1L,ATAD2,ATG14,ATG2B,ATL2,ATP10A,ATP10B,ATP10D,ATP5F1,ATP6V0A2,ATP6V1B2,ATP6V1C1,ATP6V1C…
GO:CC	membrane-bounded organelle	GO:0043227	1.40028e-74	AAK1,AARS2,ABCA1,ABCA8,ABCC4,ABCD3,ABCD4,ACADSB,ACBD5,ACOX3,ACPP,ADAMTS9,ADNP,ADRB1,AFF1,AFF2,AFF3,AGPAT5,AK3,AKAP11,AKTIP,ALG2,ALPK3,AMOT,AMOTL1,ANKFY1,ANO5,ANP32A,ANXA7,AP1AR,AP1G1,AP2B1,APC,API5,APPL2,AQP9,ARC,ARFGEF1,ARFGEF2,ARFIP1,ARFIP2,ARID2,ARID5B,ARL8A,ARRDC3,ARRDC4,ASH1L,ATAD2,ATG14,ATG2B,ATL2,ATP10A,ATP10B,ATP10D,ATP5F1,ATP6V0A2,ATP6V1B2,ATP6V1C1,ATP6V1C2,ATP8A1,ATRX,ATXN1,ATXN1L,AXIN2…
GO:CC	cytoplasm	GO:0005737	7.90102e-72	AARS2,ABCA1,ABCC4,ABCD3,ABCD4,ACADSB,ACBD5,ACOX3,ACVR2A,ADAMTS9,ADCY1,ADRB1,ADSS,AFF3,AGPAT5,AK3,AKAP11,AKTIP,ALG2,AMOT,AMOTL1,ANKFY1,ANP32A,ANXA11,ANXA7,AP1AR,AP1G1,AP2B1,APC,API5,APPL2,ARC,ARFGEF1,ARFGEF2,ARFIP1,ARFIP2,ARHGAP26,ARHGAP35,ARL8A,ARPC4,ARRDC3,ARRDC4,ASH1L,ATG14,ATG2B,ATL2,ATP10A,ATP10B,ATP10D,ATP5F1,ATP6V0A2,ATP6V1B2,ATP6V1C1,ATP6V1C2,ATP8A1,ATXN10,AXIN2,AZIN1,B3GALNT2,B3GNT5,BACE1…
GO:CC	membrane	GO:0016020	6.58889e-70	ABCA1,ABCA8,ABCC4,ABCD3,ABCD4,ACBD5,ACPP,ACVR1B,ACVR2A,ACVRL1,ADAM33,ADCY1,ADCY6,ADCY7,ADCY9,ADIPOR2,ADRA2B,ADRB1,ADSS,AGPAT5,AKAP11,AKTIP,ALG2,AMOT,AMOTL1,ANGPT1,ANK3,ANKFY1,ANKRD22,ANO1,ANO3,ANO5,ANXA7,AP1G1,AP2B1,APLNR,APOLD1,APPL2,AQP4,AQP9,ARC,ARFGEF1,ARFGEF2,ARFIP1,ARFIP2,ARHGAP1,ARHGAP26,ARID2,ARL8A,ARMC5,ARRDC3,ARRDC4,ATG14,ATG2B,ATL2,ATP10A,ATP10B,ATP10D,ATP2B2,ATP2C1,ATP5F1,ATP6V0A2,ATP…
GO:CC	intracellular membrane-bounded organelle	GO:0043231	1.96461e-64	AAK1,AARS2,ABCA1,ABCA8,ABCD3,ABCD4,ACADSB,ACBD5,ACOX3,ADAMTS9,ADNP,AFF1,AFF2,AFF3,AGPAT5,AK3,AKAP11,AKTIP,ALG2,ALPK3,AMOT,AMOTL1,ANKFY1,ANP32A,ANXA7,AP1AR,AP1G1,APC,API5,APPL2,AQP9,ARFGEF1,ARFGEF2,ARFIP1,ARFIP2,ARID2,ARID5B,ARL8A,ASH1L,ATAD2,ATG14,ATG2B,ATL2,ATP10A,ATP10B,ATP10D,ATP5F1,ATP6V0A2,ATP6V1B2,ATP6V1C1,ATP6V1C2,ATP8A1,ATRX,ATXN1,ATXN1L,AXIN2,AZIN1,B3GALNT2,B3GNT5,BACE1,BACH2,BAIAP2L1,BC…
GO:CC	cytoplasmic part	GO:0044444	2.09493e-49	AARS2,ABCA1,ABCC4,ABCD3,ABCD4,ACADSB,ACBD5,ACOX3,ADAMTS9,ADRB1,ADSS,AFF3,AGPAT5,AK3,AKAP11,AKTIP,ALG2,AMOT,AMOTL1,ANKFY1,ANP32A,ANXA7,AP1AR,AP1G1,AP2B1,APC,APPL2,ARC,ARFGEF1,ARFGEF2,ARFIP1,ARFIP2,ARL8A,ARRDC3,ARRDC4,ASH1L,ATG14,ATG2B,ATL2,ATP10A,ATP10B,ATP10D,ATP5F1,ATP6V0A2,ATP6V1B2,ATP6V1C1,ATP6V1C2,ATP8A1,ATXN10,B3GALNT2,B3GNT5,BACE1,BAIAP2L1,BCAS3,BCAT1,BCCIP,BCL2,BET1L,BRE,BRWD1,BTBD3,BTBD6,…
GO:CC	cell periphery	GO:0071944	1.27014e-47	ABCA1,ABCC4,ACPP,ACVR1B,ACVR2A,ACVRL1,ADCY1,ADCY6,ADCY7,ADCY9,ADIPOR2,ADRB1,ADSS,AKAP11,AKTIP,AMOT,AMOTL1,ANGPT1,ANK3,ANO1,ANO5,ANXA7,AP2B1,APLNR,APPL2,AQP4,AQP9,ARC,ARID2,ARRDC3,ARRDC4,ATP10A,ATP10B,ATP10D,ATP2B2,ATP6V0A2,ATP6V1B2,ATP6V1C1,ATP8A1,ATXN10,BAIAP2L1,BCAS3,BDKRB2,BMPR2,C7,CACHD1,CACNA2D2,CACNB2,CACNG4,CADM1,CALB1,CALD1,CASR,CATSPER2,CD274,CD2AP,CD47,CD5,CDC42EP3,CDC42SE2,CDH11,CDON,C…
GO:CC	membrane part	GO:0044425	6.9801e-47	ABCA1,ABCA8,ABCC4,ABCD3,ABCD4,ACBD5,ACPP,ACVR1B,ACVR2A,ACVRL1,ADAM33,ADCY1,ADCY6,ADCY7,ADCY9,ADIPOR2,ADRA2B,ADRB1,AGPAT5,AKAP11,AKTIP,AMOT,AMOTL1,ANGPT1,ANK3,ANKFY1,ANKRD22,ANO1,ANO3,ANO5,ANXA7,AP1G1,AP2B1,APLNR,APOLD1,APPL2,AQP4,AQP9,ARC,ARHGAP1,ARHGAP26,ARMC5,ATG14,ATG2B,ATL2,ATP10A,ATP10B,ATP10D,ATP2B2,ATP2C1,ATP5F1,ATP6V0A2,ATP6V1B2,ATP6V1C1,ATP6V1C2,ATP8A1,B3GALNT2,B3GNT5,B4GALT5,B4GALT6,BAC…
GO:CC	plasma membrane	GO:0005886	9.45239e-47	ABCA1,ABCC4,ACPP,ACVR1B,ACVR2A,ACVRL1,ADCY1,ADCY6,ADCY7,ADCY9,ADIPOR2,ADRB1,ADSS,AKAP11,AKTIP,AMOT,AMOTL1,ANGPT1,ANK3,ANO1,ANO5,ANXA7,AP2B1,APLNR,APPL2,AQP4,AQP9,ARC,ARID2,ARRDC3,ARRDC4,ATP10A,ATP10B,ATP10D,ATP2B2,ATP6V0A2,ATP6V1B2,ATP6V1C1,ATP8A1,ATXN10,BAIAP2L1,BDKRB2,BMPR2,C7,CACHD1,CACNA2D2,CACNB2,CACNG4,CADM1,CALB1,CALD1,CASR,CATSPER2,CD274,CD2AP,CD47,CD5,CDC42EP3,CDC42SE2,CDH11,CDON,CERK,CF…
GO:CC	organelle part	GO:0044422	1.3214e-38	ABCC4,ABCD3,ABCD4,ABLIM3,ACBD5,ACPP,ADCY1,AFF1,AFF2,AFF3,AGPAT5,AHI1,AK3,AKAP11,AMOT,AMOTL1,ANKFY1,ANP32A,ANXA7,AP1G1,AP2B1,APC,APPL2,ARC,ARFGEF1,ARFGEF2,ARFIP1,ARFIP2,ARHGAP35,ARID2,ARL8A,ARPC4,ASH1L,ATAD2,ATG14,ATG2B,ATL2,ATP10D,ATP2B2,ATP5F1,ATP6V0A2,ATP6V1C1,ATP6V1C2,ATP8A1,ATRX,ATXN1L,AXIN2,B3GALNT2,B3GNT5,BACE1,BAIAP2L1,BCAS2,BCAS3,BCCIP,BCL2,BCL9L,BCOR,BEND3,BET1L,BMPR2,BNC2,BRE,BRWD1,C5OR…
GO:CC	nucleus	GO:0005634	6.18375e-37	AAK1,ACBD5,ADNP,AFF1,AFF2,AFF3,AGPAT5,AKAP11,AKTIP,ALG2,ALPK3,AMOT,AMOTL1,ANP32A,ANXA7,APC,API5,APPL2,ARFGEF1,ARID2,ARID5B,ASH1L,ATAD2,ATG2B,ATP10D,ATRX,ATXN1,ATXN1L,AXIN2,AZIN1,BACH2,BAIAP2L1,BCAS2,BCAS3,BCCIP,BCL2,BCL9L,BCOR,BEND3,BMPR2,BNC2,BRE,BRWD1,BTBD3,C5ORF51,CALB1,CBFA2T2,CBX1,CBX7,CCND2,CCNDBP1,CCNF,CCNI,CCNJ,CCNL1,CCNT2,CDC27,CDC40,CDC6,CDC73,CDK1,CDK12,CDK14,CDK19,CDYL2,CELF1,CELF2,CE…
GO:CC	intracellular organelle part	GO:0044446	4.15034e-35	ABCC4,ABCD3,ABCD4,ABLIM3,ACBD5,AFF1,AFF2,AFF3,AGPAT5,AHI1,AK3,AKAP11,AMOT,AMOTL1,ANKFY1,ANP32A,ANXA7,AP1G1,AP2B1,APC,APPL2,ARC,ARFGEF1,ARFGEF2,ARFIP1,ARFIP2,ARHGAP35,ARID2,ARL8A,ARPC4,ASH1L,ATAD2,ATG14,ATG2B,ATL2,ATP10D,ATP5F1,ATP6V0A2,ATP6V1C1,ATP6V1C2,ATP8A1,ATRX,ATXN1L,AXIN2,B3GALNT2,B3GNT5,BACE1,BAIAP2L1,BCAS2,BCAS3,BCCIP,BCL2,BCL9L,BCOR,BEND3,BET1L,BMPR2,BNC2,BRE,BRWD1,C5ORF51,CALD1,CAMSAP1,…
GO:CC	intrinsic component of membrane	GO:0031224	1.29228e-33	ABCA1,ABCA8,ABCC4,ABCD3,ABCD4,ACBD5,ACPP,ACVR1B,ACVR2A,ACVRL1,ADAM33,ADCY1,ADCY6,ADCY7,ADCY9,ADIPOR2,ADRA2B,ADRB1,AGPAT5,AKAP11,ANKRD22,ANO1,ANO3,ANO5,APLNR,APOLD1,AQP4,AQP9,ARHGAP1,ARHGAP26,ARMC5,ATL2,ATP10A,ATP10B,ATP10D,ATP2B2,ATP2C1,ATP6V0A2,ATP8A1,B3GALNT2,B3GNT5,B4GALT5,B4GALT6,BACE1,BCL2,BDKRB2,BET1L,BMPR2,BVES,C11ORF87,C17ORF80,C1GALT1,C7,CACHD1,CACNA2D2,CACNB2,CACNG4,CADM1,CALCRL,CALN1,C…
GO:CC	integral component of membrane	GO:0016021	6.02846e-33	ABCA1,ABCA8,ABCC4,ABCD3,ABCD4,ACBD5,ACPP,ACVR1B,ACVR2A,ACVRL1,ADAM33,ADCY1,ADCY6,ADCY7,ADCY9,ADIPOR2,ADRA2B,ADRB1,AGPAT5,AKAP11,ANKRD22,ANO1,ANO3,ANO5,APLNR,APOLD1,AQP4,AQP9,ARHGAP1,ARHGAP26,ARMC5,ATL2,ATP10A,ATP10B,ATP10D,ATP2B2,ATP2C1,ATP6V0A2,ATP8A1,B3GALNT2,B3GNT5,B4GALT5,B4GALT6,BACE1,BCL2,BDKRB2,BET1L,BMPR2,BVES,C11ORF87,C17ORF80,C1GALT1,C7,CACHD1,CACNA2D2,CACNB2,CACNG4,CADM1,CALCRL,CALN1,C…
GO:CC	endomembrane system	GO:0012505	1.26188e-25	ABCA1,ABCC4,ABCD4,ADAMTS9,ADRB1,AGPAT5,ALG2,ANKFY1,ANXA7,AP1AR,AP1G1,AP2B1,APPL2,ARC,ARFGEF1,ARFGEF2,ARFIP1,ARFIP2,ARL8A,ARRDC3,ARRDC4,ASH1L,ATL2,ATP10A,ATP10B,ATP10D,ATP6V0A2,ATP8A1,B3GALNT2,B3GNT5,BACE1,BCL2,BET1L,CAST,CDS1,CENPF,CERS2,CFTR,CHMP2B,CHMP7,CHST6,CLCN5,CLTC,CMTM3,CNST,COG5,COPG2,CREB3L2,CSGALNACT1,CUL3,CUX1,CYP46A1,DHCR24,DNAJB2,DPY19L4,DRAM2,DRD1,EDEM3,EHF,ELOVL4,ELOVL5,EPHB1,ERLE…
GO:CC	protein-containing complex	GO:0032991	1.83213e-22	ACVR1B,ACVR2A,ACVRL1,AFF1,AFF3,AKTIP,AMOT,AMOTL1,ANKFY1,AP1G1,AP2B1,APC,ARFGEF1,ARPC4,ASB4,ATG14,ATP5F1,ATP6V0A2,ATP6V1B2,ATP6V1C1,ATP6V1C2,BCAS2,BCCIP,BCL2,BCL9L,BCOR,BMPR2,BRE,C7,CACHD1,CACNA2D2,CACNB2,CACNG4,CALM1,CATSPER2,CBX7,CCM2,CCND2,CCNF,CCNI,CCNJ,CCNT2,CD2AP,CDC27,CDC40,CDC73,CDH11,CDK1,CDK12,CDK19,CELF1,CELF2,CENPF,CFTR,CHMP2B,CHMP7,CLTC,CNGA3,CNOT4,CNOT6L,CNST,CNTFR,COG5,COL2A1,COPG2,…
GO:CC	cytosol	GO:0005829	6.58126e-20	ADSS,AFF3,AKAP11,AKTIP,ALG2,ANKFY1,ANXA7,AP1AR,AP1G1,ARFGEF1,ARFGEF2,ARFIP1,ATP6V1B2,ATXN10,BAIAP2L1,BCCIP,BCL2,BET1L,BRE,BRWD1,BTBD3,BTBD6,C5ORF51,CALB1,CBX7,CDC73,CDK1,CDK14,CDK19,CFTR,CHMP2B,CHMP7,CNOT6L,CNP,COX10,CPNE3,CRMP1,CRYZ,CUL4B,CYLD,DCDC2,DCUN1D1,DCX,DENND1B,DIXDC1,DNAJA2,DNAJB2,DNAJB6,DNAJC9,DOCK3,DOCK5,DPYSL2,DPYSL5,DUSP7,E2F8,EGLN3,EIF5,ELK4,EPHB1,EZR,FAM114A1,FAM120C,FAM126A,FAM13…
GO:CC	plasma membrane part	GO:0044459	4.75897e-19	ABCA1,ABCC4,ACVR1B,ACVR2A,ACVRL1,ADCY1,ADCY6,ADCY7,ADCY9,ADIPOR2,ADRB1,AMOT,AMOTL1,ANK3,AP2B1,APPL2,AQP4,AQP9,ARC,ATP2B2,ATP6V1B2,BMPR2,C7,CACHD1,CACNA2D2,CACNB2,CACNG4,CALB1,CASR,CATSPER2,CD274,CD47,CDH11,CDON,CFTR,CIT,CLCN5,CLTC,CNTFR,CXCL12,CYLD,DNM3,DPP10,DRAM2,DRD1,DSCAM,EPHA5,EPHB1,ERBB4,ESYT2,EZR,FLVCR1,FLVCR2,FRK,FZD3,GABRA4,GABRB2,GABRG2,GALR1,GFRA1,GJA1,GJA5,GJC1,GLRA2,GNAZ,GNG12,GNG2,G…
GO:CC	bounding membrane of organelle	GO:0098588	1.34052e-18	ABCC4,ABCD3,ANKFY1,ANXA7,AP1G1,AP2B1,APPL2,ARC,ARFGEF1,ARFGEF2,ARFIP1,ARFIP2,ARL8A,ATG14,ATP6V0A2,ATP6V1C1,ATP6V1C2,B3GALNT2,B3GNT5,BCL2,BET1L,CHMP2B,CHMP7,CHST6,CLTC,COPG2,CSGALNACT1,CUL3,CUX1,DRD1,EPHB1,EPN2,FURIN,FUT4,FUT9,GABARAPL1,GALNT1,GALNT14,GALNT2,GALNT7,GOSR2,GPAM,HMGCR,HS2ST1,KLHL12,KMO,LAMP3,MAN1A2,MAN1C1,MCL1,MCTP2,MFNG,MPPE1,MTX3,NAPB,NECAP1,NTRK2,PEX11A,PEX13,PEX26,PEX5L,PIKFYVE,P…
GO:CC	neuron part	GO:0097458	4.41528e-18	ADCY1,ANK3,ARC,ARL8A,ATP2B2,ATXN10,BMPR2,CACNB2,CACNG4,CADPS,CALB1,CLCN5,CLTC,CNKSR2,CNNM1,CPEB1,CPLX2,CYP46A1,DCDC2,DCX,DGKI,DLG5,DNM3,DPYSL2,DPYSL5,DRAM2,DRD1,DSCAM,ELOVL5,EPHA5,EPHB1,ERBB4,FAM126A,FEZ1,FKBP15,FMR1,FXR1,FZD3,FZD4,GABRA4,GABRB2,GABRG2,GHR,GLRA2,GNAZ,GNRH1,GRIA3,GRIK3,GRIN2A,GRIN3A,GSK3B,HIP1,HNRNPU,HTR1F,IQGAP1,ITSN1,KCNA4,KCNC1,KCNC4,KCND2,KCNN3,KCNQ3,KIF13B,KIF1B,KIF3A,KIRREL,…
GO:CC	vesicle	GO:0031982	6.26664e-18	ABCA1,ABCC4,ACPP,ADRB1,AMOT,AMOTL1,ANKFY1,ANO5,ANXA7,AP1AR,AP1G1,AP2B1,APPL2,ARC,ARFGEF2,ARL8A,ARRDC3,ARRDC4,ATG14,ATP6V0A2,BACE1,BET1L,CADPS,CALB1,CD47,CFTR,CHMP2B,CHMP7,CLCN5,CLIP1,CLTC,CNP,CNST,COPG2,DICER1,DNM3,EGF,EPHB1,EPN2,EZR,FCHSD1,FURIN,FZD4,GOSR2,GPRC5B,GRIN2A,HIP1,HMP19,IMPAD1,ITCH,ITSN1,IYD,KIF1B,KLHL12,LAMP3,LDLRAP1,LPAR1,LRP2,LRP6,MAP6,MCTP2,MGRN1,MIB1,MYO5A,MYO6,NBR1,NECAP1,NRSN1,…
GO:CC	nuclear part	GO:0044428	1.2745e-17	ACBD5,AFF1,AFF2,AFF3,AGPAT5,AKAP11,AMOT,AMOTL1,ANP32A,ANXA7,ARFGEF1,ARID2,ASH1L,ATAD2,ATG2B,ATP10D,ATRX,ATXN1L,BAIAP2L1,BCAS2,BCAS3,BCCIP,BCL2,BCL9L,BCOR,BEND3,BMPR2,BNC2,BRE,BRWD1,C5ORF51,CBX1,CBX7,CCNDBP1,CCNT2,CDC27,CDC40,CDC73,CDK12,CDK19,CENPF,CFL2,CHMP7,CLK3,CMTM3,CNP,COG5,COPS7B,COX10,CPNE3,CREB1,CREB3L2,CTSB,CTSC,CUL4B,DBF4,DCDC2,DGCR8,DGKI,DNAJB6,DNAJC9,DPY19L4,E2F3,E2F5,E2F8,EGR1,EHF,EL…
GO:CC	cytoplasmic vesicle	GO:0031410	4.75188e-16	ABCA1,ABCC4,ADRB1,AMOT,AMOTL1,ANKFY1,ANXA7,AP1AR,AP1G1,AP2B1,APPL2,ARC,ARFGEF2,ARL8A,ARRDC3,ARRDC4,ATG14,ATP6V0A2,BACE1,BET1L,CADPS,CFTR,CHMP2B,CHMP7,CLCN5,CLIP1,CLTC,CNP,CNST,COPG2,DNM3,EPHB1,EPN2,EZR,FCHSD1,FURIN,GOSR2,GRIN2A,HIP1,HMP19,IMPAD1,ITCH,ITSN1,IYD,KIF1B,KLHL12,LAMP3,LDLRAP1,LPAR1,LRP2,LRP6,MAP6,MCTP2,MGRN1,MIB1,MYO5A,MYO6,NBR1,NECAP1,NRSN1,NTRK2,OCIAD1,PI4K2A,PIKFYVE,PTPRN2,RAB11FIP4…
GO:CC	intracellular vesicle	GO:0097708	6.47676e-16	ABCA1,ABCC4,ADRB1,AMOT,AMOTL1,ANKFY1,ANXA7,AP1AR,AP1G1,AP2B1,APPL2,ARC,ARFGEF2,ARL8A,ARRDC3,ARRDC4,ATG14,ATP6V0A2,BACE1,BET1L,CADPS,CFTR,CHMP2B,CHMP7,CLCN5,CLIP1,CLTC,CNP,CNST,COPG2,DNM3,EPHB1,EPN2,EZR,FCHSD1,FURIN,GOSR2,GRIN2A,HIP1,HMP19,IMPAD1,ITCH,ITSN1,IYD,KIF1B,KLHL12,LAMP3,LDLRAP1,LPAR1,LRP2,LRP6,MAP6,MCTP2,MGRN1,MIB1,MYO5A,MYO6,NBR1,NECAP1,NRSN1,NTRK2,OCIAD1,PI4K2A,PIKFYVE,PTPRN2,RAB11FIP4…
GO:CC	organelle membrane	GO:0031090	1.03462e-15	ABCC4,ABCD3,ABCD4,ACPP,AGPAT5,ANKFY1,ANXA7,AP1G1,AP2B1,APPL2,ARC,ARFGEF1,ARFGEF2,ARFIP1,ARFIP2,ARL8A,ATG14,ATP5F1,ATP6V0A2,ATP6V1C1,ATP6V1C2,B3GALNT2,B3GNT5,BCL2,BET1L,CALB1,CDS1,CFTR,CHMP2B,CHMP7,CHST6,CLIP1,CLTC,CMTM3,COPG2,COX10,CSGALNACT1,CUL3,CUX1,CYP46A1,DNAJB2,DNAJC15,DPY19L4,DRD1,EFHD1,ELOVL4,ELOVL5,EPHB1,EPN2,ERP44,ESYT2,FMN1,FURIN,FUT4,FUT9,GABARAPL1,GALNT1,GALNT14,GALNT2,GALNT7,GOSR2,G…
GO:CC	Golgi apparatus	GO:0005794	1.54875e-15	ABCA1,AP1AR,AP1G1,ARFGEF1,ARFGEF2,ARFIP1,ARFIP2,ASH1L,ATP8A1,B3GALNT2,B3GNT5,BACE1,BET1L,CHST6,CLCN5,CLTC,CNST,COG5,COPG2,CSGALNACT1,CUL3,CUX1,DRAM2,EHF,FAM114A1,FEZ1,FURIN,FUT4,FUT9,GALNT1,GALNT14,GALNT2,GALNT7,GCC2,GOSR2,HIP1,HOOK3,HS2ST1,IL17RD,IMPAD1,KIAA0430,KLHL12,LRP2,LRP6,MACF1,MAN1A2,MAN1C1,MAP6,MFNG,MPPE1,MYO5A,MYO6,NDST1,NDST3,NHS,NSF,OSBPL11,PAQR8,PI4K2A,PKD2,PPHLN1,PRKCE,PTGS1,RAB14,…
GO:CC	nucleoplasm	GO:0005654	3.20214e-15	ACBD5,AFF1,AFF2,AFF3,ARFGEF1,ARID2,ASH1L,ATAD2,ATG2B,ATP10D,ATRX,ATXN1L,BAIAP2L1,BCAS2,BCCIP,BCL2,BEND3,BMPR2,BNC2,C5ORF51,CBX7,CCNDBP1,CCNT2,CDC27,CDC40,CDC73,CDK12,CDK19,CENPF,CLK3,CNP,COG5,CREB1,CREB3L2,CTSC,CUL4B,DBF4,DCDC2,DGKI,DNAJB6,DNAJC9,EGR1,EHF,ELK4,ELL2,ESRP2,ETV5,EYA1,EZH1,FAM114A1,FAM124B,FAM131B,FBXO32,FKBP5,FMR1,GATA2,GCC2,GDF11,GMEB2,GTF2H5,H2AFJ,HCFC2,HIF1AN,HNRNPU,IKZF1,IL17RD,…
GO:CC	nuclear lumen	GO:0031981	3.21063e-14	ACBD5,AFF1,AFF2,AFF3,AKAP11,ANP32A,ARFGEF1,ARID2,ASH1L,ATAD2,ATG2B,ATP10D,ATRX,ATXN1L,BAIAP2L1,BCAS2,BCAS3,BCCIP,BCL2,BEND3,BMPR2,BNC2,BRWD1,C5ORF51,CBX1,CBX7,CCNDBP1,CCNT2,CDC27,CDC40,CDC73,CDK12,CDK19,CENPF,CFL2,CLK3,CNP,COG5,COX10,CPNE3,CREB1,CREB3L2,CTSB,CTSC,CUL4B,DBF4,DCDC2,DGKI,DNAJB6,DNAJC9,E2F5,E2F8,EGR1,EHF,ELK4,ELL2,ERI1,ESRP2,ETV5,EYA1,EZH1,EZR,FAM114A1,FAM124B,FAM131B,FBLIM1,FBXO32,F…
GO:CC	organelle lumen	GO:0043233	8.38661e-14	ABCD3,ACBD5,AFF1,AFF2,AFF3,AK3,AKAP11,ANP32A,ARFGEF1,ARID2,ASH1L,ATAD2,ATG2B,ATP10D,ATRX,ATXN1L,BAIAP2L1,BCAS2,BCAS3,BCCIP,BCL2,BEND3,BMPR2,BNC2,BRWD1,C5ORF51,CBX1,CBX7,CCNDBP1,CCNT2,CDC27,CDC40,CDC73,CDK1,CDK12,CDK19,CENPF,CFL2,CLK3,CNP,COG5,COX10,CPNE3,CREB1,CREB3L2,CTSB,CTSC,CUL4B,DBF4,DCDC2,DGKI,DNAJB6,DNAJC15,DNAJC9,E2F5,E2F8,EDEM3,EGR1,EHF,ELK4,ELL2,ERI1,ERLEC1,ERP44,ESRP2,ETV5,EYA1,EZH1,EZ…
GO:CC	membrane-enclosed lumen	GO:0031974	8.38661e-14	ABCD3,ACBD5,AFF1,AFF2,AFF3,AK3,AKAP11,ANP32A,ARFGEF1,ARID2,ASH1L,ATAD2,ATG2B,ATP10D,ATRX,ATXN1L,BAIAP2L1,BCAS2,BCAS3,BCCIP,BCL2,BEND3,BMPR2,BNC2,BRWD1,C5ORF51,CBX1,CBX7,CCNDBP1,CCNT2,CDC27,CDC40,CDC73,CDK1,CDK12,CDK19,CENPF,CFL2,CLK3,CNP,COG5,COX10,CPNE3,CREB1,CREB3L2,CTSB,CTSC,CUL4B,DBF4,DCDC2,DGKI,DNAJB6,DNAJC15,DNAJC9,E2F5,E2F8,EDEM3,EGR1,EHF,ELK4,ELL2,ERI1,ERLEC1,ERP44,ESRP2,ETV5,EYA1,EZH1,EZ…
GO:CC	intracellular organelle lumen	GO:0070013	8.38661e-14	ABCD3,ACBD5,AFF1,AFF2,AFF3,AK3,AKAP11,ANP32A,ARFGEF1,ARID2,ASH1L,ATAD2,ATG2B,ATP10D,ATRX,ATXN1L,BAIAP2L1,BCAS2,BCAS3,BCCIP,BCL2,BEND3,BMPR2,BNC2,BRWD1,C5ORF51,CBX1,CBX7,CCNDBP1,CCNT2,CDC27,CDC40,CDC73,CDK1,CDK12,CDK19,CENPF,CFL2,CLK3,CNP,COG5,COX10,CPNE3,CREB1,CREB3L2,CTSB,CTSC,CUL4B,DBF4,DCDC2,DGKI,DNAJB6,DNAJC15,DNAJC9,E2F5,E2F8,EDEM3,EGR1,EHF,ELK4,ELL2,ERI1,ERLEC1,ERP44,ESRP2,ETV5,EYA1,EZH1,EZ…
GO:CC	plasma membrane bounded cell projection	GO:0120025	1.47443e-13	ABI2,ACPP,ADCY6,AHI1,AMOT,AMOTL1,ANGPT1,ANK3,APPL2,ARC,ARHGAP35,ARL8A,ATG14,ATP6V1B2,ATXN10,C5ORF30,CALB1,CD2AP,CENPF,CLIP1,CNNM1,CPEB1,CPLX2,CUL3,CYLD,CYP46A1,DCDC2,DCX,DGKI,DLG5,DNAI1,DNM3,DPYSL2,DPYSL5,DRD1,DSCAM,ELOVL5,EPHA5,EPHB1,EZR,FAM126A,FEZ1,FKBP15,FMR1,FXR1,FZD3,FZD4,GABRA4,GABRB2,GABRG2,GHR,GLRA2,GNAZ,GNRH1,GRIN2A,GRIN3A,GSK3B,HNRNPU,HTR1F,IQGAP1,ITSN1,KCNA4,KCNC1,KCNC4,KCND2,KCNN3,KC…
GO:CC	cell projection	GO:0042995	2.85975e-13	ABI2,ACPP,ADCY6,AHI1,AMOT,AMOTL1,ANGPT1,ANK3,APPL2,ARC,ARHGAP35,ARL8A,ATG14,ATP6V1B2,ATXN10,C5ORF30,CALB1,CD2AP,CENPF,CLIP1,CNNM1,CPEB1,CPLX2,CUL3,CYLD,CYP46A1,DCDC2,DCX,DGKI,DLG5,DNAI1,DNM3,DPYSL2,DPYSL5,DRD1,DSCAM,ELOVL5,EPHA5,EPHB1,EZR,FAM126A,FEZ1,FKBP15,FMR1,FXR1,FZD3,FZD4,GABRA4,GABRB2,GABRG2,GHR,GLRA2,GNAZ,GNRH1,GRIN2A,GRIN3A,GSK3B,HNRNPU,HTR1F,IQGAP1,ITSN1,KCNA4,KCNC1,KCNC4,KCND2,KCNN3,KC…
GO:CC	synapse	GO:0045202	1.03218e-11	ADCY1,ADRB1,AP2B1,ARC,ARL8A,ATP2B2,BMPR2,CACNB2,CACNG4,CADPS,CALB1,CDH11,CLCN5,CLTC,CNKSR2,CPEB1,CPLX2,CYP46A1,DGKI,DLG5,DNM3,DRD1,DSCAM,EIF2S1,EPHB1,ERBB4,FCHSD1,FXR1,FZD3,FZD4,GABRA4,GABRB2,GABRG2,GHR,GLRA2,GPC4,GRIA3,GRIK3,GRIN2A,GRIN3A,GSK3B,HIP1,ITSN1,KCNA4,KCNC4,KCND2,LRP4,LRRC7,LRRTM2,MAGI1,MAPK14,MCTP2,MYH9,MYO5A,NAPB,NDE1,NF1,NGFR,NLGN4X,NRP2,NTRK2,OPHN1,PAK2,PCDH15,PCLO,PDZD11,PFN2,PI4K…
GO:CC	intrinsic component of plasma membrane	GO:0031226	2.21783e-11	ABCA1,ACVR1B,ACVR2A,ACVRL1,ADCY1,ADCY6,ADCY7,ADCY9,ADIPOR2,ADRB1,AQP9,BMPR2,C7,CACNG4,CASR,CD47,CDON,CFTR,CLCN5,CNTFR,DPP10,DRD1,DSCAM,EPHA5,EPHB1,ERBB4,FLVCR1,FLVCR2,GABRA4,GABRB2,GABRG2,GALR1,GJA5,GLRA2,GPA33,GPC4,GPR55,GRIA3,GRIK3,GRIN2A,GRIN3A,HTR1F,IFNAR1,IL6R,ITGA2,ITGA6,ITGB8,IYD,KCNA4,KCNC1,KCNC4,KCND2,KCNE4,KCNH1,KCNJ2,KCNK10,KCNK2,KCNQ3,KCNQ4,KCNS1,KCNV1,LPAR1,LPAR4,LRRC7,LRRC8B,LRRTM2,…
GO:CC	neuron projection	GO:0043005	2.98694e-11	ANK3,ARC,ARL8A,ATXN10,CALB1,CNNM1,CPEB1,CPLX2,CYP46A1,DCDC2,DCX,DGKI,DNM3,DPYSL2,DPYSL5,DRD1,DSCAM,ELOVL5,EPHA5,EPHB1,FAM126A,FEZ1,FKBP15,FMR1,FXR1,FZD3,FZD4,GABRA4,GABRB2,GABRG2,GHR,GLRA2,GNAZ,GNRH1,GRIN2A,GRIN3A,GSK3B,HNRNPU,HTR1F,IQGAP1,KCNA4,KCNC1,KCNC4,KCND2,KCNN3,KCNQ3,KIF13B,KIF1B,KIF3A,KIRREL,KIRREL3,KLHL17,LCA5,LOXHD1,LRP2,LRRC7,MAGI2,MAP6,MBP,MYO5A,NAV1,NF1,NGFR,NIN,NRP2,NRSN1,NTRK2,OPH…
GO:CC	whole membrane	GO:0098805	3.93063e-11	ABCA1,ABCC4,ABCD3,ANGPT1,ANKFY1,ANXA7,AP1G1,AP2B1,APPL2,ARC,ARL8A,ATG14,ATP6V0A2,ATP6V1C1,ATP6V1C2,BCL2,BMPR2,CHMP2B,CHMP7,CLTC,COPG2,EPHB1,EPN2,EZR,FURIN,GABARAPL1,GOSR2,GPAM,HMGCR,IRS1,KLHL12,KMO,LAMP3,LRP6,MCL1,MCTP2,MTX3,NAPB,NECAP1,NTRK2,PEX11A,PEX13,PEX26,PEX5L,PIKFYVE,PRKAR1A,PTPRN2,RAB11FIP4,RAB14,RAB3B,RAB8B,RAP2B,RAP2C,RHOB,SAR1A,SBF2,SCAMP1,SEC23A,SEC24A,SEC24B,SH3GLB1,SLC11A2,SLC17A6,…
GO:CC	cell junction	GO:0030054	5.63386e-11	AHI1,AMOT,AMOTL1,ANK3,ARC,ARHGAP26,ARL8A,BMPR2,CCDC85C,CCNF,CD2AP,CDH11,CLDN18,CLMP,CPNE3,DCHS1,DLG5,DSCAM,EPHA5,EZR,FBLIM1,FRMD4A,FZD4,GABRG2,GJA1,GJA5,GJC1,GRIA3,GRIK3,GRIN2A,IQGAP1,ITGA2,ITGA6,JAG1,KIRREL,KLF11,LIMS1,LMLN,LPP,LRRC7,MAGI1,MAGI2,MAGI3,MYH9,NHS,NOV,NTRK2,PANX1,PARD3B,PARD6B,PARVA,PDLIM3,PDLIM5,PDZD11,PDZD3,PIKFYVE,PKD2,PTK7,PTPRM,RAP2B,RAP2C,RAPGEF2,SAMD4A,SCN4B,SH3KBP1,SLC16A1,S…
GO:CC	integral component of plasma membrane	GO:0005887	1.00788e-10	ABCA1,ACVR1B,ACVR2A,ACVRL1,ADCY1,ADCY6,ADCY7,ADCY9,ADRB1,AQP9,BMPR2,C7,CACNG4,CASR,CD47,CDON,CFTR,CLCN5,CNTFR,DPP10,DRD1,DSCAM,EPHA5,EPHB1,ERBB4,FLVCR1,FLVCR2,GABRA4,GABRB2,GABRG2,GALR1,GJA5,GLRA2,GPA33,GPR55,GRIA3,GRIK3,GRIN2A,GRIN3A,HTR1F,IFNAR1,IL6R,ITGA2,ITGA6,ITGB8,IYD,KCNA4,KCNC1,KCNC4,KCND2,KCNE4,KCNH1,KCNJ2,KCNK10,KCNK2,KCNQ3,KCNQ4,KCNS1,KCNV1,LPAR1,LPAR4,LRRC7,LRRC8B,LRRTM2,MOSPD2,MPZ,NL…
GO:CC	endosome	GO:0005768	2.02933e-10	ABCA1,ADRB1,ANKFY1,AP1AR,AP1G1,APPL2,ARC,ARFGEF2,ARL8A,ARRDC3,ARRDC4,BACE1,BET1L,CFTR,CHMP2B,CHMP7,CLCN5,CLTC,EPHB1,EZR,FCHSD1,GOSR2,HMP19,LAMP3,LDLRAP1,LPAR1,LRP2,LRP6,MGRN1,MYO5A,NBR1,NTRK2,OCIAD1,PI4K2A,PIKFYVE,RAB11FIP4,RAB14,RAB31,RAB3B,RAB8B,RAB9B,RAP2B,RAP2C,RAPGEF2,RHOB,SCAMP1,SLC11A2,SLC48A1,SNX10,SNX11,SNX27,SNX3,SPAST,STAM,STAMBPL1,STARD3,STEAP2,SYT11,TBC1D5,TMBIM1,TMEM55A,TPCN1,TRAPPC…
GO:CC	axon	GO:0030424	9.70766e-10	ANK3,ARL8A,CALB1,CPLX2,DNM3,DPYSL2,DSCAM,EPHB1,FEZ1,FKBP15,FMR1,FXR1,FZD3,GABRG2,GHR,GNRH1,GSK3B,KCNA4,KCNC1,KCNC4,KCNQ3,KIF13B,KIF1B,KIF3A,KIRREL3,LRP2,LRRC7,MAP6,MBP,NAV1,NF1,NGFR,NIN,NRP2,NRSN1,NTRK2,OPHN1,PAFAH1B1,PNN,PRKAA1,SCN2A,SCN3A,SCN8A,SEMA3A,SLC1A2,SLC38A1,SLC5A7,SPAST,SYT11,SYT13,SYT4,TMEM57,UHMK1,UNC13B,UNC5C
GO:CC	membrane protein complex	GO:0098796	9.71609e-10	ACVR1B,ACVR2A,ACVRL1,AKTIP,ANKFY1,AP1G1,AP2B1,ATG14,ATP5F1,ATP6V0A2,ATP6V1B2,ATP6V1C1,ATP6V1C2,BCL2,C7,CACHD1,CACNA2D2,CACNB2,CACNG4,CATSPER2,CDH11,CFTR,CHMP2B,CHMP7,CLTC,CNGA3,CNTFR,COPG2,CPLX2,DNAJC15,DPP10,EPN2,GABRG2,GJA1,GJA5,GJC1,GNAZ,GNG12,GNG2,GOSR2,GRIA3,GRIK3,GRIN2A,GRIN3A,HOOK3,IGF1,IL6R,INSIG2,ITGA2,ITGA6,ITGB8,KCNA4,KCNC1,KCNC4,KCND2,KCNE4,KCNJ2,KCNK2,KCNQ3,KCNQ4,KCNS1,KCNV1,KLHL12,L…
GO:CC	cytoplasmic vesicle part	GO:0044433	1.02208e-09	ABCC4,ANKFY1,ANXA7,AP1G1,AP2B1,APPL2,ARC,ARL8A,CHMP2B,CHMP7,CLIP1,CLTC,COPG2,EPHB1,EPN2,GOSR2,IYD,KLHL12,LAMP3,MCTP2,NECAP1,NTRK2,PIKFYVE,PTPRN2,RAB11FIP4,RAB14,RAB3B,RAP2B,RAP2C,RHOB,SAR1A,SCAMP1,SEC23A,SEC24A,SEC24B,SLC11A2,SLC17A6,SLC48A1,SNX10,SNX18,SNX3,SNX33,STAM,SYPL1,SYT4,SYT9,TBC1D5,TMBIM1,TMEM55A,TPCN1,TRAPPC10,TRIP11,UNC13B,VPS37B,VPS39,VPS4B,VPS53,VTI1B,ZFYVE16,ZFYVE9,ZNRF2
GO:CC	Golgi apparatus part	GO:0044431	3.59282e-09	AP1G1,ARFGEF1,ARFGEF2,ARFIP1,ARFIP2,ATP8A1,B3GALNT2,B3GNT5,BACE1,BET1L,CHST6,CLTC,CNST,COG5,COPG2,CSGALNACT1,CUL3,CUX1,FURIN,FUT4,FUT9,GALNT1,GALNT14,GALNT2,GALNT7,GCC2,HOOK3,HS2ST1,KLHL12,MAN1A2,MAN1C1,MAP6,MFNG,MPPE1,NSF,PI4K2A,RAB14,RAB2A,RAB31,RAB33B,SAR1A,SCAMP1,SEC23A,SEC24A,SEC24B,SGMS2,SH3GLB1,SLC35A1,SLC35A5,SLC35B3,ST3GAL1,STEAP2,TMED5,TMEM87B,TRAPPC10,TRIM23,TRIP11,UBIAD1,VAPA,VPS53,WB…
GO:CC	cytoskeleton	GO:0005856	2.50938e-08	ABLIM3,ADCY6,AHI1,ALG2,AMOT,APC,ARC,ARFGEF2,ARHGAP26,ARHGAP35,ARL8A,ARPC4,ATG14,AXIN2,BAIAP2L1,BCAS2,BCAS3,BCCIP,CALD1,CAMSAP1,CBX1,CCDC141,CCDC88A,CCNF,CD2AP,CDC27,CDC42BPA,CDC42BPB,CDK1,CENPF,CEP350,CEP44,CFL2,CIT,CLIP1,CLK3,CLMP,CLTC,CRMP1,CTSC,CUL3,CYLD,DCDC2,DCX,DLG5,DNAI1,DYNC1LI1,DYNC1LI2,DYRK2,EML1,EPB41,EPB41L4B,EZR,FBLIM1,FBXL7,FEZ1,FKBP15,FMN1,FRMD6,HIP1,HNRNPU,HOOK3,IFFO2,IQGAP1,KAT2B…
GO:CC	intracellular non-membrane-bounded organelle	GO:0043232	3.32293e-08	ABLIM3,ADCY6,AHI1,AKAP11,ALG2,AMOT,APC,ARC,ARFGEF1,ARFGEF2,ARHGAP26,ARHGAP35,ARL8A,ARPC4,ATG14,ATRX,ATXN1L,AXIN2,BAIAP2L1,BCAS2,BCAS3,BCCIP,BEND3,BRWD1,C7,CALD1,CAMSAP1,CATSPER2,CBX1,CBX7,CCDC141,CCDC88A,CCNF,CD2AP,CDC27,CDC42BPA,CDC42BPB,CDK1,CDK12,CENPF,CEP350,CEP44,CFL2,CHMP7,CIT,CLIP1,CLK3,CLMP,CLTC,COX10,CPNE3,CREB1,CRMP1,CTSB,CTSC,CUL3,CYLD,DCDC2,DCP1A,DCX,DLG5,DNAI1,DNAJB6,DSCAM,DYNC1LI1,D…
GO:CC	non-membrane-bounded organelle	GO:0043228	3.32293e-08	ABLIM3,ADCY6,AHI1,AKAP11,ALG2,AMOT,APC,ARC,ARFGEF1,ARFGEF2,ARHGAP26,ARHGAP35,ARL8A,ARPC4,ATG14,ATRX,ATXN1L,AXIN2,BAIAP2L1,BCAS2,BCAS3,BCCIP,BEND3,BRWD1,C7,CALD1,CAMSAP1,CATSPER2,CBX1,CBX7,CCDC141,CCDC88A,CCNF,CD2AP,CDC27,CDC42BPA,CDC42BPB,CDK1,CDK12,CENPF,CEP350,CEP44,CFL2,CHMP7,CIT,CLIP1,CLK3,CLMP,CLTC,COX10,CPNE3,CREB1,CRMP1,CTSB,CTSC,CUL3,CYLD,DCDC2,DCP1A,DCX,DLG5,DNAI1,DNAJB6,DSCAM,DYNC1LI1,D…
GO:CC	cell-cell junction	GO:0005911	3.73956e-08	AHI1,AMOT,AMOTL1,ANK3,BMPR2,CCDC85C,CD2AP,CDH11,CLDN18,CLMP,DCHS1,DLG5,FRMD4A,FZD4,GJA1,GJA5,GJC1,IQGAP1,KIRREL,LIMS1,LRRC7,MAGI1,MAGI2,MAGI3,MYH9,NOV,PANX1,PARD3B,PARD6B,PDLIM3,PDLIM5,PDZD11,PDZD3,PIKFYVE,PKD2,PTK7,PTPRM,RAP2B,RAP2C,RAPGEF2,SCN4B,SH3KBP1,TRPC4,TWF1,VANGL2,VAPA,VCL
GO:CC	glutamatergic synapse	GO:0098978	4.3971e-08	ADCY1,AP2B1,ARC,CACNG4,CADPS,CALB1,CDH11,DGKI,DRD1,EPHB1,ERBB4,FXR1,FZD4,GPC4,GRIK3,GRIN2A,GRIN3A,GSK3B,KCND2,MAGI1,MAPK14,MYO5A,NAPB,NRP2,OPHN1,PAK2,PFN2,PPP2R2A,PPP3R1,PRKAR1A,PTPRD,RGS7BP,RNF19A,SLC1A2,SLITRK4,SYT4,TNR,UNC13B
GO:CC	Golgi membrane	GO:0000139	7.97192e-08	ARFGEF1,ARFGEF2,ARFIP1,ARFIP2,B3GALNT2,B3GNT5,BET1L,CHST6,COPG2,CSGALNACT1,CUL3,CUX1,FURIN,FUT4,FUT9,GALNT1,GALNT14,GALNT2,GALNT7,HS2ST1,KLHL12,MAN1A2,MAN1C1,MFNG,RAB14,RAB2A,RAB31,RAB33B,SAR1A,SCAMP1,SEC23A,SEC24A,SEC24B,SGMS2,SH3GLB1,SLC35A1,SLC35A5,SLC35B3,ST3GAL1,STEAP2,TMEM87B,TRIM23,UBIAD1,VAPA,WBSCR17,ZDHHC20,ZDHHC9
GO:CC	plasma membrane bounded cell projection part	GO:0120038	1.69014e-07	AHI1,ANK3,APPL2,ARC,ARHGAP35,ARL8A,ATG14,ATXN10,C5ORF30,CALB1,CENPF,CNNM1,CPLX2,CYLD,CYP46A1,DCDC2,DCX,DGKI,DLG5,DNAI1,DNM3,DPYSL2,DPYSL5,DRD1,DSCAM,ELOVL5,EPHB1,EZR,FKBP15,FMR1,FXR1,FZD3,FZD4,GABRA4,GABRG2,GNAZ,HNRNPU,HTR1F,KCNA4,KCNC1,KCNC4,KCND2,KCNQ3,KIF1B,KIF3A,KIRREL,KIRREL3,KLHL17,LCA5,LRP2,LRRC7,MACF1,MAGI2,MAP6,MBP,MYO5A,NAV1,NF1,NGFR,NIN,NRSN1,NTRK2,OPHN1,OPN3,PAFAH1B1,PCDH15,PI4K2A,PKD…
GO:CC	cell projection part	GO:0044463	1.69014e-07	AHI1,ANK3,APPL2,ARC,ARHGAP35,ARL8A,ATG14,ATXN10,C5ORF30,CALB1,CENPF,CNNM1,CPLX2,CYLD,CYP46A1,DCDC2,DCX,DGKI,DLG5,DNAI1,DNM3,DPYSL2,DPYSL5,DRD1,DSCAM,ELOVL5,EPHB1,EZR,FKBP15,FMR1,FXR1,FZD3,FZD4,GABRA4,GABRG2,GNAZ,HNRNPU,HTR1F,KCNA4,KCNC1,KCNC4,KCND2,KCNQ3,KIF1B,KIF3A,KIRREL,KIRREL3,KLHL17,LCA5,LRP2,LRRC7,MACF1,MAGI2,MAP6,MBP,MYO5A,NAV1,NF1,NGFR,NIN,NRSN1,NTRK2,OPHN1,OPN3,PAFAH1B1,PCDH15,PI4K2A,PKD…
GO:CC	plasma membrane region	GO:0098590	2.87408e-07	ABCC4,ADCY1,AMOTL1,ANK3,APPL2,AQP4,ARC,ATP2B2,ATP6V1B2,BMPR2,CACNG4,CALB1,CFTR,CIT,CLTC,DNM3,DRAM2,DRD1,ERBB4,EZR,FZD3,GABRA4,GABRB2,GABRG2,GRIA3,GRIK3,GRIN2A,GRIN3A,HIP1,IL6R,IRS1,ITGA6,JAG1,KCNC1,KCNC4,KCND2,LDLRAP1,LRP2,LRP6,LRRC7,LRRTM2,MACF1,MYH9,MYLK,NRP2,NTRK2,PARD3B,PARD6B,PDZD11,PI4K2A,PKD2,PODXL,PRKAR1A,PROM2,PTEN,RAB11FIP4,RALA,RAPGEF2,RGS7BP,RHOB,RIMS1,RIMS3,SLC1A2,SLC23A2,SLC26A7,SLC…
GO:CC	somatodendritic compartment	GO:0036477	4.23585e-07	ARC,ATXN10,CACNG4,CALB1,CNNM1,CYP46A1,DGKI,DNM3,DPYSL2,DPYSL5,DRD1,DSCAM,ELOVL5,FMR1,FXR1,FZD3,FZD4,GNAZ,GNRH1,GRIN3A,HNRNPU,HTR1F,KCNA4,KCNC1,KCNC4,KCND2,KCNN3,KIF1B,KIRREL,KIRREL3,KLHL17,KREMEN1,LRP2,MAGI2,MAP6,MBP,MYO5A,NF1,NGFR,NIN,NRSN1,NTRK2,OPHN1,PAFAH1B1,PDE1A,PDE1C,PI4K2A,PPP1R9A,PRKAA1,RELN,SLC5A7,STRN,SYT4,UHMK1,UNC5C
GO:CC	cation channel complex	GO:0034703	1.51418e-06	CACHD1,CACNA2D2,CACNB2,CACNG4,CATSPER2,DPP10,GRIA3,GRIK3,GRIN2A,GRIN3A,KCNA4,KCNC1,KCNC4,KCND2,KCNE4,KCNJ2,KCNK2,KCNQ3,KCNQ4,KCNS1,KCNV1,PDE4D,PKD2,SCN2A,SCN3A,SCN3B,SCN4B,SCN8A,SESTD1,TRPC4,TRPC6,VWC2L
GO:CC	synapse part	GO:0044456	2.33164e-06	ADCY1,AP2B1,ARC,ATP2B2,BMPR2,CACNB2,CACNG4,CADPS,CALB1,CLCN5,CLTC,CNKSR2,CPLX2,CYP46A1,DGKI,DLG5,DNM3,DRD1,ERBB4,FXR1,FZD3,GABRA4,GABRB2,GABRG2,GHR,GLRA2,GRIA3,GRIK3,GRIN2A,GRIN3A,HIP1,ITSN1,KCNA4,KCNC4,KCND2,LRRC7,LRRTM2,MAGI1,MCTP2,MYO5A,NF1,NGFR,NLGN4X,NRP2,NTRK2,OPHN1,PAK2,PCDH15,PCLO,PDZD11,PFN2,PI4K2A,PPP1R9A,PPP3R1,PTPRN2,RAB3B,RAB8B,RGS7BP,RIMS1,RIMS3,RNF19A,SCAMP1,SLC17A6,SLC1A2,SYPL1,SY…
GO:CC	actin cytoskeleton	GO:0015629	3.01373e-06	ABLIM3,ALG2,AMOT,ARC,ARHGAP35,ARPC4,BAIAP2L1,CALD1,CD2AP,CDC42BPA,CDC42BPB,CFL2,CIT,DCDC2,EZR,FBLIM1,FKBP15,FMN1,HIP1,KAT2B,KLHL17,LLGL1,LLGL2,LPP,MACF1,MICAL2,MICAL3,MYH11,MYH9,MYLK,MYO5A,MYO5B,MYO6,NEBL,ONECUT2,OPHN1,PARVA,PDLIM3,PDLIM5,PKD2,PLEKHH2,PPP1R12A,PPP1R9A,SYNPO2,TARS,TMOD1,TWF1,VANGL2,VCL,WASL,WIPF3,YES1
GO:CC	microtubule cytoskeleton	GO:0015630	3.42788e-06	AHI1,APC,ARFGEF2,ARHGAP35,ARL8A,AXIN2,BCAS2,BCAS3,BCCIP,CAMSAP1,CBX1,CCDC141,CCDC88A,CCNF,CDC27,CDK1,CENPF,CEP350,CEP44,CLIP1,CLMP,CLTC,CRMP1,CTSC,CUL3,CYLD,DCDC2,DLG5,DNAI1,DYNC1LI1,DYNC1LI2,EML1,EZR,FBXL7,FEZ1,HNRNPU,HOOK3,IQGAP1,KAT2B,KATNAL1,KIF13B,KIF1B,KIF3A,KIF4A,KIF6,KLHL12,LRPPRC,MACF1,MAD2L1,MAP6,MAP7D3,MAPK14,MAPKBP1,MIB1,MICAL2,MICAL3,MID1,MID1IP1,MID2,MPPE1,MYH9,MYO5A,NAV1,NCKAP5,NDE…
GO:CC	vesicle membrane	GO:0012506	8.11046e-06	ABCC4,ACPP,ANXA7,AP1G1,AP2B1,APPL2,CALB1,CLIP1,CLTC,COPG2,EPN2,GOSR2,IYD,KLHL12,MCTP2,NECAP1,PIKFYVE,PTPRN2,RAB3B,SAR1A,SCAMP1,SEC23A,SEC24A,SEC24B,SLC17A6,SNX18,SNX33,SYPL1,SYT4,SYT9,TBC1D5,TMEM55A,TRIP11,UNC13B,VTI1B,ZNRF2
GO:CC	presynapse	GO:0098793	9.58862e-06	CACNB2,CADPS,CALB1,CLCN5,CLTC,CPLX2,CYP46A1,DGKI,DNM3,DRD1,ERBB4,FXR1,FZD3,GRIK3,GRIN2A,HIP1,ITSN1,KCNC4,MAGI1,MCTP2,NF1,NLGN4X,NTRK2,OPHN1,PCDH15,PCLO,PDZD11,PFN2,PI4K2A,PTPRN2,RAB3B,RAB8B,RGS7BP,RIMS1,RIMS3,SCAMP1,SLC17A6,SLC1A2,SYPL1,SYT4,SYT9,TPRG1L,UNC13B
GO:CC	transporter complex	GO:1990351	1.02282e-05	CACHD1,CACNA2D2,CACNB2,CACNG4,CATSPER2,CFTR,CNGA3,DPP10,GABRG2,GRIA3,GRIK3,GRIN2A,GRIN3A,KCNA4,KCNC1,KCNC4,KCND2,KCNE4,KCNJ2,KCNK2,KCNQ3,KCNQ4,KCNS1,KCNV1,LRRC7,LRRC8B,PDE4D,PEX13,PKD2,SCN2A,SCN3A,SCN3B,SCN4B,SCN8A,SESTD1,TRPC4,TRPC6,VWC2L
GO:CC	ion channel complex	GO:0034702	1.09788e-05	CACHD1,CACNA2D2,CACNB2,CACNG4,CATSPER2,CFTR,DPP10,GABRG2,GRIA3,GRIK3,GRIN2A,GRIN3A,KCNA4,KCNC1,KCNC4,KCND2,KCNE4,KCNJ2,KCNK2,KCNQ3,KCNQ4,KCNS1,KCNV1,LRRC7,LRRC8B,PDE4D,PKD2,SCN2A,SCN3A,SCN3B,SCN4B,SCN8A,SESTD1,TRPC4,TRPC6,VWC2L
GO:CC	endosomal part	GO:0044440	1.12587e-05	ANKFY1,APPL2,ARC,ARL8A,CHMP2B,CHMP7,EPHB1,GOSR2,LAMP3,NTRK2,PIKFYVE,RAB11FIP4,RAB14,RAP2B,RAP2C,RHOB,SCAMP1,SLC11A2,SLC48A1,SNX10,SNX3,STAM,TBC1D5,TMBIM1,TMEM55A,TPCN1,TRAPPC10,VPS37B,VPS39,VPS4B,VPS53,VTI1B,ZFYVE16,ZFYVE9
GO:CC	endosome membrane	GO:0010008	1.28849e-05	ANKFY1,APPL2,ARC,ARL8A,CHMP2B,CHMP7,EPHB1,GOSR2,LAMP3,NTRK2,PIKFYVE,RAB11FIP4,RAB14,RAP2B,RAP2C,RHOB,SCAMP1,SLC11A2,SLC48A1,SNX10,SNX3,TBC1D5,TMBIM1,TMEM55A,TPCN1,VPS37B,VPS39,VPS4B,VPS53,VTI1B,ZFYVE16,ZFYVE9
GO:CC	transmembrane transporter complex	GO:1902495	1.64301e-05	CACHD1,CACNA2D2,CACNB2,CACNG4,CATSPER2,CFTR,CNGA3,DPP10,GABRG2,GRIA3,GRIK3,GRIN2A,GRIN3A,KCNA4,KCNC1,KCNC4,KCND2,KCNE4,KCNJ2,KCNK2,KCNQ3,KCNQ4,KCNS1,KCNV1,LRRC7,LRRC8B,PDE4D,PKD2,SCN2A,SCN3A,SCN3B,SCN4B,SCN8A,SESTD1,TRPC4,TRPC6,VWC2L
GO:CC	plasma membrane protein complex	GO:0098797	1.89311e-05	ACVR1B,ACVR2A,ACVRL1,AP2B1,C7,CACHD1,CACNA2D2,CACNB2,CACNG4,CATSPER2,CDH11,CLTC,CNTFR,DPP10,GJA1,GJA5,GJC1,GNAZ,GNG12,GNG2,GRIA3,GRIK3,GRIN2A,GRIN3A,IGF1,IL6R,ITGA2,ITGA6,ITGB8,KCNA4,KCNC1,KCNC4,KCND2,KCNE4,KCNJ2,KCNK2,KCNQ3,KCNQ4,KCNS1,KCNV1,LRP6,LRRC7,PDE4D,PDZD3,SCN2A,SCN3A,SCN3B,SCN4B,SCN8A,SGCB,SGCD,TBC1D5,TGFBR3,TRAF5,VWC2L
GO:CC	dendrite	GO:0030425	2.1508e-05	ARC,ATXN10,CALB1,CNNM1,CYP46A1,DGKI,DNM3,DPYSL2,DPYSL5,DRD1,DSCAM,ELOVL5,FXR1,FZD3,FZD4,GNAZ,HNRNPU,HTR1F,KCNA4,KCND2,KIF1B,KIRREL,KIRREL3,KLHL17,LRP2,MAGI2,MAP6,NF1,NGFR,NIN,NTRK2,OPHN1,PI4K2A,PPP1R9A,PRKAA1,RELN,SLC5A7,STRN,SYT4,UHMK1,UNC5C
GO:CC	dendritic tree	GO:0097447	2.44197e-05	ARC,ATXN10,CALB1,CNNM1,CYP46A1,DGKI,DNM3,DPYSL2,DPYSL5,DRD1,DSCAM,ELOVL5,FXR1,FZD3,FZD4,GNAZ,HNRNPU,HTR1F,KCNA4,KCND2,KIF1B,KIRREL,KIRREL3,KLHL17,LRP2,MAGI2,MAP6,NF1,NGFR,NIN,NTRK2,OPHN1,PI4K2A,PPP1R9A,PRKAA1,RELN,SLC5A7,STRN,SYT4,UHMK1,UNC5C
GO:CC	cytoskeletal part	GO:0044430	2.85312e-05	ABLIM3,AHI1,AMOT,APC,ARFGEF2,ARHGAP35,ARL8A,ARPC4,ATG14,AXIN2,BCAS2,BCAS3,BCCIP,CALD1,CAMSAP1,CBX1,CCDC141,CCDC88A,CCNF,CD2AP,CDC27,CDC42BPA,CDC42BPB,CDK1,CENPF,CEP350,CEP44,CLIP1,CLMP,CLTC,CRMP1,CTSC,CUL3,CYLD,DCDC2,DCX,DLG5,DNAI1,DYNC1LI1,DYNC1LI2,EML1,EZR,FBLIM1,FBXL7,FEZ1,FKBP15,FMN1,HIP1,HNRNPU,HOOK3,IFFO2,IQGAP1,KAT2B,KATNAL1,KIF13B,KIF1B,KIF3A,KIF4A,KIF6,KLHL12,LCA5,LDLRAP1,LLGL1,LLGL2,LPP…
GO:CC	perinuclear region of cytoplasm	GO:0048471	2.95648e-05	ABCA1,ALG2,ANP32A,ARFGEF1,ATP6V0A2,ATXN10,CTSB,DCUN1D3,DGKI,DNAJB6,EZR,FMR1,FXR1,GALNT1,GALNT2,HIF1AN,INHBA,KCNS1,KIRREL,LRPPRC,MAD2L1,MAP6,MMD2,MYO6,NTRK2,OSBPL7,PAFAH1B1,PIKFYVE,PRDX6,PRKCE,PTPRM,RAB3B,RAPGEF2,SEC23A,SLC30A7,SLC8A3,SPAST,SYT4,TAOK1,TP53BP2,TWF1,VAPA,VPS53,VTI1B
GO:CC	endocytic vesicle	GO:0030139	3.94277e-05	ABCA1,AMOT,AP2B1,APPL2,ATG14,CLTC,EPN2,ITSN1,LPAR1,LRP2,MYO6,RAB11FIP4,RAB14,RAB31,RAB8B,RAB9B,RALA,RAPGEF2,SH3KBP1,SNX3,SYT11,TBC1D5,TMEM55A,UNC13B
GO:CC	cytoplasmic vesicle membrane	GO:0030659	4.56833e-05	ABCC4,ANXA7,AP1G1,AP2B1,APPL2,CLIP1,CLTC,COPG2,EPN2,GOSR2,IYD,KLHL12,MCTP2,NECAP1,PTPRN2,RAB3B,SAR1A,SCAMP1,SEC23A,SEC24A,SEC24B,SLC17A6,SNX18,SNX33,SYPL1,SYT4,SYT9,TBC1D5,TMEM55A,TRIP11,UNC13B,VTI1B,ZNRF2
GO:CC	endoplasmic reticulum	GO:0005783	5.02589e-05	ABCD4,ADAMTS9,AGPAT5,ALG2,ANXA7,ATL2,ATP10A,ATP10B,ATP10D,B3GALNT2,B3GNT5,BCL2,CAST,CDS1,CERS2,CFTR,COPG2,CREB3L2,CYP46A1,DHCR24,DNAJB2,DRD1,EDEM3,ELOVL4,ELOVL5,EPHB1,ERLEC1,ERP44,ESYT2,FMN1,FNDC5,FURIN,GOSR2,GRIN2A,HHAT,HMGCR,INSIG2,JPH1,LEMD2,LPGAT1,LRP2,MAN1A2,MAN1C1,MPPE1,MYO5A,NUS1,OSBPL7,OSTC,PANX1,PARP8,PGAP1,PKD2,POMT2,POU2F1,PPP1R15B,PRKCA,PRKCE,RAB2A,RNF145,RNF180,RNF26,SAR1A,SEC11A,SEC…
GO:CC	transferase complex	GO:1990234	0.000105709	ACVR1B,ACVR2A,ASB4,ATG14,BCCIP,BCOR,BRE,CBX7,CCND2,CCNF,CCNI,CCNJ,CCNT2,CDC27,CDC73,CDK1,CDK12,CUL3,CUL4B,CUL5,DCAF10,DCAF5,DCUN1D1,DCUN1D3,ENC1,EZH1,FAM105B,FBXL17,FBXL2,FBXL7,FBXO32,FBXO8,GTF2H5,HCFC2,KAT2B,KAT7,KBTBD8,KDM5A,KIAA1429,KLHL12,KLHL13,KLHL15,MGA,MKLN1,MYO6,N6AMT1,NAA30,NUS1,OSTC,PHC1,PHC3,PHF20,PIK3R1,POLR1E,PRKAR1A,RMND5A,RNF19A,RNF2,RNMT,SEL1L,SIRT1,SOCS6,SPSB1,SPTLC2,TAF4,TBC1D5…
GO:CC	catalytic complex	GO:1902494	0.000107132	ACVR1B,ACVR2A,ASB4,ATG14,BCAS2,BCCIP,BCOR,BRE,CBX7,CCND2,CCNF,CCNI,CCNJ,CCNT2,CDC27,CDC40,CDC73,CDK1,CDK12,CUL3,CUL4B,CUL5,DCAF10,DCAF5,DCUN1D1,DCUN1D3,DGCR8,DICER1,DNAI1,DNAJB2,DYNC1LI1,DYNC1LI2,ENC1,EZH1,F3,FAM105B,FBXL17,FBXL2,FBXL7,FBXO32,FBXO8,GCLM,GNAZ,GNG12,GNG2,GPD1L,GTF2H5,HCFC2,HNRNPU,KAT2B,KAT7,KBTBD8,KDM5A,KIAA1429,KLHL12,KLHL13,KLHL15,MGA,MKLN1,MYO6,N6AMT1,NAA30,NUS1,OSTC,PBRM1,PHC1,…
GO:CC	cell leading edge	GO:0031252	0.000109427	ABI2,AMOT,AMOTL1,APPL2,ATP6V1B2,BCAS3,CD2AP,CLIP1,EZR,GABRA4,GABRG2,IQGAP1,ITSN1,JMY,KCNC1,KCNC4,MACF1,MKLN1,MYH9,MYLK,MYO5A,MYO6,PAFAH1B1,PARVA,PKD2,PLEKHH2,PTPRM,SLC1A2,SSX2IP,TLN2,TWF1,UNC5C,WASL
GO:CC	coated vesicle	GO:0030135	0.000131278	AP1G1,AP2B1,CLTC,COPG2,EPN2,FURIN,GOSR2,HIP1,KLHL12,MYO6,NECAP1,RAB8B,SAR1A,SEC23A,SEC24A,SEC24B,SNX18,SNX3,STEAP2,TBC1D5,TMED5,TMED7,VANGL2,VTI1B,YIPF5,YIPF6
GO:CC	actomyosin	GO:0042641	0.000176592	ABLIM3,CDC42BPA,CDC42BPB,FBLIM1,KAT2B,LPP,MYH9,MYLK,MYO5A,NEBL,PDLIM3,PDLIM5,SYNPO2,VANGL2,VCL
GO:CC	ubiquitin ligase complex	GO:0000151	0.000545638	ASB4,BCOR,BRE,CBX7,CCNF,CDC27,CUL3,CUL4B,CUL5,DCAF10,DCAF5,DCUN1D1,DCUN1D3,ENC1,FAM105B,FBXL17,FBXL2,FBXL7,FBXO32,FBXO8,KBTBD8,KLHL12,KLHL13,KLHL15,MKLN1,PHC1,PHC3,RMND5A,RNF19A,RNF2,SEL1L,SPSB1,ZER1
GO:CC	neuronal cell body	GO:0043025	0.000962818	ATXN10,CALB1,CNNM1,DPYSL2,DPYSL5,DSCAM,ELOVL5,FMR1,FXR1,FZD3,GNRH1,GRIN3A,KCNC1,KCNC4,KCND2,KCNN3,KREMEN1,MBP,MYO5A,NGFR,NRSN1,PAFAH1B1,PDE1A,PDE1C,PI4K2A,PRKAA1,SLC5A7,SYT4,UNC5C
GO:CC	cell body	GO:0044297	0.00111811	ATXN10,CALB1,CNNM1,CXORF56,DPYSL2,DPYSL5,DSCAM,ELOVL5,FMR1,FXR1,FZD3,GNAZ,GNRH1,GRIN3A,KCNC1,KCNC4,KCND2,KCNN3,KREMEN1,MBP,MYO5A,NGFR,NRSN1,PAFAH1B1,PDE1A,PDE1C,PI4K2A,PRKAA1,SEMA3A,SLC5A7,SYT4,UNC5C
GO:CC	microtubule organizing center	GO:0005815	0.00167675	AHI1,ARFGEF2,ARHGAP35,AXIN2,BCAS2,BCCIP,CCDC141,CCDC88A,CCNF,CDC27,CDK1,CENPF,CEP350,CEP44,CRMP1,CTSC,CUL3,CYLD,DCDC2,DLG5,DYNC1LI1,DYNC1LI2,EZR,FBXL7,FEZ1,HNRNPU,HOOK3,KAT2B,KATNAL1,KIF3A,KLHL12,MIB1,MICAL2,MICAL3,MPPE1,NDE1,NIN,PAFAH1B1,PDE4D,PHAX,PKD2,PPP1R12A,RAB11FIP4,RBBP6,RBM23,RILPL1,SLC16A1,SNX10,SPAST,SSX2IP,TBC1D30,TRAF5,UBXN2B,VPS4B,WDR35,YES1,YTHDF2
GO:CC	transport vesicle	GO:0030133	0.0022189	AP1AR,AP1G1,CLCN5,CLTC,CNST,FURIN,GOSR2,GRIN2A,KLHL12,MCTP2,NRSN1,PTPRN2,RAB3B,RAB8B,SAR1A,SCAMP1,SEC23A,SEC24A,SEC24B,SLC17A6,STEAP2,SYPL1,SYT11,SYT13,SYT15,SYT4,SYT9,TPRG1L,UNC13B,VTI1B
GO:CC	receptor complex	GO:0043235	0.00230908	ACVR1B,ACVR2A,ACVRL1,BMPR2,CACNG4,CNTFR,EGF,EPHA5,EPHB1,ERBB4,GABRA4,GABRG2,GFRA1,GPR37L1,GPRC5B,GRIA3,GRIK3,GRIN2A,GRIN3A,IL6R,ITGA2,ITGA6,ITGB8,LIFR,LRP2,LRRC7,NTRK2,PEX5L,PLXNA2,PLXNA4,PLXNC1,PRLR,PTPRB,PTPRN2,RNMT,TGFBR2,TGFBR3,TRAF5,TRIL,VWC2L
GO:CC	apical junction complex	GO:0043296	0.0032991	AMOT,AMOTL1,ANK3,CCDC85C,CLDN18,CLMP,FRMD4A,MAGI1,MAGI2,PARD3B,PARD6B,PDZD3,RAP2B,RAP2C,RAPGEF2,VAPA,VCL
GO:CC	actin filament	GO:0005884	0.004077	AMOT,CD2AP,EZR,FKBP15,FMN1,MICAL2,MICAL3,MYO5A,MYO6,PDLIM3,PDLIM5,PKD2,TMOD1,TWF1,WASL,WIPF3,YES1
GO:CC	Golgi-associated vesicle	GO:0005798	0.00615333	AP1G1,CLTC,COPG2,FURIN,GOSR2,KLHL12,MAP6,RAB8B,SAR1A,SEC23A,SEC24A,SEC24B,STEAP2,TMED5,TMED7,VANGL2,VTI1B,YIPF5,YIPF6
GO:CC	cytoplasmic region	GO:0099568	0.00847027	ARC,ARL8A,ATG14,CALD1,CENPF,DCDC2,DCX,DNAI1,EXOC3L4,HIP1,HNRNPU,ITCH,KIF3A,KLHL17,LCA5,LLGL1,LLGL2,MKLN1,MYH9,PAFAH1B1,PARD3B,PARD6B,PHLDB1,PHLDB2,PKD2,PLEKHH2,PRKAR1A,RHOB,RHOJ,RIMS1,RIMS3,RND3,SPAST,TMOD1,TRPC4,UHMK1,UNC13B,VCL,WASL,WDR35,WIPF3
KEGG	KEGG root term	KEGG:00000	1.12353e-47	AACS,AARS2,ABCA1,ABCA8,ABCC4,ABCD3,ABCD4,ABI2,ACADSB,ACOX3,ACSL1,ACVR1B,ACVR2A,ACVRL1,ADCY1,ADCY6,ADCY7,ADCY9,ADIPOR2,ADRA2B,ADRB1,ADSS,AGPAT5,AK3,ALG2,AMOT,AMOTL1,AMOTL2,ANGPT1,AP1G1,AP2B1,APC,APLNR,ARFGEF1,ARFGEF2,ARHGAP35,ARPC4,ASH1L,ATG14,ATG2B,ATP2B2,ATP5F1,ATP6V0A2,ATP6V1B2,ATP6V1C1,ATP6V1C2,ATXN1,ATXN1L,AXIN2,B3GALNT2,B3GNT5,B4GALT5,B4GALT6,BCAS2,BCAT1,BCL2,BDKRB2,BET1L,BHMT,BMPR2,BPGM,BRE…
KEGG	MAPK signaling pathway	KEGG:04010	7.38164e-15	ANGPT1,CACNA2D2,CACNB2,CACNG4,CATSPER2,CSF1,DUSP7,EFNA5,EGF,ELK4,ERBB4,FGF18,FGF19,FGF23,FGF6,GNG12,HSPA2,IGF1,IL1R1,KRAS,MAP2K3,MAP2K4,MAP2K6,MAP3K1,MAP3K13,MAP4K3,MAPK1,MAPK10,MAPK14,MAPK9,MRAS,NF1,NGFR,NRK,NTRK2,PAK2,PDGFC,PDGFD,PPM1A,PPP3CA,PPP3R1,PRKACB,PRKCA,PTPN7,RAF1,RAP1A,RAPGEF2,RPS6KA3,RPS6KA6,SRF,STK3,STK4,TAOK1,TGFA,TGFB2,TGFBR2,TRAF6,VEGFA,VEGFC
KEGG	Regulation of actin cytoskeleton	KEGG:04810	7.57566e-10	ABI2,APC,ARHGAP35,ARPC4,BDKRB2,CFL2,CXCL12,EGF,ENAH,EZR,FGF18,FGF19,FGF23,FGF6,GNG12,IQGAP1,ITGA2,ITGA6,ITGB4,ITGB8,KRAS,LPAR1,LPAR4,MAPK1,MRAS,MYLK,PAK2,PDGFC,PDGFD,PFN2,PIK3R1,PIKFYVE,PPP1CB,PPP1R12A,RAF1,SLC9A1,SPATA13,SSH1,SSH2,VAV2,VCL,WASL
KEGG	Focal adhesion	KEGG:04510	1.17126e-07	ARHGAP35,BCL2,CCND2,COL2A1,EGF,GSK3B,IGF1,ITGA2,ITGA6,ITGB4,ITGB8,LAMC1,MAPK1,MAPK10,MAPK9,MYLK,PAK2,PARVA,PDGFC,PDGFD,PIK3R1,PPP1CB,PPP1R12A,PRKCA,PTEN,RAF1,RAP1A,RELN,SHC3,THBS1,TLN2,TNN,TNR,VAV2,VCL,VEGFA,VEGFC
KEGG	Progesterone-mediated oocyte maturation	KEGG:04914	1.0893e-06	ADCY1,ADCY6,ADCY7,ADCY9,CDC27,CDK1,CPEB1,CPEB2,IGF1,KRAS,MAD2L1,MAPK1,MAPK10,MAPK14,MAPK9,PDE3B,PGR,PIK3R1,PRKACB,RAF1,RPS6KA3,RPS6KA6
KEGG	Melanogenesis	KEGG:04916	5.11637e-06	ADCY1,ADCY6,ADCY7,ADCY9,CALM1,CREB1,CREB3L2,EDNRB,FZD1,FZD3,FZD4,FZD6,GSK3B,KRAS,MAPK1,PRKACB,PRKCA,RAF1,TCF7,WNT10A,WNT3,WNT4,WNT7B
KEGG	mTOR signaling pathway	KEGG:04150	7.23276e-06	ATP6V1B2,ATP6V1C1,ATP6V1C2,CAB39L,CLIP1,FZD1,FZD3,FZD4,FZD6,GSK3B,IGF1,IRS1,KRAS,LRP6,MAPK1,MAPKAP1,PIK3R1,PRKAA1,PRKCA,PTEN,RAF1,RICTOR,RPS6KA3,RPS6KA6,TTI1,WNT10A,WNT3,WNT4,WNT7B
KEGG	Adrenergic signaling in cardiomyocytes	KEGG:04261	4.2122e-05	ADCY1,ADCY6,ADCY7,ADCY9,ADRB1,ATP2B2,BCL2,CACNA2D2,CACNB2,CACNG4,CALM1,CATSPER2,CREB1,CREB3L2,MAPK1,MAPK14,PPP1CB,PPP2R2A,PPP2R5E,PRKACB,PRKCA,SCN4B,SLC8A1,SLC8A3,SLC9A1,TPM2
KEGG	Wnt signaling pathway	KEGG:04310	6.92846e-05	APC,AXIN2,CCND2,DAAM2,FZD1,FZD3,FZD4,FZD6,GPC4,GSK3B,LRP6,MAPK10,MAPK9,NOTUM,PPP3CA,PPP3R1,PRICKLE2,PRKACB,PRKCA,RSPO2,SFRP2,TCF7,VANGL2,WNT10A,WNT3,WNT4,WNT7B
KEGG	GnRH signaling pathway	KEGG:04912	7.21605e-05	ADCY1,ADCY6,ADCY7,ADCY9,CALM1,CATSPER2,EGR1,GNRH1,KRAS,MAP2K3,MAP2K4,MAP2K6,MAP3K1,MAPK1,MAPK10,MAPK14,MAPK9,PRKACB,PRKCA,RAF1
KEGG	Apelin signaling pathway	KEGG:04371	9.18095e-05	ADCY1,ADCY6,ADCY7,ADCY9,APLNR,CALM1,EGR1,GABARAPL1,GNB4,GNG12,GNG2,JAG1,KRAS,MAPK1,MRAS,MYLK,PDE3B,PRKAA1,PRKACB,PRKCE,RAF1,SLC8A1,SLC8A3,SLC9A1
KEGG	Tight junction	KEGG:04530	9.18963e-05	AMOT,AMOTL1,AMOTL2,BVES,CFTR,CLDN18,EPB41L4B,EZR,LLGL1,LLGL2,MAGI1,MAP3K1,MAPK10,MAPK9,MPDZ,MYH11,MYH9,PARD6B,PPP2R2A,PRKAA1,PRKACB,PRKCE,RAB8B,RAP1A,RAP2C,RAPGEF2,RAPGEF6,RUNX1
KEGG	Oocyte meiosis	KEGG:04114	9.58876e-05	ADCY1,ADCY6,ADCY7,ADCY9,CALM1,CDC27,CDK1,CPEB1,CPEB2,IGF1,MAD2L1,MAPK1,MAPK14,PGR,PPP1CB,PPP2R5E,PPP3CA,PPP3R1,PRKACB,RPS6KA3,RPS6KA6,SMC1A
KEGG	Protein processing in endoplasmic reticulum	KEGG:04141	0.000679093	BCL2,DNAJA2,DNAJB1,DNAJB2,EDEM3,EIF2S1,ERLEC1,HSPA2,HYOU1,MAN1A2,MAN1C1,MAPK10,MAPK9,RAD23B,SAR1A,SEC23A,SEC24A,SEC24B,SEC61A2,SEC62,SEC63,SEL1L,SSR1,SVIP,UBE2D3,UBQLN1,UBQLN4
KEGG	Metabolic pathways	KEGG:01100	0.000785169	AACS,ACADSB,ACOX3,ACSL1,ADCY1,ADCY6,ADCY7,ADCY9,ADSS,AGPAT5,ALG2,ATP5F1,ATP6V0A2,ATP6V1B2,ATP6V1C1,ATP6V1C2,B3GALNT2,B3GNT5,B4GALT5,B4GALT6,BCAT1,BHMT,BPGM,C1GALT1,CA8,CDS1,CERS2,CHAC2,COX10,CSGALNACT1,CYP2U1,DGKG,DGKI,DHCR24,DHRS3,EARS2,ELOVL4,ELOVL5,ENPP4,ETNK1,FUT4,FUT9,GALNT1,GALNT14,GALNT2,GALNT7,GCLM,GCNT2,GDA,GFPT1,GLS,GNE,GNS,GOT2,GPAM,GPAT2,GPLD1,GPX8,HMGCR,HPGDS,HPSE2,IDS,IMPAD1,IPMK,IT…
KEGG	Gap junction	KEGG:04540	0.00132664	ADCY1,ADCY6,ADCY7,ADCY9,ADRB1,CDK1,DRD1,EGF,GJA1,KRAS,LPAR1,MAPK1,PDGFC,PDGFD,PRKACB,PRKCA,PRKG1,RAF1
KEGG	Calcium signaling pathway	KEGG:04020	0.00324696	ADCY1,ADCY7,ADCY9,ADRB1,ATP2B2,BDKRB2,CALM1,CATSPER2,DRD1,EDNRA,EDNRB,ERBB4,GRIN2A,ITPKB,MYLK,ORAI2,PDE1A,PDE1C,PPP3CA,PPP3R1,PRKACB,PRKCA,PTGER3,PTGFR,SLC8A1,SLC8A3,TACR1,TPCN1
KEGG	Endocytosis	KEGG:04144	0.00436647	AP2B1,ARFGEF1,ARFGEF2,ARPC4,CHMP2B,CHMP7,CLTC,DAB2,EPN2,GIT2,HSPA2,IL2RB,ITCH,LDLRAP1,PARD6B,RAB11FIP1,RAB11FIP4,RAB31,SH3GL2,SH3GLB1,SH3KBP1,SMURF1,SNX3,STAM,STAM2,TGFBR2,TRAF6,VPS37B,VPS4B,WASL,WIPF3,ZFYVE16,ZFYVE9
REAC	REACTOME root term	REAC:0000000	1.53903e-65	AAK1,ABCA1,ABCA8,ABCC4,ABCD3,ABCD4,ABI2,ACADSB,ACBD5,ACOX3,ACPP,ACSL1,ACVR1B,ACVR2A,ACVRL1,ADAMTS9,ADCY6,ADCY7,ADIPOR2,ADRB1,ADSS,AGPAT5,AHI1,AK3,ALG2,AMOT,AMOTL1,ANGPT1,ANO1,ANO3,ANO5,AP1G1,AP2B1,APC,APLNR,AQP4,ARFIP2,ARHGAP1,ARHGAP11A,ARHGAP21,ARHGAP26,ARHGAP36,ARHGEF26,ARHGEF37,ARID2,ARL8A,ARPC4,ATAD2,ATG14,ATP10A,ATP10B,ATP10D,ATP2B2,ATP5F1,ATP6V0A2,ATP6V1B2,ATP6V1C1,ATP6V1C2,ATP8A1,AXIN2,B3G…
REAC	Signal Transduction	REAC:R-GGA-162582	6.50094e-32	ABI2,ACVR1B,ACVR2A,ACVRL1,ADCY6,ADCY7,ADRB1,AMOT,AMOTL1,ANGPT1,AP2B1,APC,APLNR,ARHGAP1,ARHGAP11A,ARHGAP21,ARHGAP26,ARHGAP36,ARHGEF26,ARHGEF37,ARPC4,ATP6V0A2,ATP6V1B2,ATP6V1C1,ATP6V1C2,AXIN2,BCL9L,BDKRB2,BMPR2,CALCRL,CASR,CCL20,CDC42EP3,CDC73,CDK1,CENPF,CFTR,CHN1,CIT,CLIP1,CLTC,CMKLR1,CNKSR2,CREB1,CUL3,CXCL12,DGKG,DGKI,DOCK3,DRD1,DUSP7,DYNC1LI1,DYNC1LI2,E2F5,EDNRA,EDNRB,EGF,ELMO1,ERBB4,ERLEC1,ESR1…
REAC	Signaling by Receptor Tyrosine Kinases	REAC:R-GGA-9006934	1.50828e-10	ABI2,AP2B1,ATP6V0A2,ATP6V1B2,ATP6V1C1,ATP6V1C2,CLTC,CREB1,DOCK3,DUSP7,EGF,ELMO1,ERBB4,ESR1,ESRP2,FGF18,FGF19,FGF23,FURIN,IGF1,IRS1,ITCH,ITGA2,KL,KRAS,LAMC1,LRIG1,MAPK14,MAPKAP1,NRP2,NTRK2,PDE3B,PDGFC,PDGFD,PIK3R1,PRKCA,PRKCE,PTPN2,PTPRJ,RANBP10,RAP1A,RICTOR,RPS6KA3,SH3GL2,SH3KBP1,SHC3,SPRED2,STAM,STAM2,TGFA,THBS1,VAV2,VEGFC,YES1
REAC	Membrane Trafficking	REAC:R-GGA-199991	3.55115e-10	AAK1,AP1G1,AP2B1,ARFIP2,ARPC4,CFTR,CHMP2B,CHMP7,CLTC,COG5,COPG2,COPS7B,CPD,CTSC,DAB2,DENND1B,DNM3,DYNC1LI1,DYNC1LI2,EGF,EPN2,GCC2,GJC1,GNS,GOSR2,HIP1,ITSN1,KIF13B,KIF1B,KIF3A,KIF4A,KIF6,LRP2,NAPB,NECAP1,NSF,OCRL,PAFAH1B1,PPP6R3,RAB14,RAB31,RAB33B,RAB39B,RAB3GAP2,RAB3IL1,RAB8B,RAB9B,SEC22A,SEC23A,SEC24A,SEC24B,SH3GL2,SH3KBP1,SNX18,SORT1,STAM,STAM2,SYT11,SYT9,TBC1D24,TGFA,TMED7,TRAPPC10,TRIP11,UBQL…
REAC	Post-translational protein modification	REAC:R-GGA-597592	6.22875e-10	ADAMTS9,ALG2,APC,AXIN2,B3GALNT2,B3GNT5,B4GALT5,BRE,BTBD6,C1GALT1,CCNF,CDK1,CFTR,CHST6,COG5,COMMD2,COPG2,CSF1,CTSC,CUL3,CUL4B,CYLD,DCAF10,DCAF5,DCUN1D3,DYNC1LI1,DYNC1LI2,ESR1,FAM105B,FBN1,FBXL7,FBXO22,FBXO32,FBXO41,FGF23,FURIN,GALNT1,GALNT14,GALNT2,GFPT1,GNE,GOSR2,GPLD1,INO80D,JOSD1,KBTBD8,KLHL5,LAMC1,MAN1A2,MAN1C1,MDM4,MGAT3,NAPB,NCOA1,NOTUM,NSF,NUP35,NUP54,NUS1,OTUD7B,PEX13,PGR,PHC1,PHC3,POMT2,P…
REAC	Neuronal System	REAC:R-GGA-112316	7.66103e-10	ADCY6,ADCY7,AP2B1,CACNA2D2,CACNB2,CACNG4,CREB1,GABRA4,GABRB2,GJC1,GLRA2,GLS,GNB4,GNG12,GNG2,GRIA3,GRIK3,GRIN2A,GRIN3A,KCNA4,KCNC1,KCNC4,KCND2,KCNH1,KCNJ2,KCNK10,KCNK2,KCNN3,KCNQ3,KCNQ4,KCNS1,KCNV1,LRRC7,NLGN4X,NSF,PANX1,PRKACB,PRKAR1A,PTPRD,RIMS1,RPS6KA3,RPS6KA6,SLC38A1,SLC38A2,SLC5A7,SLITRK4,TSPAN7,UNC13B
REAC	Immune System	REAC:R-GGA-168256	1.27395e-09	ABI2,ACPP,ANGPT1,AP1G1,AP2B1,ARL8A,ARPC4,ATP6V0A2,ATP6V1B2,ATP6V1C1,ATP6V1C2,ATP8A1,BCL2,BRWD1,BTBD6,C7,CCNF,CD274,CD47,CDC27,CLTC,CNKSR2,CNTFR,CPNE3,CPPED1,CREB1,CSF1,CTSC,CTSO,CTSS,CUL3,CXADR,DET1,DNM3,DUSP7,DYNC1LI1,EGF,EIF4E3,ELMO1,ENPP4,ERBB4,ERP44,FBXL7,FBXO22,FBXO32,FBXO41,FGF18,FGF19,FGF23,FRK,GFRA1,GNS,IFNAR1,IL17RD,IL2RB,IQGAP1,IRS1,ITCH,KBTBD8,KL,KLHL5,KRAS,KSR2,LIFR,LONRF1,LPCAT1,LRRC…
REAC	Vesicle-mediated transport	REAC:R-GGA-5653656	2.01941e-09	AAK1,AP1G1,AP2B1,ARFIP2,ARPC4,CFTR,CHMP2B,CHMP7,CLTC,COG5,COPG2,COPS7B,CPD,CTSC,DAB2,DENND1B,DNM3,DYNC1LI1,DYNC1LI2,EGF,EPN2,GCC2,GJC1,GNS,GOSR2,HIP1,ITSN1,KIF13B,KIF1B,KIF3A,KIF4A,KIF6,LRP2,NAPB,NECAP1,NSF,OCRL,PAFAH1B1,PPP6R3,RAB14,RAB31,RAB33B,RAB39B,RAB3GAP2,RAB3IL1,RAB8B,RAB9B,SEC22A,SEC23A,SEC24A,SEC24B,SH3GL2,SH3KBP1,SNX18,SORT1,STAM,STAM2,SYT11,SYT9,TBC1D24,TGFA,TMED7,TRAPPC10,TRIP11,UBQL…
REAC	Metabolism of proteins	REAC:R-GGA-392499	3.66719e-08	ADAMTS9,ALG2,APC,AXIN2,B3GALNT2,B3GNT5,B4GALT5,BRE,BTBD6,C1GALT1,CCDC59,CCNF,CDK1,CFTR,CHST6,COG5,COMMD2,COPG2,CSF1,CTSC,CUL3,CUL4B,CYLD,DCAF10,DCAF5,DCUN1D3,DPP4,DYNC1LI1,DYNC1LI2,EIF2S1,ESR1,FAM105B,FBN1,FBXL7,FBXO22,FBXO32,FBXO41,FGF23,FURIN,GALNT1,GALNT14,GALNT2,GFPT1,GHR,GNAZ,GNB4,GNE,GNG12,GNG2,GOSR2,GPLD1,IGF1,INHBA,INO80D,JOSD1,KBTBD8,KLHL5,LAMC1,MAN1A2,MAN1C1,MDM4,MGAT3,MSRB3,NAPB,NCOA1,…
REAC	Intracellular signaling by second messengers	REAC:R-GGA-9006925	1.74318e-07	ADCY6,ADCY7,CREB1,EGF,ERBB4,ESR1,FGF18,FGF19,FGF23,FRK,IRS1,KL,MAPKAP1,NPTXR,PDE1A,PDE1C,PHC1,PHC3,PHLPP2,PIK3R1,PRKACB,PRKAR1A,PRKCA,PRKCE,PTEN,RICTOR,RNF2,SCMH1,STRN,TGFA,TNKS,WWP2
REAC	Transmission across Chemical Synapses	REAC:R-GGA-112315	1.17253e-06	ADCY6,ADCY7,AP2B1,CACNA2D2,CACNB2,CACNG4,CREB1,GABRA4,GABRB2,GLRA2,GLS,GNB4,GNG12,GNG2,GRIA3,GRIK3,GRIN2A,GRIN3A,KCNJ2,LRRC7,NSF,PRKACB,PRKAR1A,RIMS1,RPS6KA3,RPS6KA6,SLC38A1,SLC38A2,SLC5A7,TSPAN7,UNC13B
REAC	RNA Polymerase II Transcription	REAC:R-GGA-73857	1.19161e-06	ARID2,ATAD2,CCND2,CCNT2,CDC40,CDC73,CDK1,CNOT4,CNOT6L,CPNE9,DEK,DYRK2,E2F5,E2F8,ELF1,ELL2,ESR1,ESRRG,GATA2,GLS,GTF2H5,INTS3,INTS7,ITCH,JMY,KCTD1,KRAS,MAP2K6,MDM4,MED1,MGA,NPTXR,NR1D2,NRBP1,NUDT21,PAPOLA,PAX5,PGR,PHAX,PHC1,PHC3,PHF20,POLDIP3,PPARA,PPM1A,PRKAA1,RNF2,RNGTT,RORA,RORB,RUNX1,RUNX2,RYBP,SCMH1,SESN3,SIRT1,SMURF1,SOX9,SRSF6,SUMO1,TAF4,TCEB3,TCF7,THRB,TP53BP2,TRIM33,TXNRD1,ZNF302,ZNF704
REAC	Transport of small molecules	REAC:R-GGA-382551	1.85739e-06	ABCA1,ABCA8,ABCC4,ABCD3,ANO1,ANO3,ANO5,AP2B1,AQP4,ATP10A,ATP10B,ATP10D,ATP2B2,ATP8A1,CFTR,CLCN5,CLTC,ERLEC1,FLVCR1,FURIN,HDLBP,IREB2,LRRC8B,PDZD11,PRKACB,PRKAR1A,RAF1,RHBG,RUNX1,SEL1L,SLC11A2,SLC16A1,SLC16A10,SLC16A2,SLC17A6,SLC24A3,SLC24A4,SLC26A4,SLC26A7,SLC26A9,SLC2A12,SLC35A1,SLC35B3,SLC35D1,SLC38A1,SLC38A2,SLC38A3,SLC45A3,SLC4A4,SLC4A7,SLC5A12,SLC5A7,SLC7A1,SLC7A2,SLC7A3,SLC8A3,SLC9A2,STEAP2…
REAC	Gene expression (Transcription)	REAC:R-GGA-74160	3.18886e-06	ARID2,ATAD2,CCND2,CCNT2,CDC40,CDC73,CDK1,CNOT4,CNOT6L,CPNE9,DEK,DYRK2,E2F5,E2F8,ELF1,ELL2,ESR1,ESRRG,GATA2,GLS,GTF2H5,INTS3,INTS7,ITCH,JMY,KCTD1,KRAS,MAP2K6,MDM4,MED1,MGA,NPTXR,NR1D2,NRBP1,NUDT21,PAPOLA,PAX5,PGR,PHAX,PHC1,PHC3,PHF20,POLDIP3,POLR1E,PPARA,PPM1A,PRKAA1,RNF2,RNGTT,RORA,RORB,RUNX1,RUNX2,RYBP,SCMH1,SESN3,SIRT1,SMURF1,SOX9,SRSF6,SUMO1,TAF4,TCEB3,TCF7,TFB2M,THRB,TNRC6B,TP53BP2,TRIM33,TWI…
REAC	Generic Transcription Pathway	REAC:R-GGA-212436	4.54483e-06	ARID2,ATAD2,CCND2,CCNT2,CDK1,CNOT4,CNOT6L,CPNE9,DEK,DYRK2,E2F5,E2F8,ELF1,ESR1,ESRRG,GATA2,GLS,GTF2H5,ITCH,JMY,KCTD1,KRAS,MAP2K6,MDM4,MED1,MGA,NPTXR,NR1D2,NRBP1,PAX5,PGR,PHC1,PHC3,PHF20,PPARA,PPM1A,PRKAA1,RNF2,RORA,RORB,RUNX1,RUNX2,RYBP,SCMH1,SESN3,SIRT1,SMURF1,SOX9,SUMO1,TCEB3,TCF7,THRB,TP53BP2,TRIM33,TXNRD1,ZNF302,ZNF704
REAC	MAPK family signaling cascades	REAC:R-GGA-5683057	4.69809e-06	ANGPT1,CDC42EP3,CDK1,CNKSR2,DUSP7,EGF,ERBB4,FGF18,FGF19,FGF23,GFRA1,IL17RD,IL2RB,IQGAP1,IRS1,KALRN,KL,KRAS,KSR2,MAPK4,PPP2R5E,PRKACB,RAF1,RAPGEF2,SHC3,TGFA
REAC	Signaling by WNT	REAC:R-GGA-195721	7.18214e-06	AP2B1,APC,AXIN2,BCL9L,CDC73,CLTC,CUL3,FZD4,GNB4,GNG12,GNG2,GSK3B,KLHL12,PPP2R5E,PPP3CA,PPP3R1,SNX3,SOX6,SOX9,TCF7,TMED5,TNKS,WLS,WNT10A,WNT3,WNT4,WNT7B
REAC	Neurotransmitter receptors and postsynaptic signal transmission	REAC:R-GGA-112314	4.15991e-05	ADCY6,ADCY7,AP2B1,CREB1,GABRA4,GABRB2,GLRA2,GNB4,GNG12,GNG2,GRIA3,GRIK3,GRIN2A,GRIN3A,KCNJ2,LRRC7,NSF,PRKACB,PRKAR1A,RPS6KA3,RPS6KA6,TSPAN7
REAC	FLT3 Signaling	REAC:R-GGA-9607240	4.25637e-05	ANGPT1,CNKSR2,DUSP7,EGF,ERBB4,FGF18,FGF19,FGF23,GFRA1,IL17RD,IL2RB,IQGAP1,IRS1,KL,KRAS,KSR2,PDE3B,PIK3R1,PPP2R5E,RAF1,RAPGEF2,SHC3,TGFA
REAC	Signaling by Interleukins	REAC:R-GGA-449147	4.62825e-05	ANGPT1,BRWD1,CNKSR2,CNTFR,CREB1,CSF1,DUSP7,EGF,ERBB4,FGF18,FGF19,FGF23,GFRA1,IL17RD,IL2RB,IQGAP1,IRS1,KL,KRAS,KSR2,LIFR,MAP2K4,MAP2K6,MAPK10,MAPK14,MAPK9,PDE3B,PELI2,PIK3R1,PPP2R5E,RAF1,RAPGEF2,RPS6KA3,SHC3,TGFA,TRAF6,YES1
REAC	Clathrin-mediated endocytosis	REAC:R-GGA-8856828	4.95476e-05	AAK1,AP2B1,ARPC4,CFTR,CLTC,COPS7B,DAB2,DNM3,EGF,EPN2,HIP1,ITSN1,LRP2,NECAP1,OCRL,SH3GL2,SH3KBP1,SNX18,STAM,STAM2,SYT11,SYT9,TGFA,UBQLN1,WASL
REAC	MAPK1/MAPK3 signaling	REAC:R-GGA-5684996	5.24646e-05	ANGPT1,CDK1,CNKSR2,DUSP7,EGF,ERBB4,FGF18,FGF19,FGF23,GFRA1,IL17RD,IL2RB,IQGAP1,IRS1,KL,KRAS,KSR2,PPP2R5E,RAF1,RAPGEF2,SHC3,TGFA
REAC	RAF/MAP kinase cascade	REAC:R-GGA-5673001	0.000199236	ANGPT1,CNKSR2,DUSP7,EGF,ERBB4,FGF18,FGF19,FGF23,GFRA1,IL17RD,IL2RB,IQGAP1,IRS1,KL,KRAS,KSR2,PPP2R5E,RAF1,RAPGEF2,SHC3,TGFA
REAC	Deubiquitination	REAC:R-GGA-5688426	0.000242866	APC,AXIN2,BRE,CDK1,CFTR,CYLD,ESR1,INO80D,JOSD1,MDM4,OTUD7B,PTEN,RAD23B,SNX3,STAM,STAM2,STAMBPL1,TNIP1,TNKS,TRAF6,UCHL5,USP12,USP28,USP30,VCPIP1,WDR20,WDR48
REAC	Other interleukin signaling	REAC:R-GGA-449836	0.000300363	ANGPT1,CNKSR2,CSF1,DUSP7,EGF,ERBB4,FGF18,FGF19,FGF23,GFRA1,IL17RD,IL2RB,IQGAP1,IRS1,KL,KRAS,KSR2,PDE3B,PIK3R1,PPP2R5E,RAF1,RAPGEF2,SHC3,TGFA
REAC	Cytokine Signaling in Immune system	REAC:R-GGA-1280215	0.000300755	ANGPT1,BRWD1,CNKSR2,CNTFR,CREB1,CSF1,DUSP7,EGF,EIF4E3,ERBB4,FGF18,FGF19,FGF23,GFRA1,IFNAR1,IL17RD,IL2RB,IQGAP1,IRS1,KL,KRAS,KSR2,LIFR,MAP2K4,MAP2K6,MAPK10,MAPK14,MAPK9,PDE3B,PELI2,PIK3R1,PPP2R5E,PTPN2,RAF1,RAPGEF2,RPS6KA3,SHC3,SUMO1,TGFA,TNFSF15,TRAF6,YES1
REAC	Signaling by NTRKs	REAC:R-GGA-166520	0.000359964	AP2B1,CLTC,CREB1,DOCK3,DUSP7,FURIN,IRS1,KRAS,MAPK14,NTRK2,PIK3R1,RAP1A,RPS6KA3,SH3GL2,SHC3
REAC	Hemostasis	REAC:R-GGA-109582	0.000440612	ABCC4,AK3,ANGPT1,ATP2B2,CD47,CXADR,DGKG,DGKI,DOCK10,DOCK3,DOCK5,EGF,ENDOD1,F11,F3,GATA2,GNB4,GNG12,GNG2,IGF1,KIF13B,KIF1B,KIF3A,KIF4A,KIF6,KRAS,LHFPL2,MAPK14,PDE11A,PDE1A,PDE5A,PHACTR2,PIK3R1,PLEK,PRKACB,PRKAR1A,PRKCA,PRKCE,RAD51B,RAF1,RAP1A,RCOR1,RHOB,SLC16A1,SLC8A3,TFPI,THBS1,TIMP3,TMX3,TRPC6,VAV2,VEGFC,VTI1B,ZFPM2
REAC	Cargo recognition for clathrin-mediated endocytosis	REAC:R-GGA-8856825	0.000601838	AAK1,AP2B1,CFTR,CLTC,COPS7B,DAB2,EGF,EPN2,ITSN1,LRP2,NECAP1,SH3GL2,SH3KBP1,STAM,STAM2,SYT11,SYT9,TGFA,UBQLN1
REAC	Signaling by GPCR	REAC:R-GGA-372790	0.000668625	ADCY6,ADCY7,ADRB1,APLNR,BDKRB2,CALCRL,CASR,CCL20,CMKLR1,CREB1,CXCL12,DGKG,DGKI,DRD1,EDNRA,EDNRB,GALR1,GHR,GNAZ,GNB4,GNG12,GNG2,GNRH1,GPR37L1,GPR55,HTR1F,KALRN,KRAS,LPAR1,LPAR4,NMUR2,NPY1R,NPY2R,PDE11A,PDE1A,PDE1C,PDE3B,PDE4D,PDE8A,PDE8B,PIK3R1,PRKACB,PRKAR1A,PRKCA,PRKCE,PTGER3,RBP1,RDH12,RGS21,RGS5,RHOB,RPS6KA3,TRPC6,TSHR
REAC	GPCR downstream signalling	REAC:R-GGA-388396	0.000724223	ADCY6,ADCY7,ADRB1,APLNR,BDKRB2,CALCRL,CASR,CCL20,CREB1,CXCL12,DGKG,DGKI,DRD1,EDNRA,EDNRB,GALR1,GHR,GNAZ,GNB4,GNG12,GNG2,GNRH1,GPR37L1,GPR55,HTR1F,KALRN,KRAS,LPAR1,LPAR4,NMUR2,NPY1R,NPY2R,PDE11A,PDE1A,PDE1C,PDE3B,PDE4D,PDE8A,PDE8B,PIK3R1,PRKACB,PRKAR1A,PRKCA,PRKCE,PTGER3,RBP1,RDH12,RGS21,RGS5,RHOB,RPS6KA3,TRPC6,TSHR
REAC	PIP3 activates AKT signaling	REAC:R-GGA-1257604	0.00072468	CREB1,EGF,ERBB4,ESR1,FGF18,FGF19,FGF23,FRK,IRS1,KL,MAPKAP1,NPTXR,PHC1,PHC3,PHLPP2,PIK3R1,PTEN,RICTOR,RNF2,SCMH1,STRN,TGFA,TNKS,WWP2
REAC	SLC-mediated transmembrane transport	REAC:R-GGA-425407	0.00184291	PDZD11,RHBG,RUNX1,SLC11A2,SLC16A1,SLC16A10,SLC16A2,SLC17A6,SLC24A3,SLC24A4,SLC26A4,SLC26A7,SLC26A9,SLC2A12,SLC35A1,SLC35B3,SLC35D1,SLC38A1,SLC38A2,SLC38A3,SLC45A3,SLC4A4,SLC4A7,SLC5A12,SLC5A7,SLC7A1,SLC7A2,SLC7A3,SLC8A3,SLC9A2
REAC	Transport of inorganic cations/anions and amino acids/oligopeptides	REAC:R-GGA-425393	0.00337759	SLC16A10,SLC17A6,SLC24A3,SLC24A4,SLC26A4,SLC26A7,SLC26A9,SLC38A1,SLC38A2,SLC38A3,SLC4A4,SLC4A7,SLC5A12,SLC7A1,SLC7A2,SLC7A3,SLC8A3,SLC9A2
REAC	DAG and IP3 signaling	REAC:R-GGA-1489509	0.00414326	ADCY6,ADCY7,PDE1A,PDE1C,PRKACB,PRKAR1A,PRKCA,PRKCE
REAC	Axon guidance	REAC:R-GGA-422475	0.00693138	AP2B1,ARPC4,CLTC,DNM3,EFNA5,EFNB2,EPHA5,EZR,GFRA1,ITSN1,KALRN,PIK3R1,PLXNC1,PRKCA,RHOB,SEMA7A,SH3GL2,SHC3,VAV2,WASL,YES1
REAC	Signaling by NTRK1 (TRKA)	REAC:R-GGA-187037	0.00815843	AP2B1,CLTC,CREB1,DUSP7,IRS1,KRAS,MAPK14,PIK3R1,RAP1A,RPS6KA3,SH3GL2,SHC3
REAC	Signaling by BMP	REAC:R-GGA-201451	0.00910304	ACVR2A,ACVRL1,BMPR2,GDF2,SMAD5,SMURF1,ZFYVE16
WP	WIKIPATHWAYS	WP:000000	6.55144e-22	ABCA1,ABCD3,ABI2,ACSL1,ADCY1,ADCY6,ADCY7,AKAP11,APC,AXIN2,BCL2,BDKRB2,BHMT,BMPR2,CACNB2,CALM1,CCND2,CDC40,CDK1,CELF1,CFL2,CIT,CLK3,CLTC,CNTFR,CREB1,DBF4,DHRS3,DICER1,DRD1,E2F3,E2F5,EGF,EGR1,ELK4,ENAH,ESR1,EZR,FGF18,FGF19,FGF23,FGF6,FURIN,FZD1,FZD3,FZD4,FZD6,GJA1,GJC1,GNAZ,GNB4,GNG12,GNG2,GSK3B,HIP1,HMGCR,HNRNPD,HNRNPK,HSPA2,HTR1F,ID2,IGF1,ITCH,ITGA6,JAG1,KIF3A,KLF11,KRAS,LRP6,LYN,MAD2L1,MAP2K4,MA…
WP	MAPK Signaling Pathway	WP:WP769	7.21737e-09	CACNB2,EGF,FGF18,FGF19,FGF23,FGF6,GNG12,HSPA2,MAP2K6,MAP3K1,MAP3K13,MAPK10,MRAS,NF1,NTRK2,PAK2,PPM1A,PPP3R1,PRKACB,PRKCA,RAF1,RAP1A,RAPGEF2,RPS6KA3,STK4,TAOK1,TGFB2,TGFBR2,TRAF6
WP	Wnt Signaling Pathway and Pluripotency	WP:WP779	9.34981e-07	APC,AXIN2,CCND2,FZD1,FZD3,FZD4,FZD6,GSK3B,LRP6,MAPK10,MAPK9,PAFAH1B1,PPP2R2A,PPP2R5E,PRKCA,TCF7,WNT10A,WNT4,WNT7B,ZBTB33
WP	Wnt Signaling Pathway	WP:WP785	1.21318e-05	APC,CCND2,FZD1,FZD3,FZD6,GSK3B,MAPK10,MAPK9,PAFAH1B1,PPP2R5E,PRKCA,WNT10A,WNT4,WNT7B
WP	G Protein Signaling Pathways	WP:WP813	4.1382e-05	ADCY1,ADCY6,ADCY7,AKAP11,CALM1,GNAZ,GNG12,KRAS,PDE1A,PDE8A,PDE8B,PPP3CA,PRKACB,PRKAR1A,PRKCA
WP	Regulation of Actin Cytoskeleton	WP:WP824	0.000463731	ABI2,APC,BDKRB2,CFL2,EGF,ENAH,EZR,FGF18,FGF23,FGF6,GNG12,KRAS,MAPK4,MRAS,MYLK,PAK2,PIK3R1,RAF1,SSH2,VCL
WP	Insulin Signaling	WP:WP743	0.00165045	EGR1,GSK3B,KIF3A,MAP2K6,MAP3K1,MAP3K13,MAPK10,PIK3R1,PRKAA1,PRKCA,PTEN,RAF1,RHOJ,RPS6KA3,RPS6KA6,SHC3
WP	EGFR1 Signaling Pathway	WP:WP752	0.00209736	CREB1,EGF,ELK4,GJA1,HIP1,ITCH,KLF11,KRAS,MAP3K1,MAPK14,PIK3R1,PRKAR1A,PRKCA,RAF1,RALBP1,RPS6KA3,SH3GL2,SH3KBP1,STAT5B,VAV2,WASL
TF	Transfac	TF:M00000	1.83664e-259	AACS,AAK1,AARS2,ABCA1,ABCA8,ABCC4,ABCD3,ABCD4,ABI2,ABLIM3,ACADSB,ACBD5,ACOX3,ACPP,ACSL1,ACVR1B,ACVR2A,ACVRL1,ADAM33,ADAMTS9,ADAMTSL1,ADCY1,ADCY6,ADCY7,ADCY9,ADIPOR2,ADNP,ADRA2B,ADRB1,ADSS,AFF1,AFF2,AFF3,AGGF1,AGPAT5,AHI1,AK3,AKAP11,AKTIP,ALG2,ALPK2,ALPK3,AMMECR1L,AMOT,AMOTL1,AMOTL2,ANGPT1,ANK2,ANK3,ANKFY1,ANKRD13B,ANKRD22,ANKRD50,ANKS6,ANO1,ANO3,ANO5,ANP32A,ANXA11,ANXA7,AP1AR,AP1G1,AP2B1,APC,API5…
TF	Factor: PU.1; motif: AGGAAG	TF:M02031	3.52403e-125	AAK1,AARS2,ABCA1,ABCA8,ABCD3,ABCD4,ABI2,ACADSB,ACBD5,ACOX3,ACSL1,ACVR1B,ACVR2A,ACVRL1,ADAM33,ADAMTS9,ADAMTSL1,ADCY1,ADCY6,ADCY7,ADCY9,ADIPOR2,ADNP,ADRA2B,ADRB1,ADSS,AFF2,AFF3,AGGF1,AGPAT5,AHI1,AK3,AKAP11,AKTIP,ALG2,ALPK2,ALPK3,AMMECR1L,AMOT,AMOTL1,AMOTL2,ANGPT1,ANK3,ANKFY1,ANKRD13B,ANKRD22,ANKRD50,ANKS6,ANO1,ANO3,ANO5,ANP32A,ANXA11,ANXA7,AP1G1,AP2B1,APC,API5,APLNR,APOLD1,APPL2,AQP4,AQP9,ARFGEF1,A…
TF	Factor: PU.1; motif: AGGAAG; match class: 0	TF:M02031_0	3.52403e-125	AAK1,AARS2,ABCA1,ABCA8,ABCD3,ABCD4,ABI2,ACADSB,ACBD5,ACOX3,ACSL1,ACVR1B,ACVR2A,ACVRL1,ADAM33,ADAMTS9,ADAMTSL1,ADCY1,ADCY6,ADCY7,ADCY9,ADIPOR2,ADNP,ADRA2B,ADRB1,ADSS,AFF2,AFF3,AGGF1,AGPAT5,AHI1,AK3,AKAP11,AKTIP,ALG2,ALPK2,ALPK3,AMMECR1L,AMOT,AMOTL1,AMOTL2,ANGPT1,ANK3,ANKFY1,ANKRD13B,ANKRD22,ANKRD50,ANKS6,ANO1,ANO3,ANO5,ANP32A,ANXA11,ANXA7,AP1G1,AP2B1,APC,API5,APLNR,APOLD1,APPL2,AQP4,AQP9,ARFGEF1,A…
TF	Factor: Pax-3; motif: NNNNNNCGTCACGSTYNNNNN	TF:M00327	4.59245e-108	AACS,AAK1,AARS2,ABCA8,ABCC4,ABCD3,ABCD4,ACBD5,ACVR2A,ACVRL1,ADAM33,ADAMTS9,ADAMTSL1,ADCY6,ADCY7,ADCY9,ADIPOR2,ADNP,ADRB1,ADSS,AFF1,AFF2,AFF3,AGGF1,AGPAT5,AHI1,AK3,AKTIP,ALPK2,AMOTL2,ANK2,ANKFY1,ANKRD13B,ANKS6,ANO3,ANO5,ANXA11,ANXA7,AP1G1,API5,APLNR,APPL2,AQP4,AQP9,ARC,ARFGEF1,ARFGEF2,ARFIP1,ARFIP2,ARHGAP1,ARHGAP11A,ARHGAP21,ARHGAP26,ARHGAP35,ARHGAP36,ARHGEF26,ARHGEF37,ARHGEF4,ARID2,ARID5B,ARIH1,A…
TF	Factor: Pax-3; motif: NNNNNNCGTCACGSTYNNNNN; match class: 0	TF:M00327_0	4.59245e-108	AACS,AAK1,AARS2,ABCA8,ABCC4,ABCD3,ABCD4,ACBD5,ACVR2A,ACVRL1,ADAM33,ADAMTS9,ADAMTSL1,ADCY6,ADCY7,ADCY9,ADIPOR2,ADNP,ADRB1,ADSS,AFF1,AFF2,AFF3,AGGF1,AGPAT5,AHI1,AK3,AKTIP,ALPK2,AMOTL2,ANK2,ANKFY1,ANKRD13B,ANKS6,ANO3,ANO5,ANXA11,ANXA7,AP1G1,API5,APLNR,APPL2,AQP4,AQP9,ARC,ARFGEF1,ARFGEF2,ARFIP1,ARFIP2,ARHGAP1,ARHGAP11A,ARHGAP21,ARHGAP26,ARHGAP35,ARHGAP36,ARHGEF26,ARHGEF37,ARHGEF4,ARID2,ARID5B,ARIH1,A…
TF	Factor: Pax-5; motif: RRMSWGANWYCTNRAGCGKRACSRYNSM; match class: 0	TF:M00144_0	1.54114e-97	AACS,AARS2,ABCA1,ABCA8,ABCC4,ABCD3,ABCD4,ABI2,ACADSB,ACBD5,ACVR2A,ADAM33,ADAMTSL1,ADCY6,ADCY9,ADNP,ADRA2B,ADRB1,ADSS,AFF1,AFF2,AFF3,AGGF1,AGPAT5,AK3,AKTIP,ALG2,ALPK2,AMMECR1L,AMOT,AMOTL2,ANK3,ANKFY1,ANKRD13B,ANKRD22,ANKRD50,ANKS6,ANO1,ANO3,ANXA11,ANXA7,AP1AR,AP1G1,APC,API5,APLNR,APOLD1,AQP4,ARC,ARFGEF1,ARFGEF2,ARFIP2,ARHGAP1,ARHGAP35,ARID2,ARID5B,ARIH2,ARMC1,ARMC5,ARPC4,ARRDC3,ARRDC4,ASB4,ASB7,AT…
TF	Factor: Pax-5; motif: RRMSWGANWYCTNRAGCGKRACSRYNSM	TF:M00144	1.54114e-97	AACS,AARS2,ABCA1,ABCA8,ABCC4,ABCD3,ABCD4,ABI2,ACADSB,ACBD5,ACVR2A,ADAM33,ADAMTSL1,ADCY6,ADCY9,ADNP,ADRA2B,ADRB1,ADSS,AFF1,AFF2,AFF3,AGGF1,AGPAT5,AK3,AKTIP,ALG2,ALPK2,AMMECR1L,AMOT,AMOTL2,ANK3,ANKFY1,ANKRD13B,ANKRD22,ANKRD50,ANKS6,ANO1,ANO3,ANXA11,ANXA7,AP1AR,AP1G1,APC,API5,APLNR,APOLD1,AQP4,ARC,ARFGEF1,ARFGEF2,ARFIP2,ARHGAP1,ARHGAP35,ARID2,ARID5B,ARIH2,ARMC1,ARMC5,ARPC4,ARRDC3,ARRDC4,ASB4,ASB7,AT…
TF	Factor: E2F; motif: GGCGSG; match class: 1	TF:M00803_1	9.26947e-94	AACS,AAK1,AARS2,ABCC4,ABCD3,ABCD4,ABI2,ACBD5,ACSL1,ACVR2A,ADCY6,ADCY9,ADRA2B,ADRB1,ADSS,AFF2,AFF3,AGGF1,AGPAT5,AK3,ALG2,AMOTL2,ANKRD13B,ANXA7,AP1AR,API5,AQP4,ARFGEF1,ARFIP2,ARHGAP1,ARHGAP11A,ARID2,ARID5B,ARIH1,ARIH2,ARL8A,ARMC1,ARPC4,ARRDC4,ASB7,ATAD2,ATG14,ATG2B,ATP10A,ATP2C1,ATP5F1,ATP6V0A2,ATP6V1B2,ATP6V1C1,ATP8A1,ATRX,ATXN10,ATXN1L,ATXN7L1,AUTS2,AXIN2,AZIN1,B3GALNT2,B4GALT5,B4GALT6,BACE1,BAIA…
TF	Factor: Cdx-1; motif: TTTATK	TF:M02086	7.99158e-93	AAK1,ABCA1,ABCA8,ABCC4,ABCD3,ABI2,ACADSB,ACBD5,ACOX3,ACPP,ACVR1B,ADAM33,ADAMTS9,ADAMTSL1,ADCY1,ADCY6,ADCY7,ADCY9,ADNP,ADRB1,AFF1,AFF2,AGGF1,AHI1,AK3,AKAP11,AKTIP,ALG2,ALPK2,AMMECR1L,AMOT,AMOTL1,ANGPT1,ANK2,ANKFY1,ANKRD22,ANKRD50,ANKS6,ANO1,ANO5,ANP32A,ANXA11,ANXA7,AP1AR,AP2B1,APC,API5,APOLD1,APPL2,AQP4,AQP9,ARC,ARFGEF2,ARFIP1,ARHGAP11A,ARHGAP21,ARHGAP26,ARHGAP36,ARHGEF26,ARHGEF4,ARID5B,ARIH1,ARIH…
TF	Factor: Cdx-1; motif: TTTATK; match class: 0	TF:M02086_0	7.99158e-93	AAK1,ABCA1,ABCA8,ABCC4,ABCD3,ABI2,ACADSB,ACBD5,ACOX3,ACPP,ACVR1B,ADAM33,ADAMTS9,ADAMTSL1,ADCY1,ADCY6,ADCY7,ADCY9,ADNP,ADRB1,AFF1,AFF2,AGGF1,AHI1,AK3,AKAP11,AKTIP,ALG2,ALPK2,AMMECR1L,AMOT,AMOTL1,ANGPT1,ANK2,ANKFY1,ANKRD22,ANKRD50,ANKS6,ANO1,ANO5,ANP32A,ANXA11,ANXA7,AP1AR,AP2B1,APC,API5,APOLD1,APPL2,AQP4,AQP9,ARC,ARFGEF2,ARFIP1,ARHGAP11A,ARHGAP21,ARHGAP26,ARHGAP36,ARHGEF26,ARHGEF4,ARID5B,ARIH1,ARIH…
TF	Factor: myogenin; motif: CAGCTG; match class: 0	TF:M02101_0	1.08645e-85	AACS,AAK1,AARS2,ABCA1,ABCA8,ABCC4,ABCD3,ABCD4,ABI2,ABLIM3,ACADSB,ACBD5,ACOX3,ACPP,ACVR1B,ACVRL1,ADAM33,ADAMTS9,ADAMTSL1,ADCY6,ADCY9,ADIPOR2,ADNP,ADRA2B,ADRB1,ADSS,AFF1,AFF2,AGGF1,AGPAT5,AK3,AKTIP,ALG2,ALPK2,ALPK3,AMMECR1L,AMOT,AMOTL1,AMOTL2,ANGPT1,ANK2,ANKFY1,ANKRD50,ANKS6,ANO1,ANO3,ANO5,ANP32A,ANXA11,ANXA7,AP1AR,AP2B1,APC,API5,APLNR,APPL2,AQP4,AQP9,ARC,ARFGEF1,ARFGEF2,ARFIP1,ARFIP2,ARHGAP11A,ARH…
TF	Factor: myogenin; motif: CAGCTG	TF:M02101	1.08645e-85	AACS,AAK1,AARS2,ABCA1,ABCA8,ABCC4,ABCD3,ABCD4,ABI2,ABLIM3,ACADSB,ACBD5,ACOX3,ACPP,ACVR1B,ACVRL1,ADAM33,ADAMTS9,ADAMTSL1,ADCY6,ADCY9,ADIPOR2,ADNP,ADRA2B,ADRB1,ADSS,AFF1,AFF2,AGGF1,AGPAT5,AK3,AKTIP,ALG2,ALPK2,ALPK3,AMMECR1L,AMOT,AMOTL1,AMOTL2,ANGPT1,ANK2,ANKFY1,ANKRD50,ANKS6,ANO1,ANO3,ANO5,ANP32A,ANXA11,ANXA7,AP1AR,AP2B1,APC,API5,APLNR,APPL2,AQP4,AQP9,ARC,ARFGEF1,ARFGEF2,ARFIP1,ARFIP2,ARHGAP11A,ARH…
TF	Factor: myogenin; motif: CAGCTG; match class: 1	TF:M02101_1	1.08645e-85	AACS,AAK1,AARS2,ABCA1,ABCA8,ABCC4,ABCD3,ABCD4,ABI2,ABLIM3,ACADSB,ACBD5,ACOX3,ACPP,ACVR1B,ACVRL1,ADAM33,ADAMTS9,ADAMTSL1,ADCY6,ADCY9,ADIPOR2,ADNP,ADRA2B,ADRB1,ADSS,AFF1,AFF2,AGGF1,AGPAT5,AK3,AKTIP,ALG2,ALPK2,ALPK3,AMMECR1L,AMOT,AMOTL1,AMOTL2,ANGPT1,ANK2,ANKFY1,ANKRD50,ANKS6,ANO1,ANO3,ANO5,ANP32A,ANXA11,ANXA7,AP1AR,AP2B1,APC,API5,APLNR,APPL2,AQP4,AQP9,ARC,ARFGEF1,ARFGEF2,ARFIP1,ARFIP2,ARHGAP11A,ARH…
TF	Factor: E2F-4; motif: NTTTCSCGCC	TF:M07380	2.84828e-84	AACS,AAK1,ABCA1,ABCC4,ABCD3,ABCD4,ABI2,ACBD5,ACOX3,ACSL1,ACVR2A,ADAMTS9,ADAMTSL1,ADCY6,ADCY9,ADNP,ADRA2B,ADRB1,ADSS,AFF2,AFF3,AGGF1,AGPAT5,AK3,AMOTL2,ANK3,ANKRD13B,ANKS6,ANXA11,ANXA7,AP1AR,AP2B1,API5,APLNR,AQP9,ARC,ARFGEF1,ARFGEF2,ARFIP1,ARFIP2,ARHGAP1,ARHGAP11A,ARHGEF37,ARID2,ARID5B,ARIH1,ARIH2,ARL8A,ARMC1,ARMC5,ARPC4,ARRDC3,ARRDC4,ASB7,ATAD2,ATG14,ATG2B,ATP10A,ATP10B,ATP10D,ATP2C1,ATP5F1,ATP6V0…
TF	Factor: E2F-4; motif: NTTTCSCGCC; match class: 0	TF:M07380_0	2.84828e-84	AACS,AAK1,ABCA1,ABCC4,ABCD3,ABCD4,ABI2,ACBD5,ACOX3,ACSL1,ACVR2A,ADAMTS9,ADAMTSL1,ADCY6,ADCY9,ADNP,ADRA2B,ADRB1,ADSS,AFF2,AFF3,AGGF1,AGPAT5,AK3,AMOTL2,ANK3,ANKRD13B,ANKS6,ANXA11,ANXA7,AP1AR,AP2B1,API5,APLNR,AQP9,ARC,ARFGEF1,ARFGEF2,ARFIP1,ARFIP2,ARHGAP1,ARHGAP11A,ARHGEF37,ARID2,ARID5B,ARIH1,ARIH2,ARL8A,ARMC1,ARMC5,ARPC4,ARRDC3,ARRDC4,ASB7,ATAD2,ATG14,ATG2B,ATP10A,ATP10B,ATP10D,ATP2C1,ATP5F1,ATP6V0…
TF	Factor: E2F; motif: GGCGSG	TF:M00803	1.26146e-83	AACS,AAK1,AARS2,ABCA1,ABCC4,ABCD3,ABCD4,ABI2,ABLIM3,ACBD5,ACOX3,ACSL1,ACVR2A,ACVRL1,ADAMTS9,ADCY6,ADCY9,ADRA2B,ADRB1,ADSS,AFF2,AFF3,AGGF1,AGPAT5,AK3,AKTIP,ALG2,AMOTL2,ANKRD13B,ANKS6,ANO1,ANXA11,ANXA7,AP1AR,API5,AQP4,ARFGEF1,ARFGEF2,ARFIP1,ARFIP2,ARHGAP1,ARHGAP11A,ARHGAP26,ARID2,ARID5B,ARIH1,ARIH2,ARL8A,ARMC1,ARPC4,ARRDC4,ASB7,ATAD2,ATG14,ATG2B,ATP10A,ATP2C1,ATP5F1,ATP6V0A2,ATP6V1B2,ATP6V1C1,ATP6V…
TF	Factor: E2F; motif: GGCGSG; match class: 0	TF:M00803_0	1.26146e-83	AACS,AAK1,AARS2,ABCA1,ABCC4,ABCD3,ABCD4,ABI2,ABLIM3,ACBD5,ACOX3,ACSL1,ACVR2A,ACVRL1,ADAMTS9,ADCY6,ADCY9,ADRA2B,ADRB1,ADSS,AFF2,AFF3,AGGF1,AGPAT5,AK3,AKTIP,ALG2,AMOTL2,ANKRD13B,ANKS6,ANO1,ANXA11,ANXA7,AP1AR,API5,AQP4,ARFGEF1,ARFGEF2,ARFIP1,ARFIP2,ARHGAP1,ARHGAP11A,ARHGAP26,ARID2,ARID5B,ARIH1,ARIH2,ARL8A,ARMC1,ARPC4,ARRDC4,ASB7,ATAD2,ATG14,ATG2B,ATP10A,ATP2C1,ATP5F1,ATP6V0A2,ATP6V1B2,ATP6V1C1,ATP6V…
TF	Factor: HOXA13; motif: ATAAMA; match class: 0	TF:M01292_0	7.45016e-79	AAK1,ABCA1,ABCA8,ABCC4,ABCD3,ABCD4,ACADSB,ACBD5,ACPP,ADAM33,ADAMTS9,ADAMTSL1,ADCY1,ADCY7,ADIPOR2,ADNP,ADRA2B,ADRB1,ADSS,AFF1,AFF2,AGGF1,AGPAT5,AHI1,AK3,AKAP11,AKTIP,ALPK2,AMMECR1L,AMOT,ANGPT1,ANK2,ANK3,ANKFY1,ANKRD22,ANKRD50,ANO5,ANP32A,ANXA11,ANXA7,AP1G1,AP2B1,APC,API5,APOLD1,AQP9,ARC,ARFGEF1,ARFIP1,ARHGAP21,ARHGAP26,ARHGAP36,ARHGEF26,ARHGEF37,ARIH2,ARL15,ARMC1,ARRDC3,ASB4,ASB7,ASH1L,ATAD2,ATG14…
TF	Factor: HOXA13; motif: ATAAMA	TF:M01292	7.45016e-79	AAK1,ABCA1,ABCA8,ABCC4,ABCD3,ABCD4,ACADSB,ACBD5,ACPP,ADAM33,ADAMTS9,ADAMTSL1,ADCY1,ADCY7,ADIPOR2,ADNP,ADRA2B,ADRB1,ADSS,AFF1,AFF2,AGGF1,AGPAT5,AHI1,AK3,AKAP11,AKTIP,ALPK2,AMMECR1L,AMOT,ANGPT1,ANK2,ANK3,ANKFY1,ANKRD22,ANKRD50,ANO5,ANP32A,ANXA11,ANXA7,AP1G1,AP2B1,APC,API5,APOLD1,AQP9,ARC,ARFGEF1,ARFIP1,ARHGAP21,ARHGAP26,ARHGAP36,ARHGEF26,ARHGEF37,ARIH2,ARL15,ARMC1,ARRDC3,ASB4,ASB7,ASH1L,ATAD2,ATG14…
TF	Factor: Churchill; motif: CGGGNN	TF:M00986	1.70895e-75	AACS,AAK1,AARS2,ABCA1,ABCC4,ABCD3,ABCD4,ABI2,ABLIM3,ACBD5,ACOX3,ACSL1,ACVR1B,ACVR2A,ACVRL1,ADAM33,ADAMTS9,ADCY6,ADCY9,ADNP,ADRA2B,ADRB1,ADSS,AFF1,AFF2,AFF3,AGPAT5,AK3,ALG2,ALPK3,AMOTL2,ANGPT1,ANK3,ANKRD13B,ANKS6,ANXA11,ANXA7,AP1AR,API5,APLNR,AQP4,ARC,ARFGEF1,ARFGEF2,ARFIP1,ARFIP2,ARHGAP1,ARHGAP11A,ARHGAP26,ARHGAP35,ARHGEF37,ARID2,ARID5B,ARIH1,ARIH2,ARL8A,ARMC1,ARMC5,ARPC4,ARRDC3,ARRDC4,ASB7,ATAD2…
TF	Factor: Churchill; motif: CGGGNN; match class: 0	TF:M00986_0	1.70895e-75	AACS,AAK1,AARS2,ABCA1,ABCC4,ABCD3,ABCD4,ABI2,ABLIM3,ACBD5,ACOX3,ACSL1,ACVR1B,ACVR2A,ACVRL1,ADAM33,ADAMTS9,ADCY6,ADCY9,ADNP,ADRA2B,ADRB1,ADSS,AFF1,AFF2,AFF3,AGPAT5,AK3,ALG2,ALPK3,AMOTL2,ANGPT1,ANK3,ANKRD13B,ANKS6,ANXA11,ANXA7,AP1AR,API5,APLNR,AQP4,ARC,ARFGEF1,ARFGEF2,ARFIP1,ARFIP2,ARHGAP1,ARHGAP11A,ARHGAP26,ARHGAP35,ARHGEF37,ARID2,ARID5B,ARIH1,ARIH2,ARL8A,ARMC1,ARMC5,ARPC4,ARRDC3,ARRDC4,ASB7,ATAD2…
TF	Factor: Pax-3; motif: TCGTCACRCTTHM; match class: 0	TF:M00360_0	2.68376e-74	AACS,AAK1,ABCA1,ABCA8,ABCC4,ABCD3,ABCD4,ABI2,ACBD5,ACOX3,ACPP,ACSL1,ACVRL1,ADAM33,ADAMTS9,ADCY1,ADCY6,ADCY7,ADCY9,ADIPOR2,ADNP,ADRB1,ADSS,AFF1,AFF3,AHI1,AK3,ALG2,ALPK3,AMOT,AMOTL1,AMOTL2,ANGPT1,ANK3,ANKRD13B,ANKS6,ANO1,ANO3,ANXA11,ANXA7,AP1AR,AP1G1,API5,APLNR,AQP9,ARFGEF1,ARFGEF2,ARFIP1,ARFIP2,ARHGAP11A,ARHGAP21,ARHGAP26,ARHGAP35,ARHGAP36,ARID2,ARIH1,ARIH2,ARL8A,ARMC1,ARRDC4,ATAD2,ATG14,ATP10A,AT…
TF	Factor: Pax-3; motif: TCGTCACRCTTHM	TF:M00360	2.68376e-74	AACS,AAK1,ABCA1,ABCA8,ABCC4,ABCD3,ABCD4,ABI2,ACBD5,ACOX3,ACPP,ACSL1,ACVRL1,ADAM33,ADAMTS9,ADCY1,ADCY6,ADCY7,ADCY9,ADIPOR2,ADNP,ADRB1,ADSS,AFF1,AFF3,AHI1,AK3,ALG2,ALPK3,AMOT,AMOTL1,AMOTL2,ANGPT1,ANK3,ANKRD13B,ANKS6,ANO1,ANO3,ANXA11,ANXA7,AP1AR,AP1G1,API5,APLNR,AQP9,ARFGEF1,ARFGEF2,ARFIP1,ARFIP2,ARHGAP11A,ARHGAP21,ARHGAP26,ARHGAP35,ARHGAP36,ARID2,ARIH1,ARIH2,ARL8A,ARMC1,ARRDC4,ATAD2,ATG14,ATP10A,AT…
TF	Factor: E2F-4; motif: GCGGGAAANA	TF:M02090	2.55002e-73	AACS,AAK1,ABCC4,ABCD3,ABCD4,ABLIM3,ACBD5,ACPP,ACSL1,ACVR1B,ACVR2A,ADAM33,ADAMTS9,ADCY6,ADCY9,ADRA2B,ADRB1,ADSS,AFF1,AFF2,AFF3,AGGF1,AGPAT5,ALPK3,AMOT,AMOTL2,ANGPT1,ANK2,ANK3,ANKRD13B,ANKS6,ANO3,ANXA11,ANXA7,AP1AR,API5,APLNR,ARFGEF1,ARFGEF2,ARFIP1,ARFIP2,ARHGAP1,ARHGAP11A,ARID2,ARID5B,ARIH1,ARIH2,ARL8A,ARMC1,ARMC5,ARPC4,ARRDC4,ASB7,ATG14,ATG2B,ATP10A,ATP5F1,ATP6V0A2,ATP6V1C1,ATP8A1,ATRX,ATXN1L,AUT…
TF	Factor: E2F-4; motif: GCGGGAAANA; match class: 0	TF:M02090_0	2.55002e-73	AACS,AAK1,ABCC4,ABCD3,ABCD4,ABLIM3,ACBD5,ACPP,ACSL1,ACVR1B,ACVR2A,ADAM33,ADAMTS9,ADCY6,ADCY9,ADRA2B,ADRB1,ADSS,AFF1,AFF2,AFF3,AGGF1,AGPAT5,ALPK3,AMOT,AMOTL2,ANGPT1,ANK2,ANK3,ANKRD13B,ANKS6,ANO3,ANXA11,ANXA7,AP1AR,API5,APLNR,ARFGEF1,ARFGEF2,ARFIP1,ARFIP2,ARHGAP1,ARHGAP11A,ARID2,ARID5B,ARIH1,ARIH2,ARL8A,ARMC1,ARMC5,ARPC4,ARRDC4,ASB7,ATG14,ATG2B,ATP10A,ATP5F1,ATP6V0A2,ATP6V1C1,ATP8A1,ATRX,ATXN1L,AUT…
TF	Factor: Churchill; motif: CGGGNN; match class: 1	TF:M00986_1	4.53875e-71	AACS,AAK1,AARS2,ABCA1,ABCC4,ABCD3,ABI2,ABLIM3,ACBD5,ACOX3,ACSL1,ACVR2A,ACVRL1,ADAM33,ADAMTS9,ADCY6,ADCY9,ADRA2B,ADRB1,ADSS,AFF1,AFF2,AFF3,AGPAT5,AK3,ALG2,AMOTL2,ANK3,ANKRD13B,ANKS6,ANXA11,ANXA7,APLNR,AQP4,ARFGEF1,ARFGEF2,ARFIP1,ARFIP2,ARHGAP11A,ARHGAP26,ARHGAP35,ARID2,ARID5B,ARIH1,ARIH2,ARMC1,ARMC5,ARPC4,ARRDC3,ARRDC4,ASB7,ATAD2,ATG14,ATG2B,ATP10A,ATP2C1,ATP5F1,ATP6V0A2,ATP6V1B2,ATP6V1C1,ATP6V1C2…
TF	Factor: Pax-5; motif: BCNNNRNGCANBGNTGNRTAGCSGCHNB	TF:M00143	1.26109e-67	AACS,AAK1,AARS2,ABCA1,ABCA8,ABCC4,ABCD4,ABLIM3,ACBD5,ACOX3,ACPP,ACSL1,ACVR1B,ACVR2A,ACVRL1,ADAM33,ADAMTS9,ADAMTSL1,ADCY6,ADCY7,ADCY9,ADNP,ADRB1,ADSS,AFF1,AFF2,AFF3,AGPAT5,AKTIP,ALG2,ALPK2,ALPK3,AMMECR1L,AMOTL1,AMOTL2,ANKRD50,ANKS6,ANO1,ANXA11,ANXA7,AP1AR,AP1G1,APC,API5,APLNR,APOLD1,APPL2,AQP4,ARC,ARFGEF1,ARFIP1,ARFIP2,ARHGAP11A,ARHGAP26,ARHGAP36,ARHGEF26,ARHGEF37,ARID2,ARID5B,ARIH1,ARIH2,ARL8A,AR…
TF	Factor: Pax-5; motif: BCNNNRNGCANBGNTGNRTAGCSGCHNB; match class: 0	TF:M00143_0	1.26109e-67	AACS,AAK1,AARS2,ABCA1,ABCA8,ABCC4,ABCD4,ABLIM3,ACBD5,ACOX3,ACPP,ACSL1,ACVR1B,ACVR2A,ACVRL1,ADAM33,ADAMTS9,ADAMTSL1,ADCY6,ADCY7,ADCY9,ADNP,ADRB1,ADSS,AFF1,AFF2,AFF3,AGPAT5,AKTIP,ALG2,ALPK2,ALPK3,AMMECR1L,AMOTL1,AMOTL2,ANKRD50,ANKS6,ANO1,ANXA11,ANXA7,AP1AR,AP1G1,APC,API5,APLNR,APOLD1,APPL2,AQP4,ARC,ARFGEF1,ARFIP1,ARFIP2,ARHGAP11A,ARHGAP26,ARHGAP36,ARHGEF26,ARHGEF37,ARID2,ARID5B,ARIH1,ARIH2,ARL8A,AR…
TF	Factor: MAFB; motif: NTCAGCN	TF:M08888	3.22566e-67	AACS,AAK1,AARS2,ABCA1,ABCA8,ABCC4,ABCD3,ABI2,ACADSB,ACBD5,ACOX3,ACPP,ACSL1,ACVR1B,ACVRL1,ADAM33,ADAMTS9,ADAMTSL1,ADCY1,ADCY7,ADIPOR2,ADNP,ADRA2B,AFF1,AFF3,AGGF1,AK3,AKTIP,ALPK2,ALPK3,AMMECR1L,AMOTL1,AMOTL2,ANGPT1,ANK2,ANKRD13B,ANKRD22,ANO1,ANO3,ANO5,ANXA11,AP1G1,AP2B1,APC,APLNR,AQP4,AQP9,ARC,ARFGEF2,ARHGAP1,ARHGAP11A,ARHGAP21,ARHGAP26,ARHGAP35,ARHGAP36,ARHGEF26,ARHGEF37,ARHGEF4,ARID2,ARID5B,ARL15…
TF	Factor: MAFB; motif: NTCAGCN; match class: 0	TF:M08888_0	3.22566e-67	AACS,AAK1,AARS2,ABCA1,ABCA8,ABCC4,ABCD3,ABI2,ACADSB,ACBD5,ACOX3,ACPP,ACSL1,ACVR1B,ACVRL1,ADAM33,ADAMTS9,ADAMTSL1,ADCY1,ADCY7,ADIPOR2,ADNP,ADRA2B,AFF1,AFF3,AGGF1,AK3,AKTIP,ALPK2,ALPK3,AMMECR1L,AMOTL1,AMOTL2,ANGPT1,ANK2,ANKRD13B,ANKRD22,ANO1,ANO3,ANO5,ANXA11,AP1G1,AP2B1,APC,APLNR,AQP4,AQP9,ARC,ARFGEF2,ARHGAP1,ARHGAP11A,ARHGAP21,ARHGAP26,ARHGAP35,ARHGAP36,ARHGEF26,ARHGEF37,ARHGEF4,ARID2,ARID5B,ARL15…
TF	Factor: MafB; motif: GNTGAC; match class: 0	TF:M01227_0	3.02168e-65	AACS,AAK1,AARS2,ABCA1,ABCA8,ABCC4,ABCD3,ABCD4,ABLIM3,ACADSB,ACBD5,ADAMTS9,ADAMTSL1,ADCY6,ADRA2B,AFF1,AFF2,AGPAT5,AK3,AKAP11,AKTIP,ALG2,ALPK2,ALPK3,AMMECR1L,AMOTL1,AMOTL2,ANGPT1,ANK2,ANKFY1,ANKRD13B,ANKRD50,ANO1,ANO3,ANO5,ANXA11,AP1AR,AP2B1,API5,APLNR,APOLD1,APPL2,AQP4,AQP9,ARFGEF1,ARFGEF2,ARFIP1,ARHGAP11A,ARHGAP26,ARHGAP35,ARHGAP36,ARHGEF26,ARHGEF37,ARID2,ARID5B,ARIH1,ARIH2,ARL15,ARL8A,ARMC1,ARMC…
TF	Factor: MafB; motif: GNTGAC	TF:M01227	3.02168e-65	AACS,AAK1,AARS2,ABCA1,ABCA8,ABCC4,ABCD3,ABCD4,ABLIM3,ACADSB,ACBD5,ADAMTS9,ADAMTSL1,ADCY6,ADRA2B,AFF1,AFF2,AGPAT5,AK3,AKAP11,AKTIP,ALG2,ALPK2,ALPK3,AMMECR1L,AMOTL1,AMOTL2,ANGPT1,ANK2,ANKFY1,ANKRD13B,ANKRD50,ANO1,ANO3,ANO5,ANXA11,AP1AR,AP2B1,API5,APLNR,APOLD1,APPL2,AQP4,AQP9,ARFGEF1,ARFGEF2,ARFIP1,ARHGAP11A,ARHGAP26,ARHGAP35,ARHGAP36,ARHGEF26,ARHGEF37,ARID2,ARID5B,ARIH1,ARIH2,ARL15,ARL8A,ARMC1,ARMC…
TF	Factor: E2F-4; motif: NTTTCSCGCC; match class: 1	TF:M07380_1	1.87995e-64	AAK1,ABCC4,ABCD4,ABI2,ACSL1,ACVR2A,ADAMTS9,ADCY6,ADCY9,ADNP,ADRA2B,ADRB1,ADSS,AFF3,AGGF1,AGPAT5,ANK3,ANKRD13B,ANXA11,AP1AR,APLNR,ARFIP2,ARHGAP1,ARID2,ARID5B,ARIH1,ARIH2,ARMC1,ARMC5,ARPC4,ARRDC4,ASB7,ATG2B,ATP5F1,ATP6V1C1,ATP6V1C2,ATP8A1,ATRX,ATXN1L,AUTS2,AZIN1,B3GALNT2,B3GNT5,B4GALT5,B4GALT6,BCAS2,BCAS3,BCL7A,BCOR,BET1L,BHMT,BMPER,BRE,BRWD1,BSDC1,BSPRY,BTBD6,BTG1,C16ORF72,C9ORF64,CACNG4,CADPS,CAL…
TF	Factor: AP2; motif: GCCYGSGGSN	TF:M08867	2.27904e-64	AACS,AAK1,AARS2,ABCA1,ABCC4,ABCD4,ABI2,ABLIM3,ACBD5,ACSL1,ACVR2A,ADAMTS9,ADCY6,ADCY9,ADNP,ADRA2B,ADRB1,ADSS,AFF1,AFF2,AGGF1,AGPAT5,AK3,ALG2,AMOTL2,ANKRD13B,ANKRD50,ANKS6,ANO5,ANXA11,ANXA7,AP1AR,API5,APLNR,ARC,ARFGEF1,ARFGEF2,ARFIP1,ARFIP2,ARHGAP1,ARHGAP26,ARHGEF26,ARHGEF37,ARID5B,ARIH1,ARIH2,ARL8A,ARMC1,ARMC5,ARRDC4,ASB7,ATAD2,ATG14,ATG2B,ATP10A,ATP2C1,ATP6V1C1,ATP6V1C2,ATP8A1,ATRX,ATXN10,ATXN1L,…
TF	Factor: AP2; motif: GCCYGSGGSN; match class: 0	TF:M08867_0	2.27904e-64	AACS,AAK1,AARS2,ABCA1,ABCC4,ABCD4,ABI2,ABLIM3,ACBD5,ACSL1,ACVR2A,ADAMTS9,ADCY6,ADCY9,ADNP,ADRA2B,ADRB1,ADSS,AFF1,AFF2,AGGF1,AGPAT5,AK3,ALG2,AMOTL2,ANKRD13B,ANKRD50,ANKS6,ANO5,ANXA11,ANXA7,AP1AR,API5,APLNR,ARC,ARFGEF1,ARFGEF2,ARFIP1,ARFIP2,ARHGAP1,ARHGAP26,ARHGEF26,ARHGEF37,ARID5B,ARIH1,ARIH2,ARL8A,ARMC1,ARMC5,ARRDC4,ASB7,ATAD2,ATG14,ATG2B,ATP10A,ATP2C1,ATP6V1C1,ATP6V1C2,ATP8A1,ATRX,ATXN10,ATXN1L,…
TF	Factor: Sp1; motif: NGGGGCGGGGN; match class: 0	TF:M07395_0	7.0378e-64	AACS,AAK1,ABCC4,ABCD3,ABI2,ABLIM3,ACBD5,ACSL1,ACVR2A,ADAM33,ADAMTS9,ADCY6,ADCY9,ADRA2B,ADRB1,ADSS,AFF1,AFF2,AFF3,AGGF1,AGPAT5,AK3,AKTIP,ALG2,AMOTL2,ANK3,ANKRD13B,ANXA11,ANXA7,AP1AR,APLNR,ARFGEF1,ARFGEF2,ARFIP2,ARID5B,ARIH1,ARIH2,ARL8A,ARMC1,ARPC4,ARRDC3,ARRDC4,ASB7,ATAD2,ATG14,ATP2C1,ATP5F1,ATP6V0A2,ATP6V1B2,ATP6V1C1,ATP6V1C2,ATRX,ATXN1L,ATXN7L1,AUTS2,AXIN2,AZIN1,B3GALNT2,B3GNT5,B4GALT5,B4GALT6,B…
TF	Factor: Sp1; motif: NGGGGCGGGGN	TF:M07395	7.0378e-64	AACS,AAK1,ABCC4,ABCD3,ABI2,ABLIM3,ACBD5,ACSL1,ACVR2A,ADAM33,ADAMTS9,ADCY6,ADCY9,ADRA2B,ADRB1,ADSS,AFF1,AFF2,AFF3,AGGF1,AGPAT5,AK3,AKTIP,ALG2,AMOTL2,ANK3,ANKRD13B,ANXA11,ANXA7,AP1AR,APLNR,ARFGEF1,ARFGEF2,ARFIP2,ARID5B,ARIH1,ARIH2,ARL8A,ARMC1,ARPC4,ARRDC3,ARRDC4,ASB7,ATAD2,ATG14,ATP2C1,ATP5F1,ATP6V0A2,ATP6V1B2,ATP6V1C1,ATP6V1C2,ATRX,ATXN1L,ATXN7L1,AUTS2,AXIN2,AZIN1,B3GALNT2,B3GNT5,B4GALT5,B4GALT6,B…
TF	Factor: Sox-9; motif: NNNNNACAAARGNNSMN	TF:M07269	2.2802e-63	AAK1,AARS2,ABCA1,ABCA8,ABLIM3,ACBD5,ACOX3,ACPP,ACSL1,ACVR1B,ACVR2A,ADAMTSL1,ADCY1,ADCY7,ADIPOR2,ADSS,AFF1,AFF2,AFF3,AK3,ALPK3,AMOT,AMOTL1,ANKRD50,ANKS6,ANO1,ANO3,ANP32A,ANXA11,ANXA7,AP1AR,AP2B1,APC,APLNR,APOLD1,APPL2,AQP4,AQP9,ARFGEF1,ARHGAP1,ARHGAP11A,ARHGAP21,ARHGAP26,ARHGEF26,ARHGEF37,ARHGEF4,ARID5B,ARIH1,ARL15,ARL8A,ARMC1,ARRDC3,ASB7,ATL2,ATP2B2,ATP5F1,ATP6V0A2,ATP6V1B2,ATP6V1C1,ATP6V1C2,ATP8…
TF	Factor: Sox-9; motif: NNNNNACAAARGNNSMN; match class: 0	TF:M07269_0	2.2802e-63	AAK1,AARS2,ABCA1,ABCA8,ABLIM3,ACBD5,ACOX3,ACPP,ACSL1,ACVR1B,ACVR2A,ADAMTSL1,ADCY1,ADCY7,ADIPOR2,ADSS,AFF1,AFF2,AFF3,AK3,ALPK3,AMOT,AMOTL1,ANKRD50,ANKS6,ANO1,ANO3,ANP32A,ANXA11,ANXA7,AP1AR,AP2B1,APC,APLNR,APOLD1,APPL2,AQP4,AQP9,ARFGEF1,ARHGAP1,ARHGAP11A,ARHGAP21,ARHGAP26,ARHGEF26,ARHGEF37,ARHGEF4,ARID5B,ARIH1,ARL15,ARL8A,ARMC1,ARRDC3,ASB7,ATL2,ATP2B2,ATP5F1,ATP6V0A2,ATP6V1B2,ATP6V1C1,ATP6V1C2,ATP8…
TF	Factor: TCF-7; motif: TCAAAG	TF:M00805	7.70314e-62	AACS,AAK1,ABCA1,ABCC4,ABLIM3,ACPP,ACSL1,ACVR1B,ADAM33,ADAMTS9,ADAMTSL1,ADCY1,ADCY6,ADNP,AFF1,AGGF1,AHI1,AK3,AKAP11,AKTIP,ALG2,ALPK2,ALPK3,AMMECR1L,AMOT,AMOTL1,ANK2,ANK3,ANKFY1,ANKRD50,ANKS6,ANO1,ANO5,ANP32A,ANXA11,AP1G1,APC,APOLD1,APPL2,AQP4,AQP9,ARC,ARFGEF2,ARFIP1,ARFIP2,ARHGAP1,ARHGAP11A,ARHGAP21,ARHGAP26,ARHGAP35,ARHGEF37,ARIH1,ARIH2,ARL15,ARL8A,ARMC1,ARMC5,ARRDC3,ASB7,ASH1L,ATAD2,ATL2,ATP10A,…
TF	Factor: TCF-7; motif: TCAAAG; match class: 0	TF:M00805_0	7.70314e-62	AACS,AAK1,ABCA1,ABCC4,ABLIM3,ACPP,ACSL1,ACVR1B,ADAM33,ADAMTS9,ADAMTSL1,ADCY1,ADCY6,ADNP,AFF1,AGGF1,AHI1,AK3,AKAP11,AKTIP,ALG2,ALPK2,ALPK3,AMMECR1L,AMOT,AMOTL1,ANK2,ANK3,ANKFY1,ANKRD50,ANKS6,ANO1,ANO5,ANP32A,ANXA11,AP1G1,APC,APOLD1,APPL2,AQP4,AQP9,ARC,ARFGEF2,ARFIP1,ARFIP2,ARHGAP1,ARHGAP11A,ARHGAP21,ARHGAP26,ARHGAP35,ARHGEF37,ARIH1,ARIH2,ARL15,ARL8A,ARMC1,ARMC5,ARRDC3,ASB7,ASH1L,ATAD2,ATL2,ATP10A,…
TF	Factor: Sp1; motif: GGGGCGGGGC; match class: 0	TF:M00931_0	2.22422e-59	AACS,AAK1,ABCA1,ABCD3,ABI2,ABLIM3,ACBD5,ACSL1,ACVR2A,ADAM33,ADAMTS9,ADCY6,ADCY9,ADRA2B,ADRB1,ADSS,AFF2,AFF3,AGGF1,AGPAT5,AK3,AKTIP,ALG2,AMOTL2,ANK3,ANKRD13B,ANXA11,ANXA7,AP1AR,APLNR,ARFGEF1,ARFGEF2,ARFIP2,ARID5B,ARIH2,ARL8A,ARMC1,ARPC4,ARRDC3,ARRDC4,ASB7,ATAD2,ATG14,ATP2C1,ATP6V0A2,ATP6V1B2,ATP6V1C2,ATRX,ATXN1L,ATXN7L1,AUTS2,AXIN2,AZIN1,B3GALNT2,B3GNT5,B4GALT5,B4GALT6,BACE1,BAIAP2L1,BCAS2,BCCIP,B…
TF	Factor: Sp1; motif: GGGGCGGGGC	TF:M00931	2.22422e-59	AACS,AAK1,ABCA1,ABCD3,ABI2,ABLIM3,ACBD5,ACSL1,ACVR2A,ADAM33,ADAMTS9,ADCY6,ADCY9,ADRA2B,ADRB1,ADSS,AFF2,AFF3,AGGF1,AGPAT5,AK3,AKTIP,ALG2,AMOTL2,ANK3,ANKRD13B,ANXA11,ANXA7,AP1AR,APLNR,ARFGEF1,ARFGEF2,ARFIP2,ARID5B,ARIH2,ARL8A,ARMC1,ARPC4,ARRDC3,ARRDC4,ASB7,ATAD2,ATG14,ATP2C1,ATP6V0A2,ATP6V1B2,ATP6V1C2,ATRX,ATXN1L,ATXN7L1,AUTS2,AXIN2,AZIN1,B3GALNT2,B3GNT5,B4GALT5,B4GALT6,BACE1,BAIAP2L1,BCAS2,BCCIP,B…
TF	Factor: Sp1; motif: NNGGGGCGGGGNN	TF:M00932	1.68665e-57	AACS,AAK1,ABCA1,ABCD3,ABI2,ABLIM3,ACBD5,ACSL1,ACVR2A,ADAM33,ADAMTS9,ADCY6,ADCY9,ADRA2B,ADRB1,AFF2,AFF3,AGGF1,AGPAT5,AK3,AKTIP,ALG2,AMOTL2,ANK3,ANKRD13B,ANXA11,ANXA7,AP1AR,APLNR,ARFGEF1,ARFGEF2,ARFIP2,ARID5B,ARIH2,ARL8A,ARMC1,ARPC4,ARRDC3,ARRDC4,ASB7,ATAD2,ATG14,ATP2C1,ATP6V0A2,ATP6V1B2,ATP6V1C2,ATRX,ATXN1L,ATXN7L1,AUTS2,AXIN2,AZIN1,B3GALNT2,B3GNT5,B4GALT5,B4GALT6,BACE1,BAIAP2L1,BCAS2,BCCIP,BCL7A,…
TF	Factor: Sp1; motif: NNGGGGCGGGGNN; match class: 0	TF:M00932_0	1.68665e-57	AACS,AAK1,ABCA1,ABCD3,ABI2,ABLIM3,ACBD5,ACSL1,ACVR2A,ADAM33,ADAMTS9,ADCY6,ADCY9,ADRA2B,ADRB1,AFF2,AFF3,AGGF1,AGPAT5,AK3,AKTIP,ALG2,AMOTL2,ANK3,ANKRD13B,ANXA11,ANXA7,AP1AR,APLNR,ARFGEF1,ARFGEF2,ARFIP2,ARID5B,ARIH2,ARL8A,ARMC1,ARPC4,ARRDC3,ARRDC4,ASB7,ATAD2,ATG14,ATP2C1,ATP6V0A2,ATP6V1B2,ATP6V1C2,ATRX,ATXN1L,ATXN7L1,AUTS2,AXIN2,AZIN1,B3GALNT2,B3GNT5,B4GALT5,B4GALT6,BACE1,BAIAP2L1,BCAS2,BCCIP,BCL7A,…
TF	Factor: Pax-6; motif: NNNNTTCACGCWTGANTKNNN; match class: 0	TF:M00097_0	6.26785e-57	AACS,AARS2,ABCA1,ABCA8,ABCD3,ABI2,ABLIM3,ACOX3,ACSL1,ACVR2A,ADAM33,ADAMTSL1,ADCY1,ADCY6,ADCY7,ADIPOR2,ADNP,AFF2,AFF3,AGPAT5,AHI1,AKAP11,AKTIP,AMMECR1L,AMOT,AMOTL1,ANGPT1,ANK2,ANK3,ANKFY1,ANKRD50,ANKS6,ANO1,ANO3,ANO5,ANP32A,ANXA11,ANXA7,AP1AR,AP1G1,AP2B1,APC,API5,APLNR,APOLD1,APPL2,AQP9,ARFGEF1,ARFIP1,ARHGAP11A,ARHGAP36,ARHGEF26,ARHGEF37,ARHGEF4,ARID5B,ARIH1,ARIH2,ARL15,ARMC1,ARRDC3,ARRDC4,ASB4,AS…
TF	Factor: Pax-6; motif: NNNNTTCACGCWTGANTKNNN	TF:M00097	6.26785e-57	AACS,AARS2,ABCA1,ABCA8,ABCD3,ABI2,ABLIM3,ACOX3,ACSL1,ACVR2A,ADAM33,ADAMTSL1,ADCY1,ADCY6,ADCY7,ADIPOR2,ADNP,AFF2,AFF3,AGPAT5,AHI1,AKAP11,AKTIP,AMMECR1L,AMOT,AMOTL1,ANGPT1,ANK2,ANK3,ANKFY1,ANKRD50,ANKS6,ANO1,ANO3,ANO5,ANP32A,ANXA11,ANXA7,AP1AR,AP1G1,AP2B1,APC,API5,APLNR,APOLD1,APPL2,AQP9,ARFGEF1,ARFIP1,ARHGAP11A,ARHGAP36,ARHGEF26,ARHGEF37,ARHGEF4,ARID5B,ARIH1,ARIH2,ARL15,ARMC1,ARRDC3,ARRDC4,ASB4,AS…
TF	Factor: Sp1; motif: NGGGGGCGGGGYN; match class: 0	TF:M00196_0	1.07082e-56	AACS,AAK1,ABCD3,ABI2,ABLIM3,ACBD5,ACSL1,ACVR2A,ADAMTS9,ADCY6,ADCY9,ADRA2B,ADRB1,AFF2,AFF3,AGGF1,AGPAT5,AK3,AKTIP,ALG2,AMOTL2,ANK3,ANKRD13B,ANXA11,ANXA7,AP1AR,APLNR,ARFGEF1,ARFGEF2,ARFIP2,ARID5B,ARIH2,ARL8A,ARMC1,ARPC4,ARRDC3,ARRDC4,ASB7,ATAD2,ATG14,ATP2C1,ATP6V0A2,ATP6V1B2,ATP6V1C2,ATRX,ATXN10,ATXN1L,ATXN7L1,AUTS2,AXIN2,AZIN1,B3GALNT2,B3GNT5,B4GALT5,B4GALT6,BACE1,BAIAP2L1,BCAS2,BCCIP,BCL7A,BCOR,B…
TF	Factor: Sp1; motif: NGGGGGCGGGGYN	TF:M00196	1.07082e-56	AACS,AAK1,ABCD3,ABI2,ABLIM3,ACBD5,ACSL1,ACVR2A,ADAMTS9,ADCY6,ADCY9,ADRA2B,ADRB1,AFF2,AFF3,AGGF1,AGPAT5,AK3,AKTIP,ALG2,AMOTL2,ANK3,ANKRD13B,ANXA11,ANXA7,AP1AR,APLNR,ARFGEF1,ARFGEF2,ARFIP2,ARID5B,ARIH2,ARL8A,ARMC1,ARPC4,ARRDC3,ARRDC4,ASB7,ATAD2,ATG14,ATP2C1,ATP6V0A2,ATP6V1B2,ATP6V1C2,ATRX,ATXN10,ATXN1L,ATXN7L1,AUTS2,AXIN2,AZIN1,B3GALNT2,B3GNT5,B4GALT5,B4GALT6,BACE1,BAIAP2L1,BCAS2,BCCIP,BCL7A,BCOR,B…
TF	Factor: Pax-5; motif: RRMSWGANWYCTNRAGCGKRACSRYNSM; match class: 1	TF:M00144_1	1.14645e-56	AACS,AARS2,ABCA1,ABCA8,ABCC4,ACBD5,ACVR2A,ADCY6,ADCY9,ADRB1,ADSS,AFF1,AFF2,AFF3,ALG2,AMMECR1L,AMOTL2,ANKS6,ANXA11,AP1AR,APC,API5,ARC,ARFGEF1,ARFGEF2,ARFIP2,ARID2,ARID5B,ARIH2,ARMC1,ARMC5,ARPC4,ARRDC3,ARRDC4,ASB4,ATG2B,ATP10A,ATP5F1,ATP6V1B2,ATP6V1C2,ATP8A1,ATRX,AUTS2,AXIN2,AZIN1,B3GALNT2,B3GNT5,B4GALT5,BCAS3,BCL2,BRD4,BRE,BRWD1,BSDC1,BSPRY,BTG1,C11ORF87,C16ORF72,C17ORF80,C1GALT1,C1ORF115,C3ORF70,…
TF	Factor: E2F-1; motif: NNNSSCGCSAANN; match class: 0	TF:M07250_0	1.61208e-56	AACS,AAK1,ABCD3,ABI2,ACOX3,ACVR1B,ACVR2A,ADCY6,ADCY9,ADRA2B,ADSS,AFF2,AFF3,AGGF1,AK3,ALG2,ALPK2,ANKRD13B,ANP32A,ANXA11,AP1AR,AQP4,ARC,ARFGEF2,ARFIP2,ARHGAP1,ARHGAP11A,ARID2,ARID5B,ARIH1,ARL8A,ARMC1,ARPC4,ARRDC3,ASB4,ASB7,ATAD2,ATG14,ATG2B,ATP10A,ATP10D,ATP6V1B2,ATP6V1C1,ATP8A1,ATRX,ATXN10,ATXN1L,ATXN7L1,AXIN2,AZIN1,B3GALNT2,B4GALT5,BACE1,BACH2,BAIAP2L1,BCAS2,BCAS3,BCAT1,BCL2,BCL7A,BCOR,BEND4,BHMT…
TF	Factor: E2F-1; motif: NNNSSCGCSAANN	TF:M07250	1.61208e-56	AACS,AAK1,ABCD3,ABI2,ACOX3,ACVR1B,ACVR2A,ADCY6,ADCY9,ADRA2B,ADSS,AFF2,AFF3,AGGF1,AK3,ALG2,ALPK2,ANKRD13B,ANP32A,ANXA11,AP1AR,AQP4,ARC,ARFGEF2,ARFIP2,ARHGAP1,ARHGAP11A,ARID2,ARID5B,ARIH1,ARL8A,ARMC1,ARPC4,ARRDC3,ASB4,ASB7,ATAD2,ATG14,ATG2B,ATP10A,ATP10D,ATP6V1B2,ATP6V1C1,ATP8A1,ATRX,ATXN10,ATXN1L,ATXN7L1,AXIN2,AZIN1,B3GALNT2,B4GALT5,BACE1,BACH2,BAIAP2L1,BCAS2,BCAS3,BCAT1,BCL2,BCL7A,BCOR,BEND4,BHMT…
TF	Factor: E2F-1; motif: TTGGCGCGRAANNGNM	TF:M00938	2.00323e-54	AACS,AARS2,ABCA1,ABCD4,ABI2,ABLIM3,ACOX3,ADCY6,ADCY9,ADRA2B,ADSS,AFF2,AFF3,AGGF1,AGPAT5,AK3,AKTIP,ALG2,ANXA11,ANXA7,AP1AR,API5,AQP4,ARFGEF1,ARFIP2,ARHGAP1,ARHGEF4,ARID5B,ARIH1,ARIH2,ARL8A,ARMC1,ARMC5,ARRDC4,ASB7,ATAD2,ATG2B,ATP10A,ATP5F1,ATP6V1C1,ATP8A1,ATRX,ATXN10,ATXN1L,ATXN7L1,AZIN1,B3GALNT2,B4GALT6,BACE1,BAIAP2L1,BCAS2,BCAS3,BCAT1,BCL2,BCL7A,BCOR,BHMT,BRE,BRWD1,BTBD6,BTG1,C12ORF4,C16ORF72,C17…
TF	Factor: E2F-1; motif: TTGGCGCGRAANNGNM; match class: 0	TF:M00938_0	2.00323e-54	AACS,AARS2,ABCA1,ABCD4,ABI2,ABLIM3,ACOX3,ADCY6,ADCY9,ADRA2B,ADSS,AFF2,AFF3,AGGF1,AGPAT5,AK3,AKTIP,ALG2,ANXA11,ANXA7,AP1AR,API5,AQP4,ARFGEF1,ARFIP2,ARHGAP1,ARHGEF4,ARID5B,ARIH1,ARIH2,ARL8A,ARMC1,ARMC5,ARRDC4,ASB7,ATAD2,ATG2B,ATP10A,ATP5F1,ATP6V1C1,ATP8A1,ATRX,ATXN10,ATXN1L,ATXN7L1,AZIN1,B3GALNT2,B4GALT6,BACE1,BAIAP2L1,BCAS2,BCAS3,BCAT1,BCL2,BCL7A,BCOR,BHMT,BRE,BRWD1,BTBD6,BTG1,C12ORF4,C16ORF72,C17…
TF	Factor: PU.1; motif: AGGAAG; match class: 1	TF:M02031_1	1.12933e-52	AAK1,AARS2,ABCA8,ABCD4,ABI2,ACADSB,ACBD5,ACOX3,ACSL1,ACVR1B,ACVRL1,ADAM33,ADAMTS9,ADAMTSL1,ADCY1,ADCY6,ADCY9,ADNP,ADRA2B,ADRB1,ADSS,AFF2,AGGF1,AGPAT5,AK3,AKAP11,AKTIP,ALPK2,ALPK3,AMMECR1L,AMOT,AMOTL1,AMOTL2,ANGPT1,ANKFY1,ANKRD13B,ANKRD22,ANKS6,ANO1,ANO3,ANO5,ANP32A,ANXA11,AP1G1,APC,APLNR,APOLD1,AQP4,AQP9,ARFGEF1,ARFIP1,ARHGAP11A,ARHGAP26,ARHGAP35,ARHGAP36,ARHGEF26,ARHGEF4,ARID2,ARIH2,ARMC5,ARPC4,…
TF	Factor: Elk-1; motif: GGAAGN	TF:M03819	6.94679e-51	AAK1,AARS2,ABCC4,ABCD4,ABI2,ACADSB,ACBD5,ACOX3,ACPP,ACSL1,ACVR1B,ACVRL1,ADAMTS9,ADAMTSL1,ADCY7,ADIPOR2,ADNP,ADRA2B,ADSS,AFF1,AFF2,AFF3,AGGF1,AGPAT5,AHI1,AK3,AKTIP,ALPK2,AMMECR1L,AMOT,AMOTL1,ANGPT1,ANKRD22,ANKRD50,ANKS6,ANO1,ANO3,ANO5,ANXA11,ANXA7,AP2B1,APC,API5,APLNR,APPL2,ARC,ARFGEF2,ARFIP1,ARFIP2,ARHGAP11A,ARHGAP21,ARHGAP26,ARHGAP35,ARHGAP36,ARHGEF26,ARHGEF37,ARHGEF4,ARID2,ARIH1,ARIH2,ARL15,ARL…
TF	Factor: Elk-1; motif: GGAAGN; match class: 0	TF:M03819_0	6.94679e-51	AAK1,AARS2,ABCC4,ABCD4,ABI2,ACADSB,ACBD5,ACOX3,ACPP,ACSL1,ACVR1B,ACVRL1,ADAMTS9,ADAMTSL1,ADCY7,ADIPOR2,ADNP,ADRA2B,ADSS,AFF1,AFF2,AFF3,AGGF1,AGPAT5,AHI1,AK3,AKTIP,ALPK2,AMMECR1L,AMOT,AMOTL1,ANGPT1,ANKRD22,ANKRD50,ANKS6,ANO1,ANO3,ANO5,ANXA11,ANXA7,AP2B1,APC,API5,APLNR,APPL2,ARC,ARFGEF2,ARFIP1,ARFIP2,ARHGAP11A,ARHGAP21,ARHGAP26,ARHGAP35,ARHGAP36,ARHGEF26,ARHGEF37,ARHGEF4,ARID2,ARIH1,ARIH2,ARL15,ARL…
TF	Factor: E2F-1; motif: TWSGCGCGAAAAYKR	TF:M00024	9.99939e-51	AACS,AARS2,ABCA1,ABCD3,ABLIM3,ACBD5,ADAM33,ADAMTS9,ADAMTSL1,ADCY1,ADIPOR2,ADRA2B,ADSS,AFF1,AFF2,AGGF1,AHI1,ALPK2,AMOT,AMOTL1,ANGPT1,ANK2,ANK3,ANKRD50,ANKS6,ANO3,ANXA11,AP1G1,API5,APOLD1,APPL2,AQP4,AQP9,ARC,ARFGEF1,ARFGEF2,ARHGAP35,ARHGEF26,ARHGEF37,ARHGEF4,ARID5B,ARIH1,ARL15,ARL8A,ARMC1,ARMC5,ARRDC3,ARRDC4,ASB4,ATAD2,ATG14,ATG2B,ATL2,ATP10A,ATP10B,ATP5F1,ATP6V1B2,ATP6V1C1,ATP6V1C2,ATP8A1,ATRX,ATX…
TF	Factor: E2F-1; motif: TWSGCGCGAAAAYKR; match class: 0	TF:M00024_0	9.99939e-51	AACS,AARS2,ABCA1,ABCD3,ABLIM3,ACBD5,ADAM33,ADAMTS9,ADAMTSL1,ADCY1,ADIPOR2,ADRA2B,ADSS,AFF1,AFF2,AGGF1,AHI1,ALPK2,AMOT,AMOTL1,ANGPT1,ANK2,ANK3,ANKRD50,ANKS6,ANO3,ANXA11,AP1G1,API5,APOLD1,APPL2,AQP4,AQP9,ARC,ARFGEF1,ARFGEF2,ARHGAP35,ARHGEF26,ARHGEF37,ARHGEF4,ARID5B,ARIH1,ARL15,ARL8A,ARMC1,ARMC5,ARRDC3,ARRDC4,ASB4,ATAD2,ATG14,ATG2B,ATL2,ATP10A,ATP10B,ATP5F1,ATP6V1B2,ATP6V1C1,ATP6V1C2,ATP8A1,ATRX,ATX…
TF	Factor: NF-E4; motif: GTGAGGS	TF:M08826	3.94254e-48	AACS,AARS2,ABCA8,ABCC4,ABCD3,ABCD4,ABI2,ABLIM3,ACBD5,ACOX3,ACSL1,ACVR2A,ADAM33,ADAMTS9,ADCY6,ADCY7,ADIPOR2,ADNP,ADRB1,AFF1,AGGF1,AGPAT5,AK3,AKAP11,ALG2,AMMECR1L,AMOT,AMOTL1,ANGPT1,ANK2,ANK3,ANKRD13B,ANKS6,ANO1,ANO5,ANXA11,ANXA7,AP2B1,APC,APOLD1,APPL2,AQP4,ARC,ARFGEF1,ARFIP1,ARFIP2,ARHGAP1,ARHGAP26,ARHGAP35,ARHGAP36,ARHGEF37,ARID2,ARIH1,ARL8A,ARMC1,ARMC5,ARPC4,ARRDC3,ARRDC4,ASB7,ASH1L,ATAD2,ATG14,…
TF	Factor: NF-E4; motif: GTGAGGS; match class: 0	TF:M08826_0	3.94254e-48	AACS,AARS2,ABCA8,ABCC4,ABCD3,ABCD4,ABI2,ABLIM3,ACBD5,ACOX3,ACSL1,ACVR2A,ADAM33,ADAMTS9,ADCY6,ADCY7,ADIPOR2,ADNP,ADRB1,AFF1,AGGF1,AGPAT5,AK3,AKAP11,ALG2,AMMECR1L,AMOT,AMOTL1,ANGPT1,ANK2,ANK3,ANKRD13B,ANKS6,ANO1,ANO5,ANXA11,ANXA7,AP2B1,APC,APOLD1,APPL2,AQP4,ARC,ARFGEF1,ARFIP1,ARFIP2,ARHGAP1,ARHGAP26,ARHGAP35,ARHGAP36,ARHGEF37,ARID2,ARIH1,ARL8A,ARMC1,ARMC5,ARPC4,ARRDC3,ARRDC4,ASB7,ASH1L,ATAD2,ATG14,…
TF	Factor: E2F-4; motif: GCGGGAAANA; match class: 1	TF:M02090_1	1.71324e-47	AACS,ABCC4,ABCD3,ABLIM3,ACVR2A,ADCY6,ADCY9,ADSS,AFF1,AFF2,AFF3,AGGF1,AGPAT5,AMOTL2,ANKRD13B,ANKS6,API5,APLNR,ARFGEF1,ARFGEF2,ARHGAP11A,ARID2,ARID5B,ARIH2,ARL8A,ARMC1,ARMC5,ASB7,ATG2B,ATP5F1,ATP6V1C1,ATP8A1,ATRX,ATXN1L,AUTS2,AXIN2,AZIN1,B4GALT6,BCAS3,BCAT1,BCL7A,BCL9L,BCOR,BHMT,BMPER,BPGM,BRWD1,BSDC1,BSPRY,BTBD6,BTG1,C16ORF72,C1GALT1,C1ORF115,C3ORF70,C5ORF51,C9ORF64,CA10,CA8,CACNA2D2,CACNG4,CALB1,…
TF	Factor: Sp1; motif: CCCCGCCCCN	TF:M00933	1.79942e-47	AACS,AARS2,ABCD3,ABI2,ABLIM3,ACBD5,ACSL1,ACVR1B,ACVR2A,ADAMTS9,ADCY6,ADCY9,ADRA2B,ADRB1,AFF2,AFF3,AGGF1,AGPAT5,AKTIP,ALG2,AMOTL2,ANKRD13B,ANXA11,ANXA7,AP1AR,APLNR,ARFGEF1,ARFIP2,ARHGEF26,ARID5B,ARIH2,ARL8A,ARMC1,ARMC5,ARPC4,ARRDC3,ARRDC4,ASB7,ATAD2,ATG14,ATP5F1,ATP6V0A2,ATP6V1C2,ATRX,ATXN1L,ATXN7L1,AUTS2,AXIN2,AZIN1,B3GALNT2,B4GALT5,B4GALT6,BACE1,BAIAP2L1,BCAS2,BCCIP,BCL7A,BCOR,BHMT,BMPER,BNC2,BR…
TF	Factor: Sp1; motif: CCCCGCCCCN; match class: 0	TF:M00933_0	1.79942e-47	AACS,AARS2,ABCD3,ABI2,ABLIM3,ACBD5,ACSL1,ACVR1B,ACVR2A,ADAMTS9,ADCY6,ADCY9,ADRA2B,ADRB1,AFF2,AFF3,AGGF1,AGPAT5,AKTIP,ALG2,AMOTL2,ANKRD13B,ANXA11,ANXA7,AP1AR,APLNR,ARFGEF1,ARFIP2,ARHGEF26,ARID5B,ARIH2,ARL8A,ARMC1,ARMC5,ARPC4,ARRDC3,ARRDC4,ASB7,ATAD2,ATG14,ATP5F1,ATP6V0A2,ATP6V1C2,ATRX,ATXN1L,ATXN7L1,AUTS2,AXIN2,AZIN1,B3GALNT2,B4GALT5,B4GALT6,BACE1,BAIAP2L1,BCAS2,BCCIP,BCL7A,BCOR,BHMT,BMPER,BNC2,BR…
TF	Factor: AP-2alpha; motif: NSCCNCRGGSN	TF:M07348	1.04508e-46	AAK1,AARS2,ABCD4,ABI2,ABLIM3,ACBD5,ACOX3,ACSL1,ACVR2A,ADCY6,ADCY9,ADRA2B,ADRB1,ADSS,AFF1,AFF2,AGGF1,AGPAT5,AK3,ALG2,AMOTL2,ANKRD13B,ANKS6,ANO1,ANXA11,ANXA7,AP1AR,API5,ARFGEF1,ARFGEF2,ARFIP1,ARFIP2,ARHGAP26,ARHGEF37,ARIH1,ARIH2,ARL8A,ARMC5,ARRDC4,ASB7,ASH1L,ATAD2,ATG14,ATP10A,ATP2B2,ATP2C1,ATP6V1C1,ATP6V1C2,ATP8A1,ATRX,ATXN10,ATXN1L,ATXN7L1,B3GALNT2,B3GNT5,BACE1,BCAS3,BCAT1,BCL7A,BCOR,BET1L,BHMT,B…
TF	Factor: AP-2alpha; motif: NSCCNCRGGSN; match class: 0	TF:M07348_0	1.04508e-46	AAK1,AARS2,ABCD4,ABI2,ABLIM3,ACBD5,ACOX3,ACSL1,ACVR2A,ADCY6,ADCY9,ADRA2B,ADRB1,ADSS,AFF1,AFF2,AGGF1,AGPAT5,AK3,ALG2,AMOTL2,ANKRD13B,ANKS6,ANO1,ANXA11,ANXA7,AP1AR,API5,ARFGEF1,ARFGEF2,ARFIP1,ARFIP2,ARHGAP26,ARHGEF37,ARIH1,ARIH2,ARL8A,ARMC5,ARRDC4,ASB7,ASH1L,ATAD2,ATG14,ATP10A,ATP2B2,ATP2C1,ATP6V1C1,ATP6V1C2,ATP8A1,ATRX,ATXN10,ATXN1L,ATXN7L1,B3GALNT2,B3GNT5,BACE1,BCAS3,BCAT1,BCL7A,BCOR,BET1L,BHMT,B…
TF	Factor: Sp1; motif: GGGGCGGGGT; match class: 0	TF:M00008_0	1.62229e-46	AACS,ABCA1,ABCC4,ABCD3,ABCD4,ABI2,ABLIM3,ACBD5,ACSL1,ACVR2A,ADAMTS9,ADCY6,ADCY9,ADRA2B,ADRB1,ADSS,AFF3,AGGF1,AGPAT5,AKTIP,ALPK3,AMOTL2,ANKFY1,ANKRD13B,ANO3,ANXA11,ANXA7,AP1AR,AP2B1,APLNR,ARFGEF1,ARFGEF2,ARFIP2,ARID2,ARID5B,ARIH2,ARL8A,ARMC1,ARPC4,ARRDC3,ARRDC4,ASB7,ATAD2,ATG14,ATP5F1,ATP6V0A2,ATP6V1C2,ATRX,ATXN1L,AUTS2,B3GALNT2,B4GALT5,B4GALT6,BACE1,BAIAP2L1,BCAS2,BCL2,BCL7A,BHMT,BMPER,BRE,BSDC1,…
TF	Factor: Sp1; motif: GGGGCGGGGT	TF:M00008	1.62229e-46	AACS,ABCA1,ABCC4,ABCD3,ABCD4,ABI2,ABLIM3,ACBD5,ACSL1,ACVR2A,ADAMTS9,ADCY6,ADCY9,ADRA2B,ADRB1,ADSS,AFF3,AGGF1,AGPAT5,AKTIP,ALPK3,AMOTL2,ANKFY1,ANKRD13B,ANO3,ANXA11,ANXA7,AP1AR,AP2B1,APLNR,ARFGEF1,ARFGEF2,ARFIP2,ARID2,ARID5B,ARIH2,ARL8A,ARMC1,ARPC4,ARRDC3,ARRDC4,ASB7,ATAD2,ATG14,ATP5F1,ATP6V0A2,ATP6V1C2,ATRX,ATXN1L,AUTS2,B3GALNT2,B4GALT5,B4GALT6,BACE1,BAIAP2L1,BCAS2,BCL2,BCL7A,BHMT,BMPER,BRE,BSDC1,…
TF	Factor: AP2; motif: GCCYGSGGSN; match class: 1	TF:M08867_1	1.66837e-46	AAK1,ABCC4,ABCD4,ABI2,ABLIM3,ACBD5,ACSL1,ACVR2A,ADAMTS9,ADCY6,ADCY9,ADRA2B,ADSS,AFF1,AFF2,AGPAT5,AK3,ALG2,AMOTL2,ANKS6,ANXA11,ANXA7,AP1AR,ARFGEF1,ARFGEF2,ARFIP1,ARHGAP26,ARHGEF37,ARIH2,ARRDC4,ASB7,ATAD2,ATP10A,ATRX,ATXN10,ATXN1L,ATXN7L1,AZIN1,B3GALNT2,BACE1,BCAS3,BCL2,BCL7A,BCOR,BHMT,BRE,BRWD1,BSPRY,BTBD6,C11ORF87,C16ORF72,C17ORF80,C3ORF70,CA10,CACNA2D2,CADPS,CALB1,CCDC142,CCDC59,CCDC85A,CCND2,CC…
TF	Factor: Sp1; motif: NGGGGCGGGGN; match class: 1	TF:M07395_1	3.07649e-45	AACS,AAK1,ABCD3,ABI2,ADCY6,ADCY9,ADRA2B,ADRB1,AFF3,ALG2,AMOTL2,ANKRD13B,ANXA11,AP1AR,ARFGEF1,ARFIP2,ARID5B,ARIH2,ARL8A,ARMC1,ARPC4,ARRDC4,ASB7,ATAD2,ATG14,ATP6V0A2,ATP6V1C2,ATRX,ATXN1L,AUTS2,AZIN1,B3GALNT2,B4GALT5,B4GALT6,BACE1,BAIAP2L1,BCOR,BHMT,BMPER,BRE,BRWD1,BSPRY,C11ORF87,C16ORF72,C17ORF80,C1ORF115,C20ORF194,C3ORF70,C9ORF64,CACNA2D2,CACNG4,CADM1,CADPS,CALCOCO2,CBX7,CCNJ,CCNL1,CCPG1,CD47,CDC4…
TF	Factor: Pax-3; motif: NNNNNNCGTCACGSTYNNNNN; match class: 1	TF:M00327_1	2.61355e-43	AACS,AARS2,ABCC4,ADAM33,ADCY6,ADCY7,ADCY9,ADIPOR2,ADNP,ADRB1,AFF1,AFF2,AGGF1,AGPAT5,AHI1,AK3,AKTIP,ANKRD13B,ANXA7,API5,APLNR,ARFGEF1,ARFGEF2,ARFIP1,ARFIP2,ARHGAP11A,ARHGAP35,ARIH1,ARIH2,ARL8A,ARMC1,ARRDC3,ARRDC4,ASB4,ATG2B,ATP10A,ATP5F1,ATP6V0A2,ATP6V1C1,ATP8A1,ATRX,ATXN1,ATXN10,ATXN1L,ATXN7L1,AZIN1,B3GALNT2,B3GNT5,B4GALT5,BACH2,BCAS3,BCAT1,BCCIP,BCL2,BCL7A,BCOR,BEND4,BET1L,BHMT,BPGM,BRD4,BRWD1,B…
TF	Factor: GATA-3; motif: AGATAA	TF:M01878	3.35342e-43	AACS,ABCA8,ABCD4,ABLIM3,ACADSB,ACBD5,ACOX3,ACPP,ACSL1,ADAM33,ADAMTS9,ADCY1,ADCY6,ADCY7,ADNP,ADRB1,AGGF1,AHI1,AK3,AKAP11,AKTIP,ALPK2,ALPK3,AMMECR1L,AMOT,AMOTL2,ANGPT1,ANK2,ANK3,ANKFY1,ANKRD22,ANKRD50,ANO1,ANO3,ANO5,ANP32A,AP1G1,APLNR,APPL2,AQP9,ARC,ARFIP1,ARHGAP1,ARHGAP11A,ARHGAP21,ARHGAP35,ARHGAP36,ARHGEF26,ARHGEF37,ARHGEF4,ARIH1,ARL15,ASB4,ASH1L,ATG14,ATL2,ATP10B,ATP10D,ATP2B2,ATP6V1B2,ATP6V1C1,…
TF	Factor: GATA-3; motif: AGATAA; match class: 0	TF:M01878_0	3.35342e-43	AACS,ABCA8,ABCD4,ABLIM3,ACADSB,ACBD5,ACOX3,ACPP,ACSL1,ADAM33,ADAMTS9,ADCY1,ADCY6,ADCY7,ADNP,ADRB1,AGGF1,AHI1,AK3,AKAP11,AKTIP,ALPK2,ALPK3,AMMECR1L,AMOT,AMOTL2,ANGPT1,ANK2,ANK3,ANKFY1,ANKRD22,ANKRD50,ANO1,ANO3,ANO5,ANP32A,AP1G1,APLNR,APPL2,AQP9,ARC,ARFIP1,ARHGAP1,ARHGAP11A,ARHGAP21,ARHGAP35,ARHGAP36,ARHGEF26,ARHGEF37,ARHGEF4,ARIH1,ARL15,ASB4,ASH1L,ATG14,ATL2,ATP10B,ATP10D,ATP2B2,ATP6V1B2,ATP6V1C1,…
TF	Factor: Cdx-1; motif: TTTATK; match class: 1	TF:M02086_1	8.46674e-43	ABCA1,ACADSB,ACPP,ACVR1B,ADAM33,ADAMTS9,ADAMTSL1,ADCY1,ADCY7,ADNP,AFF1,AFF2,AGGF1,AHI1,AKAP11,AKTIP,ALPK2,AMMECR1L,AMOT,AMOTL1,ANGPT1,ANK2,ANKFY1,ANKRD22,ANKRD50,ANO1,ANO5,ANP32A,ANXA7,APOLD1,AQP4,AQP9,ARFIP1,ARHGAP11A,ARHGAP21,ARHGAP26,ARHGAP36,ARHGEF26,ARID5B,ARIH2,ARL15,ARMC1,ARRDC3,ASH1L,ATL2,ATP10B,ATP10D,ATP2B2,ATP2C1,ATP6V0A2,ATP6V1B2,ATP6V1C1,ATP6V1C2,ATRX,ATXN1,AUTS2,AXIN2,BAIAP2L1,BCAS2…
TF	Factor: myogenin; motif: CRSCTGTTBNNTTTGGCACGSNGCCARCH; match class: 0	TF:M00056_0	2.16438e-42	AACS,AARS2,ABCA1,ABCA8,ABCC4,ABCD3,ABI2,ABLIM3,ACADSB,ACOX3,ACPP,ACSL1,ACVR1B,ACVR2A,ACVRL1,ADAM33,ADAMTSL1,ADCY6,ADIPOR2,ADNP,ADRB1,AFF1,AFF2,AGPAT5,AKTIP,ALG2,ALPK2,ALPK3,AMOTL1,AMOTL2,ANK3,ANKRD13B,ANKRD50,ANKS6,ANO1,ANO3,ANXA7,AP1AR,AP2B1,APLNR,APOLD1,APPL2,AQP4,ARC,ARFGEF1,ARFIP1,ARFIP2,ARHGAP11A,ARHGAP26,ARHGAP36,ARHGEF26,ARHGEF37,ARHGEF4,ARID2,ARIH1,ARL8A,ARPC4,ARRDC3,ASB4,ATAD2,ATP10A,ATP…
TF	Factor: myogenin; motif: CRSCTGTTBNNTTTGGCACGSNGCCARCH	TF:M00056	2.16438e-42	AACS,AARS2,ABCA1,ABCA8,ABCC4,ABCD3,ABI2,ABLIM3,ACADSB,ACOX3,ACPP,ACSL1,ACVR1B,ACVR2A,ACVRL1,ADAM33,ADAMTSL1,ADCY6,ADIPOR2,ADNP,ADRB1,AFF1,AFF2,AGPAT5,AKTIP,ALG2,ALPK2,ALPK3,AMOTL1,AMOTL2,ANK3,ANKRD13B,ANKRD50,ANKS6,ANO1,ANO3,ANXA7,AP1AR,AP2B1,APLNR,APOLD1,APPL2,AQP4,ARC,ARFGEF1,ARFIP1,ARFIP2,ARHGAP11A,ARHGAP26,ARHGAP36,ARHGEF26,ARHGEF37,ARHGEF4,ARID2,ARIH1,ARL8A,ARPC4,ARRDC3,ASB4,ATAD2,ATP10A,ATP…
TF	Factor: LBP-1; motif: CAGCTGS; match class: 0	TF:M00644_0	2.35299e-42	AACS,AARS2,ABCA1,ABCA8,ABCC4,ABCD3,ABCD4,ABI2,ABLIM3,ACADSB,ACBD5,ACPP,ACVR1B,ADAM33,ADCY9,ADIPOR2,ADNP,ADRA2B,ADRB1,ADSS,AFF1,AFF2,AGPAT5,AK3,AKTIP,ALPK3,AMOT,AMOTL1,AMOTL2,ANGPT1,ANK2,ANKFY1,ANKRD50,ANKS6,ANO1,ANO3,ANP32A,ANXA11,ANXA7,AP2B1,API5,APLNR,AQP4,AQP9,ARC,ARFGEF1,ARFGEF2,ARFIP1,ARFIP2,ARHGAP11A,ARHGAP26,ARHGAP35,ARHGAP36,ARHGEF26,ARHGEF37,ARID5B,ARL8A,ARPC4,ARRDC4,ASB4,ASH1L,ATAD2,ATG…
TF	Factor: LBP-1; motif: CAGCTGS	TF:M00644	2.35299e-42	AACS,AARS2,ABCA1,ABCA8,ABCC4,ABCD3,ABCD4,ABI2,ABLIM3,ACADSB,ACBD5,ACPP,ACVR1B,ADAM33,ADCY9,ADIPOR2,ADNP,ADRA2B,ADRB1,ADSS,AFF1,AFF2,AGPAT5,AK3,AKTIP,ALPK3,AMOT,AMOTL1,AMOTL2,ANGPT1,ANK2,ANKFY1,ANKRD50,ANKS6,ANO1,ANO3,ANP32A,ANXA11,ANXA7,AP2B1,API5,APLNR,AQP4,AQP9,ARC,ARFGEF1,ARFGEF2,ARFIP1,ARFIP2,ARHGAP11A,ARHGAP26,ARHGAP35,ARHGAP36,ARHGEF26,ARHGEF37,ARID5B,ARL8A,ARPC4,ARRDC4,ASB4,ASH1L,ATAD2,ATG…
TF	Factor: Msx-2; motif: NNNGACYAATTAGYNNT	TF:M01393	1.31056e-41	ABI2,ACADSB,ACOX3,ACPP,ACVR1B,ACVRL1,ADAM33,ADCY1,ADCY6,ADCY7,ADIPOR2,ADNP,AFF3,AHI1,AKAP11,AKTIP,ALPK2,AMOT,AMOTL2,ANGPT1,ANK2,ANKFY1,ANKRD50,ANKS6,ANO1,ANO3,ANO5,ANP32A,AP2B1,APC,APLNR,APOLD1,APPL2,ARHGAP21,ARHGAP26,ARHGAP35,ARHGEF4,ARL15,ARL8A,ARMC1,ASB4,ASB7,ASH1L,ATP10A,ATP10B,ATP10D,ATP2B2,ATP2C1,ATP6V1C2,ATRX,ATXN1,ATXN10,AUTS2,B4GALT6,BACH2,BCL2,BCL7A,BDKRB2,BEND3,BEND4,BMPER,BMPR2,BNC2,B…
TF	Factor: Msx-2; motif: NNNGACYAATTAGYNNT; match class: 0	TF:M01393_0	1.31056e-41	ABI2,ACADSB,ACOX3,ACPP,ACVR1B,ACVRL1,ADAM33,ADCY1,ADCY6,ADCY7,ADIPOR2,ADNP,AFF3,AHI1,AKAP11,AKTIP,ALPK2,AMOT,AMOTL2,ANGPT1,ANK2,ANKFY1,ANKRD50,ANKS6,ANO1,ANO3,ANO5,ANP32A,AP2B1,APC,APLNR,APOLD1,APPL2,ARHGAP21,ARHGAP26,ARHGAP35,ARHGEF4,ARL15,ARL8A,ARMC1,ASB4,ASB7,ASH1L,ATP10A,ATP10B,ATP10D,ATP2B2,ATP2C1,ATP6V1C2,ATRX,ATXN1,ATXN10,AUTS2,B4GALT6,BACH2,BCL2,BCL7A,BDKRB2,BEND3,BEND4,BMPER,BMPR2,BNC2,B…
TF	Factor: HOXA13; motif: ATAAMA; match class: 1	TF:M01292_1	1.66625e-41	ABCA1,ABCA8,ACADSB,ACPP,ADAMTS9,ADAMTSL1,ADCY1,ADCY7,ADNP,AFF1,AGGF1,AHI1,AKAP11,AKTIP,ALPK2,AMMECR1L,ANGPT1,ANKFY1,ANKRD22,ANKRD50,ANO5,ANXA7,AP1G1,API5,APOLD1,AQP9,ARHGAP21,ARHGAP36,ARHGEF37,ARL15,ARMC1,ARRDC3,ASB4,ASH1L,ATP10A,ATP10B,ATP10D,ATP2B2,ATP6V0A2,ATP6V1B2,ATP6V1C2,ATXN1,ATXN7L1,AUTS2,AXIN2,B3GALNT2,B4GALT5,BACH2,BAIAP2L1,BCAS2,BCAS3,BCL2,BDKRB2,BEND3,BEND4,BMPR2,BNC2,BRD4,BTBD3,BTBD6…
TF	Factor: Lhx2; motif: WATTAN	TF:M07047	2.12477e-41	AARS2,ABCD3,ABCD4,ABI2,ACADSB,ACBD5,ACOX3,ACPP,ACVR1B,ACVRL1,ADAMTSL1,ADCY7,ADIPOR2,ADNP,AFF2,AKTIP,AMMECR1L,AMOT,AMOTL2,ANGPT1,ANK2,ANKFY1,ANKRD22,ANKRD50,ANO1,ANP32A,AP1G1,AP2B1,APC,APPL2,AQP9,ARFIP1,ARHGAP11A,ARHGAP21,ARHGAP26,ARHGEF4,ARIH1,ARL15,ARL8A,ARMC1,ARRDC3,ASB4,ATP10A,ATP10B,ATP10D,ATRX,ATXN1,ATXN10,B4GALT6,BACH2,BCAS3,BCL7A,BCOR,BDKRB2,BEND3,BEND4,BET1L,BMPER,BMPR2,BRE,BTBD3,BVES,C11…
TF	Factor: Lhx2; motif: WATTAN; match class: 0	TF:M07047_0	2.12477e-41	AARS2,ABCD3,ABCD4,ABI2,ACADSB,ACBD5,ACOX3,ACPP,ACVR1B,ACVRL1,ADAMTSL1,ADCY7,ADIPOR2,ADNP,AFF2,AKTIP,AMMECR1L,AMOT,AMOTL2,ANGPT1,ANK2,ANKFY1,ANKRD22,ANKRD50,ANO1,ANP32A,AP1G1,AP2B1,APC,APPL2,AQP9,ARFIP1,ARHGAP11A,ARHGAP21,ARHGAP26,ARHGEF4,ARIH1,ARL15,ARL8A,ARMC1,ARRDC3,ASB4,ATP10A,ATP10B,ATP10D,ATRX,ATXN1,ATXN10,B4GALT6,BACH2,BCAS3,BCL7A,BCOR,BDKRB2,BEND3,BEND4,BET1L,BMPER,BMPR2,BRE,BTBD3,BVES,C11…
TF	Factor: Foxc1; motif: TTVYTTTNW; match class: 0	TF:M07254_0	7.19026e-41	AACS,ABCA1,ABCA8,ABCD3,ABLIM3,ACADSB,ACBD5,ACPP,ACVR1B,ACVR2A,ACVRL1,ADCY1,ADCY6,ADIPOR2,ADNP,ADRA2B,ADRB1,AFF1,AFF3,AGGF1,AGPAT5,AHI1,AK3,AKAP11,ALPK2,AMOT,AMOTL2,ANK2,ANKRD22,ANO1,ANO3,ANO5,ANP32A,ANXA11,AP1G1,APC,APLNR,APOLD1,APPL2,AQP9,ARFIP1,ARHGAP21,ARHGAP36,ARHGEF26,ARHGEF4,ARIH2,ARL8A,ARMC1,ARRDC3,ASB4,ASB7,ASH1L,ATL2,ATP10A,ATP10D,ATP2B2,ATP2C1,ATP6V0A2,ATP6V1C2,ATXN1,ATXN10,AUTS2,AZIN1,…
TF	Factor: Foxc1; motif: TTVYTTTNW	TF:M07254	7.19026e-41	AACS,ABCA1,ABCA8,ABCD3,ABLIM3,ACADSB,ACBD5,ACPP,ACVR1B,ACVR2A,ACVRL1,ADCY1,ADCY6,ADIPOR2,ADNP,ADRA2B,ADRB1,AFF1,AFF3,AGGF1,AGPAT5,AHI1,AK3,AKAP11,ALPK2,AMOT,AMOTL2,ANK2,ANKRD22,ANO1,ANO3,ANO5,ANP32A,ANXA11,AP1G1,APC,APLNR,APOLD1,APPL2,AQP9,ARFIP1,ARHGAP21,ARHGAP36,ARHGEF26,ARHGEF4,ARIH2,ARL8A,ARMC1,ARRDC3,ASB4,ASB7,ASH1L,ATL2,ATP10A,ATP10D,ATP2B2,ATP2C1,ATP6V0A2,ATP6V1C2,ATXN1,ATXN10,AUTS2,AZIN1,…
TF	Factor: E2F-1; motif: NTTSGCGG	TF:M00430	9.64262e-41	AAK1,ABCC4,ABCD4,ABI2,ADSS,AFF2,AFF3,AGGF1,AGPAT5,ALG2,AMOTL2,ANK3,ANP32A,ANXA7,AP1AR,AQP4,ARFGEF2,ARHGAP1,ARHGAP11A,ARID2,ARID5B,ARMC1,ARRDC3,ASB4,ATG2B,ATP10A,ATP10D,ATP6V1C1,ATRX,ATXN10,ATXN1L,AXIN2,AZIN1,B3GNT5,BACE1,BACH2,BAIAP2L1,BCAS3,BCAT1,BCL2,BCL7A,BCOR,BEND4,BET1L,BHMT,BMPER,BRE,BSDC1,C16ORF72,C1GALT1,C1ORF115,C5ORF51,C7,CA10,CA8,CADPS,CALN1,CBLL1,CBX1,CBX7,CCDC141,CCDC85A,CCDC88A,CCM2…
TF	Factor: E2F-1; motif: NTTSGCGG; match class: 0	TF:M00430_0	9.64262e-41	AAK1,ABCC4,ABCD4,ABI2,ADSS,AFF2,AFF3,AGGF1,AGPAT5,ALG2,AMOTL2,ANK3,ANP32A,ANXA7,AP1AR,AQP4,ARFGEF2,ARHGAP1,ARHGAP11A,ARID2,ARID5B,ARMC1,ARRDC3,ASB4,ATG2B,ATP10A,ATP10D,ATP6V1C1,ATRX,ATXN10,ATXN1L,AXIN2,AZIN1,B3GNT5,BACE1,BACH2,BAIAP2L1,BCAS3,BCAT1,BCL2,BCL7A,BCOR,BEND4,BET1L,BHMT,BMPER,BRE,BSDC1,C16ORF72,C1GALT1,C1ORF115,C5ORF51,C7,CA10,CA8,CADPS,CALN1,CBLL1,CBX1,CBX7,CCDC141,CCDC85A,CCDC88A,CCM2…
TF	Factor: E2F-1; motif: NKTSSCGC; match class: 0	TF:M00428_0	3.80871e-40	AACS,ABI2,ACBD5,ACVR2A,ADCY6,ADCY9,ADRA2B,ADRB1,ADSS,AFF2,AGGF1,AGPAT5,ALG2,ANK3,ANKRD13B,ANXA11,AP1AR,AQP4,ARFGEF1,ARFGEF2,ARFIP2,ARHGAP1,ARHGAP11A,ARID5B,ARIH1,ARIH2,ARL8A,ARMC5,ARPC4,ARRDC4,ASB7,ATG14,ATG2B,ATP10A,ATP5F1,ATP6V0A2,ATP6V1C1,ATP8A1,ATRX,ATXN10,ATXN1L,AUTS2,AZIN1,B3GALNT2,B4GALT5,BACE1,BAIAP2L1,BCAS2,BCAS3,BCAT1,BCL2,BCOR,BEND4,BMPER,BRE,BRWD1,BTBD6,BTG1,C11ORF87,C16ORF72,C17ORF80…
TF	Factor: E2F-1; motif: NKTSSCGC	TF:M00428	3.80871e-40	AACS,ABI2,ACBD5,ACVR2A,ADCY6,ADCY9,ADRA2B,ADRB1,ADSS,AFF2,AGGF1,AGPAT5,ALG2,ANK3,ANKRD13B,ANXA11,AP1AR,AQP4,ARFGEF1,ARFGEF2,ARFIP2,ARHGAP1,ARHGAP11A,ARID5B,ARIH1,ARIH2,ARL8A,ARMC5,ARPC4,ARRDC4,ASB7,ATG14,ATG2B,ATP10A,ATP5F1,ATP6V0A2,ATP6V1C1,ATP8A1,ATRX,ATXN10,ATXN1L,AUTS2,AZIN1,B3GALNT2,B4GALT5,BACE1,BAIAP2L1,BCAS2,BCAS3,BCAT1,BCL2,BCOR,BEND4,BMPER,BRE,BRWD1,BTBD6,BTG1,C11ORF87,C16ORF72,C17ORF80…
TF	Factor: Sp1; motif: NGGGGGCGGGGYN; match class: 1	TF:M00196_1	3.6762e-39	AACS,AAK1,ABCD3,ABI2,ABLIM3,ADAMTS9,ADCY6,ADCY9,ADRA2B,ADRB1,AFF3,AGPAT5,ALG2,ANKRD13B,ANXA11,ANXA7,ARFGEF1,ARFIP2,ARID5B,ARIH2,ARL8A,ARPC4,ARRDC4,ASB7,ATAD2,ATG14,ATP6V0A2,ATP6V1C2,ATRX,ATXN1L,AUTS2,AZIN1,B3GALNT2,B4GALT5,BACE1,BAIAP2L1,BCOR,BHMT,BMPER,BRE,BRWD1,BSPRY,C11ORF87,C16ORF72,C17ORF80,C20ORF194,C3ORF70,C9ORF64,CACNA2D2,CACNG4,CADM1,CBX7,CCDC88A,CCNJ,CCNL1,CCPG1,CD47,CDC40,CDC42SE2,CDC6…
TF	Factor: GATA-5; motif: TATCTN; match class: 0	TF:M02006_0	6.24599e-39	AACS,AARS2,ABCA8,ABCD4,ACBD5,ACPP,ACVRL1,ADAM33,ADAMTS9,ADCY1,ADCY6,ADCY7,ADNP,ADRB1,AFF2,AGGF1,AGPAT5,AHI1,AK3,AKAP11,ALPK3,AMMECR1L,AMOTL2,ANGPT1,ANK2,ANK3,ANKRD13B,ANKRD22,ANKRD50,ANO1,ANO3,ANO5,ANXA11,AP1AR,AP1G1,APC,API5,APLNR,APPL2,AQP9,ARC,ARFGEF2,ARFIP1,ARHGAP11A,ARHGAP21,ARHGAP26,ARHGAP35,ARHGAP36,ARHGEF26,ARHGEF37,ARHGEF4,ARL15,ARL8A,ARMC5,ARRDC4,ASB4,ATG14,ATG2B,ATL2,ATP10B,ATP10D,ATP2…
TF	Factor: GATA-5; motif: TATCTN	TF:M02006	6.24599e-39	AACS,AARS2,ABCA8,ABCD4,ACBD5,ACPP,ACVRL1,ADAM33,ADAMTS9,ADCY1,ADCY6,ADCY7,ADNP,ADRB1,AFF2,AGGF1,AGPAT5,AHI1,AK3,AKAP11,ALPK3,AMMECR1L,AMOTL2,ANGPT1,ANK2,ANK3,ANKRD13B,ANKRD22,ANKRD50,ANO1,ANO3,ANO5,ANXA11,AP1AR,AP1G1,APC,API5,APLNR,APPL2,AQP9,ARC,ARFGEF2,ARFIP1,ARHGAP11A,ARHGAP21,ARHGAP26,ARHGAP35,ARHGAP36,ARHGEF26,ARHGEF37,ARHGEF4,ARL15,ARL8A,ARMC5,ARRDC4,ASB4,ATG14,ATG2B,ATL2,ATP10B,ATP10D,ATP2…
TF	Factor: MAFA; motif: TCAGCAN	TF:M01709	9.01318e-39	AAK1,ABCA1,ABCA8,ABCD4,ABI2,ACADSB,ACBD5,ACSL1,ACVR1B,ACVRL1,ADAM33,ADAMTSL1,ADCY1,ADCY7,ADIPOR2,ADRB1,AFF1,AFF3,AGPAT5,AK3,AKTIP,ALPK2,ALPK3,AMOTL1,ANGPT1,ANKRD22,ANO1,ANO3,ANO5,ANP32A,ANXA11,API5,APLNR,APPL2,AQP4,ARC,ARFGEF1,ARFGEF2,ARFIP2,ARHGAP1,ARHGAP11A,ARHGAP26,ARHGAP35,ARHGAP36,ARHGEF26,ARHGEF4,ARL15,ARL8A,ARRDC3,ASH1L,ATG14,ATG2B,ATL2,ATP10B,ATP2B2,ATP5F1,ATP6V1B2,ATP6V1C1,ATP6V1C2,ATXN1…
TF	Factor: MAFA; motif: TCAGCAN; match class: 0	TF:M01709_0	9.01318e-39	AAK1,ABCA1,ABCA8,ABCD4,ABI2,ACADSB,ACBD5,ACSL1,ACVR1B,ACVRL1,ADAM33,ADAMTSL1,ADCY1,ADCY7,ADIPOR2,ADRB1,AFF1,AFF3,AGPAT5,AK3,AKTIP,ALPK2,ALPK3,AMOTL1,ANGPT1,ANKRD22,ANO1,ANO3,ANO5,ANP32A,ANXA11,API5,APLNR,APPL2,AQP4,ARC,ARFGEF1,ARFGEF2,ARFIP2,ARHGAP1,ARHGAP11A,ARHGAP26,ARHGAP35,ARHGAP36,ARHGEF26,ARHGEF4,ARL15,ARL8A,ARRDC3,ASH1L,ATG14,ATG2B,ATL2,ATP10B,ATP2B2,ATP5F1,ATP6V1B2,ATP6V1C1,ATP6V1C2,ATXN1…
TF	Factor: E2F1; motif: NNNNNGCGSSAAAN; match class: 0	TF:M08874_0	9.96569e-39	AACS,AAK1,ABCC4,ABLIM3,ACVR1B,ACVR2A,ADAMTS9,ADAMTSL1,ADCY9,ADRA2B,ADRB1,ADSS,AFF1,AFF3,AGGF1,AKTIP,ALG2,AMOTL1,ANGPT1,ANKRD13B,ANXA11,ANXA7,API5,AQP4,ARHGEF4,ARID2,ARID5B,ARMC5,ASB7,ATAD2,ATG14,ATG2B,ATP6V1C1,ATP8A1,ATRX,ATXN10,ATXN1L,AUTS2,AXIN2,B3GALNT2,B3GNT5,BAIAP2L1,BCAT1,BCL2,BCOR,BEND4,BMPER,BPGM,BRWD1,BSDC1,BSPRY,BVES,C11ORF87,C12ORF4,C1GALT1,C1ORF115,C20ORF194,C4ORF19,C5ORF24,C5ORF30,C5…
TF	Factor: E2F1; motif: NNNNNGCGSSAAAN	TF:M08874	9.96569e-39	AACS,AAK1,ABCC4,ABLIM3,ACVR1B,ACVR2A,ADAMTS9,ADAMTSL1,ADCY9,ADRA2B,ADRB1,ADSS,AFF1,AFF3,AGGF1,AKTIP,ALG2,AMOTL1,ANGPT1,ANKRD13B,ANXA11,ANXA7,API5,AQP4,ARHGEF4,ARID2,ARID5B,ARMC5,ASB7,ATAD2,ATG14,ATG2B,ATP6V1C1,ATP8A1,ATRX,ATXN10,ATXN1L,AUTS2,AXIN2,B3GALNT2,B3GNT5,BAIAP2L1,BCAT1,BCL2,BCOR,BEND4,BMPER,BPGM,BRWD1,BSDC1,BSPRY,BVES,C11ORF87,C12ORF4,C1GALT1,C1ORF115,C20ORF194,C4ORF19,C5ORF24,C5ORF30,C5…
TF	Factor: Msx-1; motif: CNGTAWNTG	TF:M00394	2.48296e-38	AAK1,AARS2,ABCC4,ABI2,ACBD5,ACPP,ACVR1B,ADAM33,ADCY7,ADSS,AFF1,AFF3,AGGF1,ALPK2,AMMECR1L,AMOTL2,ANGPT1,ANK2,ANK3,ANKFY1,ANKRD22,ANKS6,ANO1,ANO3,ANP32A,ANXA11,ANXA7,AP1AR,AP1G1,AP2B1,APC,API5,APPL2,AQP9,ARFIP1,ARHGAP21,ARHGAP35,ARHGAP36,ARHGEF26,ARHGEF37,ARHGEF4,ARID2,ARIH2,ARL15,ARL8A,ARMC1,ARPC4,ARRDC3,ARRDC4,ASB4,ASB7,ATG14,ATG2B,ATL2,ATP10D,ATP2B2,ATP2C1,ATP5F1,ATP8A1,ATXN10,AZIN1,B4GALT5,BACH…
TF	Factor: Msx-1; motif: CNGTAWNTG; match class: 0	TF:M00394_0	2.48296e-38	AAK1,AARS2,ABCC4,ABI2,ACBD5,ACPP,ACVR1B,ADAM33,ADCY7,ADSS,AFF1,AFF3,AGGF1,ALPK2,AMMECR1L,AMOTL2,ANGPT1,ANK2,ANK3,ANKFY1,ANKRD22,ANKS6,ANO1,ANO3,ANP32A,ANXA11,ANXA7,AP1AR,AP1G1,AP2B1,APC,API5,APPL2,AQP9,ARFIP1,ARHGAP21,ARHGAP35,ARHGAP36,ARHGEF26,ARHGEF37,ARHGEF4,ARID2,ARIH2,ARL15,ARL8A,ARMC1,ARPC4,ARRDC3,ARRDC4,ASB4,ASB7,ATG14,ATG2B,ATL2,ATP10D,ATP2B2,ATP2C1,ATP5F1,ATP8A1,ATXN10,AZIN1,B4GALT5,BACH…
TF	Factor: Sp1; motif: GGGGCGGGGC; match class: 1	TF:M00931_1	2.98934e-38	AACS,AAK1,ABCD3,ABI2,ABLIM3,ADCY6,ADCY9,ADRA2B,ADRB1,AFF3,AGPAT5,ALG2,ANKRD13B,ANXA11,ANXA7,ARFGEF1,ARFIP2,ARID5B,ARIH2,ARL8A,ARPC4,ARRDC4,ATAD2,ATG14,ATP6V0A2,ATP6V1C2,ATRX,ATXN1L,AUTS2,AZIN1,B3GALNT2,B4GALT5,B4GALT6,BACE1,BAIAP2L1,BCOR,BHMT,BMPER,BRE,BRWD1,BSPRY,C11ORF87,C16ORF72,C17ORF80,C20ORF194,C3ORF70,C9ORF64,CACNA2D2,CACNG4,CADM1,CALCRL,CBX7,CCDC88A,CCNJ,CCNL1,CCPG1,CD47,CDC40,CDC42SE2,CD…
TF	Factor: TEF-1; motif: GRRATG	TF:M00704	3.32149e-38	AAK1,AARS2,ABCA8,ABCD3,ACBD5,ACOX3,ACPP,ACSL1,ACVR1B,ACVRL1,ADAM33,ADCY1,ADCY7,ADNP,ADSS,AFF1,AFF2,AFF3,AHI1,ALG2,ALPK2,ALPK3,AMOT,AMOTL2,ANGPT1,ANK2,ANK3,ANKFY1,ANKRD13B,ANKRD22,ANKS6,ANO1,ANO3,ANXA7,AP1G1,AP2B1,APC,APOLD1,APPL2,ARFIP2,ARHGAP11A,ARHGAP21,ARHGAP35,ARHGEF26,ARHGEF37,ARHGEF4,ARIH1,ARIH2,ARL15,ARL8A,ARMC5,ARPC4,ARRDC3,ARRDC4,ASB4,ASB7,ASH1L,ATAD2,ATG14,ATG2B,ATP10A,ATP10D,ATP6V1C2,A…
TF	Factor: TEF-1; motif: GRRATG; match class: 0	TF:M00704_0	3.32149e-38	AAK1,AARS2,ABCA8,ABCD3,ACBD5,ACOX3,ACPP,ACSL1,ACVR1B,ACVRL1,ADAM33,ADCY1,ADCY7,ADNP,ADSS,AFF1,AFF2,AFF3,AHI1,ALG2,ALPK2,ALPK3,AMOT,AMOTL2,ANGPT1,ANK2,ANK3,ANKFY1,ANKRD13B,ANKRD22,ANKS6,ANO1,ANO3,ANXA7,AP1G1,AP2B1,APC,APOLD1,APPL2,ARFIP2,ARHGAP11A,ARHGAP21,ARHGAP35,ARHGEF26,ARHGEF37,ARHGEF4,ARIH1,ARIH2,ARL15,ARL8A,ARMC5,ARPC4,ARRDC3,ARRDC4,ASB4,ASB7,ASH1L,ATAD2,ATG14,ATG2B,ATP10A,ATP10D,ATP6V1C2,A…
TF	Factor: SP1; motif: GGGGYGGGGNS; match class: 0	TF:M01303_0	3.63984e-36	AACS,ABCA1,ABI2,ABLIM3,ACBD5,ACVR2A,ACVRL1,ADAMTS9,ADCY6,ADCY9,ADRA2B,ADRB1,AGGF1,AKTIP,ALG2,AMOTL2,ANKRD13B,ANXA11,ANXA7,AP1AR,ARFGEF1,ARFIP2,ARHGAP1,ARID2,ARID5B,ARL8A,ARPC4,ARRDC3,ARRDC4,ATAD2,ATP10A,ATP6V1C2,ATRX,ATXN1L,ATXN7L1,AUTS2,AXIN2,AZIN1,B3GALNT2,B4GALT5,B4GALT6,BACE1,BAIAP2L1,BCAS2,BCCIP,BCL7A,BCOR,BHMT,BRD4,BRE,BRWD1,BSDC1,BSPRY,C11ORF87,C16ORF72,C17ORF80,C20ORF194,C3ORF70,C9ORF64,C…
TF	Factor: SP1; motif: GGGGYGGGGNS	TF:M01303	3.63984e-36	AACS,ABCA1,ABI2,ABLIM3,ACBD5,ACVR2A,ACVRL1,ADAMTS9,ADCY6,ADCY9,ADRA2B,ADRB1,AGGF1,AKTIP,ALG2,AMOTL2,ANKRD13B,ANXA11,ANXA7,AP1AR,ARFGEF1,ARFIP2,ARHGAP1,ARID2,ARID5B,ARL8A,ARPC4,ARRDC3,ARRDC4,ATAD2,ATP10A,ATP6V1C2,ATRX,ATXN1L,ATXN7L1,AUTS2,AXIN2,AZIN1,B3GALNT2,B4GALT5,B4GALT6,BACE1,BAIAP2L1,BCAS2,BCCIP,BCL7A,BCOR,BHMT,BRD4,BRE,BRWD1,BSDC1,BSPRY,C11ORF87,C16ORF72,C17ORF80,C20ORF194,C3ORF70,C9ORF64,C…
TF	Factor: NKX2B; motif: CACTTNA; match class: 0	TF:M02109_0	3.00591e-35	ABCA8,ABCD3,ABCD4,ACSL1,ADAMTS9,ADAMTSL1,ADCY1,ADCY7,ADCY9,ADNP,ADRA2B,ADRB1,AGGF1,AKTIP,AMMECR1L,AMOT,AMOTL1,ANGPT1,ANK2,ANK3,ANKFY1,ANKRD22,ANKS6,ANO1,ANO3,ANO5,ANP32A,ANXA11,ANXA7,AP1AR,AP1G1,AP2B1,APC,APLNR,AQP4,AQP9,ARC,ARHGAP1,ARHGAP21,ARHGEF37,ARL15,ARL8A,ARMC5,ASH1L,ATG2B,ATL2,ATP10B,ATP10D,ATP2B2,ATP6V0A2,ATXN1,B3GNT5,BACH2,BAIAP2L1,BCCIP,BCL2,BEND3,BEND4,BRD4,BTBD6,C16ORF72,C17ORF80,C4O…
TF	Factor: NKX2B; motif: CACTTNA	TF:M02109	3.00591e-35	ABCA8,ABCD3,ABCD4,ACSL1,ADAMTS9,ADAMTSL1,ADCY1,ADCY7,ADCY9,ADNP,ADRA2B,ADRB1,AGGF1,AKTIP,AMMECR1L,AMOT,AMOTL1,ANGPT1,ANK2,ANK3,ANKFY1,ANKRD22,ANKS6,ANO1,ANO3,ANO5,ANP32A,ANXA11,ANXA7,AP1AR,AP1G1,AP2B1,APC,APLNR,AQP4,AQP9,ARC,ARHGAP1,ARHGAP21,ARHGEF37,ARL15,ARL8A,ARMC5,ASH1L,ATG2B,ATL2,ATP10B,ATP10D,ATP2B2,ATP6V0A2,ATXN1,B3GNT5,BACH2,BAIAP2L1,BCCIP,BCL2,BEND3,BEND4,BRD4,BTBD6,C16ORF72,C17ORF80,C4O…
TF	Factor: Sp1; motif: NNGGGGCGGGGNN; match class: 1	TF:M00932_1	3.04e-35	AACS,AAK1,ABCD3,ABI2,ABLIM3,ADCY6,ADCY9,ADRA2B,ADRB1,AFF3,AGPAT5,ALG2,ANKRD13B,ANXA11,ANXA7,ARFGEF1,ARFIP2,ARID5B,ARIH2,ARL8A,ARPC4,ARRDC4,ATAD2,ATG14,ATP6V0A2,ATP6V1C2,ATRX,ATXN1L,AUTS2,AZIN1,B3GALNT2,B4GALT5,BACE1,BAIAP2L1,BCOR,BHMT,BMPER,BRE,BRWD1,BSPRY,C11ORF87,C16ORF72,C17ORF80,C20ORF194,C3ORF70,C9ORF64,CACNA2D2,CACNG4,CADM1,CBX7,CCNJ,CCNL1,CCPG1,CD47,CDC40,CDC42SE2,CDC6,CDC73,CDK12,CDK19,CD…
TF	Factor: p53; motif: RGRCWWGYCYNGRCWWGYYY; match class: 0	TF:M01652_0	3.26143e-35	AAK1,AARS2,ABCD3,ABCD4,ABI2,ABLIM3,ACBD5,ACVR2A,ADCY1,ADCY6,ADCY7,ADSS,AFF2,AFF3,AGPAT5,AK3,ALG2,AMMECR1L,ANK2,ANK3,ANKS6,ANO3,AP1AR,API5,ARC,ARFGEF1,ARFIP1,ARFIP2,ARHGAP1,ARHGEF37,ARID5B,ARIH1,ARL15,ARL8A,ARMC1,ARPC4,ASB7,ATAD2,ATG2B,ATP10A,ATP2C1,ATP6V1C2,ATP8A1,ATXN1L,AUTS2,AXIN2,B3GALNT2,B4GALT6,BACE1,BAIAP2L1,BCAS2,BCAT1,BCL9L,BCOR,BMPER,BRWD1,BTG1,C16ORF72,C1ORF115,C9ORF64,CA10,CAB39L,CACNA…
TF	Factor: p53; motif: RGRCWWGYCYNGRCWWGYYY	TF:M01652	3.26143e-35	AAK1,AARS2,ABCD3,ABCD4,ABI2,ABLIM3,ACBD5,ACVR2A,ADCY1,ADCY6,ADCY7,ADSS,AFF2,AFF3,AGPAT5,AK3,ALG2,AMMECR1L,ANK2,ANK3,ANKS6,ANO3,AP1AR,API5,ARC,ARFGEF1,ARFIP1,ARFIP2,ARHGAP1,ARHGEF37,ARID5B,ARIH1,ARL15,ARL8A,ARMC1,ARPC4,ASB7,ATAD2,ATG2B,ATP10A,ATP2C1,ATP6V1C2,ATP8A1,ATXN1L,AUTS2,AXIN2,B3GALNT2,B4GALT6,BACE1,BAIAP2L1,BCAS2,BCAT1,BCL9L,BCOR,BMPER,BRWD1,BTG1,C16ORF72,C1ORF115,C9ORF64,CA10,CAB39L,CACNA…
TF	Factor: c-Myb; motif: NCNRNNGRCNGTTGGKGG; match class: 0	TF:M00004_0	6.35722e-35	ABCA1,ABCC4,ABI2,ACBD5,ACSL1,ACVR1B,ADAMTSL1,ADCY6,ADCY7,ADCY9,ADIPOR2,ADRB1,ADSS,AHI1,AK3,AKTIP,ALG2,ALPK3,AMOTL1,AMOTL2,ANK2,ANK3,ANKFY1,ANKRD22,ANKS6,ANO3,AP1AR,AP2B1,API5,APLNR,APOLD1,APPL2,AQP9,ARC,ARFIP1,ARHGAP11A,ARHGAP26,ARHGAP35,ARHGEF26,ARIH1,ARL15,ARMC1,ARRDC3,ARRDC4,ATAD2,ATG14,ATG2B,ATL2,ATP10A,ATP2B2,ATP6V0A2,ATP6V1B2,ATP6V1C2,ATRX,ATXN1,ATXN1L,B3GALNT2,B3GNT5,B4GALT5,B4GALT6,BACE1,…
TF	Factor: c-Myb; motif: NCNRNNGRCNGTTGGKGG	TF:M00004	6.35722e-35	ABCA1,ABCC4,ABI2,ACBD5,ACSL1,ACVR1B,ADAMTSL1,ADCY6,ADCY7,ADCY9,ADIPOR2,ADRB1,ADSS,AHI1,AK3,AKTIP,ALG2,ALPK3,AMOTL1,AMOTL2,ANK2,ANK3,ANKFY1,ANKRD22,ANKS6,ANO3,AP1AR,AP2B1,API5,APLNR,APOLD1,APPL2,AQP9,ARC,ARFIP1,ARHGAP11A,ARHGAP26,ARHGAP35,ARHGEF26,ARIH1,ARL15,ARMC1,ARRDC3,ARRDC4,ATAD2,ATG14,ATG2B,ATL2,ATP10A,ATP2B2,ATP6V0A2,ATP6V1B2,ATP6V1C2,ATRX,ATXN1,ATXN1L,B3GALNT2,B3GNT5,B4GALT5,B4GALT6,BACE1,…
TF	Factor: E2F-1; motif: TTTSGCGS	TF:M00431	7.20411e-35	ABI2,ADCY6,ADCY9,ADRA2B,ADRB1,ADSS,AFF2,AGGF1,ANGPT1,ANKRD13B,ANXA11,AP1AR,AQP4,ARFIP2,ARHGAP1,ARHGAP11A,ARID2,ARID5B,ARIH1,ARMC5,ASB7,ATG14,ATG2B,ATP10A,ATP6V1C1,ATP8A1,ATRX,ATXN10,ATXN1L,BACH2,BAIAP2L1,BCAT1,BCL7A,BCOR,BEND4,BHMT,BMPER,BRE,BRWD1,BSDC1,BTBD6,C11ORF87,C16ORF72,C17ORF80,C1ORF115,C20ORF194,C4ORF19,C5ORF51,C9ORF64,CA10,CA8,CADM1,CADPS,CALM1,CALN1,CBLL1,CBX7,CCDC141,CCDC85A,CCDC88A,C…
TF	Factor: E2F-1; motif: TTTSGCGS; match class: 0	TF:M00431_0	7.20411e-35	ABI2,ADCY6,ADCY9,ADRA2B,ADRB1,ADSS,AFF2,AGGF1,ANGPT1,ANKRD13B,ANXA11,AP1AR,AQP4,ARFIP2,ARHGAP1,ARHGAP11A,ARID2,ARID5B,ARIH1,ARMC5,ASB7,ATG14,ATG2B,ATP10A,ATP6V1C1,ATP8A1,ATRX,ATXN10,ATXN1L,BACH2,BAIAP2L1,BCAT1,BCL7A,BCOR,BEND4,BHMT,BMPER,BRE,BRWD1,BSDC1,BTBD6,C11ORF87,C16ORF72,C17ORF80,C1ORF115,C20ORF194,C4ORF19,C5ORF51,C9ORF64,CA10,CA8,CADM1,CADPS,CALM1,CALN1,CBLL1,CBX7,CCDC141,CCDC85A,CCDC88A,C…
TF	Factor: YY1; motif: NNNCGGCCATCTTGNCTSNW; match class: 0	TF:M00069_0	2.6877e-34	AACS,AARS2,ABCA1,ABCC4,ABCD3,ABI2,ABLIM3,ACBD5,ACOX3,ACPP,ACVR2A,ADAMTSL1,ADCY7,ADCY9,ADNP,ADRA2B,ADRB1,AFF1,AFF3,AGGF1,AHI1,AKAP11,ALG2,ALPK2,ALPK3,AMOTL1,AMOTL2,ANGPT1,ANK2,ANK3,ANKRD13B,ANP32A,ANXA7,AP2B1,APLNR,APOLD1,AQP9,ARFGEF1,ARFGEF2,ARHGAP21,ARHGAP36,ARHGEF26,ARHGEF37,ARHGEF4,ARID2,ARID5B,ARIH1,ARIH2,ARL15,ARRDC3,ASB4,ASB7,ATG2B,ATL2,ATP10A,ATP2C1,ATP5F1,ATP6V0A2,ATP6V1B2,ATP6V1C1,ATP8A1…
TF	Factor: YY1; motif: NNNCGGCCATCTTGNCTSNW	TF:M00069	2.6877e-34	AACS,AARS2,ABCA1,ABCC4,ABCD3,ABI2,ABLIM3,ACBD5,ACOX3,ACPP,ACVR2A,ADAMTSL1,ADCY7,ADCY9,ADNP,ADRA2B,ADRB1,AFF1,AFF3,AGGF1,AHI1,AKAP11,ALG2,ALPK2,ALPK3,AMOTL1,AMOTL2,ANGPT1,ANK2,ANK3,ANKRD13B,ANP32A,ANXA7,AP2B1,APLNR,APOLD1,AQP9,ARFGEF1,ARFGEF2,ARHGAP21,ARHGAP36,ARHGEF26,ARHGEF37,ARHGEF4,ARID2,ARID5B,ARIH1,ARIH2,ARL15,ARRDC3,ASB4,ASB7,ATG2B,ATL2,ATP10A,ATP2C1,ATP5F1,ATP6V0A2,ATP6V1B2,ATP6V1C1,ATP8A1…
TF	Factor: Pax-5; motif: RRNGRNGCAN; match class: 0	TF:M03577_0	4.0713e-34	AARS2,ABCA1,ABCA8,ABLIM3,ACOX3,ACSL1,ACVR1B,ACVR2A,ACVRL1,ADAMTS9,ADCY7,ADCY9,ADRA2B,ADRB1,AFF1,AGPAT5,ALG2,ALPK2,ALPK3,AMMECR1L,AMOTL2,ANGPT1,ANK2,ANKFY1,ANKRD13B,ANKRD50,ANP32A,ANXA7,AP1AR,AP2B1,APC,APLNR,AQP4,ARC,ARFGEF1,ARFIP2,ARHGAP11A,ARHGAP21,ARHGAP26,ARHGEF26,ARHGEF37,ARHGEF4,ARID2,ARIH2,ARL15,ARMC5,ARPC4,ARRDC3,ASH1L,ATG14,ATL2,ATP10A,ATP10B,ATP6V0A2,ATRX,ATXN1L,ATXN7L1,AXIN2,B4GALT5,BAC…
TF	Factor: Pax-5; motif: RRNGRNGCAN	TF:M03577	4.0713e-34	AARS2,ABCA1,ABCA8,ABLIM3,ACOX3,ACSL1,ACVR1B,ACVR2A,ACVRL1,ADAMTS9,ADCY7,ADCY9,ADRA2B,ADRB1,AFF1,AGPAT5,ALG2,ALPK2,ALPK3,AMMECR1L,AMOTL2,ANGPT1,ANK2,ANKFY1,ANKRD13B,ANKRD50,ANP32A,ANXA7,AP1AR,AP2B1,APC,APLNR,AQP4,ARC,ARFGEF1,ARFIP2,ARHGAP11A,ARHGAP21,ARHGAP26,ARHGEF26,ARHGEF37,ARHGEF4,ARID2,ARIH2,ARL15,ARMC5,ARPC4,ARRDC3,ASH1L,ATG14,ATL2,ATP10A,ATP10B,ATP6V0A2,ATRX,ATXN1L,ATXN7L1,AXIN2,B4GALT5,BAC…
TF	Factor: E2F-1; motif: NNNSSCGCSAANN; match class: 1	TF:M07250_1	8.37786e-34	AACS,AAK1,ABI2,ACVR2A,ADCY6,ADCY9,ADRA2B,ADSS,AFF2,AGGF1,ANXA11,AP1AR,ARFIP2,ARHGAP1,ARHGAP11A,ARID5B,ARMC1,ASB7,ATG2B,ATP8A1,ATXN1L,B3GALNT2,BAIAP2L1,BCAS2,BCAS3,BCAT1,BCL7A,BCOR,BEND4,BMPER,BRE,BRWD1,BSDC1,BTG1,C11ORF87,C9ORF64,CA10,CA8,CADM1,CADPS,CBLL1,CBX1,CBX7,CCDC142,CCDC85A,CCDC88A,CCNJ,CD47,CDC40,CDC42SE2,CDC6,CDK1,CDK12,CDK19,CDYL2,CERK,CERS2,CHIC1,CHMP7,CHST6,CIT,CLCN5,CMTM3,CMTM4,CNR1…
TF	Factor: c-Maf; motif: NWNNNTGCTGACKNNNNNN; match class: 0	TF:M01070_0	9.93293e-34	AACS,ABCA1,ABCA8,ABCC4,ABCD3,ABCD4,ABI2,ABLIM3,ACADSB,ACBD5,ACOX3,ADAM33,ADAMTS9,ADCY1,ADRA2B,AFF1,AK3,ALG2,ALPK2,ALPK3,AMMECR1L,ANGPT1,ANKFY1,ANKRD22,ANKRD50,ANO1,ANO3,ANO5,ANP32A,AP2B1,API5,APLNR,APPL2,ARFIP2,ARHGAP11A,ARHGAP21,ARHGAP26,ARHGAP35,ARHGAP36,ARHGEF26,ARHGEF37,ARHGEF4,ARID5B,ARIH1,ARL15,ARRDC3,ASB4,ASH1L,ATG2B,ATP10B,ATP6V0A2,ATP6V1B2,ATP6V1C1,ATP6V1C2,ATXN1L,ATXN7L1,B3GALNT2,B3GNT5…
TF	Factor: c-Maf; motif: NWNNNTGCTGACKNNNNNN	TF:M01070	9.93293e-34	AACS,ABCA1,ABCA8,ABCC4,ABCD3,ABCD4,ABI2,ABLIM3,ACADSB,ACBD5,ACOX3,ADAM33,ADAMTS9,ADCY1,ADRA2B,AFF1,AK3,ALG2,ALPK2,ALPK3,AMMECR1L,ANGPT1,ANKFY1,ANKRD22,ANKRD50,ANO1,ANO3,ANO5,ANP32A,AP2B1,API5,APLNR,APPL2,ARFIP2,ARHGAP11A,ARHGAP21,ARHGAP26,ARHGAP35,ARHGAP36,ARHGEF26,ARHGEF37,ARHGEF4,ARID5B,ARIH1,ARL15,ARRDC3,ASB4,ASH1L,ATG2B,ATP10B,ATP6V0A2,ATP6V1B2,ATP6V1C1,ATP6V1C2,ATXN1L,ATXN7L1,B3GALNT2,B3GNT5…
TF	Factor: MRF4; motif: CASCTGC; match class: 0	TF:M03831_0	1.09015e-33	AACS,AAK1,AARS2,ABCA1,ABCA8,ABCC4,ABLIM3,ACOX3,ACVR1B,ACVR2A,ADAMTS9,ADCY7,ADNP,ADRA2B,ADSS,AFF3,AGPAT5,ALG2,ALPK3,AMOTL1,AMOTL2,ANK3,ANKFY1,ANKRD13B,ANKRD22,ANKS6,ANP32A,ANXA11,ANXA7,AP1AR,API5,APLNR,APPL2,AQP4,ARC,ARFGEF1,ARFIP1,ARFIP2,ARHGAP1,ARHGAP36,ARHGEF26,ARHGEF37,ARHGEF4,ARID2,ARID5B,ARPC4,ASB4,ASH1L,ATG14,ATG2B,ATP10A,ATP10B,ATP2B2,ATP2C1,ATP6V1B2,ATP8A1,ATXN10,ATXN1L,ATXN7L1,AUTS2,AZIN…
TF	Factor: MRF4; motif: CASCTGC	TF:M03831	1.09015e-33	AACS,AAK1,AARS2,ABCA1,ABCA8,ABCC4,ABLIM3,ACOX3,ACVR1B,ACVR2A,ADAMTS9,ADCY7,ADNP,ADRA2B,ADSS,AFF3,AGPAT5,ALG2,ALPK3,AMOTL1,AMOTL2,ANK3,ANKFY1,ANKRD13B,ANKRD22,ANKS6,ANP32A,ANXA11,ANXA7,AP1AR,API5,APLNR,APPL2,AQP4,ARC,ARFGEF1,ARFIP1,ARFIP2,ARHGAP1,ARHGAP36,ARHGEF26,ARHGEF37,ARHGEF4,ARID2,ARID5B,ARPC4,ASB4,ASH1L,ATG14,ATG2B,ATP10A,ATP10B,ATP2B2,ATP2C1,ATP6V1B2,ATP8A1,ATXN10,ATXN1L,ATXN7L1,AUTS2,AZIN…
TF	Factor: GR; motif: NNNNNNCNNTNTGTNCTNN	TF:M00192	3.7477e-33	ABCA1,ABCA8,ABCD4,ACOX3,ACVRL1,ADAM33,ADAMTS9,ADCY6,ADNP,AGPAT5,AHI1,AKAP11,ALG2,ALPK2,AMMECR1L,AMOT,ANK2,ANK3,ANKFY1,ANKRD13B,ANKRD22,ANKRD50,ANO1,ANO5,ANP32A,ANXA7,AP1G1,APC,ARFGEF1,ARFGEF2,ARFIP1,ARHGAP1,ARHGEF26,ARHGEF37,ARHGEF4,ARIH2,ARL15,ARMC1,ARRDC4,ASB4,ASB7,ASH1L,ATG14,ATP2B2,ATP5F1,ATP6V0A2,ATP6V1C2,ATP8A1,ATXN1,ATXN10,ATXN1L,AUTS2,B4GALT5,B4GALT6,BACH2,BAIAP2L1,BCCIP,BCL7A,BCL9L,BDKRB…
TF	Factor: GR; motif: NNNNNNCNNTNTGTNCTNN; match class: 0	TF:M00192_0	3.7477e-33	ABCA1,ABCA8,ABCD4,ACOX3,ACVRL1,ADAM33,ADAMTS9,ADCY6,ADNP,AGPAT5,AHI1,AKAP11,ALG2,ALPK2,AMMECR1L,AMOT,ANK2,ANK3,ANKFY1,ANKRD13B,ANKRD22,ANKRD50,ANO1,ANO5,ANP32A,ANXA7,AP1G1,APC,ARFGEF1,ARFGEF2,ARFIP1,ARHGAP1,ARHGEF26,ARHGEF37,ARHGEF4,ARIH2,ARL15,ARMC1,ARRDC4,ASB4,ASB7,ASH1L,ATG14,ATP2B2,ATP5F1,ATP6V0A2,ATP6V1C2,ATP8A1,ATXN1,ATXN10,ATXN1L,AUTS2,B4GALT5,B4GALT6,BACH2,BAIAP2L1,BCCIP,BCL7A,BCL9L,BDKRB…
TF	Factor: c-Myc:Max; motif: GCCAYGYGSN	TF:M00322	4.2102e-33	AACS,ABCC4,ABCD3,ABCD4,ABI2,ACSL1,ACVR1B,ACVR2A,ADAMTS9,ADRA2B,ADRB1,ADSS,AFF2,AFF3,AGPAT5,AK3,ALG2,AMOTL2,ANK2,ANK3,ANKS6,AP1AR,API5,APPL2,ARFGEF2,ARFIP2,ARHGAP1,ARHGAP21,ARHGAP35,ARHGEF26,ARID5B,ARL8A,ARMC5,ARRDC3,ARRDC4,ATAD2,ATP10A,ATP2B2,ATP5F1,ATP6V1C1,ATRX,ATXN10,ATXN1L,ATXN7L1,AXIN2,B3GALNT2,B4GALT5,BACE1,BACH2,BAIAP2L1,BCAS3,BCAT1,BCCIP,BCL2,BCOR,BEND4,BET1L,BHMT,BMPR2,BRE,BSPRY,BTG1,C17…
TF	Factor: c-Myc:Max; motif: GCCAYGYGSN; match class: 0	TF:M00322_0	4.2102e-33	AACS,ABCC4,ABCD3,ABCD4,ABI2,ACSL1,ACVR1B,ACVR2A,ADAMTS9,ADRA2B,ADRB1,ADSS,AFF2,AFF3,AGPAT5,AK3,ALG2,AMOTL2,ANK2,ANK3,ANKS6,AP1AR,API5,APPL2,ARFGEF2,ARFIP2,ARHGAP1,ARHGAP21,ARHGAP35,ARHGEF26,ARID5B,ARL8A,ARMC5,ARRDC3,ARRDC4,ATAD2,ATP10A,ATP2B2,ATP5F1,ATP6V1C1,ATRX,ATXN10,ATXN1L,ATXN7L1,AXIN2,B3GALNT2,B4GALT5,BACE1,BACH2,BAIAP2L1,BCAS3,BCAT1,BCCIP,BCL2,BCOR,BEND4,BET1L,BHMT,BMPR2,BRE,BSPRY,BTG1,C17…
TF	Factor: Msx-1; motif: WNGNAATTANV; match class: 0	TF:M08822_0	6.10199e-32	AARS2,ABCD3,ABCD4,ACADSB,ACBD5,ACPP,ACVR1B,ACVR2A,ADCY1,ADCY6,ADCY7,ADSS,AHI1,AK3,AKAP11,AKTIP,ALPK3,AMOT,AMOTL2,ANGPT1,ANK2,ANK3,ANKRD13B,ANKRD22,ANKRD50,ANO3,ANO5,ANP32A,ANXA7,AP1G1,APC,AQP9,ARFIP1,ARHGAP1,ARHGAP21,ARIH1,ARL15,ASH1L,ATG2B,ATP10B,ATP10D,ATP2B2,ATP2C1,ATP6V0A2,ATP6V1C2,ATXN7L1,B4GALT6,BACH2,BCL2,BCL7A,BDKRB2,BEND3,BEND4,BMPER,BMPR2,BNC2,BPGM,BRWD1,BVES,C11ORF87,C17ORF80,C3ORF70,C…
TF	Factor: Msx-1; motif: WNGNAATTANV	TF:M08822	6.10199e-32	AARS2,ABCD3,ABCD4,ACADSB,ACBD5,ACPP,ACVR1B,ACVR2A,ADCY1,ADCY6,ADCY7,ADSS,AHI1,AK3,AKAP11,AKTIP,ALPK3,AMOT,AMOTL2,ANGPT1,ANK2,ANK3,ANKRD13B,ANKRD22,ANKRD50,ANO3,ANO5,ANP32A,ANXA7,AP1G1,APC,AQP9,ARFIP1,ARHGAP1,ARHGAP21,ARIH1,ARL15,ASH1L,ATG2B,ATP10B,ATP10D,ATP2B2,ATP2C1,ATP6V0A2,ATP6V1C2,ATXN7L1,B4GALT6,BACH2,BCL2,BCL7A,BDKRB2,BEND3,BEND4,BMPER,BMPR2,BNC2,BPGM,BRWD1,BVES,C11ORF87,C17ORF80,C3ORF70,C…
TF	Factor: VDR; motif: GGGKNARNRRGGWSA	TF:M00444	1.23948e-31	AACS,AAK1,AARS2,ABCA1,ABCA8,ABCD3,ACSL1,ACVR1B,ACVR2A,ACVRL1,ADAM33,ADAMTS9,ADRA2B,ADSS,AFF1,AFF3,AGPAT5,AK3,ALPK3,AMOTL2,ANK2,ANKRD13B,ANKRD22,ANO3,ANO5,ANXA11,ANXA7,AP2B1,AQP4,ARFGEF1,ARFIP1,ARFIP2,ARHGAP11A,ARHGAP26,ARHGAP35,ARHGAP36,ARHGEF37,ARID2,ARID5B,ARIH1,ARL15,ARMC1,ARMC5,ARRDC3,ASB7,ASH1L,ATP10A,ATP10B,ATP6V0A2,ATP6V1B2,ATP6V1C2,ATP8A1,ATXN10,ATXN1L,ATXN7L1,AUTS2,AXIN2,AZIN1,B4GALT5,BA…
TF	Factor: VDR; motif: GGGKNARNRRGGWSA; match class: 0	TF:M00444_0	1.23948e-31	AACS,AAK1,AARS2,ABCA1,ABCA8,ABCD3,ACSL1,ACVR1B,ACVR2A,ACVRL1,ADAM33,ADAMTS9,ADRA2B,ADSS,AFF1,AFF3,AGPAT5,AK3,ALPK3,AMOTL2,ANK2,ANKRD13B,ANKRD22,ANO3,ANO5,ANXA11,ANXA7,AP2B1,AQP4,ARFGEF1,ARFIP1,ARFIP2,ARHGAP11A,ARHGAP26,ARHGAP35,ARHGAP36,ARHGEF37,ARID2,ARID5B,ARIH1,ARL15,ARMC1,ARMC5,ARRDC3,ASB7,ASH1L,ATP10A,ATP10B,ATP6V0A2,ATP6V1B2,ATP6V1C2,ATP8A1,ATXN10,ATXN1L,ATXN7L1,AUTS2,AXIN2,AZIN1,B4GALT5,BA…
TF	Factor: Pax-5; motif: BCNNNRNGCANBGNTGNRTAGCSGCHNB; match class: 1	TF:M00143_1	2.1591e-31	AACS,AAK1,ABCA1,ABCA8,ABCC4,ABCD4,ABLIM3,ACPP,ACSL1,ACVR1B,ACVR2A,ACVRL1,ADAM33,ADAMTS9,ADCY6,ADCY9,ADNP,ADRB1,ADSS,AFF3,AGPAT5,ALPK3,AMOTL2,AP1AR,API5,APLNR,APPL2,AQP4,ARFIP2,ARHGAP11A,ARHGAP26,ARID5B,ARIH2,ARL8A,ARMC1,ARPC4,ARRDC3,ARRDC4,ASB4,ASB7,ATAD2,ATG2B,ATP2B2,ATP5F1,ATP6V0A2,ATP6V1C1,ATP8A1,ATXN7L1,AUTS2,AXIN2,AZIN1,B3GALNT2,B3GNT5,B4GALT6,BACE1,BACH2,BAIAP2L1,BCAS2,BCCIP,BCL9L,BET1L,BMP…
TF	Factor: C/EBP; motif: NNATTGCNNAANNN	TF:M00190	3.67903e-31	ABCC4,ABCD3,ABLIM3,ACADSB,ACPP,ACVR1B,ADAMTS9,ADAMTSL1,ADCY1,ADCY7,ADCY9,AKAP11,ALG2,ALPK2,ANKFY1,ANKRD22,ANO1,ANO5,ANP32A,ANXA11,AP1AR,AP2B1,APPL2,AQP4,ARHGAP1,ARHGAP11A,ARHGAP21,ARHGAP26,ARHGAP36,ARHGEF4,ARL15,ARL8A,ARRDC4,ASH1L,ATAD2,ATP10D,ATP2B2,ATP6V1C2,ATXN10,B4GALT5,B4GALT6,BACH2,BAIAP2L1,BCAS2,BCAT1,BCL7A,BEND3,BMPER,BMPR2,BVES,C3ORF70,C4ORF19,C7,CAB39L,CADM1,CADPS,CALCRL,CAMSAP1,CASR,CB…
TF	Factor: C/EBP; motif: NNATTGCNNAANNN; match class: 0	TF:M00190_0	3.67903e-31	ABCC4,ABCD3,ABLIM3,ACADSB,ACPP,ACVR1B,ADAMTS9,ADAMTSL1,ADCY1,ADCY7,ADCY9,AKAP11,ALG2,ALPK2,ANKFY1,ANKRD22,ANO1,ANO5,ANP32A,ANXA11,AP1AR,AP2B1,APPL2,AQP4,ARHGAP1,ARHGAP11A,ARHGAP21,ARHGAP26,ARHGAP36,ARHGEF4,ARL15,ARL8A,ARRDC4,ASH1L,ATAD2,ATP10D,ATP2B2,ATP6V1C2,ATXN10,B4GALT5,B4GALT6,BACH2,BAIAP2L1,BCAS2,BCAT1,BCL7A,BEND3,BMPER,BMPR2,BVES,C3ORF70,C4ORF19,C7,CAB39L,CADM1,CADPS,CALCRL,CAMSAP1,CASR,CB…
TF	Factor: C-Jun; motif: TGACTC; match class: 0	TF:M03541_0	6.02846e-31	ABCA1,ABCA8,ABCC4,ACBD5,ACOX3,ACPP,ACVRL1,ADAMTS9,ADCY7,ADIPOR2,ADNP,ADSS,AFF1,AFF2,AGPAT5,AHI1,ALPK2,ALPK3,AMOT,AMOTL1,ANGPT1,ANKFY1,ANKRD22,ANKRD50,ANO1,ANO3,ANO5,ANXA11,ANXA7,AP1G1,AP2B1,APC,API5,APLNR,APPL2,AQP9,ARC,ARFGEF2,ARFIP1,ARFIP2,ARHGAP26,ARHGAP36,ARHGEF26,ARHGEF37,ARL15,ARRDC4,ASB4,ASB7,ATG2B,ATL2,ATP10A,ATP10B,ATP10D,ATP2B2,ATP6V1C2,ATP8A1,ATXN1,ATXN1L,ATXN7L1,AXIN2,AZIN1,B3GNT5,B4G…
TF	Factor: C-Jun; motif: TGACTC	TF:M03541	6.02846e-31	ABCA1,ABCA8,ABCC4,ACBD5,ACOX3,ACPP,ACVRL1,ADAMTS9,ADCY7,ADIPOR2,ADNP,ADSS,AFF1,AFF2,AGPAT5,AHI1,ALPK2,ALPK3,AMOT,AMOTL1,ANGPT1,ANKFY1,ANKRD22,ANKRD50,ANO1,ANO3,ANO5,ANXA11,ANXA7,AP1G1,AP2B1,APC,API5,APLNR,APPL2,AQP9,ARC,ARFGEF2,ARFIP1,ARFIP2,ARHGAP26,ARHGAP36,ARHGEF26,ARHGEF37,ARL15,ARRDC4,ASB4,ASB7,ATG2B,ATL2,ATP10A,ATP10B,ATP10D,ATP2B2,ATP6V1C2,ATP8A1,ATXN1,ATXN1L,ATXN7L1,AXIN2,AZIN1,B3GNT5,B4G…
TF	Factor: LF-A1; motif: GGGSTCWR	TF:M00646	9.5284e-31	AACS,AAK1,ABCA1,ABCC4,ABCD3,ABI2,ABLIM3,ACADSB,ACBD5,ACSL1,ACVR1B,ACVR2A,ACVRL1,ADAMTSL1,ADCY1,ADIPOR2,ADRA2B,AFF2,AGGF1,AGPAT5,AKAP11,ALG2,ALPK2,ALPK3,AMMECR1L,AMOT,AMOTL1,AMOTL2,ANK3,ANKFY1,ANKRD13B,ANKRD50,ANKS6,ANO1,ANO5,ANXA11,ANXA7,AP1AR,AP2B1,API5,APLNR,APPL2,AQP4,ARC,ARFGEF1,ARFGEF2,ARFIP1,ARFIP2,ARHGAP11A,ARHGAP21,ARHGAP26,ARHGAP35,ARHGAP36,ARID2,ARL8A,ARMC5,ASB4,ASB7,ASH1L,ATAD2,ATG14,A…
TF	Factor: LF-A1; motif: GGGSTCWR; match class: 0	TF:M00646_0	9.5284e-31	AACS,AAK1,ABCA1,ABCC4,ABCD3,ABI2,ABLIM3,ACADSB,ACBD5,ACSL1,ACVR1B,ACVR2A,ACVRL1,ADAMTSL1,ADCY1,ADIPOR2,ADRA2B,AFF2,AGGF1,AGPAT5,AKAP11,ALG2,ALPK2,ALPK3,AMMECR1L,AMOT,AMOTL1,AMOTL2,ANK3,ANKFY1,ANKRD13B,ANKRD50,ANKS6,ANO1,ANO5,ANXA11,ANXA7,AP1AR,AP2B1,API5,APLNR,APPL2,AQP4,ARC,ARFGEF1,ARFGEF2,ARFIP1,ARFIP2,ARHGAP11A,ARHGAP21,ARHGAP26,ARHGAP35,ARHGAP36,ARID2,ARL8A,ARMC5,ASB4,ASB7,ASH1L,ATAD2,ATG14,A…
TF	Factor: SOX; motif: CTCTTTGTTANGA	TF:M01014	1.47788e-30	ACPP,ADAMTS9,ADCY1,ADCY7,ADNP,ADRB1,AFF1,AGGF1,AHI1,ALG2,ALPK2,AMMECR1L,AMOTL2,ANK2,ANK3,ANKFY1,ANKS6,ANO1,ANO5,ANXA7,AP1G1,APPL2,AQP4,AQP9,ARFIP1,ARHGAP1,ARHGEF4,ARIH1,ARIH2,ARL8A,ARMC5,ARRDC3,ASB7,ASH1L,ATP6V1B2,ATRX,ATXN1,AUTS2,AXIN2,AZIN1,B3GNT5,B4GALT6,BAIAP2L1,BCL9L,BDKRB2,BEND3,BMPR2,BNC2,BRD4,BRE,BTG1,C11ORF87,C12ORF4,C4ORF19,C9ORF64,CA10,CACNG4,CADM1,CALB1,CALM1,CAMSAP1,CASZ1,CBFA2T2,CBL…
TF	Factor: SOX; motif: CTCTTTGTTANGA; match class: 0	TF:M01014_0	1.47788e-30	ACPP,ADAMTS9,ADCY1,ADCY7,ADNP,ADRB1,AFF1,AGGF1,AHI1,ALG2,ALPK2,AMMECR1L,AMOTL2,ANK2,ANK3,ANKFY1,ANKS6,ANO1,ANO5,ANXA7,AP1G1,APPL2,AQP4,AQP9,ARFIP1,ARHGAP1,ARHGEF4,ARIH1,ARIH2,ARL8A,ARMC5,ARRDC3,ASB7,ASH1L,ATP6V1B2,ATRX,ATXN1,AUTS2,AXIN2,AZIN1,B3GNT5,B4GALT6,BAIAP2L1,BCL9L,BDKRB2,BEND3,BMPR2,BNC2,BRD4,BRE,BTG1,C11ORF87,C12ORF4,C4ORF19,C9ORF64,CA10,CACNG4,CADM1,CALB1,CALM1,CAMSAP1,CASZ1,CBFA2T2,CBL…
TF	Factor: MafG; motif: CMATGACTCAGCAGA; match class: 0	TF:M07048_0	2.85648e-30	AACS,AAK1,AARS2,ABCC4,ABCD3,ACBD5,ACOX3,ACPP,ACVR2A,ADAMTSL1,ADCY7,ADIPOR2,ADRB1,AFF1,AHI1,AK3,AKTIP,ALPK2,ALPK3,AMMECR1L,AMOTL1,ANK3,ANKRD22,ANKS6,ANO3,ANXA7,AP2B1,AQP4,ARC,ARFGEF2,ARFIP2,ARHGAP11A,ARHGAP26,ARHGAP35,ARHGAP36,ARHGEF26,ARHGEF37,ARL15,ARRDC3,ASB7,ATL2,ATP2B2,ATP6V0A2,ATP6V1C2,ATXN10,AZIN1,B3GALNT2,B4GALT5,B4GALT6,BACE1,BAIAP2L1,BCAS3,BCAT1,BCCIP,BCL9L,BCOR,BDKRB2,BMPR2,BNC2,BPGM,BR…
TF	Factor: MafG; motif: CMATGACTCAGCAGA	TF:M07048	2.85648e-30	AACS,AAK1,AARS2,ABCC4,ABCD3,ACBD5,ACOX3,ACPP,ACVR2A,ADAMTSL1,ADCY7,ADIPOR2,ADRB1,AFF1,AHI1,AK3,AKTIP,ALPK2,ALPK3,AMMECR1L,AMOTL1,ANK3,ANKRD22,ANKS6,ANO3,ANXA7,AP2B1,AQP4,ARC,ARFGEF2,ARFIP2,ARHGAP11A,ARHGAP26,ARHGAP35,ARHGAP36,ARHGEF26,ARHGEF37,ARL15,ARRDC3,ASB7,ATL2,ATP2B2,ATP6V0A2,ATP6V1C2,ATXN10,AZIN1,B3GALNT2,B4GALT5,B4GALT6,BACE1,BAIAP2L1,BCAS3,BCAT1,BCCIP,BCL9L,BCOR,BDKRB2,BMPR2,BNC2,BPGM,BR…
TF	Factor: NKX25; motif: NNANCCACTTRAAWTT	TF:M01414	9.10487e-30	ABCA8,ABCD4,ACPP,ACSL1,ADAMTS9,ADAMTSL1,ADCY7,ADIPOR2,AFF2,AGGF1,AHI1,AK3,ALPK2,AMMECR1L,AMOTL1,ANGPT1,ANK2,ANK3,ANKFY1,ANKRD22,ANKS6,ANO1,ANO5,ANP32A,ANXA7,AP1AR,AP2B1,APC,API5,AQP4,ARC,ARFGEF2,ARHGAP1,ARHGAP26,ARHGEF26,ARHGEF37,ARHGEF4,ARMC5,ASB7,ASH1L,ATG2B,ATP10B,ATP10D,ATP2B2,ATP6V1C1,ATP6V1C2,ATXN1,ATXN1L,B4GALT5,BACH2,BAIAP2L1,BCCIP,BEND3,BMPER,BNC2,BRD4,BSPRY,C17ORF80,C1GALT1,C4ORF19,C5OR…
TF	Factor: NKX25; motif: NNANCCACTTRAAWTT; match class: 0	TF:M01414_0	9.10487e-30	ABCA8,ABCD4,ACPP,ACSL1,ADAMTS9,ADAMTSL1,ADCY7,ADIPOR2,AFF2,AGGF1,AHI1,AK3,ALPK2,AMMECR1L,AMOTL1,ANGPT1,ANK2,ANK3,ANKFY1,ANKRD22,ANKS6,ANO1,ANO5,ANP32A,ANXA7,AP1AR,AP2B1,APC,API5,AQP4,ARC,ARFGEF2,ARHGAP1,ARHGAP26,ARHGEF26,ARHGEF37,ARHGEF4,ARMC5,ASB7,ASH1L,ATG2B,ATP10B,ATP10D,ATP2B2,ATP6V1C1,ATP6V1C2,ATXN1,ATXN1L,B4GALT5,BACH2,BAIAP2L1,BCCIP,BEND3,BMPER,BNC2,BRD4,BSPRY,C17ORF80,C1GALT1,C4ORF19,C5OR…
TF	Factor: MafB; motif: GNTGAC; match class: 1	TF:M01227_1	8.1293e-28	AACS,AAK1,ABCA8,ABCD3,ABCD4,ACADSB,ACBD5,ADRA2B,AFF1,AFF2,ALG2,ALPK2,AMMECR1L,AMOTL1,ANKFY1,ANO1,ANO3,ANXA11,AP2B1,API5,APLNR,ARFGEF1,ARFGEF2,ARHGAP11A,ARHGAP26,ARHGAP35,ARHGAP36,ARHGEF26,ARHGEF37,ARID5B,ARIH1,ARIH2,ARMC1,ARMC5,ARPC4,ARRDC3,ARRDC4,ASB7,ATG14,ATG2B,ATP6V1B2,ATP6V1C1,ATRX,ATXN1L,ATXN7L1,AZIN1,BACE1,BACH2,BAIAP2L1,BCAT1,BDKRB2,BMPER,BRE,BRWD1,BSPRY,BVES,C11ORF87,C12ORF4,C17ORF80,C1G…
TF	Factor: E2F; motif: TTTSGCGC	TF:M00050	8.74057e-28	ABCC4,ABLIM3,ACOX3,ACSL1,ACVR2A,ADAMTS9,ADAMTSL1,ADCY9,ADRB1,ADSS,AFF1,AFF2,AGGF1,AKTIP,AMOT,AMOTL1,ANGPT1,ANK2,ANKRD13B,ANXA11,ANXA7,AP1AR,API5,APLNR,AQP4,ARHGAP1,ARHGEF4,ARID5B,ARL8A,ARMC5,ARRDC3,ATG14,ATG2B,ATP2C1,ATP6V1C2,ATRX,ATXN10,ATXN1L,AUTS2,AXIN2,B3GALNT2,B3GNT5,BCAT1,BCCIP,BCOR,BEND3,BEND4,BNC2,BSDC1,BSPRY,BVES,C12ORF4,C17ORF80,C1GALT1,C1ORF115,C20ORF194,C4ORF19,C5ORF24,C5ORF30,C9ORF64…
TF	Factor: E2F; motif: TTTSGCGC; match class: 0	TF:M00050_0	8.74057e-28	ABCC4,ABLIM3,ACOX3,ACSL1,ACVR2A,ADAMTS9,ADAMTSL1,ADCY9,ADRB1,ADSS,AFF1,AFF2,AGGF1,AKTIP,AMOT,AMOTL1,ANGPT1,ANK2,ANKRD13B,ANXA11,ANXA7,AP1AR,API5,APLNR,AQP4,ARHGAP1,ARHGEF4,ARID5B,ARL8A,ARMC5,ARRDC3,ATG14,ATG2B,ATP2C1,ATP6V1C2,ATRX,ATXN10,ATXN1L,AUTS2,AXIN2,B3GALNT2,B3GNT5,BCAT1,BCCIP,BCOR,BEND3,BEND4,BNC2,BSDC1,BSPRY,BVES,C12ORF4,C17ORF80,C1GALT1,C1ORF115,C20ORF194,C4ORF19,C5ORF24,C5ORF30,C9ORF64…
TF	Factor: VDR,; motif: RRTGNMCYTNNTGAMCCNYNT	TF:M00966	1.30337e-27	AAK1,ABCA1,ABCD3,ACADSB,ACOX3,ACVR1B,ACVRL1,ADAMTS9,ADCY6,ADIPOR2,ADNP,ADRA2B,ADRB1,ADSS,AFF2,AFF3,AGPAT5,AHI1,AKTIP,ALG2,ALPK3,AMMECR1L,ANGPT1,ANK2,ANK3,ANKRD13B,ANKS6,ANO1,ANO5,ANXA7,AP1G1,AP2B1,APC,API5,APLNR,APOLD1,AQP4,ARC,ARFGEF1,ARFGEF2,ARFIP1,ARFIP2,ARHGAP1,ARHGAP21,ARHGAP26,ARHGAP35,ARHGEF26,ARHGEF37,ARHGEF4,ARID5B,ARL8A,ARPC4,ASB7,ASH1L,ATAD2,ATG14,ATL2,ATP10A,ATP10B,ATP2B2,ATP5F1,ATP6V…
TF	Factor: VDR,; motif: RRTGNMCYTNNTGAMCCNYNT; match class: 0	TF:M00966_0	1.30337e-27	AAK1,ABCA1,ABCD3,ACADSB,ACOX3,ACVR1B,ACVRL1,ADAMTS9,ADCY6,ADIPOR2,ADNP,ADRA2B,ADRB1,ADSS,AFF2,AFF3,AGPAT5,AHI1,AKTIP,ALG2,ALPK3,AMMECR1L,ANGPT1,ANK2,ANK3,ANKRD13B,ANKS6,ANO1,ANO5,ANXA7,AP1G1,AP2B1,APC,API5,APLNR,APOLD1,AQP4,ARC,ARFGEF1,ARFGEF2,ARFIP1,ARFIP2,ARHGAP1,ARHGAP21,ARHGAP26,ARHGAP35,ARHGEF26,ARHGEF37,ARHGEF4,ARID5B,ARL8A,ARPC4,ASB7,ASH1L,ATAD2,ATG14,ATL2,ATP10A,ATP10B,ATP2B2,ATP5F1,ATP6V…
TF	Factor: TEF; motif: ATGTTWAYATAA	TF:M00672	1.31468e-27	ACBD5,ACPP,ADAMTSL1,ADCY1,ADCY9,ADIPOR2,ADNP,AHI1,AK3,AKAP11,AKTIP,ALPK2,AMMECR1L,ANK2,ANKFY1,ANKRD22,ANKS6,ANO5,ANXA11,AP1G1,AP2B1,API5,ARC,ARFIP1,ARHGAP11A,ARHGAP21,ARHGEF26,ARHGEF4,ARID5B,ARMC1,ASB7,ASH1L,ATG2B,ATP10B,ATP10D,ATP2B2,ATP2C1,ATP6V0A2,ATXN1,ATXN1L,B3GALNT2,B3GNT5,B4GALT5,BACH2,BCAS3,BCCIP,BDKRB2,BEND4,BMPR2,BNC2,BTBD3,BTG1,C12ORF4,C1GALT1,C5ORF24,C5ORF51,C7,CAB39L,CACNA2D2,CALD1,C…
TF	Factor: TEF; motif: ATGTTWAYATAA; match class: 0	TF:M00672_0	1.31468e-27	ACBD5,ACPP,ADAMTSL1,ADCY1,ADCY9,ADIPOR2,ADNP,AHI1,AK3,AKAP11,AKTIP,ALPK2,AMMECR1L,ANK2,ANKFY1,ANKRD22,ANKS6,ANO5,ANXA11,AP1G1,AP2B1,API5,ARC,ARFIP1,ARHGAP11A,ARHGAP21,ARHGEF26,ARHGEF4,ARID5B,ARMC1,ASB7,ASH1L,ATG2B,ATP10B,ATP10D,ATP2B2,ATP2C1,ATP6V0A2,ATXN1,ATXN1L,B3GALNT2,B3GNT5,B4GALT5,BACH2,BCAS3,BCCIP,BDKRB2,BEND4,BMPR2,BNC2,BTBD3,BTG1,C12ORF4,C1GALT1,C5ORF24,C5ORF51,C7,CAB39L,CACNA2D2,CALD1,C…
TF	Factor: Sox-9; motif: RNACAAAGGVN	TF:M01284	1.66546e-27	AAK1,AARS2,ACOX3,ACPP,ACVR1B,ACVR2A,ADCY7,ADRB1,AFF2,AHI1,AKAP11,ALPK2,ALPK3,AMOT,AMOTL1,ANKRD50,ANO3,ANP32A,AP1AR,AP2B1,APOLD1,AQP4,ARHGAP35,ARHGEF26,ARID5B,ARL15,ARL8A,ASB7,ATP2B2,ATP6V0A2,ATP6V1B2,ATP6V1C1,ATXN1,ATXN7L1,AUTS2,B3GALNT2,B3GNT5,BACE1,BACH2,BCAS2,BCAT1,BCL2,BCOR,BDKRB2,BEND4,BMPR2,BPGM,BRD4,BRE,BTG1,BVES,C11ORF87,C12ORF4,C16ORF72,C1GALT1,C5ORF24,C5ORF30,C9ORF64,CACHD1,CACNB2,CALD1…
TF	Factor: Sox-9; motif: RNACAAAGGVN; match class: 0	TF:M01284_0	1.66546e-27	AAK1,AARS2,ACOX3,ACPP,ACVR1B,ACVR2A,ADCY7,ADRB1,AFF2,AHI1,AKAP11,ALPK2,ALPK3,AMOT,AMOTL1,ANKRD50,ANO3,ANP32A,AP1AR,AP2B1,APOLD1,AQP4,ARHGAP35,ARHGEF26,ARID5B,ARL15,ARL8A,ASB7,ATP2B2,ATP6V0A2,ATP6V1B2,ATP6V1C1,ATXN1,ATXN7L1,AUTS2,B3GALNT2,B3GNT5,BACE1,BACH2,BCAS2,BCAT1,BCL2,BCOR,BDKRB2,BEND4,BMPR2,BPGM,BRD4,BRE,BTG1,BVES,C11ORF87,C12ORF4,C16ORF72,C1GALT1,C5ORF24,C5ORF30,C9ORF64,CACHD1,CACNB2,CALD1…
TF	Factor: Oct-1; motif: NNNRTAATNANNN; match class: 0	TF:M00137_0	2.61641e-27	ABCA1,ABCD3,ACADSB,ACOX3,ACPP,ADAM33,ADAMTS9,ADAMTSL1,ADCY1,ADCY6,ADNP,ADSS,AHI1,AK3,AKAP11,ALPK2,AMOT,ANK2,ANKFY1,ANKRD13B,ANKRD22,ANKRD50,ANO1,ANO5,ANP32A,ANXA7,AP1AR,AP1G1,AP2B1,APLNR,APOLD1,AQP9,ARC,ARFGEF2,ARHGAP1,ARHGAP11A,ARHGAP21,ARHGEF4,ARL15,ARMC1,ARRDC4,ASB4,ASB7,ASH1L,ATL2,ATP10B,ATP10D,ATP2B2,ATP6V0A2,ATP8A1,ATXN1,ATXN10,AZIN1,B3GNT5,B4GALT5,BACH2,BCL2,BCL9L,BDKRB2,BEND3,BEND4,BMPER,…
TF	Factor: Oct-1; motif: NNNRTAATNANNN	TF:M00137	2.61641e-27	ABCA1,ABCD3,ACADSB,ACOX3,ACPP,ADAM33,ADAMTS9,ADAMTSL1,ADCY1,ADCY6,ADNP,ADSS,AHI1,AK3,AKAP11,ALPK2,AMOT,ANK2,ANKFY1,ANKRD13B,ANKRD22,ANKRD50,ANO1,ANO5,ANP32A,ANXA7,AP1AR,AP1G1,AP2B1,APLNR,APOLD1,AQP9,ARC,ARFGEF2,ARHGAP1,ARHGAP11A,ARHGAP21,ARHGEF4,ARL15,ARMC1,ARRDC4,ASB4,ASB7,ASH1L,ATL2,ATP10B,ATP10D,ATP2B2,ATP6V0A2,ATP8A1,ATXN1,ATXN10,AZIN1,B3GNT5,B4GALT5,BACH2,BCL2,BCL9L,BDKRB2,BEND3,BEND4,BMPER,…
TF	Factor: E2F; motif: NNTTTCGCGCN	TF:M08875	4.9612e-27	AACS,AAK1,ACVR1B,ADAMTS9,ADCY9,ADRA2B,ADRB1,ADSS,AFF2,AGGF1,ALG2,AMOTL1,ANGPT1,ANXA11,AP1AR,API5,AQP4,ARID5B,ARL8A,ARMC5,ASB7,ATAD2,ATG14,ATG2B,ATP6V1C1,ATP8A1,ATRX,ATXN10,BAIAP2L1,BCAT1,BCL2,BCL7A,BCOR,BEND4,BMPER,BRWD1,BSDC1,C11ORF87,C1ORF115,C20ORF194,CA10,CA8,CACNA2D2,CALB1,CBLL1,CCDC142,CCDC85A,CCDC88A,CCNF,CCNJ,CCNL1,CD28,CD47,CDC40,CDC42BPB,CDC42SE2,CDC6,CDK1,CDYL2,CERK,CERS2,CHAC2,CLCN5,C…
TF	Factor: E2F; motif: NNTTTCGCGCN; match class: 0	TF:M08875_0	4.9612e-27	AACS,AAK1,ACVR1B,ADAMTS9,ADCY9,ADRA2B,ADRB1,ADSS,AFF2,AGGF1,ALG2,AMOTL1,ANGPT1,ANXA11,AP1AR,API5,AQP4,ARID5B,ARL8A,ARMC5,ASB7,ATAD2,ATG14,ATG2B,ATP6V1C1,ATP8A1,ATRX,ATXN10,BAIAP2L1,BCAT1,BCL2,BCL7A,BCOR,BEND4,BMPER,BRWD1,BSDC1,C11ORF87,C1ORF115,C20ORF194,CA10,CA8,CACNA2D2,CALB1,CBLL1,CCDC142,CCDC85A,CCDC88A,CCNF,CCNJ,CCNL1,CD28,CD47,CDC40,CDC42BPB,CDC42SE2,CDC6,CDK1,CDYL2,CERK,CERS2,CHAC2,CLCN5,C…
TF	Factor: SREBP-2; motif: NNGYCACNNSMN; match class: 0	TF:M01177_0	7.79699e-27	AACS,AAK1,AARS2,ABCA1,ABCC4,ABI2,ACBD5,ACOX3,ACPP,ADAM33,ADIPOR2,ADRA2B,ADRB1,AFF1,AGPAT5,AK3,ANK3,ANKRD13B,ANKS6,API5,APLNR,ARC,ARFGEF1,ARFIP2,ARHGAP11A,ARHGAP26,ARHGEF4,ARID2,ARMC5,ARPC4,ARRDC3,ASB4,ATG2B,ATP2C1,ATP6V0A2,ATP6V1B2,ATP6V1C1,ATRX,ATXN10,AXIN2,AZIN1,B3GALNT2,B4GALT5,BACE1,BAIAP2L1,BCAS3,BCL2,BCOR,BEND3,BRWD1,BSDC1,BSPRY,BTBD3,BTBD6,BTG1,C12ORF4,C16ORF72,C17ORF80,C3ORF70,C5ORF22,CA8…
TF	Factor: SREBP-2; motif: NNGYCACNNSMN	TF:M01177	7.79699e-27	AACS,AAK1,AARS2,ABCA1,ABCC4,ABI2,ACBD5,ACOX3,ACPP,ADAM33,ADIPOR2,ADRA2B,ADRB1,AFF1,AGPAT5,AK3,ANK3,ANKRD13B,ANKS6,API5,APLNR,ARC,ARFGEF1,ARFIP2,ARHGAP11A,ARHGAP26,ARHGEF4,ARID2,ARMC5,ARPC4,ARRDC3,ASB4,ATG2B,ATP2C1,ATP6V0A2,ATP6V1B2,ATP6V1C1,ATRX,ATXN10,AXIN2,AZIN1,B3GALNT2,B4GALT5,BACE1,BAIAP2L1,BCAS3,BCL2,BCOR,BEND3,BRWD1,BSDC1,BSPRY,BTBD3,BTBD6,BTG1,C12ORF4,C16ORF72,C17ORF80,C3ORF70,C5ORF22,CA8…
TF	Factor: Nkx3-2; motif: TRAGTG; match class: 0	TF:M01181_0	1.67217e-26	ABCA8,ACADSB,ACBD5,ACSL1,ADAMTS9,ADAMTSL1,ADCY7,ADSS,AFF1,AFF3,AHI1,ALPK2,AMMECR1L,AMOT,AMOTL2,ANGPT1,ANK2,ANKS6,ANO3,ANP32A,ANXA11,ANXA7,AP1AR,AP2B1,API5,APPL2,AQP9,ARC,ARFIP1,ARHGAP21,ARHGEF26,ARHGEF37,ARHGEF4,ARIH2,ARL15,ARL8A,ASB7,ASH1L,ATG14,ATG2B,ATL2,ATP10B,ATP10D,ATP6V1B2,ATP8A1,B4GALT5,BACH2,BAIAP2L1,BCCIP,BCL9L,BEND3,BHMT,BMPER,BNC2,BRD4,BTBD3,BVES,C12ORF4,C16ORF72,C1GALT1,C1ORF115,C4OR…
TF	Factor: Nkx3-2; motif: TRAGTG	TF:M01181	1.67217e-26	ABCA8,ACADSB,ACBD5,ACSL1,ADAMTS9,ADAMTSL1,ADCY7,ADSS,AFF1,AFF3,AHI1,ALPK2,AMMECR1L,AMOT,AMOTL2,ANGPT1,ANK2,ANKS6,ANO3,ANP32A,ANXA11,ANXA7,AP1AR,AP2B1,API5,APPL2,AQP9,ARC,ARFIP1,ARHGAP21,ARHGEF26,ARHGEF37,ARHGEF4,ARIH2,ARL15,ARL8A,ASB7,ASH1L,ATG14,ATG2B,ATL2,ATP10B,ATP10D,ATP6V1B2,ATP8A1,B4GALT5,BACH2,BAIAP2L1,BCCIP,BCL9L,BEND3,BHMT,BMPER,BNC2,BRD4,BTBD3,BVES,C12ORF4,C16ORF72,C1GALT1,C1ORF115,C4OR…
TF	Factor: E2F-1; motif: TTTSGCGCGMNR; match class: 0	TF:M00516_0	7.07299e-26	AACS,ABI2,ACOX3,ACSL1,ADAMTSL1,ADCY6,ADCY9,ADRA2B,AFF1,AFF2,AFF3,AMOT,ANK2,ANKRD13B,ANXA11,AP1AR,AP2B1,AQP4,ARFIP2,ARHGAP1,ARHGAP11A,ARID5B,ARIH1,ARMC1,ASB7,ATAD2,ATG14,ATG2B,ATP10A,ATP6V1C1,ATP8A1,ATXN10,ATXN1L,AXIN2,AZIN1,B3GNT5,BAIAP2L1,BCAS3,BCAT1,BCOR,BEND4,BMPER,BRWD1,BTBD6,C11ORF87,C17ORF80,C1ORF115,C4ORF19,C9ORF64,CA10,CADM1,CADPS,CALM1,CALN1,CBLL1,CCDC141,CCDC85A,CCDC88A,CCNJ,CCNL1,CD28,…
TF	Factor: E2F-1; motif: TTTSGCGCGMNR	TF:M00516	7.07299e-26	AACS,ABI2,ACOX3,ACSL1,ADAMTSL1,ADCY6,ADCY9,ADRA2B,AFF1,AFF2,AFF3,AMOT,ANK2,ANKRD13B,ANXA11,AP1AR,AP2B1,AQP4,ARFIP2,ARHGAP1,ARHGAP11A,ARID5B,ARIH1,ARMC1,ASB7,ATAD2,ATG14,ATG2B,ATP10A,ATP6V1C1,ATP8A1,ATXN10,ATXN1L,AXIN2,AZIN1,B3GNT5,BAIAP2L1,BCAS3,BCAT1,BCOR,BEND4,BMPER,BRWD1,BTBD6,C11ORF87,C17ORF80,C1ORF115,C4ORF19,C9ORF64,CA10,CADM1,CADPS,CALM1,CALN1,CBLL1,CCDC141,CCDC85A,CCDC88A,CCNJ,CCNL1,CD28,…
TF	Factor: p53; motif: RGRCWWGYCYNGRCWWGYYY; match class: 1	TF:M01652_1	8.74953e-26	AAK1,ABCD3,ABCD4,ABI2,ABLIM3,ACBD5,ADCY1,ADSS,AFF2,AGPAT5,ANK3,ANO3,AP1AR,ARC,ARFIP1,ARFIP2,ARHGAP1,ARHGEF37,ARID5B,ARIH1,ARL15,ARPC4,ASB7,ATAD2,ATG2B,ATP10A,ATP2C1,ATP8A1,ATXN1L,AUTS2,BACE1,BAIAP2L1,BCAS2,BCL9L,BCOR,BMPER,BRWD1,BTG1,C16ORF72,C1ORF115,C9ORF64,CA10,CADPS,CALCOCO2,CASKIN2,CAST,CCM2,CCPG1,CDC42SE2,CDC6,CDC73,CDK12,CERK,CFL2,CFTR,CHMP7,CHRD,CHST6,CLDN18,CLK2,CNKSR2,CNOT6L,CNTFR,COG5,…
TF	Factor: GR; motif: CNNNNTGTYCTNN; match class: 0	TF:M01836_0	4.657e-25	ABCA8,ABCC4,ACADSB,ACOX3,ACPP,ADAMTSL1,ADIPOR2,ADNP,AHI1,ALPK3,AMOT,ANGPT1,ANK2,ANK3,ANKFY1,ANKRD13B,ANO1,ANO5,AP1G1,APC,API5,AQP9,ARFIP1,ARHGAP1,ARHGEF26,ARHGEF4,ARIH2,ARL15,ARMC1,ARRDC3,ASB4,ASB7,ATG14,ATP10A,ATP10B,ATP2B2,ATP6V1C2,ATXN1,ATXN7L1,AUTS2,B4GALT5,BAIAP2L1,BCAT1,BCCIP,BCL7A,BCL9L,BDKRB2,BEND4,BMPR2,BNC2,BPGM,BRD4,BSPRY,BTBD3,BVES,C17ORF80,C1ORF115,C3ORF70,C4ORF19,C5ORF22,C5ORF30,C5O…
TF	Factor: GR; motif: CNNNNTGTYCTNN	TF:M01836	4.657e-25	ABCA8,ABCC4,ACADSB,ACOX3,ACPP,ADAMTSL1,ADIPOR2,ADNP,AHI1,ALPK3,AMOT,ANGPT1,ANK2,ANK3,ANKFY1,ANKRD13B,ANO1,ANO5,AP1G1,APC,API5,AQP9,ARFIP1,ARHGAP1,ARHGEF26,ARHGEF4,ARIH2,ARL15,ARMC1,ARRDC3,ASB4,ASB7,ATG14,ATP10A,ATP10B,ATP2B2,ATP6V1C2,ATXN1,ATXN7L1,AUTS2,B4GALT5,BAIAP2L1,BCAT1,BCCIP,BCL7A,BCL9L,BDKRB2,BEND4,BMPR2,BNC2,BPGM,BRD4,BSPRY,BTBD3,BVES,C17ORF80,C1ORF115,C3ORF70,C4ORF19,C5ORF22,C5ORF30,C5O…
TF	Factor: CP2; motif: NNNNCCAGNCNN; match class: 0	TF:M07602_0	5.03376e-25	AAK1,AARS2,ABCA1,ABCA8,ABCD3,ABCD4,ABLIM3,ACADSB,ACBD5,ACSL1,ACVR1B,ADAM33,ADAMTS9,ADCY7,ADCY9,AFF2,AFF3,AKAP11,AKTIP,ALG2,AMMECR1L,AMOTL1,AMOTL2,ANKRD13B,ANKRD22,ANO3,ANXA11,AP1AR,AP1G1,APC,API5,APLNR,ARC,ARFGEF2,ARFIP1,ARFIP2,ARHGAP1,ARHGAP36,ARIH1,ARIH2,ARRDC4,ASB4,ATAD2,ATG2B,ATP10B,ATP10D,ATP5F1,ATRX,AUTS2,AXIN2,B3GALNT2,B3GNT5,BAIAP2L1,BCAS3,BCAT1,BCCIP,BCL9L,BEND3,BEND4,BHMT,BMPER,BPGM,BRD…
TF	Factor: CP2; motif: NNNNCCAGNCNN	TF:M07602	5.03376e-25	AAK1,AARS2,ABCA1,ABCA8,ABCD3,ABCD4,ABLIM3,ACADSB,ACBD5,ACSL1,ACVR1B,ADAM33,ADAMTS9,ADCY7,ADCY9,AFF2,AFF3,AKAP11,AKTIP,ALG2,AMMECR1L,AMOTL1,AMOTL2,ANKRD13B,ANKRD22,ANO3,ANXA11,AP1AR,AP1G1,APC,API5,APLNR,ARC,ARFGEF2,ARFIP1,ARFIP2,ARHGAP1,ARHGAP36,ARIH1,ARIH2,ARRDC4,ASB4,ATAD2,ATG2B,ATP10B,ATP10D,ATP5F1,ATRX,AUTS2,AXIN2,B3GALNT2,B3GNT5,BAIAP2L1,BCAS3,BCAT1,BCCIP,BCL9L,BEND3,BEND4,BHMT,BMPER,BPGM,BRD…
TF	Factor: E2F; motif: TTTSGCGSG	TF:M00939	8.64435e-25	ABI2,ACOX3,ACSL1,ADAMTSL1,ADCY6,ADCY9,ADRA2B,AFF1,AFF2,AFF3,AGGF1,AMOT,ANK2,ANKRD13B,ANP32A,ANXA11,AP1AR,AQP4,ARFIP2,ARHGAP1,ARHGAP11A,ARID5B,ARIH1,ARMC1,ASB7,ATAD2,ATG14,ATG2B,ATP10A,ATP8A1,ATRX,ATXN10,ATXN1L,ATXN7L1,AXIN2,B3GNT5,BACE1,BACH2,BAIAP2L1,BCAS3,BCAT1,BCL7A,BCOR,BEND4,BRE,BRWD1,BTBD6,C11ORF87,C17ORF80,C1ORF115,C9ORF64,CA10,CA8,CADM1,CADPS,CALM1,CALN1,CASKIN2,CBLL1,CBX1,CBX7,CCDC141,CC…
TF	Factor: E2F; motif: TTTSGCGSG; match class: 0	TF:M00939_0	8.64435e-25	ABI2,ACOX3,ACSL1,ADAMTSL1,ADCY6,ADCY9,ADRA2B,AFF1,AFF2,AFF3,AGGF1,AMOT,ANK2,ANKRD13B,ANP32A,ANXA11,AP1AR,AQP4,ARFIP2,ARHGAP1,ARHGAP11A,ARID5B,ARIH1,ARMC1,ASB7,ATAD2,ATG14,ATG2B,ATP10A,ATP8A1,ATRX,ATXN10,ATXN1L,ATXN7L1,AXIN2,B3GNT5,BACE1,BACH2,BAIAP2L1,BCAS3,BCAT1,BCL7A,BCOR,BEND4,BRE,BRWD1,BTBD6,C11ORF87,C17ORF80,C1ORF115,C9ORF64,CA10,CA8,CADM1,CADPS,CALM1,CALN1,CASKIN2,CBLL1,CBX1,CBX7,CCDC141,CC…
TF	Factor: YB-1; motif: NNNNCCAATNN	TF:M03862	8.82798e-25	AACS,AAK1,ABCC4,ACBD5,ACPP,ACSL1,ADAMTS9,ADAMTSL1,ADCY6,ADIPOR2,ADRB1,AKTIP,ALPK2,ANKRD22,ANO3,AP2B1,APC,APOLD1,AQP4,AQP9,ARFIP1,ARHGAP11A,ARHGAP21,ARHGAP36,ARHGEF26,ARHGEF4,ARIH2,ARL15,ARMC1,ARPC4,ARRDC3,ARRDC4,ASB7,ASH1L,ATAD2,ATG14,ATP10A,ATP10B,ATP10D,ATP2C1,ATP6V1B2,ATP6V1C2,ATRX,ATXN1L,AXIN2,B3GALNT2,B3GNT5,B4GALT6,BACE1,BCAS3,BCAT1,BCL9L,BDKRB2,BMPER,BPGM,BRWD1,BTBD3,BTBD6,BTG1,BVES,C20ORF…
TF	Factor: YB-1; motif: NNNNCCAATNN; match class: 0	TF:M03862_0	8.82798e-25	AACS,AAK1,ABCC4,ACBD5,ACPP,ACSL1,ADAMTS9,ADAMTSL1,ADCY6,ADIPOR2,ADRB1,AKTIP,ALPK2,ANKRD22,ANO3,AP2B1,APC,APOLD1,AQP4,AQP9,ARFIP1,ARHGAP11A,ARHGAP21,ARHGAP36,ARHGEF26,ARHGEF4,ARIH2,ARL15,ARMC1,ARPC4,ARRDC3,ARRDC4,ASB7,ASH1L,ATAD2,ATG14,ATP10A,ATP10B,ATP10D,ATP2C1,ATP6V1B2,ATP6V1C2,ATRX,ATXN1L,AXIN2,B3GALNT2,B3GNT5,B4GALT6,BACE1,BCAS3,BCAT1,BCL9L,BDKRB2,BMPER,BPGM,BRWD1,BTBD3,BTBD6,BTG1,BVES,C20ORF…
TF	Factor: MafB; motif: CRCTGACNANN	TF:M03830	1.09133e-24	AACS,AARS2,ABCA1,ABCC4,ABCD3,ABCD4,ABLIM3,ACADSB,ACOX3,ACVRL1,ADAMTSL1,ADCY1,ADCY6,ADCY7,AFF1,AFF2,AGGF1,AK3,AKAP11,AKTIP,ALG2,AMMECR1L,AMOT,AMOTL2,ANGPT1,ANKRD13B,ANKRD50,ANO5,ANXA11,AP2B1,API5,APLNR,APPL2,ARC,ARFGEF1,ARFIP1,ARHGAP11A,ARHGAP26,ARHGAP36,ARHGEF37,ARMC1,ARPC4,ARRDC4,ASB4,ASB7,ATP10B,ATP5F1,ATP6V1B2,ATP6V1C2,ATP8A1,ATRX,ATXN1,ATXN10,AXIN2,AZIN1,B4GALT5,B4GALT6,BACE1,BACH2,BAIAP2L1,B…
TF	Factor: MafB; motif: CRCTGACNANN; match class: 0	TF:M03830_0	1.09133e-24	AACS,AARS2,ABCA1,ABCC4,ABCD3,ABCD4,ABLIM3,ACADSB,ACOX3,ACVRL1,ADAMTSL1,ADCY1,ADCY6,ADCY7,AFF1,AFF2,AGGF1,AK3,AKAP11,AKTIP,ALG2,AMMECR1L,AMOT,AMOTL2,ANGPT1,ANKRD13B,ANKRD50,ANO5,ANXA11,AP2B1,API5,APLNR,APPL2,ARC,ARFGEF1,ARFIP1,ARHGAP11A,ARHGAP26,ARHGAP36,ARHGEF37,ARMC1,ARPC4,ARRDC4,ASB4,ASB7,ATP10B,ATP5F1,ATP6V1B2,ATP6V1C2,ATP8A1,ATRX,ATXN1,ATXN10,AXIN2,AZIN1,B4GALT5,B4GALT6,BACE1,BACH2,BAIAP2L1,B…
TF	Factor: HOXD13; motif: WNNAATAAWAY	TF:M08817	1.52511e-24	ABCA1,ABCC4,ACBD5,ADAM33,ADAMTS9,ADNP,AFF1,AFF2,AFF3,AHI1,AK3,AKAP11,AMMECR1L,AMOT,ANGPT1,ANK2,ANKFY1,ANO3,AP1G1,AQP9,ARFIP1,ARHGAP21,ARIH2,ARL15,ARMC1,ARRDC3,ATL2,ATP10B,ATP10D,ATP2B2,ATP2C1,ATP6V0A2,ATRX,ATXN1,B4GALT5,BAIAP2L1,BCAS2,BCL2,BDKRB2,BEND3,BMPR2,BNC2,BRD4,BTBD3,BTBD6,C5ORF24,C7,C9ORF64,CAB39L,CALD1,CASR,CCDC59,CCL20,CCNDBP1,CCNJ,CCNT2,CCPG1,CD274,CD2AP,CDC42BPA,CDC42EP3,CDH11,CDK14,C…
TF	Factor: HOXD13; motif: WNNAATAAWAY; match class: 0	TF:M08817_0	1.52511e-24	ABCA1,ABCC4,ACBD5,ADAM33,ADAMTS9,ADNP,AFF1,AFF2,AFF3,AHI1,AK3,AKAP11,AMMECR1L,AMOT,ANGPT1,ANK2,ANKFY1,ANO3,AP1G1,AQP9,ARFIP1,ARHGAP21,ARIH2,ARL15,ARMC1,ARRDC3,ATL2,ATP10B,ATP10D,ATP2B2,ATP2C1,ATP6V0A2,ATRX,ATXN1,B4GALT5,BAIAP2L1,BCAS2,BCL2,BDKRB2,BEND3,BMPR2,BNC2,BRD4,BTBD3,BTBD6,C5ORF24,C7,C9ORF64,CAB39L,CALD1,CASR,CCDC59,CCL20,CCNDBP1,CCNJ,CCNT2,CCPG1,CD274,CD2AP,CDC42BPA,CDC42EP3,CDH11,CDK14,C…
TF	Factor: GR; motif: AGAACAN; match class: 0	TF:M07355_0	1.87628e-24	ABCC4,ABCD3,ABCD4,ACADSB,ACOX3,ACPP,ADAMTS9,ADAMTSL1,ADCY1,ADIPOR2,AGGF1,AGPAT5,AHI1,AK3,AKAP11,ALPK2,ALPK3,AMMECR1L,AMOT,ANGPT1,ANK2,ANKRD50,ANO3,ANO5,AP1G1,APC,API5,APOLD1,AQP9,ARFIP1,ARHGAP1,ARHGAP21,ARHGAP36,ARHGEF26,ARHGEF4,ARID5B,ARIH2,ARL15,ARMC1,ASB7,ATG14,ATG2B,ATP10D,ATXN1,ATXN10,ATXN1L,B4GALT5,BCAT1,BCCIP,BDKRB2,BEND4,BMPR2,BRD4,BSPRY,BTBD3,BVES,C12ORF4,C17ORF80,C3ORF70,C5ORF30,C5ORF51…
TF	Factor: GR; motif: AGAACAN	TF:M07355	1.87628e-24	ABCC4,ABCD3,ABCD4,ACADSB,ACOX3,ACPP,ADAMTS9,ADAMTSL1,ADCY1,ADIPOR2,AGGF1,AGPAT5,AHI1,AK3,AKAP11,ALPK2,ALPK3,AMMECR1L,AMOT,ANGPT1,ANK2,ANKRD50,ANO3,ANO5,AP1G1,APC,API5,APOLD1,AQP9,ARFIP1,ARHGAP1,ARHGAP21,ARHGAP36,ARHGEF26,ARHGEF4,ARID5B,ARIH2,ARL15,ARMC1,ASB7,ATG14,ATG2B,ATP10D,ATXN1,ATXN10,ATXN1L,B4GALT5,BCAT1,BCCIP,BDKRB2,BEND4,BMPR2,BRD4,BSPRY,BTBD3,BVES,C12ORF4,C17ORF80,C3ORF70,C5ORF30,C5ORF51…
TF	Factor: Max; motif: NNANCACGTGNTNN; match class: 0	TF:M00119_0	2.95649e-24	AARS2,ABCC4,ABCD3,ABI2,ACSL1,ACVR1B,ACVR2A,ACVRL1,ADAM33,ADAMTS9,ADCY9,ADRA2B,ADSS,AGGF1,ALPK3,AMOTL2,ANGPT1,ANK3,ANKRD13B,ANKRD22,ANO1,ANXA7,AP1AR,APPL2,ARC,ARFGEF2,ARFIP2,ARHGAP1,ARHGAP21,ARHGAP26,ARHGAP35,ARHGEF26,ARHGEF37,ARID2,ARL8A,ARMC1,ARPC4,ARRDC3,ARRDC4,ASB4,ASB7,ATG14,ATL2,ATP10B,ATP5F1,ATP6V1C1,ATP6V1C2,ATRX,ATXN10,AZIN1,B4GALT6,BACE1,BACH2,BCAS2,BCAS3,BCCIP,BEND4,BHMT,BMPR2,BRE,BSPRY…
TF	Factor: Max; motif: NNANCACGTGNTNN; match class: 1	TF:M00119_1	2.95649e-24	AARS2,ABCC4,ABCD3,ABI2,ACSL1,ACVR1B,ACVR2A,ACVRL1,ADAM33,ADAMTS9,ADCY9,ADRA2B,ADSS,AGGF1,ALPK3,AMOTL2,ANGPT1,ANK3,ANKRD13B,ANKRD22,ANO1,ANXA7,AP1AR,APPL2,ARC,ARFGEF2,ARFIP2,ARHGAP1,ARHGAP21,ARHGAP26,ARHGAP35,ARHGEF26,ARHGEF37,ARID2,ARL8A,ARMC1,ARPC4,ARRDC3,ARRDC4,ASB4,ASB7,ATG14,ATL2,ATP10B,ATP5F1,ATP6V1C1,ATP6V1C2,ATRX,ATXN10,AZIN1,B4GALT6,BACE1,BACH2,BCAS2,BCAS3,BCCIP,BEND4,BHMT,BMPR2,BRE,BSPRY…
TF	Factor: Max; motif: NNANCACGTGNTNN	TF:M00119	2.95649e-24	AARS2,ABCC4,ABCD3,ABI2,ACSL1,ACVR1B,ACVR2A,ACVRL1,ADAM33,ADAMTS9,ADCY9,ADRA2B,ADSS,AGGF1,ALPK3,AMOTL2,ANGPT1,ANK3,ANKRD13B,ANKRD22,ANO1,ANXA7,AP1AR,APPL2,ARC,ARFGEF2,ARFIP2,ARHGAP1,ARHGAP21,ARHGAP26,ARHGAP35,ARHGEF26,ARHGEF37,ARID2,ARL8A,ARMC1,ARPC4,ARRDC3,ARRDC4,ASB4,ASB7,ATG14,ATL2,ATP10B,ATP5F1,ATP6V1C1,ATP6V1C2,ATRX,ATXN10,AZIN1,B4GALT6,BACE1,BACH2,BCAS2,BCAS3,BCCIP,BEND4,BHMT,BMPR2,BRE,BSPRY…
TF	Factor: SREBP-2; motif: NTCACCYNNNN	TF:M03852	5.08331e-24	AAK1,ABCA1,ABCA8,ABCC4,ABLIM3,ACADSB,ACSL1,ACVR1B,ACVRL1,ADAM33,ADCY7,ADRA2B,AFF3,AK3,AKAP11,ALG2,AMOTL1,ANK2,ANKRD13B,ANKRD50,AP1AR,AQP4,ARFGEF1,ARFGEF2,ARFIP2,ARHGAP1,ARHGAP11A,ARHGAP26,ARHGAP35,ARHGAP36,ARHGEF37,ARHGEF4,ARID2,ARMC1,ARPC4,ARRDC4,ASB4,ASB7,ASH1L,ATP2C1,ATP5F1,ATP6V1B2,ATP6V1C2,ATP8A1,ATXN1L,AUTS2,AXIN2,B4GALT5,BACE1,BACH2,BCAS2,BCL2,BEND4,BHMT,BMPER,BRD4,BRWD1,BSPRY,BTBD6,BTG1,C…
TF	Factor: SREBP-2; motif: NTCACCYNNNN; match class: 0	TF:M03852_0	5.08331e-24	AAK1,ABCA1,ABCA8,ABCC4,ABLIM3,ACADSB,ACSL1,ACVR1B,ACVRL1,ADAM33,ADCY7,ADRA2B,AFF3,AK3,AKAP11,ALG2,AMOTL1,ANK2,ANKRD13B,ANKRD50,AP1AR,AQP4,ARFGEF1,ARFGEF2,ARFIP2,ARHGAP1,ARHGAP11A,ARHGAP26,ARHGAP35,ARHGAP36,ARHGEF37,ARHGEF4,ARID2,ARMC1,ARPC4,ARRDC4,ASB4,ASB7,ASH1L,ATP2C1,ATP5F1,ATP6V1B2,ATP6V1C2,ATP8A1,ATXN1L,AUTS2,AXIN2,B4GALT5,BACE1,BACH2,BCAS2,BCL2,BEND4,BHMT,BMPER,BRD4,BRWD1,BSPRY,BTBD6,BTG1,C…
TF	Factor: Elk-1; motif: RACCGGAAGTR; match class: 0	TF:M01165_0	6.43475e-24	AARS2,ABCC4,ABI2,ACBD5,ACOX3,ACSL1,ACVR2A,ADAMTSL1,ADCY9,ADRA2B,ADRB1,ADSS,AFF3,AGGF1,AGPAT5,AK3,AMOTL1,AMOTL2,ANGPT1,ANK2,ANKRD13B,ANO5,ANXA11,AP1G1,API5,ARC,ARFGEF2,ARFIP1,ARFIP2,ARHGAP1,ARHGEF4,ARID2,ARL15,ARMC1,ARMC5,ARPC4,ARRDC3,ASB4,ASB7,ATAD2,ATG2B,ATP10B,ATP5F1,ATP6V1C2,ATXN1,AUTS2,AXIN2,B4GALT6,BAIAP2L1,BCAS3,BCL2,BPGM,BSDC1,BTG1,C11ORF87,C20ORF194,C5ORF51,C9ORF64,CA10,CACHD1,CACNA2D2,CA…
TF	Factor: Elk-1; motif: RACCGGAAGTR	TF:M01165	6.43475e-24	AARS2,ABCC4,ABI2,ACBD5,ACOX3,ACSL1,ACVR2A,ADAMTSL1,ADCY9,ADRA2B,ADRB1,ADSS,AFF3,AGGF1,AGPAT5,AK3,AMOTL1,AMOTL2,ANGPT1,ANK2,ANKRD13B,ANO5,ANXA11,AP1G1,API5,ARC,ARFGEF2,ARFIP1,ARFIP2,ARHGAP1,ARHGEF4,ARID2,ARL15,ARMC1,ARMC5,ARPC4,ARRDC3,ASB4,ASB7,ATAD2,ATG2B,ATP10B,ATP5F1,ATP6V1C2,ATXN1,AUTS2,AXIN2,B4GALT6,BAIAP2L1,BCAS3,BCL2,BPGM,BSDC1,BTG1,C11ORF87,C20ORF194,C5ORF51,C9ORF64,CA10,CACHD1,CACNA2D2,CA…
TF	Factor: Sox-6; motif: NARACAAAARN	TF:M03888	7.93414e-24	ABCA8,ABLIM3,ACBD5,ACOX3,ACSL1,ACVR2A,ADAMTSL1,ADIPOR2,AFF1,AK3,AMOTL1,ANKRD22,ANKRD50,ANO1,AP1AR,AP2B1,APPL2,AQP9,ARHGAP1,ARHGAP11A,ARHGAP21,ARHGEF26,ARHGEF4,ARID2,ARIH1,ARMC1,ARRDC3,ATL2,ATP2B2,ATP8A1,ATXN10,ATXN1L,B3GNT5,BCL7A,BCOR,BEND4,BNC2,BTG1,C17ORF80,C1GALT1,C5ORF24,CALB1,CALD1,CALM1,CASKIN2,CASZ1,CATSPER2,CBX1,CCDC88A,CCNDBP1,CCNI,CD274,CD2AP,CD34,CD47,CDC42BPB,CDC42EP3,CDK14,CENPF,CEP3…
TF	Factor: Sox-6; motif: NARACAAAARN; match class: 0	TF:M03888_0	7.93414e-24	ABCA8,ABLIM3,ACBD5,ACOX3,ACSL1,ACVR2A,ADAMTSL1,ADIPOR2,AFF1,AK3,AMOTL1,ANKRD22,ANKRD50,ANO1,AP1AR,AP2B1,APPL2,AQP9,ARHGAP1,ARHGAP11A,ARHGAP21,ARHGEF26,ARHGEF4,ARID2,ARIH1,ARMC1,ARRDC3,ATL2,ATP2B2,ATP8A1,ATXN10,ATXN1L,B3GNT5,BCL7A,BCOR,BEND4,BNC2,BTG1,C17ORF80,C1GALT1,C5ORF24,CALB1,CALD1,CALM1,CASKIN2,CASZ1,CATSPER2,CBX1,CCDC88A,CCNDBP1,CCNI,CD274,CD2AP,CD34,CD47,CDC42BPB,CDC42EP3,CDK14,CENPF,CEP3…
TF	Factor: E2F-1; motif: TTGGCGCGRAANNGNM; match class: 1	TF:M00938_1	1.03254e-23	ADCY6,AFF2,AFF3,AGPAT5,AKTIP,ANXA7,AQP4,ARFGEF1,ARID5B,ARIH2,ARL8A,ATAD2,ATG2B,ATP5F1,ATP8A1,ATRX,ATXN10,ATXN1L,ATXN7L1,BAIAP2L1,BCAT1,BCOR,BHMT,BRWD1,BTG1,C16ORF72,C3ORF70,CA10,CACHD1,CBLL1,CCDC142,CCDC59,CCDC85A,CCDC85C,CCNJ,CD47,CDC40,CDK1,CDK12,CERS2,CHURC1,CLK3,CMTM3,COMMD2,CPNE9,CRYZ,CSNK1G1,DCAF10,DDHD1,DET1,DIP2C,DLX1,DMRTA2,DNAJB6,DPYSL2,DPYSL5,DYNC1LI1,EDEM3,EFNA5,EIF1AX,EIF4EBP2,ELL2,E…
TF	Factor: c-Myc:Max; motif: NNNNNNNCACGTGNNNNNNN	TF:M00615	1.32687e-23	AARS2,ABCC4,ABCD3,ABI2,ACSL1,ACVR1B,ACVR2A,ACVRL1,ADAM33,ADAMTS9,ADNP,ADRA2B,ADSS,AGGF1,ALPK3,AMOT,AMOTL2,ANGPT1,ANK3,ANKRD13B,ANXA7,AP1AR,APPL2,ARC,ARFGEF2,ARFIP2,ARHGAP21,ARHGAP26,ARHGAP35,ARHGEF26,ARHGEF37,ARHGEF4,ARID2,ARL8A,ARMC1,ARPC4,ARRDC3,ARRDC4,ASB4,ASB7,ATG14,ATL2,ATP10B,ATP5F1,ATP6V1C1,ATP6V1C2,ATP8A1,ATRX,ATXN10,AZIN1,B4GALT6,BACE1,BCAS2,BCAS3,BCAT1,BCCIP,BHMT,BMPR2,BRE,BSPRY,BTBD3,B…
TF	Factor: c-Myc:Max; motif: NNNNNNNCACGTGNNNNNNN; match class: 0	TF:M00615_0	1.32687e-23	AARS2,ABCC4,ABCD3,ABI2,ACSL1,ACVR1B,ACVR2A,ACVRL1,ADAM33,ADAMTS9,ADNP,ADRA2B,ADSS,AGGF1,ALPK3,AMOT,AMOTL2,ANGPT1,ANK3,ANKRD13B,ANXA7,AP1AR,APPL2,ARC,ARFGEF2,ARFIP2,ARHGAP21,ARHGAP26,ARHGAP35,ARHGEF26,ARHGEF37,ARHGEF4,ARID2,ARL8A,ARMC1,ARPC4,ARRDC3,ARRDC4,ASB4,ASB7,ATG14,ATL2,ATP10B,ATP5F1,ATP6V1C1,ATP6V1C2,ATP8A1,ATRX,ATXN10,AZIN1,B4GALT6,BACE1,BCAS2,BCAS3,BCAT1,BCCIP,BHMT,BMPR2,BRE,BSPRY,BTBD3,B…
TF	Factor: c-Myc:Max; motif: NNNNNNNCACGTGNNNNNNN; match class: 1	TF:M00615_1	1.32687e-23	AARS2,ABCC4,ABCD3,ABI2,ACSL1,ACVR1B,ACVR2A,ACVRL1,ADAM33,ADAMTS9,ADNP,ADRA2B,ADSS,AGGF1,ALPK3,AMOT,AMOTL2,ANGPT1,ANK3,ANKRD13B,ANXA7,AP1AR,APPL2,ARC,ARFGEF2,ARFIP2,ARHGAP21,ARHGAP26,ARHGAP35,ARHGEF26,ARHGEF37,ARHGEF4,ARID2,ARL8A,ARMC1,ARPC4,ARRDC3,ARRDC4,ASB4,ASB7,ATG14,ATL2,ATP10B,ATP5F1,ATP6V1C1,ATP6V1C2,ATP8A1,ATRX,ATXN10,AZIN1,B4GALT6,BACE1,BCAS2,BCAS3,BCAT1,BCCIP,BHMT,BMPR2,BRE,BSPRY,BTBD3,B…
TF	Factor: NF-E2; motif: TGCTGAGTCAY; match class: 0	TF:M00037_0	1.68544e-23	AARS2,ABCA8,ABCC4,ACOX3,ACPP,ACSL1,ACVRL1,ADAMTSL1,ADCY7,ADIPOR2,ADNP,ADSS,AFF1,AKTIP,AMOTL1,ANKRD22,ANKS6,ANO3,ANO5,ANXA11,AP1G1,AP2B1,APPL2,ARC,ARFIP2,ARHGAP36,ARHGEF26,ARL15,ARRDC4,ASB7,ASH1L,ATL2,ATP10A,ATP10B,ATP2B2,AZIN1,B4GALT5,B4GALT6,BCAT1,BCCIP,BCOR,BEND3,BET1L,BRD4,BRWD1,BSDC1,BTBD3,C17ORF80,C5ORF22,C5ORF30,C9ORF64,CA8,CADM1,CADPS,CALCOCO2,CALCRL,CAMSAP1,CAST,CATSPER2,CBX7,CCDC85A,CCDC…
TF	Factor: NF-E2; motif: TGCTGAGTCAY	TF:M00037	1.68544e-23	AARS2,ABCA8,ABCC4,ACOX3,ACPP,ACSL1,ACVRL1,ADAMTSL1,ADCY7,ADIPOR2,ADNP,ADSS,AFF1,AKTIP,AMOTL1,ANKRD22,ANKS6,ANO3,ANO5,ANXA11,AP1G1,AP2B1,APPL2,ARC,ARFIP2,ARHGAP36,ARHGEF26,ARL15,ARRDC4,ASB7,ASH1L,ATL2,ATP10A,ATP10B,ATP2B2,AZIN1,B4GALT5,B4GALT6,BCAT1,BCCIP,BCOR,BEND3,BET1L,BRD4,BRWD1,BSDC1,BTBD3,C17ORF80,C5ORF22,C5ORF30,C9ORF64,CA8,CADM1,CADPS,CALCOCO2,CALCRL,CAMSAP1,CAST,CATSPER2,CBX7,CCDC85A,CCDC…
TF	Factor: Elk-1; motif: CTTCCKG	TF:M07252	1.79919e-23	AAK1,ABCD3,ABCD4,ACADSB,ACSL1,ACVR1B,ACVRL1,ADAM33,ADAMTSL1,ADCY9,ADRA2B,ADRB1,AFF2,AGPAT5,AK3,AKAP11,AKTIP,ALPK2,ALPK3,AMOT,AMOTL1,ANKFY1,ANKRD13B,ANXA11,API5,APLNR,APOLD1,ARFGEF1,ARFIP1,ARFIP2,ARHGAP11A,ARHGAP21,ARHGAP26,ARHGAP35,ARHGAP36,ARHGEF26,ARIH2,ARMC1,ARMC5,ARRDC3,ARRDC4,ASB4,ASB7,ASH1L,ATAD2,ATG2B,ATL2,ATP10B,ATP6V0A2,ATXN10,AUTS2,B3GNT5,B4GALT6,BACE1,BAIAP2L1,BCAS2,BCL7A,BEND4,BET1L,B…
TF	Factor: Elk-1; motif: CTTCCKG; match class: 0	TF:M07252_0	1.79919e-23	AAK1,ABCD3,ABCD4,ACADSB,ACSL1,ACVR1B,ACVRL1,ADAM33,ADAMTSL1,ADCY9,ADRA2B,ADRB1,AFF2,AGPAT5,AK3,AKAP11,AKTIP,ALPK2,ALPK3,AMOT,AMOTL1,ANKFY1,ANKRD13B,ANXA11,API5,APLNR,APOLD1,ARFGEF1,ARFIP1,ARFIP2,ARHGAP11A,ARHGAP21,ARHGAP26,ARHGAP35,ARHGAP36,ARHGEF26,ARIH2,ARMC1,ARMC5,ARRDC3,ARRDC4,ASB4,ASB7,ASH1L,ATAD2,ATG2B,ATL2,ATP10B,ATP6V0A2,ATXN10,AUTS2,B3GNT5,B4GALT6,BACE1,BAIAP2L1,BCAS2,BCL7A,BEND4,BET1L,B…
TF	Factor: c-Ets-2; motif: CTTCCTG	TF:M01207	1.79919e-23	AAK1,ABCD3,ABCD4,ACADSB,ACSL1,ACVR1B,ACVRL1,ADAM33,ADAMTSL1,ADCY9,ADRA2B,ADRB1,AFF2,AGPAT5,AK3,AKAP11,AKTIP,ALPK2,ALPK3,AMOT,AMOTL1,ANKFY1,ANKRD13B,ANXA11,API5,APLNR,APOLD1,ARFGEF1,ARFIP1,ARFIP2,ARHGAP11A,ARHGAP21,ARHGAP26,ARHGAP35,ARHGAP36,ARHGEF26,ARIH2,ARMC1,ARMC5,ARRDC3,ARRDC4,ASB4,ASB7,ASH1L,ATAD2,ATG2B,ATL2,ATP10B,ATP6V0A2,ATXN10,AUTS2,B3GNT5,B4GALT6,BACE1,BAIAP2L1,BCAS2,BCL7A,BEND4,BET1L,B…
TF	Factor: c-Ets-2; motif: CTTCCTG; match class: 0	TF:M01207_0	1.79919e-23	AAK1,ABCD3,ABCD4,ACADSB,ACSL1,ACVR1B,ACVRL1,ADAM33,ADAMTSL1,ADCY9,ADRA2B,ADRB1,AFF2,AGPAT5,AK3,AKAP11,AKTIP,ALPK2,ALPK3,AMOT,AMOTL1,ANKFY1,ANKRD13B,ANXA11,API5,APLNR,APOLD1,ARFGEF1,ARFIP1,ARFIP2,ARHGAP11A,ARHGAP21,ARHGAP26,ARHGAP35,ARHGAP36,ARHGEF26,ARIH2,ARMC1,ARMC5,ARRDC3,ARRDC4,ASB4,ASB7,ASH1L,ATAD2,ATG2B,ATL2,ATP10B,ATP6V0A2,ATXN10,AUTS2,B3GNT5,B4GALT6,BACE1,BAIAP2L1,BCAS2,BCL7A,BEND4,BET1L,B…
TF	Factor: PR; motif: NNNNNNGGNACRNNNTGTTCTNNNNNN	TF:M00954	3.97572e-23	ABCA1,ABCA8,ABLIM3,ACADSB,ACOX3,ACVRL1,ADAMTS9,ADAMTSL1,ADCY1,ADSS,AGPAT5,AHI1,AKAP11,AKTIP,ALPK3,AMOT,ANK2,ANK3,ANO1,ANO5,AP1G1,APC,API5,APOLD1,APPL2,ARFGEF1,ARFIP1,ARHGAP1,ARHGAP11A,ARHGAP36,ARHGEF26,ARHGEF4,ARL15,ARMC1,ASB4,ASB7,ASH1L,ATG14,ATG2B,ATP6V1C2,ATXN1L,ATXN7L1,AXIN2,B3GALNT2,B4GALT5,B4GALT6,BAIAP2L1,BCCIP,BCL7A,BCL9L,BDKRB2,BEND4,BMPR2,BPGM,BSPRY,BTBD3,C12ORF4,C1ORF115,C3ORF70,C5ORF5…
TF	Factor: PR; motif: NNNNNNGGNACRNNNTGTTCTNNNNNN; match class: 0	TF:M00954_0	3.97572e-23	ABCA1,ABCA8,ABLIM3,ACADSB,ACOX3,ACVRL1,ADAMTS9,ADAMTSL1,ADCY1,ADSS,AGPAT5,AHI1,AKAP11,AKTIP,ALPK3,AMOT,ANK2,ANK3,ANO1,ANO5,AP1G1,APC,API5,APOLD1,APPL2,ARFGEF1,ARFIP1,ARHGAP1,ARHGAP11A,ARHGAP36,ARHGEF26,ARHGEF4,ARL15,ARMC1,ASB4,ASB7,ASH1L,ATG14,ATG2B,ATP6V1C2,ATXN1L,ATXN7L1,AXIN2,B3GALNT2,B4GALT5,B4GALT6,BAIAP2L1,BCCIP,BCL7A,BCL9L,BDKRB2,BEND4,BMPR2,BPGM,BSPRY,BTBD3,C12ORF4,C1ORF115,C3ORF70,C5ORF5…
TF	Factor: Pax-3; motif: TCGTCACRCTTHM; match class: 1	TF:M00360_1	6.68894e-23	ABCA1,ABCD3,ABCD4,ACVRL1,ADAMTS9,ADCY1,ADCY9,ADRB1,ADSS,AFF3,ALPK3,ANGPT1,ANK3,ANKRD13B,ANXA7,AP1G1,APLNR,ARFIP1,ARFIP2,ARHGAP11A,ARHGAP26,ARHGAP36,ARIH1,ARMC1,ARRDC4,ATP10B,ATP2C1,ATP6V1C2,AUTS2,B3GALNT2,B3GNT5,BAIAP2L1,BCL2,BCL7A,BMPER,BRD4,BRWD1,BSPRY,C11ORF87,C12ORF4,C1ORF115,C3ORF70,C4ORF19,C9ORF64,CACNA2D2,CADPS,CALB1,CALCRL,CALN1,CALU,CATSPER2,CBX1,CCDC142,CCDC85A,CCDC88A,CCND2,CCNDBP1,CCN…
TF	Factor: GATA-4; motif: AGATAAN	TF:M03549	9.20969e-23	AACS,ABCA8,ABCD4,ACADSB,ACBD5,ACOX3,ACPP,ADAM33,ADAMTS9,ADCY1,ADCY7,AKAP11,ALPK2,ALPK3,AMMECR1L,ANGPT1,ANK3,ANKRD22,ANO1,ANO5,ARHGAP1,ARHGAP21,ARIH1,ARL15,ASB4,ASH1L,ATP10B,ATP10D,ATP6V1B2,ATP6V1C2,AUTS2,B4GALT5,BCOR,BEND3,BEND4,BNC2,BPGM,BRE,BTBD6,BTG1,C12ORF4,C1GALT1,C4ORF19,C5ORF24,C5ORF30,C7,CACNB2,CADM1,CALD1,CASR,CCL20,CCNI,CCNT2,CD274,CD2AP,CDC42BPA,CDC42EP3,CDH11,CDK19,CELF1,CEP350,CERK,C…
TF	Factor: GATA-4; motif: AGATAAN; match class: 0	TF:M03549_0	9.20969e-23	AACS,ABCA8,ABCD4,ACADSB,ACBD5,ACOX3,ACPP,ADAM33,ADAMTS9,ADCY1,ADCY7,AKAP11,ALPK2,ALPK3,AMMECR1L,ANGPT1,ANK3,ANKRD22,ANO1,ANO5,ARHGAP1,ARHGAP21,ARIH1,ARL15,ASB4,ASH1L,ATP10B,ATP10D,ATP6V1B2,ATP6V1C2,AUTS2,B4GALT5,BCOR,BEND3,BEND4,BNC2,BPGM,BRE,BTBD6,BTG1,C12ORF4,C1GALT1,C4ORF19,C5ORF24,C5ORF30,C7,CACNB2,CADM1,CALD1,CASR,CCL20,CCNI,CCNT2,CD274,CD2AP,CDC42BPA,CDC42EP3,CDH11,CDK19,CELF1,CEP350,CERK,C…
[truncated: 757 more rows]
