# Supplementary material for: Epigenetic Factor MicroRNAs Likely Mediate Vaccine Protection Efficacy against Lymphomas in Response to Tumor Virus Infection in Chickens through Target Gene Involved Signaling Pathways
Source: Vet Sci. 2024 Mar 22;11(4):139. doi: 10.3390/vetsci11040139 (PMC11053969; doi:10.3390/vetsci11040139)
Supplement: Supplementary file 1 [file vetsci-11-00139-s001.zip › Table S7. GO terms enrichment of target genes predicted for line 72 differentially expressed miRNAs in response to HVT and MDV inoculation.xlsx]

## Sheet: gProfiler_ggallus_12-8-2019_10-
Source	Term_name	Term_id	Adjusted_p_value	Intersections
GO:MF	molecular_function	GO:0003674	9.84431e-181	AACS,AAK1,AARS2,ABCA1,ABCA3,ABCA8,ABCC10,ABCC4,ABCD3,ABI2,ABL1,ACADSB,ACBD5,ACOX3,ACSL1,ACVR1,ACVR2A,ACVR2B,ADAM11,ADAM9,ADAMTS14,ADAMTS3,ADAMTS5,ADAMTS6,ADAMTS9,ADARB1,ADCY1,ADCY6,ADCY9,ADIPOR2,ADRA2A,ADRB1,ADSS,AFAP1L2,AFF1,AFF2,AFF3,AGBL4,AGPAT5,AHI1,AIDA,AK2,AK3,AKAP10,AKAP11,AKAP5,ALG2,ALG9,ALPK2,ALPK3,AMOT,AMOTL1,ANK2,ANK3,ANKRA2,ANKRD22,ANKRD50,ANKRD52,ANKS4B,ANO1,ANO3,ANO5,ANTXR1,ANXA7,AP…
GO:MF	binding	GO:0005488	1.0873e-135	AAK1,AARS2,ABCA1,ABCA3,ABCA8,ABCC10,ABCC4,ABCD3,ABI2,ABL1,ACADSB,ACBD5,ACOX3,ACVR1,ACVR2A,ACVR2B,ADAM9,ADAMTS14,ADAMTS5,ADAMTS9,ADARB1,ADCY1,ADCY6,ADCY9,ADIPOR2,ADRA2A,ADRB1,ADSS,AFAP1L2,AFF1,AFF2,AFF3,AGBL4,AHI1,AIDA,AK2,AK3,AKAP10,AKAP11,AKAP5,ALG2,ALPK2,ALPK3,AMOT,AMOTL1,ANK2,ANK3,ANKRA2,ANKRD22,ANKRD50,ANKRD52,ANKS4B,ANO1,ANO3,ANO5,ANTXR1,ANXA7,AP1AR,AP1G1,AP2B1,APC,API5,APOLD1,ARC,ARF4,ARFGE…
GO:MF	protein binding	GO:0005515	1.09003e-84	AAK1,ABCA1,ABCD3,ABI2,ABL1,ACVR1,ACVR2A,ACVR2B,ADAM9,ADCY6,ADIPOR2,ADRA2A,ADRB1,AFAP1L2,AHI1,AIDA,AKAP10,AKAP11,AKAP5,ALG2,AMOT,AMOTL1,ANK2,ANK3,ANKRA2,ANKRD22,ANKRD50,ANKRD52,ANKS4B,ANO1,ANO3,ANO5,ANTXR1,ANXA7,AP1AR,AP1G1,AP2B1,APC,API5,ARF4,ARFGEF1,ARFGEF2,ARFIP1,ARFIP2,ARHGAP26,ARHGEF12,ARHGEF26,ARHGEF37,ARHGEF6,ARMC1,ARMC5,ARPP19,ARRDC3,ARRDC4,ASB3,ASB4,ASB7,ATAD2B,ATF1,ATG14,ATL2,ATP2B2,ATP6…
GO:MF	ion binding	GO:0043167	1.14838e-40	AAK1,AARS2,ABCA1,ABCA3,ABCA8,ABCC10,ABCC4,ABCD3,ABL1,ACADSB,ACBD5,ACOX3,ACVR1,ACVR2A,ACVR2B,ADAMTS14,ADAMTS5,ADAMTS9,ADCY1,ADCY6,ADSS,AGBL4,AIDA,AK2,AK3,ALPK2,ALPK3,ANXA7,ARF4,ARFIP1,ARFIP2,ARIH1,ARIH2,ARL10,ARL15,ARL4A,ARL4C,ARL8A,ARMC1,ASCC3,ATAD2B,ATL2,ATP10A,ATP10D,ATP2B2,ATP2C1,ATP6V1B2,ATP7A,ATP8A1,ATP8B1,ATRX,B3GAT1,BMPR2,BRAP,BRD1,C1GALT1,CA10,CA8,CALB1,CALM1,CALN1,CALU,CAMK2A,CAMK4,CAMKK…
GO:MF	organic cyclic compound binding	GO:0097159	1.21759e-32	AAK1,AARS2,ABCA1,ABCA3,ABCA8,ABCC10,ABCC4,ABCD3,ABL1,ACADSB,ACBD5,ACOX3,ACVR1,ACVR2A,ACVR2B,ADARB1,ADCY1,ADCY6,ADCY9,ADRA2A,ADRB1,ADSS,AFF1,AFF2,AFF3,AGBL4,AK2,AK3,ALPK2,ALPK3,ARC,ARF4,ARID1A,ARID2,ARID5B,ARL10,ARL15,ARL4A,ARL4C,ARL8A,ASCC3,ATAD2B,ATF1,ATL2,ATP10A,ATP10D,ATP2B2,ATP2C1,ATP6V1B2,ATP7A,ATP8A1,ATP8B1,ATRX,ATXN1,ATXN1L,BACH2,BCL11A,BCLAF1,BCOR,BEND3,BMPR2,BNC2,BRAP,CALB1,CAMK2A,CAMK4,…
GO:MF	catalytic activity	GO:0003824	1.225e-31	AACS,AAK1,AARS2,ABCA1,ABCA3,ABCA8,ABCC10,ABCC4,ABCD3,ABL1,ACADSB,ACOX3,ACSL1,ACVR1,ACVR2A,ACVR2B,ADAM11,ADAM9,ADAMTS14,ADAMTS3,ADAMTS5,ADAMTS6,ADAMTS9,ADARB1,ADCY1,ADCY6,ADCY9,ADSS,AGBL4,AGPAT5,AK2,AK3,ALG2,ALG9,ALPK2,ALPK3,ARIH1,ARIH2,ASB4,ASCC3,ATAD2B,ATG12,ATG5,ATL2,ATRX,AZIN1,B3GALNT2,B3GAT1,B3GNT5,B4GALT1,B4GALT4,B4GALT5,B4GALT6,BACE1,BCAT1,BCOR,BMPR2,BPGM,BRAP,C1GALT1,CA10,CA8,CAB39L,CAMK2A…
GO:MF	heterocyclic compound binding	GO:1901363	2.66884e-31	AAK1,AARS2,ABCA1,ABCA3,ABCA8,ABCC10,ABCC4,ABCD3,ABL1,ACADSB,ACBD5,ACOX3,ACVR1,ACVR2A,ACVR2B,ADARB1,ADCY1,ADCY6,ADCY9,ADSS,AFF1,AFF2,AFF3,AGBL4,AK2,AK3,ALPK2,ALPK3,ARC,ARF4,ARID1A,ARID2,ARID5B,ARL10,ARL15,ARL4A,ARL4C,ARL8A,ASCC3,ATAD2B,ATF1,ATL2,ATP10A,ATP10D,ATP2B2,ATP2C1,ATP6V1B2,ATP7A,ATP8A1,ATP8B1,ATRX,ATXN1,ATXN1L,BACH2,BCL11A,BCLAF1,BCOR,BEND3,BMPR2,BNC2,BRAP,CAMK2A,CAMK4,CAMKK2,CAT,CBFB,CBX…
GO:MF	catalytic activity, acting on a protein	GO:0140096	1.04733e-28	AAK1,ABL1,ACVR1,ACVR2A,ACVR2B,ADAM11,ADAM9,ADAMTS14,ADAMTS3,ADAMTS5,ADAMTS6,ADAMTS9,AGBL4,ALPK2,ALPK3,ARIH1,ARIH2,ASB4,BACE1,BCOR,BMPR2,BRAP,C1GALT1,CAB39L,CAMK2A,CAMK4,CAMKK2,CAPN7,CASP3,CBLB,CBLL1,CCND2,CCNJ,CCNJL,CCNK,CDC42BPA,CDC42BPB,CDC7,CDK1,CDK12,CDK14,CDK19,CHFR,CLK4,CNOT4,CPD,CPE,CPNE3,CSNK1A1,CSNK1G1,CTSB,CTSO,CTSS,CUL3,CYLD,DPP10,DPP4,DSTYK,DUSP7,DYRK2,EEF2K,EPHA5,EPHA7,ERAP1,ERBB4,ER…
GO:MF	transferase activity	GO:0016740	4.48096e-26	AAK1,ABL1,ACVR1,ACVR2A,ACVR2B,AGPAT5,AK2,AK3,ALG2,ALG9,ALPK2,ALPK3,ARIH1,ARIH2,ASB4,ATG12,ATG5,B3GALNT2,B3GAT1,B3GNT5,B4GALT1,B4GALT4,B4GALT5,B4GALT6,BCAT1,BCOR,BMPR2,BRAP,C1GALT1,CAB39L,CAMK2A,CAMK4,CAMKK2,CBLB,CBLL1,CCND2,CCNJ,CCNJL,CCNK,CDC42BPA,CDC42BPB,CDC7,CDK1,CDK12,CDK14,CDK19,CDS1,CERS6,CHFR,CHKA,CHST6,CLK4,CLOCK,CNOT4,COL4A3BP,CPNE3,CSGALNACT1,CSNK1A1,CSNK1G1,CUL3,DGKD,DGKE,DGKG,DGKQ,DP…
GO:MF	anion binding	GO:0043168	3.05899e-25	AAK1,AARS2,ABCA1,ABCA3,ABCA8,ABCC10,ABCC4,ABCD3,ABL1,ACADSB,ACBD5,ACOX3,ACVR1,ACVR2A,ACVR2B,ADAMTS5,ADCY1,ADCY6,ADSS,AIDA,AK2,AK3,ALPK2,ALPK3,ANXA7,ARF4,ARFIP1,ARFIP2,ARL10,ARL15,ARL4A,ARL4C,ARL8A,ASCC3,ATAD2B,ATL2,ATP10A,ATP10D,ATP2B2,ATP2C1,ATP6V1B2,ATP7A,ATP8A1,ATP8B1,ATRX,BMPR2,CAMK2A,CAMK4,CAMKK2,CDC42BPA,CDC42BPB,CDC7,CDK1,CDK12,CDK14,CDK19,CHD5,CHD9,CHORDC1,CLCN5,CLK4,CNGA3,CNGB3,COL13A1,C…
GO:MF	cation binding	GO:0043169	9.88947e-22	AARS2,ABCA1,ABL1,ACVR1,ACVR2A,ACVR2B,ADAMTS14,ADAMTS5,ADAMTS9,ADCY1,ADCY6,ADSS,AGBL4,ANXA7,ARIH1,ARIH2,ARMC1,ATP10A,ATP10D,ATP7A,ATP8A1,ATP8B1,ATRX,B3GAT1,BRAP,BRD1,C1GALT1,CA10,CA8,CALB1,CALM1,CALN1,CALU,CAT,CBFA2T2,CBLB,CDC42BPA,CDC42BPB,CDH11,CHD5,CHN1,CHORDC1,CHURC1,CLIP1,CNOT4,CPD,CPE,CYB5B,CYLD,CYP2U1,CYP46A1,DBF4,DCHS1,DDHD1,DGKG,DGKQ,DLL4,DMD,DNAJA2,DTNA,DYRK2,EDEM3,EEF2K,EGF,EGFLAM,ENDOD…
GO:MF	enzyme binding	GO:0019899	1.61486e-21	ABCA1,ABL1,ACVR1,ADCY6,ADRA2A,ADRB1,AKAP5,ANKRA2,AP1G1,ARFGEF1,ARFGEF2,ARHGEF12,ARHGEF26,ARHGEF37,ARHGEF6,ARPP19,ASB4,ATG14,ATP6V0A2,BCAS3,BCOR,BMPR2,C9ORF72,CAMK2N1,CAST,CBLB,CBX1,CCND2,CCNJ,CCNJL,CCNK,CDC27,CDC42EP3,CDK12,CLTC,CPNE3,CREB1,CSRNP2,CTTNBP2NL,CUL3,CUL4B,CUL5,CYLD,DCUN1D1,DCUN1D3,DCUN1D4,DENND1B,DGKQ,DHCR24,DOCK10,DOCK5,DOCK7,DPYSL2,DSCAM,EGF,ELAVL1,ERRFI1,EZR,F3,FAP,FBXL2,FBXO8,FUR…
GO:MF	metal ion binding	GO:0046872	4.98959e-21	AARS2,ABL1,ACVR1,ACVR2A,ACVR2B,ADAMTS14,ADAMTS5,ADAMTS9,ADCY1,ADCY6,ADSS,AGBL4,ANXA7,ARIH1,ARIH2,ARMC1,ATP10A,ATP10D,ATP7A,ATP8A1,ATP8B1,ATRX,B3GAT1,BRAP,BRD1,C1GALT1,CA10,CA8,CALB1,CALM1,CALN1,CALU,CAT,CBFA2T2,CBLB,CDC42BPA,CDC42BPB,CDH11,CHD5,CHN1,CHORDC1,CHURC1,CLIP1,CNOT4,CPD,CPE,CYB5B,CYLD,CYP2U1,CYP46A1,DBF4,DCHS1,DDHD1,DGKG,DGKQ,DLL4,DMD,DNAJA2,DTNA,DYRK2,EDEM3,EEF2K,EGF,EGFLAM,ENDOD1,ERAP…
GO:MF	carbohydrate derivative binding	GO:0097367	2.53168e-17	AAK1,AARS2,ABCA1,ABCA3,ABCA8,ABCC10,ABCC4,ABCD3,ABL1,ACBD5,ACVR1,ACVR2A,ACVR2B,ADAMTS5,ADCY1,ADCY6,ADSS,AK2,AK3,ALPK2,ALPK3,ARF4,ARL10,ARL15,ARL4A,ARL4C,ARL8A,ASCC3,ATAD2B,ATL2,ATP10A,ATP10D,ATP2B2,ATP2C1,ATP6V1B2,ATP7A,ATP8A1,ATP8B1,ATRX,BMPR2,CAMK2A,CAMK4,CAMKK2,CDC42BPA,CDC42BPB,CDC7,CDK1,CDK12,CDK14,CDK19,CHD5,CHD9,CHORDC1,CLK4,CNGA3,CNGB3,COL13A1,COL25A1,CSNK1A1,CSNK1G1,CTSB,DDX46,DDX52,DGKD…
GO:MF	small molecule binding	GO:0036094	1.7265e-16	AAK1,AARS2,ABCA1,ABCA3,ABCA8,ABCC10,ABCC4,ABCD3,ABL1,ACADSB,ACBD5,ACOX3,ACVR1,ACVR2A,ACVR2B,ADCY1,ADCY6,ADCY9,ADSS,AK2,AK3,ALPK2,ALPK3,ARF4,ARL10,ARL15,ARL4A,ARL4C,ARL8A,ASCC3,ATAD2B,ATL2,ATP10A,ATP10D,ATP2B2,ATP2C1,ATP6V1B2,ATP7A,ATP8A1,ATP8B1,ATRX,BMPR2,CALB1,CAMK2A,CAMK4,CAMKK2,CDC42BPA,CDC42BPB,CDC7,CDK1,CDK12,CDK14,CDK19,CHD5,CHD9,CHORDC1,CLK4,CNGA3,CNGB3,CSNK1A1,CSNK1G1,DDAH1,DDX46,DDX52,DG…
GO:MF	phosphotransferase activity, alcohol group as acceptor	GO:0016773	2.60039e-16	AAK1,ABL1,ACVR1,ACVR2A,ACVR2B,ALPK2,ALPK3,BMPR2,CAB39L,CAMK2A,CAMK4,CAMKK2,CCND2,CCNJ,CCNJL,CCNK,CDC42BPA,CDC42BPB,CDC7,CDK1,CDK12,CDK14,CDK19,CHKA,CLK4,CPNE3,CSNK1A1,CSNK1G1,DGKD,DGKE,DGKG,DGKQ,DSTYK,DYRK2,EEF2K,EPHA5,EPHA7,ERBB4,FRK,GNE,GRK5,GRK6,IPMK,ITPK1,KALRN,KSR1,KSR2,LATS2,LRRK1,LYN,MAP2K3,MAP2K4,MAP2K6,MAP3K1,MAP3K12,MAP3K13,MAP4K3,MAP4K4,MAPK1,MAPK14,MAPK4,MAPK9,MARK1,MAST4,NEK7,NRBP1,N…
GO:MF	purine ribonucleotide binding	GO:0032555	3.4965e-16	AAK1,AARS2,ABCA1,ABCA3,ABCA8,ABCC10,ABCC4,ABCD3,ABL1,ACBD5,ACVR1,ACVR2A,ACVR2B,ADCY1,ADCY6,ADSS,AK2,AK3,ALPK2,ALPK3,ARF4,ARL10,ARL15,ARL4A,ARL4C,ARL8A,ASCC3,ATAD2B,ATL2,ATP10A,ATP10D,ATP2B2,ATP2C1,ATP6V1B2,ATP7A,ATP8A1,ATP8B1,ATRX,BMPR2,CAMK2A,CAMK4,CAMKK2,CDC42BPA,CDC42BPB,CDC7,CDK1,CDK12,CDK14,CDK19,CHD5,CHD9,CHORDC1,CLK4,CNGA3,CNGB3,CSNK1A1,CSNK1G1,DDX46,DDX52,DGKD,DGKE,DGKG,DGKQ,DICER1,DNAJA2…
GO:MF	kinase activity	GO:0016301	3.74181e-16	AAK1,ABL1,ACVR1,ACVR2A,ACVR2B,AK2,AK3,ALPK2,ALPK3,BMPR2,CAB39L,CAMK2A,CAMK4,CAMKK2,CCND2,CCNJ,CCNJL,CCNK,CDC42BPA,CDC42BPB,CDC7,CDK1,CDK12,CDK14,CDK19,CHKA,CLK4,COL4A3BP,CPNE3,CSNK1A1,CSNK1G1,DGKD,DGKE,DGKG,DGKQ,DSTYK,DYRK2,EEF2K,EPHA5,EPHA7,ERBB4,FRK,GNE,GRK5,GRK6,IP6K1,IP6K3,IPMK,ITPK1,ITPKB,KALRN,KSR1,KSR2,LATS2,LRRK1,LYN,MAP2K3,MAP2K4,MAP2K6,MAP3K1,MAP3K12,MAP3K13,MAP4K3,MAP4K4,MAPK1,MAPK14,M…
GO:MF	ribonucleotide binding	GO:0032553	4.1243e-16	AAK1,AARS2,ABCA1,ABCA3,ABCA8,ABCC10,ABCC4,ABCD3,ABL1,ACBD5,ACVR1,ACVR2A,ACVR2B,ADCY1,ADCY6,ADSS,AK2,AK3,ALPK2,ALPK3,ARF4,ARL10,ARL15,ARL4A,ARL4C,ARL8A,ASCC3,ATAD2B,ATL2,ATP10A,ATP10D,ATP2B2,ATP2C1,ATP6V1B2,ATP7A,ATP8A1,ATP8B1,ATRX,BMPR2,CAMK2A,CAMK4,CAMKK2,CDC42BPA,CDC42BPB,CDC7,CDK1,CDK12,CDK14,CDK19,CHD5,CHD9,CHORDC1,CLK4,CNGA3,CNGB3,CSNK1A1,CSNK1G1,DDX46,DDX52,DGKD,DGKE,DGKG,DGKQ,DICER1,DNAJA2…
GO:MF	nucleoside phosphate binding	GO:1901265	5.58531e-16	AAK1,AARS2,ABCA1,ABCA3,ABCA8,ABCC10,ABCC4,ABCD3,ABL1,ACADSB,ACBD5,ACOX3,ACVR1,ACVR2A,ACVR2B,ADCY1,ADCY6,ADCY9,ADSS,AK2,AK3,ALPK2,ALPK3,ARF4,ARL10,ARL15,ARL4A,ARL4C,ARL8A,ASCC3,ATAD2B,ATL2,ATP10A,ATP10D,ATP2B2,ATP2C1,ATP6V1B2,ATP7A,ATP8A1,ATP8B1,ATRX,BMPR2,CAMK2A,CAMK4,CAMKK2,CDC42BPA,CDC42BPB,CDC7,CDK1,CDK12,CDK14,CDK19,CHD5,CHD9,CHORDC1,CLK4,CNGA3,CNGB3,CSNK1A1,CSNK1G1,DDX46,DDX52,DGKD,DGKE,DGKG…
GO:MF	nucleotide binding	GO:0000166	5.58531e-16	AAK1,AARS2,ABCA1,ABCA3,ABCA8,ABCC10,ABCC4,ABCD3,ABL1,ACADSB,ACBD5,ACOX3,ACVR1,ACVR2A,ACVR2B,ADCY1,ADCY6,ADCY9,ADSS,AK2,AK3,ALPK2,ALPK3,ARF4,ARL10,ARL15,ARL4A,ARL4C,ARL8A,ASCC3,ATAD2B,ATL2,ATP10A,ATP10D,ATP2B2,ATP2C1,ATP6V1B2,ATP7A,ATP8A1,ATP8B1,ATRX,BMPR2,CAMK2A,CAMK4,CAMKK2,CDC42BPA,CDC42BPB,CDC7,CDK1,CDK12,CDK14,CDK19,CHD5,CHD9,CHORDC1,CLK4,CNGA3,CNGB3,CSNK1A1,CSNK1G1,DDX46,DDX52,DGKD,DGKE,DGKG…
GO:MF	purine nucleotide binding	GO:0017076	7.07101e-16	AAK1,AARS2,ABCA1,ABCA3,ABCA8,ABCC10,ABCC4,ABCD3,ABL1,ACBD5,ACVR1,ACVR2A,ACVR2B,ADCY1,ADCY6,ADSS,AK2,AK3,ALPK2,ALPK3,ARF4,ARL10,ARL15,ARL4A,ARL4C,ARL8A,ASCC3,ATAD2B,ATL2,ATP10A,ATP10D,ATP2B2,ATP2C1,ATP6V1B2,ATP7A,ATP8A1,ATP8B1,ATRX,BMPR2,CAMK2A,CAMK4,CAMKK2,CDC42BPA,CDC42BPB,CDC7,CDK1,CDK12,CDK14,CDK19,CHD5,CHD9,CHORDC1,CLK4,CNGA3,CNGB3,CSNK1A1,CSNK1G1,DDX46,DDX52,DGKD,DGKE,DGKG,DGKQ,DICER1,DNAJA2…
GO:MF	purine ribonucleoside triphosphate binding	GO:0035639	9.29151e-16	AAK1,AARS2,ABCA1,ABCA3,ABCA8,ABCC10,ABCC4,ABCD3,ABL1,ACVR1,ACVR2A,ACVR2B,ADCY1,ADCY6,ADSS,AK2,AK3,ALPK2,ALPK3,ARF4,ARL10,ARL15,ARL4A,ARL4C,ARL8A,ASCC3,ATAD2B,ATL2,ATP10A,ATP10D,ATP2B2,ATP2C1,ATP6V1B2,ATP7A,ATP8A1,ATP8B1,ATRX,BMPR2,CAMK2A,CAMK4,CAMKK2,CDC42BPA,CDC42BPB,CDC7,CDK1,CDK12,CDK14,CDK19,CHD5,CHD9,CHORDC1,CLK4,CSNK1A1,CSNK1G1,DDX46,DDX52,DGKD,DGKE,DGKG,DGKQ,DICER1,DNAJA2,DNM1L,DNM3,DSTYK,…
GO:MF	protein serine/threonine kinase activity	GO:0004674	1.21243e-15	AAK1,ACVR1,ACVR2A,ACVR2B,ALPK2,ALPK3,BMPR2,CAB39L,CAMK2A,CAMK4,CAMKK2,CCNK,CDC42BPA,CDC42BPB,CDC7,CDK1,CDK12,CDK14,CDK19,CLK4,CPNE3,CSNK1A1,CSNK1G1,DYRK2,EEF2K,GRK5,GRK6,LATS2,MAP2K3,MAP2K4,MAP2K6,MAP3K1,MAP3K12,MAP3K13,MAP4K3,MAP4K4,MAPK1,MAPK14,MAPK4,MAPK9,MARK1,MAST4,NEK7,NUAK1,PRKAA1,PRKAA2,PRKACB,PRKCA,PRKCE,PTGES3,RAF1,RIOK3,RPS6KA2,RPS6KA3,RPS6KA6,SIK2,SIK3,SMG1,SNRK,STK17B,STK3,STK32B,STK…
GO:MF	protein kinase activity	GO:0004672	3.04307e-15	AAK1,ABL1,ACVR1,ACVR2A,ACVR2B,ALPK2,ALPK3,BMPR2,CAB39L,CAMK2A,CAMK4,CAMKK2,CCND2,CCNJ,CCNJL,CCNK,CDC42BPA,CDC42BPB,CDC7,CDK1,CDK12,CDK14,CDK19,CLK4,CPNE3,CSNK1A1,CSNK1G1,DSTYK,DYRK2,EEF2K,EPHA5,EPHA7,ERBB4,FRK,GRK5,GRK6,KALRN,KSR1,KSR2,LATS2,LRRK1,LYN,MAP2K3,MAP2K4,MAP2K6,MAP3K1,MAP3K12,MAP3K13,MAP4K3,MAP4K4,MAPK1,MAPK14,MAPK4,MAPK9,MARK1,MAST4,NEK7,NRBP1,NRK,NRP1,NRP2,NTRK2,NUAK1,PDK3,PRKAA1,PRK…
GO:MF	transferase activity, transferring phosphorus-containing groups	GO:0016772	4.53765e-14	AAK1,ABL1,ACVR1,ACVR2A,ACVR2B,AK2,AK3,ALPK2,ALPK3,BMPR2,CAB39L,CAMK2A,CAMK4,CAMKK2,CCND2,CCNJ,CCNJL,CCNK,CDC42BPA,CDC42BPB,CDC7,CDK1,CDK12,CDK14,CDK19,CDS1,CHKA,CLK4,COL4A3BP,CPNE3,CSNK1A1,CSNK1G1,DGKD,DGKE,DGKG,DGKQ,DSTYK,DYRK2,EEF2K,EPHA5,EPHA7,ERBB4,FAM46A,FRK,GNE,GRK5,GRK6,IP6K1,IP6K3,IPMK,ITPK1,ITPKB,KALRN,KSR1,KSR2,LATS2,LRRK1,LYN,MAP2K3,MAP2K4,MAP2K6,MAP3K1,MAP3K12,MAP3K13,MAP4K3,MAP4K4,MA…
GO:MF	cytoskeletal protein binding	GO:0008092	1.72257e-13	ABL1,ANTXR1,AP1AR,AP1G1,APC,ARFGEF1,BAIAP2,BCAS3,BCCIP,CACNB2,CALD1,CALM1,CAMSAP1,CBX1,CCDC88A,CDH11,CEP350,CFL2,CLIP1,CRMP1,DLG5,DMD,DNM1L,DNM3,DPYSL2,DPYSL5,EML1,EML4,ENC1,EPB41,ERMN,EZR,FBLIM1,FEZ1,FMN1,GABARAPL1,GAS2,GMFB,HIP1,HNRNPU,HOOK3,HTT,JMY,KATNAL1,KIF13B,KIF16B,KIF1B,KIF21B,KIF3A,KIF6,KLHL17,LCP1,LLGL2,LRPPRC,MACF1,MAP6,MAP9,MICAL2,MID1,MYH11,MYLIP,MYO5A,MYO5B,MYO6,NDE1,NEBL,OPHN1,PAF…
GO:MF	transporter activity	GO:0005215	4.07134e-13	ABCA1,ABCA3,ABCA8,ABCC10,ABCC4,ABCD3,ANO5,AQP4,AQP9,ATP10A,ATP10D,ATP1B3,ATP2B2,ATP2C1,ATP5F1,ATP6V0A2,ATP6V1C1,ATP6V1C2,ATP7A,ATP8A1,ATP8B1,BEST4,CACHD1,CACNA1C,CACNA2D2,CACNB2,CATSPER2,CLCN5,CNGA3,CNGB3,CNNM1,COL4A3BP,FABP4,FAM155A,FLVCR1,FLVCR2,GABRA4,GABRB2,GJA1,GLTP,GRIA2,GRIA3,GRIK3,GRIN2A,GRIN3A,JPH1,KCNA4,KCNC4,KCNE4,KCNH1,KCNJ12,KCNJ2,KCNK2,KCNN3,KCNT2,KCNV1,KPNA1,KPNA3,KPNA6,LRP6,LRRC8B…
GO:MF	ATP binding	GO:0005524	1.73835e-11	AAK1,AARS2,ABCA1,ABCA3,ABCA8,ABCC10,ABCC4,ABCD3,ABL1,ACVR1,ACVR2A,ACVR2B,ADCY1,ADCY6,AK2,AK3,ALPK2,ALPK3,ASCC3,ATAD2B,ATP10A,ATP10D,ATP2B2,ATP2C1,ATP6V1B2,ATP7A,ATP8A1,ATP8B1,ATRX,BMPR2,CAMK2A,CAMK4,CAMKK2,CDC42BPA,CDC42BPB,CDC7,CDK1,CDK12,CDK14,CDK19,CHD5,CHD9,CHORDC1,CLK4,CSNK1A1,CSNK1G1,DDX46,DDX52,DGKD,DGKE,DGKG,DGKQ,DICER1,DNAJA2,DSTYK,DYNC1LI1,DYRK2,EEF2K,EP400,EPHA5,EPHA7,ERBB4,FRK,GRK5,GR…
GO:MF	transmembrane transporter activity	GO:0022857	1.80591e-11	ABCA1,ABCA3,ABCA8,ABCC10,ABCC4,ABCD3,ANO5,AQP4,AQP9,ATP1B3,ATP2B2,ATP2C1,ATP5F1,ATP6V0A2,ATP6V1C1,ATP6V1C2,ATP7A,BEST4,CACHD1,CACNA1C,CACNA2D2,CACNB2,CATSPER2,CLCN5,CNGA3,CNGB3,CNNM1,FAM155A,FLVCR1,FLVCR2,GABRA4,GABRB2,GJA1,GRIA2,GRIA3,GRIK3,GRIN2A,GRIN3A,JPH1,KCNA4,KCNC4,KCNE4,KCNH1,KCNJ12,KCNJ2,KCNK2,KCNN3,KCNT2,KCNV1,LRP6,LRRC8B,NCS1,NDUFA4,NIPA2,NTRK2,PKD2,RALBP1,SCN2A,SCN3A,SCN4B,SCN8A,SCN9A…
GO:MF	drug binding	GO:0008144	2.9064e-11	AAK1,AARS2,ABCA1,ABCA3,ABCA8,ABCC10,ABCC4,ABCD3,ABL1,ACVR1,ACVR2A,ACVR2B,ADCY1,ADCY6,AK2,AK3,ALPK2,ALPK3,ASCC3,ATAD2B,ATP10A,ATP10D,ATP2B2,ATP2C1,ATP6V1B2,ATP7A,ATP8A1,ATP8B1,ATRX,BMPR2,CAMK2A,CAMK4,CAMKK2,CDC42BPA,CDC42BPB,CDC7,CDK1,CDK12,CDK14,CDK19,CHD5,CHD9,CHKA,CHORDC1,CLK4,CSNK1A1,CSNK1G1,DDX46,DDX52,DGKD,DGKE,DGKG,DGKQ,DICER1,DNAJA2,DSTYK,DYNC1LI1,DYRK2,EEF2K,EP400,EPHA5,EPHA7,ERBB4,FBN1,F…
GO:MF	adenyl ribonucleotide binding	GO:0032559	3.72958e-11	AAK1,AARS2,ABCA1,ABCA3,ABCA8,ABCC10,ABCC4,ABCD3,ABL1,ACBD5,ACVR1,ACVR2A,ACVR2B,ADCY1,ADCY6,AK2,AK3,ALPK2,ALPK3,ASCC3,ATAD2B,ATP10A,ATP10D,ATP2B2,ATP2C1,ATP6V1B2,ATP7A,ATP8A1,ATP8B1,ATRX,BMPR2,CAMK2A,CAMK4,CAMKK2,CDC42BPA,CDC42BPB,CDC7,CDK1,CDK12,CDK14,CDK19,CHD5,CHD9,CHORDC1,CLK4,CSNK1A1,CSNK1G1,DDX46,DDX52,DGKD,DGKE,DGKG,DGKQ,DICER1,DNAJA2,DSTYK,DYNC1LI1,DYRK2,EEF2K,EP400,EPHA5,EPHA7,ERBB4,FRK,G…
GO:MF	adenyl nucleotide binding	GO:0030554	5.39233e-11	AAK1,AARS2,ABCA1,ABCA3,ABCA8,ABCC10,ABCC4,ABCD3,ABL1,ACBD5,ACVR1,ACVR2A,ACVR2B,ADCY1,ADCY6,AK2,AK3,ALPK2,ALPK3,ASCC3,ATAD2B,ATP10A,ATP10D,ATP2B2,ATP2C1,ATP6V1B2,ATP7A,ATP8A1,ATP8B1,ATRX,BMPR2,CAMK2A,CAMK4,CAMKK2,CDC42BPA,CDC42BPB,CDC7,CDK1,CDK12,CDK14,CDK19,CHD5,CHD9,CHORDC1,CLK4,CSNK1A1,CSNK1G1,DDX46,DDX52,DGKD,DGKE,DGKG,DGKQ,DICER1,DNAJA2,DSTYK,DYNC1LI1,DYRK2,EEF2K,EP400,EPHA5,EPHA7,ERBB4,FRK,G…
GO:MF	nucleic acid binding	GO:0003676	1.15082e-10	AARS2,ABL1,ADARB1,AFF1,AFF2,AFF3,AGBL4,ARC,ARID1A,ARID2,ARID5B,ASCC3,ATF1,ATXN1,ATXN1L,BACH2,BCL11A,BCLAF1,BCOR,BEND3,BNC2,BRAP,CBFB,CBX7,CDC5L,CELF1,CERS6,CLOCK,CNOT4,CPEB1,CPEB2,CREB1,CREB3L2,CSRNP2,CSRNP3,CTIF,CUL4B,CUX1,DBF4,DDX46,DDX52,DGCR8,DICER1,DSCC1,E2F3,E2F5,E2F8,EIF1AX,EIF4E3,EIF5A2,ELAVL1,ELAVL2,ELF1,ELK4,ENDOD1,ERBB4,ERG,ERI1,ESF1,ESR1,ESRP2,ESRRG,ETF1,ETV5,EYA1,FMR1,FOXJ2,FOXN3,FOX…
GO:MF	transcription regulator activity	GO:0140110	9.87146e-10	AFF1,AFF3,ARID5B,ATF1,BACH2,BCL11A,BCL9L,BCOR,CBFA2T2,CBFB,CLOCK,CREB1,CREB3L2,CSRNP2,CSRNP3,E2F3,E2F5,E2F8,ELF1,ELK4,ERG,ESR1,ESRRG,ETV5,FOXJ2,FOXN3,FOXO3,GMEB2,GPBP1,GZF1,HLF,HNRNPU,HOXD9,ID2,IKZF1,IRF4,JMY,KAT2B,KAT7,KDM5A,KLF10,KLF11,KLF12,KLF13,KLF6,KLF8,L3MBTL3,LHX8,LMX1B,MAFG,MED1,MED12L,MED13,MED13L,MED18,MGA,MIER3,MLXIP,MTF1,MYBL2,MYSM1,NCOA1,NEUROD1,NFAT5,NFATC3,NFIB,NKX2-2,NKX2-3,NPAS2…
GO:MF	DNA-binding transcription factor activity	GO:0003700	7.22922e-09	AFF1,AFF3,ATF1,BACH2,BCL11A,CBFA2T2,CLOCK,CREB1,CREB3L2,CSRNP2,CSRNP3,E2F3,E2F5,E2F8,ELF1,ELK4,ERG,ESR1,ESRRG,ETV5,FOXJ2,FOXN3,FOXO3,GPBP1,GZF1,HLF,HOXD9,ID2,IKZF1,IRF4,KAT7,KDM5A,KLF10,KLF11,KLF12,KLF13,KLF6,KLF8,L3MBTL3,LHX8,LMX1B,MAFG,MGA,MLXIP,MTF1,MYBL2,NEUROD1,NFAT5,NFATC3,NFIB,NKX2-2,NKX2-3,NPAS2,NR3C2,NR5A2,ONECUT2,PAX9,PBX1,PCGF3,PITX1,PKNOX1,PLAGL2,POU2F1,PPARA,PRDM1,PURA,PURG,RCOR1,RCO…
GO:MF	DNA binding	GO:0003677	1.74931e-08	ABL1,AFF1,AFF3,AGBL4,ARID1A,ARID2,ARID5B,ATF1,BACH2,BCL11A,BCLAF1,BCOR,BEND3,BNC2,CBFB,CDC5L,CERS6,CLOCK,CREB1,CREB3L2,CSRNP2,CSRNP3,CUL4B,CUX1,DICER1,DSCC1,E2F3,E2F5,E2F8,ELF1,ELK4,ERBB4,ERG,ESR1,ESRRG,ETV5,FOXJ2,FOXN3,FOXO3,GMEB2,GZF1,H2AFJ,HDX,HLF,HNRNPK,HNRNPU,HOXA1,HOXA11,HOXD9,IKZF1,IRF4,KAT2B,KAT7,KDM2B,KDM5A,KLF10,KLF11,KLF13,KLF6,LCOR,LCORL,LHX8,LIN9,LMX1B,LRPPRC,MAFG,MAU2,MECP2,MED1,MGA…
GO:MF	DNA-binding transcription factor activity, RNA polymerase II-specific	GO:0000981	5.95646e-08	ATF1,BCL11A,CLOCK,CREB1,CREB3L2,CSRNP2,CSRNP3,E2F3,E2F5,E2F8,ELF1,ELK4,ERG,ESRRG,ETV5,FOXJ2,FOXO3,GZF1,HLF,HOXD9,IRF4,KLF10,KLF11,KLF12,KLF13,KLF6,KLF8,LHX8,LMX1B,MAFG,MGA,MLXIP,MTF1,MYBL2,NEUROD1,NFAT5,NFATC3,NFIB,NR5A2,ONECUT2,PAX9,PBX1,PKNOX1,PLAGL2,POU2F1,PPARA,PURA,PURG,RCOR1,RFX6,RORA,RUNX1,RUNX2,SIM1,SIM2,SNAI1,SOX21,SOX4,SOX6,SOX9,SP4,ST18,TBPL1,TBR1,TBX18,TBX3,TCF12,TEAD1,TFDP1,THRB,TP63…
GO:MF	inorganic molecular entity transmembrane transporter activity	GO:0015318	9.1991e-08	ANO5,AQP4,AQP9,ATP1B3,ATP2B2,ATP2C1,ATP5F1,ATP6V0A2,ATP6V1C1,ATP6V1C2,ATP7A,BEST4,CACHD1,CACNA1C,CACNA2D2,CACNB2,CATSPER2,CLCN5,CNGA3,CNGB3,FAM155A,GABRA4,GABRB2,GRIA2,GRIA3,GRIK3,GRIN2A,GRIN3A,JPH1,KCNA4,KCNC4,KCNE4,KCNH1,KCNJ12,KCNJ2,KCNK2,KCNN3,KCNT2,KCNV1,LRRC8B,NCS1,NDUFA4,NIPA2,PKD2,SCN2A,SCN3A,SCN4B,SCN8A,SCN9A,SLC11A2,SLC12A5,SLC16A14,SLC16A2,SLC17A6,SLC1A2,SLC24A3,SLC24A4,SLC26A4,SLC26A7…
GO:MF	ion transmembrane transporter activity	GO:0015075	9.38792e-08	ANO5,ATP1B3,ATP2B2,ATP2C1,ATP5F1,ATP6V0A2,ATP6V1C1,ATP6V1C2,ATP7A,BEST4,CACHD1,CACNA1C,CACNA2D2,CACNB2,CATSPER2,CLCN5,CNGA3,CNGB3,FAM155A,GABRA4,GABRB2,GRIA2,GRIA3,GRIK3,GRIN2A,GRIN3A,JPH1,KCNA4,KCNC4,KCNE4,KCNH1,KCNJ12,KCNJ2,KCNK2,KCNN3,KCNT2,KCNV1,LRRC8B,NCS1,NDUFA4,NIPA2,NTRK2,PKD2,SCN2A,SCN3A,SCN4B,SCN8A,SCN9A,SLC11A2,SLC12A5,SLC16A14,SLC16A2,SLC17A6,SLC1A2,SLC22A5,SLC24A3,SLC24A4,SLC26A4,SLC…
GO:MF	cation transmembrane transporter activity	GO:0008324	1.51973e-07	ATP1B3,ATP2B2,ATP2C1,ATP5F1,ATP6V0A2,ATP6V1C1,ATP6V1C2,ATP7A,CACHD1,CACNA1C,CACNA2D2,CACNB2,CATSPER2,CLCN5,CNGA3,CNGB3,FAM155A,GRIA2,GRIA3,GRIK3,GRIN2A,GRIN3A,JPH1,KCNA4,KCNC4,KCNE4,KCNH1,KCNJ12,KCNJ2,KCNK2,KCNN3,KCNT2,KCNV1,NCS1,NDUFA4,NIPA2,PKD2,SCN2A,SCN3A,SCN4B,SCN8A,SCN9A,SLC11A2,SLC12A5,SLC1A2,SLC22A5,SLC24A3,SLC24A4,SLC30A4,SLC30A7,SLC31A2,SLC36A1,SLC38A1,SLC38A3,SLC39A10,SLC39A11,SLC41A2,…
GO:MF	sequence-specific DNA binding	GO:0043565	3.59082e-07	ABL1,ATF1,BACH2,BCL11A,BCOR,BEND3,CBFB,CLOCK,CREB1,CREB3L2,CSRNP2,CSRNP3,CUX1,E2F3,E2F5,E2F8,ELF1,ELK4,ERG,ESR1,ESRRG,ETV5,FOXJ2,FOXN3,FOXO3,GMEB2,GZF1,HLF,HNRNPU,HOXA1,HOXA11,HOXD9,IRF4,KAT2B,KAT7,KDM2B,KLF10,KLF13,KLF6,LHX8,LMX1B,MAFG,MED1,MGA,MLXIP,MTF1,MYBL2,NEUROD1,NFAT5,NFATC3,NFIB,NFYB,NKX2-2,NKX2-3,NR3C2,NR5A2,ONECUT2,ORC2,PAX3,PAX6,PAX9,PBX1,PCGF3,PER2,PITX1,PKNOX1,PKNOX2,PLAGL2,POU2F1,P…
GO:MF	lipid binding	GO:0008289	3.75398e-07	ABCA1,ACBD5,ACOX3,AIDA,ANXA7,APOLD1,ARFIP1,ARFIP2,CALB1,COL4A3BP,CPNE3,DENND1B,ESR1,ESRRG,F3,FABP4,GLTP,GPR12,HIP1,IQGAP1,JAG1,KCNJ2,KIF16B,LDLRAP1,LPAR1,MAPKAP1,MCF2L,NF1,NR3C2,NR5A2,NUP35,OPHN1,OSBPL11,OSBPL7,OSBPL8,PAQR8,PCYT1B,PFN2,PICALM,PPARA,PROM1,PROM2,RAPGEF2,RBP1,RORA,SBF2,SH3GL2,SH3GLB1,SH3PXD2A,SNX10,SNX16,SNX18,SNX27,SNX29,SNX3,SNX30,SNX33,SNX6,SNX8,SYT11,SYT13,SYT15,SYT9,THBS1,TPCN1…
GO:MF	SNARE binding	GO:0000149	4.76565e-07	ABCA1,ABL1,CPLX2,GOSR2,NAPB,NAPG,NSF,PICALM,SNAPIN,STX16,STX2,STX6,STX7,STXBP5,SYPL1,SYT11,SYT13,SYT15,SYT9,TMED10,TXLNA,TXLNG,UNC13B,VTI1B
GO:MF	transcription regulatory region DNA binding	GO:0044212	5.34966e-07	ARID5B,ATF1,BACH2,BCL11A,BCOR,CLOCK,CREB1,CREB3L2,CUX1,E2F3,E2F8,ELF1,ELK4,ERBB4,ERG,ESRRG,ETV5,FOXJ2,FOXO3,GMEB2,GZF1,HLF,HNRNPU,HOXD9,IKZF1,IRF4,KAT2B,KAT7,KDM2B,KDM5A,KLF10,KLF11,KLF13,KLF6,LHX8,LMX1B,MAFG,MED1,MGA,MLXIP,MTF1,MYBL2,NEUROD1,NFAT5,NFATC3,NFIB,NFYB,NKX2-2,NKX2-3,NR5A2,ONECUT2,PAX9,PBX1,PCGF3,PER2,PITX1,PKNOX2,POU2F1,PPARA,PRDM1,PURA,PURG,RAD23B,RCOR1,RCOR3,RFX4,RFX6,RFX7,RUNX2,SM…
GO:MF	regulatory region nucleic acid binding	GO:0001067	5.34966e-07	ARID5B,ATF1,BACH2,BCL11A,BCOR,CLOCK,CREB1,CREB3L2,CUX1,E2F3,E2F8,ELF1,ELK4,ERBB4,ERG,ESRRG,ETV5,FOXJ2,FOXO3,GMEB2,GZF1,HLF,HNRNPU,HOXD9,IKZF1,IRF4,KAT2B,KAT7,KDM2B,KDM5A,KLF10,KLF11,KLF13,KLF6,LHX8,LMX1B,MAFG,MED1,MGA,MLXIP,MTF1,MYBL2,NEUROD1,NFAT5,NFATC3,NFIB,NFYB,NKX2-2,NKX2-3,NR5A2,ONECUT2,PAX9,PBX1,PCGF3,PER2,PITX1,PKNOX2,POU2F1,PPARA,PRDM1,PURA,PURG,RAD23B,RCOR1,RCOR3,RFX4,RFX6,RFX7,RUNX2,SM…
GO:MF	inorganic cation transmembrane transporter activity	GO:0022890	6.3045e-07	ATP1B3,ATP2B2,ATP2C1,ATP5F1,ATP6V0A2,ATP6V1C1,ATP6V1C2,ATP7A,CACHD1,CACNA1C,CACNA2D2,CACNB2,CATSPER2,CLCN5,CNGA3,CNGB3,FAM155A,GRIA2,GRIA3,GRIK3,GRIN2A,GRIN3A,JPH1,KCNA4,KCNC4,KCNE4,KCNH1,KCNJ12,KCNJ2,KCNK2,KCNN3,KCNT2,KCNV1,NCS1,NDUFA4,NIPA2,PKD2,SCN2A,SCN3A,SCN4B,SCN8A,SCN9A,SLC11A2,SLC12A5,SLC1A2,SLC24A3,SLC24A4,SLC30A4,SLC31A2,SLC36A1,SLC39A10,SLC39A11,SLC41A2,SLC45A3,SLC4A4,SLC4A7,SLC5A11,SL…
GO:MF	phospholipid binding	GO:0005543	8.52937e-07	ABCA1,AIDA,ANXA7,ARFIP1,ARFIP2,COL4A3BP,CPNE3,DENND1B,F3,GLTP,GPR12,HIP1,IQGAP1,JAG1,KCNJ2,KIF16B,LDLRAP1,LPAR1,MAPKAP1,MCF2L,NF1,NR5A2,NUP35,OPHN1,OSBPL8,PCYT1B,PFN2,PICALM,RAPGEF2,SBF2,SH3PXD2A,SNX10,SNX16,SNX18,SNX27,SNX29,SNX3,SNX30,SNX33,SNX6,SNX8,SYT11,SYT13,SYT15,SYT9,THBS1,TPCN1,TWF1,UNC13B,ZCCHC2,ZFYVE16,ZFYVE26,ZFYVE9
GO:MF	sequence-specific double-stranded DNA binding	GO:1990837	1.91181e-06	ABL1,ATF1,BACH2,BCL11A,BCOR,BEND3,CLOCK,CREB1,CREB3L2,CUX1,E2F3,E2F8,ELF1,ELK4,ERG,ESRRG,ETV5,FOXJ2,FOXO3,GMEB2,GZF1,HLF,HNRNPU,HOXD9,IRF4,KAT2B,KAT7,KDM2B,KLF10,KLF13,KLF6,LHX8,LMX1B,MAFG,MED1,MGA,MLXIP,MTF1,MYBL2,NEUROD1,NFAT5,NFATC3,NFIB,NFYB,NKX2-2,NKX2-3,NR5A2,ONECUT2,ORC2,PAX9,PBX1,PCGF3,PER2,PITX1,PKNOX2,POU2F1,PPARA,PRDM1,PURA,PURG,RAD23B,RFX4,RFX6,RFX7,RUNX2,SMAD5,SNAI1,SOX21,SOX4,SOX6,S…
GO:MF	metal ion transmembrane transporter activity	GO:0046873	2.09593e-06	ATP1B3,ATP2B2,ATP2C1,ATP7A,CACHD1,CACNA1C,CACNA2D2,CACNB2,CATSPER2,FAM155A,GRIK3,GRIN2A,GRIN3A,JPH1,KCNA4,KCNC4,KCNE4,KCNH1,KCNJ12,KCNJ2,KCNK2,KCNN3,KCNT2,KCNV1,NCS1,NIPA2,PKD2,SCN2A,SCN3A,SCN4B,SCN8A,SCN9A,SLC11A2,SLC12A5,SLC1A2,SLC24A3,SLC24A4,SLC30A4,SLC31A2,SLC39A10,SLC39A11,SLC4A4,SLC4A7,SLC5A11,SLC5A7,SLC6A1,SLC6A9,SLC8A1,SLC8A3,SLC9A1,SLC9A2,TPCN1,TRPA1,TRPC4,TRPC6,TRPM7,ZDHHC17
GO:MF	RNA polymerase II regulatory region sequence-specific DNA binding	GO:0000977	2.2259e-06	ATF1,BACH2,BCL11A,BCOR,CLOCK,CREB1,CREB3L2,CUX1,E2F3,E2F8,ELF1,ELK4,ERG,ESRRG,ETV5,FOXJ2,FOXO3,GMEB2,GZF1,HLF,HNRNPU,HOXD9,IRF4,KAT2B,KDM2B,KLF10,KLF13,KLF6,LHX8,LMX1B,MAFG,MED1,MGA,MLXIP,MTF1,MYBL2,NEUROD1,NFAT5,NFATC3,NFIB,NFYB,NKX2-2,NKX2-3,NR5A2,ONECUT2,PAX9,PBX1,PCGF3,PITX1,PKNOX2,POU2F1,PPARA,PRDM1,PURA,PURG,RAD23B,RFX4,RFX6,RFX7,RUNX2,SMAD5,SNAI1,SOX21,SOX4,SOX6,SOX9,ST18,TBPL1,TBR1,TBX18,…
GO:MF	double-stranded DNA binding	GO:0003690	2.24969e-06	ABL1,AFF1,AFF3,ATF1,BACH2,BCL11A,BCOR,BEND3,CLOCK,CREB1,CREB3L2,CUX1,E2F3,E2F8,ELF1,ELK4,ERG,ESRRG,ETV5,FOXJ2,FOXO3,GMEB2,GZF1,HLF,HNRNPU,HOXD9,IRF4,KAT2B,KAT7,KDM2B,KLF10,KLF13,KLF6,LHX8,LMX1B,MAFG,MAU2,MECP2,MED1,MGA,MLXIP,MSH3,MTF1,MYBL2,NEUROD1,NFAT5,NFATC3,NFIB,NFYB,NKX2-2,NKX2-3,NR5A2,ONECUT2,ORC2,PAX9,PBX1,PCGF3,PER2,PITX1,PKNOX2,POU2F1,PPARA,PRDM1,PURA,PURG,RAD23B,RFX4,RFX6,RFX7,RUNX2,SMA…
GO:MF	RNA polymerase II regulatory region DNA binding	GO:0001012	3.15785e-06	ATF1,BACH2,BCL11A,BCOR,CLOCK,CREB1,CREB3L2,CUX1,E2F3,E2F8,ELF1,ELK4,ERG,ESRRG,ETV5,FOXJ2,FOXO3,GMEB2,GZF1,HLF,HNRNPU,HOXD9,IRF4,KAT2B,KDM2B,KLF10,KLF13,KLF6,LHX8,LMX1B,MAFG,MED1,MGA,MLXIP,MTF1,MYBL2,NEUROD1,NFAT5,NFATC3,NFIB,NFYB,NKX2-2,NKX2-3,NR5A2,ONECUT2,PAX9,PBX1,PCGF3,PITX1,PKNOX2,POU2F1,PPARA,PRDM1,PURA,PURG,RAD23B,RFX4,RFX6,RFX7,RUNX2,SMAD5,SNAI1,SOX21,SOX4,SOX6,SOX9,ST18,TBPL1,TBR1,TBX18,…
GO:MF	transcription regulatory region sequence-specific DNA binding	GO:0000976	5.27112e-06	ATF1,BACH2,BCL11A,BCOR,CLOCK,CREB1,CREB3L2,CUX1,E2F3,E2F8,ELF1,ELK4,ERG,ESRRG,ETV5,FOXJ2,FOXO3,GMEB2,GZF1,HLF,HNRNPU,HOXD9,IRF4,KAT2B,KDM2B,KLF10,KLF13,KLF6,LHX8,LMX1B,MAFG,MED1,MGA,MLXIP,MTF1,MYBL2,NEUROD1,NFAT5,NFATC3,NFIB,NFYB,NKX2-2,NKX2-3,NR5A2,ONECUT2,PAX9,PBX1,PCGF3,PER2,PITX1,PKNOX2,POU2F1,PPARA,PRDM1,PURA,PURG,RAD23B,RFX4,RFX6,RFX7,RUNX2,SMAD5,SNAI1,SOX21,SOX4,SOX6,SOX9,ST18,TBPL1,TBR1,T…
GO:MF	GTPase binding	GO:0051020	5.54464e-06	ABCA1,ADRB1,AP1G1,ARFGEF1,ARFGEF2,ARHGEF12,ARHGEF26,ARHGEF37,ARHGEF6,ATG14,C9ORF72,CDC42EP3,DENND1B,DOCK10,DOCK5,DOCK7,EGF,FBXO8,IPO7,IQGAP1,ITSN1,KALRN,LLGL2,MCF2L,MICAL3,MYO5A,PARD6B,PEX5L,PICALM,RAB11FIP1,RAB11FIP4,RAB3GAP2,RAB8A,RAF1,RALBP1,RALGDS,RALGPS1,RAPGEF2,RAPGEF6,RAPGEFL1,RASGRP3,RGL1,RIMS1,RIMS2,RIMS3,RRAGD,SBF2,SOS1,SPATA13,SRGAP1,SRGAP2,SRGAP3,STXBP5,TBC1D15,TBC1D2B,TBC1D8,TNPO1,VA…
GO:MF	tubulin binding	GO:0015631	6.08449e-06	APC,BCAS3,BCCIP,CAMSAP1,CCDC88A,CEP350,CLIP1,DNM1L,DNM3,DPYSL2,DPYSL5,EML1,EML4,EZR,FEZ1,FMN1,GABARAPL1,GAS2,HOOK3,HTT,KATNAL1,KIF13B,KIF16B,KIF1B,KIF21B,KIF3A,KIF6,LRPPRC,MACF1,MAP6,MAP9,MID1,NDE1,PAFAH1B1,PRC1,SPAST,STRBP,SYT11,TAOK1,TMEM57,TPR,TUBGCP5,UNC5C,VAPA
GO:MF	kinase binding	GO:0019900	1.31116e-05	ABL1,ACVR1,ADRA2A,ANKRA2,BMPR2,CAMK2N1,CBLB,CCND2,CCNJ,CCNJL,CCNK,CDK12,CLTC,CPNE3,CYLD,DGKQ,DPYSL2,DSCAM,ELAVL1,ERRFI1,EZR,GCH1,GPRC5B,HTT,IQGAP1,KAT2B,KIF13B,LRP4,MAP2K3,MAP2K6,MAP3K1,MAP3K12,MAPK14,MAPK4,NBR1,NIN,NRP1,NSF,PARD6B,PARP16,PARP8,PDE3B,PPP1R12A,PRKAA1,PRKAA2,PTEN,PTPRK,RBBP6,RHOB,RICTOR,RND3,SH2B3,SNAI1,SOX9,SPRED2,STK38,TNIP1,TPR,UNC5C,USP37,VRK2,WWC2
GO:MF	molecular function regulator	GO:0098772	1.79986e-05	ADRB1,ARFGEF1,ARFGEF2,ARHGAP26,ARHGEF12,ARHGEF26,ARHGEF37,ARHGEF6,ARPP19,ATP1B3,AZIN1,BCAS3,BCCIP,BMP7,C9ORF72,CAMK2N1,CAST,CCL20,CCND2,CCNE2,CCNJ,CCNJL,CCNK,CCNL1,CCNT2,CHN1,CSF1,CXCL12,DBF4,DCP1A,DENND1B,DGKQ,DNAJA2,DNAJB2,DNAJC15,DOCK10,DOCK5,DOCK7,EGF,ELMOD2,EPHA7,FBXO8,FGF6,FURIN,GCG,GHR,GIT2,GMFB,GPRC5B,IGF1,INHBA,IQGAP1,ITIH5,ITSN1,JAG2,KALRN,KAT2B,KCNE4,KCNIP4,LLGL2,LRP6,MCF2L,MTMR9,NECAB…
GO:MF	ubiquitin-protein transferase activity	GO:0004842	3.16699e-05	ARIH1,ARIH2,ASB4,BCOR,BRAP,CBLB,CBLL1,CHFR,CNOT4,CUL3,FANCF,FBXL2,G2E3,HECTD2,HERC2,KLHL13,KLHL20,MGRN1,MIB1,MYLIP,NEDD4,PJA2,PPIL2,RBBP6,RNF111,RNF145,RNF146,RNF157,RNF165,RNF180,RNF19A,RNF213,RNF220,SEL1L,SH3RF1,SIAH2,SMURF1,TOPORS,TRIM2,TRIM23,UBE2J1,UBE2K,UBE2QL1,UBE3C,WWP2,ZNRF2
GO:MF	hydrolase activity	GO:0016787	3.32816e-05	AARS2,ABCA1,ABCA3,ABCA8,ABCC10,ABCC4,ABCD3,ADAM11,ADAM9,ADAMTS14,ADAMTS3,ADAMTS5,ADAMTS6,ADAMTS9,ADARB1,AGBL4,ASCC3,ATAD2B,ATL2,ATRX,BACE1,CAPN7,CASP3,CHD9,CHKA,CNOT6,CNOT6L,CPD,CPE,CPPED1,CRMP1,CTSB,CTSO,CTSS,CYLD,DAGLA,DDAH1,DDHD1,DGCR8,DICER1,DNAI1,DNM1L,DNM3,DOLPP1,DPP10,DPP4,DPYSL2,DPYSL5,DSCC1,DUSP7,DYNC1LI1,DYNC1LI2,EDEM3,ENDOD1,ENPP4,ENPP6,ENTPD7,ERAP1,ERI1,EYA1,EYA2,EYA4,F11,F3,FAM105B,F…
GO:MF	protein domain specific binding	GO:0019904	4.6463e-05	ABI2,ABL1,ACVR2A,ADAM9,ADRB1,AFAP1L2,AIDA,ARFIP1,ARFIP2,ATP2B2,ATRX,CALM1,CAPN7,CBLB,CD2AP,CHMP2B,CUL3,DICER1,EZR,FMN1,FZD1,FZD2,FZD3,HIF1AN,IQGAP1,LLGL2,LPAR1,MED1,MYD88,MYO5A,NEDD4,NSF,PAG1,PKD2,PTEN,QKI,RAP2B,RAPGEF2,RUNX2,SHCBP1,SLC22A5,STRN,STX18,TFDP1,TP63,TRPS1,UBE2I,USP47,VAPA,VRK2,WNT3,ZFYVE9
GO:MF	DNA-binding transcription activator activity, RNA polymerase II-specific	GO:0001228	4.83704e-05	ATF1,CLOCK,CREB1,CREB3L2,CSRNP2,CSRNP3,E2F3,ELF1,ESRRG,ETV5,FOXJ2,FOXO3,HLF,IRF4,KLF10,KLF13,KLF6,MAFG,MGA,MLXIP,MYBL2,NEUROD1,NFAT5,NFATC3,NFIB,NR5A2,ONECUT2,PAX9,PBX1,PLAGL2,PPARA,RFX6,RUNX2,SOX21,SOX4,SOX9,ST18,TBPL1,TBR1,TBX18,TBX3,TCF12,TEAD1,TFDP1,TP63
GO:MF	DNA-binding transcription activator activity	GO:0001216	5.46846e-05	ATF1,CLOCK,CREB1,CREB3L2,CSRNP2,CSRNP3,E2F3,ELF1,ESRRG,ETV5,FOXJ2,FOXO3,HLF,IRF4,KLF10,KLF13,KLF6,MAFG,MGA,MLXIP,MYBL2,NEUROD1,NFAT5,NFATC3,NFIB,NR5A2,ONECUT2,PAX9,PBX1,PLAGL2,PPARA,RFX6,RUNX2,SOX21,SOX4,SOX9,ST18,TBPL1,TBR1,TBX18,TBX3,TCF12,TEAD1,TFDP1,TP63
GO:MF	ubiquitin-like protein transferase activity	GO:0019787	6.88588e-05	ARIH1,ARIH2,ASB4,BCOR,BRAP,CBLB,CBLL1,CHFR,CNOT4,CUL3,FANCF,FBXL2,G2E3,HECTD2,HERC2,KLHL13,KLHL20,MGRN1,MIB1,MYLIP,NEDD4,PJA2,PPIL2,RBBP6,RNF111,RNF145,RNF146,RNF157,RNF165,RNF180,RNF19A,RNF213,RNF220,SEL1L,SH3RF1,SIAH2,SMURF1,TOPORS,TRIM2,TRIM23,UBE2I,UBE2J1,UBE2K,UBE2QL1,UBE3C,WWP2,ZNRF2
GO:MF	zinc ion binding	GO:0008270	7.84152e-05	AARS2,ADAMTS14,ADAMTS5,ADAMTS9,AGBL4,BRAP,CA10,CA8,CALB1,CHORDC1,CHURC1,CPD,CPE,CYLD,DBF4,DMD,DTNA,ERAP1,ESR1,ESRRG,GCH1,GDA,HERC2,HIF1AN,KAT7,KDM5A,L3MBTL3,LIN28B,MAP3K1,MIB1,MID1,NBR1,NR3C2,NR5A2,PAPPA2,PHC1,PHC3,PIKFYVE,PPARA,PRICKLE1,PRICKLE2,PRKCA,RBBP6,RERE,RNF145,RNF146,RNF165,RORA,SAMHD1,SEC23A,SEC24B,SIAH2,SRSF7,ST18,THRB,TIMP3,TIPARP,TLL2,TNKS,TRAF5,TRIM2,TRIM23,TRIM33,TRPS1,USP13,USP22…
GO:MF	microtubule binding	GO:0008017	9.20157e-05	APC,CAMSAP1,CCDC88A,CEP350,CLIP1,DNM1L,DNM3,DPYSL2,DPYSL5,EML1,EML4,EZR,FMN1,GABARAPL1,GAS2,HOOK3,KATNAL1,KIF13B,KIF16B,KIF1B,KIF21B,KIF3A,KIF6,MACF1,MAP6,MAP9,MID1,NDE1,PAFAH1B1,PRC1,SPAST,STRBP,TMEM57,TUBGCP5,VAPA
GO:MF	protein kinase binding	GO:0019901	0.00012038	ABL1,ACVR1,ADRA2A,ANKRA2,BMPR2,CAMK2N1,CBLB,CCND2,CCNJ,CCNJL,CCNK,CDK12,CLTC,CPNE3,CYLD,DPYSL2,DSCAM,ELAVL1,ERRFI1,EZR,GCH1,GPRC5B,IQGAP1,KAT2B,KIF13B,LRP4,MAP2K3,MAP2K6,MAP3K1,MAP3K12,MAPK14,MAPK4,NBR1,NRP1,NSF,PARD6B,PDE3B,PPP1R12A,PRKAA1,PRKAA2,PTEN,PTPRK,RBBP6,RHOB,RICTOR,RND3,SH2B3,SOX9,SPRED2,STK38,TNIP1,TPR,UNC5C,USP37,VRK2
GO:MF	phosphoric ester hydrolase activity	GO:0042578	0.000267251	DUSP7,ENPP6,EYA1,EYA2,EYA4,FRMPD2,GPCPD1,GPLD1,IMPAD1,INPP4A,MINPP1,NT5C2,NT5DC3,NT5E,OCRL,PDE1C,PDE3B,PDE5A,PDE7A,PDE8B,PFKFB3,PGP,PLCB4,PLCL1,PPM1A,PPM1E,PPM1F,PPP2R2A,PPP3CA,PPP3CB,PTEN,PTP4A1,PTPDC1,PTPMT1,PTPN2,PTPN21,PTPN7,PTPRB,PTPRD,PTPRJ,PTPRK,PTPRM,PTPRN,PTPRN2,RNGTT,SAMHD1,SSH2,TMEM55A
GO:MF	thiol-dependent ubiquitin-specific protease activity	GO:0004843	0.000287192	CYLD,FAM105B,MYSM1,OTUD6B,OTUD7B,STAMBPL1,USP12,USP13,USP22,USP28,USP31,USP32,USP37,USP45,USP46,USP47,USP48,VCPIP1,YOD1
GO:MF	signaling receptor binding	GO:0005102	0.000306472	AAK1,ABCA1,ABL1,ADAM9,ADRA2A,ADRB1,AKAP5,ANKRA2,ANXA7,ARF4,ARHGEF12,ARPP19,ARRDC3,BCAS3,BMP7,BRE,CADM1,CBLB,CCL20,CHN1,CPE,CPNE3,CSF1,CUL3,CXCL12,DLL4,DSCAM,EFNA5,EFNB2,EGF,EPHA7,ERBB4,FABP4,FAP,FBN1,FGF6,FRK,FZD1,GABARAPL1,GCG,GHR,GMFB,GNAI2,GNAZ,HIF1AN,IGF1,INHBA,ITGB8,JAG1,JAG2,KL,LDLRAP1,LIFR,LRP4,LRP6,MAGI2,MED1,MED13,MYD88,NCOA1,NECAB2,NEDD4,NLGN4X,NOV,NRBF2,NRG2,NRIP1,NSF,OGN,PDGFD,PICALM,…
GO:MF	protein-containing complex binding	GO:0044877	0.000387551	AAK1,ABL1,ACVR1,ACVR2A,ACVR2B,ADAM9,ADRA2A,ANTXR1,ANXA7,AP1AR,CACNB2,CDC42BPB,CENPF,CPEB1,CTSB,EIF5A2,ERMN,EZR,FAP,FBN1,FMR1,GMFB,GNAI2,GNAZ,HIP1,HNRNPU,IGF1,ITGA2,ITGB8,JMY,KIF3A,KLHL17,KRAS,LCA5,LCP1,LDLRAP1,MACF1,MAP3K13,MED1,MYH11,MYO5A,MYO5B,MYO6,NDUFA4,NEBL,NID1,NOV,NSF,PAFAH1B1,PELO,PEX26,PKNOX2,PLS1,PPP1R9A,PTEN,RAB32,RAD23B,RICTOR,SEC61A2,SECISBP2L,SEMA7A,SHROOM3,SPOCK3,STK3,STRN,SYNM,TG…
GO:MF	phosphatidylinositol binding	GO:0035091	0.000391936	AIDA,ARFIP1,COL4A3BP,DENND1B,HIP1,IQGAP1,KCNJ2,KIF16B,LDLRAP1,MAPKAP1,MCF2L,OSBPL8,PFN2,PICALM,SBF2,SH3PXD2A,SNX10,SNX16,SNX18,SNX27,SNX29,SNX3,SNX30,SNX33,SNX6,SNX8,SYT9,TPCN1,TWF1,ZCCHC2,ZFYVE16,ZFYVE26,ZFYVE9
GO:MF	actin binding	GO:0003779	0.000405277	ABL1,ANTXR1,CACNB2,CALD1,CBX1,CCDC88A,CFL2,DMD,ENC1,EPB41,ERMN,EZR,GMFB,HIP1,HNRNPU,JMY,KLHL17,LCP1,MACF1,MICAL2,MYH11,MYO5A,MYO5B,MYO6,NEBL,OPHN1,PARVA,PDLIM3,PDLIM5,PFN2,PHACTR2,PKNOX2,PLS1,PPP1R9A,PRKCE,PSTPIP2,RAI14,SHROOM3,SSH2,SYNPO2,TLN2,TMEM57,TRPM7,TWF1,WASL,WDR1,WIPF1,WIPF3
GO:MF	small GTPase binding	GO:0031267	0.000604437	ABCA1,ADRB1,AP1G1,ARHGEF12,ARHGEF26,ARHGEF37,ARHGEF6,C9ORF72,CDC42EP3,DENND1B,EGF,IPO7,IQGAP1,ITSN1,KALRN,LLGL2,MCF2L,MICAL3,MYO5A,PARD6B,PEX5L,PICALM,RAB11FIP1,RAB11FIP4,RAB3GAP2,RAB8A,RAF1,RALBP1,RAPGEF2,RGL1,RIMS1,RIMS2,RIMS3,SBF2,SOS1,SPATA13,SRGAP1,SRGAP2,SRGAP3,STXBP5,TBC1D15,TBC1D2B,TBC1D8,TNPO1,VAV2,WDR44
GO:MF	syntaxin binding	GO:0019905	0.000686411	ABCA1,ABL1,CPLX2,NAPB,NAPG,NSF,STX6,STX7,STXBP5,SYPL1,SYT9,TMED10,TXLNA,TXLNG,UNC13B
GO:MF	enzyme activator activity	GO:0008047	0.00081945	ARHGAP26,ARHGEF12,ATP1B3,AZIN1,BCAS3,CCNK,CCNT2,CHN1,DBF4,DCP1A,DGKQ,DNAJA2,DNAJB2,DNAJC15,DOCK5,ELMOD2,GHR,GIT2,GPRC5B,IQGAP1,ITSN1,LLGL2,NF1,NRP1,OPHN1,PARP16,PARP8,PPP2R5E,PRKCE,RALBP1,RALGAPB,RAPGEF2,RASA1,RASGRP3,RGS6,RICTOR,SEC23A,SFRP2,SH3PXD2A,SRGAP1,SRGAP2,SRGAP3,STXBP5,TBC1D15,TBC1D2B,TBC1D8,TOM1L1,TOR1AIP2
GO:MF	protein tyrosine phosphatase activity	GO:0004725	0.000919958	DUSP7,EYA1,EYA2,EYA4,FRMPD2,PGP,PTEN,PTP4A1,PTPDC1,PTPMT1,PTPN2,PTPN21,PTPN7,PTPRB,PTPRD,PTPRJ,PTPRK,PTPRM,PTPRN,PTPRN2,RNGTT,SSH2
GO:MF	transcription factor binding	GO:0008134	0.00101852	BCAS3,BCOR,CENPF,CREB1,CREG1,CRTC2,DGKQ,E2F3,E2F5,E2F8,FOXO3,GABARAPL1,HIF1AN,HNRNPU,ID2,KAT2B,MAPK14,MED1,MED13,MGA,MIER3,NCOA1,NEUROD1,NFAT5,NFATC3,NKX2-2,NRBF2,NRIP1,PER2,PITX1,POU2F1,PPARA,PPID,PTPRN,PURA,RCOR1,RCOR3,RERE,RORA,RUNX2,SALL4,SETD3,SETD6,SUMO1,TAF4,TAF4B,TBPL1,TBR1,TBX18,TBX3,TCF12,TEAD1,TFDP1,THRB,TP53BP2,UBE2I,WWP2,ZFPM2,ZNF516
GO:MF	GDP binding	GO:0019003	0.0013091	DYNC1LI1,KRAS,RAB14,RAB22A,RAB31,RAB3B,RAB8A,RAB8B,RALA,RAP1A,RAP2B,RAP2C,RHOB,RIT1,RRAGD,TRIM23
GO:MF	Ras GTPase binding	GO:0017016	0.00136255	ADRB1,AP1G1,ARHGEF12,ARHGEF26,ARHGEF37,ARHGEF6,C9ORF72,CDC42EP3,DENND1B,EGF,IPO7,IQGAP1,ITSN1,KALRN,LLGL2,MCF2L,MICAL3,MYO5A,PARD6B,PICALM,RAB11FIP1,RAB11FIP4,RAB3GAP2,RAB8A,RAF1,RALBP1,RAPGEF2,RGL1,RIMS1,RIMS2,RIMS3,SBF2,SOS1,SPATA13,SRGAP1,SRGAP2,SRGAP3,STXBP5,TBC1D15,TBC1D2B,TBC1D8,TNPO1,VAV2,WDR44
GO:MF	transition metal ion binding	GO:0046914	0.00160759	AARS2,ABL1,ADAMTS14,ADAMTS5,ADAMTS9,AGBL4,ATP7A,BRAP,CA10,CA8,CALB1,CHORDC1,CHURC1,CPD,CPE,CYLD,CYP2U1,CYP46A1,DBF4,DMD,DTNA,DYRK2,ERAP1,ESR1,ESRRG,GALNT1,GALNT2,GALNT3,GCH1,GDA,HEPHL1,HERC2,HIF1AN,KAT7,KDM5A,L3MBTL3,LIN28B,MAP3K1,MGAT2,MIB1,MID1,NBR1,NR3C2,NR5A2,PAPPA2,PHC1,PHC3,PIKFYVE,PPARA,PPM1A,PRICKLE1,PRICKLE2,PRKCA,RBBP6,RERE,RNF145,RNF146,RNF165,RORA,SAMHD1,SEC23A,SEC24B,SIAH2,SLC11A2,SR…
GO:MF	thiol-dependent ubiquitinyl hydrolase activity	GO:0036459	0.00200664	CYLD,FAM105B,MYSM1,OTUD6B,OTUD7B,STAMBPL1,USP12,USP13,USP22,USP28,USP31,USP32,USP37,USP45,USP46,USP47,USP48,VCPIP1,YOD1
GO:MF	ubiquitin-like protein-specific protease activity	GO:0019783	0.00207632	CYLD,FAM105B,MYSM1,OTUD6B,OTUD7B,SENP5,STAMBPL1,USP12,USP13,USP22,USP28,USP31,USP32,USP37,USP45,USP46,USP47,USP48,VCPIP1,YOD1
GO:MF	guanyl-nucleotide exchange factor activity	GO:0005085	0.00220253	ADRB1,ARFGEF1,ARFGEF2,ARHGEF12,ARHGEF26,ARHGEF37,ARHGEF6,C9ORF72,DENND1B,DOCK10,DOCK5,DOCK7,EGF,FBXO8,ITSN1,KALRN,MCF2L,RAB3GAP2,RALGDS,RALGPS1,RAPGEF2,RAPGEF6,RAPGEFL1,RASGRP3,RGL1,SBF2,SOS1,SPATA13,VAV2
GO:MF	phosphatase activity	GO:0016791	0.00283599	DUSP7,EYA1,EYA2,EYA4,FRMPD2,IMPAD1,INPP4A,MINPP1,NT5C2,NT5DC3,NT5E,OCRL,PFKFB3,PGP,PPM1A,PPM1E,PPM1F,PPP2R2A,PPP3CA,PPP3CB,PTEN,PTP4A1,PTPDC1,PTPMT1,PTPN2,PTPN21,PTPN7,PTPRB,PTPRD,PTPRJ,PTPRK,PTPRM,PTPRN,PTPRN2,RNGTT,SSH2,TMEM55A
GO:MF	guanyl ribonucleotide binding	GO:0032561	0.00287131	ADSS,AK3,ARF4,ARL10,ARL15,ARL4A,ARL4C,ARL8A,ATL2,CNGA3,CNGB3,DNM1L,DNM3,DYNC1LI1,GCH1,GNAI2,GNAZ,HBS1L,KRAS,PDE5A,RAB14,RAB15,RAB22A,RAB23,RAB2A,RAB31,RAB32,RAB33B,RAB3B,RAB4A,RAB7A,RAB8A,RAB8B,RALA,RAP1A,RAP2B,RAP2C,RASD1,RHOB,RIT1,RND3,RNGTT,RRAGD,SAMHD1,SAR1A,SAR1B,TRIM23
GO:MF	calcium ion transmembrane transporter activity	GO:0015085	0.00293403	ATP2B2,ATP2C1,CACHD1,CACNA1C,CACNA2D2,CACNB2,CATSPER2,FAM155A,GRIN2A,GRIN3A,JPH1,NCS1,PKD2,SLC24A3,SLC24A4,SLC8A1,SLC8A3,TPCN1,TRPA1,TRPC4,TRPC6,TRPM7
GO:MF	ubiquitinyl hydrolase activity	GO:0101005	0.00310646	CYLD,FAM105B,MYSM1,OTUD6B,OTUD7B,STAMBPL1,USP12,USP13,USP22,USP28,USP31,USP32,USP37,USP45,USP46,USP47,USP48,VCPIP1,YOD1
GO:MF	cation channel activity	GO:0005261	0.00373282	CACHD1,CACNA1C,CACNA2D2,CACNB2,CATSPER2,CNGA3,CNGB3,FAM155A,GRIA2,GRIA3,GRIK3,GRIN2A,GRIN3A,JPH1,KCNA4,KCNC4,KCNE4,KCNH1,KCNJ12,KCNJ2,KCNK2,KCNN3,KCNT2,KCNV1,NCS1,PKD2,SCN2A,SCN3A,SCN4B,SCN8A,SCN9A,SLC24A3,SLC24A4,TPCN1,TRPA1,TRPC4,TRPC6,TRPM6,TRPM7,UNC80
GO:MF	guanyl nucleotide binding	GO:0019001	0.00377659	ADSS,AK3,ARF4,ARL10,ARL15,ARL4A,ARL4C,ARL8A,ATL2,CNGA3,CNGB3,DNM1L,DNM3,DYNC1LI1,GCH1,GNAI2,GNAZ,HBS1L,KRAS,PDE5A,RAB14,RAB15,RAB22A,RAB23,RAB2A,RAB31,RAB32,RAB33B,RAB3B,RAB4A,RAB7A,RAB8A,RAB8B,RALA,RAP1A,RAP2B,RAP2C,RASD1,RHOB,RIT1,RND3,RNGTT,RRAGD,SAMHD1,SAR1A,SAR1B,TRIM23
GO:MF	proximal promoter sequence-specific DNA binding	GO:0000987	0.00443881	BCL11A,CLOCK,CREB1,CREB3L2,E2F3,E2F8,ELF1,ELK4,ERG,FOXJ2,FOXO3,GMEB2,GZF1,HNRNPU,IRF4,KDM2B,KLF10,KLF13,KLF6,MAFG,MYBL2,NEUROD1,NFAT5,NFATC3,NFIB,NKX2-2,NKX2-3,NR5A2,ONECUT2,PBX1,PITX1,POU2F1,PPARA,RAD23B,RFX4,RFX6,RFX7,RUNX2,SMAD5,SNAI1,SOX21,SOX4,SOX6,SOX9,ST18,TBPL1,TBR1,TBX3,TCF12,TEAD1,VAX1,ZEB1
GO:MF	identical protein binding	GO:0042802	0.00479909	ABCD3,ACVR1,ADIPOR2,ADRA2A,AHI1,AMOTL1,ANXA7,ATF1,ATL2,BAIAP2,BRAP,CBX1,CD2AP,CDH11,CENPF,CHKA,CREB1,CRKL,CRMP1,CUL3,DCP1A,DGCR8,DGKD,E2F8,ELAVL1,ERBB4,EZR,FAM109A,FAP,FBN1,FMR1,FXR1,GCC2,GCG,GCH1,GLCE,GLTP,GRIN3A,HARS,HIF1AN,HINT3,HIP1,HNRNPU,HOOK3,HS2ST1,HTT,IDH1,IGF2R,INHBA,KATNAL1,KCNJ2,KCTD12,KCTD9,KLHL12,LEPR,LRP4,LRP6,LRRK1,MAD2L1,MAP3K12,MAP3K13,MGAT2,MID1,MLYCD,MYO5A,NDE1,NTRK2,NUP35,PAF…
GO:MF	adrenergic receptor binding	GO:0031690	0.00491144	ADRA2A,ADRB1,AKAP5,ARRDC3,MAGI2,NEDD4,RAPGEF2
GO:MF	phosphoprotein phosphatase activity	GO:0004721	0.00517436	DUSP7,EYA1,EYA2,EYA4,FRMPD2,PGP,PPM1A,PPM1E,PPM1F,PPP2R2A,PPP3CA,PPP3CB,PTEN,PTP4A1,PTPDC1,PTPMT1,PTPN2,PTPN21,PTPN7,PTPRB,PTPRD,PTPRJ,PTPRK,PTPRM,PTPRN,PTPRN2,RNGTT,SSH2
GO:MF	RNA polymerase II proximal promoter sequence-specific DNA binding	GO:0000978	0.00645642	BCL11A,CLOCK,CREB1,CREB3L2,E2F8,ELF1,ELK4,ERG,FOXJ2,FOXO3,GMEB2,GZF1,HNRNPU,IRF4,KDM2B,KLF10,KLF13,KLF6,MAFG,MYBL2,NEUROD1,NFAT5,NFATC3,NFIB,NKX2-2,NKX2-3,NR5A2,ONECUT2,PBX1,PITX1,POU2F1,PPARA,RAD23B,RFX4,RFX6,RFX7,RUNX2,SMAD5,SNAI1,SOX21,SOX4,SOX6,SOX9,ST18,TBPL1,TBR1,TBX3,TCF12,TEAD1,VAX1,ZEB1
GO:MF	passive transmembrane transporter activity	GO:0022803	0.00675958	ANO5,AQP4,AQP9,BEST4,CACHD1,CACNA1C,CACNA2D2,CACNB2,CATSPER2,CLCN5,CNGA3,CNGB3,FAM155A,GABRA4,GABRB2,GRIA2,GRIA3,GRIK3,GRIN2A,GRIN3A,JPH1,KCNA4,KCNC4,KCNE4,KCNH1,KCNJ12,KCNJ2,KCNK2,KCNN3,KCNT2,KCNV1,LRRC8B,NCS1,NTRK2,PKD2,SCN2A,SCN3A,SCN4B,SCN8A,SCN9A,SLC24A3,SLC24A4,TMC7,TPCN1,TRPA1,TRPC4,TRPC6,TRPM6,TRPM7,UNC80
GO:MF	channel activity	GO:0015267	0.00675958	ANO5,AQP4,AQP9,BEST4,CACHD1,CACNA1C,CACNA2D2,CACNB2,CATSPER2,CLCN5,CNGA3,CNGB3,FAM155A,GABRA4,GABRB2,GRIA2,GRIA3,GRIK3,GRIN2A,GRIN3A,JPH1,KCNA4,KCNC4,KCNE4,KCNH1,KCNJ12,KCNJ2,KCNK2,KCNN3,KCNT2,KCNV1,LRRC8B,NCS1,NTRK2,PKD2,SCN2A,SCN3A,SCN4B,SCN8A,SCN9A,SLC24A3,SLC24A4,TMC7,TPCN1,TRPA1,TRPC4,TRPC6,TRPM6,TRPM7,UNC80
GO:MF	transferase activity, transferring glycosyl groups	GO:0016757	0.00685236	ALG2,B3GALNT2,B3GAT1,B3GNT5,B4GALT1,B4GALT4,B4GALT5,B4GALT6,C1GALT1,CSGALNACT1,DPY19L1,DPY19L3,DPY19L4,EXTL2,FUT4,FUT9,GALNT1,GALNT2,GALNT3,GALNT6,GALNT7,GCNT2,GXYLT1,MFNG,MGAT2,MGAT3,NDST3,PARP16,PARP8,POMT2,PPAT,ST3GAL5,ST6GALNAC6,ST8SIA1,ST8SIA4,TIPARP,TMTC1,TNKS
GO:MF	enzyme regulator activity	GO:0030234	0.00870328	ARHGAP26,ARHGEF12,ARPP19,ATP1B3,AZIN1,BCAS3,BCCIP,CAMK2N1,CAST,CCND2,CCNE2,CCNJ,CCNJL,CCNK,CCNL1,CCNT2,CHN1,DBF4,DCP1A,DGKQ,DNAJA2,DNAJB2,DNAJC15,DOCK5,ELMOD2,FURIN,GHR,GIT2,GPRC5B,IQGAP1,ITIH5,ITSN1,KAT2B,LLGL2,LRP6,MTMR9,NF1,NRP1,OPHN1,PARP16,PARP8,PHACTR2,PI15,PPP1R12A,PPP1R15B,PPP1R2,PPP2R2A,PPP2R5E,PPP4R4,PRKCE,RALBP1,RALGAPB,RAPGEF2,RARRES1,RASA1,RASGRP3,RCAN1,RGS6,RICTOR,SBF2,SEC23A,SERPIN…
GO:BP	biological_process	GO:0008150	9.46428e-187	AACS,AAK1,AARS2,ABCA1,ABCA3,ABCA8,ABCC10,ABCC4,ABCD3,ABI2,ABL1,ACADSB,ACBD5,ACOX3,ACVR1,ACVR2A,ACVR2B,ADAM11,ADAM9,ADAMTS14,ADAMTS3,ADAMTS5,ADAMTS6,ADAMTS9,ADARB1,ADCY1,ADCY6,ADCY9,ADIPOR2,ADRA2A,ADRB1,ADSS,AFAP1L2,AFF1,AFF2,AFF3,AGBL4,AGPAT5,AIDA,AK2,AK3,AKAP10,AKAP11,AKAP5,ALG2,ALG9,ALPK2,ALPK3,AMOT,AMOTL1,ANK2,ANK3,ANKRA2,ANKRD50,ANKS4B,ANO1,ANO3,ANO5,ANTXR1,ANXA7,AP1AR,AP1G1,AP2B1,AP4E1,APC,A…
GO:BP	cellular process	GO:0009987	7.07467e-152	AAK1,AARS2,ABCA1,ABCC4,ABCD3,ABI2,ABL1,ACBD5,ACOX3,ACVR1,ACVR2A,ACVR2B,ADAM9,ADAMTS14,ADAMTS3,ADARB1,ADCY1,ADCY6,ADCY9,ADIPOR2,ADRA2A,ADRB1,ADSS,AFAP1L2,AFF1,AFF2,AFF3,AGBL4,AGPAT5,AIDA,AK2,AK3,ALG2,ALG9,ALPK2,ALPK3,AMOT,AMOTL1,ANK2,ANK3,ANKRA2,ANKS4B,ANO1,ANO3,ANTXR1,ANXA7,AP1AR,AP1G1,AP2B1,APC,API5,APLNR,AQP9,ARC,ARF4,ARFGEF1,ARFGEF2,ARFIP1,ARHGAP1,ARHGAP11A,ARHGAP26,ARHGAP36,ARHGEF12,ARHGEF26,…
GO:BP	biological regulation	GO:0065007	4.94052e-126	AAK1,AARS2,ABCA1,ABL1,ACOX3,ACVR1,ACVR2A,ACVR2B,ADAM9,ADAMTS3,ADAMTS5,ADARB1,ADCY1,ADCY6,ADCY9,ADIPOR2,ADRA2A,ADRB1,AFAP1L2,AFF1,AFF2,AFF3,AGBL4,AIDA,AKAP5,AMOT,AMOTL1,ANK2,ANK3,ANKRA2,ANO1,ANO3,ANTXR1,ANXA7,AP1AR,AP1G1,AP2B1,APC,API5,APLNR,ARC,ARF4,ARFGEF1,ARFGEF2,ARFIP1,ARHGAP1,ARHGAP11A,ARHGAP26,ARHGAP36,ARHGEF12,ARHGEF26,ARHGEF37,ARHGEF6,ARID2,ARID5B,ARPP19,ARRDC3,ARRDC4,ASB3,ASB4,ASB7,ATAD2B…
GO:BP	regulation of biological process	GO:0050789	2.77331e-109	AAK1,ABCA1,ABL1,ACVR1,ACVR2A,ACVR2B,ADAM9,ADAMTS3,ADAMTS5,ADARB1,ADCY1,ADCY6,ADCY9,ADIPOR2,ADRA2A,ADRB1,AFAP1L2,AFF1,AFF2,AFF3,AGBL4,AIDA,AMOT,AMOTL1,ANK2,ANK3,ANKRA2,ANO1,ANTXR1,ANXA7,AP1AR,AP1G1,APC,API5,APLNR,ARC,ARF4,ARFGEF1,ARFGEF2,ARFIP1,ARHGAP1,ARHGAP11A,ARHGAP26,ARHGAP36,ARHGEF12,ARHGEF26,ARHGEF37,ARHGEF6,ARID2,ARID5B,ARPP19,ARRDC3,ARRDC4,ASB3,ASB4,ASB7,ATAD2B,ATF1,ATG14,ATG5,ATP7A,ATRN,A…
GO:BP	regulation of cellular process	GO:0050794	8.21907e-96	AAK1,ABCA1,ABL1,ACVR1,ACVR2A,ACVR2B,ADAM9,ADAMTS3,ADARB1,ADCY1,ADCY6,ADCY9,ADIPOR2,ADRA2A,ADRB1,AFAP1L2,AFF1,AFF2,AFF3,AGBL4,AIDA,AMOT,AMOTL1,ANK2,ANK3,ANKRA2,ANO1,ANTXR1,ANXA7,AP1AR,AP1G1,APC,API5,APLNR,ARC,ARF4,ARFGEF1,ARFGEF2,ARFIP1,ARHGAP1,ARHGAP11A,ARHGAP26,ARHGAP36,ARHGEF12,ARHGEF26,ARHGEF37,ARHGEF6,ARID2,ARID5B,ARPP19,ARRDC3,ARRDC4,ASB3,ASB4,ASB7,ATAD2B,ATF1,ATG14,ATG5,ATRX,ATXN1,ATXN1L,AV…
GO:BP	metabolic process	GO:0008152	1.03172e-81	AACS,AAK1,AARS2,ABCA1,ABCD3,ABL1,ACADSB,ACBD5,ACOX3,ACVR1,ACVR2A,ACVR2B,ADAM11,ADAM9,ADAMTS14,ADAMTS3,ADAMTS5,ADAMTS6,ADAMTS9,ADARB1,ADCY1,ADCY6,ADCY9,ADIPOR2,ADRA2A,ADRB1,ADSS,AFAP1L2,AFF1,AFF2,AFF3,AGBL4,AGPAT5,AIDA,AK2,AK3,ALG2,ALG9,ALPK2,ALPK3,ANTXR1,ANXA7,AP1AR,AP2B1,APC,APLNR,APOLD1,ARC,ARF4,ARFGEF1,ARFGEF2,ARID2,ARID5B,ARIH1,ARIH2,ARPP19,ARRDC3,ARRDC4,ASB3,ASB4,ASB7,ASCC3,ASPHD2,ATAD2B,ATF…
GO:BP	cellular metabolic process	GO:0044237	3.88461e-81	AAK1,AARS2,ABCA1,ABCD3,ABL1,ACBD5,ACOX3,ACVR1,ACVR2A,ACVR2B,ADAM9,ADARB1,ADCY1,ADCY6,ADCY9,ADRA2A,ADSS,AFAP1L2,AFF1,AFF2,AFF3,AGBL4,AGPAT5,AIDA,AK2,AK3,ALG2,ALG9,ALPK2,ALPK3,ANTXR1,ANXA7,AP1AR,AP2B1,APLNR,ARC,ARF4,ARFGEF1,ARFGEF2,ARID2,ARID5B,ARIH1,ARIH2,ARPP19,ARRDC3,ARRDC4,ASB3,ASB4,ASB7,ASCC3,ASPHD2,ATAD2B,ATF1,ATG12,ATG14,ATG2B,ATG5,ATP5F1,ATRX,ATXN1,ATXN1L,AZIN1,B3GALNT2,B3GAT1,B3GNT5,BACE1,…
GO:BP	organic substance metabolic process	GO:0071704	1.11226e-77	AACS,AAK1,AARS2,ABCA1,ABCD3,ABL1,ACOX3,ACVR1,ACVR2A,ACVR2B,ADAM11,ADAM9,ADAMTS14,ADAMTS3,ADAMTS5,ADAMTS6,ADAMTS9,ADARB1,ADCY1,ADCY6,ADCY9,ADRA2A,ADSS,AFAP1L2,AFF1,AFF2,AFF3,AGBL4,AGPAT5,AIDA,AK2,AK3,ALG2,ALG9,ALPK2,ALPK3,ANTXR1,ANXA7,AP1AR,AP2B1,APC,APLNR,APOLD1,ARC,ARF4,ARFGEF1,ARFGEF2,ARID2,ARID5B,ARIH1,ARIH2,ARPP19,ARRDC3,ARRDC4,ASB3,ASB4,ASB7,ASCC3,ASPHD2,ATAD2B,ATF1,ATG12,ATG14,ATG5,ATP5F1,A…
GO:BP	primary metabolic process	GO:0044238	5.0051e-73	AACS,AAK1,AARS2,ABCA1,ABCD3,ABL1,ACOX3,ACVR1,ACVR2A,ACVR2B,ADAM11,ADAM9,ADAMTS14,ADAMTS3,ADAMTS5,ADAMTS6,ADAMTS9,ADARB1,ADCY1,ADCY6,ADCY9,ADRA2A,ADSS,AFAP1L2,AFF1,AFF2,AFF3,AGBL4,AGPAT5,AIDA,AK2,AK3,ALG2,ALG9,ALPK2,ALPK3,ANTXR1,APC,APLNR,APOLD1,ARF4,ARFGEF1,ARID2,ARID5B,ARIH1,ARIH2,ARPP19,ARRDC3,ARRDC4,ASB3,ASB4,ASB7,ASCC3,ASPHD2,ATAD2B,ATF1,ATG12,ATG14,ATG5,ATP5F1,ATRX,ATXN1,ATXN1L,AZIN1,B3GALNT…
GO:BP	cellular macromolecule metabolic process	GO:0044260	1.8661e-71	AAK1,AARS2,ABCA1,ABL1,ACVR1,ACVR2A,ACVR2B,ADAM9,ADARB1,ADCY1,ADRA2A,AFAP1L2,AFF1,AFF2,AFF3,AGBL4,AIDA,ALG2,ALG9,ALPK2,ALPK3,ANTXR1,AP1AR,AP2B1,APLNR,ARC,ARF4,ARFGEF1,ARFGEF2,ARID2,ARID5B,ARIH1,ARIH2,ARPP19,ARRDC3,ARRDC4,ASB3,ASB4,ASB7,ASCC3,ASPHD2,ATAD2B,ATF1,ATG12,ATG14,ATG5,ATRX,ATXN1,ATXN1L,B3GALNT2,B3GAT1,B3GNT5,BACH2,BCAS3,BCCIP,BCL11A,BCL9L,BCLAF1,BCOR,BEND3,BMP7,BMPER,BMPR2,BRAP,BRD1,BRE,B…
GO:BP	macromolecule metabolic process	GO:0043170	2.07943e-70	AAK1,AARS2,ABCA1,ABL1,ACVR1,ACVR2A,ACVR2B,ADAM11,ADAM9,ADAMTS14,ADAMTS3,ADAMTS5,ADAMTS6,ADAMTS9,ADARB1,ADCY1,ADRA2A,AFAP1L2,AFF1,AFF2,AFF3,AGBL4,AIDA,ALG2,ALG9,ALPK2,ALPK3,ANTXR1,ANXA7,AP1AR,AP2B1,APC,APLNR,APOLD1,ARC,ARF4,ARFGEF1,ARFGEF2,ARID2,ARID5B,ARIH1,ARIH2,ARPP19,ARRDC3,ARRDC4,ASB3,ASB4,ASB7,ASCC3,ASPHD2,ATAD2B,ATF1,ATG12,ATG14,ATG5,ATRX,ATXN1,ATXN1L,AZIN1,B3GALNT2,B3GAT1,B3GNT5,BACE1,BACH…
GO:BP	nitrogen compound metabolic process	GO:0006807	3.06306e-70	AAK1,AARS2,ABCA1,ABL1,ACVR1,ACVR2A,ACVR2B,ADAM11,ADAM9,ADAMTS14,ADAMTS3,ADAMTS5,ADAMTS6,ADAMTS9,ADARB1,ADCY1,ADCY6,ADCY9,ADRA2A,ADSS,AFAP1L2,AFF1,AFF2,AFF3,AGBL4,AIDA,AK2,AK3,ALG2,ALG9,ALPK2,ALPK3,ANTXR1,APC,APLNR,APOLD1,ARF4,ARFGEF1,ARID2,ARID5B,ARIH1,ARIH2,ARPP19,ARRDC3,ARRDC4,ASB3,ASB4,ASB7,ASCC3,ASPHD2,ATAD2B,ATF1,ATG12,ATG14,ATG5,ATP5F1,ATRX,ATXN1,ATXN1L,AZIN1,B3GALNT2,B3GAT1,B3GNT5,BACE1,BA…
GO:BP	regulation of metabolic process	GO:0019222	2.00587e-60	ABL1,ACVR1,ACVR2A,ACVR2B,ADAM9,ADAMTS5,ADARB1,ADCY1,ADIPOR2,ADRA2A,ADRB1,AFAP1L2,AFF1,AFF2,AFF3,AGBL4,AIDA,ANTXR1,ANXA7,AP1AR,APC,APLNR,ARC,ARF4,ARFGEF1,ARID2,ARID5B,ARPP19,ARRDC3,ARRDC4,ATAD2B,ATF1,ATG14,ATG5,ATP7A,ATRX,ATXN1,ATXN1L,AZIN1,BACH2,BCAS3,BCCIP,BCL11A,BCL9L,BCLAF1,BCOR,BEND3,BMP7,BMPER,BMPR2,BRE,BRWD1,C9ORF72,CALCR,CAMK2N1,CAMK4,CAST,CBFA2T2,CBFB,CBLB,CBX1,CBX7,CCL20,CCND2,CCNE2,CCNJ…
GO:BP	localization	GO:0051179	7.55853e-60	AAK1,ABCA1,ABCA3,ABCA8,ABCC10,ABCC4,ABCD3,ABL1,ACVR1,ACVR2B,ADAM9,ADARB1,ADCY1,ADCY6,ADRA2A,AKAP10,AKAP11,AMOT,AMOTL1,ANK3,ANKRD50,ANKS4B,ANO1,ANO3,ANO5,ANTXR1,AP1AR,AP1G1,AP2B1,AP4E1,APC,APLNR,APOLD1,AQP4,AQP9,ARC,ARF4,ARFGEF2,ARFIP1,ARFIP2,ARID2,ARL4A,ARL8A,ARMC1,ARRDC4,ATG14,ATG5,ATP10A,ATP10D,ATP1B3,ATP2B2,ATP2C1,ATP5F1,ATP6V0A2,ATP6V1B2,ATP6V1C1,ATP6V1C2,ATP7A,ATP8A1,ATP8B1,ATRX,AVL9,AZIN1,B…
GO:BP	positive regulation of biological process	GO:0048518	2.62009e-56	AAK1,ABCA1,ABL1,ACVR1,ACVR2A,ACVR2B,ADAM9,ADAMTS3,ADARB1,ADCY1,ADIPOR2,ADRA2A,ADRB1,AFAP1L2,AMOT,AMOTL1,ANO1,ANTXR1,AP1AR,AP1G1,APC,APLNR,ARC,ARF4,ARFGEF1,ARFGEF2,ARID5B,ARPP19,ARRDC3,ARRDC4,ASB4,ATAD2B,ATF1,ATG14,ATG5,ATP7A,ATRX,ATXN1L,AZIN1,BAIAP2,BCAS3,BCL9L,BCLAF1,BEND3,BMP7,BMPER,BMPR2,BNIP3L,BRE,C9ORF72,CACNA2D2,CACNB2,CADM1,CALB1,CAMK2N1,CAMK4,CAPN7,CBFA2T2,CBFB,CCL20,CCND2,CCNK,CCNT2,CCP1…
GO:BP	regulation of cellular metabolic process	GO:0031323	4.27523e-55	ABL1,ACVR1,ACVR2A,ACVR2B,ADAM9,ADARB1,ADCY1,ADRA2A,AFAP1L2,AFF1,AFF2,AFF3,AGBL4,AIDA,ANTXR1,AP1AR,APLNR,ARC,ARF4,ARFGEF1,ARID2,ARID5B,ARPP19,ARRDC3,ARRDC4,ATAD2B,ATF1,ATG14,ATG5,ATRX,ATXN1,ATXN1L,BACH2,BCAS3,BCCIP,BCL11A,BCL9L,BCLAF1,BCOR,BEND3,BMP7,BMPER,BMPR2,BRE,BRWD1,C9ORF72,CALCR,CAMK2N1,CAMK4,CAST,CBFA2T2,CBFB,CBLB,CBX1,CBX7,CCL20,CCND2,CCNE2,CCNJ,CCNJL,CCNK,CCNL1,CCNT2,CD47,CDC7,CDK1,CDK12…
GO:BP	cellular protein modification process	GO:0006464	9.97017e-54	AAK1,ABCA1,ABL1,ACVR1,ACVR2A,ACVR2B,ADAM9,ADARB1,ADRA2A,AIDA,ALG2,ALPK2,ALPK3,APLNR,ARF4,ARFGEF1,ARIH1,ARIH2,ARPP19,ARRDC3,ARRDC4,ASB3,ASB4,ASB7,ASPHD2,ATG12,ATG14,ATG5,ATRX,B3GALNT2,B3GAT1,B3GNT5,BCCIP,BCOR,BEND3,BMP7,BMPER,BMPR2,BRAP,BRD1,C1GALT1,C9ORF72,CAB39L,CAMK2A,CAMK2N1,CAMK4,CAMKK2,CBFB,CBLB,CBLL1,CCL20,CCND2,CCNE2,CCNJ,CCNJL,CCNK,CCNL1,CCNT2,CDC27,CDC42BPA,CDC42BPB,CDC7,CDK1,CDK12,CDK14…
GO:BP	protein modification process	GO:0036211	9.97017e-54	AAK1,ABCA1,ABL1,ACVR1,ACVR2A,ACVR2B,ADAM9,ADARB1,ADRA2A,AIDA,ALG2,ALPK2,ALPK3,APLNR,ARF4,ARFGEF1,ARIH1,ARIH2,ARPP19,ARRDC3,ARRDC4,ASB3,ASB4,ASB7,ASPHD2,ATG12,ATG14,ATG5,ATRX,B3GALNT2,B3GAT1,B3GNT5,BCCIP,BCOR,BEND3,BMP7,BMPER,BMPR2,BRAP,BRD1,C1GALT1,C9ORF72,CAB39L,CAMK2A,CAMK2N1,CAMK4,CAMKK2,CBFB,CBLB,CBLL1,CCL20,CCND2,CCNE2,CCNJ,CCNJL,CCNK,CCNL1,CCNT2,CDC27,CDC42BPA,CDC42BPB,CDC7,CDK1,CDK12,CDK14…
GO:BP	macromolecule modification	GO:0043412	3.1403e-53	AAK1,AARS2,ABCA1,ABL1,ACVR1,ACVR2A,ACVR2B,ADAM9,ADARB1,ADRA2A,AIDA,ALG2,ALG9,ALPK2,ALPK3,APLNR,ARF4,ARFGEF1,ARIH1,ARIH2,ARPP19,ARRDC3,ARRDC4,ASB3,ASB4,ASB7,ASCC3,ASPHD2,ATG12,ATG14,ATG5,ATRX,B3GALNT2,B3GAT1,B3GNT5,BCCIP,BCOR,BEND3,BMP7,BMPER,BMPR2,BRAP,BRD1,C1GALT1,C9ORF64,C9ORF72,CAB39L,CAMK2A,CAMK2N1,CAMK4,CAMKK2,CBFB,CBLB,CBLL1,CCL20,CCND2,CCNE2,CCNJ,CCNJL,CCNK,CCNL1,CCNT2,CDC27,CDC42BPA,CDC42…
GO:BP	regulation of macromolecule metabolic process	GO:0060255	7.54149e-53	ABL1,ACVR1,ACVR2A,ACVR2B,ADAM9,ADARB1,ADCY1,ADRA2A,AFAP1L2,AFF1,AFF2,AFF3,AGBL4,AIDA,ANTXR1,ANXA7,AP1AR,APC,APLNR,ARC,ARF4,ARFGEF1,ARID2,ARID5B,ARPP19,ARRDC3,ARRDC4,ATAD2B,ATF1,ATG14,ATG5,ATRX,ATXN1,ATXN1L,AZIN1,BACH2,BCAS3,BCCIP,BCL11A,BCL9L,BCLAF1,BCOR,BEND3,BMP7,BMPER,BMPR2,BRE,BRWD1,C9ORF72,CALCR,CAMK2N1,CAMK4,CAST,CBFA2T2,CBFB,CBLB,CBX1,CBX7,CCL20,CCND2,CCNE2,CCNJ,CCNJL,CCNK,CCNL1,CCNT2,CDC7…
GO:BP	cellular protein metabolic process	GO:0044267	1.12023e-52	AAK1,AARS2,ABCA1,ABL1,ACVR1,ACVR2A,ACVR2B,ADAM9,ADARB1,ADRA2A,AIDA,ALG2,ALPK2,ALPK3,ANTXR1,APLNR,ARF4,ARFGEF1,ARIH1,ARIH2,ARPP19,ARRDC3,ARRDC4,ASB3,ASB4,ASB7,ASPHD2,ATG12,ATG14,ATG5,ATRX,B3GALNT2,B3GAT1,B3GNT5,BCCIP,BCOR,BEND3,BMP7,BMPER,BMPR2,BRAP,BRD1,C1GALT1,C9ORF72,CAB39L,CAMK2A,CAMK2N1,CAMK4,CAMKK2,CAST,CBFB,CBLB,CBLL1,CCL20,CCND2,CCNE2,CCNJ,CCNJL,CCNK,CCNL1,CCNT2,CDC27,CDC42BPA,CDC42BPB,CDC…
GO:BP	organonitrogen compound metabolic process	GO:1901564	5.82265e-52	AAK1,AARS2,ABCA1,ABL1,ACVR1,ACVR2A,ACVR2B,ADAM11,ADAM9,ADAMTS14,ADAMTS3,ADAMTS5,ADAMTS6,ADAMTS9,ADARB1,ADCY1,ADCY6,ADCY9,ADRA2A,ADSS,AGBL4,AIDA,AK2,AK3,ALG2,ALPK2,ALPK3,ANTXR1,APC,APLNR,APOLD1,ARF4,ARFGEF1,ARIH1,ARIH2,ARPP19,ARRDC3,ARRDC4,ASB3,ASB4,ASB7,ASPHD2,ATG12,ATG14,ATG5,ATP5F1,ATRX,AZIN1,B3GALNT2,B3GAT1,B3GNT5,BACE1,BCAT1,BCCIP,BCOR,BEND3,BMP7,BMPER,BMPR2,BPGM,BRAP,BRD1,C1GALT1,C9ORF72,CAB…
GO:BP	protein metabolic process	GO:0019538	1.07776e-51	AAK1,AARS2,ABCA1,ABL1,ACVR1,ACVR2A,ACVR2B,ADAM11,ADAM9,ADAMTS14,ADAMTS3,ADAMTS5,ADAMTS6,ADAMTS9,ADARB1,ADRA2A,AGBL4,AIDA,ALG2,ALPK2,ALPK3,ANTXR1,APC,APLNR,APOLD1,ARF4,ARFGEF1,ARIH1,ARIH2,ARPP19,ARRDC3,ARRDC4,ASB3,ASB4,ASB7,ASPHD2,ATG12,ATG14,ATG5,ATRX,AZIN1,B3GALNT2,B3GAT1,B3GNT5,BACE1,BCCIP,BCOR,BEND3,BMP7,BMPER,BMPR2,BRAP,BRD1,C1GALT1,C9ORF72,CAB39L,CAMK2A,CAMK2N1,CAMK4,CAMKK2,CAPN7,CASP3,CAST,…
GO:BP	response to stimulus	GO:0050896	1.3974e-51	AAK1,ABCA1,ABL1,ACVR1,ACVR2A,ACVR2B,ADAM9,ADAMTS3,ADAMTS5,ADCY1,ADCY6,ADCY9,ADIPOR2,ADRA2A,ADRB1,AFAP1L2,AFF3,AIDA,ALG2,AMOT,AMOTL1,ANK2,ANK3,ANKS4B,ANO1,ANXA7,AP1G1,APC,APLNR,AQP9,ARC,ARFGEF1,ARFGEF2,ARHGAP1,ARHGAP11A,ARHGAP26,ARHGAP36,ARHGEF12,ARHGEF26,ARHGEF37,ARHGEF6,ARRDC3,ASB3,ASB4,ASB7,ASCC3,ATG14,ATG5,ATP6V0A2,ATRX,BAIAP2,BCAS3,BCCIP,BCL9L,BCLAF1,BDKRB2,BMP7,BMPER,BMPR2,BRAP,BRE,C9ORF72,C…
GO:BP	regulation of primary metabolic process	GO:0080090	1.43373e-51	ABL1,ACVR1,ACVR2A,ACVR2B,ADAM9,ADARB1,ADCY1,ADRA2A,AFAP1L2,AFF1,AFF2,AFF3,AGBL4,AIDA,ANTXR1,APC,APLNR,ARF4,ARFGEF1,ARID2,ARID5B,ARPP19,ARRDC3,ARRDC4,ATAD2B,ATF1,ATG14,ATG5,ATRX,ATXN1,ATXN1L,AZIN1,BACH2,BCAS3,BCCIP,BCL11A,BCL9L,BCLAF1,BCOR,BEND3,BMP7,BMPER,BMPR2,BRE,BRWD1,C9ORF72,CALCR,CAMK2N1,CAMK4,CAST,CBFA2T2,CBFB,CBLB,CBX1,CBX7,CCL20,CCND2,CCNE2,CCNJ,CCNJL,CCNK,CCNL1,CCNT2,CDK12,CDON,CELF1,CEN…
GO:BP	developmental process	GO:0032502	2.54771e-51	ABL1,ACVR1,ACVR2A,ACVR2B,ADAM9,ADAMTS6,ADARB1,ADCY1,ADIPOR2,ADRB1,AFF3,AGPAT5,AIDA,ALPK3,AMOT,AMOTL1,ANTXR1,ANXA7,AP1AR,AP1G1,AP2B1,APC,APLNR,ARC,ARF4,ARHGEF26,ARID2,ARID5B,ARRDC3,ASB4,ATG5,ATRN,ATRNL1,ATRX,ATXN1,ATXN10,ATXN1L,B3GNT5,BAIAP2,BCAS3,BCCIP,BCOR,BMP7,BMPER,BMPR2,BNC2,BRWD1,BTBD3,C1GALT1,C9ORF72,CACNA2D2,CALB1,CALCR,CALCRL,CAMK4,CAMSAP1,CASP3,CBFA2T2,CBFB,CBX7,CCDC141,CCM2,CDC42EP3,CDH…
GO:BP	positive regulation of cellular process	GO:0048522	2.64702e-51	AAK1,ABCA1,ABL1,ACVR1,ACVR2A,ACVR2B,ADAM9,ADAMTS3,ADCY1,ADRA2A,AFAP1L2,AMOTL1,ANO1,ANTXR1,AP1AR,AP1G1,APC,APLNR,ARC,ARF4,ARFGEF1,ARID5B,ARPP19,ARRDC3,ARRDC4,ASB4,ATAD2B,ATF1,ATG14,ATG5,ATRX,ATXN1L,BAIAP2,BCAS3,BCL9L,BCLAF1,BMP7,BMPER,BMPR2,BNIP3L,BRE,C9ORF72,CACNB2,CADM1,CALB1,CAMK4,CAPN7,CBFA2T2,CBFB,CCL20,CCND2,CCNK,CCNT2,CCP110,CD274,CD2AP,CD47,CDC42EP3,CDC7,CDK1,CDON,CHURC1,CLOCK,CLRN1,CNOT6,…
GO:BP	multicellular organismal process	GO:0032501	7.64659e-50	ABCA1,ABL1,ACVR1,ACVR2A,ACVR2B,ADAM9,ADAMTS3,ADAMTS5,ADAMTS6,ADARB1,ADCY1,ADCY6,ADIPOR2,ADRA2A,ADRB1,AFAP1L2,AFF3,AGPAT5,AIDA,ALPK3,AMOT,AMOTL1,ANTXR1,AP2B1,APC,APLNR,ARC,ARF4,ARFGEF2,ARID2,ARID5B,ARRDC3,ASB4,ATG5,ATRN,ATRNL1,ATRX,ATXN1,ATXN10,ATXN1L,B3GNT5,BAIAP2,BCAS3,BCOR,BDKRB2,BMP7,BMPER,BMPR2,BNC2,BTBD3,C1GALT1,C9ORF72,CACNA2D2,CACNB2,CADM1,CALB1,CALCR,CALCRL,CALD1,CAMK4,CAMSAP1,CAPN7,CASP3…
GO:BP	regulation of nitrogen compound metabolic process	GO:0051171	2.94172e-49	ABL1,ACVR1,ACVR2A,ACVR2B,ADAM9,ADARB1,ADCY1,ADRA2A,AFAP1L2,AFF1,AFF2,AFF3,AGBL4,AIDA,ANTXR1,APC,APLNR,ARF4,ARFGEF1,ARID2,ARID5B,ARPP19,ARRDC3,ARRDC4,ATAD2B,ATF1,ATG14,ATG5,ATRX,ATXN1,ATXN1L,AZIN1,BACH2,BCAS3,BCCIP,BCL11A,BCL9L,BCLAF1,BCOR,BEND3,BMP7,BMPER,BMPR2,BRE,BRWD1,C9ORF72,CALCR,CAMK2N1,CAMK4,CAST,CBFA2T2,CBFB,CBLB,CBX1,CBX7,CCL20,CCND2,CCNE2,CCNJ,CCNJL,CCNK,CCNL1,CCNT2,CD47,CDK12,CDON,CELF…
GO:BP	cellular response to stimulus	GO:0051716	1.05518e-47	AAK1,ABCA1,ABL1,ACVR1,ACVR2A,ACVR2B,ADAM9,ADAMTS3,ADCY1,ADCY6,ADCY9,ADIPOR2,ADRA2A,ADRB1,AFAP1L2,AIDA,AMOT,AMOTL1,ANK2,ANK3,ANKS4B,ANO1,AP1G1,APC,APLNR,AQP9,ARC,ARFGEF1,ARFGEF2,ARHGAP1,ARHGAP11A,ARHGAP26,ARHGAP36,ARHGEF12,ARHGEF26,ARHGEF37,ARHGEF6,ARRDC3,ASB3,ASB4,ASB7,ASCC3,ATG14,ATG5,ATP6V0A2,ATRX,BCAS3,BCCIP,BCL9L,BCLAF1,BDKRB2,BMP7,BMPER,BMPR2,BRAP,BRE,C9ORF72,CAB39L,CALB1,CALCR,CALCRL,CALM1,…
GO:BP	cell communication	GO:0007154	3.59141e-47	AAK1,ABCA1,ABL1,ACVR1,ACVR2A,ACVR2B,ADAM9,ADAMTS3,ADARB1,ADCY1,ADCY6,ADCY9,ADIPOR2,ADRA2A,ADRB1,AFAP1L2,AIDA,AMOT,AMOTL1,ANK2,ANK3,ANO1,APC,APLNR,ARC,ARFGEF1,ARFGEF2,ARHGAP1,ARHGAP11A,ARHGAP26,ARHGAP36,ARHGEF12,ARHGEF26,ARHGEF37,ARHGEF6,ARRDC3,ASB3,ASB4,ASB7,ATG14,ATG5,ATRX,BAIAP2,BCL9L,BCLAF1,BDKRB2,BMP7,BMPER,BMPR2,BRAP,BRE,C9ORF72,CAB39L,CACNA2D2,CACNB2,CALB1,CALCR,CALCRL,CALM1,CAMK2N1,CAMKK2,…
GO:BP	anatomical structure development	GO:0048856	5.87928e-47	ABL1,ACVR1,ACVR2A,ACVR2B,ADAM9,ADAMTS6,ADARB1,ADCY1,ADIPOR2,AFF3,AGPAT5,AIDA,ALPK3,AMOT,AMOTL1,ANTXR1,ANXA7,AP1AR,AP2B1,APC,APLNR,ARC,ARF4,ARHGEF26,ARID2,ARID5B,ARRDC3,ASB4,ATG5,ATRN,ATRNL1,ATRX,ATXN1,ATXN10,ATXN1L,B3GNT5,BAIAP2,BCAS3,BCCIP,BCOR,BMP7,BMPER,BMPR2,BNC2,BRWD1,BTBD3,C1GALT1,C9ORF72,CACNA2D2,CALB1,CALCR,CALCRL,CAMK4,CAMSAP1,CASP3,CBFA2T2,CBFB,CBX7,CCDC141,CCM2,CDC42EP3,CDH11,CDK1,CDON…
GO:BP	transport	GO:0006810	1.20403e-46	AAK1,ABCA1,ABCA3,ABCA8,ABCC10,ABCC4,ABCD3,ABL1,ACVR2B,ADAM9,ADCY1,ADCY6,ADRA2A,ANK3,ANKRD50,ANO1,ANO3,ANO5,ANTXR1,AP1AR,AP1G1,AP2B1,AP4E1,APLNR,APOLD1,AQP4,AQP9,ARC,ARF4,ARFGEF2,ARFIP1,ARFIP2,ARL4A,ARL8A,ARMC1,ARRDC4,ATG14,ATG5,ATP10A,ATP10D,ATP1B3,ATP2B2,ATP2C1,ATP5F1,ATP6V0A2,ATP6V1B2,ATP6V1C1,ATP6V1C2,ATP7A,ATP8A1,ATP8B1,AZIN1,BCAS3,BEST4,BET1L,BMP7,C9ORF72,CACHD1,CACNA1C,CACNA2D2,CACNB2,CADM1…
GO:BP	signaling	GO:0023052	1.52742e-46	AAK1,ABCA1,ABL1,ACVR1,ACVR2A,ACVR2B,ADAM9,ADAMTS3,ADARB1,ADCY1,ADCY6,ADCY9,ADIPOR2,ADRA2A,ADRB1,AFAP1L2,AIDA,AMOT,AMOTL1,ANK2,ANK3,ANO1,AP1AR,APC,APLNR,ARC,ARFGEF1,ARFGEF2,ARHGAP1,ARHGAP11A,ARHGAP26,ARHGAP36,ARHGEF12,ARHGEF26,ARHGEF37,ARHGEF6,ARRDC3,ASB3,ASB4,ASB7,ATRX,BAIAP2,BCL9L,BCLAF1,BDKRB2,BMP7,BMPER,BMPR2,BRAP,BRE,C9ORF72,CAB39L,CACNA2D2,CACNB2,CALB1,CALCR,CALCRL,CALM1,CAMK2N1,CAMKK2,CBFA2…
GO:BP	multicellular organism development	GO:0007275	2.22165e-46	ABL1,ACVR1,ACVR2A,ACVR2B,ADAM9,ADAMTS6,ADARB1,ADCY1,ADIPOR2,AFF3,AGPAT5,AIDA,ALPK3,AMOT,AMOTL1,ANTXR1,AP2B1,APC,APLNR,ARC,ARF4,ARID2,ARID5B,ARRDC3,ASB4,ATG5,ATRN,ATRNL1,ATRX,ATXN1,ATXN10,ATXN1L,B3GNT5,BAIAP2,BCAS3,BCOR,BMP7,BMPER,BMPR2,BNC2,BTBD3,C1GALT1,C9ORF72,CALB1,CALCR,CALCRL,CAMK4,CAMSAP1,CASP3,CBFA2T2,CBFB,CBX7,CCDC141,CCM2,CDH11,CDON,CENPF,CFDP1,CHN1,CHURC1,CLMP,CLOCK,CLRN1,COL12A1,COL13A…
GO:BP	establishment of localization	GO:0051234	2.19968e-45	AAK1,ABCA1,ABCA3,ABCA8,ABCC10,ABCC4,ABCD3,ABL1,ACVR2B,ADAM9,ADCY1,ADCY6,ADRA2A,ANK3,ANKRD50,ANO1,ANO3,ANO5,ANTXR1,AP1AR,AP1G1,AP2B1,AP4E1,APLNR,APOLD1,AQP4,AQP9,ARC,ARF4,ARFGEF2,ARFIP1,ARFIP2,ARL4A,ARL8A,ARMC1,ARRDC4,ATG14,ATG5,ATP10A,ATP10D,ATP1B3,ATP2B2,ATP2C1,ATP5F1,ATP6V0A2,ATP6V1B2,ATP6V1C1,ATP6V1C2,ATP7A,ATP8A1,ATP8B1,AZIN1,BCAS3,BCCIP,BEST4,BET1L,BMP7,C9ORF72,CACHD1,CACNA1C,CACNA2D2,CACNB2…
GO:BP	system development	GO:0048731	1.10537e-39	ABL1,ACVR1,ACVR2A,ACVR2B,ADAM9,ADAMTS6,ADARB1,ADCY1,ADIPOR2,AGPAT5,ALPK3,AMOT,AMOTL1,ANTXR1,AP2B1,APLNR,ARF4,ARID2,ARID5B,ARRDC3,ASB4,ATG5,ATRN,ATRNL1,ATRX,ATXN1,ATXN10,ATXN1L,B3GNT5,BAIAP2,BCOR,BMP7,BMPER,BMPR2,BNC2,BTBD3,C1GALT1,C9ORF72,CALB1,CALCR,CALCRL,CAMK4,CAMSAP1,CASP3,CBFA2T2,CBFB,CBX7,CCDC141,CCM2,CDH11,CDON,CENPF,CHN1,CLMP,CLOCK,CLRN1,COL12A1,COL13A1,COL25A1,COL4A3BP,CPE,CREB1,CREB3L2,…
GO:BP	regulation of biological quality	GO:0065008	1.59456e-37	AAK1,AARS2,ABCA1,ABL1,ACOX3,ACVR2A,ACVR2B,ADAMTS5,ADCY1,ADCY6,ADIPOR2,ADRA2A,ADRB1,ANK3,ANO1,ANO3,ANXA7,AP1AR,AP2B1,APLNR,ARC,ARF4,ARFGEF1,ARID2,ARRDC3,ATG5,ATP10A,ATP10D,ATP1B3,ATP2B2,ATP6V0A2,ATP7A,ATP8A1,ATP8B1,ATRX,BAIAP2,BDKRB2,BMP7,BMPR2,BRWD1,CACNB2,CALB1,CALCR,CASP3,CCNE2,CD47,CDC37L1,CDC42EP3,CFDP1,CHMP2B,CLOCK,CLRN1,CNOT6L,COL4A3BP,CPE,CPLX2,CREB1,CRKL,CUL3,CXORF21,CYLD,CYP46A1,DAGLA,DD…
GO:BP	positive regulation of metabolic process	GO:0009893	4.93086e-37	ABL1,ACVR1,ACVR2A,ACVR2B,ADAM9,ADIPOR2,ADRA2A,ADRB1,AFAP1L2,ANTXR1,APC,APLNR,ARF4,ARFGEF1,ARID5B,ARPP19,ARRDC3,ARRDC4,ATAD2B,ATF1,ATG14,ATG5,ATP7A,ATRX,BCAS3,BCL9L,BCLAF1,BEND3,BMP7,BMPER,BMPR2,BRE,C9ORF72,CAMK2N1,CAMK4,CBFB,CCL20,CCNK,CCNT2,CDC7,CDK1,CDON,CHURC1,CLOCK,CNOT6,CNOT6L,CREB1,CREB3L2,CRKL,CSRNP2,CSRNP3,CTIF,CUL3,CUL4B,DBF4,DCUN1D1,DCUN1D3,DCUN1D4,DDAH1,DGKQ,DLL4,DNAJB2,DSCAM,DSCC1,DST…
GO:BP	negative regulation of biological process	GO:0048519	9.29515e-35	ABL1,ACVR1,ACVR2B,ADAMTS5,ADARB1,ADRA2A,ADRB1,AGBL4,AIDA,AMOT,ANTXR1,ANXA7,AP1AR,APC,API5,APLNR,ARC,ARF4,ARFGEF1,ARID2,ARPP19,ARRDC3,ATAD2B,ATG14,ATG5,ATRX,ATXN1,ATXN1L,AVEN,AZIN1,BCAS3,BCL11A,BCL9L,BCLAF1,BCOR,BEND3,BMP7,BMPER,BMPR2,BRAP,BRE,BTG1,C9ORF72,CALCR,CAMK2N1,CAMSAP1,CAST,CBFA2T2,CBFB,CBLB,CBX1,CBX7,CCNK,CCP110,CD274,CD2AP,CDK1,CDK12,CENPF,CFDP1,CHFR,CHORDC1,CLOCK,CNOT6,CNOT6L,CPEB1,CPE…
GO:BP	regulation of gene expression	GO:0010468	9.55374e-35	ABL1,ACVR1,ACVR2A,ACVR2B,ADCY1,AFAP1L2,AFF1,AFF2,AFF3,AGBL4,ANXA7,ARF4,ARID2,ARID5B,ATAD2B,ATF1,ATG14,ATRX,ATXN1,ATXN1L,BACH2,BCAS3,BCL11A,BCL9L,BCLAF1,BCOR,BEND3,BMP7,BMPER,BMPR2,BRWD1,CALCR,CAMK2N1,CAMK4,CAST,CBFA2T2,CBFB,CBX1,CBX7,CCNK,CCNL1,CCNT2,CDK12,CDON,CELF1,CENPF,CHD5,CHURC1,CLK4,CLOCK,CNOT6,CNOT6L,CPEB1,CPEB2,CREB1,CREB3L2,CREG1,CRKL,CRTC2,CSRNP2,CSRNP3,CTIF,CUL3,CUX1,CYLD,DCP1A,DGCR8,…
GO:BP	positive regulation of cellular metabolic process	GO:0031325	2.82476e-34	ABL1,ACVR1,ACVR2A,ACVR2B,ADAM9,ADRA2A,AFAP1L2,ANTXR1,APLNR,ARF4,ARFGEF1,ARID5B,ARPP19,ARRDC3,ARRDC4,ATAD2B,ATF1,ATG14,ATG5,ATRX,BCAS3,BCL9L,BCLAF1,BMP7,BMPER,BMPR2,BRE,C9ORF72,CAMK4,CBFB,CCL20,CCNK,CCNT2,CDC7,CDK1,CDON,CHURC1,CLOCK,CNOT6,CNOT6L,CREB1,CREB3L2,CRKL,CSRNP2,CSRNP3,CTIF,CUL3,DBF4,DCUN1D1,DCUN1D3,DCUN1D4,DDAH1,DGKQ,DNAJB2,DSCAM,DSCC1,DSTYK,DYRK2,E2F3,E2F5,E2F8,EDAR,EGF,EIF5A2,ELAVL1,EL…
GO:BP	signal transduction	GO:0007165	7.95256e-34	AAK1,ABCA1,ABL1,ACVR1,ACVR2A,ACVR2B,ADAM9,ADAMTS3,ADCY1,ADCY6,ADCY9,ADIPOR2,ADRA2A,ADRB1,AFAP1L2,AIDA,AMOT,AMOTL1,ANK2,ANK3,APC,APLNR,ARC,ARFGEF1,ARFGEF2,ARHGAP1,ARHGAP11A,ARHGAP26,ARHGAP36,ARHGEF12,ARHGEF26,ARHGEF37,ARHGEF6,ARRDC3,ASB3,ASB4,ASB7,ATRX,BCL9L,BCLAF1,BDKRB2,BMP7,BMPER,BMPR2,BRAP,BRE,C9ORF72,CAB39L,CALCR,CALCRL,CALM1,CAMK2N1,CAMKK2,CBFA2T2,CBLB,CCL20,CD274,CD2AP,CDC42BPA,CDC42BPB,CDC…
GO:BP	cellular localization	GO:0051641	4.20441e-33	ABCA1,ABCD3,ABL1,ADCY1,ADCY6,ADRA2A,AMOT,ANK3,ANKRD50,ANO1,AP1AR,AP1G1,AP2B1,AP4E1,APLNR,ARC,ARF4,ARFIP1,ARFIP2,ARL4A,ARL8A,ATG14,ATG5,ATRX,BCAS3,BCCIP,BET1L,BMP7,CACNB2,CCDC141,CCDC88A,CCNE2,CD2AP,CDK1,CENPF,CHMP2B,CHMP7,CLTC,COL4A3BP,CPE,CPLX2,CREB3L2,CRKL,CUL3,CYLD,DCP1A,DENND1B,DGKQ,DNAJC15,DNM1L,DNM3,DPP10,EFR3A,EGF,EPHA5,ERBB4,ERC2,ERLEC1,ETV5,EXOC6,EZR,FAM109A,FAM126A,FAM155A,FAM91A1,FBXO2…
GO:BP	cellular component organization	GO:0016043	1.2466e-32	AAK1,ABCA1,ABCC4,ABCD3,ABI2,ABL1,ADAM9,ADAMTS14,ADARB1,ADCY1,AIDA,AMOT,AMOTL1,ANK3,ANKRA2,ANKS4B,ANO3,ANTXR1,ANXA7,AP1AR,APC,ARC,ARF4,ARFGEF1,ARFGEF2,ARHGAP26,ARHGEF26,ARID1A,ARID2,ASCC3,ATAD2B,ATG12,ATG14,ATG2B,ATG5,ATL2,ATP10A,ATP10D,ATP8A1,ATP8B1,ATRX,ATXN10,ATXN1L,BAIAP2,BCAS3,BCCIP,BCOR,BEND3,BET1L,BMP7,BMPR2,BRD1,BRE,BRWD1,BTBD3,C9ORF72,CACNA2D2,CACNB2,CAMSAP1,CBFA2T2,CCDC88A,CCM2,CCNE2,CCP…
GO:BP	cellular component organization or biogenesis	GO:0071840	5.76271e-32	AAK1,ABCA1,ABCC4,ABCD3,ABI2,ABL1,ADAM9,ADAMTS14,ADARB1,ADCY1,AIDA,ALG9,AMOT,AMOTL1,ANK3,ANKRA2,ANKS4B,ANO3,ANTXR1,ANXA7,AP1AR,APC,ARC,ARF4,ARFGEF1,ARFGEF2,ARHGAP26,ARHGEF26,ARID1A,ARID2,ARRDC4,ASCC3,ATAD2B,ATG12,ATG14,ATG2B,ATG5,ATL2,ATP10A,ATP10D,ATP8A1,ATP8B1,ATRX,ATXN10,ATXN1L,BAIAP2,BCAS3,BCCIP,BCOR,BEND3,BET1L,BMP7,BMPR2,BRD1,BRE,BRWD1,BTBD3,C9ORF72,CACNA2D2,CACNB2,CAMSAP1,CBFA2T2,CCDC88A,CC…
GO:BP	phosphorus metabolic process	GO:0006793	1.12803e-31	AAK1,ABL1,ACVR1,ACVR2A,ACVR2B,ADAM9,ADARB1,ADCY1,ADCY6,ADCY9,ADRA2A,ADSS,AGPAT5,AIDA,AK2,AK3,ALPK2,ALPK3,APLNR,ARPP19,ATG14,ATP5F1,BCCIP,BMP7,BMPER,BMPR2,BPGM,BRAP,C9ORF72,CAB39L,CAMK2A,CAMK2N1,CAMK4,CAMKK2,CBLB,CCL20,CCND2,CCNE2,CCNJ,CCNJL,CCNK,CCNL1,CCNT2,CDC42BPA,CDC42BPB,CDC7,CDK1,CDK12,CDK14,CDK19,CDON,CDS1,CHKA,CHORDC1,CLK4,COL4A3BP,CPNE3,CREB1,CRKL,CSNK1A1,CSNK1G1,CSRNP2,CSRNP3,CTTNBP2NL,C…
GO:BP	phosphate-containing compound metabolic process	GO:0006796	1.85175e-31	AAK1,ABL1,ACVR1,ACVR2A,ACVR2B,ADAM9,ADARB1,ADCY1,ADCY6,ADCY9,ADRA2A,ADSS,AGPAT5,AIDA,AK2,AK3,ALPK2,ALPK3,APLNR,ARPP19,ATG14,ATP5F1,BCCIP,BMP7,BMPER,BMPR2,BPGM,BRAP,C9ORF72,CAB39L,CAMK2A,CAMK2N1,CAMK4,CAMKK2,CBLB,CCL20,CCND2,CCNE2,CCNJ,CCNJL,CCNK,CCNL1,CCNT2,CDC42BPA,CDC42BPB,CDC7,CDK1,CDK12,CDK14,CDK19,CDON,CDS1,CHKA,CHORDC1,CLK4,COL4A3BP,CPNE3,CREB1,CRKL,CSNK1A1,CSNK1G1,CSRNP2,CSRNP3,CTTNBP2NL,C…
GO:BP	regulation of cellular biosynthetic process	GO:0031326	4.24467e-31	ABL1,ACVR1,ACVR2A,ACVR2B,ADCY1,AFAP1L2,AFF1,AFF2,AFF3,AGBL4,ARF4,ARFGEF1,ARID2,ARID5B,ARPP19,ATAD2B,ATF1,ATRX,ATXN1,ATXN1L,BACH2,BCAS3,BCL11A,BCL9L,BCLAF1,BCOR,BEND3,BMP7,BMPER,BMPR2,BRWD1,CAMK4,CBFA2T2,CBFB,CBX1,CBX7,CCNK,CCNL1,CCNT2,CD47,CDC7,CDK12,CDON,CENPF,CHD5,CHURC1,CLOCK,CNOT6,CNOT6L,CPEB1,CPEB2,CREB1,CREB3L2,CREG1,CRTC2,CSRNP2,CSRNP3,CTIF,CUL3,CUX1,CYLD,DBF4,DDAH1,DGKQ,DLL4,DSCC1,DYRK2,E…
GO:BP	positive regulation of macromolecule metabolic process	GO:0010604	5.33982e-31	ABL1,ACVR1,ACVR2A,ACVR2B,ADAM9,ADRA2A,AFAP1L2,ANTXR1,APC,APLNR,ARF4,ARFGEF1,ARID5B,ARRDC3,ARRDC4,ATAD2B,ATF1,ATG14,ATRX,BCAS3,BCL9L,BCLAF1,BMP7,BMPER,BMPR2,BRE,CAMK2N1,CAMK4,CBFB,CCL20,CCNK,CCNT2,CDC7,CDON,CHURC1,CLOCK,CNOT6,CNOT6L,CREB1,CREB3L2,CRKL,CSRNP2,CSRNP3,CTIF,CUL3,CUL4B,DBF4,DCUN1D1,DCUN1D3,DCUN1D4,DGKQ,DLL4,DNAJB2,DSCC1,DSTYK,DYRK2,E2F3,E2F5,E2F8,EDAR,EGF,EIF5A2,ELAVL1,ELF1,ELK4,EPHA7,…
GO:BP	regulation of biosynthetic process	GO:0009889	6.16404e-31	ABL1,ACVR1,ACVR2A,ACVR2B,ADCY1,AFAP1L2,AFF1,AFF2,AFF3,AGBL4,ARF4,ARFGEF1,ARID2,ARID5B,ARPP19,ATAD2B,ATF1,ATRX,ATXN1,ATXN1L,BACH2,BCAS3,BCL11A,BCL9L,BCLAF1,BCOR,BEND3,BMP7,BMPER,BMPR2,BRWD1,CAMK4,CBFA2T2,CBFB,CBX1,CBX7,CCNK,CCNL1,CCNT2,CD47,CDC7,CDK12,CDON,CENPF,CHD5,CHURC1,CLOCK,CNOT6,CNOT6L,CPEB1,CPEB2,CREB1,CREB3L2,CREG1,CRTC2,CSRNP2,CSRNP3,CTIF,CUL3,CUX1,CYLD,DBF4,DDAH1,DGKQ,DLL4,DSCC1,DYRK2,E…
GO:BP	biosynthetic process	GO:0009058	6.53184e-31	AARS2,ABCA1,ABCD3,ABL1,ACVR1,ACVR2A,ACVR2B,ADAMTS3,ADCY1,ADCY6,ADCY9,ADSS,AFAP1L2,AFF1,AFF2,AFF3,AGBL4,AK2,AK3,ALG2,ARF4,ARFGEF1,ARID2,ARID5B,ARPP19,ATAD2B,ATF1,ATG12,ATG5,ATP5F1,ATRX,ATXN1,ATXN1L,AZIN1,B3GALNT2,B3GAT1,B3GNT5,BACH2,BCAS3,BCAT1,BCL11A,BCL9L,BCLAF1,BCOR,BEND3,BMP7,BMPER,BMPR2,BRWD1,C1GALT1,CAMK4,CBFA2T2,CBFB,CBX1,CBX7,CCNE2,CCNK,CCNL1,CCNT2,CD47,CDC7,CDK12,CDON,CDS1,CENPF,CERS6,CHD…
GO:BP	positive regulation of nitrogen compound metabolic process	GO:0051173	7.1771e-31	ABL1,ACVR1,ACVR2A,ACVR2B,ADAM9,ADRA2A,AFAP1L2,ANTXR1,APC,APLNR,ARF4,ARFGEF1,ARID5B,ARRDC3,ARRDC4,ATAD2B,ATF1,ATG14,ATRX,BCAS3,BCL9L,BCLAF1,BMP7,BMPER,BMPR2,BRE,CAMK4,CBFB,CCL20,CCNK,CCNT2,CDON,CHURC1,CLOCK,CNOT6,CNOT6L,CREB1,CREB3L2,CRKL,CSRNP2,CSRNP3,CTIF,CUL3,CUL4B,DBF4,DCUN1D1,DCUN1D3,DCUN1D4,DDAH1,DGKQ,DNAJB2,DSCC1,DSTYK,E2F3,E2F5,E2F8,EDAR,EGF,EIF5A2,ELAVL1,ELF1,ELK4,EPHA7,ERBB4,ERG,ESRRG,ET…
GO:BP	regulation of RNA metabolic process	GO:0051252	7.43165e-31	ABL1,ACVR1,ACVR2A,ACVR2B,ADCY1,AFAP1L2,AFF1,AFF2,AFF3,AGBL4,ARF4,ARID2,ARID5B,ATAD2B,ATF1,ATRX,ATXN1,ATXN1L,BACH2,BCAS3,BCL11A,BCL9L,BCLAF1,BCOR,BEND3,BMP7,BMPER,BMPR2,BRWD1,CALCR,CAMK4,CBFA2T2,CBFB,CBX1,CBX7,CCNK,CCNL1,CCNT2,CDK12,CDON,CELF1,CENPF,CHD5,CHURC1,CLK4,CLOCK,CNOT6,CNOT6L,CREB1,CREB3L2,CREG1,CRTC2,CSRNP2,CSRNP3,CUL3,CUX1,CYLD,DGKQ,DLL4,E2F3,E2F5,E2F8,EDNRB,EGF,ELAVL1,ELF1,ELK4,ERBB4,E…
GO:BP	negative regulation of cellular process	GO:0048523	2.04479e-30	ABL1,ACVR1,ACVR2B,ADARB1,ADRA2A,AGBL4,AIDA,ANTXR1,AP1AR,APC,API5,APLNR,ARC,ARF4,ARFGEF1,ARID2,ARPP19,ARRDC3,ATAD2B,ATG14,ATG5,ATRX,ATXN1,ATXN1L,AVEN,BCAS3,BCL11A,BCL9L,BCLAF1,BCOR,BEND3,BMP7,BMPER,BMPR2,BRAP,BRE,BTG1,C9ORF72,CAMK2N1,CAMSAP1,CAST,CBFA2T2,CBFB,CBLB,CBX1,CBX7,CCNK,CCP110,CD274,CD2AP,CDK1,CDK12,CENPF,CFDP1,CHFR,CHORDC1,CLOCK,CNOT6L,CPEB1,CPEB2,CREB1,CRKL,CRMP1,CSNK1A1,CSRNP2,CSRNP3,C…
GO:BP	regulation of nucleobase-containing compound metabolic process	GO:0019219	4.91662e-30	ABL1,ACVR1,ACVR2A,ACVR2B,ADCY1,AFAP1L2,AFF1,AFF2,AFF3,AGBL4,ARF4,ARID2,ARID5B,ATAD2B,ATF1,ATRX,ATXN1,ATXN1L,BACH2,BCAS3,BCL11A,BCL9L,BCLAF1,BCOR,BEND3,BMP7,BMPER,BMPR2,BRE,BRWD1,CALCR,CAMK4,CBFA2T2,CBFB,CBX1,CBX7,CCNK,CCNL1,CCNT2,CDK12,CDON,CELF1,CENPF,CHD5,CHURC1,CLK4,CLOCK,CNOT6,CNOT6L,CREB1,CREB3L2,CREG1,CRTC2,CSRNP2,CSRNP3,CUL3,CUX1,CYLD,DEK,DGKQ,DLL4,DSCC1,E2F3,E2F5,E2F8,EDNRB,EGF,ELAVL1,ELF…
GO:BP	cellular macromolecule biosynthetic process	GO:0034645	6.20802e-30	AARS2,ABCA1,ABL1,ACVR1,ACVR2A,ACVR2B,ADCY1,AFAP1L2,AFF1,AFF2,AFF3,AGBL4,ALG2,ARF4,ARFGEF1,ARID2,ARID5B,ATAD2B,ATF1,ATG12,ATG5,ATRX,ATXN1,ATXN1L,B3GALNT2,B3GAT1,B3GNT5,BACH2,BCAS3,BCL11A,BCL9L,BCLAF1,BCOR,BEND3,BMP7,BMPER,BMPR2,BRWD1,C1GALT1,CAMK4,CBFA2T2,CBFB,CBX1,CBX7,CCNE2,CCNK,CCNL1,CCNT2,CDC7,CDK12,CDON,CENPF,CHD5,CHURC1,CLOCK,CNOT6L,CPEB1,CPEB2,CREB1,CREB3L2,CREG1,CRTC2,CSRNP2,CSRNP3,CTIF,CU…
GO:BP	organic substance biosynthetic process	GO:1901576	6.33116e-30	AARS2,ABCA1,ABCD3,ABL1,ACVR1,ACVR2A,ACVR2B,ADCY1,ADCY6,ADCY9,ADSS,AFAP1L2,AFF1,AFF2,AFF3,AGBL4,AK2,AK3,ALG2,ARF4,ARFGEF1,ARID2,ARID5B,ARPP19,ATAD2B,ATF1,ATG12,ATG5,ATP5F1,ATRX,ATXN1,ATXN1L,AZIN1,B3GALNT2,B3GAT1,B3GNT5,BACH2,BCAS3,BCAT1,BCL11A,BCL9L,BCLAF1,BCOR,BEND3,BMP7,BMPER,BMPR2,BRWD1,C1GALT1,CAMK4,CBFA2T2,CBFB,CBX1,CBX7,CCNE2,CCNK,CCNL1,CCNT2,CDC7,CDK12,CDON,CDS1,CENPF,CERS6,CHD5,CHKA,CHST6,…
GO:BP	anatomical structure morphogenesis	GO:0009653	6.37515e-30	ABL1,ACVR1,ACVR2A,ACVR2B,ADAM9,ADARB1,ADCY1,ADIPOR2,AFF3,AMOT,AMOTL1,ANTXR1,ANXA7,AP1AR,APLNR,ARC,ARHGEF26,ARID2,ASB4,ATRN,ATRNL1,ATRX,BAIAP2,BCAS3,BCOR,BMP7,BMPER,BMPR2,BRWD1,BTBD3,C1GALT1,C9ORF72,CALB1,CALCRL,CAMSAP1,CCM2,CDC42EP3,CDH11,CDON,CFDP1,CHN1,CLRN1,COL12A1,COL13A1,COL25A1,COL4A3BP,CPE,CREB1,CRKL,CRMP1,CUL3,DCDC2,DCX,DDHD1,DICER1,DLG5,DLL4,DOCK5,DPYSL2,DPYSL5,DSCAM,E2F5,E2F8,EDAR,EFNA5…
GO:BP	cellular developmental process	GO:0048869	7.53365e-30	ABL1,ACVR1,ACVR2A,ACVR2B,ADAM9,ADARB1,ADCY1,AGPAT5,ALPK3,AMOT,ANTXR1,ANXA7,AP1AR,AP1G1,APC,APLNR,ARC,ARF4,ARHGEF26,ASB4,ATG5,ATRX,ATXN10,BAIAP2,BCCIP,BMP7,BMPR2,BRWD1,BTBD3,C9ORF72,CACNA2D2,CALCR,CAMK4,CAMSAP1,CASP3,CBFA2T2,CBFB,CCM2,CDC42EP3,CDH11,CDK1,CDK12,CDON,CFDP1,CHD5,CHN1,CLOCK,CLRN1,COL12A1,COL25A1,COL4A3BP,CREB1,CREB3L2,CRKL,CRMP1,CSF1,CTSB,CUL3,CYLD,DAGLA,DCDC2,DCX,DLG5,DLL4,DOCK5,DPYS…
GO:BP	macromolecule biosynthetic process	GO:0009059	8.33917e-30	AARS2,ABCA1,ABL1,ACVR1,ACVR2A,ACVR2B,ADCY1,AFAP1L2,AFF1,AFF2,AFF3,AGBL4,ALG2,ARF4,ARFGEF1,ARID2,ARID5B,ATAD2B,ATF1,ATG12,ATG5,ATRX,ATXN1,ATXN1L,B3GALNT2,B3GAT1,B3GNT5,BACH2,BCAS3,BCL11A,BCL9L,BCLAF1,BCOR,BEND3,BMP7,BMPER,BMPR2,BRWD1,C1GALT1,CAMK4,CBFA2T2,CBFB,CBX1,CBX7,CCNE2,CCNK,CCNL1,CCNT2,CDC7,CDK12,CDON,CENPF,CHD5,CHST6,CHURC1,CLOCK,CNOT6,CNOT6L,CPEB1,CPEB2,CREB1,CREB3L2,CREG1,CRTC2,CSRNP2,CS…
GO:BP	regulation of cellular macromolecule biosynthetic process	GO:2000112	8.99457e-30	ABL1,ACVR1,ACVR2A,ACVR2B,ADCY1,AFAP1L2,AFF1,AFF2,AFF3,AGBL4,ARF4,ARFGEF1,ARID2,ARID5B,ATAD2B,ATF1,ATRX,ATXN1,ATXN1L,BACH2,BCAS3,BCL11A,BCL9L,BCLAF1,BCOR,BEND3,BMP7,BMPER,BMPR2,BRWD1,CAMK4,CBFA2T2,CBFB,CBX1,CBX7,CCNK,CCNL1,CCNT2,CDC7,CDK12,CDON,CENPF,CHD5,CHURC1,CLOCK,CNOT6L,CPEB1,CPEB2,CREB1,CREB3L2,CREG1,CRTC2,CSRNP2,CSRNP3,CTIF,CUL3,CUX1,CYLD,DBF4,DGKQ,DLL4,DSCC1,DYRK2,E2F3,E2F5,E2F8,EDNRB,EGF,…
GO:BP	macromolecule localization	GO:0033036	9.07517e-30	AAK1,ABCA1,ABCA3,ABCA8,ABCC4,ABCD3,ABL1,ACVR2B,ADAM9,ADCY6,ADRA2A,AKAP10,AKAP11,AMOT,ANK3,ANKS4B,ANO1,ANO3,AP1AR,AP1G1,AP2B1,AP4E1,APOLD1,ARC,ARF4,ARFIP1,ARFIP2,ARL4A,ARL8A,ARRDC4,ATG5,ATP10A,ATP10D,ATP8A1,ATP8B1,ATRX,BCAS3,BET1L,BMP7,CADM1,CCNE2,CD2AP,CDK1,CENPF,CHMP2B,CHMP7,CLOCK,CLTC,COL4A3BP,CPE,CRKL,CYLD,DCP1A,DHCR24,DLG5,DNAJC15,DNM3,DPP10,EFR3A,EGF,EIF5A2,EPHA5,ERBB4,ERLEC1,ETV5,EZR,FABP4,…
GO:BP	regulation of macromolecule biosynthetic process	GO:0010556	1.16357e-29	ABL1,ACVR1,ACVR2A,ACVR2B,ADCY1,AFAP1L2,AFF1,AFF2,AFF3,AGBL4,ARF4,ARFGEF1,ARID2,ARID5B,ATAD2B,ATF1,ATRX,ATXN1,ATXN1L,BACH2,BCAS3,BCL11A,BCL9L,BCLAF1,BCOR,BEND3,BMP7,BMPER,BMPR2,BRWD1,CAMK4,CBFA2T2,CBFB,CBX1,CBX7,CCNK,CCNL1,CCNT2,CDC7,CDK12,CDON,CENPF,CHD5,CHURC1,CLOCK,CNOT6,CNOT6L,CPEB1,CPEB2,CREB1,CREB3L2,CREG1,CRTC2,CSRNP2,CSRNP3,CTIF,CUL3,CUX1,CYLD,DBF4,DGKQ,DLL4,DSCC1,DYRK2,E2F3,E2F5,E2F8,EDNR…
GO:BP	cellular biosynthetic process	GO:0044249	1.60479e-29	AARS2,ABCA1,ABCD3,ABL1,ACVR1,ACVR2A,ACVR2B,ADCY1,ADCY6,ADCY9,ADSS,AFAP1L2,AFF1,AFF2,AFF3,AGBL4,AK2,AK3,ALG2,ARF4,ARFGEF1,ARID2,ARID5B,ARPP19,ATAD2B,ATF1,ATG12,ATG5,ATP5F1,ATRX,ATXN1,ATXN1L,AZIN1,B3GALNT2,B3GAT1,B3GNT5,BACH2,BCAS3,BCAT1,BCL11A,BCL9L,BCLAF1,BCOR,BEND3,BMP7,BMPER,BMPR2,BRWD1,C1GALT1,CAMK4,CBFA2T2,CBFB,CBX1,CBX7,CCNE2,CCNK,CCNL1,CCNT2,CD47,CDC7,CDK12,CDON,CDS1,CENPF,CERS6,CHD5,CHKA,C…
GO:BP	intracellular signal transduction	GO:0035556	2.0263e-29	ABCA1,ABL1,ADAM9,ADCY1,ADCY6,ADCY9,ADRA2A,ADRB1,AIDA,AMOT,AMOTL1,APLNR,ARFGEF1,ARFGEF2,ARHGAP26,ARHGEF12,ARHGEF26,ARHGEF37,ARHGEF6,ARRDC3,ASB3,ASB4,ASB7,ATRX,BCLAF1,BMP7,BMPER,BRAP,BRE,C9ORF72,CALCR,CALM1,CAMK2N1,CAMKK2,CCL20,CD2AP,CDC42BPA,CDC42BPB,CDC42EP3,CDK12,CDON,CHN1,CRKL,CUL3,CYLD,DCDC2,DCX,DGKD,DGKE,DGKG,DGKQ,DICER1,DLG5,DOCK10,DOCK5,DOCK7,DSTYK,DUSP7,DYRK2,EDAR,EDNRB,EGF,EPHA7,ERBB4,EZR…
GO:BP	cell differentiation	GO:0030154	2.57646e-29	ABL1,ACVR1,ACVR2A,ACVR2B,ADAM9,ADARB1,ADCY1,AGPAT5,ALPK3,AMOT,ANTXR1,ANXA7,AP1AR,AP1G1,APC,APLNR,ARF4,ARHGEF26,ASB4,ATG5,ATRX,ATXN10,BAIAP2,BCCIP,BMP7,BMPR2,BTBD3,C9ORF72,CACNA2D2,CALCR,CAMK4,CAMSAP1,CASP3,CBFA2T2,CBFB,CCM2,CDH11,CDK1,CDK12,CDON,CHD5,CHN1,CLOCK,CLRN1,COL12A1,COL25A1,CREB1,CREB3L2,CRKL,CRMP1,CSF1,CTSB,CYLD,DAGLA,DCDC2,DCX,DLG5,DLL4,DOCK5,DPYSL2,DPYSL5,DSCAM,E2F8,EDNRB,EFNA5,EFNB2,…
GO:BP	gene expression	GO:0010467	6.13077e-29	AARS2,ABL1,ACVR1,ACVR2A,ACVR2B,ADAMTS3,ADARB1,ADCY1,AFAP1L2,AFF1,AFF2,AFF3,AGBL4,ALG9,ANXA7,ARF4,ARID2,ARID5B,ATAD2B,ATF1,ATG14,ATRX,ATXN1,ATXN1L,BACH2,BCAS2,BCAS3,BCL11A,BCL9L,BCLAF1,BCOR,BEND3,BMP7,BMPER,BMPR2,BRWD1,C9ORF64,CALCR,CAMK2N1,CAMK4,CAST,CBFA2T2,CBFB,CBX1,CBX7,CCNK,CCNL1,CCNT2,CDC40,CDK12,CDON,CELF1,CENPF,CHD5,CHURC1,CLK4,CLOCK,CNOT6,CNOT6L,CPD,CPE,CPEB1,CPEB2,CREB1,CREB3L2,CREG1,CRK…
GO:BP	organic substance transport	GO:0071702	2.6452e-28	ABCA1,ABCA3,ABCA8,ABCC4,ABCD3,ABL1,ACVR2B,ADAM9,ADCY6,ADRA2A,ANK3,ANO1,ANO3,AP1G1,AP2B1,AP4E1,APOLD1,AQP9,ARC,ARFIP1,ARFIP2,ARL4A,ARL8A,ARRDC4,ATG5,ATP10A,ATP10D,ATP8A1,ATP8B1,AZIN1,BCAS3,BET1L,BMP7,CADM1,CD2AP,CENPF,CHMP2B,CHMP7,CLOCK,CLTC,COL4A3BP,CPE,DNAJC15,DNM3,EGF,EIF5A2,EPHA5,ERLEC1,EZR,FABP4,FAM91A1,FLVCR1,FLVCR2,FRMD4A,GALR1,GCC2,GCG,GHR,GLTP,GLUD1,GOSR2,GOT2,HMGCR,HNRNPU,IGF1,INHBA,IPO7…
GO:BP	protein localization	GO:0008104	3.59786e-27	AAK1,ABCA1,ABL1,ACVR2B,ADAM9,ADCY6,ADRA2A,AKAP10,AKAP11,AMOT,ANK3,ANKS4B,ANO1,AP1AR,AP1G1,AP2B1,AP4E1,ARC,ARF4,ARFIP1,ARFIP2,ARL4A,ARL8A,ARRDC4,ATG5,ATRX,BCAS3,BET1L,BMP7,CADM1,CCNE2,CD2AP,CDK1,CENPF,CHMP2B,CHMP7,CLOCK,CLTC,CPE,CRKL,CYLD,DCP1A,DHCR24,DLG5,DNAJC15,DNM3,DPP10,EFR3A,EGF,EIF5A2,EPHA5,ERBB4,ERLEC1,ETV5,EZR,FAM126A,FAM91A1,FBN1,FRMD4A,GCC2,GCG,GHR,GLUD1,GOSR2,GRIN2A,HMGCR,HNRNPU,HOOK3,…
GO:BP	regulation of signaling	GO:0023051	1.46318e-26	AAK1,ABCA1,ABL1,ACVR1,ACVR2A,ACVR2B,ADAM9,ADAMTS3,ADCY1,ADCY6,ADRA2A,AFAP1L2,AIDA,AMOT,ANO1,AP1AR,APC,APLNR,ARC,ARFGEF1,ARFGEF2,ARHGAP26,ARHGEF12,ARHGEF26,ARHGEF37,ARHGEF6,ARRDC3,BAIAP2,BCL9L,BCLAF1,BMP7,BMPER,BMPR2,BRAP,C9ORF72,CACNA2D2,CACNB2,CALB1,CAMK2N1,CBFA2T2,CBLB,CCL20,CD2AP,CDH11,CDK12,CDON,CHN1,CLOCK,CNKSR2,CPLX2,CREB1,CRKL,CSNK1A1,CSNK1G1,CUL3,CYLD,CYP46A1,DCDC2,DGKE,DGKQ,DLG5,DLL4,DST…
GO:BP	regulation of transcription, DNA-templated	GO:0006355	1.73197e-26	ABL1,ACVR1,ACVR2A,ACVR2B,ADCY1,AFAP1L2,AFF1,AFF2,AFF3,AGBL4,ARF4,ARID2,ARID5B,ATAD2B,ATF1,ATRX,ATXN1,ATXN1L,BACH2,BCAS3,BCL11A,BCL9L,BCLAF1,BCOR,BEND3,BMP7,BMPER,BMPR2,BRWD1,CAMK4,CBFA2T2,CBFB,CBX1,CBX7,CCNK,CCNL1,CCNT2,CDK12,CDON,CENPF,CHD5,CHURC1,CLOCK,CREB1,CREB3L2,CREG1,CRTC2,CSRNP2,CSRNP3,CUL3,CUX1,CYLD,DGKQ,DLL4,E2F3,E2F5,E2F8,EDNRB,EGF,ELF1,ELK4,ERBB4,ERG,ESR1,ESRRG,ETV5,EYA1,EZR,FABP4,FAM…
GO:BP	regulation of cell communication	GO:0010646	2.3682e-26	AAK1,ABCA1,ABL1,ACVR1,ACVR2A,ACVR2B,ADAM9,ADAMTS3,ADCY1,ADCY6,ADRA2A,AFAP1L2,AIDA,AMOT,ANO1,APC,APLNR,ARC,ARFGEF1,ARFGEF2,ARHGAP26,ARHGEF12,ARHGEF26,ARHGEF37,ARHGEF6,ARRDC3,BAIAP2,BCL9L,BCLAF1,BMP7,BMPER,BMPR2,BRAP,C9ORF72,CACNA2D2,CACNB2,CALB1,CAMK2N1,CBFA2T2,CBLB,CCL20,CD2AP,CDH11,CDK12,CDON,CHN1,CLOCK,CNKSR2,CPLX2,CREB1,CRKL,CSNK1A1,CSNK1G1,CUL3,CYLD,CYP46A1,DCDC2,DGKE,DGKQ,DLG5,DLL4,DSTYK,DUS…
GO:BP	animal organ development	GO:0048513	5.74352e-26	ABL1,ACVR1,ACVR2A,ACVR2B,ADAM9,ADAMTS6,ADARB1,AGPAT5,ALPK3,AP2B1,APLNR,ARID2,ARID5B,ARRDC3,ATG5,ATRN,ATRNL1,ATRX,ATXN1L,B3GNT5,BCOR,BMP7,BMPER,BMPR2,BNC2,BTBD3,C1GALT1,CALB1,CALCR,CAMK4,CASP3,CBFB,CBX7,CCDC141,CCM2,CDON,CENPF,CLOCK,CLRN1,COL12A1,COL13A1,COL4A3BP,CPE,CREB1,CREB3L2,CRKL,CSF1,CUL3,CYLD,DCX,DHCR24,DLG5,DLL4,DPYSL2,DSCAM,E2F5,E2F8,EDAR,EDNRB,EGF,EGFLAM,EPHA5,EPHA7,ERBB4,ERRFI1,ESRP2,E…
GO:BP	regulation of RNA biosynthetic process	GO:2001141	8.05434e-26	ABL1,ACVR1,ACVR2A,ACVR2B,ADCY1,AFAP1L2,AFF1,AFF2,AFF3,AGBL4,ARF4,ARID2,ARID5B,ATAD2B,ATF1,ATRX,ATXN1,ATXN1L,BACH2,BCAS3,BCL11A,BCL9L,BCLAF1,BCOR,BEND3,BMP7,BMPER,BMPR2,BRWD1,CAMK4,CBFA2T2,CBFB,CBX1,CBX7,CCNK,CCNL1,CCNT2,CDK12,CDON,CENPF,CHD5,CHURC1,CLOCK,CNOT6,CREB1,CREB3L2,CREG1,CRTC2,CSRNP2,CSRNP3,CUL3,CUX1,CYLD,DGKQ,DLL4,E2F3,E2F5,E2F8,EDNRB,EGF,ELF1,ELK4,ERBB4,ERG,ESR1,ESRRG,ETV5,EYA1,EZR,FAB…
GO:BP	regulation of nucleic acid-templated transcription	GO:1903506	8.05434e-26	ABL1,ACVR1,ACVR2A,ACVR2B,ADCY1,AFAP1L2,AFF1,AFF2,AFF3,AGBL4,ARF4,ARID2,ARID5B,ATAD2B,ATF1,ATRX,ATXN1,ATXN1L,BACH2,BCAS3,BCL11A,BCL9L,BCLAF1,BCOR,BEND3,BMP7,BMPER,BMPR2,BRWD1,CAMK4,CBFA2T2,CBFB,CBX1,CBX7,CCNK,CCNL1,CCNT2,CDK12,CDON,CENPF,CHD5,CHURC1,CLOCK,CNOT6,CREB1,CREB3L2,CREG1,CRTC2,CSRNP2,CSRNP3,CUL3,CUX1,CYLD,DGKQ,DLL4,E2F3,E2F5,E2F8,EDNRB,EGF,ELF1,ELK4,ERBB4,ERG,ESR1,ESRRG,ETV5,EYA1,EZR,FAB…
GO:BP	establishment of localization in cell	GO:0051649	1.09984e-25	ABCA1,ABCD3,ABL1,ADCY1,ADCY6,ADRA2A,ANKRD50,ANO1,AP1AR,AP1G1,AP2B1,AP4E1,APLNR,ARC,ARFIP1,ARFIP2,ARL4A,ARL8A,ATG14,ATG5,BCAS3,BCCIP,BET1L,CACNB2,CCDC88A,CENPF,CHMP2B,CHMP7,CLTC,COL4A3BP,CPLX2,CREB3L2,CUL3,DENND1B,DGKQ,DNAJC15,DNM3,EPHA5,ERC2,ERLEC1,EZR,FAM109A,FAM155A,FAM91A1,FBXO22,FYCO1,GCC2,GCG,GOSR2,GRIN2A,GRIN3A,HNRNPU,HOOK3,HTT,IPO7,ITSN1,JPH1,KCNC4,KIF13B,KIF1B,KIF3A,KLHL12,KLHL20,KPNA1,KP…
GO:BP	transcription, DNA-templated	GO:0006351	2.393e-25	ABL1,ACVR1,ACVR2A,ACVR2B,ADCY1,AFAP1L2,AFF1,AFF2,AFF3,AGBL4,ARF4,ARID2,ARID5B,ATAD2B,ATF1,ATRX,ATXN1,ATXN1L,BACH2,BCAS3,BCL11A,BCL9L,BCLAF1,BCOR,BEND3,BMP7,BMPER,BMPR2,BRWD1,CAMK4,CBFA2T2,CBFB,CBX1,CBX7,CCNK,CCNL1,CCNT2,CDK12,CDON,CENPF,CHD5,CHURC1,CLOCK,CREB1,CREB3L2,CREG1,CRTC2,CSRNP2,CSRNP3,CUL3,CUX1,CYLD,DGKQ,DLL4,E2F3,E2F5,E2F8,EDNRB,EGF,ELF1,ELK4,ELL,ELL2,ERBB4,ERG,ESR1,ESRRG,ETV5,EYA1,EZR,…
GO:BP	nervous system development	GO:0007399	3.79897e-25	ABL1,ACVR2B,ADARB1,ADCY1,ARF4,ATRN,ATRX,ATXN1,ATXN10,ATXN1L,B3GNT5,BAIAP2,BMP7,BMPR2,BTBD3,C9ORF72,CAMSAP1,CASP3,CBFA2T2,CCDC141,CDH11,CDON,CENPF,CHN1,CLRN1,COL25A1,CREB1,CRKL,CRMP1,DAGLA,DCDC2,DCX,DLG5,DLL4,DPYSL2,DPYSL5,DSCAM,EDNRB,EFNA5,EFNB2,EGF,EGFLAM,ENC1,EPHA5,EPHA7,ERBB4,EYA1,FAM126A,FMR1,FOXO3,FZD1,FZD2,FZD3,GABRA4,GABRB2,GFRA1,GHR,GLDN,GRIN2A,GRIN3A,HOOK3,HOXD9,ID2,IGF1,INHBA,IQGAP1,ITG…
GO:BP	phosphorylation	GO:0016310	5.37744e-25	AAK1,ABL1,ACVR1,ACVR2A,ACVR2B,ADAM9,ADARB1,ADRA2A,AIDA,AK2,AK3,ALPK2,ALPK3,APLNR,ATG14,BCCIP,BMP7,BMPER,BMPR2,BPGM,BRAP,C9ORF72,CAB39L,CAMK2A,CAMK2N1,CAMK4,CAMKK2,CBLB,CCL20,CCND2,CCNE2,CCNJ,CCNJL,CCNK,CCNL1,CCNT2,CDC42BPA,CDC42BPB,CDC7,CDK1,CDK12,CDK14,CDK19,CDON,CHKA,CHORDC1,CLK4,COL4A3BP,CPNE3,CREB1,CRKL,CSNK1A1,CSNK1G1,CYLD,DBF4,DGKD,DGKE,DGKG,DGKQ,DNAJC15,DSCAM,DSTYK,DUSP7,DYRK2,EDAR,EEF2K,E…
GO:BP	regulation of localization	GO:0032879	6.27044e-25	AAK1,ABCA1,ABL1,ACVR1,ADAM9,ADARB1,ADCY1,ADCY6,ADRA2A,AMOT,AMOTL1,ANO1,AP1AR,AP1G1,APLNR,ARC,ARFIP1,ARID2,ATG5,AZIN1,BCAS3,BET1L,BMP7,BMPER,BMPR2,CACNA1C,CACNB2,CADM1,CAPN7,CATSPER2,CCL20,CCNE2,CD2AP,CD47,CDK1,CLOCK,CPLX2,CPNE3,CREB1,CRKL,CTTNBP2NL,CXCL12,CYLD,DGKQ,DLG5,DLL4,DOCK5,DPP10,DSCAM,EGF,EPHA5,ERBB4,ERLEC1,EZR,FMR1,FRMD4A,GALR1,GCC2,GCG,GHR,GLUD1,GRIN3A,HIP1,HMGCR,HNRNPU,HTT,IGF1,INHBA,I…
GO:BP	nucleic acid-templated transcription	GO:0097659	7.26901e-25	ABL1,ACVR1,ACVR2A,ACVR2B,ADCY1,AFAP1L2,AFF1,AFF2,AFF3,AGBL4,ARF4,ARID2,ARID5B,ATAD2B,ATF1,ATRX,ATXN1,ATXN1L,BACH2,BCAS3,BCL11A,BCL9L,BCLAF1,BCOR,BEND3,BMP7,BMPER,BMPR2,BRWD1,CAMK4,CBFA2T2,CBFB,CBX1,CBX7,CCNK,CCNL1,CCNT2,CDK12,CDON,CENPF,CHD5,CHURC1,CLOCK,CNOT6,CREB1,CREB3L2,CREG1,CRTC2,CSRNP2,CSRNP3,CUL3,CUX1,CYLD,DGKQ,DLL4,E2F3,E2F5,E2F8,EDNRB,EGF,ELF1,ELK4,ELL,ELL2,ERBB4,ERG,ESR1,ESRRG,ETV5,EYA…
GO:BP	protein phosphorylation	GO:0006468	7.80349e-25	AAK1,ABL1,ACVR1,ACVR2A,ACVR2B,ADAM9,ADARB1,ADRA2A,AIDA,ALPK2,ALPK3,APLNR,ATG14,BCCIP,BMP7,BMPER,BMPR2,BRAP,C9ORF72,CAB39L,CAMK2A,CAMK2N1,CAMK4,CAMKK2,CBLB,CCL20,CCND2,CCNE2,CCNJ,CCNJL,CCNK,CCNL1,CCNT2,CDC42BPA,CDC42BPB,CDC7,CDK1,CDK12,CDK14,CDK19,CDON,CHORDC1,CLK4,CPNE3,CREB1,CRKL,CSNK1A1,CSNK1G1,CYLD,DBF4,DGKQ,DSTYK,DUSP7,DYRK2,EDAR,EEF2K,EGF,EPHA5,EPHA7,ERBB4,ERRFI1,EZR,FABP4,FMR1,FRK,FXR1,FZD1…
GO:BP	RNA biosynthetic process	GO:0032774	1.10121e-24	ABL1,ACVR1,ACVR2A,ACVR2B,ADCY1,AFAP1L2,AFF1,AFF2,AFF3,AGBL4,ARF4,ARID2,ARID5B,ATAD2B,ATF1,ATRX,ATXN1,ATXN1L,BACH2,BCAS3,BCL11A,BCL9L,BCLAF1,BCOR,BEND3,BMP7,BMPER,BMPR2,BRWD1,CAMK4,CBFA2T2,CBFB,CBX1,CBX7,CCNK,CCNL1,CCNT2,CDK12,CDON,CENPF,CHD5,CHURC1,CLOCK,CNOT6,CREB1,CREB3L2,CREG1,CRTC2,CSRNP2,CSRNP3,CUL3,CUX1,CYLD,DGKQ,DLL4,E2F3,E2F5,E2F8,EDNRB,EGF,ELF1,ELK4,ELL,ELL2,ERBB4,ERG,ESR1,ESRRG,ETV5,EYA…
GO:BP	nitrogen compound transport	GO:0071705	1.40512e-24	ABCA1,ABL1,ACVR2B,ADAM9,ADCY6,ADRA2A,ANK3,ANO1,AP1G1,AP2B1,AP4E1,AQP9,ARC,ARFIP1,ARFIP2,ARL4A,ARL8A,ARRDC4,ATG5,AZIN1,BCAS3,BET1L,CADM1,CD2AP,CENPF,CHMP2B,CHMP7,CLOCK,CLTC,COL4A3BP,CPE,DNAJC15,DNM3,EIF5A2,EPHA5,ERLEC1,EZR,FAM91A1,FLVCR1,FLVCR2,FRMD4A,GCC2,GCG,GHR,GLTP,GLUD1,GOSR2,HMGCR,HNRNPU,IGF1,IPO7,KPNA1,KPNA3,KPNA6,LCA5,LRP2,MACF1,MAPK14,MED1,MON2,MTTP,MYO5A,NAPB,NAPG,NEDD4,NEUROD1,NF1,NOV,N…
GO:BP	tissue development	GO:0009888	2.6234e-24	ABL1,ACVR1,ACVR2A,ACVR2B,ADAM9,ADARB1,ALPK3,ANXA7,ARC,ARHGEF26,ARID2,ARID5B,ARRDC3,ATG5,ATRN,ATRNL1,ATRX,BCCIP,BCOR,BMP7,BMPER,BMPR2,BNC2,CALB1,CASP3,CBFA2T2,CCM2,CDK1,CDON,CENPF,CLOCK,CLRN1,COL12A1,CREB1,CREB3L2,CTSB,CXCL12,DHCR24,DLG5,DLL4,E2F8,EDNRB,EGF,EGFLAM,EPHA7,ERBB4,ERRFI1,ESRP2,ETV5,EYA1,EYA2,EZR,FBXO22,FGF6,FMN1,FNDC3A,FZD1,FZD2,FZD3,GPCPD1,GRSF1,GZF1,HLF,HNRNPU,HOXA11,HOXD9,HS2ST1,ID2…
GO:BP	aromatic compound biosynthetic process	GO:0019438	2.29769e-23	ABL1,ACVR1,ACVR2A,ACVR2B,ADCY1,ADCY6,ADCY9,ADSS,AFAP1L2,AFF1,AFF2,AFF3,AGBL4,AK2,AK3,ARF4,ARID2,ARID5B,ATAD2B,ATF1,ATP5F1,ATRX,ATXN1,ATXN1L,BACH2,BCAS3,BCL11A,BCL9L,BCLAF1,BCOR,BEND3,BMP7,BMPER,BMPR2,BRWD1,CAMK4,CBFA2T2,CBFB,CBX1,CBX7,CCNK,CCNL1,CCNT2,CDK12,CDON,CDS1,CENPF,CHD5,CHURC1,CLOCK,CNOT6,CREB1,CREB3L2,CREG1,CRTC2,CSRNP2,CSRNP3,CUL3,CUX1,CYLD,DGKQ,DLL4,DSCC1,E2F3,E2F5,E2F8,EDNRB,EGF,ELF1,…
GO:BP	nucleobase-containing compound biosynthetic process	GO:0034654	2.34702e-23	ABL1,ACVR1,ACVR2A,ACVR2B,ADCY1,ADCY6,ADCY9,ADSS,AFAP1L2,AFF1,AFF2,AFF3,AGBL4,AK2,AK3,ARF4,ARID2,ARID5B,ATAD2B,ATF1,ATP5F1,ATRX,ATXN1,ATXN1L,BACH2,BCAS3,BCL11A,BCL9L,BCLAF1,BCOR,BEND3,BMP7,BMPER,BMPR2,BRWD1,CAMK4,CBFA2T2,CBFB,CBX1,CBX7,CCNK,CCNL1,CCNT2,CDK12,CDON,CDS1,CENPF,CHD5,CHURC1,CLOCK,CNOT6,CREB1,CREB3L2,CREG1,CRTC2,CSRNP2,CSRNP3,CUL3,CUX1,CYLD,DGKQ,DLL4,DSCC1,E2F3,E2F5,E2F8,EDNRB,EGF,ELF1,…
GO:BP	cellular nitrogen compound biosynthetic process	GO:0044271	3.59116e-23	AARS2,ABL1,ACVR1,ACVR2A,ACVR2B,ADCY1,ADCY6,ADCY9,ADSS,AFAP1L2,AFF1,AFF2,AFF3,AGBL4,AK2,AK3,ARF4,ARID2,ARID5B,ATAD2B,ATF1,ATP5F1,ATRX,ATXN1,ATXN1L,AZIN1,BACH2,BCAS3,BCL11A,BCL9L,BCLAF1,BCOR,BEND3,BMP7,BMPER,BMPR2,BRWD1,CAMK4,CBFA2T2,CBFB,CBX1,CBX7,CCNK,CCNL1,CCNT2,CD47,CDK12,CDON,CDS1,CENPF,CERS6,CHD5,CHURC1,CLOCK,CNOT6,CNOT6L,CPEB1,CPEB2,CREB1,CREB3L2,CREG1,CRTC2,CSRNP2,CSRNP3,CTIF,CUL3,CUX1,CYLD…
GO:BP	RNA metabolic process	GO:0016070	3.99678e-23	AARS2,ABL1,ACVR1,ACVR2A,ACVR2B,ADARB1,ADCY1,AFAP1L2,AFF1,AFF2,AFF3,AGBL4,ALG9,ARF4,ARID2,ARID5B,ATAD2B,ATF1,ATRX,ATXN1,ATXN1L,BACH2,BCAS2,BCAS3,BCL11A,BCL9L,BCLAF1,BCOR,BEND3,BMP7,BMPER,BMPR2,BRWD1,C9ORF64,CALCR,CAMK4,CBFA2T2,CBFB,CBX1,CBX7,CCNK,CCNL1,CCNT2,CDC40,CDK12,CDON,CELF1,CENPF,CHD5,CHURC1,CLK4,CLOCK,CNOT6,CNOT6L,CREB1,CREB3L2,CREG1,CRTC2,CSRNP2,CSRNP3,CUL3,CUX1,CYLD,DCP1A,DDX46,DDX52,DGC…
GO:BP	regulation of molecular function	GO:0065009	4.6002e-23	ABL1,ACVR2A,ACVR2B,ADAM9,ADARB1,ADCY1,ADRA2A,ADRB1,AIDA,AKAP5,AMOT,ANTXR1,ARC,ARF4,ARFGEF1,ARHGAP1,ARHGAP26,ARHGEF12,ARID5B,ARPP19,ARRDC3,ARRDC4,ATG14,ATP1B3,ATP7A,AZIN1,BCAS3,BCCIP,BMP7,C9ORF72,CACNB2,CAMK2N1,CAST,CBLB,CCL20,CCND2,CCNE2,CCNJ,CCNJL,CCNK,CCNL1,CCNT2,CCPG1,CDK12,CDON,CHN1,CHORDC1,CLOCK,CNOT6,CRKL,CRMP1,CRTC2,CSRNP2,CSRNP3,CTSB,CTTNBP2NL,CYLD,DBF4,DCP1A,DCUN1D1,DCUN1D3,DCUN1D4,DGKQ,…
GO:BP	heterocycle biosynthetic process	GO:0018130	6.2645e-23	ABL1,ACVR1,ACVR2A,ACVR2B,ADCY1,ADCY6,ADCY9,ADSS,AFAP1L2,AFF1,AFF2,AFF3,AGBL4,AK2,AK3,ARF4,ARID2,ARID5B,ATAD2B,ATF1,ATP5F1,ATRX,ATXN1,ATXN1L,BACH2,BCAS3,BCL11A,BCL9L,BCLAF1,BCOR,BEND3,BMP7,BMPER,BMPR2,BRWD1,CAMK4,CBFA2T2,CBFB,CBX1,CBX7,CCNK,CCNL1,CCNT2,CDK12,CDON,CDS1,CENPF,CHD5,CHURC1,CLOCK,CNOT6,CREB1,CREB3L2,CREG1,CRTC2,CSRNP2,CSRNP3,CUL3,CUX1,CYLD,DGKQ,DLL4,DSCC1,E2F3,E2F5,E2F8,EDNRB,EGF,ELF1,…
GO:BP	regulation of protein metabolic process	GO:0051246	1.05723e-22	ABL1,ACVR1,ACVR2A,ACVR2B,ADAM9,ADARB1,ADRA2A,AIDA,ANTXR1,APC,APLNR,ARFGEF1,ARPP19,ARRDC3,ARRDC4,ATG14,ATG5,ATRX,AZIN1,BCCIP,BCOR,BMP7,BMPER,BMPR2,C9ORF72,CAMK2N1,CAST,CBLB,CCL20,CCND2,CCNE2,CCNJ,CCNJL,CCNK,CCNL1,CCNT2,CDK12,CDON,CHORDC1,CNOT6L,CPEB1,CPEB2,CRKL,CTIF,CUL3,CUL4B,CYLD,DBF4,DCUN1D1,DCUN1D3,DCUN1D4,DGKQ,DHCR24,DNAJB2,DSTYK,DUSP7,EDAR,EDNRB,EEF2K,EGF,EIF5A2,ELAVL1,EPHA7,ERBB4,ERLEC1,ERR…
GO:BP	regulation of multicellular organismal process	GO:0051239	1.93364e-22	ABCA1,ABL1,ACVR1,ACVR2A,ACVR2B,ADAM9,ADAMTS5,ADIPOR2,ADRA2A,ADRB1,AFAP1L2,AMOT,AMOTL1,APLNR,ARFGEF2,ARRDC3,ASB4,ATG5,ATRN,ATXN1L,BCAS3,BCOR,BMP7,BMPER,BMPR2,CACNA2D2,CACNB2,CADM1,CALCR,CAPN7,CBFA2T2,CBFB,CD2AP,CD47,CDON,CENPF,CHN1,CLOCK,CREB1,CRKL,CRMP1,CSF1,CYLD,DICER1,DLG5,DLL4,DOCK5,DPYSL2,DSCAM,EDNRB,EGF,ELAVL1,ELF1,ENPP4,EPHA7,ERBB4,ERRFI1,ESRRG,ETV5,EYA1,EZR,F11,F3,FABP4,FBN1,FBXO22,FBXO32,…
GO:BP	nucleic acid metabolic process	GO:0090304	3.01177e-22	AARS2,ABL1,ACVR1,ACVR2A,ACVR2B,ADARB1,ADCY1,AFAP1L2,AFF1,AFF2,AFF3,AGBL4,ALG9,ARF4,ARID2,ARID5B,ASCC3,ATAD2B,ATF1,ATRX,ATXN1,ATXN1L,BACH2,BCAS2,BCAS3,BCL11A,BCL9L,BCLAF1,BCOR,BEND3,BMP7,BMPER,BMPR2,BRE,BRWD1,C9ORF64,CALCR,CAMK4,CBFA2T2,CBFB,CBX1,CBX7,CCNE2,CCNK,CCNL1,CCNT2,CDC40,CDC7,CDK12,CDON,CELF1,CENPF,CHD5,CHURC1,CLK4,CLOCK,CNOT6,CNOT6L,CREB1,CREB3L2,CREG1,CRTC2,CSRNP2,CSRNP3,CUL3,CUL4B,CUX1…
GO:BP	cellular nitrogen compound metabolic process	GO:0034641	3.80892e-22	AARS2,ABL1,ACVR1,ACVR2A,ACVR2B,ADARB1,ADCY1,ADCY6,ADCY9,ADSS,AFAP1L2,AFF1,AFF2,AFF3,AGBL4,AK2,AK3,ALG9,ARF4,ARID2,ARID5B,ASCC3,ATAD2B,ATF1,ATP5F1,ATRX,ATXN1,ATXN1L,AZIN1,BACE1,BACH2,BCAS2,BCAS3,BCL11A,BCL9L,BCLAF1,BCOR,BEND3,BMP7,BMPER,BMPR2,BPGM,BRE,BRWD1,C9ORF64,CALCR,CAMK4,CBFA2T2,CBFB,CBX1,CBX7,CCNE2,CCNK,CCNL1,CCNT2,CD47,CDC40,CDC7,CDK12,CDON,CDS1,CELF1,CENPF,CERS6,CHAC2,CHD5,CHURC1,CLK4,CLO…
GO:BP	regulation of transcription by RNA polymerase II	GO:0006357	4.54288e-22	ABL1,ACVR1,ACVR2A,ACVR2B,ARF4,ARID5B,ATAD2B,ATF1,ATRX,ATXN1,ATXN1L,BCAS3,BCL11A,BCL9L,BCOR,BEND3,BMP7,BMPER,BMPR2,BRWD1,CBFA2T2,CBFB,CBX7,CCNK,CCNL1,CCNT2,CDK12,CDON,CHD5,CLOCK,CREB1,CREB3L2,CSRNP2,CSRNP3,CUL3,CUX1,DGKQ,DLL4,E2F3,E2F5,E2F8,EDNRB,ELF1,ELK4,ERG,ESRRG,ETV5,EYA1,EZR,FBN1,FOXJ2,FOXO3,FRK,FZD1,GALR1,GCG,GMEB2,GTF2H5,GZF1,HIF1AN,HLF,HNRNPK,HNRNPU,HOXD9,ID2,IGF1,IKZF1,INHBA,INSIG2,IRF4,I…
GO:BP	cellular aromatic compound metabolic process	GO:0006725	5.3356e-22	AARS2,ABL1,ACVR1,ACVR2A,ACVR2B,ADARB1,ADCY1,ADCY6,ADCY9,ADSS,AFAP1L2,AFF1,AFF2,AFF3,AGBL4,AK2,AK3,ALG9,ARF4,ARID2,ARID5B,ASCC3,ATAD2B,ATF1,ATP5F1,ATRX,ATXN1,ATXN1L,BACH2,BCAS2,BCAS3,BCL11A,BCL9L,BCLAF1,BCOR,BEND3,BMP7,BMPER,BMPR2,BPGM,BRE,BRWD1,C9ORF64,CALCR,CAMK4,CBFA2T2,CBFB,CBX1,CBX7,CCNE2,CCNK,CCNL1,CCNT2,CDC40,CDC7,CDK12,CDON,CDS1,CELF1,CENPF,CHD5,CHURC1,CLK4,CLOCK,CNOT6,CNOT6L,CREB1,CREB3L2…
GO:BP	organic cyclic compound biosynthetic process	GO:1901362	7.09445e-22	ABL1,ACVR1,ACVR2A,ACVR2B,ADCY1,ADCY6,ADCY9,ADSS,AFAP1L2,AFF1,AFF2,AFF3,AGBL4,AK2,AK3,ARF4,ARID2,ARID5B,ATAD2B,ATF1,ATP5F1,ATRX,ATXN1,ATXN1L,BACH2,BCAS3,BCL11A,BCL9L,BCLAF1,BCOR,BEND3,BMP7,BMPER,BMPR2,BRWD1,CAMK4,CBFA2T2,CBFB,CBX1,CBX7,CCNK,CCNL1,CCNT2,CDK12,CDON,CDS1,CENPF,CHD5,CHURC1,CLOCK,CNOT6,CREB1,CREB3L2,CREG1,CRTC2,CSRNP2,CSRNP3,CUL3,CUX1,CYLD,DGKQ,DHCR24,DLL4,DSCC1,E2F3,E2F5,E2F8,EDNRB,EG…
GO:BP	nucleobase-containing compound metabolic process	GO:0006139	8.22955e-22	AARS2,ABL1,ACVR1,ACVR2A,ACVR2B,ADARB1,ADCY1,ADCY6,ADCY9,ADSS,AFAP1L2,AFF1,AFF2,AFF3,AGBL4,AK2,AK3,ALG9,ARF4,ARID2,ARID5B,ASCC3,ATAD2B,ATF1,ATP5F1,ATRX,ATXN1,ATXN1L,BACH2,BCAS2,BCAS3,BCL11A,BCL9L,BCLAF1,BCOR,BEND3,BMP7,BMPER,BMPR2,BPGM,BRE,BRWD1,C9ORF64,CALCR,CAMK4,CBFA2T2,CBFB,CBX1,CBX7,CCNE2,CCNK,CCNL1,CCNT2,CDC40,CDC7,CDK12,CDON,CDS1,CELF1,CENPF,CHD5,CHURC1,CLK4,CLOCK,CNOT6,CNOT6L,CREB1,CREB3L2…
GO:BP	cell development	GO:0048468	1.04778e-21	ABL1,ACVR1,ADARB1,ADCY1,ALPK3,ANTXR1,AP1AR,ARF4,ARHGEF26,ATG5,ATRX,ATXN10,BAIAP2,BMP7,BMPR2,BTBD3,C9ORF72,CACNA2D2,CAMSAP1,CBFA2T2,CBFB,CCM2,CDH11,CDON,CHN1,CLOCK,CLRN1,COL12A1,COL25A1,CREB1,CRKL,CRMP1,DCDC2,DCX,DLG5,DLL4,DOCK5,DPYSL2,DPYSL5,DSCAM,EDNRB,EFNA5,EFNB2,EGFLAM,EPHA5,EPHA7,ERBB4,EYA1,EZR,FBN1,FBXO22,FMR1,FNDC3A,FOXO3,FZD2,FZD3,GABRB2,GHR,GLDN,GRIN3A,HNRNPU,HOOK3,HORMAD1,HOXA11,HOXD9,ID…
GO:BP	regulation of response to stimulus	GO:0048583	1.06666e-21	AAK1,ABCA1,ABL1,ACVR1,ACVR2A,ACVR2B,ADAM9,ADAMTS3,ADCY6,ADRA2A,AFAP1L2,AIDA,AMOT,ANO1,AP1G1,APC,APLNR,ARC,ARFGEF1,ARFGEF2,ARHGAP26,ARHGEF12,ARHGEF26,ARHGEF37,ARHGEF6,ARRDC3,ATG5,BCL9L,BCLAF1,BMP7,BMPER,BMPR2,BRAP,BRE,C9ORF72,CADM1,CAMK2N1,CBFA2T2,CBLB,CCL20,CD2AP,CD47,CDK12,CDON,CHN1,CHORDC1,CLOCK,CNKSR2,CRKL,CSNK1A1,CSNK1G1,CUL3,CXCL12,CYLD,DCDC2,DDAH1,DEK,DGKQ,DLG5,DLL4,DSCAM,DSTYK,DUSP7,EDAR,E…
GO:BP	transcription by RNA polymerase II	GO:0006366	1.75334e-21	ABL1,ACVR1,ACVR2A,ACVR2B,ARF4,ARID5B,ATAD2B,ATF1,ATRX,ATXN1,ATXN1L,BCAS3,BCL11A,BCL9L,BCOR,BEND3,BMP7,BMPER,BMPR2,BRWD1,CBFA2T2,CBFB,CBX7,CCNK,CCNL1,CCNT2,CDK12,CDON,CHD5,CLOCK,CREB1,CREB3L2,CSRNP2,CSRNP3,CUL3,CUX1,DGKQ,DLL4,E2F3,E2F5,E2F8,EDNRB,ELF1,ELK4,ELL,ELL2,ERG,ESRRG,ETV5,EYA1,EZR,FBN1,FOXJ2,FOXO3,FRK,FZD1,GALR1,GCG,GMEB2,GTF2H5,GZF1,HIF1AN,HLF,HNRNPK,HNRNPU,HOXD9,ID2,IGF1,IKZF1,INHBA,INSI…
GO:BP	heterocycle metabolic process	GO:0046483	1.97098e-21	AARS2,ABL1,ACVR1,ACVR2A,ACVR2B,ADARB1,ADCY1,ADCY6,ADCY9,ADSS,AFAP1L2,AFF1,AFF2,AFF3,AGBL4,AK2,AK3,ALG9,ARF4,ARID2,ARID5B,ASCC3,ATAD2B,ATF1,ATP5F1,ATRX,ATXN1,ATXN1L,BACH2,BCAS2,BCAS3,BCL11A,BCL9L,BCLAF1,BCOR,BEND3,BMP7,BMPER,BMPR2,BPGM,BRE,BRWD1,C9ORF64,CALCR,CAMK4,CBFA2T2,CBFB,CBX1,CBX7,CCNE2,CCNK,CCNL1,CCNT2,CDC40,CDC7,CDK12,CDON,CDS1,CELF1,CENPF,CHD5,CHURC1,CLK4,CLOCK,CNOT6,CNOT6L,CREB1,CREB3L2…
GO:BP	tube development	GO:0035295	3.89653e-21	ABL1,ACVR1,ACVR2B,ADIPOR2,AMOT,AMOTL1,APLNR,ARID2,ASB4,ATRX,ATXN1L,BCAS3,BMP7,BMPER,BMPR2,C1GALT1,CALB1,CALCRL,CBFA2T2,CCM2,CLMP,CREB1,CRKL,DICER1,DLG5,DLL4,E2F8,EDAR,EDNRB,EFNB2,EGF,EPHA7,ERRFI1,ESRP2,ETV5,EYA1,F3,FMN1,FZD1,FZD2,FZD3,GZF1,HOXA11,HS2ST1,ID2,ITGA6,ITGB8,JAG1,KDM2B,KIAA1024,KIF3A,KRAS,LEPR,LMX1B,LRP2,MAPK14,MED1,MGA,MIB1,MTDH,NEDD4,NF1,NFIB,NGFR,NKX2-2,NKX2-3,NOV,NRP1,NRP2,NUS1,PAR…
GO:BP	organic cyclic compound metabolic process	GO:1901360	4.68249e-21	AARS2,ABCA1,ABL1,ACVR1,ACVR2A,ACVR2B,ADARB1,ADCY1,ADCY6,ADCY9,ADSS,AFAP1L2,AFF1,AFF2,AFF3,AGBL4,AK2,AK3,ALG9,ARF4,ARID2,ARID5B,ASCC3,ATAD2B,ATF1,ATP5F1,ATRX,ATXN1,ATXN1L,BACH2,BCAS2,BCAS3,BCL11A,BCL9L,BCLAF1,BCOR,BEND3,BMP7,BMPER,BMPR2,BPGM,BRE,BRWD1,C9ORF64,CALCR,CAMK4,CBFA2T2,CBFB,CBX1,CBX7,CCNE2,CCNK,CCNL1,CCNT2,CDC40,CDC7,CDK12,CDON,CDS1,CELF1,CENPF,CHD5,CHURC1,CLK4,CLOCK,CNOT6,CNOT6L,CREB1,C…
GO:BP	amide transport	GO:0042886	8.82956e-21	ABCA1,ABL1,ACVR2B,ADAM9,ADCY6,ADRA2A,ANK3,ANO1,AP1G1,AP2B1,AP4E1,AQP9,ARC,ARFIP1,ARFIP2,ARL4A,ARL8A,ARRDC4,ATG5,BCAS3,BET1L,CADM1,CD2AP,CENPF,CHMP2B,CHMP7,CLOCK,CLTC,COL4A3BP,CPE,DNAJC15,DNM3,EIF5A2,EPHA5,ERLEC1,EZR,FAM91A1,FRMD4A,GCC2,GCG,GHR,GLTP,GLUD1,GOSR2,HMGCR,HNRNPU,IGF1,IPO7,KPNA1,KPNA3,KPNA6,LCA5,LRP2,MACF1,MAPK14,MED1,MON2,MTTP,MYO5A,NAPB,NAPG,NEDD4,NEUROD1,NF1,NOV,NR3C2,NSF,NUP35,NUP54…
GO:BP	positive regulation of cellular biosynthetic process	GO:0031328	1.26024e-20	ACVR1,ACVR2A,AFAP1L2,ARF4,ARFGEF1,ARID5B,ARPP19,ATAD2B,ATF1,ATRX,BCAS3,BCL9L,BCLAF1,BMP7,BMPR2,CAMK4,CBFB,CCNK,CCNT2,CDC7,CDON,CHURC1,CLOCK,CNOT6,CREB1,CREB3L2,CSRNP2,CSRNP3,CTIF,DBF4,DDAH1,DSCC1,DYRK2,E2F3,E2F5,E2F8,EGF,EIF5A2,ELAVL1,ELF1,ELK4,ELOVL5,ERBB4,ERG,ESRRG,ETV5,EYA1,FMR1,FOXJ2,FOXO3,FXR1,FZD1,FZD2,GALR1,GCG,GMEB2,GPBP1,HLF,HNRNPU,HOXA11,HOXD9,ID2,IGF1,IKZF1,INHBA,INSIG2,IRF4,ITGA6,JAG1…
GO:BP	regulation of cellular protein metabolic process	GO:0032268	2.15703e-20	ABL1,ACVR1,ACVR2A,ACVR2B,ADAM9,ADARB1,ADRA2A,AIDA,ANTXR1,APLNR,ARFGEF1,ARPP19,ARRDC3,ARRDC4,ATG14,ATG5,ATRX,BCCIP,BCOR,BMP7,BMPER,BMPR2,C9ORF72,CAMK2N1,CAST,CBLB,CCL20,CCND2,CCNE2,CCNJ,CCNJL,CCNK,CCNL1,CCNT2,CDK12,CDON,CHORDC1,CNOT6L,CPEB1,CPEB2,CRKL,CTIF,CUL3,CYLD,DBF4,DCUN1D1,DCUN1D3,DCUN1D4,DGKQ,DHCR24,DNAJB2,DSTYK,DUSP7,EDAR,EDNRB,EEF2K,EGF,EIF5A2,ELAVL1,EPHA7,ERBB4,ERLEC1,ERRFI1,ETF1,EZR,F3,…
GO:BP	positive regulation of biosynthetic process	GO:0009891	3.56328e-20	ACVR1,ACVR2A,AFAP1L2,ARF4,ARFGEF1,ARID5B,ARPP19,ATAD2B,ATF1,ATRX,BCAS3,BCL9L,BCLAF1,BMP7,BMPR2,CAMK4,CBFB,CCNK,CCNT2,CDC7,CDON,CHURC1,CLOCK,CNOT6,CREB1,CREB3L2,CSRNP2,CSRNP3,CTIF,DBF4,DDAH1,DSCC1,DYRK2,E2F3,E2F5,E2F8,EGF,EIF5A2,ELAVL1,ELF1,ELK4,ELOVL5,ERBB4,ERG,ESRRG,ETV5,EYA1,FMR1,FOXJ2,FOXO3,FXR1,FZD1,FZD2,GALR1,GCG,GMEB2,GPBP1,HLF,HNRNPU,HOXA11,HOXD9,ID2,IGF1,IKZF1,INHBA,INSIG2,IRF4,ITGA6,JAG1…
GO:BP	regulation of developmental process	GO:0050793	4.65162e-20	ABL1,ACVR1,ACVR2A,ACVR2B,ADAM9,ADRB1,AMOT,ANXA7,AP1AR,APC,APLNR,ARC,ASB4,ATRN,ATXN1L,BAIAP2,BCOR,BMP7,BMPER,BMPR2,BRWD1,CACNA2D2,CAMSAP1,CBFA2T2,CBFB,CDC42EP3,CDK12,CDON,CENPF,CFDP1,CHN1,CLOCK,CREB1,CRKL,CRMP1,CSF1,CXCL12,CYLD,DDHD1,DLG5,DLL4,DOCK5,DPYSL2,DSCAM,EDNRB,EGF,ELAVL1,EPHA7,ERBB4,ERMN,ERRFI1,ETV5,EYA1,EZR,F3,FBN1,FBXO22,FLVCR1,FMR1,FNDC5,FZD1,FZD2,FZD3,GHR,HIF1AN,HNRNPU,HOOK3,HOXA11,ID2…
GO:BP	regulation of cellular component organization	GO:0051128	9.16792e-20	AAK1,ABCA1,ABL1,ADAM9,AIDA,ANKRA2,ANTXR1,ANXA7,AP1AR,APC,ARC,ARF4,ARFGEF1,ATAD2B,ATG5,ATRX,BAIAP2,BCAS3,BCOR,BMP7,BMPR2,BRWD1,C9ORF72,CAMSAP1,CBFA2T2,CCDC88A,CCP110,CD2AP,CDC27,CDC42EP3,CFDP1,CHMP2B,CHN1,CHORDC1,CLRN1,CNOT6,CNOT6L,CRKL,CRMP1,CUL3,CYLD,DCDC2,DCUN1D3,DDHD1,DGKQ,DLG5,DNAJC15,DNM1L,DOCK5,DPYSL2,DSCAM,DYNC1LI1,EFNA5,EGF,EIF5A2,EPHA5,EPHA7,ERMN,ETF1,ETV5,EZR,FAM179B,FAP,FBLIM1,FCHSD1,F…
GO:BP	positive regulation of macromolecule biosynthetic process	GO:0010557	9.59495e-20	ACVR1,ACVR2A,AFAP1L2,ARF4,ARFGEF1,ARID5B,ATAD2B,ATF1,ATRX,BCAS3,BCL9L,BCLAF1,BMP7,BMPR2,CAMK4,CBFB,CCNK,CCNT2,CDC7,CDON,CHURC1,CLOCK,CNOT6,CREB1,CREB3L2,CSRNP2,CSRNP3,CTIF,DBF4,DSCC1,DYRK2,E2F3,E2F5,E2F8,EGF,EIF5A2,ELAVL1,ELF1,ELK4,ERBB4,ERG,ESRRG,ETV5,EYA1,FMR1,FOXJ2,FOXO3,FXR1,FZD1,FZD2,GALR1,GCG,GMEB2,GPBP1,HLF,HNRNPU,HOXA11,HOXD9,ID2,IGF1,IKZF1,INHBA,INSIG2,IRF4,ITGA6,JAG1,JMY,KAT2B,KAT7,KDM5…
GO:BP	peptide transport	GO:0015833	9.60785e-20	ABCA1,ABL1,ACVR2B,ADAM9,ADCY6,ADRA2A,ANK3,ANO1,AP1G1,AP2B1,AP4E1,ARC,ARFIP1,ARFIP2,ARL4A,ARL8A,ARRDC4,ATG5,BCAS3,BET1L,CADM1,CD2AP,CENPF,CHMP2B,CHMP7,CLOCK,CLTC,CPE,DNAJC15,DNM3,EIF5A2,EPHA5,ERLEC1,EZR,FAM91A1,FRMD4A,GCC2,GCG,GHR,GLUD1,GOSR2,HMGCR,HNRNPU,IGF1,IPO7,KPNA1,KPNA3,KPNA6,LCA5,MACF1,MAPK14,MED1,MON2,MTTP,MYO5A,NAPB,NAPG,NEDD4,NEUROD1,NF1,NOV,NR3C2,NSF,NUP35,NUP54,OPHN1,PAFAH1B1,PEX13,PE…
GO:BP	protein transport	GO:0015031	1.03014e-19	ABCA1,ABL1,ACVR2B,ADAM9,ADCY6,ADRA2A,ANK3,ANO1,AP1G1,AP2B1,AP4E1,ARC,ARFIP1,ARFIP2,ARL4A,ARL8A,ARRDC4,ATG5,BCAS3,BET1L,CADM1,CD2AP,CENPF,CHMP2B,CHMP7,CLOCK,CLTC,DNAJC15,DNM3,EIF5A2,EPHA5,ERLEC1,EZR,FAM91A1,FRMD4A,GCC2,GCG,GHR,GLUD1,GOSR2,HMGCR,HNRNPU,IGF1,IPO7,KPNA1,KPNA3,KPNA6,LCA5,MACF1,MAPK14,MED1,MON2,MTTP,MYO5A,NAPB,NAPG,NEDD4,NEUROD1,NF1,NOV,NSF,NUP35,NUP54,OPHN1,PAFAH1B1,PEX13,PEX26,PEX5L,…
GO:BP	regulation of catalytic activity	GO:0050790	5.41827e-19	ABL1,ACVR2A,ACVR2B,ADAM9,ADARB1,ADRA2A,ADRB1,AIDA,AKAP5,AMOT,ANTXR1,ARF4,ARFGEF1,ARHGAP1,ARHGAP26,ARHGEF12,ARPP19,ARRDC3,ARRDC4,ATG14,ATP1B3,ATP7A,AZIN1,BCAS3,BCCIP,BMP7,CAMK2N1,CAST,CBLB,CCL20,CCND2,CCNE2,CCNJ,CCNJL,CCNK,CCNL1,CCNT2,CDK12,CHN1,CHORDC1,CRKL,CSRNP2,CSRNP3,CTSB,DBF4,DCP1A,DCUN1D1,DCUN1D3,DCUN1D4,DGKQ,DHCR24,DNAJA2,DNAJB2,DNAJC15,DNAJC9,DOCK5,DSCC1,DSTYK,DUSP7,EGF,ELMOD2,EPHA5,EPHA7…
GO:BP	cellular protein localization	GO:0034613	7.78828e-19	AMOT,ANK3,AP1AR,AP1G1,AP2B1,AP4E1,ARC,ARF4,ARFIP1,ARFIP2,ARL4A,ATRX,BCAS3,BMP7,CCNE2,CD2AP,CDK1,CHMP7,CLTC,CPE,CRKL,CYLD,DCP1A,DNAJC15,DNM3,DPP10,EFR3A,EGF,ERBB4,ERLEC1,ETV5,EZR,FAM126A,FAM91A1,GCC2,GOSR2,GRIN2A,HNRNPU,HOOK3,IPO7,ITGA4,ITSN1,KAT7,KPNA1,KPNA3,KPNA6,LAMP3,LCA5,LDLRAP1,LRP4,LRP6,MACF1,MAGI2,MAPK14,MAU2,MED1,MID1,MYO5A,MZT1,NAPB,NAPG,NECAB2,NEDD4,NF1,NGFR,NRP1,NSF,NUP35,NUP54,OPHN1,O…
GO:BP	positive regulation of gene expression	GO:0010628	9.09418e-19	ACVR1,ACVR2A,AFAP1L2,ARF4,ATAD2B,ATF1,ATRX,BCAS3,BCL9L,BCLAF1,BMP7,BMPR2,CAMK2N1,CAMK4,CBFB,CCNK,CCNT2,CDON,CHURC1,CLOCK,CREB1,CREB3L2,CSRNP2,CSRNP3,CTIF,DGKQ,DLL4,E2F3,E2F5,E2F8,EDAR,EGF,EIF5A2,ELAVL1,ELF1,ELK4,ERBB4,ERG,ESR1,ESRRG,ETV5,EYA1,EZR,FMR1,FOXJ2,FOXO3,FXR1,FZD1,FZD2,GALR1,GCG,GPBP1,HLF,HNRNPU,HOXA11,HOXD9,ID2,IGF1,IKZF1,INHBA,INSIG2,IRF4,ITGA6,ITGB8,JAG1,KAT2B,KAT7,KDM5A,KLF10,KLF13,K…
GO:BP	negative regulation of metabolic process	GO:0009892	1.09131e-18	ABL1,ACVR2B,ADAMTS5,ADARB1,ADRA2A,AGBL4,AIDA,ANXA7,AP1AR,ARPP19,ARRDC3,ATAD2B,ATG14,ATG5,ATRX,ATXN1,ATXN1L,AZIN1,BCL11A,BCLAF1,BCOR,BEND3,BMP7,BMPR2,C9ORF72,CALCR,CAMK2N1,CAST,CBFA2T2,CBFB,CBLB,CBX1,CBX7,CENPF,CHORDC1,CLOCK,CNOT6,CNOT6L,CPEB1,CPEB2,CREB1,CRKL,CSRNP2,CSRNP3,CUL3,CUX1,CYLD,DCP1A,DGCR8,DGKQ,DHCR24,DICER1,DIP2A,DLL4,DNAJC15,DUSP7,E2F3,E2F5,E2F8,EDNRB,ELAVL1,ELK4,ERLEC1,ERRFI1,EZR,FAB…
GO:BP	cellular macromolecule localization	GO:0070727	1.58026e-18	AMOT,ANK3,AP1AR,AP1G1,AP2B1,AP4E1,ARC,ARF4,ARFIP1,ARFIP2,ARL4A,ATRX,BCAS3,BMP7,CCNE2,CD2AP,CDK1,CHMP7,CLTC,CPE,CRKL,CYLD,DCP1A,DNAJC15,DNM3,DPP10,EFR3A,EGF,ERBB4,ERLEC1,ETV5,EZR,FAM126A,FAM91A1,GCC2,GOSR2,GRIN2A,HNRNPU,HOOK3,IPO7,ITGA4,ITSN1,KAT7,KPNA1,KPNA3,KPNA6,LAMP3,LCA5,LDLRAP1,LRP4,LRP6,MACF1,MAGI2,MAPK14,MAU2,MED1,MID1,MYO5A,MZT1,NAPB,NAPG,NECAB2,NEDD4,NF1,NGFR,NRP1,NSF,NUP35,NUP54,OPHN1,O…
GO:BP	positive regulation of RNA metabolic process	GO:0051254	2.17551e-18	ACVR1,ACVR2A,AFAP1L2,ARF4,ARID5B,ATAD2B,ATF1,ATRX,BCAS3,BCL9L,BCLAF1,BMP7,BMPR2,CAMK4,CBFB,CCNK,CCNT2,CDON,CHURC1,CLOCK,CNOT6,CNOT6L,CREB1,CREB3L2,CSRNP2,CSRNP3,E2F3,E2F5,E2F8,EGF,ELF1,ELK4,ERBB4,ERG,ESRRG,ETV5,EYA1,FOXJ2,FOXO3,FZD1,FZD2,GALR1,GCG,GMEB2,GPBP1,GRSF1,HLF,HNRNPU,HOXA11,HOXD9,ID2,IGF1,IKZF1,INHBA,INSIG2,IRF4,ITGA6,JAG1,JMY,KAT2B,KAT7,KDM5A,KLF10,KLF13,KLF6,KPNA6,LHX8,LMX1B,LRP6,MAFG,…
GO:BP	response to chemical	GO:0042221	2.34173e-18	ABCA1,ABL1,ACVR1,ACVR2A,ACVR2B,ADAM9,ADAMTS3,ADCY6,ADIPOR2,ADRA2A,AFF3,ALG2,AMOT,ANO1,ANXA7,AQP9,ATG5,ATP6V0A2,ATRX,BCAS3,BCL9L,BCLAF1,BMP7,BMPER,BMPR2,CALB1,CAT,CCL20,CD274,CD47,CHN1,CLOCK,CNTFR,CPEB2,CPNE3,CREB1,CREB3L2,CRKL,CRMP1,CTSB,CUL3,CXCL12,CYLD,CYP2U1,CYP46A1,DDAH1,DGKD,DGKQ,DLL4,DNAJB2,DPYSL2,DPYSL5,DSCAM,DSTYK,EDEM3,EDNRB,EFNA5,EFNB2,EGFLAM,EPHA5,EPHA7,ERBB4,ERLEC1,ERP44,ESR1,ESRRG,ET…
GO:BP	neurogenesis	GO:0022008	3.23531e-18	ABL1,ADARB1,ADCY1,ARF4,ATXN10,BAIAP2,BMP7,BMPR2,BTBD3,C9ORF72,CAMSAP1,CASP3,CBFA2T2,CDH11,CDON,CHN1,CLRN1,COL25A1,CREB1,CRKL,CRMP1,DAGLA,DCDC2,DCX,DLG5,DLL4,DPYSL2,DPYSL5,DSCAM,EDNRB,EFNA5,EFNB2,EGFLAM,EPHA5,EPHA7,ERBB4,EYA1,FMR1,FZD2,FZD3,GABRB2,GHR,GLDN,GRIN2A,GRIN3A,HOOK3,HOXD9,ID2,IGF1,INHBA,IQGAP1,ITGA6,JAG1,JAG2,KIF13B,KIF3A,KRAS,LEPR,LHX8,LMX1B,LPAR1,LRP2,LRP4,MACF1,MAP3K13,MAP4K4,MAP6,MAP…
GO:BP	establishment of protein localization	GO:0045184	3.32405e-18	ABCA1,ABL1,ACVR2B,ADAM9,ADCY6,ADRA2A,ANK3,ANO1,AP1G1,AP2B1,AP4E1,ARC,ARFIP1,ARFIP2,ARL4A,ARL8A,ARRDC4,ATG5,BCAS3,BET1L,CADM1,CD2AP,CENPF,CHMP2B,CHMP7,CLOCK,CLTC,DNAJC15,DNM3,EIF5A2,EPHA5,ERLEC1,EZR,FAM91A1,FRMD4A,GCC2,GCG,GHR,GLUD1,GOSR2,HMGCR,HNRNPU,IGF1,IPO7,KPNA1,KPNA3,KPNA6,LAMP3,LCA5,MACF1,MAPK14,MED1,MON2,MTTP,MYO5A,NAPB,NAPG,NEDD4,NEUROD1,NF1,NOV,NSF,NUP35,NUP54,OPHN1,PAFAH1B1,PEX13,PEX26,…
GO:BP	vesicle-mediated transport	GO:0016192	1.16968e-17	AAK1,ABCA1,ABL1,ADCY1,ANK3,ANKRD50,AP1AR,AP1G1,AP2B1,AP4E1,ARC,ARF4,ARFGEF2,ARL4A,ATG14,ATG5,BET1L,C9ORF72,CACNB2,CD47,CHMP2B,CHMP7,CLTC,CPLX2,CREB3L2,CUL3,CUX1,DENND1B,DGKQ,DNM3,EGF,EPN2,ERC2,EXOC6,EZR,FAM109A,FAM91A1,FMR1,GCC2,GOSR2,GRIN3A,HIP1,HOOK3,HSPA13,HTT,ITSN1,KIF1B,KLHL12,KLHL20,LDLRAP1,LEPR,LMAN1,LRP2,LRP6,LRRTM2,MACF1,MGRN1,MIB1,MICAL3,MYD88,MYO5A,MYO6,NAPB,NECAB2,NECAP1,NEDD4,NLGN4X,…
GO:BP	regulation of signal transduction	GO:0009966	1.29023e-17	AAK1,ABCA1,ABL1,ACVR1,ACVR2A,ACVR2B,ADAM9,ADAMTS3,ADRA2A,AFAP1L2,AIDA,AMOT,APC,APLNR,ARC,ARFGEF1,ARFGEF2,ARHGAP26,ARHGEF12,ARHGEF26,ARHGEF37,ARHGEF6,ARRDC3,BCL9L,BCLAF1,BMP7,BMPER,BMPR2,BRAP,C9ORF72,CAMK2N1,CBFA2T2,CBLB,CCL20,CD2AP,CDK12,CDON,CHN1,CLOCK,CNKSR2,CRKL,CSNK1A1,CSNK1G1,CUL3,CYLD,DCDC2,DGKQ,DLG5,DLL4,DSTYK,DUSP7,EDAR,EGF,ELF1,EPHA7,ERBB4,ERRFI1,EYA1,EYA2,EYA4,EZR,F3,FAM105B,FBN1,FBXL17…
GO:BP	positive regulation of RNA biosynthetic process	GO:1902680	1.33698e-17	ACVR1,ACVR2A,AFAP1L2,ARF4,ARID5B,ATAD2B,ATF1,ATRX,BCAS3,BCL9L,BCLAF1,BMP7,BMPR2,CAMK4,CBFB,CCNK,CCNT2,CDON,CHURC1,CLOCK,CNOT6,CREB1,CREB3L2,CSRNP2,CSRNP3,E2F3,E2F5,E2F8,EGF,ELF1,ELK4,ERBB4,ERG,ESRRG,ETV5,EYA1,FOXJ2,FOXO3,FZD1,FZD2,GALR1,GCG,GMEB2,GPBP1,HLF,HNRNPU,HOXA11,HOXD9,ID2,IGF1,IKZF1,INHBA,INSIG2,IRF4,ITGA6,JAG1,JMY,KAT2B,KAT7,KDM5A,KLF10,KLF13,KLF6,KPNA6,LHX8,LMX1B,LRP6,MAFG,MAP2K3,MAP3K1…
GO:BP	positive regulation of nucleic acid-templated transcription	GO:1903508	1.33698e-17	ACVR1,ACVR2A,AFAP1L2,ARF4,ARID5B,ATAD2B,ATF1,ATRX,BCAS3,BCL9L,BCLAF1,BMP7,BMPR2,CAMK4,CBFB,CCNK,CCNT2,CDON,CHURC1,CLOCK,CNOT6,CREB1,CREB3L2,CSRNP2,CSRNP3,E2F3,E2F5,E2F8,EGF,ELF1,ELK4,ERBB4,ERG,ESRRG,ETV5,EYA1,FOXJ2,FOXO3,FZD1,FZD2,GALR1,GCG,GMEB2,GPBP1,HLF,HNRNPU,HOXA11,HOXD9,ID2,IGF1,IKZF1,INHBA,INSIG2,IRF4,ITGA6,JAG1,JMY,KAT2B,KAT7,KDM5A,KLF10,KLF13,KLF6,KPNA6,LHX8,LMX1B,LRP6,MAFG,MAP2K3,MAP3K1…
GO:BP	regulation of phosphate metabolic process	GO:0019220	1.34071e-17	ABL1,ACVR1,ACVR2A,ACVR2B,ADAM9,ADARB1,ADRA2A,AIDA,APLNR,ARPP19,ATG14,BCCIP,BMP7,BMPER,BMPR2,C9ORF72,CAMK2N1,CBLB,CCL20,CCND2,CCNE2,CCNJ,CCNJL,CCNK,CCNL1,CCNT2,CDK1,CDK12,CDON,CHORDC1,CRKL,CSRNP2,CSRNP3,CYLD,DBF4,DGKQ,DNAJC15,DSCAM,DSTYK,DUSP7,EDAR,EEF2K,EGF,EPHA7,ERBB4,ERRFI1,EZR,FABP4,FMR1,FXR1,FZD1,GCG,GHR,GPRC5B,HMGCR,HNRNPU,HTT,IDH1,IGF1,INHBA,IQGAP1,ITGA6,ITSN1,KAT2B,KIAA0430,KL,KRAS,LEPR,LP…
GO:BP	generation of neurons	GO:0048699	1.34869e-17	ABL1,ADARB1,ADCY1,ARF4,ATXN10,BAIAP2,BMP7,BMPR2,BTBD3,C9ORF72,CAMSAP1,CASP3,CBFA2T2,CDH11,CDON,CHN1,CLRN1,COL25A1,CREB1,CRKL,CRMP1,DAGLA,DCDC2,DCX,DLG5,DLL4,DPYSL2,DPYSL5,DSCAM,EDNRB,EFNA5,EFNB2,EGFLAM,EPHA5,EPHA7,ERBB4,EYA1,FMR1,FZD2,FZD3,GABRB2,GHR,GLDN,GRIN3A,HOOK3,HOXD9,ID2,IGF1,INHBA,IQGAP1,ITGA6,JAG1,JAG2,KIF13B,KIF3A,LHX8,LMX1B,LPAR1,LRP2,LRP4,MACF1,MAP3K13,MAP4K4,MAP6,MAPK4,MATN2,MED1,MIB…
GO:BP	positive regulation of nucleobase-containing compound metabolic process	GO:0045935	1.35586e-17	ACVR1,ACVR2A,AFAP1L2,ARF4,ARID5B,ATAD2B,ATF1,ATRX,BCAS3,BCL9L,BCLAF1,BMP7,BMPR2,BRE,CAMK4,CBFB,CCNK,CCNT2,CDON,CHURC1,CLOCK,CNOT6,CNOT6L,CREB1,CREB3L2,CSRNP2,CSRNP3,DSCC1,E2F3,E2F5,E2F8,EGF,ELF1,ELK4,ERBB4,ERG,ESRRG,ETV5,EYA1,EYA2,EYA4,FAM168A,FOXJ2,FOXO3,FZD1,FZD2,GALR1,GCG,GMEB2,GPBP1,GRSF1,HLF,HNRNPU,HOXA11,HOXD9,ID2,IGF1,IKZF1,INHBA,INSIG2,IRF4,ITGA6,JAG1,JMY,KAT2B,KAT7,KDM5A,KLF10,KLF13,KLF6…
GO:BP	regulation of phosphorus metabolic process	GO:0051174	1.49207e-17	ABL1,ACVR1,ACVR2A,ACVR2B,ADAM9,ADARB1,ADRA2A,AIDA,APLNR,ARPP19,ATG14,BCCIP,BMP7,BMPER,BMPR2,C9ORF72,CAMK2N1,CBLB,CCL20,CCND2,CCNE2,CCNJ,CCNJL,CCNK,CCNL1,CCNT2,CDK1,CDK12,CDON,CHORDC1,CRKL,CSRNP2,CSRNP3,CYLD,DBF4,DGKQ,DNAJC15,DSCAM,DSTYK,DUSP7,EDAR,EEF2K,EGF,EPHA7,ERBB4,ERRFI1,EZR,FABP4,FMR1,FXR1,FZD1,GCG,GHR,GPRC5B,HMGCR,HNRNPU,HTT,IDH1,IGF1,INHBA,IQGAP1,ITGA6,ITSN1,KAT2B,KIAA0430,KL,KRAS,LEPR,LP…
GO:BP	tube morphogenesis	GO:0035239	1.93521e-17	ABL1,ACVR1,ACVR2B,ADIPOR2,AMOT,AMOTL1,APLNR,ARID2,ASB4,BCAS3,BMP7,BMPER,BMPR2,C1GALT1,CALCRL,CCM2,DICER1,DLG5,DLL4,E2F8,EDAR,EFNB2,EGF,EPHA7,ESRP2,ETV5,EYA1,F3,FMN1,FZD1,FZD2,FZD3,GZF1,HOXA11,HS2ST1,ID2,ITGB8,JAG1,KDM2B,KIAA1024,KIF3A,KRAS,LEPR,LRP2,MAPK14,MED1,MGA,MIB1,MTDH,NEDD4,NF1,NFIB,NGFR,NKX2-3,NOV,NRP1,NRP2,NUS1,PARVA,PBX1,PDE3B,PKD2,PKNOX1,PRICKLE1,PRKCA,PTEN,PTK7,PTPRB,PTPRM,QKI,RALA,RB…
GO:BP	neuron differentiation	GO:0030182	3.86516e-17	ABL1,ADARB1,ADCY1,ARF4,ATXN10,BAIAP2,BMP7,BMPR2,BTBD3,C9ORF72,CAMSAP1,CASP3,CBFA2T2,CDH11,CDON,CHN1,CLRN1,COL25A1,CREB1,CRKL,CRMP1,DCDC2,DCX,DLG5,DLL4,DPYSL2,DPYSL5,DSCAM,EDNRB,EFNA5,EFNB2,EGFLAM,EPHA5,EPHA7,ERBB4,EYA1,FMR1,FZD2,FZD3,GABRB2,GHR,GLDN,GRIN3A,HOXD9,ID2,INHBA,IQGAP1,ITGA6,JAG1,JAG2,KIF13B,KIF3A,LHX8,LMX1B,LPAR1,LRP2,LRP4,MACF1,MAP3K13,MAP4K4,MAP6,MAPK4,MATN2,MED1,MIB1,MYLIP,NCKIPSD,N…
GO:BP	cell-cell signaling	GO:0007267	4.51758e-17	ABL1,ACVR2B,ADARB1,ADCY1,ADCY6,ADRA2A,ANO1,APC,ARC,BAIAP2,BCL9L,BMP7,CACNA2D2,CACNB2,CALB1,CDH11,CLOCK,CPE,CPLX2,CREB1,CRKL,CSNK1A1,CSNK1G1,CUL3,CYLD,CYP46A1,DAGLA,DCDC2,DGKE,DIXDC1,DLGAP1,DLGAP2,EGF,EPHA5,ERC2,ETV5,FCHSD1,FOXO3,FZD1,FZD2,FZD3,FZD6,GABRA4,GABRB2,GALR1,GCG,GHR,GJA1,GLUD1,GRIA2,GRIA3,GRIK3,GRIN2A,GRIN3A,HTR1F,IGF1,INHBA,KCNC4,KLHL12,KRAS,LRFN2,LRP4,LRP6,LRRK1,LRRTM2,MAPK14,MCTP2,MY…
GO:BP	intracellular transport	GO:0046907	5.91974e-17	ABCA1,ABCD3,ANKRD50,AP1AR,AP1G1,AP2B1,AP4E1,ARFIP1,ARFIP2,ARL4A,ARL8A,ATG14,BCAS3,BET1L,CCDC88A,CHMP2B,CHMP7,CLTC,COL4A3BP,CREB3L2,CUL3,DENND1B,DNAJC15,ERLEC1,EZR,FAM109A,FAM91A1,FBXO22,FYCO1,GCC2,GOSR2,HNRNPU,HOOK3,HTT,IPO7,KIF13B,KIF1B,KIF3A,KLHL12,KLHL20,KPNA1,KPNA3,KPNA6,LCA5,LDLRAP1,LMAN1,MAP6,MAPK14,MED1,MGRN1,MYO5A,NAPB,NAPG,NDE1,NEDD4,NF1,NRBP1,NSF,NUP35,NUP54,NUS1,PAFAH1B1,PEX13,PEX26,PE…
GO:BP	negative regulation of macromolecule metabolic process	GO:0010605	6.99054e-17	ABL1,ACVR2B,ADARB1,AGBL4,AIDA,ANXA7,AP1AR,ARPP19,ATAD2B,ATG14,ATG5,ATRX,ATXN1,ATXN1L,AZIN1,BCL11A,BCLAF1,BCOR,BEND3,BMP7,BMPR2,C9ORF72,CALCR,CAMK2N1,CAST,CBFA2T2,CBFB,CBLB,CBX1,CBX7,CENPF,CHORDC1,CLOCK,CNOT6,CNOT6L,CPEB1,CPEB2,CREB1,CRKL,CUL3,CUX1,CYLD,DCP1A,DGCR8,DGKQ,DHCR24,DICER1,DIP2A,DLL4,DUSP7,E2F3,E2F5,E2F8,EDNRB,ELAVL1,ELK4,ERLEC1,ERRFI1,EZR,FABP4,FMR1,FOXN3,FOXO3,FRK,FURIN,FXR1,FZD1,GHR,…
GO:BP	organelle organization	GO:0006996	1.828e-16	ABCA1,ABCC4,ABCD3,ABI2,ABL1,AMOT,AMOTL1,ANK3,ANTXR1,AP1AR,APC,ARC,ARFGEF1,ARFGEF2,ARHGAP26,ARID1A,ARID2,ASCC3,ATAD2B,ATG12,ATG14,ATG2B,ATG5,ATL2,ATP8B1,ATRX,ATXN10,BAIAP2,BCAS3,BCCIP,BCOR,BEND3,BMP7,BRD1,BRE,BRWD1,C9ORF72,CAMSAP1,CCDC88A,CCNE2,CCP110,CD2AP,CDC27,CDC42BPA,CDC42BPB,CDC42EP3,CDK1,CEP350,CFL2,CHD5,CHMP2B,CHMP7,CHORDC1,CLOCK,CLRN1,CNOT6,CNOT6L,COL4A3BP,CREB1,CRMP1,CSNK1A1,CUL3,CUL4B,C…
GO:BP	regulation of protein modification process	GO:0031399	2.14516e-16	ABL1,ACVR1,ACVR2A,ACVR2B,ADAM9,ADARB1,ADRA2A,AIDA,APLNR,ARFGEF1,ARPP19,ARRDC3,ARRDC4,ATG14,ATG5,ATRX,BCCIP,BCOR,BMP7,BMPER,BMPR2,C9ORF72,CAMK2N1,CBLB,CCL20,CCND2,CCNE2,CCNJ,CCNJL,CCNK,CCNL1,CCNT2,CDK12,CDON,CHORDC1,CRKL,CUL3,CYLD,DBF4,DCUN1D1,DCUN1D3,DCUN1D4,DGKQ,DSTYK,DUSP7,EDAR,EEF2K,EGF,EPHA7,ERBB4,ERRFI1,EZR,FABP4,FMR1,FXR1,FZD1,GCG,GHR,GPRC5B,HMGCR,HTT,IGF1,INHBA,IQGAP1,KAT2B,KAT7,KDM5A,KIAA…
GO:BP	positive regulation of transcription, DNA-templated	GO:0045893	3.18543e-16	ACVR1,ACVR2A,AFAP1L2,ARF4,ATAD2B,ATF1,ATRX,BCAS3,BCL9L,BCLAF1,BMP7,BMPR2,CAMK4,CBFB,CCNK,CCNT2,CDON,CHURC1,CLOCK,CREB1,CREB3L2,CSRNP2,CSRNP3,E2F3,E2F5,E2F8,EGF,ELF1,ELK4,ERBB4,ERG,ESRRG,ETV5,EYA1,FOXJ2,FOXO3,FZD1,FZD2,GALR1,GCG,GPBP1,HLF,HNRNPU,HOXA11,HOXD9,ID2,IGF1,IKZF1,INHBA,INSIG2,IRF4,ITGA6,JAG1,KAT2B,KAT7,KDM5A,KLF10,KLF13,KLF6,KPNA6,LHX8,LMX1B,LRP6,MAFG,MAP2K3,MAP3K12,MAPK14,MBTPS2,MED1,ME…
GO:BP	negative regulation of cellular metabolic process	GO:0031324	1.27791e-15	ABL1,ACVR2B,ADARB1,AGBL4,AIDA,AP1AR,ARPP19,ATAD2B,ATG14,ATG5,ATRX,ATXN1,ATXN1L,BCL11A,BCLAF1,BCOR,BEND3,BMP7,BMPR2,C9ORF72,CAMK2N1,CAST,CBFA2T2,CBFB,CBLB,CBX1,CBX7,CENPF,CHORDC1,CLOCK,CNOT6L,CPEB1,CPEB2,CREB1,CRKL,CSRNP2,CSRNP3,CUL3,CUX1,CYLD,DGKQ,DHCR24,DLL4,DNAJC15,DUSP7,E2F3,E2F5,E2F8,EDNRB,ELAVL1,ELK4,ERLEC1,ERRFI1,EZR,FABP4,FEZ1,FMR1,FOXN3,FOXO3,FRK,FURIN,FXR1,FZD1,GHR,GZF1,HIF1AN,HMGCR,HNRN…
GO:BP	positive regulation of protein metabolic process	GO:0051247	5.4229e-15	ABL1,ACVR1,ACVR2A,ACVR2B,ADAM9,ADRA2A,ANTXR1,APC,APLNR,ARFGEF1,ARRDC3,ARRDC4,ATG14,BMP7,BMPER,BMPR2,CCL20,CCNK,CCNT2,CDON,CRKL,CTIF,CUL3,CUL4B,DBF4,DCUN1D1,DCUN1D3,DCUN1D4,DGKQ,DNAJB2,DSTYK,EDAR,EGF,EIF5A2,ELAVL1,EPHA7,ERBB4,EZR,F3,FBXO22,FMR1,FXR1,FZD1,GCG,GHR,GPRC5B,HIP1,IGF1,INHBA,IQGAP1,IRF4,KAT7,KL,KRAS,LEPR,LPAR1,LRP4,LRRK1,LRRTM3,MAP2K3,MAP2K4,MAP2K6,MAP3K1,MAP3K12,MAP3K13,MAP4K3,MAP4K4,MA…
GO:BP	neuron development	GO:0048666	8.60042e-15	ABL1,ADARB1,ADCY1,ARF4,ATXN10,BAIAP2,BMP7,BMPR2,BTBD3,C9ORF72,CAMSAP1,CBFA2T2,CDH11,CHN1,CLRN1,COL25A1,CREB1,CRKL,CRMP1,DCDC2,DCX,DLG5,DPYSL2,DPYSL5,DSCAM,EDNRB,EFNA5,EFNB2,EGFLAM,EPHA5,EPHA7,FMR1,FZD2,FZD3,GABRB2,GHR,GLDN,GRIN3A,HOXD9,ID2,IQGAP1,ITGA6,KIF13B,KIF3A,LHX8,LPAR1,LRP2,LRP4,MACF1,MAP3K13,MAP4K4,MAP6,MAPK4,MATN2,MYLIP,NCKIPSD,NCS1,NEDD4,NEUROD1,NFIB,NIN,NRP1,NRP2,NTRK2,ONECUT2,OPHN1,PA…
GO:BP	homeostatic process	GO:0042592	8.90505e-15	ABCA1,ABL1,ACOX3,ACVR2A,ACVR2B,ADAMTS5,ADCY6,ADIPOR2,ADRA2A,ADRB1,ANO1,ANXA7,APLNR,ARID2,ARRDC3,ATG5,ATP1B3,ATP2B2,ATP6V0A2,ATP7A,ATRX,CACNB2,CALB1,CALCR,CASP3,CCNE2,CHMP2B,CLRN1,COL4A3BP,CXORF21,CYLD,DMXL1,DNAJC16,DRAM2,EDNRB,EPHA5,ERP44,ESRRG,FABP4,FAM155A,FLVCR1,FOXO3,GALR1,GATM,GCG,GHR,GPR12,GPR65,GRIN2A,HEPHL1,HNRNPU,HTT,ID2,INHBA,IREB2,IRF4,JPH1,KCTD7,KIF3A,KL,KLF13,KRAS,L3MBTL3,LDLRAP1,LEP…
GO:BP	locomotion	GO:0040011	9.10345e-15	ABL1,ACVR1,ADAM9,ADARB1,ADRA2A,AMOT,AMOTL1,AP1AR,APC,ARC,ARF4,ARID2,ARRDC3,AVL9,BCAS3,BMP7,BMPER,BMPR2,CAPN7,CCDC141,CCDC88A,CCL20,CDC42BPB,CHMP2B,CHN1,CLRN1,CPNE3,CRKL,CRMP1,CUL3,CXCL12,DCDC2,DCX,DLG5,DLL4,DOCK5,DPYSL2,DPYSL5,DSCAM,EDNRB,EFNA5,EFNB2,EGF,EGFLAM,EPHA5,EPHA7,ERBB4,FAP,FZD3,GHR,GRIN2A,ID2,IGF1,IQGAP1,ITGA2,ITGA4,ITGA6,ITGB8,JAG1,KIF3A,LAMC1,LPAR1,MACF1,MAP2K3,MAPK14,MATN2,MGAT3,MOSP…
GO:BP	regulation of transport	GO:0051049	1.01734e-14	AAK1,ABCA1,ABL1,ADAM9,ADCY1,ADCY6,ADRA2A,ANO1,AP1G1,APLNR,ARC,ARFIP1,ATG5,AZIN1,BCAS3,BET1L,BMP7,CACNA1C,CACNB2,CADM1,CATSPER2,CD2AP,CD47,CLOCK,CPLX2,CREB1,CTTNBP2NL,DGKQ,EGF,EPHA5,ERLEC1,EZR,FMR1,FRMD4A,GALR1,GCC2,GCG,GHR,GLUD1,GRIN3A,HIP1,HMGCR,HTT,IGF1,INHBA,KCNA4,KCNC4,KCNE4,KCNH1,KCNIP4,KCNJ12,KCNJ2,KCNV1,KCTD7,LDLRAP1,LRRTM2,MAPK14,MCTP2,MIB1,MYO5A,MYO6,NAPB,NECAB2,NEDD4,NETO2,NF1,NKAIN1,NO…
GO:BP	neuron projection development	GO:0031175	1.33265e-14	ABL1,ADARB1,ADCY1,ARF4,ATXN10,BAIAP2,BMP7,BMPR2,BTBD3,C9ORF72,CAMSAP1,CBFA2T2,CDH11,CHN1,CLRN1,COL25A1,CREB1,CRKL,CRMP1,DCDC2,DCX,DLG5,DPYSL2,DPYSL5,DSCAM,EFNA5,EFNB2,EGFLAM,EPHA5,EPHA7,FMR1,FZD3,GHR,GRIN3A,IQGAP1,ITGA6,KIF13B,KIF3A,LPAR1,LRP2,LRP4,MACF1,MAP3K13,MAP4K4,MAP6,MAPK4,MATN2,MYLIP,NCKIPSD,NCS1,NEDD4,NFIB,NIN,NRP1,NRP2,NTRK2,OPHN1,PAFAH1B1,PCDH15,PICALM,PLXNA1,PLXNA2,PLXNA4,PLXNC1,PPP1R…
GO:BP	negative regulation of nitrogen compound metabolic process	GO:0051172	1.48417e-14	ABL1,ACVR2B,ADARB1,AGBL4,AIDA,ARPP19,ATAD2B,ATG14,ATG5,ATRX,ATXN1,ATXN1L,AZIN1,BCL11A,BCLAF1,BCOR,BEND3,BMP7,BMPR2,C9ORF72,CAMK2N1,CAST,CBFA2T2,CBFB,CBLB,CBX1,CBX7,CENPF,CHORDC1,CLOCK,CNOT6L,CPEB1,CPEB2,CREB1,CRKL,CUL3,CUX1,CYLD,DGKQ,DHCR24,DLL4,DUSP7,E2F3,E2F5,E2F8,EDNRB,ELAVL1,ELK4,ERLEC1,ERRFI1,EZR,FABP4,FMR1,FOXN3,FOXO3,FRK,FURIN,FXR1,FZD1,GHR,GRIN2A,GZF1,HIF1AN,HMGCR,HNRNPU,HOXD9,ID2,IGF1,IR…
GO:BP	regulation of phosphorylation	GO:0042325	1.56704e-14	ABL1,ACVR1,ACVR2A,ACVR2B,ADAM9,ADARB1,ADRA2A,AIDA,APLNR,ATG14,BCCIP,BMP7,BMPER,BMPR2,C9ORF72,CAMK2N1,CBLB,CCL20,CCND2,CCNE2,CCNJ,CCNJL,CCNK,CCNL1,CCNT2,CDK1,CDK12,CDON,CHORDC1,CRKL,CYLD,DBF4,DGKQ,DNAJC15,DSCAM,DSTYK,DUSP7,EDAR,EEF2K,EGF,EPHA7,ERBB4,ERRFI1,EZR,FABP4,FMR1,FXR1,FZD1,GCG,GHR,GPRC5B,HMGCR,HNRNPU,HTT,IGF1,INHBA,IQGAP1,ITGA6,ITSN1,KAT2B,KL,KRAS,LEPR,LPAR1,LRP4,LRP6,LRRK1,MAGI3,MAP2K3,MA…
GO:BP	transmembrane transport	GO:0055085	3.82619e-14	ABCA1,ABCA3,ABCA8,ABCC10,ABCC4,ABCD3,ABL1,ANO1,ANO5,APLNR,AQP4,AQP9,ARC,ATG5,ATP1B3,ATP2B2,ATP2C1,ATP5F1,ATP6V0A2,ATP6V1B2,ATP6V1C1,ATP6V1C2,ATP7A,AZIN1,BEST4,CACHD1,CACNA1C,CACNA2D2,CACNB2,CATSPER2,CLCN5,CNGA3,CNGB3,CNNM1,CTTNBP2NL,DNAJC15,FAM155A,FLVCR1,FLVCR2,GABRA4,GABRB2,GJA1,GRIA2,GRIA3,GRIK3,GRIN2A,GRIN3A,HTT,IGF1,JPH1,KCNA4,KCNC4,KCNE4,KCNH1,KCNIP4,KCNJ12,KCNJ2,KCNK2,KCNN3,KCNT2,KCNV1,LRP…
GO:BP	cell morphogenesis	GO:0000902	4.85543e-14	ABL1,ADARB1,ADCY1,ANTXR1,ANXA7,AP1AR,ARC,ARHGEF26,BAIAP2,BMP7,BMPR2,BRWD1,BTBD3,C9ORF72,CAMSAP1,CDC42EP3,CDH11,CFDP1,CHN1,CLRN1,COL12A1,COL25A1,COL4A3BP,CREB1,CRKL,CRMP1,CUL3,DCDC2,DCX,DOCK5,DPYSL2,DPYSL5,DSCAM,EFNA5,EFNB2,EGFLAM,EPHA5,EPHA7,ERMN,EZR,FZD3,ID2,IQGAP1,ITGA4,KIF13B,KIF3A,LAMC1,LPAR1,LRP2,LRP4,MACF1,MAP3K13,MAP4K4,MAP6,MAPK14,MATN2,MED1,NEDD4,NFIB,NIN,NRP1,NRP2,NTRK2,OPHN1,PAFAH1B1,P…
GO:BP	regulation of multicellular organismal development	GO:2000026	1.43557e-13	ABL1,ACVR1,ACVR2A,ACVR2B,AMOT,APLNR,ASB4,ATXN1L,BCOR,BMP7,BMPER,BMPR2,CBFA2T2,CBFB,CDON,CENPF,CHN1,CLOCK,CREB1,CRKL,CRMP1,CSF1,CYLD,DLG5,DLL4,DPYSL2,DSCAM,EDNRB,EGF,EPHA7,ERBB4,ERRFI1,ETV5,EYA1,F3,FBN1,FBXO22,FMR1,FZD1,FZD2,FZD3,GHR,HOOK3,HOXA11,ID2,IGF1,INHBA,ITGA6,ITGB8,JAG1,KIAA1024,KIF13B,KL,KLF10,KLF13,LEPR,LPAR1,LRP2,LRP4,LRRTM2,LRRTM3,MACF1,MAFG,MAP3K13,MAP6,MAPK14,MAPK4,MED1,MIB1,MTDH,MYL…
GO:BP	regulation of protein phosphorylation	GO:0001932	1.55894e-13	ABL1,ACVR1,ACVR2A,ACVR2B,ADAM9,ADARB1,ADRA2A,AIDA,APLNR,ATG14,BCCIP,BMP7,BMPER,BMPR2,C9ORF72,CAMK2N1,CBLB,CCL20,CCND2,CCNE2,CCNJ,CCNJL,CCNK,CCNL1,CCNT2,CDK12,CDON,CHORDC1,CRKL,CYLD,DBF4,DGKQ,DSTYK,DUSP7,EDAR,EEF2K,EGF,EPHA7,ERBB4,ERRFI1,EZR,FABP4,FMR1,FXR1,FZD1,GCG,GHR,GPRC5B,HMGCR,HTT,IGF1,INHBA,IQGAP1,KAT2B,KL,KRAS,LEPR,LPAR1,LRP4,LRP6,LRRK1,MAGI3,MAP2K3,MAP2K4,MAP2K6,MAP3K1,MAP3K12,MAP3K13,MAP…
GO:BP	positive regulation of molecular function	GO:0044093	1.62917e-13	ABL1,ACVR2B,ADAM9,ADCY1,ADRA2A,ADRB1,AKAP5,ANTXR1,ARC,ARF4,ARHGAP1,ARHGAP26,ARHGEF12,ARID5B,ARRDC3,ARRDC4,ATG14,ATP1B3,ATP7A,AZIN1,BCAS3,CCL20,CCNK,CCNT2,CHN1,CLOCK,CNOT6,CRKL,CRTC2,DBF4,DCP1A,DCUN1D1,DCUN1D3,DCUN1D4,DGKQ,DNAJA2,DNAJB2,DNAJC15,DNAJC9,DOCK5,DSCC1,DSTYK,EGF,ELMOD2,F3,FMR1,FZD1,FZD2,GCG,GCH1,GHR,GIT2,GPRC5B,HIP1,HTT,IGF1,IQGAP1,IRF4,ITGA6,ITSN1,JMY,KCTD7,LLGL2,LPAR1,LRP6,MAP2K3,MAP2…
GO:BP	positive regulation of cellular protein metabolic process	GO:0032270	1.69485e-13	ABL1,ACVR1,ACVR2A,ACVR2B,ADAM9,ADRA2A,ANTXR1,APLNR,ARFGEF1,ARRDC3,ARRDC4,ATG14,BMP7,BMPER,BMPR2,CCL20,CCNK,CCNT2,CDON,CRKL,CTIF,CUL3,DBF4,DCUN1D1,DCUN1D3,DCUN1D4,DGKQ,DNAJB2,DSTYK,EDAR,EGF,EIF5A2,ELAVL1,EPHA7,ERBB4,EZR,F3,FBXO22,FMR1,FXR1,FZD1,GCG,GHR,GPRC5B,HIP1,IGF1,INHBA,IQGAP1,KAT7,KL,KRAS,LEPR,LPAR1,LRP4,LRRK1,MAP2K3,MAP2K4,MAP2K6,MAP3K1,MAP3K12,MAP3K13,MAP4K3,MAP4K4,MAPK14,MID1,MYD88,NECAB2…
GO:BP	movement of cell or subcellular component	GO:0006928	2.01953e-13	ABL1,ACVR1,ADAM9,ADARB1,ADRA2A,AMOT,AMOTL1,AP1AR,APC,ARC,ARF4,ARID2,ARL8A,AVL9,BCAS3,BMP7,BMPER,BMPR2,CACNB2,CAPN7,CCDC141,CCDC88A,CCL20,CDC42BPB,CHN1,CLRN1,CPNE3,CRKL,CRMP1,CUL3,CXCL12,DCDC2,DCX,DLG5,DLL4,DNAI1,DOCK5,DPYSL2,DPYSL5,DSCAM,DYNC1LI1,DYNC1LI2,EDNRB,EFNA5,EFNB2,EGF,EGFLAM,EPHA5,EPHA7,ERBB4,FAP,FYCO1,FZD3,HNRNPU,HTT,ID2,IGF1,IQGAP1,ITGA2,ITGA4,ITGA6,ITGB8,JAG1,KCNE4,KCNJ2,KIF13B,KIF16B…
GO:BP	ion transport	GO:0006811	2.05824e-13	ABCA1,ABCC4,ABCD3,ABL1,ANO1,ANO3,ANO5,APLNR,ARC,ARMC1,ATG5,ATP10A,ATP10D,ATP1B3,ATP2B2,ATP2C1,ATP5F1,ATP6V0A2,ATP6V1B2,ATP6V1C1,ATP6V1C2,ATP7A,ATP8A1,ATP8B1,BEST4,CACHD1,CACNA1C,CACNA2D2,CACNB2,CALB1,CATSPER2,CLCN5,CNGA3,CNGB3,COL4A3BP,EGF,FABP4,FAM155A,FLVCR1,FLVCR2,GABRA4,GABRB2,GCG,GLTP,GOT2,GRIA2,GRIA3,GRIK3,GRIN2A,GRIN3A,HEPHL1,HTT,JPH1,KCNA4,KCNC4,KCNE4,KCNH1,KCNIP4,KCNJ12,KCNJ2,KCNK2,KCNN3…
GO:BP	embryo development	GO:0009790	2.20031e-13	ABL1,ACVR1,ACVR2A,ACVR2B,AFF3,AMOT,ARID2,BMP7,BMPR2,CDON,CLRN1,COL12A1,CUL3,DLL4,ERBB4,EYA1,FBN1,FLVCR1,FZD1,FZD2,FZD3,GRSF1,HOXA11,HOXD9,HS2ST1,ID2,IGF1,IMPAD1,INHBA,INSIG2,ITGA2,ITGA4,JAG2,KBTBD8,KDM2B,KIAA1217,KIF3A,KLHL12,LMBR1,LRIG1,LRIG3,LRP2,LRP4,LRP6,MAPK9,MED1,MGA,MIB1,NEUROD1,NF1,NRP1,NRP2,PAFAH1B1,PBX1,PCDH15,PHLDB2,PKD2,PLXNA2,PRICKLE1,PTK7,RAB14,RALA,RBBP6,RBM19,RBPMS2,RICTOR,RUNX2,S…
GO:BP	animal organ morphogenesis	GO:0009887	2.56673e-13	ABL1,ACVR1,ACVR2B,ADARB1,ARID2,ATRN,ATRNL1,BCOR,BMP7,BMPR2,CALB1,CDON,CLRN1,COL12A1,COL13A1,COL4A3BP,CPE,CRKL,CUL3,DLG5,DLL4,DSCAM,E2F5,EDAR,EGFLAM,ERRFI1,ESRP2,ETV5,EYA1,FBN1,FGF6,FLVCR1,FMN1,FOXN3,FOXO3,FZD1,FZD2,FZD3,GZF1,HOXA11,HOXD9,HS2ST1,ID2,IGF1,IMPAD1,INSIG2,JAG1,KDM2B,KIF3A,KRAS,LAMC1,LRIG1,LRIG3,LRP2,MAPK14,MED1,MGA,MIB1,NEDD4,NEUROD1,NF1,NFIB,NKX2-3,NPY1R,NR5A2,NRP1,NRP2,PAFAH1B1,PAPP…
GO:BP	positive regulation of signaling	GO:0023056	3.06245e-13	AAK1,ABL1,ACVR1,ACVR2A,ACVR2B,ADAM9,ADAMTS3,ADCY1,ADRA2A,AFAP1L2,ANO1,ARC,BCLAF1,BMP7,BMPER,BMPR2,CACNB2,CALB1,CCL20,CDON,CREB1,CRKL,CSNK1G1,CYLD,CYP46A1,DCDC2,DLG5,DLL4,DSTYK,EDAR,EGF,ERBB4,F3,FZD2,GALR1,GCG,GHR,GLUD1,GPR65,GRIN2A,HIP1,HTT,IGF1,INHBA,ITSN1,JAG1,JAG2,KL,KRAS,LDLRAP1,LPAR1,LRP2,LRRK1,LRRTM2,MAGI2,MAP2K3,MAP2K4,MAP2K6,MAP3K12,MAP3K13,MAP4K3,MED1,MFNG,MID1,MTDH,MYD88,NECAB2,NEDD4,NF…
GO:BP	response to stress	GO:0006950	3.32714e-13	ABCA1,ABL1,ACVR1,ADAM9,ADAMTS5,ADCY1,ADIPOR2,ADRA2A,ADRB1,AFAP1L2,AIDA,ANKS4B,ANO1,ANXA7,AP1G1,APC,ARFGEF1,ASCC3,ATG14,ATG5,ATRX,BCAS3,BCCIP,BCLAF1,BMPR2,BRE,CADM1,CAT,CBX1,CCL20,CCNK,CD47,CDC7,CDK1,CHORDC1,CLOCK,COL4A3BP,CPEB2,CREB3L2,CUL3,CUL4B,CXCL12,CYLD,DDAH1,DEK,DHCR24,DNAJA2,DNAJB2,DNAJC15,DYRK2,EDAR,EDEM3,ELMOD2,ENPP4,ERBB4,ERLEC1,ERP44,ETV5,EYA1,EYA2,EYA4,EZR,F11,F3,FABP4,FAM105B,FAM168A…
GO:BP	cellular component morphogenesis	GO:0032989	3.40414e-13	ABL1,ADARB1,ADCY1,ANTXR1,ANXA7,AP1AR,ARC,ARHGEF26,BAIAP2,BMP7,BMPR2,BRWD1,BTBD3,C9ORF72,CAMSAP1,CDC42EP3,CDH11,CFDP1,CHN1,CLRN1,COL12A1,COL25A1,COL4A3BP,CREB1,CRKL,CRMP1,CUL3,DCDC2,DCX,DOCK5,DPYSL2,DPYSL5,DSCAM,EFNA5,EFNB2,EGFLAM,EPHA5,EPHA7,ERMN,EZR,FZD3,ID2,IQGAP1,ITGA4,KIF13B,KIF3A,LAMC1,LPAR1,LRP2,LRP4,MACF1,MAP3K13,MAP4K4,MAP6,MAPK14,MATN2,MED1,NEBL,NEDD4,NFIB,NIN,NRP1,NRP2,NTRK2,OPHN1,PAFAH…
GO:BP	positive regulation of cell communication	GO:0010647	4.60192e-13	AAK1,ABL1,ACVR1,ACVR2A,ACVR2B,ADAM9,ADAMTS3,ADCY1,ADRA2A,AFAP1L2,ANO1,ARC,BCLAF1,BMP7,BMPER,BMPR2,CACNB2,CALB1,CCL20,CDON,CREB1,CRKL,CSNK1G1,CYLD,CYP46A1,DCDC2,DLG5,DLL4,DSTYK,EDAR,EGF,ERBB4,F3,FZD2,GALR1,GCG,GHR,GLUD1,GPR65,GRIN2A,HIP1,HTT,IGF1,INHBA,ITSN1,JAG1,JAG2,KL,KRAS,LDLRAP1,LPAR1,LRP2,LRRK1,LRRTM2,MAGI2,MAP2K3,MAP2K4,MAP2K6,MAP3K12,MAP3K13,MAP4K3,MED1,MFNG,MID1,MTDH,MYD88,NECAB2,NEDD4,NF…
GO:BP	regulation of intracellular signal transduction	GO:1902531	5.14292e-13	ABCA1,ABL1,ADAM9,ADRA2A,AIDA,AMOT,APLNR,ARFGEF1,ARFGEF2,ARHGAP26,ARHGEF12,ARHGEF26,ARHGEF37,ARHGEF6,ARRDC3,BCLAF1,BMP7,BMPER,C9ORF72,CAMK2N1,CCL20,CD2AP,CDK12,CDON,CHN1,CRKL,CUL3,CYLD,DGKQ,DLG5,DSTYK,DUSP7,EDAR,EGF,EPHA7,ERBB4,EZR,F3,FBXL2,FBXO8,GCG,GHR,GPR65,HMGCR,HTT,IGF1,INHBA,ITSN1,KALRN,KIAA1024,KL,KRAS,LPAR1,LRP2,LRRK1,MAGI3,MAP2K3,MAP2K4,MAP2K6,MAP3K12,MAP3K13,MAP4K3,MCF2L,MGRN1,MID1,MTDH,…
GO:BP	cell morphogenesis involved in neuron differentiation	GO:0048667	5.66991e-13	ABL1,ADARB1,ADCY1,BMP7,BMPR2,BTBD3,C9ORF72,CDH11,CHN1,CLRN1,COL25A1,CREB1,CRMP1,DCDC2,DCX,DPYSL2,DPYSL5,DSCAM,EFNA5,EFNB2,EGFLAM,EPHA5,EPHA7,FZD3,ID2,KIF13B,KIF3A,LRP4,MACF1,MAP3K13,MAP6,MATN2,NEDD4,NFIB,NIN,NRP1,NRP2,NTRK2,OPHN1,PAFAH1B1,PCDH15,PICALM,PLXNA1,PLXNA2,PLXNA4,PLXNC1,PTEN,PTPRM,RAB8A,RAPGEF2,RELN,RERE,RNF165,SEC24B,SEMA3A,SEMA6B,SEMA6D,SEMA7A,SLIT3,SLITRK4,SPAST,SS18L1,TBR1,TMEM106B,…
GO:BP	protein modification by small protein conjugation or removal	GO:0070647	1.04044e-12	ABL1,ARIH1,ARIH2,ARRDC3,ARRDC4,ASB3,ASB4,ASB7,ATG5,BCOR,BRAP,CBFB,CBLB,CBLL1,CDC27,CHFR,CNOT4,CUL3,CUL4B,CYLD,DCAF17,DCUN1D1,DCUN1D3,DCUN1D4,EYA1,FAM105B,FANCF,FBXL17,FBXL2,FBXO22,FBXO32,G2E3,HECTD2,HERC2,KBTBD8,KDM2B,KIAA1024,KLHL12,KLHL13,KLHL15,KLHL20,MAD2L1,MGRN1,MIB1,MYLIP,MYSM1,NEDD4,OTUD6B,OTUD7B,PCGF3,PHC1,PJA2,PPIL2,PRICKLE1,PRKCE,PTEN,RBBP6,RNF111,RNF145,RNF146,RNF157,RNF165,RNF180,RNF1…
GO:BP	epithelium development	GO:0060429	1.04044e-12	ABL1,ACVR1,ACVR2B,ADAM9,ANXA7,ARHGEF26,ATRX,BCCIP,BMP7,BMPER,BMPR2,CALB1,CASP3,CBFA2T2,CCM2,CDK1,CLOCK,CLRN1,CREB1,CTSB,DLG5,DLL4,E2F8,EGF,EPHA7,ERRFI1,ESRP2,ETV5,EYA1,EZR,FMN1,FNDC3A,FZD1,FZD2,FZD3,GRSF1,GZF1,HOXA11,HS2ST1,INHBA,JAG1,JAG2,KDM2B,KIF3A,KRAS,LMX1B,LRP2,MAFG,MED1,MGA,MIB1,MYD88,MYSM1,NEUROD1,NF1,NFIB,NKX2-2,NR5A2,NRP1,ONECUT2,OPHN1,PAFAH1B1,PBX1,PCDH15,PKD2,PLXNA2,PRICKLE1,PROM1,PTE…
GO:BP	negative regulation of gene expression	GO:0010629	1.14882e-12	ACVR2B,AGBL4,ANXA7,ATAD2B,ATRX,ATXN1,ATXN1L,BCL11A,BCLAF1,BCOR,BEND3,BMP7,CALCR,CAST,CBFA2T2,CBFB,CBX1,CBX7,CENPF,CLOCK,CNOT6,CNOT6L,CPEB1,CPEB2,CREB1,CRKL,CUL3,CUX1,DCP1A,DGCR8,DGKQ,DICER1,DIP2A,DLL4,E2F3,E2F5,E2F8,EDNRB,ELAVL1,ELK4,EZR,FABP4,FMR1,FOXN3,FOXO3,FRK,FXR1,FZD1,GZF1,HELZ,HIF1AN,HNRNPU,HOXD9,ID2,IGF1,IREB2,ITGB8,KAT7,KDM2B,KDM5A,KLF10,KLF11,LEPR,LIN28B,MDM4,MECP2,MED1,MGA,MIER3,MTF1,N…
GO:BP	cell projection organization	GO:0030030	1.57299e-12	ABCC4,ABL1,ADARB1,ADCY1,ARF4,ARHGEF26,ATG5,ATXN10,BAIAP2,BCAS3,BMP7,BMPR2,BTBD3,C9ORF72,CAMSAP1,CBFA2T2,CCP110,CDC42EP3,CDH11,CHN1,CLRN1,COL25A1,CREB1,CRKL,CRMP1,CYLD,DCDC2,DCX,DLG5,DNAI1,DPYSL2,DPYSL5,DSCAM,EFNA5,EFNB2,EGFLAM,EPHA5,EPHA7,ERMN,EZR,FMR1,FXR1,FZD3,GHR,GLDN,GRIN3A,HTT,IQGAP1,ITGA6,KIF13B,KIF3A,LCA5,LPAR1,LRP2,LRP4,MACF1,MAP3K13,MAP4K4,MAP6,MAPK4,MATN2,MYLIP,NCKIPSD,NCS1,NEDD4,NFIB,N…
GO:BP	response to organic substance	GO:0010033	1.69103e-12	ABCA1,ABL1,ACVR1,ACVR2A,ACVR2B,ADAM9,ADAMTS3,ADCY6,ADIPOR2,ADRA2A,AFF3,ANO1,AQP9,ATRX,BCL9L,BCLAF1,BMP7,BMPER,BMPR2,CALB1,CCL20,CD274,CD47,CLOCK,CNTFR,CPEB2,CPNE3,CREB1,CREB3L2,CRKL,CTSB,CUL3,CXCL12,CYLD,DGKD,DGKQ,DLL4,DNAJB2,DSTYK,EDEM3,EPHA5,ERBB4,ERLEC1,ERP44,ESR1,ESRRG,EZR,F3,FABP4,FAM105B,FBN1,FBXO32,FGF6,FOXO3,FZD1,GCG,GCH1,GFPT2,GHR,GLDC,GOT2,GPR180,GRIN2A,GRIN3A,HNRNPU,HSPA13,HTR1F,ID2,IG…
GO:BP	tissue morphogenesis	GO:0048729	1.94852e-12	ABL1,ACVR1,ACVR2A,ACVR2B,ADARB1,BMP7,BMPR2,CCM2,COL12A1,DLG5,DLL4,EGF,EPHA7,ESRP2,ETV5,EYA1,FMN1,FZD1,FZD2,FZD3,GRSF1,GZF1,HOXA11,HS2ST1,IGF1,INHBA,ITGA2,JAG1,JAG2,KDM2B,KIF3A,KRAS,LRP2,MED1,MGA,MIB1,NRP1,NRP2,OPHN1,PAFAH1B1,PBX1,PCDH15,PKD2,PRICKLE1,PTEN,PTK7,RALA,RHOB,RPGRIP1L,SALL4,SEC24B,SEMA3A,SFRP2,SHROOM3,SIM1,SNAI1,SOS1,SOX4,SOX9,STK3,TBR1,TBX18,TBX3,TGFBR2,TP63,TTC8,TXNRD1,VANGL2,WDR1,WL…
GO:BP	plasma membrane bounded cell projection organization	GO:0120036	2.92737e-12	ABCC4,ABL1,ADARB1,ADCY1,ARF4,ARHGEF26,ATG5,ATXN10,BAIAP2,BCAS3,BMP7,BMPR2,BTBD3,C9ORF72,CAMSAP1,CBFA2T2,CCP110,CDC42EP3,CDH11,CHN1,CLRN1,COL25A1,CREB1,CRKL,CRMP1,CYLD,DCDC2,DCX,DLG5,DNAI1,DPYSL2,DPYSL5,DSCAM,EFNA5,EFNB2,EGFLAM,EPHA5,EPHA7,EZR,FMR1,FXR1,FZD3,GHR,GLDN,GRIN3A,HTT,IQGAP1,ITGA6,KIF13B,KIF3A,LCA5,LPAR1,LRP2,LRP4,MACF1,MAP3K13,MAP4K4,MAP6,MAPK4,MATN2,MYLIP,NCKIPSD,NCS1,NEDD4,NFIB,NIN,NR…
GO:BP	export from cell	GO:0140352	3.84541e-12	ABCA1,ABL1,ACVR2B,ADAM9,ADCY1,ADCY6,ADRA2A,ANO1,AP1G1,ARFIP1,ATG5,ATP1B3,BMP7,CACNB2,CADM1,CD2AP,CLOCK,CPE,CPLX2,CREB1,EPHA5,ERC2,EXOC6,EZR,FRMD4A,FURIN,GALR1,GCG,GHR,GLUD1,GRIN3A,HMGCR,IGF1,INHBA,KCNC4,KCNE4,KCNT2,MAPK14,MCTP2,MICAL3,MYO5A,NAPB,NEUROD1,NF1,NOV,NR3C2,PAFAH1B1,PDZD11,PFN2,PPID,PPP3CB,PRKCA,PRKCE,PTPRN,PTPRN2,RAB11FIP1,RAB31,RAB33B,RAB3B,RAB8A,RAB8B,RAF1,RALA,RALBP1,RAP1A,RFX6,RIMS…
GO:BP	circulatory system development	GO:0072359	4.41894e-12	ABL1,ACVR1,ACVR2B,ADAMTS6,ADIPOR2,ALPK3,AMOT,AMOTL1,ANTXR1,AP2B1,APLNR,ARID2,ASB4,ATG5,BCOR,BMP7,BMPER,BMPR2,C1GALT1,CALCRL,CCM2,COL4A3BP,CPE,CREB1,CRKL,DLL4,E2F8,EFNB2,EGF,ERBB4,ERRFI1,EYA1,F3,FBN1,FLVCR1,FZD1,FZD2,GJA1,HNRNPU,ID2,IGF1,ITGB8,JAG1,KIAA1024,KIF3A,LEPR,LRP2,MAPK14,MED1,MGA,MIB1,MTDH,MYH11,NEBL,NEDD4,NF1,NFATC3,NGFR,NOV,NPY1R,NRP1,NRP2,NUS1,PARVA,PDE3B,PDLIM3,PDLIM5,PKD2,PKNOX1,PPP3…
GO:BP	positive regulation of multicellular organismal process	GO:0051240	5.50424e-12	ABCA1,ABL1,ACVR1,ACVR2A,ACVR2B,ADAM9,ADIPOR2,ADRA2A,ADRB1,AFAP1L2,AMOT,AMOTL1,APLNR,ARFGEF2,ASB4,ATG5,ATXN1L,BCAS3,BMP7,BMPER,BMPR2,CACNA2D2,CADM1,CAPN7,CBFA2T2,CBFB,CDON,CREB1,CRKL,CSF1,CYLD,DLG5,DOCK5,DSCAM,EGF,ENPP4,ERBB4,ESRRG,EZR,F3,FABP4,FOXO3,FURIN,FZD3,GALR1,GATM,GCH1,GHR,HOXA11,ID2,IGF1,INHBA,IRF4,ITGA6,ITGB8,JAG1,KDM2B,KL,KLF10,KPNA6,LDLRAP1,LEPR,LRP2,LRRTM2,LRRTM3,MACF1,MAP2K3,MAP3K13,…
GO:BP	regulation of anatomical structure morphogenesis	GO:0022603	5.80166e-12	ABL1,ACVR1,ADAM9,AMOT,ANXA7,AP1AR,APLNR,ARC,ASB4,BAIAP2,BCOR,BMP7,BMPER,BMPR2,BRWD1,CAMSAP1,CDC42EP3,CFDP1,CHN1,CRKL,DDHD1,DLL4,DOCK5,DPYSL2,DSCAM,EPHA7,ERMN,ETV5,EYA1,EZR,F3,FZD1,FZD2,FZD3,HOXA11,ID2,ITGB8,KIAA1024,KIF13B,LPAR1,LRP4,MACF1,MAP3K13,MAP6,MAPK14,MED1,MTDH,NEDD4,NF1,NFIB,NGFR,NIN,NRP1,NTRK2,PAFAH1B1,PAX9,PDE3B,PHLDB2,PLXNA1,PLXNA2,PLXNA4,PLXNC1,PRKCA,PTEN,PTK7,PTPRM,RAPGEF2,RELN,RHOB…
GO:BP	anatomical structure formation involved in morphogenesis	GO:0048646	8.87663e-12	ABL1,ACVR1,ACVR2A,ACVR2B,ADAM9,ADIPOR2,AMOT,AMOTL1,APLNR,BCAS3,BMP7,BMPER,BMPR2,C1GALT1,CALB1,CALCRL,CDON,COL12A1,DCX,DICER1,DLL4,DSCAM,E2F8,EDAR,EGF,EYA1,F3,FMN1,FZD1,FZD2,FZD3,HOXA11,HS2ST1,ID2,IGF1,INHBA,ITGA2,ITGA4,ITGB8,KBTBD8,KDM2B,KIAA1024,KLHL12,LEPR,LRP2,LRP6,MAPK14,MED1,MIB1,MTDH,NEBL,NF1,NFIB,NGFR,NOV,NRP1,NRP2,NUS1,OPHN1,PAFAH1B1,PARVA,PDE3B,PHLDB2,PIKFYVE,PKNOX1,PLXNA2,PPP3CB,PRICKLE…
GO:BP	positive regulation of transcription by RNA polymerase II	GO:0045944	9.85756e-12	ACVR1,ACVR2A,ARF4,ATAD2B,ATF1,ATRX,BCAS3,BCL9L,BMP7,BMPR2,CBFB,CDON,CLOCK,CREB1,CREB3L2,CSRNP2,CSRNP3,E2F3,E2F5,E2F8,ELF1,ELK4,ERG,ESRRG,ETV5,EYA1,FOXJ2,FOXO3,GALR1,GCG,HLF,HNRNPU,HOXD9,IGF1,IKZF1,INHBA,INSIG2,IRF4,ITGA6,JAG1,KAT2B,KAT7,KLF10,KLF13,KLF6,KPNA6,LHX8,LMX1B,LRP6,MAFG,MAPK14,MBTPS2,MED1,MED13,MGA,MICAL2,MLXIP,MTF1,MYBL2,MYO6,MYSM1,NCOA1,NEUROD1,NFAT5,NFATC3,NFIB,NGFR,NKX2-2,NKX2-3,NR5…
GO:BP	cell morphogenesis involved in differentiation	GO:0000904	1.14514e-11	ABL1,ADARB1,ADCY1,ANTXR1,AP1AR,ARHGEF26,BMP7,BMPR2,BTBD3,C9ORF72,CDH11,CHN1,CLRN1,COL12A1,COL25A1,CREB1,CRKL,CRMP1,DCDC2,DCX,DOCK5,DPYSL2,DPYSL5,DSCAM,EFNA5,EFNB2,EGFLAM,EPHA5,EPHA7,FZD3,ID2,ITGA4,KIF13B,KIF3A,LAMC1,LRP4,MACF1,MAP3K13,MAP6,MATN2,NEDD4,NFIB,NIN,NRP1,NRP2,NTRK2,OPHN1,PAFAH1B1,PARVA,PCDH15,PICALM,PLXNA1,PLXNA2,PLXNA4,PLXNC1,PTEN,PTPRM,RAB8A,RAPGEF2,RELN,RERE,RNF165,SEC24B,SEMA3A,SEM…
GO:BP	secretion	GO:0046903	1.29772e-11	ABCA1,ABCC4,ABL1,ACVR2B,ADAM9,ADCY1,ADCY6,ADRA2A,ANO1,AP1G1,ARFIP1,ATG5,BMP7,CACNB2,CADM1,CD2AP,CLOCK,CPE,CPLX2,CREB1,EGF,EPHA5,ERC2,EXOC6,EZR,FRMD4A,FURIN,GALR1,GCG,GHR,GLUD1,GRIN3A,HMGCR,IGF1,INHBA,KCNC4,MAPK14,MCTP2,MICAL3,MYO5A,MYO6,NAPB,NEUROD1,NF1,NOV,NR3C2,PAFAH1B1,PDZD11,PFN2,PLA2G10,PPID,PPP3CB,PRKCA,PRKCE,PTGER3,PTPRN,PTPRN2,RAB11FIP1,RAB31,RAB33B,RAB3B,RAB8A,RAB8B,RAF1,RALA,RAP1A,RFX6,…
GO:BP	positive regulation of protein modification process	GO:0031401	1.42064e-11	ABL1,ACVR1,ACVR2A,ACVR2B,ADAM9,ADRA2A,APLNR,ARFGEF1,ARRDC3,ARRDC4,ATG14,BMP7,BMPER,BMPR2,CCL20,CCNK,CCNT2,CDON,CRKL,CUL3,DBF4,DCUN1D1,DCUN1D3,DCUN1D4,DGKQ,DSTYK,EDAR,EGF,EPHA7,ERBB4,FMR1,FXR1,FZD1,GCG,GHR,GPRC5B,IGF1,INHBA,IQGAP1,KAT7,KL,KRAS,LEPR,LPAR1,LRP4,LRRK1,MAP2K3,MAP2K4,MAP2K6,MAP3K1,MAP3K12,MAP3K13,MAP4K3,MAP4K4,MID1,MYD88,NECAB2,NRP1,NTRK2,OSBPL8,PARP16,PARP8,PDE5A,PDGFD,PELO,PFN2,PKD2,…
GO:BP	central nervous system development	GO:0007417	1.89668e-11	ABL1,ADARB1,ATRN,ATRX,ATXN1L,B3GNT5,BMP7,BTBD3,CCDC141,CDH11,CDON,CENPF,CREB1,CRKL,DCX,DLG5,DLL4,DPYSL2,EGF,EPHA5,EPHA7,ERBB4,FOXO3,FZD3,GABRA4,HOOK3,ID2,INHBA,KDM2B,KIF3A,KLHL17,KRAS,LHX8,LRP2,MED1,MTF1,NDE1,NEUROD1,NF1,NFIB,NIN,NKX2-2,NR3C2,NRP1,NRP2,NTRK2,OPHN1,PAFAH1B1,PEX13,PKD2,PLXNA2,PLXNA4,PTEN,RELN,RERE,RFX4,ROGDI,SEC24B,SEMA3A,SEMA7A,SFRP2,SLC1A2,SLC45A3,SLC7A11,SLC8A3,SOS1,SOX4,SOX6,SO…
GO:BP	cellular response to chemical stimulus	GO:0070887	2.75687e-11	ABCA1,ABL1,ACVR1,ACVR2A,ACVR2B,ADAM9,ADAMTS3,ADCY6,ADIPOR2,ADRA2A,ANO1,AQP9,ATP6V0A2,ATRX,BCAS3,BCL9L,BCLAF1,BMP7,BMPER,BMPR2,CALB1,CAT,CCL20,CD274,CD47,CLOCK,CNTFR,CPEB2,CPNE3,CREB1,CREB3L2,CRKL,CTSB,CUL3,CXCL12,CYLD,CYP2U1,CYP46A1,DDAH1,DLL4,DSTYK,EDNRB,EPHA5,ERBB4,ESR1,ESRRG,ETV5,EZR,F3,FABP4,FAM105B,FBN1,FBXO32,FGF6,FOXO3,FZD1,GCG,GCH1,GFPT2,GHR,GLDC,GPX8,HIF1AN,HNRNPU,HSPA13,HTR1F,ID2,IGF1,I…
GO:BP	cell surface receptor signaling pathway	GO:0007166	2.86505e-11	AAK1,ABCA1,ABL1,ACVR1,ACVR2A,ACVR2B,ADAM9,ADAMTS3,ADCY6,ADIPOR2,ADRA2A,AFAP1L2,APC,ARC,BCL9L,BMP7,BMPER,BMPR2,CALCR,CALCRL,CBFA2T2,CBLB,CCL20,CD274,CDON,CHN1,CNTFR,CPE,CPNE3,CRKL,CSNK1A1,CSNK1G1,CUL3,CXCL12,CYLD,DAGLA,DCDC2,DGKQ,DIXDC1,DLG5,DLL4,DSCAM,DSTYK,EFNA5,EFNB2,EGF,ELF1,EPHA5,EPHA7,ERBB4,ERRFI1,EYA1,EYA2,EYA4,EZR,F3,FAM105B,FBN1,FBXL17,FGF6,FOXO3,FRK,FZD1,FZD2,FZD3,FZD6,GAS2,GHR,GIPR,GNAI…
GO:BP	positive regulation of phosphate metabolic process	GO:0045937	3.96836e-11	ABL1,ACVR1,ACVR2A,ACVR2B,ADAM9,ADRA2A,APLNR,ATG14,BMP7,BMPER,BMPR2,CCL20,CCNK,CCNT2,CDK1,CDON,CRKL,DBF4,DGKQ,DSCAM,DSTYK,EDAR,EGF,EPHA7,ERBB4,FMR1,FXR1,FZD1,GCG,GHR,GPRC5B,IGF1,INHBA,IQGAP1,ITGA6,ITSN1,KL,KRAS,LEPR,LPAR1,LRP4,LRRK1,MAP2K3,MAP2K4,MAP2K6,MAP3K1,MAP3K12,MAP3K13,MAP4K3,MAP4K4,MID1,MTMR9,MYD88,NECAB2,NRP1,NTRK2,OSBPL8,PARP16,PARP8,PDE5A,PDGFD,PELO,PFN2,PGK1,PKD2,PPP1R12A,PPP1R15B,PRKC…
GO:BP	positive regulation of phosphorus metabolic process	GO:0010562	3.96836e-11	ABL1,ACVR1,ACVR2A,ACVR2B,ADAM9,ADRA2A,APLNR,ATG14,BMP7,BMPER,BMPR2,CCL20,CCNK,CCNT2,CDK1,CDON,CRKL,DBF4,DGKQ,DSCAM,DSTYK,EDAR,EGF,EPHA7,ERBB4,FMR1,FXR1,FZD1,GCG,GHR,GPRC5B,IGF1,INHBA,IQGAP1,ITGA6,ITSN1,KL,KRAS,LEPR,LPAR1,LRP4,LRRK1,MAP2K3,MAP2K4,MAP2K6,MAP3K1,MAP3K12,MAP3K13,MAP4K3,MAP4K4,MID1,MTMR9,MYD88,NECAB2,NRP1,NTRK2,OSBPL8,PARP16,PARP8,PDE5A,PDGFD,PELO,PFN2,PGK1,PKD2,PPP1R12A,PPP1R15B,PRKC…
GO:BP	secretion by cell	GO:0032940	4.86155e-11	ABCA1,ABL1,ACVR2B,ADAM9,ADCY1,ADCY6,ADRA2A,ANO1,AP1G1,ARFIP1,ATG5,BMP7,CACNB2,CADM1,CD2AP,CLOCK,CPE,CPLX2,CREB1,EPHA5,ERC2,EXOC6,EZR,FRMD4A,FURIN,GALR1,GCG,GHR,GLUD1,GRIN3A,HMGCR,IGF1,INHBA,KCNC4,MAPK14,MCTP2,MICAL3,MYO5A,NAPB,NEUROD1,NF1,NOV,NR3C2,PAFAH1B1,PDZD11,PFN2,PPID,PPP3CB,PRKCA,PRKCE,PTPRN,PTPRN2,RAB11FIP1,RAB31,RAB33B,RAB3B,RAB8A,RAB8B,RAF1,RALA,RAP1A,RFX6,RIMS1,RIMS2,RIMS3,SCAMP1,SEL1L…
GO:BP	positive regulation of response to stimulus	GO:0048584	4.86911e-11	AAK1,ABL1,ACVR1,ACVR2A,ACVR2B,ADAM9,ADAMTS3,ADRA2A,AFAP1L2,ANO1,AP1G1,ARC,ARFGEF1,BCLAF1,BMP7,BMPER,BMPR2,BRE,CADM1,CCL20,CD47,CDON,CLOCK,CRKL,CSNK1G1,CXCL12,CYLD,DCDC2,DLG5,DLL4,DSCAM,DSTYK,EDAR,EGF,ELF1,ENPP4,ERBB4,EYA1,EYA2,EYA4,EZR,F3,FABP4,FAM168A,FMR1,FOXO3,FXR1,FZD2,GALR1,GCG,GHR,GPR65,HIP1,HTT,IGF1,INHBA,IRF4,ITSN1,JAG1,JAG2,KL,KPNA6,KRAS,LDLRAP1,LEPR,LPAR1,LRP2,LRRK1,MAGI2,MAP2K3,MAP2K4,…
GO:BP	neuron projection morphogenesis	GO:0048812	6.59843e-11	ABL1,ADARB1,ADCY1,BMP7,BMPR2,BTBD3,C9ORF72,CDH11,CHN1,COL25A1,CREB1,CRMP1,DCDC2,DCX,DPYSL2,DPYSL5,DSCAM,EFNA5,EFNB2,EGFLAM,EPHA5,EPHA7,FZD3,IQGAP1,KIF13B,KIF3A,LRP2,LRP4,MACF1,MAP3K13,MAP4K4,MAP6,MATN2,NEDD4,NFIB,NIN,NRP1,NRP2,NTRK2,PAFAH1B1,PICALM,PLXNA1,PLXNA2,PLXNA4,PLXNC1,PTEN,PTPRM,RAB8A,RAPGEF2,RELN,RERE,RNF165,SEMA3A,SEMA6B,SEMA6D,SEMA7A,SLIT3,SLITRK4,SMURF1,SPAST,SS18L1,TBR1,TMEM106B,TNR,…
GO:BP	regulation of cell differentiation	GO:0045595	8.27322e-11	ABL1,ACVR1,ACVR2A,ACVR2B,AP1AR,APC,ASB4,BMP7,BMPR2,CBFA2T2,CBFB,CDK12,CDON,CHN1,CLOCK,CREB1,CRKL,CRMP1,CSF1,CYLD,DLG5,DLL4,DOCK5,DPYSL2,DSCAM,EDNRB,EPHA7,ERBB4,ERRFI1,EYA1,FBN1,FBXO22,FMR1,FNDC5,FZD3,HIF1AN,HNRNPU,HOOK3,HOXA11,ID2,IGF1,INHBA,ITGA6,JAG1,KIF13B,KLF10,KLF13,KRAS,LPAR1,LRP2,LRP4,MACF1,MAFG,MAP3K13,MAP6,MAPK14,MAPK4,MED1,MIB1,MYLIP,NBR1,NCKIPSD,NCOA1,NCS1,NEDD4,NEUROD1,NF1,NFATC3,NIN,…
GO:BP	ion transmembrane transport	GO:0034220	8.61111e-11	ABCD3,ABL1,ANO1,ANO5,APLNR,ARC,ATG5,ATP1B3,ATP2B2,ATP2C1,ATP5F1,ATP6V0A2,ATP6V1B2,ATP6V1C1,ATP6V1C2,ATP7A,BEST4,CACHD1,CACNA1C,CACNA2D2,CACNB2,CATSPER2,CLCN5,CNGA3,CNGB3,FAM155A,GABRA4,GABRB2,GRIA2,GRIA3,GRIK3,GRIN2A,GRIN3A,HTT,JPH1,KCNA4,KCNC4,KCNE4,KCNH1,KCNIP4,KCNJ12,KCNJ2,KCNK2,KCNN3,KCNT2,KCNV1,LRP2,LRRC8B,MYO5A,NCS1,NDUFA4,NEDD4,NETO2,NIPA2,NTRK2,PKD2,PLCB4,PLCL1,PRKCE,RELN,SCARA5,SCN2A,SCN…
GO:BP	head development	GO:0060322	1.04238e-10	ABL1,ATRN,ATRX,ATXN1L,B3GNT5,BMP7,BTBD3,CCDC141,CDON,CENPF,CREB1,CRKL,DCX,DLG5,DPYSL2,EGF,EPHA5,EPHA7,ERBB4,FLVCR1,FOXO3,FZD3,HOOK3,ID2,INHBA,KDM2B,KIF3A,KLHL17,KRAS,LHX8,LRP2,MED1,NDE1,NEUROD1,NF1,NFIB,NIN,NR3C2,NRP1,NRP2,NTRK2,OPHN1,PAFAH1B1,PAX9,PEX13,PLXNA2,PLXNA4,PTEN,RAF1,RELN,RERE,ROGDI,SEC24B,SEMA3A,SEMA7A,SFRP2,SLC1A2,SLC7A11,SOS1,SOX9,TACC1,TBR1,TBX3,TGFBR2,TIPARP,TMEM57,TNR,TTC8,UNC5C,…
GO:BP	cellular response to stress	GO:0033554	1.09182e-10	ABL1,AIDA,ANKS4B,ANO1,APC,ASCC3,ATG14,ATG5,ATRX,BCCIP,BCLAF1,BMPR2,BRE,CBX1,CCNK,CDC7,CDK1,CHORDC1,CLOCK,COL4A3BP,CPEB2,CREB3L2,CUL3,CUL4B,CYLD,DDAH1,DEK,DNAJB2,DNAJC15,DYRK2,EDAR,EDEM3,ERLEC1,ERP44,ETV5,EYA1,EYA2,EYA4,EZR,FAM168A,FANCF,FBXO22,FMR1,FOXN3,FOXO3,FXR1,FZD1,GABARAPL1,GCH1,GTF2H5,HERC2,HIC2,HIF1AN,HSPA13,ID2,INSIG2,KAT7,KIAA0101,KIAA0430,KLF10,MAGI3,MAN1B1,MAP2K3,MAP2K4,MAP3K12,MAP3K1…
GO:BP	cell death	GO:0008219	1.21074e-10	ABL1,ACVR1,ACVR2B,ADARB1,APC,API5,ARF4,ATG5,AVEN,BCLAF1,BMP7,BMPR2,BNIP3L,BRE,CASP3,CDK1,CFDP1,CRKL,CSRNP3,CUL3,CYLD,DCUN1D3,DHCR24,DICER1,DIP2A,DNM1L,DSTYK,DYRK2,E2F3,EPHA7,ERBB4,EYA1,EYA2,EYA4,F3,FAP,FOXO3,FZD1,FZD3,GABRB2,GAS2,GCG,GHR,GRIN2A,GRK5,HIP1,HTT,IGF1,INHBA,IPMK,ITGA4,ITGA6,ITPK1,ITSN1,JAG2,JMY,KDM2B,KLF11,KLHL20,KRAS,LRP2,LRP6,MAD2L1,MAP2K4,MAP3K12,MDM4,MED1,MTDH,NCOA1,NECAB2,NEUROD1…
GO:BP	regulation of cellular localization	GO:0060341	1.30101e-10	ABL1,ADCY1,ADCY6,ADRA2A,ANO1,APLNR,ARC,ATG5,BCAS3,CACNB2,CCNE2,CD2AP,CDK1,CPLX2,CRKL,CYLD,DGKQ,DPP10,EGF,EPHA5,ERBB4,ERLEC1,EZR,GCC2,GCG,GRIN3A,HNRNPU,HTT,KAT7,KCNC4,LDLRAP1,LRP4,MAPK14,MCTP2,MYO5A,NAPB,NECAB2,NEDD4,NF1,NGFR,NUS1,OPHN1,OTUD7B,PARD6B,PFN2,PICALM,PKD2,PLS1,PPM1A,PPM1F,PPP1R12A,PPP3CB,PRKAA1,PRKAA2,PRKCE,PRR5L,PTEN,RAB3B,RANBP6,RAP1A,RFX6,RIMS1,RIMS2,RIMS3,SAR1A,SAR1B,SEC24B,SEMA3A,…
GO:BP	positive regulation of phosphorylation	GO:0042327	1.31391e-10	ABL1,ACVR1,ACVR2A,ACVR2B,ADAM9,ADRA2A,APLNR,ATG14,BMP7,BMPER,BMPR2,CCL20,CCNK,CCNT2,CDK1,CDON,CRKL,DBF4,DGKQ,DSCAM,DSTYK,EDAR,EGF,EPHA7,ERBB4,FMR1,FXR1,FZD1,GCG,GHR,GPRC5B,IGF1,INHBA,IQGAP1,ITGA6,ITSN1,KL,KRAS,LEPR,LPAR1,LRP4,LRRK1,MAP2K3,MAP2K4,MAP2K6,MAP3K1,MAP3K12,MAP3K13,MAP4K3,MAP4K4,MID1,MYD88,NECAB2,NRP1,NTRK2,OSBPL8,PARP16,PARP8,PDE5A,PDGFD,PFN2,PGK1,PKD2,PRKCE,PROM2,PRR5L,PTEN,RAF1,RAP2B…
GO:BP	positive regulation of catalytic activity	GO:0043085	1.38567e-10	ABL1,ACVR2B,ADAM9,ADRA2A,ADRB1,AKAP5,ANTXR1,ARF4,ARHGAP1,ARHGAP26,ARHGEF12,ARRDC3,ARRDC4,ATG14,ATP1B3,ATP7A,AZIN1,BCAS3,CCL20,CCNK,CCNT2,CHN1,CRKL,DBF4,DCP1A,DCUN1D1,DCUN1D3,DCUN1D4,DGKQ,DNAJA2,DNAJB2,DNAJC15,DNAJC9,DOCK5,DSCC1,DSTYK,EGF,ELMOD2,F3,GCG,GCH1,GHR,GIT2,GPRC5B,HIP1,IGF1,IQGAP1,ITGA6,ITSN1,LLGL2,LPAR1,MAP2K3,MAP2K4,MAP2K6,MAP3K1,MAP3K12,MAP3K13,MAP4K3,MAP4K4,MAPK14,MSH3,MTMR9,NEK7,NF1,…
GO:BP	intracellular protein transport	GO:0006886	1.77112e-10	AP1G1,AP2B1,AP4E1,ARFIP1,ARFIP2,ARL4A,BCAS3,CLTC,DNAJC15,ERLEC1,FAM91A1,GCC2,GOSR2,HNRNPU,IPO7,KPNA1,KPNA3,KPNA6,LCA5,MAPK14,MED1,NAPB,NAPG,NEDD4,NF1,NSF,NUP35,NUP54,PEX13,PEX26,PEX5L,POLDIP3,PPM1A,PRICKLE1,PRKAA1,PRR5L,PURA,RAB14,RAB22A,RAB23,RAB2A,RAB31,RAB32,RAB33B,RAB3B,RAB4A,RAB8A,RAB8B,RANBP6,RHOB,RIMS2,RNF165,SAR1A,SAR1B,SDAD1,SEC23A,SEC24B,SEC61A2,SEC63,SEL1L,SMURF1,SNAPIN,SNX16,SNX27,SNX…
GO:BP	regulation of nervous system development	GO:0051960	2.27651e-10	ABL1,BMP7,BMPR2,CBFA2T2,CDON,CHN1,CRKL,CRMP1,DLG5,DLL4,DPYSL2,DSCAM,EDNRB,EGF,EPHA7,ERBB4,EYA1,FMR1,FZD1,FZD2,FZD3,GHR,HOOK3,ID2,ITGA6,JAG1,KIF13B,LPAR1,LRP2,LRP4,LRRTM2,LRRTM3,MACF1,MAP3K13,MAP6,MAPK4,MED1,MIB1,MYLIP,NCKIPSD,NCOA1,NCS1,NEDD4,NEUROD1,NF1,NIN,NKX2-2,NRP1,NTRK2,PAFAH1B1,PBX1,PLXNA1,PLXNA2,PLXNA4,PLXNC1,PRTG,PTEN,PTK7,PTPRD,RAPGEF2,RASSF10,RELN,RFX4,SEC24B,SEMA3A,SEMA6B,SEMA6D,SEMA7…
GO:BP	peptidyl-amino acid modification	GO:0018193	2.33008e-10	ABL1,ACVR1,ADRA2A,ASPHD2,ATG5,ATRX,BCOR,BEND3,BMP7,BRD1,CBLB,CDC42BPA,CDC42BPB,CDC7,CDK1,CHD5,CLK4,CLOCK,CSNK1A1,CSNK1G1,DGKQ,DPY19L1,DPY19L3,DPY19L4,DYRK2,EGF,EGFLAM,EPHA5,EPHA7,ERBB4,ERRFI1,EYA1,EZH1,FKBP15,FKBP5,FKBP7,FRK,GALNT1,GALNT2,GALNT3,GCG,GHR,HIF1AN,IGF1,IRF4,KAT2B,KAT7,LRP4,LRRK1,LYN,MAP3K12,MAP3K13,MAPK14,MAST4,METAP2,MGAT2,NAA25,NAA30,NCOA1,NKTR,NRP1,NTRK2,PAAF1,PFN2,PHF20,PLCL1,POL…
GO:BP	plasma membrane bounded cell projection morphogenesis	GO:0120039	2.47797e-10	ABL1,ADARB1,ADCY1,BMP7,BMPR2,BTBD3,C9ORF72,CDH11,CHN1,COL25A1,CREB1,CRMP1,DCDC2,DCX,DPYSL2,DPYSL5,DSCAM,EFNA5,EFNB2,EGFLAM,EPHA5,EPHA7,FZD3,IQGAP1,KIF13B,KIF3A,LRP2,LRP4,MACF1,MAP3K13,MAP4K4,MAP6,MATN2,NEDD4,NFIB,NIN,NRP1,NRP2,NTRK2,PAFAH1B1,PICALM,PLXNA1,PLXNA2,PLXNA4,PLXNC1,PTEN,PTPRM,RAB8A,RAPGEF2,RELN,RERE,RNF165,SEMA3A,SEMA6B,SEMA6D,SEMA7A,SLIT3,SLITRK4,SMURF1,SPAST,SS18L1,TBR1,TMEM106B,TNR,…
GO:BP	embryonic morphogenesis	GO:0048598	2.84478e-10	ABL1,ACVR1,ACVR2A,ACVR2B,AFF3,AMOT,BMP7,BMPR2,CDON,CLRN1,COL12A1,CUL3,DLL4,EYA1,FBN1,FLVCR1,FZD1,FZD2,FZD3,GRSF1,HOXA11,HOXD9,HS2ST1,ID2,IGF1,IMPAD1,INHBA,INSIG2,ITGA2,ITGA4,JAG2,KDM2B,KIF3A,LMBR1,LRIG1,LRIG3,LRP2,LRP4,MED1,MGA,MIB1,NEUROD1,PBX1,PCDH15,PHLDB2,PKD2,PRICKLE1,PTK7,RALA,RBPMS2,RUNX2,SALL4,SEC24B,SFRP2,SHROOM3,SNAI1,SOS1,SOX21,SOX4,SOX9,STK3,TBR1,TBX18,TBX3,TGFBR2,TP63,TSHR,TXNRD1,VAN…
GO:BP	cell projection morphogenesis	GO:0048858	2.86069e-10	ABL1,ADARB1,ADCY1,BMP7,BMPR2,BTBD3,C9ORF72,CDH11,CHN1,COL25A1,CREB1,CRMP1,DCDC2,DCX,DPYSL2,DPYSL5,DSCAM,EFNA5,EFNB2,EGFLAM,EPHA5,EPHA7,FZD3,IQGAP1,KIF13B,KIF3A,LRP2,LRP4,MACF1,MAP3K13,MAP4K4,MAP6,MATN2,NEDD4,NFIB,NIN,NRP1,NRP2,NTRK2,PAFAH1B1,PICALM,PLXNA1,PLXNA2,PLXNA4,PLXNC1,PTEN,PTPRM,RAB8A,RAPGEF2,RELN,RERE,RNF165,SEMA3A,SEMA6B,SEMA6D,SEMA7A,SLIT3,SLITRK4,SMURF1,SPAST,SS18L1,TBR1,TMEM106B,TNR,…
GO:BP	cation transport	GO:0006812	3.06351e-10	ABL1,APLNR,ARC,ARMC1,ATG5,ATP1B3,ATP2B2,ATP2C1,ATP5F1,ATP6V0A2,ATP6V1B2,ATP6V1C1,ATP6V1C2,ATP7A,CACHD1,CACNA1C,CACNA2D2,CACNB2,CALB1,CATSPER2,CLCN5,CNGA3,CNGB3,EGF,FAM155A,FLVCR1,FLVCR2,GCG,GRIN2A,GRIN3A,HEPHL1,HTT,JPH1,KCNA4,KCNC4,KCNE4,KCNH1,KCNIP4,KCNJ12,KCNJ2,KCNK2,KCNN3,KCNT2,KCNV1,LRP2,MYO5A,NCS1,NDFIP2,NDUFA4,NEDD4,NETO2,NIPA2,NKAIN1,NSF,PKD2,PLCB4,PLCL1,PRKCE,RAB3B,RALBP1,RELN,SCARA5,SCN2…
GO:BP	vasculature development	GO:0001944	3.80501e-10	ABL1,ACVR1,ACVR2B,ADAMTS6,ADIPOR2,AMOT,AMOTL1,ANTXR1,AP2B1,APLNR,ARID2,ASB4,BMP7,BMPER,BMPR2,C1GALT1,CALCRL,CCM2,CRKL,DLL4,E2F8,EFNB2,EGF,ERRFI1,EYA1,F3,FLVCR1,ITGB8,JAG1,KIAA1024,LEPR,LRP2,MAPK14,MED1,MIB1,MTDH,NEDD4,NF1,NFATC3,NGFR,NOV,NRP1,NRP2,NUS1,PARVA,PDE3B,PKD2,PKNOX1,PPP3CB,PRICKLE1,PRKCA,PTEN,PTK7,PTPRB,PTPRM,QKI,RHOB,RNF213,SEC24B,SFRP2,SGCB,SGCD,SOS1,SOX4,TBX3,TGFA,TGFBR2,THBS1,THBS2,…
GO:BP	axonogenesis	GO:0007409	4.89999e-10	ABL1,ADARB1,ADCY1,BMP7,BMPR2,C9ORF72,CDH11,CHN1,COL25A1,CREB1,CRMP1,DCX,DPYSL2,DPYSL5,DSCAM,EFNA5,EFNB2,EGFLAM,EPHA5,EPHA7,FZD3,KIF13B,KIF3A,LRP4,MACF1,MAP3K13,MAP6,MATN2,NFIB,NIN,NRP1,NRP2,NTRK2,PAFAH1B1,PICALM,PLXNA1,PLXNA2,PLXNA4,PLXNC1,PTEN,PTPRM,RAB8A,RELN,RNF165,SEMA3A,SEMA6B,SEMA6D,SEMA7A,SLIT3,SLITRK4,SPAST,TBR1,TNR,TTC8,UNC5C,UNC5D,VANGL2,VAX1,WNT3
GO:BP	cell part morphogenesis	GO:0032990	4.9834e-10	ABL1,ADARB1,ADCY1,BMP7,BMPR2,BTBD3,C9ORF72,CDH11,CHN1,COL25A1,COL4A3BP,CREB1,CRMP1,DCDC2,DCX,DPYSL2,DPYSL5,DSCAM,EFNA5,EFNB2,EGFLAM,EPHA5,EPHA7,FZD3,IQGAP1,KIF13B,KIF3A,LRP2,LRP4,MACF1,MAP3K13,MAP4K4,MAP6,MATN2,NEDD4,NFIB,NIN,NRP1,NRP2,NTRK2,PAFAH1B1,PICALM,PLXNA1,PLXNA2,PLXNA4,PLXNC1,PTEN,PTPRM,RAB8A,RAPGEF2,RELN,RERE,RNF165,SEMA3A,SEMA6B,SEMA6D,SEMA7A,SLIT3,SLITRK4,SMURF1,SPAST,SS18L1,TBR1,TMEM…
GO:BP	cardiovascular system development	GO:0072358	5.8083e-10	ABL1,ACVR1,ACVR2B,ADAMTS6,ADIPOR2,AMOT,AMOTL1,ANTXR1,AP2B1,APLNR,ARID2,ASB4,BMP7,BMPER,BMPR2,C1GALT1,CALCRL,CCM2,CRKL,DLL4,E2F8,EFNB2,EGF,ERRFI1,EYA1,F3,FLVCR1,ITGB8,JAG1,KIAA1024,LEPR,LRP2,MAPK14,MED1,MIB1,MTDH,NEDD4,NF1,NFATC3,NGFR,NOV,NRP1,NRP2,NUS1,PARVA,PDE3B,PKD2,PKNOX1,PPP3CB,PRICKLE1,PRKCA,PTEN,PTK7,PTPRB,PTPRM,QKI,RHOB,RNF213,SEC24B,SFRP2,SGCB,SGCD,SOS1,SOX4,TBX3,TGFA,TGFBR2,THBS1,THBS2,…
GO:BP	cellular component assembly	GO:0022607	6.10449e-10	ABCA1,ABCC4,ABL1,AIDA,ANK3,ANKRA2,ANKS4B,ANTXR1,AP1AR,ARC,ARFGEF1,ARHGEF26,ATG12,ATG14,ATG2B,ATG5,ATL2,ATRX,ATXN10,BAIAP2,BCAS3,BCCIP,BEND3,BMP7,C9ORF72,CAMSAP1,CCP110,CDC42EP3,CDH11,CELF1,CHMP2B,CLRN1,CLTC,CNOT6,CNOT6L,COPS7B,CRKL,CRTC2,CUL3,CYLD,DCDC2,DCX,DGKD,DGKQ,DICER1,DLG5,DNAI1,DNAJC15,DSCAM,ELAVL1,EPHA7,ERBB4,ERC2,EZR,FAM179B,FBLIM1,FCHSD1,FEZ1,FMN1,FMR1,FXR1,FZD1,G3BP2,GABARAPL1,GABRB2,G…
GO:BP	regulation of catabolic process	GO:0009894	6.43811e-10	ADRA2A,APC,ATG5,AZIN1,C9ORF72,CALCR,CNOT6L,CUL4B,DNAJB2,DNM1L,DRAM1,DRAM2,EGF,ELAVL1,ERLEC1,EZR,FAP,FBXL2,FBXO22,FEZ1,FMR1,FOXO3,FURIN,FXR1,FYCO1,GRIN2A,GRSF1,HMGCR,HNRNPU,HTT,IDH1,IGF1,LEPR,LRPPRC,MAD2L1,MDM4,MTMR9,MYLIP,NEDD4,NSF,OPHN1,PAPD4,PDE3B,PIKFYVE,PIP4K2A,PPARA,PRICKLE1,PRKAA1,PRKAA2,PRKCE,PRR5L,PTEN,RAB3GAP2,RAB8A,RAD23B,RNF180,RNF19A,RRAGD,SAMD4A,SESN3,SH3GLB1,SMURF1,SNX3,SNX33,SOX9,S…
GO:BP	brain development	GO:0007420	6.79607e-10	ABL1,ATRN,ATRX,ATXN1L,B3GNT5,BMP7,BTBD3,CCDC141,CDON,CENPF,CREB1,CRKL,DCX,DLG5,DPYSL2,EGF,EPHA5,EPHA7,ERBB4,FOXO3,FZD3,HOOK3,ID2,INHBA,KDM2B,KIF3A,KLHL17,KRAS,LHX8,LRP2,MED1,NDE1,NEUROD1,NF1,NFIB,NIN,NR3C2,NRP1,NRP2,NTRK2,OPHN1,PAFAH1B1,PEX13,PLXNA2,PLXNA4,PTEN,RELN,RERE,ROGDI,SEC24B,SEMA3A,SEMA7A,SFRP2,SLC1A2,SLC7A11,SOS1,TACC1,TBR1,TBX3,TGFBR2,TMEM57,TNR,TTC8,UNC5C,VAX1,WLS,WNT3,WNT7B
GO:BP	morphogenesis of an epithelium	GO:0002009	7.51768e-10	ABL1,ACVR1,BMP7,CCM2,DLG5,DLL4,EGF,EPHA7,ESRP2,ETV5,EYA1,FMN1,FZD1,FZD2,FZD3,GRSF1,GZF1,HOXA11,HS2ST1,JAG1,JAG2,KDM2B,KIF3A,KRAS,LRP2,MGA,MIB1,NRP1,OPHN1,PAFAH1B1,PBX1,PCDH15,PKD2,PRICKLE1,PTEN,PTK7,RALA,RHOB,RPGRIP1L,SALL4,SEC24B,SEMA3A,SFRP2,SHROOM3,SIM1,SOS1,SOX4,SOX9,STK3,TBR1,TBX18,TBX3,TGFBR2,TP63,TTC8,VANGL2,WDR1,WNT10A
GO:BP	heart development	GO:0007507	7.74563e-10	ACVR1,ACVR2B,ADAMTS6,ALPK3,AP2B1,APLNR,ARID2,ATG5,BCOR,BMP7,BMPR2,CCM2,COL4A3BP,CPE,CREB1,CRKL,DLL4,ERBB4,EYA1,FBN1,FZD1,FZD2,GJA1,HNRNPU,ID2,IGF1,JAG1,KIF3A,LRP2,MAPK14,MED1,MGA,MIB1,MYH11,NEBL,NEDD4,NF1,NPY1R,NRP1,NRP2,PARVA,PDLIM3,PDLIM5,PKD2,PPP3CB,PRICKLE1,PTEN,PTK7,RUNX2,SALL4,SEC24B,SFRP2,SGCB,SGCD,SNAI1,SOS1,SOX4,SOX6,SOX9,STK3,TBR1,TBX3,TGFBR2,TGFBR3,VANGL2,ZFPM2
GO:BP	cell cycle	GO:0007049	8.33813e-10	ABL1,ACVR1,ADARB1,AFAP1L2,ANK3,APC,ARL8A,ARPP19,ATRX,BCCIP,BMP7,BRE,CAMK2N1,CCND2,CCNDBP1,CCNE2,CCNJ,CCNJL,CCNK,CCNL1,CCNT2,CCP110,CDC27,CDC7,CDK1,CDK14,CDK19,CENPF,CHFR,CHMP2B,CHMP7,CHORDC1,CLOCK,CLTC,CSNK1A1,CUL3,CUL4B,CYLD,DBF4,DCUN1D3,DSCC1,DYNC1LI1,E2F3,E2F5,E2F8,EGF,EZR,FAP,FOXN3,FZD3,GNAI2,GRK5,HNRNPU,HORMAD1,HTT,ID2,IGF1,INHBA,IQGAP1,JMY,KAT2B,KATNAL1,KIAA0101,KIAA0430,KIF3A,KLF11,KLHL13,…
GO:BP	cell migration	GO:0016477	9.6565e-10	ABL1,ACVR1,ADAM9,ADARB1,ADRA2A,AMOT,AMOTL1,APC,ARC,ARF4,ARID2,AVL9,BCAS3,BMP7,BMPER,BMPR2,CAPN7,CCDC141,CCDC88A,CCL20,CDC42BPB,CPNE3,CRKL,CUL3,CXCL12,DCDC2,DCX,DLG5,DLL4,DOCK5,EDNRB,EGF,ERBB4,FAP,FZD3,ID2,IGF1,IQGAP1,ITGA2,ITGA4,ITGA6,ITGB8,JAG1,LAMC1,LPAR1,MACF1,MAP2K3,MAPK14,MATN2,MGAT3,MOSPD2,MYD88,MYSM1,NAV1,NDE1,NF1,NKX2-3,NOV,NRP1,NRP2,NTRK2,NUS1,ONECUT2,OSBPL8,PAFAH1B1,PARVA,PDGFD,PELO,PEX…
GO:BP	catabolic process	GO:0009056	1.07511e-09	ABCD3,ACBD5,ACOX3,ADRA2A,ANXA7,APC,ATG12,ATG14,ATG2B,ATG5,AZIN1,BACE1,BPGM,C9ORF72,CALCR,CAT,CHAC2,CHFR,CLOCK,CNOT6,CNOT6L,CTSB,CTSO,CTSS,CUL3,CUL4B,CUL5,CYLD,CYP2U1,CYP46A1,DAGLA,DCP1A,DDAH1,DICER1,DNAJB2,DNM1L,DRAM1,DRAM2,EDEM3,EGF,ELAVL1,ENC1,ERAP1,ERI1,ERLEC1,EZR,FAP,FBXL17,FBXL2,FBXO22,FBXO8,FEZ1,FMR1,FOXO3,FUCA1,FURIN,FXR1,FYCO1,GABARAPL1,GDA,GLDC,GOT2,GPCPD1,GRIN2A,GRSF1,HERC2,HMGCR,HNRNPU…
GO:BP	programmed cell death	GO:0012501	1.25841e-09	ABL1,ACVR1,ACVR2B,ADARB1,APC,API5,ARF4,ATG5,AVEN,BCLAF1,BMP7,BMPR2,BNIP3L,BRE,CASP3,CDK1,CFDP1,CRKL,CSRNP3,CUL3,CYLD,DCUN1D3,DHCR24,DICER1,DIP2A,DNM1L,DSTYK,DYRK2,E2F3,EPHA7,ERBB4,EYA1,EYA2,EYA4,F3,FAP,FOXO3,FZD3,GABRB2,GAS2,GCG,GHR,GRIN2A,GRK5,HIP1,HTT,IGF1,INHBA,IPMK,ITGA4,ITGA6,ITPK1,ITSN1,JAG2,JMY,KDM2B,KLF11,KLHL20,KRAS,LRP2,LRP6,MAD2L1,MAP2K4,MAP3K12,MDM4,MED1,MTDH,NCOA1,NECAB2,NEUROD1,NF1,…
GO:BP	regulation of cellular component biogenesis	GO:0044087	1.36273e-09	ABCA1,ABL1,AIDA,ANKRA2,ANTXR1,AP1AR,ARFGEF1,ATG5,BAIAP2,BCAS3,BMP7,C9ORF72,CAMSAP1,CCP110,CDC42EP3,CHMP2B,CLRN1,CNOT6,CNOT6L,CYLD,DCDC2,DLG5,DNAJC15,EPHA7,EZR,FAM179B,FBLIM1,FCHSD1,FEZ1,FMN1,FMR1,FXR1,FZD1,G3BP2,GHR,GMFB,HNRNPU,HTT,JMY,KAT2B,LPAR1,LRRTM2,LRRTM3,MACF1,NAPB,NIN,NRP1,PFN2,PHLDB2,PIKFYVE,PIP4K2A,PODXL,PPM1A,PPM1E,PPM1F,PRKAA1,PRKAA2,PRKCE,PTEN,PTPRD,RAB3GAP2,RAF1,RALA,RAPGEF2,RICTOR,…
GO:BP	positive regulation of signal transduction	GO:0009967	2.22553e-09	AAK1,ABL1,ACVR1,ACVR2A,ACVR2B,ADAM9,ADAMTS3,ADRA2A,AFAP1L2,ARC,BCLAF1,BMP7,BMPER,BMPR2,CCL20,CDON,CRKL,CSNK1G1,CYLD,DCDC2,DLG5,DLL4,DSTYK,EDAR,EGF,ERBB4,F3,FZD2,GCG,GHR,GPR65,HIP1,HTT,IGF1,INHBA,ITSN1,JAG1,JAG2,KL,KRAS,LDLRAP1,LPAR1,LRP2,LRRK1,MAGI2,MAP2K3,MAP2K4,MAP2K6,MAP3K12,MAP3K13,MAP4K3,MED1,MFNG,MID1,MTDH,MYD88,NECAB2,NEDD4,NF1,NFAT5,NOV,NRP1,NTRK2,OSBPL8,PAFAH1B1,PDCL,PDE5A,PDGFD,PKD2,PLA…
GO:BP	regulation of hydrolase activity	GO:0051336	2.69672e-09	ABL1,ADRB1,AMOT,ANTXR1,ARF4,ARFGEF1,ARHGAP1,ARHGAP26,ARHGEF12,ARPP19,ATP1B3,BCAS3,CAST,CCL20,CHN1,CRKL,CSRNP2,CSRNP3,DHCR24,DNAJA2,DNAJB2,DNAJC15,DNAJC9,DOCK5,ELMOD2,EPHA5,EPHA7,F3,FURIN,GIT2,HIP1,HTT,IQGAP1,ITGA6,ITIH5,KDM5A,KIAA0430,LEPR,LLGL2,LPAR1,MAPK14,MSH3,MTMR9,NDE1,NF1,NGFR,NRP1,NTRK2,NUAK1,OPHN1,PAFAH1B1,PELO,PFN2,PHACTR2,PI15,PICALM,PLXNA1,PLXNA2,PLXNA4,PLXNC1,PPM1F,PPP1R12A,PPP1R15B,P…
GO:BP	cellular component biogenesis	GO:0044085	3.01926e-09	ABCA1,ABCC4,ABL1,AIDA,ALG9,ANK3,ANKRA2,ANKS4B,ANTXR1,AP1AR,ARC,ARFGEF1,ARHGEF26,ARRDC4,ATG12,ATG14,ATG2B,ATG5,ATL2,ATRX,ATXN10,BAIAP2,BCAS3,BCCIP,BEND3,BMP7,C9ORF72,CAMSAP1,CCP110,CDC42EP3,CDH11,CELF1,CHMP2B,CLRN1,CLTC,CNOT6,CNOT6L,COPS7B,CRKL,CRTC2,CUL3,CUL4B,CYLD,DCDC2,DCX,DDX52,DGKD,DGKQ,DICER1,DLG5,DNAI1,DNAJC15,DSCAM,ELAVL1,EPHA7,ERBB4,ERC2,ERI1,ESF1,EZR,FAM179B,FBLIM1,FCHSD1,FEZ1,FMN1,FMR1,…
GO:BP	axon development	GO:0061564	3.07002e-09	ABL1,ADARB1,ADCY1,BMP7,BMPR2,C9ORF72,CDH11,CHN1,COL25A1,CREB1,CRMP1,DCX,DPYSL2,DPYSL5,DSCAM,EFNA5,EFNB2,EGFLAM,EPHA5,EPHA7,FZD3,KIF13B,KIF3A,LRP4,MACF1,MAP3K13,MAP6,MATN2,NFIB,NIN,NRP1,NRP2,NTRK2,PAFAH1B1,PICALM,PLXNA1,PLXNA2,PLXNA4,PLXNC1,PTEN,PTPRM,RAB8A,RELN,RNF165,SEMA3A,SEMA6B,SEMA6D,SEMA7A,SLIT3,SLITRK4,SPAST,TBR1,TNR,TSPAN2,TTC8,UNC5C,UNC5D,VANGL2,VAX1,WNT3
GO:BP	regulation of locomotion	GO:0040012	3.12471e-09	ABL1,ACVR1,ADAM9,ADARB1,ADRA2A,AMOT,AMOTL1,AP1AR,ARID2,ARRDC3,BCAS3,BMP7,BMPER,BMPR2,CAPN7,CCL20,CHMP2B,CPNE3,CRKL,CXCL12,DLG5,DLL4,DOCK5,DSCAM,EGF,ERBB4,GHR,IGF1,ITGA6,JAG1,MACF1,MAP2K3,MAPK14,MGAT3,MOSPD2,MYD88,MYSM1,NF1,NOV,NRP1,NUS1,ONECUT2,OSBPL8,PDGFD,PFN2,PLXNA1,PLXNA2,PLXNA4,PLXNC1,PPM1F,PRKCA,PRKCE,PRR5L,PTEN,PTP4A1,PTPRK,PTPRM,RAP2B,RAP2C,RELN,RHOB,RND3,SEMA3A,SEMA6B,SEMA6D,SEMA7A,SFRP2…
GO:BP	protein ubiquitination	GO:0016567	3.49661e-09	ABL1,ARIH1,ARIH2,ARRDC3,ARRDC4,ASB3,ASB4,ASB7,ATG5,BCOR,BRAP,CBFB,CBLB,CBLL1,CDC27,CHFR,CNOT4,CUL3,CUL4B,DCAF17,DCUN1D1,DCUN1D3,DCUN1D4,FANCF,FBXL17,FBXL2,FBXO22,FBXO32,G2E3,HECTD2,HERC2,KBTBD8,KDM2B,KIAA1024,KLHL12,KLHL13,KLHL15,KLHL20,MAD2L1,MGRN1,MIB1,MYLIP,NEDD4,PCGF3,PHC1,PJA2,PPIL2,PRICKLE1,PRKCE,PTEN,RBBP6,RNF111,RNF145,RNF146,RNF157,RNF165,RNF180,RNF19A,RNF213,RNF216,RNF220,SEL1L,SH3RF1,S…
GO:BP	negative regulation of cellular biosynthetic process	GO:0031327	3.53734e-09	ACVR2B,AGBL4,ATAD2B,ATRX,ATXN1,ATXN1L,BCL11A,BCLAF1,BCOR,BEND3,BMP7,BMPR2,CBFA2T2,CBFB,CBX1,CBX7,CENPF,CLOCK,CNOT6L,CPEB1,CPEB2,CREB1,CUL3,CUX1,DLL4,E2F3,E2F5,E2F8,EDNRB,ELK4,EZR,FABP4,FMR1,FOXN3,FOXO3,FRK,FXR1,FZD1,GHR,GZF1,HIF1AN,HNRNPU,HOXD9,ID2,INSIG2,IREB2,KAT7,KDM2B,KDM5A,KLF10,KLF11,LEPR,MDM4,MECP2,MED1,MGA,MIER3,MSH3,MTF1,NACC2,NEDD4,NFATC3,NFIB,NRIP1,OTUD7B,PAX9,PDS5A,PER2,PGP,POLE3,POU2…
GO:BP	signal release	GO:0023061	3.63065e-09	ACVR2B,ADCY1,ADCY6,ADRA2A,ANO1,BMP7,CACNB2,CLOCK,CPE,CPLX2,CREB1,EPHA5,ERC2,GALR1,GCG,GHR,GLUD1,GRIN3A,IGF1,INHBA,KCNC4,MCTP2,MYO5A,NAPB,NEUROD1,NF1,NOV,NR3C2,PDZD11,PFN2,PPP3CB,PRKCA,PRKCE,PTPRN,PTPRN2,RAF1,RAP1A,RFX6,RIMS1,RIMS2,RIMS3,SLC16A2,SLC6A9,SNAPIN,SOX4,STX2,SYT9,TBX3,UNC13B,VIP,WLS
GO:BP	regulation of cell development	GO:0060284	3.67935e-09	ABL1,AP1AR,BMP7,BMPR2,CBFA2T2,CDON,CHN1,CLOCK,CRKL,CRMP1,DLG5,DLL4,DOCK5,DPYSL2,DSCAM,EDNRB,EPHA7,ERBB4,EYA1,FBN1,FBXO22,FMR1,FZD3,HOOK3,HOXA11,ID2,IGF1,ITGA6,JAG1,KIF13B,LPAR1,LRP2,LRP4,MACF1,MAP3K13,MAP6,MAPK4,MED1,MIB1,MYLIP,NCKIPSD,NCOA1,NCS1,NEDD4,NEUROD1,NF1,NIN,NKX2-2,NRP1,NTRK2,PAFAH1B1,PBX1,PDE5A,PLXNA1,PLXNA2,PLXNA4,PLXNC1,PRTG,PTEN,PTK7,RAPGEF2,RASSF10,RELN,SEMA3A,SEMA6B,SEMA6D,SEMA7A,…
GO:BP	actin filament-based process	GO:0030029	3.83004e-09	ABI2,ABL1,AMOT,AMOTL1,ANTXR1,AP1AR,ARFGEF1,ARHGAP26,BAIAP2,BCAS3,C9ORF72,CACNB2,CCDC88A,CD2AP,CDC42BPA,CDC42BPB,CDC42EP3,CFL2,CLRN1,CUL3,EFNA5,EPB41,EPB41L4B,EPHA5,ERMN,EZR,FCHSD1,FMN1,FRMD6,GHR,GMFB,HIP1,JMY,KCNE4,KCNJ2,KLHL17,KRAS,LCP1,LLGL2,LPAR1,MAPKAP1,MICAL2,MICAL3,MYO5A,NEBL,NF1,NRP1,OPHN1,PAFAH1B1,PARVA,PCDH15,PDLIM3,PDLIM5,PFN2,PLEK,PLS1,PPM1E,PPM1F,PPP1R9A,PRKCE,PTK7,RALA,RHOB,RICTOR,RN…
GO:BP	cell population proliferation	GO:0008283	4.27381e-09	ABL1,ACVR2A,ACVR2B,ADARB1,ANXA7,APC,APLNR,ARID2,ASCC3,ATXN1L,BMP7,BMPER,BMPR2,BTG1,CAMK2N1,CD274,CD28,CD47,CDC7,CDK1,CDON,CFDP1,CNOT6,CNOT6L,COL4A3BP,CRKL,DAGLA,DDAH1,DLG5,DLL4,E2F3,E2F8,EGF,EIF5A2,ERBB4,ESRP2,EYA1,F3,FAP,FGF6,FOXO3,FRK,FZD3,GHR,GNG2,GRK5,HNRNPU,HOOK3,ID2,IGF1,INHBA,ITGA4,JAG1,JAG2,KAT2B,KDM2B,KIAA1024,KIF3A,KLF11,KLF13,KRAS,LDLRAP1,LEPR,LIFR,LRP2,MAFG,MAPK14,MDM4,MED1,MYD88,NDE1…
GO:BP	blood vessel development	GO:0001568	4.31176e-09	ABL1,ACVR1,ACVR2B,ADAMTS6,ADIPOR2,AMOT,AMOTL1,ANTXR1,AP2B1,APLNR,ARID2,ASB4,BMP7,BMPER,BMPR2,C1GALT1,CALCRL,CCM2,CRKL,DLL4,E2F8,EFNB2,EGF,EYA1,F3,FLVCR1,ITGB8,JAG1,KIAA1024,LEPR,LRP2,MAPK14,MED1,MIB1,MTDH,NEDD4,NF1,NGFR,NOV,NRP1,NRP2,NUS1,PARVA,PDE3B,PKD2,PKNOX1,PRICKLE1,PRKCA,PTEN,PTK7,PTPRB,PTPRM,QKI,RHOB,RNF213,SEC24B,SFRP2,SGCD,SOS1,SOX4,TBX3,TGFA,TGFBR2,THBS1,THBS2,TIPARP,ZFPM2
GO:BP	negative regulation of cellular macromolecule biosynthetic process	GO:2000113	4.4176e-09	ACVR2B,AGBL4,ATAD2B,ATRX,ATXN1,ATXN1L,BCL11A,BCLAF1,BCOR,BEND3,BMP7,BMPR2,CBFA2T2,CBFB,CBX1,CBX7,CENPF,CLOCK,CNOT6L,CPEB1,CPEB2,CREB1,CUL3,CUX1,DLL4,E2F3,E2F5,E2F8,EDNRB,ELK4,EZR,FABP4,FMR1,FOXN3,FOXO3,FRK,FXR1,FZD1,GZF1,HIF1AN,HNRNPU,HOXD9,ID2,IREB2,KAT7,KDM2B,KDM5A,KLF10,KLF11,MDM4,MECP2,MED1,MGA,MIER3,MSH3,MTF1,NACC2,NEDD4,NFATC3,NFIB,NRIP1,OTUD7B,PAX9,PDS5A,PER2,POLE3,POU2F1,PPARA,PPHLN1,PPID…
GO:BP	regulation of neurogenesis	GO:0050767	4.49367e-09	ABL1,BMP7,BMPR2,CBFA2T2,CDON,CHN1,CRKL,CRMP1,DLG5,DLL4,DPYSL2,DSCAM,EDNRB,EPHA7,ERBB4,EYA1,FMR1,FZD3,HOOK3,ID2,ITGA6,JAG1,KIF13B,LPAR1,LRP2,LRP4,MACF1,MAP3K13,MAP6,MAPK4,MED1,MIB1,MYLIP,NCKIPSD,NCOA1,NCS1,NEDD4,NEUROD1,NF1,NIN,NKX2-2,NRP1,NTRK2,PAFAH1B1,PBX1,PLXNA1,PLXNA2,PLXNA4,PLXNC1,PRTG,PTEN,PTK7,RAPGEF2,RASSF10,RELN,SEMA3A,SEMA6B,SEMA6D,SEMA7A,SFRP2,SLC45A3,SMURF1,SNAPIN,SOX9,SS18L1,TBR1,TCF…
GO:BP	apoptotic process	GO:0006915	4.54723e-09	ABL1,ACVR1,ACVR2B,ADARB1,APC,API5,ARF4,ATG5,AVEN,BCLAF1,BMP7,BMPR2,BNIP3L,BRE,CASP3,CDK1,CFDP1,CRKL,CSRNP3,CUL3,CYLD,DCUN1D3,DHCR24,DICER1,DIP2A,DNM1L,DSTYK,DYRK2,E2F3,EPHA7,ERBB4,EYA1,EYA2,EYA4,F3,FAP,FOXO3,FZD3,GABRB2,GAS2,GCG,GHR,GRIN2A,GRK5,HIP1,HTT,IGF1,INHBA,ITGA4,ITGA6,ITSN1,JAG2,JMY,KDM2B,KLF11,KLHL20,KRAS,LRP2,LRP6,MAD2L1,MAP2K4,MAP3K12,MDM4,MED1,MTDH,NCOA1,NECAB2,NEUROD1,NF1,NGFR,NRP1,N…
GO:BP	negative regulation of macromolecule biosynthetic process	GO:0010558	4.82067e-09	ACVR2B,AGBL4,ATAD2B,ATRX,ATXN1,ATXN1L,BCL11A,BCLAF1,BCOR,BEND3,BMP7,BMPR2,CBFA2T2,CBFB,CBX1,CBX7,CENPF,CLOCK,CNOT6L,CPEB1,CPEB2,CREB1,CUL3,CUX1,DLL4,E2F3,E2F5,E2F8,EDNRB,ELK4,EZR,FABP4,FMR1,FOXN3,FOXO3,FRK,FXR1,FZD1,GHR,GZF1,HIF1AN,HNRNPU,HOXD9,ID2,IREB2,KAT7,KDM2B,KDM5A,KLF10,KLF11,MDM4,MECP2,MED1,MGA,MIER3,MSH3,MTF1,NACC2,NEDD4,NFATC3,NFIB,NRIP1,OTUD7B,PAX9,PDS5A,PER2,POLE3,POU2F1,PPARA,PPHLN1,…
GO:BP	positive regulation of cellular component organization	GO:0051130	5.84671e-09	ABCA1,ABL1,ADAM9,AP1AR,ATRX,BAIAP2,BCAS3,BMP7,BMPR2,CBFA2T2,CCP110,CDC42EP3,CLRN1,CNOT6,CNOT6L,CRKL,CUL3,DDHD1,DLG5,DOCK5,DSCAM,EGF,EIF5A2,FAM179B,FMN1,FMR1,FYCO1,G3BP2,GCG,GHR,GMFB,HIP1,HNRNPU,HTT,IGF1,ITGA6,JMY,KAT7,LDLRAP1,LMAN1,LPAR1,LRP4,LRRTM2,LRRTM3,MACF1,MAP3K13,MAP6,MAPK14,MAPK4,MIB1,NCKIPSD,NEK7,NIN,NRP1,NTRK2,PAFAH1B1,PFN2,PHLDB2,PIP4K2A,PLXNA1,PLXNA2,PLXNA4,PLXNC1,PPHLN1,PPM1E,PPM1F,P…
GO:BP	positive regulation of protein phosphorylation	GO:0001934	6.05975e-09	ABL1,ACVR1,ACVR2A,ACVR2B,ADAM9,ADRA2A,APLNR,ATG14,BMP7,BMPER,BMPR2,CCL20,CCNK,CCNT2,CDON,CRKL,DBF4,DGKQ,DSTYK,EDAR,EGF,EPHA7,ERBB4,FMR1,FXR1,FZD1,GCG,GHR,GPRC5B,IGF1,INHBA,IQGAP1,KL,KRAS,LEPR,LPAR1,LRP4,LRRK1,MAP2K3,MAP2K4,MAP2K6,MAP3K1,MAP3K12,MAP3K13,MAP4K3,MAP4K4,MID1,MYD88,NECAB2,NRP1,NTRK2,OSBPL8,PARP16,PARP8,PDE5A,PDGFD,PFN2,PKD2,PRKCE,PROM2,PRR5L,PTEN,RAF1,RAP2B,RAP2C,RAPGEF2,RASSF2,RBPMS2…
GO:BP	negative regulation of biosynthetic process	GO:0009890	7.47301e-09	ACVR2B,AGBL4,ATAD2B,ATRX,ATXN1,ATXN1L,BCL11A,BCLAF1,BCOR,BEND3,BMP7,BMPR2,CBFA2T2,CBFB,CBX1,CBX7,CENPF,CLOCK,CNOT6L,CPEB1,CPEB2,CREB1,CUL3,CUX1,DLL4,E2F3,E2F5,E2F8,EDNRB,ELK4,EZR,FABP4,FMR1,FOXN3,FOXO3,FRK,FXR1,FZD1,GHR,GZF1,HIF1AN,HNRNPU,HOXD9,ID2,INSIG2,IREB2,KAT7,KDM2B,KDM5A,KLF10,KLF11,LEPR,MDM4,MECP2,MED1,MGA,MIER3,MSH3,MTF1,NACC2,NEDD4,NFATC3,NFIB,NRIP1,OTUD7B,PAX9,PDS5A,PER2,PGP,POLE3,POU2…
GO:BP	cytoskeleton organization	GO:0007010	7.99378e-09	ABI2,ABL1,AMOT,AMOTL1,ANK3,ANTXR1,AP1AR,APC,ARC,ARFGEF1,ARHGAP26,ATRX,BAIAP2,BCAS3,BCCIP,BRWD1,C9ORF72,CAMSAP1,CCDC88A,CCP110,CD2AP,CDC42BPA,CDC42BPB,CDC42EP3,CEP350,CFL2,CHMP2B,CHORDC1,CLRN1,CRMP1,CSNK1A1,CUL3,CYLD,DCX,DNAI1,DOCK5,DPYSL2,DYNC1LI1,DYNC1LI2,EFNA5,EML1,EML4,EPB41,EPB41L4B,EPHA5,ERMN,EZR,FAM179B,FCHSD1,FMN1,FRMD6,GCC2,GHR,GMFB,HIP1,HNRNPU,HOOK3,HTT,JMY,KAT2B,KATNAL1,KIF3A,KLHL17,KRA…
GO:BP	negative regulation of RNA metabolic process	GO:0051253	8.73434e-09	ACVR2B,AGBL4,ATAD2B,ATRX,ATXN1,ATXN1L,BCL11A,BCLAF1,BCOR,BEND3,BMP7,CBFA2T2,CBFB,CBX1,CBX7,CENPF,CLOCK,CREB1,CUL3,CUX1,DLL4,E2F3,E2F5,E2F8,EDNRB,ELAVL1,ELK4,EZR,FABP4,FMR1,FOXN3,FOXO3,FRK,FZD1,GZF1,HIF1AN,HNRNPU,HOXD9,ID2,KAT7,KDM2B,KDM5A,KLF10,KLF11,LRPPRC,MDM4,MECP2,MED1,MGA,MIER3,MTF1,NACC2,NEDD4,NFATC3,NFIB,NRIP1,OTUD7B,PAPD4,PAX9,PER2,POLE3,POU2F1,PPARA,PPHLN1,PPID,PPM1F,PRICKLE1,PTPRK,PURA,…
GO:BP	cellular response to organic substance	GO:0071310	8.86564e-09	ABCA1,ABL1,ACVR1,ACVR2A,ACVR2B,ADAM9,ADAMTS3,ADCY6,ADIPOR2,ADRA2A,ANO1,AQP9,BCL9L,BCLAF1,BMP7,BMPER,BMPR2,CALB1,CCL20,CD274,CD47,CLOCK,CNTFR,CPEB2,CPNE3,CREB1,CREB3L2,CRKL,CTSB,CUL3,CXCL12,CYLD,DLL4,DSTYK,EPHA5,ERBB4,ESR1,ESRRG,EZR,F3,FABP4,FAM105B,FBN1,FBXO32,FGF6,FOXO3,FZD1,GCG,GFPT2,GHR,GLDC,HNRNPU,HSPA13,HTR1F,ID2,IGF1,IL17RD,IL1R1,IL2RB,IQGAP1,ITGA4,KAT2B,KL,LDLRAP1,LEPR,LIFR,LRP2,LRP6,MAP2K…
GO:BP	small GTPase mediated signal transduction	GO:0007264	9.15156e-09	ABCA1,ABL1,AMOT,ARFGEF1,ARFGEF2,ARHGAP26,ARHGEF12,ARHGEF26,ARHGEF37,ARHGEF6,BRAP,CD2AP,CDC42EP3,CDON,CHN1,CUL3,DOCK10,DOCK5,DOCK7,FBXO8,GPR65,IGF1,ITSN1,KALRN,KRAS,KSR2,LPAR1,MCF2L,NF1,NGFR,NRP1,OPHN1,RAB14,RAB15,RAB22A,RAB23,RAB2A,RAB31,RAB32,RAB33B,RAB3B,RAB4A,RAB8A,RAB8B,RALA,RALBP1,RALGAPB,RALGDS,RALGPS1,RAP1A,RAP2B,RAP2C,RAPGEF2,RAPGEF6,RAPGEFL1,RASA1,RASGRP3,RELN,RGL1,RHOB,RIT1,RND3,SOS1,SP…
GO:BP	cellular catabolic process	GO:0044248	9.20184e-09	ABCD3,ACBD5,ACOX3,ADRA2A,ANXA7,ATG12,ATG14,ATG2B,ATG5,C9ORF72,CALCR,CAT,CHAC2,CHFR,CLOCK,CNOT6,CNOT6L,CTSB,CTSO,CTSS,CUL3,CUL4B,CUL5,CYLD,CYP2U1,DAGLA,DCP1A,DDAH1,DICER1,DNAJB2,DNM1L,DRAM1,DRAM2,EDEM3,EGF,ELAVL1,ENC1,ERAP1,ERI1,ERLEC1,EZR,FAP,FBXL17,FBXL2,FBXO22,FBXO8,FEZ1,FMR1,FOXO3,FURIN,FXR1,FYCO1,GABARAPL1,GDA,GLDC,GOT2,GPCPD1,GRSF1,HERC2,HNRNPU,HTT,IDH1,IGF1,KLHL20,KMO,LEPR,LIN28B,LRP4,LRPPR…
GO:BP	regulation of transferase activity	GO:0051338	9.59563e-09	ABL1,ACVR2B,ADAM9,ADARB1,ADRA2A,AIDA,ARRDC3,ARRDC4,ATG14,BCCIP,BMP7,CAMK2N1,CBLB,CCND2,CCNE2,CCNJ,CCNJL,CCNK,CCNL1,CCNT2,CDK12,CHORDC1,CRKL,DBF4,DCUN1D1,DCUN1D3,DCUN1D4,DGKQ,DSCC1,DSTYK,DUSP7,EGF,ERRFI1,FABP4,GCG,GHR,GPRC5B,HMGCR,HNRNPU,HTT,IGF1,IQGAP1,ITSN1,KAT2B,LPAR1,LRP6,MAD2L1,MAP2K3,MAP2K4,MAP2K6,MAP3K1,MAP3K12,MAP3K13,MAP4K3,MAP4K4,NEK7,NF1,OSBPL8,PARP16,PARP8,PDE5A,PDGFD,PKD2,PPM1E,PPM1F,…
GO:BP	response to external stimulus	GO:0009605	1.10116e-08	ABCA1,ABL1,ADAM9,ADAMTS5,ADRB1,AMOT,AP1G1,ATG14,ATG5,BAIAP2,BCAS3,BMP7,BMPR2,CADM1,CASP3,CCL20,CD274,CD47,CHN1,CLOCK,CRKL,CRMP1,CXCL12,CYLD,DGKQ,DNAJC15,DPYSL2,DPYSL5,DSCAM,EDNRB,EFNA5,EFNB2,EGFLAM,ELMOD2,ENPP4,EPHA5,EPHA7,F11,FABP4,FAM105B,FAM46A,FBXO22,FKBP5,FMR1,FOXO3,FZD3,GABARAPL1,GCG,GCH1,GHR,GRIN2A,GRIN3A,HNRNPUL1,HTT,ID2,IGF1,IPO7,IRF4,ITGA4,ITGA6,KIF3A,KLF10,KPNA6,LEPR,LPAR1,LPO,MAP2K4,M…
GO:BP	regulation of cell projection organization	GO:0031344	1.19099e-08	ABL1,ATG5,BCAS3,BMP7,BMPR2,CBFA2T2,CCP110,CDC42EP3,CHN1,CLRN1,CRKL,CRMP1,CYLD,DCDC2,DLG5,DPYSL2,DSCAM,EPHA7,ERMN,EZR,FMR1,FXR1,HTT,ITGA6,KIF13B,LPAR1,LRP4,MACF1,MAP3K13,MAP6,MAPK4,MYLIP,NCKIPSD,NCS1,NEDD4,NIN,NRP1,NTRK2,PAFAH1B1,PFN2,PLS1,PLXNA1,PLXNA2,PLXNA4,PLXNC1,PODXL,PROM2,PTEN,PTK7,RALA,RAPGEF2,RELN,SEMA3A,SEMA6B,SEMA6D,SEMA7A,SFRP2,SMURF1,SNAPIN,SS18L1,TBR1,TNR,TWF1,WNT3
GO:BP	protein modification by small protein conjugation	GO:0032446	1.52009e-08	ABL1,ARIH1,ARIH2,ARRDC3,ARRDC4,ASB3,ASB4,ASB7,ATG5,BCOR,BRAP,CBFB,CBLB,CBLL1,CDC27,CHFR,CNOT4,CUL3,CUL4B,DCAF17,DCUN1D1,DCUN1D3,DCUN1D4,EYA1,FANCF,FBXL17,FBXL2,FBXO22,FBXO32,G2E3,HECTD2,HERC2,KBTBD8,KDM2B,KIAA1024,KLHL12,KLHL13,KLHL15,KLHL20,MAD2L1,MGRN1,MIB1,MYLIP,NEDD4,PCGF3,PHC1,PJA2,PPIL2,PRICKLE1,PRKCE,PTEN,RBBP6,RNF111,RNF145,RNF146,RNF157,RNF165,RNF180,RNF19A,RNF213,RNF216,RNF220,SEL1L,SH3…
GO:BP	cell motility	GO:0048870	1.55017e-08	ABL1,ACVR1,ADAM9,ADARB1,ADRA2A,AMOT,AMOTL1,AP1AR,APC,ARC,ARF4,ARID2,AVL9,BCAS3,BMP7,BMPER,BMPR2,CAPN7,CCDC141,CCDC88A,CCL20,CDC42BPB,CLRN1,CPNE3,CRKL,CUL3,CXCL12,DCDC2,DCX,DLG5,DLL4,DOCK5,EDNRB,EGF,ERBB4,FAP,FZD3,ID2,IGF1,IQGAP1,ITGA2,ITGA4,ITGA6,ITGB8,JAG1,LAMC1,LPAR1,MACF1,MAP2K3,MAPK14,MATN2,MGAT3,MOSPD2,MYD88,MYSM1,NAV1,NDE1,NF1,NKX2-3,NOV,NRP1,NRP2,NTRK2,NUS1,ONECUT2,OSBPL8,PAFAH1B1,PARVA,PD…
GO:BP	localization of cell	GO:0051674	1.55017e-08	ABL1,ACVR1,ADAM9,ADARB1,ADRA2A,AMOT,AMOTL1,AP1AR,APC,ARC,ARF4,ARID2,AVL9,BCAS3,BMP7,BMPER,BMPR2,CAPN7,CCDC141,CCDC88A,CCL20,CDC42BPB,CLRN1,CPNE3,CRKL,CUL3,CXCL12,DCDC2,DCX,DLG5,DLL4,DOCK5,EDNRB,EGF,ERBB4,FAP,FZD3,ID2,IGF1,IQGAP1,ITGA2,ITGA4,ITGA6,ITGB8,JAG1,LAMC1,LPAR1,MACF1,MAP2K3,MAPK14,MATN2,MGAT3,MOSPD2,MYD88,MYSM1,NAV1,NDE1,NF1,NKX2-3,NOV,NRP1,NRP2,NTRK2,NUS1,ONECUT2,OSBPL8,PAFAH1B1,PARVA,PD…
GO:BP	chemical homeostasis	GO:0048878	1.56515e-08	ABCA1,ABL1,ACOX3,ADCY6,ADIPOR2,ADRA2A,ANO1,ANXA7,APLNR,ATG5,ATP1B3,ATP2B2,ATP6V0A2,ATP7A,CACNB2,CALB1,CALCR,COL4A3BP,CXORF21,DMXL1,EDNRB,EPHA5,FABP4,FAM155A,FOXO3,GALR1,GCG,GPR12,GPR65,GRIN2A,HEPHL1,HTT,IREB2,JPH1,KCTD7,KL,LDLRAP1,LEPR,LPAR1,MED13,MTTP,MYLIP,MYO5A,NEUROD1,NR5A2,NUS1,PICALM,PKD2,PLCB4,PLCL1,PPP3CB,PRKAA1,PRKAA2,PRKCE,PTGDR,PTGER3,PTPRN,PTPRN2,RAF1,RFX6,RMI1,ROGDI,SCARA5,SGCD,SLC11…
GO:BP	positive regulation of developmental process	GO:0051094	1.73562e-08	ABL1,ACVR1,ACVR2A,ACVR2B,ADAM9,AMOT,APLNR,ASB4,ATXN1L,BMP7,BMPER,BMPR2,CACNA2D2,CBFA2T2,CBFB,CDON,CREB1,CRKL,CSF1,CXCL12,CYLD,DDHD1,DLG5,DOCK5,DSCAM,EGF,ERBB4,EZR,F3,FNDC5,FZD3,GHR,HIF1AN,HNRNPU,HOXA11,ID2,IGF1,INHBA,ITGA6,ITGB8,JAG1,KDM2B,KL,KLF10,LRP2,LRRTM2,LRRTM3,MACF1,MAP3K13,MAP6,MAPK14,MAPK4,MED1,MTDH,NCKIPSD,NCOA1,NEUROD1,NIN,NKX2-2,NRP1,NTRK2,PAFAH1B1,PDE5A,PHLDB2,PLS1,PLXNA1,PLXNA2,PLXN…
GO:BP	metal ion transport	GO:0030001	2.13913e-08	ABL1,APLNR,ARMC1,ATG5,ATP1B3,ATP2B2,ATP2C1,ATP7A,CACHD1,CACNA1C,CACNA2D2,CACNB2,CALB1,CATSPER2,EGF,FAM155A,FLVCR1,FLVCR2,GCG,GRIN2A,GRIN3A,HEPHL1,HTT,JPH1,KCNA4,KCNC4,KCNE4,KCNH1,KCNIP4,KCNJ12,KCNJ2,KCNK2,KCNN3,KCNT2,KCNV1,LRP2,MYO5A,NCS1,NDFIP2,NEDD4,NETO2,NIPA2,NKAIN1,NSF,PKD2,PLCB4,PLCL1,PRKCE,SCARA5,SCN2A,SCN3A,SCN3B,SCN4B,SCN8A,SCN9A,SLC11A2,SLC12A5,SLC24A3,SLC24A4,SLC30A4,SLC30A7,SLC31A2,SL…
GO:BP	developmental growth	GO:0048589	2.906e-08	ABL1,ACVR2B,ADARB1,ADRB1,ARID2,ATRN,ATRX,BMPR2,BNC2,C9ORF72,CACNA2D2,CCM2,COL12A1,CREB1,DCX,DPYSL2,DSCAM,EPHA7,ERBB4,EZR,FLVCR1,FMN1,FOXO3,GAS2,HOXA11,ID2,IGF1,IQGAP1,LEPR,LRP4,MACF1,MAP3K13,MAPK14,NIN,NOV,NPY1R,NRP1,NRP2,NTRK2,PCDH15,PLS1,PLXNA4,PTEN,PTK7,RBBP6,RMI1,SEMA3A,SEMA6B,SEMA6D,SEMA7A,SFRP2,SLC12A5,SLC1A2,SMURF1,SOS1,SOX9,STK3,TGFBR2,TLL2,TNR,TSHR,TTC8,VANGL2,WNT3,WWC2,ZFPM2
GO:BP	regulation of neuron differentiation	GO:0045664	3.09734e-08	ABL1,BMP7,BMPR2,CBFA2T2,CDON,CHN1,CRKL,CRMP1,DLG5,DPYSL2,DSCAM,EDNRB,EPHA7,EYA1,FMR1,ID2,ITGA6,JAG1,KIF13B,LPAR1,LRP4,MACF1,MAP3K13,MAP6,MAPK4,MED1,MIB1,MYLIP,NCKIPSD,NCOA1,NCS1,NEDD4,NEUROD1,NIN,NKX2-2,NRP1,NTRK2,PAFAH1B1,PBX1,PLXNA1,PLXNA2,PLXNA4,PLXNC1,PTEN,PTK7,RAPGEF2,RELN,SEMA3A,SEMA6B,SEMA6D,SEMA7A,SFRP2,SMURF1,SNAPIN,SOX9,SS18L1,TBR1,TCF12,THRB,TLX3,TNR,TWF1,WNT3,ZEB1
GO:BP	negative regulation of nucleobase-containing compound metabolic process	GO:0045934	3.38029e-08	ACVR2B,AGBL4,ATAD2B,ATRX,ATXN1,ATXN1L,BCL11A,BCLAF1,BCOR,BEND3,BMP7,BMPR2,CBFA2T2,CBFB,CBX1,CBX7,CENPF,CLOCK,CREB1,CUL3,CUX1,DLL4,E2F3,E2F5,E2F8,EDNRB,ELAVL1,ELK4,EZR,FABP4,FMR1,FOXN3,FOXO3,FRK,FZD1,GZF1,HIF1AN,HNRNPU,HOXD9,ID2,KAT7,KDM2B,KDM5A,KLF10,KLF11,LRPPRC,MDM4,MECP2,MED1,MGA,MIER3,MSH3,MTF1,NACC2,NEDD4,NFATC3,NFIB,NRIP1,OTUD7B,PAPD4,PAX9,PER2,POLE3,POU2F1,PPARA,PPHLN1,PPID,PPM1F,PRICKLE1,…
GO:BP	epithelial tube morphogenesis	GO:0060562	4.80347e-08	ABL1,ACVR1,BMP7,CCM2,DLG5,DLL4,EGF,EPHA7,ESRP2,ETV5,EYA1,FMN1,FZD1,FZD2,FZD3,GZF1,HOXA11,HS2ST1,KDM2B,KIF3A,KRAS,LRP2,MGA,MIB1,NRP1,PBX1,PKD2,PRICKLE1,PTK7,RALA,RHOB,SALL4,SEC24B,SFRP2,SHROOM3,SIM1,SOX4,SOX9,STK3,TBR1,TBX3,TGFBR2,VANGL2
GO:BP	actin cytoskeleton organization	GO:0030036	5.14112e-08	ABI2,ABL1,AMOT,AMOTL1,ANTXR1,AP1AR,ARFGEF1,ARHGAP26,BAIAP2,BCAS3,C9ORF72,CCDC88A,CD2AP,CDC42BPA,CDC42BPB,CDC42EP3,CFL2,CLRN1,CUL3,EFNA5,EPB41,EPB41L4B,EPHA5,ERMN,EZR,FCHSD1,FMN1,FRMD6,GHR,GMFB,HIP1,JMY,KLHL17,KRAS,LCP1,LLGL2,LPAR1,MAPKAP1,MICAL2,MICAL3,NEBL,NF1,NRP1,OPHN1,PAFAH1B1,PARVA,PCDH15,PDLIM3,PDLIM5,PFN2,PLEK,PLS1,PPM1E,PPM1F,PPP1R9A,PRKCE,PTK7,RALA,RHOB,RICTOR,RND3,SDAD1,SETD3,SH3KBP1,SO…
GO:BP	regulation of plasma membrane bounded cell projection organization	GO:0120035	5.58776e-08	ABL1,ATG5,BCAS3,BMP7,BMPR2,CBFA2T2,CCP110,CDC42EP3,CHN1,CLRN1,CRKL,CRMP1,CYLD,DCDC2,DLG5,DPYSL2,DSCAM,EPHA7,EZR,FMR1,FXR1,HTT,ITGA6,KIF13B,LPAR1,LRP4,MACF1,MAP3K13,MAP6,MAPK4,MYLIP,NCKIPSD,NCS1,NEDD4,NIN,NRP1,NTRK2,PAFAH1B1,PFN2,PLS1,PLXNA1,PLXNA2,PLXNA4,PLXNC1,PODXL,PTEN,PTK7,RALA,RAPGEF2,RELN,SEMA3A,SEMA6B,SEMA6D,SEMA7A,SFRP2,SMURF1,SNAPIN,SS18L1,TBR1,TNR,TWF1,WNT3
GO:BP	vesicle organization	GO:0016050	5.97352e-08	ABCA1,ARFGEF2,CHMP2B,CREB1,CUL3,DNM3,FAM109A,GOSR2,HOOK3,KLHL12,PAFAH1B1,PI4K2B,PICALM,PTPRN,RAB14,RAB22A,RAB32,RAB8A,RAB8B,SAR1A,SAR1B,SEC23A,SEC24B,SNAPIN,SNX10,SNX3,SNX33,STAM,STX16,STX2,STX6,STX7,SYT9,TBPL1,TMED10,UNC13B,VAPA,VPS39,VPS4B,VTI1B,ZPBP2
GO:BP	negative regulation of RNA biosynthetic process	GO:1902679	6.04146e-08	ACVR2B,AGBL4,ATAD2B,ATRX,ATXN1,ATXN1L,BCL11A,BCLAF1,BCOR,BEND3,BMP7,CBFA2T2,CBFB,CBX1,CBX7,CENPF,CLOCK,CREB1,CUL3,CUX1,DLL4,E2F3,E2F5,E2F8,EDNRB,ELK4,EZR,FABP4,FOXN3,FOXO3,FRK,FZD1,GZF1,HIF1AN,HNRNPU,HOXD9,ID2,KAT7,KDM2B,KDM5A,KLF10,KLF11,MDM4,MECP2,MED1,MGA,MIER3,MTF1,NACC2,NEDD4,NFATC3,NFIB,NRIP1,OTUD7B,PAX9,PER2,POLE3,POU2F1,PPARA,PPHLN1,PPID,PPM1F,PRICKLE1,PTPRK,PURA,PURG,RCOR1,RCOR3,RERE,RUN…
GO:BP	negative regulation of nucleic acid-templated transcription	GO:1903507	6.04146e-08	ACVR2B,AGBL4,ATAD2B,ATRX,ATXN1,ATXN1L,BCL11A,BCLAF1,BCOR,BEND3,BMP7,CBFA2T2,CBFB,CBX1,CBX7,CENPF,CLOCK,CREB1,CUL3,CUX1,DLL4,E2F3,E2F5,E2F8,EDNRB,ELK4,EZR,FABP4,FOXN3,FOXO3,FRK,FZD1,GZF1,HIF1AN,HNRNPU,HOXD9,ID2,KAT7,KDM2B,KDM5A,KLF10,KLF11,MDM4,MECP2,MED1,MGA,MIER3,MTF1,NACC2,NEDD4,NFATC3,NFIB,NRIP1,OTUD7B,PAX9,PER2,POLE3,POU2F1,PPARA,PPHLN1,PPID,PPM1F,PRICKLE1,PTPRK,PURA,PURG,RCOR1,RCOR3,RERE,RUN…
GO:BP	negative regulation of response to stimulus	GO:0048585	6.06509e-08	ABL1,ACVR1,ADRA2A,AIDA,APC,APLNR,ARRDC3,BCL9L,BMP7,BMPER,BRAP,CAMK2N1,CBFA2T2,CBLB,CD2AP,CLOCK,CSNK1A1,CUL3,CYLD,DDAH1,DLG5,DLL4,DUSP7,ELF1,ERLEC1,ERRFI1,EYA1,EYA2,EYA4,EZR,F11,FAM105B,FBN1,FOXO3,FZD1,GCG,GHR,GRIN3A,HIF1AN,HMGCR,HTT,IGF1,IRF4,ITGA6,JAG1,JAG2,KIAA1024,LEPR,LRP2,LRP4,MAPK14,MGRN1,NECAB2,NEDD4,NEUROD1,NF1,NOV,NRP1,NT5E,ONECUT2,OTUD7B,PAFAH1B1,PDE3B,PELO,PKD2,PPARA,PPM1A,PPP3CB,PRICK…
GO:BP	negative regulation of transcription, DNA-templated	GO:0045892	6.74176e-08	ACVR2B,AGBL4,ATAD2B,ATRX,ATXN1,ATXN1L,BCL11A,BCLAF1,BCOR,BEND3,BMP7,CBFA2T2,CBFB,CBX1,CBX7,CENPF,CLOCK,CREB1,CUL3,CUX1,DLL4,E2F3,E2F5,E2F8,EDNRB,ELK4,EZR,FABP4,FOXN3,FOXO3,FRK,FZD1,GZF1,HIF1AN,HNRNPU,HOXD9,ID2,KAT7,KDM2B,KDM5A,KLF10,KLF11,MDM4,MECP2,MED1,MGA,MIER3,MTF1,NACC2,NEDD4,NFATC3,NFIB,NRIP1,OTUD7B,PAX9,PER2,POLE3,POU2F1,PPARA,PPHLN1,PPID,PPM1F,PRICKLE1,PTPRK,PURA,PURG,RCOR1,RUNX2,SALL4,SA…
GO:BP	trans-synaptic signaling	GO:0099537	6.88839e-08	ABL1,ADARB1,ADCY1,ARC,BAIAP2,CACNA2D2,CACNB2,CALB1,CDH11,CPLX2,CYP46A1,DAGLA,DGKE,DLGAP1,DLGAP2,ERC2,ETV5,FCHSD1,GABRA4,GABRB2,GHR,GRIA2,GRIA3,GRIK3,GRIN2A,GRIN3A,HTR1F,KCNC4,KRAS,LRFN2,LRRTM2,MCTP2,MYO5A,NAPB,NETO1,NF1,NLGN4X,NTRK2,OPHN1,PAFAH1B1,PDZD11,PFN2,PLCL1,PRKCE,PTEN,PTPRD,PTPRN2,RAB3B,RAP1A,RELN,RIMBP2,RIMS1,RIMS2,RIMS3,RNF19A,SLC12A5,SLC17A6,SLC5A7,SLC6A9,SLC7A11,SLC8A3,SNAPIN,SORCS3,S…
GO:BP	signal transduction by protein phosphorylation	GO:0023014	7.22666e-08	ABL1,ADAM9,ADRA2A,AIDA,BMP7,BMPER,BRAP,CAB39L,CAMK2N1,CCL20,CDK12,CDON,CRKL,CYLD,DSTYK,DUSP7,EDAR,EGF,EPHA7,ERBB4,EZR,GCG,GHR,HMGCR,IGF1,INHBA,KL,LPAR1,MAGI3,MAP2K3,MAP2K4,MAP2K6,MAP3K1,MAP3K12,MAP3K13,MAP4K3,MAP4K4,MAPK1,MAPK14,MAPK4,MAPK9,MED1,MID1,MYD88,NBR1,NECAB2,NF1,NRP1,NTRK2,PAFAH1B1,PDE5A,PDGFD,PRKCE,PTEN,PTPRJ,RAF1,RAPGEF2,RASSF2,RELL1,SEMA7A,SFRP2,SH2B3,SH3RF1,SOX9,SPRED2,STK3,STK38,TA…
GO:BP	synaptic signaling	GO:0099536	7.30879e-08	ABL1,ADARB1,ADCY1,ARC,BAIAP2,CACNA2D2,CACNB2,CALB1,CDH11,CPLX2,CRKL,CYP46A1,DAGLA,DGKE,DLGAP1,DLGAP2,ERC2,ETV5,FCHSD1,GABRA4,GABRB2,GHR,GRIA2,GRIA3,GRIK3,GRIN2A,GRIN3A,HTR1F,KCNC4,KRAS,LRFN2,LRRTM2,MCTP2,MYO5A,NAPB,NETO1,NF1,NLGN4X,NTRK2,OPHN1,PAFAH1B1,PDZD11,PFN2,PLCL1,PRKCE,PTEN,PTPRD,PTPRN2,RAB3B,RAP1A,RELN,RIMBP2,RIMS1,RIMS2,RIMS3,RNF19A,SLC12A5,SLC17A6,SLC5A7,SLC6A9,SLC7A11,SLC8A3,SNAPIN,SOR…
GO:BP	regulation of cell population proliferation	GO:0042127	1.26513e-07	ABL1,ADARB1,APC,APLNR,ARID2,ATXN1L,BMP7,BMPR2,BTG1,CAMK2N1,CD274,CD28,CD47,CDC7,CDON,CFDP1,CNOT6,CNOT6L,CRKL,DDAH1,DLG5,DLL4,E2F3,EGF,EIF5A2,ERBB4,ESRP2,EYA1,F3,FAP,FGF6,FOXO3,FRK,FZD3,GHR,GRK5,HNRNPU,ID2,IGF1,INHBA,ITGA4,JAG1,JAG2,KAT2B,KDM2B,KIAA1024,KIF3A,KLF11,KLF13,KRAS,LDLRAP1,LIFR,LRP2,MAFG,MAPK14,MED1,MYD88,NF1,NFIB,NGFR,NKX2-3,NOV,NR5A2,NTRK2,PBRM1,PBX1,PDE5A,PDGFD,PELO,PKD2,PRKCA,PTEN,P…
GO:BP	regulation of cell death	GO:0010941	1.37239e-07	ABL1,ACVR1,ACVR2B,APC,API5,ARF4,ATG5,AVEN,BCLAF1,BMP7,BNIP3L,BRE,CDK1,CFDP1,CSRNP3,CYLD,DCUN1D3,DHCR24,DIP2A,DSTYK,E2F3,EPHA7,EYA1,EYA2,EYA4,F3,FAP,FZD1,FZD3,GABRB2,GCG,GHR,GRIN2A,GRK5,HIP1,HTT,IGF1,INHBA,ITGA4,ITGA6,ITSN1,JMY,KDM2B,KLF11,KLHL20,KRAS,LRP2,LRP6,MAD2L1,MAP2K4,MAP3K12,MDM4,MED1,MTDH,NCOA1,NECAB2,NEUROD1,NF1,NGFR,NOV,NRP1,NTRK2,PARP16,PICALM,PLAGL2,PPID,PPM1F,PRKAA1,PRKAA2,PRKCA,PTEN…
GO:BP	growth	GO:0040007	1.49202e-07	ABL1,ACVR2B,ADARB1,ADRB1,ARID2,ATRN,ATRX,BMPR2,BNC2,C9ORF72,CACNA2D2,CCM2,COL12A1,CREB1,CREG1,CRKL,DCUN1D3,DCX,DPYSL2,DSCAM,EPHA7,ERBB4,EZR,FLVCR1,FMN1,FOXO3,GAS2,HOXA11,ID2,IGF1,INHBA,IQGAP1,KDM2B,KIAA1024,LEPR,LRP4,MACF1,MAP3K13,MAPK14,MCTS1,N6AMT1,NECAB2,NIN,NOV,NPY1R,NRP1,NRP2,NTRK2,PCDH15,PLS1,PLXNA4,PPM1F,PTEN,PTK7,RBBP6,RMI1,SEMA3A,SEMA6B,SEMA6D,SEMA7A,SFRP2,SLC12A5,SLC1A2,SMURF1,SOS1,SOX9…
GO:BP	MAPK cascade	GO:0000165	1.61115e-07	ABL1,ADAM9,ADRA2A,AIDA,BMP7,BMPER,BRAP,CAMK2N1,CCL20,CDK12,CDON,CRKL,CYLD,DSTYK,DUSP7,EDAR,EGF,EPHA7,ERBB4,EZR,GCG,GHR,HMGCR,IGF1,INHBA,KL,LPAR1,MAGI3,MAP2K3,MAP2K4,MAP2K6,MAP3K12,MAP3K13,MAP4K3,MAPK1,MAPK14,MAPK4,MAPK9,MED1,MID1,MYD88,NBR1,NECAB2,NF1,NRP1,NTRK2,PAFAH1B1,PDE5A,PDGFD,PRKCE,PTEN,PTPRJ,RAF1,RAPGEF2,RASSF2,RELL1,SEMA7A,SFRP2,SH2B3,SH3RF1,SOX9,SPRED2,STK3,STK38,TAOK1,TGFA,THBS1,TIMP3,…
GO:BP	regulation of secretion	GO:0051046	1.67566e-07	ABL1,ADAM9,ADCY1,ADCY6,ADRA2A,ANO1,AP1G1,ARFIP1,ATG5,BMP7,CACNB2,CADM1,CD2AP,CLOCK,CPLX2,CREB1,EGF,EPHA5,EZR,FRMD4A,GALR1,GCG,GHR,GLUD1,GRIN3A,HMGCR,IGF1,INHBA,KCNC4,MAPK14,MCTP2,MYO6,NAPB,NF1,NOV,NR3C2,PFN2,PPID,PPP3CB,PRKCE,PTGER3,RAB33B,RAB3B,RAB8A,RAB8B,RALA,RAP1A,RFX6,RIMS1,RIMS2,RIMS3,SNAPIN,SOX4,STAM,STXBP5,SYT11,SYT13,SYT15,SYT9,TGFBR2,UNC13B,VIP,VPS4B,WLS
GO:BP	regulation of kinase activity	GO:0043549	1.84361e-07	ABL1,ACVR2B,ADAM9,ADARB1,ADRA2A,AIDA,ATG14,BCCIP,BMP7,CAMK2N1,CBLB,CCND2,CCNE2,CCNJ,CCNJL,CCNK,CCNL1,CCNT2,CDK12,CHORDC1,CRKL,DBF4,DGKQ,DSTYK,DUSP7,EGF,ERRFI1,FABP4,GCG,GHR,GPRC5B,HMGCR,HNRNPU,HTT,IGF1,IQGAP1,ITSN1,KAT2B,LPAR1,LRP6,MAP2K3,MAP2K4,MAP2K6,MAP3K1,MAP3K12,MAP3K13,MAP4K3,MAP4K4,NF1,OSBPL8,PARP16,PARP8,PDE5A,PDGFD,PKD2,PPM1E,PPM1F,PTEN,PTPRJ,RAF1,RAP2B,RAP2C,RAPGEF2,RASSF2,RELN,SFRP2,SH…
GO:BP	regulation of vesicle-mediated transport	GO:0060627	2.07897e-07	AAK1,ADCY1,AP1G1,ARC,ATG5,BET1L,CACNB2,CD47,DGKQ,EGF,EZR,FMR1,GRIN3A,HIP1,LDLRAP1,LRRTM2,MIB1,NAPB,NECAB2,OPHN1,PFN2,PICALM,PPP3CB,PROM2,PTEN,RAB33B,RAB3B,RAB4A,RAB8A,RAB8B,RALA,RAP1A,RIMS1,RIMS2,RIMS3,SAR1A,SAR1B,SEC24B,SNAPIN,SNX3,SNX33,STAM,STX18,STXBP5,SYT11,SYT13,SYT15,SYT9,TMEM55A,TUB,VPS4B,YIPF5
GO:BP	cation transmembrane transport	GO:0098655	2.38999e-07	ABL1,APLNR,ARC,ATG5,ATP1B3,ATP2B2,ATP2C1,ATP5F1,ATP6V0A2,ATP6V1B2,ATP6V1C1,ATP6V1C2,ATP7A,CACHD1,CACNA1C,CACNA2D2,CACNB2,CATSPER2,CLCN5,CNGA3,CNGB3,FAM155A,GRIN2A,GRIN3A,HTT,JPH1,KCNA4,KCNC4,KCNE4,KCNH1,KCNIP4,KCNJ12,KCNJ2,KCNK2,KCNN3,KCNT2,KCNV1,MYO5A,NCS1,NDUFA4,NEDD4,NETO2,NIPA2,PKD2,PLCB4,PLCL1,PRKCE,RELN,SCARA5,SCN2A,SCN3A,SCN3B,SCN4B,SCN8A,SCN9A,SLC11A2,SLC12A5,SLC22A5,SLC24A3,SLC24A4,SLC30…
GO:BP	regulation of cell cycle	GO:0051726	2.46354e-07	ABL1,ADARB1,AFAP1L2,APC,ATRX,BCCIP,BMP7,BRE,CAMK2N1,CCND2,CCNDBP1,CCNE2,CCNJ,CCNJL,CCNK,CCNL1,CCNT2,CCP110,CDC27,CDC7,CDK1,CDK14,CDK19,CENPF,CHFR,CHMP2B,CHORDC1,CLOCK,CUL3,CUL4B,CYLD,DBF4,DCUN1D3,DYNC1LI1,E2F3,E2F5,E2F8,EGF,FAP,FOXN3,FZD3,GRK5,HNRNPU,HORMAD1,ID2,IGF1,INHBA,IQGAP1,JMY,KAT2B,KIAA0101,KLHL13,LIN9,LRP6,MAD2L1,MAP9,MAPK14,MDM4,MED1,NACC2,NEUROD1,PBX1,PKD2,PRC1,PRKCA,PRKCE,PTEN,PTPRK,R…
GO:BP	chemical synaptic transmission	GO:0007268	2.59488e-07	ABL1,ADARB1,ADCY1,ARC,BAIAP2,CACNA2D2,CACNB2,CALB1,CDH11,CPLX2,CYP46A1,DGKE,DLGAP1,DLGAP2,ERC2,ETV5,FCHSD1,GABRA4,GABRB2,GHR,GRIA2,GRIA3,GRIK3,GRIN2A,GRIN3A,HTR1F,KCNC4,KRAS,LRFN2,LRRTM2,MCTP2,MYO5A,NAPB,NETO1,NF1,NLGN4X,NTRK2,OPHN1,PAFAH1B1,PDZD11,PFN2,PLCL1,PRKCE,PTEN,PTPRN2,RAB3B,RAP1A,RELN,RIMBP2,RIMS1,RIMS2,RIMS3,RNF19A,SLC12A5,SLC17A6,SLC5A7,SLC6A9,SLC7A11,SLC8A3,SNAPIN,SORCS3,STX2,SYT9,TMO…
GO:BP	anterograde trans-synaptic signaling	GO:0098916	2.59488e-07	ABL1,ADARB1,ADCY1,ARC,BAIAP2,CACNA2D2,CACNB2,CALB1,CDH11,CPLX2,CYP46A1,DGKE,DLGAP1,DLGAP2,ERC2,ETV5,FCHSD1,GABRA4,GABRB2,GHR,GRIA2,GRIA3,GRIK3,GRIN2A,GRIN3A,HTR1F,KCNC4,KRAS,LRFN2,LRRTM2,MCTP2,MYO5A,NAPB,NETO1,NF1,NLGN4X,NTRK2,OPHN1,PAFAH1B1,PDZD11,PFN2,PLCL1,PRKCE,PTEN,PTPRN2,RAB3B,RAP1A,RELN,RIMBP2,RIMS1,RIMS2,RIMS3,RNF19A,SLC12A5,SLC17A6,SLC5A7,SLC6A9,SLC7A11,SLC8A3,SNAPIN,SORCS3,STX2,SYT9,TMO…
GO:BP	regulation of secretion by cell	GO:1903530	3.19351e-07	ABL1,ADAM9,ADCY1,ADCY6,ADRA2A,ANO1,AP1G1,ARFIP1,ATG5,BMP7,CACNB2,CADM1,CD2AP,CLOCK,CPLX2,CREB1,EPHA5,EZR,FRMD4A,GALR1,GCG,GHR,GLUD1,GRIN3A,HMGCR,IGF1,INHBA,KCNC4,MAPK14,MCTP2,NAPB,NF1,NOV,NR3C2,PFN2,PPID,PPP3CB,PRKCE,RAB33B,RAB3B,RAB8A,RAB8B,RALA,RAP1A,RFX6,RIMS1,RIMS2,RIMS3,SNAPIN,SOX4,STAM,STXBP5,SYT11,SYT13,SYT15,SYT9,TGFBR2,UNC13B,VIP,VPS4B,WLS
GO:BP	glycoprotein metabolic process	GO:0009100	3.71899e-07	ALG2,ARFGEF1,B3GALNT2,B3GAT1,B3GNT5,BMPR2,C1GALT1,DOLPP1,DPY19L1,DPY19L3,DPY19L4,DSEL,EDEM3,EGFLAM,ERP44,EXTL2,FUT4,FUT9,GALNT1,GALNT2,GALNT3,GALNT6,GALNT7,GFPT1,GFPT2,GLCE,GXYLT1,HS2ST1,IGF1,IMPAD1,MAN1A2,MAN1B1,MAN1C1,MFNG,MGAT2,MGAT3,MGEA5,NDST3,NECAB1,NECAB2,NUS1,POMT2,SPOCK3,ST3GAL5,ST6GALNAC6,ST8SIA1,ST8SIA4,TMTC1,TNIP1,UBE2J1,VANGL2
GO:BP	axon guidance	GO:0007411	4.51813e-07	BMP7,BMPR2,CHN1,CRMP1,DPYSL2,DPYSL5,DSCAM,EFNA5,EFNB2,EGFLAM,EPHA5,EPHA7,FZD3,KIF3A,MATN2,NFIB,NRP1,NRP2,PLXNA1,PLXNA2,PLXNA4,PLXNC1,PTPRM,RELN,RNF165,SEMA3A,SEMA6B,SEMA6D,SEMA7A,SLIT3,TBR1,TTC8,UNC5C,UNC5D,VANGL2,VAX1,WNT3
GO:BP	regulation of protein kinase activity	GO:0045859	4.89119e-07	ABL1,ACVR2B,ADAM9,ADARB1,ADRA2A,AIDA,BCCIP,BMP7,CAMK2N1,CBLB,CCND2,CCNE2,CCNJ,CCNJL,CCNK,CCNL1,CCNT2,CDK12,CHORDC1,CRKL,DBF4,DGKQ,DUSP7,EGF,ERRFI1,FABP4,GCG,GHR,GPRC5B,HMGCR,HTT,IGF1,IQGAP1,KAT2B,LPAR1,LRP6,MAP2K3,MAP2K4,MAP2K6,MAP3K1,MAP3K12,MAP3K13,MAP4K3,MAP4K4,NF1,OSBPL8,PARP16,PARP8,PDE5A,PDGFD,PKD2,PPM1E,PPM1F,PTEN,PTPRJ,RAF1,RAP2B,RAP2C,RAPGEF2,RASSF2,RELN,SFRP2,SH2B3,SPRED2,STK38,TAOK1,TG…
GO:BP	macromolecule catabolic process	GO:0009057	5.19243e-07	ADRA2A,APC,AZIN1,BACE1,CALCR,CHFR,CLOCK,CNOT6,CNOT6L,CTSB,CTSO,CTSS,CUL3,CUL4B,CUL5,CYLD,DCP1A,DICER1,DNAJB2,EDEM3,EGF,ELAVL1,ENC1,ERI1,ERLEC1,EZR,FAP,FBXL17,FBXL2,FBXO22,FBXO8,FMR1,FURIN,FXR1,GRIN2A,GRSF1,HERC2,HMGCR,HNRNPU,IGF1,KLHL20,LIN28B,LRPPRC,MAD2L1,MAN1B1,MDM4,MYLIP,NEDD4,NSF,OPHN1,OTUD7B,PAPD4,PELO,POMT2,PRICKLE1,PRR5L,PSMD12,PTEN,RAD23B,RBBP6,RNF111,RNF146,RNF165,RNF180,RNF19A,RNF213,R…
GO:BP	regulation of cell motility	GO:2000145	5.71805e-07	ABL1,ACVR1,ADAM9,ADARB1,ADRA2A,AMOT,AMOTL1,AP1AR,ARID2,BCAS3,BMP7,BMPER,BMPR2,CAPN7,CCL20,CPNE3,CRKL,CXCL12,DLG5,DLL4,DOCK5,EGF,ERBB4,IGF1,ITGA6,JAG1,MACF1,MAP2K3,MAPK14,MGAT3,MOSPD2,MYD88,MYSM1,NF1,NOV,NRP1,NUS1,ONECUT2,OSBPL8,PDGFD,PFN2,PLXNA1,PLXNA2,PLXNA4,PLXNC1,PPM1F,PRKCA,PRKCE,PRR5L,PTEN,PTP4A1,PTPRK,PTPRM,RAP2B,RAP2C,RELN,RHOB,RND3,SEMA3A,SEMA6B,SEMA6D,SEMA7A,SFRP2,SNAI1,SOX9,SRGAP1,SRGAP…
GO:BP	regulation of protein localization	GO:0032880	5.73544e-07	AAK1,ABL1,ADAM9,ADCY6,ADRA2A,ANO1,ARC,ARFIP1,ATG5,BCAS3,CADM1,CCNE2,CD2AP,CDK1,CLOCK,CRKL,CYLD,DPP10,EGF,EPHA5,ERBB4,ERLEC1,EZR,FRMD4A,GCC2,GCG,GHR,GLUD1,HMGCR,IGF1,KAT7,LDLRAP1,LRP4,MAPK14,NECAB2,NF1,NGFR,NOV,OPHN1,OTUD7B,PICALM,PLS1,PPID,PPM1A,PPM1F,PPP3CB,PRKAA1,PRKAA2,PRKCE,PRR5L,RAB14,RANBP6,RFX6,SAR1A,SAR1B,SEMA3A,SH3GLB1,SLC7A11,SNX3,SNX33,SOX4,STAC,STX6,STX7,SYT11,SYT9,TGFBR2,TPR,TTC8,UBE…
GO:BP	regulation of apoptotic process	GO:0042981	6.79363e-07	ABL1,ACVR1,ACVR2B,APC,API5,ARF4,ATG5,AVEN,BCLAF1,BMP7,BNIP3L,BRE,CDK1,CFDP1,CSRNP3,CYLD,DCUN1D3,DHCR24,DIP2A,DSTYK,E2F3,EPHA7,EYA1,EYA2,EYA4,F3,FAP,FZD3,GABRB2,GCG,GHR,GRIN2A,GRK5,HIP1,HTT,IGF1,INHBA,ITGA4,ITGA6,ITSN1,JMY,KDM2B,KLF11,KLHL20,KRAS,LRP2,LRP6,MAD2L1,MAP2K4,MAP3K12,MDM4,MED1,MTDH,NCOA1,NECAB2,NEUROD1,NF1,NGFR,NRP1,NTRK2,PLAGL2,PPID,PPM1F,PRKAA1,PRKAA2,PRKCA,PTEN,PTPMT1,RAF1,RAPGEF2,RA…
GO:BP	regulation of cell migration	GO:0030334	6.8652e-07	ABL1,ACVR1,ADAM9,ADARB1,ADRA2A,AMOT,AMOTL1,ARID2,BCAS3,BMP7,BMPER,BMPR2,CAPN7,CCL20,CPNE3,CRKL,CXCL12,DLG5,DLL4,DOCK5,EGF,ERBB4,IGF1,ITGA6,JAG1,MACF1,MAP2K3,MAPK14,MGAT3,MOSPD2,MYD88,MYSM1,NF1,NOV,NRP1,NUS1,ONECUT2,OSBPL8,PDGFD,PFN2,PLXNA1,PLXNA2,PLXNA4,PLXNC1,PPM1F,PRKCA,PRKCE,PRR5L,PTEN,PTP4A1,PTPRK,PTPRM,RAP2B,RAP2C,RELN,RHOB,RND3,SEMA3A,SEMA6B,SEMA6D,SEMA7A,SFRP2,SNAI1,SOX9,SRGAP1,SRGAP2,SRGA…
GO:BP	cellular homeostasis	GO:0019725	7.74973e-07	ABL1,ADCY6,ADRA2A,ANO1,ANXA7,APLNR,ATG5,ATP1B3,ATP2B2,ATP6V0A2,ATP7A,CACNB2,CALB1,CALCR,CHMP2B,CXORF21,DMXL1,DNAJC16,EPHA5,ERP44,FAM155A,GALR1,GCG,GPR12,GPR65,GRIN2A,HTT,IREB2,JPH1,KCTD7,LPAR1,MYO5A,PKD2,PLCB4,PLCL1,PPP3CB,PRKAA1,PRKAA2,PRKCE,PTGDR,PTGER3,PTPRN,PTPRN2,QSOX2,RAF1,RFX6,ROGDI,SCARA5,SH3BGRL3,SLC11A2,SLC12A5,SLC24A3,SLC24A4,SLC30A4,SLC30A7,SLC31A2,SLC39A10,SLC4A4,SLC4A7,SLC8A1,SLC8A3…
GO:BP	regulation of programmed cell death	GO:0043067	8.25073e-07	ABL1,ACVR1,ACVR2B,APC,API5,ARF4,ATG5,AVEN,BCLAF1,BMP7,BNIP3L,BRE,CDK1,CFDP1,CSRNP3,CYLD,DCUN1D3,DHCR24,DIP2A,DSTYK,E2F3,EPHA7,EYA1,EYA2,EYA4,F3,FAP,FZD3,GABRB2,GCG,GHR,GRIN2A,GRK5,HIP1,HTT,IGF1,INHBA,ITGA4,ITGA6,ITSN1,JMY,KDM2B,KLF11,KLHL20,KRAS,LRP2,LRP6,MAD2L1,MAP2K4,MAP3K12,MDM4,MED1,MTDH,NCOA1,NECAB2,NEUROD1,NF1,NGFR,NRP1,NTRK2,PLAGL2,PPID,PPM1F,PRKAA1,PRKAA2,PRKCA,PTEN,PTPMT1,RAF1,RAPGEF2,RA…
GO:BP	neuron projection guidance	GO:0097485	8.32611e-07	BMP7,BMPR2,CHN1,CRMP1,DPYSL2,DPYSL5,DSCAM,EFNA5,EFNB2,EGFLAM,EPHA5,EPHA7,FZD3,KIF3A,MATN2,NFIB,NRP1,NRP2,PLXNA1,PLXNA2,PLXNA4,PLXNC1,PTPRM,RELN,RNF165,SEMA3A,SEMA6B,SEMA6D,SEMA7A,SLIT3,TBR1,TTC8,UNC5C,UNC5D,VANGL2,VAX1,WNT3
GO:BP	negative regulation of signaling	GO:0023057	1.10753e-06	ABL1,ACVR1,ADRA2A,AIDA,AP1AR,APC,APLNR,ARC,ARRDC3,BCL9L,BMP7,BMPER,BRAP,CAMK2N1,CBFA2T2,CBLB,CD2AP,CLOCK,CSNK1A1,CUL3,CYLD,DLG5,DLL4,DUSP7,ELF1,ERRFI1,EYA1,EYA2,EYA4,EZR,FBN1,FOXO3,FZD1,GHR,HIF1AN,HMGCR,HTT,IGF1,IRF4,ITGA6,JAG1,JAG2,KIAA1024,LRP2,LRP4,MAPK14,MGRN1,NECAB2,NEDD4,NEUROD1,NF1,NOV,NRP1,ONECUT2,OTUD7B,PAFAH1B1,PDE3B,PELO,PKD2,PPM1A,PRICKLE1,PRKAA1,PRKAA2,PTEN,PTPRJ,RAF1,RAP1A,RASA1,RAS…
GO:BP	negative regulation of multicellular organismal process	GO:0051241	1.5088e-06	ACVR2B,ADAMTS5,ADRB1,AMOT,ARRDC3,BCOR,BMP7,BMPR2,CALCR,CBFB,CD2AP,CRMP1,DICER1,DLL4,DOCK5,EDNRB,EPHA7,ERBB4,EZR,F11,FBN1,FURIN,FZD3,GHR,HMGCR,HOOK3,ID2,IGF1,INHBA,JAG1,KIAA1024,KLF13,LEPR,LPAR1,LRP4,MAP2K6,MED1,MIB1,MYLIP,NBR1,NF1,NFATC3,NFIB,NGFR,NKX2-2,NRP1,OTUD7B,PBX1,PDE3B,PDE5A,PFN2,PLCL1,PRICKLE1,PRTG,PTEN,PTGER3,PTPRM,RAPGEF2,RFX4,SEMA3A,SEMA6B,SEMA6D,SEMA7A,SERPINF2,SFRP2,SH2B3,SMURF1,SNA…
GO:BP	regulation of cellular component movement	GO:0051270	1.67713e-06	ABL1,ACVR1,ADAM9,ADARB1,ADRA2A,AMOT,AMOTL1,AP1AR,ARID2,BCAS3,BMP7,BMPER,BMPR2,CAPN7,CCL20,CPNE3,CRKL,CXCL12,DLG5,DLL4,DOCK5,DSCAM,EGF,ERBB4,IGF1,ITGA6,JAG1,MACF1,MAP2K3,MAPK14,MGAT3,MOSPD2,MYD88,MYSM1,NF1,NOV,NRP1,NUS1,ONECUT2,OSBPL8,PDGFD,PFN2,PLXNA1,PLXNA2,PLXNA4,PLXNC1,PPM1F,PRKCA,PRKCE,PRR5L,PTEN,PTP4A1,PTPRK,PTPRM,RAP2B,RAP2C,RELN,RHOB,RND3,SEMA3A,SEMA6B,SEMA6D,SEMA7A,SFRP2,SNAI1,SOX9,SRGAP1…
GO:BP	cellular chemical homeostasis	GO:0055082	1.84504e-06	ABL1,ADCY6,ADRA2A,ANO1,ANXA7,APLNR,ATG5,ATP1B3,ATP2B2,ATP6V0A2,ATP7A,CACNB2,CALB1,CALCR,CXORF21,DMXL1,EPHA5,FAM155A,GALR1,GCG,GPR12,GPR65,GRIN2A,HTT,IREB2,JPH1,KCTD7,LPAR1,MYO5A,PKD2,PLCB4,PLCL1,PPP3CB,PRKAA1,PRKAA2,PRKCE,PTGDR,PTGER3,PTPRN,PTPRN2,RAF1,RFX6,ROGDI,SCARA5,SLC11A2,SLC12A5,SLC24A3,SLC24A4,SLC30A4,SLC30A7,SLC31A2,SLC39A10,SLC4A4,SLC4A7,SLC8A1,SLC8A3,SLC9A2,SNAPIN,SOX4,STIM2,TACR1,TPCN…
GO:BP	negative regulation of cell communication	GO:0010648	1.88997e-06	ABL1,ACVR1,ADRA2A,AIDA,APC,APLNR,ARC,ARRDC3,BCL9L,BMP7,BMPER,BRAP,CAMK2N1,CBFA2T2,CBLB,CD2AP,CLOCK,CSNK1A1,CUL3,CYLD,DLG5,DLL4,DUSP7,ELF1,ERRFI1,EYA1,EYA2,EYA4,EZR,FBN1,FOXO3,FZD1,GHR,HIF1AN,HMGCR,HTT,IGF1,IRF4,ITGA6,JAG1,JAG2,KIAA1024,LRP2,LRP4,MAPK14,MGRN1,NECAB2,NEDD4,NEUROD1,NF1,NOV,NRP1,ONECUT2,OTUD7B,PAFAH1B1,PDE3B,PELO,PKD2,PPM1A,PRICKLE1,PRKAA1,PRKAA2,PTEN,PTPRJ,RAF1,RAP1A,RASA1,RASSF2,RB…
GO:BP	regulation of cellular catabolic process	GO:0031329	1.90416e-06	ADRA2A,ATG5,C9ORF72,CALCR,CNOT6L,DNAJB2,DNM1L,DRAM1,DRAM2,EGF,ELAVL1,ERLEC1,EZR,FBXL2,FBXO22,FEZ1,FMR1,FOXO3,FURIN,FXR1,FYCO1,GRSF1,HNRNPU,HTT,IDH1,IGF1,LEPR,LRPPRC,MTMR9,MYLIP,OPHN1,PAPD4,PIKFYVE,PIP4K2A,PRICKLE1,PRKAA1,PRKAA2,PRR5L,PTEN,RAB3GAP2,RAB8A,RAD23B,RNF180,RNF19A,RRAGD,SAMD4A,SESN3,SH3GLB1,SMURF1,SNX33,SPTLC2,SYNCRIP,TIMP3,TNRC6A,TNRC6B,TP53INP1,TPCN1,UBE2J1,UBE2K,UBQLN4,USP13,VIP,YTHD…
GO:BP	blood vessel morphogenesis	GO:0048514	2.08574e-06	ABL1,ACVR1,ADIPOR2,AMOT,AMOTL1,APLNR,ARID2,ASB4,BMPER,BMPR2,C1GALT1,CALCRL,CCM2,DLL4,E2F8,EFNB2,EGF,EYA1,F3,ITGB8,JAG1,KIAA1024,LEPR,LRP2,MAPK14,MED1,MTDH,NEDD4,NF1,NGFR,NOV,NRP1,NRP2,NUS1,PARVA,PDE3B,PKD2,PKNOX1,PRKCA,PTEN,PTPRB,PTPRM,QKI,RHOB,RNF213,SEC24B,SFRP2,SGCD,SOS1,SOX4,TGFA,TGFBR2,THBS1,THBS2,TIPARP,ZFPM2
GO:BP	outflow tract morphogenesis	GO:0003151	3.2127e-06	BMP7,BMPR2,CRKL,EYA1,FZD1,FZD2,ID2,JAG1,LRP2,NEDD4,NPY1R,NRP1,NRP2,PARVA,SEC24B,SFRP2,TBX3,TGFBR2,ZFPM2
GO:BP	regulation of cell morphogenesis	GO:0022604	3.24067e-06	ABL1,ANXA7,AP1AR,ARC,BAIAP2,BMPR2,BRWD1,CAMSAP1,CDC42EP3,CFDP1,CHN1,CRKL,DOCK5,DPYSL2,DSCAM,EPHA7,ERMN,EZR,KIF13B,LPAR1,LRP4,MACF1,MAP3K13,MAP6,NEDD4,NIN,NRP1,NTRK2,PAFAH1B1,PLXNA1,PLXNA2,PLXNA4,PLXNC1,PTEN,RAPGEF2,RELN,RHOB,RND3,SEMA3A,SEMA6B,SEMA6D,SEMA7A,SH3KBP1,SMURF1,SS18L1,TBR1,TNR,WDR1,WNT3,ZMYM2
GO:BP	regulation of neuron projection development	GO:0010975	3.78297e-06	ABL1,BMP7,BMPR2,CBFA2T2,CHN1,CRKL,CRMP1,DLG5,DPYSL2,DSCAM,EPHA7,FMR1,ITGA6,KIF13B,LPAR1,LRP4,MACF1,MAP3K13,MAP6,MAPK4,MYLIP,NCKIPSD,NCS1,NEDD4,NIN,NRP1,NTRK2,PAFAH1B1,PLXNA1,PLXNA2,PLXNA4,PLXNC1,PTEN,PTK7,RAPGEF2,RELN,SEMA3A,SEMA6B,SEMA6D,SEMA7A,SFRP2,SMURF1,SNAPIN,SS18L1,TBR1,TNR,TWF1,WNT3
GO:BP	regulation of trans-synaptic signaling	GO:0099177	4.31795e-06	ABL1,ADCY1,ARC,BAIAP2,CACNA2D2,CACNB2,CALB1,CDH11,CPLX2,CYP46A1,DGKE,GRIA2,GRIA3,GRIK3,GRIN2A,GRIN3A,KCNC4,KRAS,LRFN2,LRRTM2,MCTP2,NAPB,NETO1,NF1,NLGN4X,NTRK2,OPHN1,PFN2,PLCL1,PRKCE,PTEN,RAB3B,RAP1A,RELN,RIMS1,RIMS2,RIMS3,RNF19A,SLC7A11,SLC8A3,SNAPIN,SORCS3,SYT9,TNR,UNC13B,USP46
GO:BP	modulation of chemical synaptic transmission	GO:0050804	4.31795e-06	ABL1,ADCY1,ARC,BAIAP2,CACNA2D2,CACNB2,CALB1,CDH11,CPLX2,CYP46A1,DGKE,GRIA2,GRIA3,GRIK3,GRIN2A,GRIN3A,KCNC4,KRAS,LRFN2,LRRTM2,MCTP2,NAPB,NETO1,NF1,NLGN4X,NTRK2,OPHN1,PFN2,PLCL1,PRKCE,PTEN,RAB3B,RAP1A,RELN,RIMS1,RIMS2,RIMS3,RNF19A,SLC7A11,SLC8A3,SNAPIN,SORCS3,SYT9,TNR,UNC13B,USP46
GO:BP	regulation of organelle organization	GO:0033043	4.3937e-06	ABL1,AP1AR,APC,ARFGEF1,ATAD2B,ATG5,ATRX,BAIAP2,BCAS3,BCOR,BMP7,C9ORF72,CAMSAP1,CCDC88A,CCP110,CD2AP,CDC27,CDC42EP3,CHMP2B,CHORDC1,CNOT6,CNOT6L,CUL3,CYLD,DCDC2,DDHD1,DNM1L,DYNC1LI1,EFNA5,EGF,EPHA5,EZR,FAM179B,FCHSD1,FEZ1,FMN1,FMR1,FYCO1,G3BP2,GCG,GMFB,HNRNPU,HORMAD1,HTT,IGF1,JMY,KAT2B,KAT7,KDM5A,LMAN1,LPAR1,MAD2L1,MAP6,NEK7,NIN,NRP1,PAFAH1B1,PFN2,PHLDB2,PIKFYVE,PIP4K2A,PPHLN1,PPM1E,PPM1F,PRKAA1,PR…
GO:BP	Ras protein signal transduction	GO:0007265	4.88898e-06	ABCA1,ABL1,ARFGEF1,ARFGEF2,ARHGEF12,ARHGEF26,ARHGEF37,ARHGEF6,BRAP,CDC42EP3,CUL3,FBXO8,GPR65,IGF1,ITSN1,KALRN,KRAS,KSR2,LPAR1,MCF2L,NF1,NGFR,NRP1,OPHN1,RAB14,RAB15,RAB22A,RAB23,RAB2A,RAB31,RAB32,RAB33B,RAB3B,RAB4A,RAB8A,RAB8B,RALA,RALGPS1,RAP1A,RAP2B,RAP2C,RAPGEF2,RASA1,RASGRP3,RHOB,RIT1,RND3,SOS1,SPATA13,SRGAP1,SSX2IP,USP28,VANGL2,VAV2
GO:BP	inorganic ion transmembrane transport	GO:0098660	5.64928e-06	ABL1,ANO1,APLNR,ATG5,ATP1B3,ATP2B2,ATP2C1,ATP5F1,ATP6V0A2,ATP6V1B2,ATP6V1C1,ATP6V1C2,ATP7A,BEST4,CACHD1,CACNA1C,CACNA2D2,CACNB2,CATSPER2,CLCN5,FAM155A,GABRA4,GABRB2,GRIN2A,GRIN3A,HTT,JPH1,KCNA4,KCNC4,KCNE4,KCNH1,KCNIP4,KCNJ12,KCNJ2,KCNK2,KCNN3,KCNT2,KCNV1,MYO5A,NCS1,NDUFA4,NEDD4,NETO2,NIPA2,PKD2,PLCB4,PLCL1,PRKCE,SCARA5,SCN2A,SCN3A,SCN3B,SCN4B,SCN8A,SCN9A,SLC11A2,SLC12A5,SLC24A3,SLC24A4,SLC26A4,S…
GO:BP	regulation of MAPK cascade	GO:0043408	5.70408e-06	ABL1,ADAM9,ADRA2A,AIDA,BMP7,BMPER,CAMK2N1,CCL20,CDK12,CDON,CRKL,CYLD,DSTYK,DUSP7,EDAR,EGF,EPHA7,ERBB4,EZR,GCG,GHR,HMGCR,IGF1,INHBA,KL,LPAR1,MAGI3,MAP2K3,MAP2K4,MAP2K6,MAP3K12,MAP3K13,MAP4K3,MID1,MYD88,NBR1,NECAB2,NF1,NRP1,NTRK2,PAFAH1B1,PDE5A,PDGFD,PRKCE,PTEN,PTPRJ,RAF1,RAPGEF2,RASSF2,RELL1,SEMA7A,SFRP2,SH2B3,SH3RF1,SPRED2,STK3,STK38,TAOK1,TGFA,THBS1,TIMP3,TNIP1,VANGL2,VRK2,WNT7B
GO:BP	negative regulation of signal transduction	GO:0009968	5.78273e-06	ABL1,ACVR1,AIDA,APC,APLNR,ARRDC3,BCL9L,BMP7,BMPER,BRAP,CAMK2N1,CBFA2T2,CBLB,CD2AP,CLOCK,CSNK1A1,CUL3,CYLD,DLG5,DLL4,DUSP7,ELF1,ERRFI1,EYA1,EYA2,EYA4,EZR,FBN1,FOXO3,FZD1,HIF1AN,HMGCR,HTT,IGF1,IRF4,ITGA6,JAG1,JAG2,KIAA1024,LRP2,LRP4,MAPK14,MGRN1,NECAB2,NEDD4,NEUROD1,NF1,NOV,NRP1,ONECUT2,OTUD7B,PAFAH1B1,PDE3B,PELO,PKD2,PPM1A,PRICKLE1,PRKAA1,PRKAA2,PTEN,PTPRJ,RAF1,RASA1,RASSF2,RBPMS2,RFX4,RIOK3,RNF21…
GO:BP	dephosphorylation	GO:0016311	6.78402e-06	ARPP19,CSRNP2,CSRNP3,CTTNBP2NL,DUSP7,EYA1,EYA2,EYA4,FRMPD2,HTT,IMPAD1,IQGAP1,KIAA0430,MINPP1,MTMR9,NT5C2,NT5DC3,NT5E,NUAK1,OCRL,PELO,PFKFB3,PGP,PHACTR2,PPM1A,PPM1E,PPM1F,PPP1R12A,PPP1R15B,PPP1R2,PPP2R2A,PPP2R5E,PPP3CA,PPP3CB,PPP4R4,PPP6R3,PTEN,PTP4A1,PTPDC1,PTPMT1,PTPN2,PTPN21,PTPN7,PTPRB,PTPRD,PTPRJ,PTPRK,PTPRM,PTPRN,PTPRN2,RCAN1,RNGTT,SH2D4A,SLC39A10,SORBS2,SSH2,TMEM55A
GO:BP	negative regulation of developmental process	GO:0051093	7.61172e-06	ABL1,ADRB1,AMOT,AP1AR,BCOR,BMP7,BMPR2,CBFB,CDK12,CRMP1,DLL4,EDNRB,EPHA7,ERBB4,FBN1,FZD3,HNRNPU,HOOK3,ID2,IGF1,INHBA,JAG1,KIAA1024,KLF13,KRAS,LEPR,LPAR1,LRP4,MED1,MIB1,MYLIP,NBR1,NF1,NFATC3,NFIB,NGFR,NKX2-2,NOV,NRP1,PBX1,PDE3B,PPARA,PRICKLE1,PRTG,PTEN,PTPRM,RAPGEF2,RBPMS2,RFX4,SEMA3A,SEMA6B,SEMA6D,SEMA7A,SFRP2,SNAI1,SNAPIN,SOX6,SOX9,SRSF6,STK3,TBX3,THBS1,THBS2,THRB,TLL2,TLX3,TNR,TP63,VAX1,WNT3,WWC…
GO:BP	protein catabolic process	GO:0030163	7.78102e-06	ADRA2A,APC,AZIN1,BACE1,CHFR,CLOCK,CTSB,CTSO,CTSS,CUL3,CUL4B,CUL5,CYLD,DNAJB2,EDEM3,EGF,ENC1,ERLEC1,EZR,FAP,FBXL17,FBXL2,FBXO22,FBXO8,FURIN,GRIN2A,HERC2,HMGCR,IGF1,KLHL20,MAD2L1,MAN1B1,MDM4,MYLIP,NEDD4,NSF,OPHN1,OTUD7B,POMT2,PRICKLE1,PSMD12,PTEN,RAD23B,RBBP6,RNF111,RNF146,RNF165,RNF180,RNF19A,RNF213,RNF216,SEL1L,SIAH2,SMURF1,SNX3,SNX33,SOX9,SPOPL,SPSB1,TIMP3,TIPARP,TRIM2,UBE2J1,UBE2K,UBE3C,UBQLN1,…
GO:BP	regulation of protein serine/threonine kinase activity	GO:0071900	8.11643e-06	ABL1,ADAM9,ADRA2A,AIDA,BCCIP,BMP7,CCND2,CCNE2,CCNJ,CCNJL,CCNK,CCNL1,CCNT2,CDK12,CHORDC1,CRKL,DBF4,DUSP7,EGF,GHR,HMGCR,HTT,IGF1,IQGAP1,KAT2B,LPAR1,LRP6,MAP2K3,MAP2K4,MAP2K6,MAP3K12,MAP3K13,MAP4K3,NF1,PARP16,PARP8,PDE5A,PDGFD,PKD2,PTEN,PTPRJ,RAF1,RAPGEF2,SFRP2,SH2B3,SPRED2,STK38,TAOK1,TGFA,THBS1,VANGL2
GO:BP	positive regulation of cell differentiation	GO:0045597	1.04631e-05	ABL1,ACVR1,ACVR2A,ACVR2B,ASB4,BMP7,BMPR2,CBFA2T2,CBFB,CDON,CREB1,CRKL,CSF1,CYLD,DLG5,DOCK5,DSCAM,FNDC5,FZD3,HIF1AN,HNRNPU,HOXA11,ID2,IGF1,INHBA,ITGA6,JAG1,KLF10,LRP2,MACF1,MAP3K13,MAP6,MAPK14,MAPK4,MED1,NCKIPSD,NCOA1,NEUROD1,NIN,NKX2-2,NRP1,NTRK2,PAFAH1B1,PDE5A,PLXNA1,PLXNA2,PLXNA4,PLXNC1,PROM1,PTK7,RASSF10,RELN,RUNX2,SEMA3A,SEMA7A,SETD3,SFRP2,SMAD5,SMURF1,SNAI1,SOX6,SOX9,SS18L1,STK3,TCF12,TGFBR2…
GO:BP	heart morphogenesis	GO:0003007	1.14699e-05	ACVR1,ARID2,BMP7,BMPR2,COL4A3BP,CPE,CRKL,DLL4,EYA1,FZD1,FZD2,ID2,JAG1,KIF3A,LRP2,MED1,MGA,MIB1,NEDD4,NPY1R,NRP1,NRP2,PARVA,PKD2,RUNX2,SEC24B,SFRP2,SNAI1,SOS1,SOX4,SOX9,TBR1,TBX3,TGFBR2,TGFBR3,VANGL2,ZFPM2
GO:BP	endomembrane system organization	GO:0010256	1.18829e-05	ABCA1,ANK3,ANO3,ARFGEF1,ARFGEF2,ATL2,ATP8B1,BAIAP2,BCAS3,CHMP2B,CHMP7,COL4A3BP,CREB1,FAM109A,GCC2,HOOK3,HTT,LMAN1,PAFAH1B1,PI4K2B,PTEN,PTPRN,RAB22A,RAB33B,RAB3GAP2,REEP3,SNX10,SNX3,SNX33,SPAST,STX18,STX2,STX6,SURF4,SYT11,TBPL1,TMED10,TMED5,TOR1AIP2,TOR1B,VCPIP1,VPS4B,VTI1A,WASL,XKR4,ZPBP2
GO:BP	inorganic cation transmembrane transport	GO:0098662	1.1903e-05	ABL1,APLNR,ATG5,ATP1B3,ATP2B2,ATP2C1,ATP5F1,ATP6V0A2,ATP6V1B2,ATP6V1C1,ATP6V1C2,ATP7A,CACHD1,CACNA1C,CACNA2D2,CACNB2,CATSPER2,CLCN5,FAM155A,GRIN2A,GRIN3A,HTT,JPH1,KCNA4,KCNC4,KCNE4,KCNH1,KCNIP4,KCNJ12,KCNJ2,KCNK2,KCNN3,KCNT2,KCNV1,MYO5A,NCS1,NDUFA4,NEDD4,NETO2,NIPA2,PKD2,PLCB4,PLCL1,PRKCE,SCARA5,SCN2A,SCN3A,SCN3B,SCN4B,SCN8A,SCN9A,SLC11A2,SLC12A5,SLC24A3,SLC24A4,SLC30A4,SLC31A2,SLC36A1,SLC39A10,S…
GO:BP	cellular macromolecule catabolic process	GO:0044265	1.27289e-05	CALCR,CHFR,CLOCK,CNOT6,CNOT6L,CTSB,CTSO,CTSS,CUL3,CUL4B,CUL5,CYLD,DCP1A,DICER1,DNAJB2,EDEM3,EGF,ELAVL1,ENC1,ERI1,ERLEC1,EZR,FAP,FBXL17,FBXL2,FBXO22,FBXO8,FMR1,FURIN,FXR1,GRSF1,HERC2,HNRNPU,KLHL20,LIN28B,LRPPRC,MAN1B1,MYLIP,NEDD4,OPHN1,OTUD7B,PAPD4,PELO,POMT2,PRICKLE1,PRR5L,PSMD12,PTEN,RAD23B,RBBP6,RNF111,RNF146,RNF165,RNF180,RNF19A,RNF213,RNF216,SAMD4A,SEL1L,SIAH2,SMG1,SMURF1,SPOPL,SPSB1,SYNCRIP,…
GO:BP	membrane organization	GO:0061024	1.58076e-05	ABCA1,ANK3,ANO3,ATL2,ATP10A,ATP10D,ATP8A1,ATP8B1,BAIAP2,BET1L,CHMP2B,CHMP7,COL4A3BP,CRKL,CUL3,DHCR24,DNM3,ETV5,EYA2,GLDN,GLTP,GOSR2,KLHL12,LRP4,NLGN4X,PAFAH1B1,PICALM,PTEN,RAB8A,RAB8B,REEP3,RELN,SAR1A,SAR1B,SEC23A,SEC24B,SH3GLB1,SLC7A11,SMURF1,SNAPIN,SNX18,SNX3,SNX33,SPAST,STX16,STX18,STX2,STX6,STX7,SYT11,SYT9,THBS1,TMED10,TOR1B,VAPA,VCPIP1,VPS39,VPS4B,VTI1A,VTI1B,WASL,XKR4
GO:BP	epithelial cell differentiation	GO:0030855	2.33496e-05	ABL1,ACVR1,ACVR2B,ADAM9,ANXA7,ARHGEF26,ATRX,BCCIP,BMP7,BMPR2,CASP3,CBFA2T2,CCM2,CDK1,CLOCK,CLRN1,CREB1,CTSB,DLG5,E2F8,ERRFI1,EZR,FNDC3A,FZD1,FZD2,JAG1,JAG2,MAFG,MED1,MYD88,NEUROD1,NFIB,NKX2-2,NR5A2,ONECUT2,OPHN1,PAFAH1B1,PCDH15,PROM1,PTK7,RAP2C,RAPGEF2,RFX6,SEC24B,SHROOM3,SOX4,SOX9,SRSF6,TBX3,THRB,TP63,TST,TTC8,WNT7B,YIPF6,ZEB1
GO:BP	vacuolar transport	GO:0007034	2.77526e-05	AP1G1,ATG14,C9ORF72,CHMP2B,CHMP7,GCC2,GOSR2,HOOK3,IGF2R,MGRN1,NDFIP2,NEDD4,RHOB,SMURF1,SNAPIN,SNX16,SNX27,TMEM106B,VPS13C,VPS37B,VPS39,VPS4B,VPS53,VTI1B,ZFYVE16
GO:BP	protein localization to organelle	GO:0033365	2.93164e-05	AP2B1,ARC,ARF4,ATRX,BMP7,CD2AP,CDK1,CHMP7,CPE,DCP1A,DNAJC15,DNM3,EGF,EZR,GCC2,GOSR2,HNRNPU,HOOK3,IPO7,KAT7,KPNA1,KPNA3,KPNA6,LAMP3,MAPK14,MAU2,MED1,MID1,NEDD4,NF1,NGFR,NRP1,NUP35,NUP54,OPHN1,OSBPL8,OTUD7B,PEX13,PEX26,PEX5L,PIKFYVE,PPHLN1,PRICKLE1,PRKAA1,RAB33B,RAB3GAP2,RAB8B,RANBP6,RPA1,SEC61A2,SEC63,SH3GLB1,SMURF1,SNX10,SNX16,SOX9,SPCS3,SSR3,SYT11,TIMM17A,TNKS,TNPO1,TNPO3,TOR1AIP2,TPR,TUB,VAPA,V…
GO:BP	learning or memory	GO:0007611	3.20763e-05	ADCY1,ARC,ARF4,ATXN1L,CALB1,CAMK4,CCND2,CREB1,GATM,GMFB,GRIN2A,HMGCR,HTT,KRAS,LHX8,NF1,NTRK2,PAFAH1B1,PICALM,PTEN,RCAN1,RELN,SLC12A5,SLC7A11,SLC8A3,SORCS3,TBR1,TMOD2,TNR,VIP
GO:BP	embryo development ending in birth or egg hatching	GO:0009792	3.22995e-05	ABL1,ACVR1,ACVR2A,BMP7,BMPR2,EYA1,FLVCR1,FZD1,FZD2,FZD3,HOXA11,HOXD9,ID2,IGF1,KBTBD8,KDM2B,KIAA1217,KIF3A,KLHL12,LRP2,LRP6,MAPK9,MIB1,NF1,PBX1,PKD2,PLXNA2,PRICKLE1,PTK7,RALA,RICTOR,RUNX2,SALL4,SEC24B,SFRP2,SHROOM3,SNAI1,SOX4,SOX9,STK3,TBX18,TGFBR2,VANGL2,ZEB1
GO:BP	forebrain development	GO:0030900	3.24283e-05	ATRX,BTBD3,CCDC141,CDON,CREB1,CRKL,DCX,EPHA5,ERBB4,HOOK3,ID2,INHBA,KDM2B,KIF3A,KRAS,LHX8,LRP2,NDE1,NEUROD1,NF1,NFIB,NIN,NR3C2,NRP1,NRP2,NTRK2,OPHN1,PAFAH1B1,PEX13,PLXNA4,PTEN,RELN,SEMA3A,SEMA7A,SLC1A2,SLC7A11,TACC1,TBR1,TBX3,TNR,TTC8,WNT7B
GO:BP	regulation of cellular component size	GO:0032535	3.74743e-05	ABL1,ANXA7,AP1AR,ARFGEF1,BAIAP2,BMPR2,CDC42EP3,CREB1,DPYSL2,DSCAM,EPHA7,EZR,FCHSD1,FMN1,GMFB,JMY,MACF1,MAP3K13,NRP1,NTRK2,PEX11A,PFN2,PICALM,PLS1,PLXNA4,PRKCE,PRR16,PTEN,RAB22A,RAB3B,RICTOR,SEMA3A,SEMA6B,SEMA6D,SEMA7A,SLC12A5,TMOD2,TNR,TWF1,VAV2,WASL,WDR1,WNT3
GO:BP	organic substance catabolic process	GO:1901575	4.20322e-05	ABCD3,ACOX3,ADRA2A,APC,AZIN1,BACE1,BPGM,CALCR,CHAC2,CHFR,CLOCK,CNOT6,CNOT6L,CTSB,CTSO,CTSS,CUL3,CUL4B,CUL5,CYLD,CYP46A1,DAGLA,DCP1A,DDAH1,DICER1,DNAJB2,EDEM3,EGF,ELAVL1,ENC1,ERAP1,ERI1,ERLEC1,EZR,FAP,FBXL17,FBXL2,FBXO22,FBXO8,FMR1,FUCA1,FURIN,FXR1,GDA,GLDC,GOT2,GPCPD1,GRIN2A,GRSF1,HERC2,HMGCR,HNRNPU,IDH1,IGF1,KLHL20,KMO,LIN28B,LRPPRC,MAD2L1,MAN1B1,MDM4,MLYCD,MYLIP,NEDD4,NEU3,NSF,NT5E,OCRL,OPHN1,O…
GO:BP	muscle structure development	GO:0061061	4.58115e-05	ACVR1,ADARB1,ALPK3,ATG5,CACNA2D2,CDON,CENPF,CREB1,DLL4,EDNRB,ERBB4,FBXO22,FGF6,FXR1,FZD1,FZD2,GPCPD1,HIF1AN,HLF,HNRNPU,HOXD9,HSPB2,ID2,IGF1,KRAS,LRP2,MAPK14,MED1,MYH11,NEBL,NF1,NFATC3,NOV,PAX3,PDLIM3,PDLIM5,PRICKLE1,PRKAA1,PTEN,QKI,RBPMS2,RCAN1,RNF165,SETD3,SGCB,SGCD,SOX6,SOX9,TBX3,TLL2,TMOD2,VANGL2,VAX1,WDR1,ZEB1,ZFPM2
GO:BP	hemopoiesis	GO:0030097	5.90406e-05	ABL1,ACVR2A,AGPAT5,ATG5,ATXN1L,CALCR,CAMK4,CASP3,CBFB,CREB1,CSF1,CYLD,DLL4,FBN1,FLVCR1,ID2,INHBA,IREB2,IRF4,JAG1,JAG2,KLF10,KLF13,L3MBTL3,LEPR,LRRK1,MAPK14,MED1,MFNG,MYSM1,NF1,NKX2-3,OSTM1,PAFAH1B1,PAPD4,PBX1,PGM3,PICALM,PIP4K2A,PKNOX1,PPP3CB,PRRC2C,RASSF2,RBP1,ROGDI,RTKN2,RUNX1,RUNX2,SFRP2,SH2B3,SLC8A3,SMAD5,SNX10,SOS1,SOX4,SOX6,STK3,TGFBR2,TIPARP,TSHR,TSPAN2,WDR1,WDR7,YTHDF2,ZEB1
GO:BP	chordate embryonic development	GO:0043009	6.63233e-05	ABL1,ACVR1,ACVR2A,BMP7,BMPR2,EYA1,FLVCR1,FZD1,FZD2,FZD3,HOXA11,HOXD9,ID2,IGF1,KBTBD8,KDM2B,KIAA1217,KIF3A,KLHL12,LRP2,LRP6,MIB1,NF1,PBX1,PKD2,PLXNA2,PRICKLE1,PTK7,RALA,RUNX2,SALL4,SEC24B,SFRP2,SHROOM3,SNAI1,SOX4,SOX9,STK3,TBX18,TGFBR2,VANGL2,ZEB1
GO:BP	positive regulation of transferase activity	GO:0051347	7.09308e-05	ABL1,ACVR2B,ADAM9,ADRA2A,ARRDC3,ARRDC4,ATG14,CCNK,CCNT2,CRKL,DBF4,DCUN1D1,DCUN1D3,DCUN1D4,DGKQ,DSCC1,DSTYK,EGF,GCG,GHR,GPRC5B,IGF1,IQGAP1,ITSN1,LPAR1,MAP2K3,MAP2K4,MAP2K6,MAP3K1,MAP3K12,MAP3K13,MAP4K3,MAP4K4,NEK7,OSBPL8,PARP16,PARP8,PDE5A,PDGFD,PKD2,PTEN,RAF1,RAPGEF2,RASSF2,RELN,SH3GLB1,TAOK1,TGFA,TGFBR2,THBS1,TNFSF15,TNKS,TOM1L1,UBE2I,VANGL2,VAV2
GO:BP	positive regulation of catabolic process	GO:0009896	7.33212e-05	ADRA2A,APC,ATG5,C9ORF72,CNOT6L,CUL4B,DNAJB2,EGF,EZR,FBXO22,FOXO3,FYCO1,GRSF1,HTT,IGF1,MYLIP,NEDD4,NSF,PIP4K2A,PRICKLE1,PRKAA1,PRKAA2,PRKCE,PRR5L,PTEN,RAB3GAP2,RNF180,RNF19A,SESN3,SH3GLB1,SMURF1,SNX33,SOX9,SPTLC2,TIPARP,TNRC6A,TNRC6B,TPCN1,USP13,VIP,WWP2,YTHDF2,ZER1,ZYG11B
GO:BP	peptide secretion	GO:0002790	7.45062e-05	ABCA1,ABL1,ACVR2B,ADAM9,ADCY6,ADRA2A,ANO1,ARFIP1,ATG5,CADM1,CD2AP,CLOCK,CPE,EPHA5,EZR,FRMD4A,GCG,GHR,GLUD1,HMGCR,IGF1,MAPK14,MYO5A,NEUROD1,NOV,NR3C2,PAFAH1B1,PPID,PPP3CB,PRKCA,PRKCE,PTPRN,PTPRN2,RAB3B,RAB8A,RAB8B,RAF1,RFX6,SEL1L,SLC16A2,SOX4,SYT11,SYT9,TGFBR2,UNC13B,VIP,WLS
GO:BP	protein dephosphorylation	GO:0006470	7.62746e-05	ARPP19,CTTNBP2NL,DUSP7,EYA1,EYA2,EYA4,FRMPD2,HTT,NUAK1,PELO,PGP,PHACTR2,PPM1A,PPM1E,PPM1F,PPP1R12A,PPP1R15B,PPP1R2,PPP2R2A,PPP2R5E,PPP3CA,PPP3CB,PPP4R4,PPP6R3,PTEN,PTP4A1,PTPDC1,PTPMT1,PTPN2,PTPN21,PTPN7,PTPRB,PTPRD,PTPRJ,PTPRK,PTPRM,PTPRN,PTPRN2,RCAN1,RNGTT,SLC39A10,SSH2
GO:BP	positive regulation of cell death	GO:0010942	8.0242e-05	ABL1,ACVR2B,APC,BCLAF1,BMP7,BNIP3L,CSRNP3,CYLD,DCUN1D3,E2F3,EPHA7,F3,FAP,GRIN2A,HIP1,HTT,INHBA,ITGA4,ITGA6,JMY,KLF11,MAP2K4,NCOA1,NECAB2,NEUROD1,NF1,NGFR,PICALM,PLAGL2,PPID,PPM1F,PTEN,RAPGEF2,RASSF2,RHOB,SAP30BP,SFRP2,SH3GLB1,SOX4,ST18,STK17B,STK3,THBS1,TIMP3,TNFAIP8,TNFSF15,TP53BP2,TP63,UNC13B,UNC5C
GO:BP	carbohydrate derivative metabolic process	GO:1901135	8.49038e-05	ADCY1,ADCY6,ADCY9,ADSS,AK2,AK3,ALG2,ARFGEF1,ATP5F1,B3GALNT2,B3GAT1,B3GNT5,BMPR2,BPGM,C1GALT1,CHST6,DOLPP1,DPY19L1,DPY19L3,DPY19L4,DSEL,EDEM3,EGF,EGFLAM,ELOVL4,ELOVL5,ERP44,EXTL2,FBN1,FUCA1,FUT4,FUT9,GALNT1,GALNT2,GALNT3,GALNT6,GALNT7,GFPT1,GFPT2,GLCE,GNE,GNS,GPAM,GPLD1,GXYLT1,H6PD,HMGCR,HS2ST1,IGF1,IMPAD1,ITGB8,ITIH5,MAN1A2,MAN1B1,MAN1C1,MFNG,MGAT2,MGAT3,MGEA5,MLYCD,NDST3,NECAB1,NECAB2,NEU3,NT5C2…
GO:BP	negative regulation of protein metabolic process	GO:0051248	8.58234e-05	ABL1,ADARB1,AIDA,ARPP19,ATG14,ATG5,AZIN1,BCOR,BMP7,C9ORF72,CAMK2N1,CAST,CBLB,CHORDC1,CNOT6L,CPEB1,CPEB2,CRKL,CYLD,DGKQ,DHCR24,DUSP7,EDNRB,ERLEC1,ERRFI1,EZR,FABP4,FMR1,FURIN,FXR1,GHR,GRIN2A,HMGCR,IGF1,IREB2,ITIH5,KAT2B,KDM5A,KIAA1024,LRP6,LRRK1,MAD2L1,MDM4,NF1,OPHN1,PAFAH1B1,PHACTR2,PI15,PICALM,PPM1E,PPM1F,PPP1R2,PPP4R4,PRKAA1,PRKAA2,PRKCE,PRR5L,PTEN,PTPRJ,PURA,RARRES1,RASSF2,SAMD4A,SERPINF2,SFRP2…
GO:BP	Golgi vesicle transport	GO:0048193	8.79406e-05	ANK3,AP1AR,AP1G1,ARF4,ARFGEF2,BET1L,CREB3L2,CUL3,CUX1,GCC2,GOSR2,HTT,KLHL12,KLHL20,LMAN1,MACF1,MYO5A,NRBP1,NSF,RAB14,RAB31,RAB33B,RAB8A,RAB8B,SAR1A,SAR1B,SEC23A,SEC23IP,SEC24B,SNX8,SPAST,STEAP2,STX18,STX6,TMED10,TMED5,VAPA,VTI1B,YIPF5
GO:BP	protein localization to extracellular region	GO:0071692	9.22737e-05	ABCA1,ABL1,ACVR2B,ADAM9,ADCY6,ADRA2A,ANO1,ARFIP1,ATG5,CADM1,CD2AP,CLOCK,EPHA5,EZR,FBN1,FRMD4A,GCG,GHR,GLUD1,HMGCR,IGF1,MAPK14,MYO5A,NEUROD1,NOV,PAFAH1B1,PPID,PPP3CB,PRKCA,PRKCE,PTPRN,PTPRN2,RAB3B,RAB8A,RAB8B,RAF1,RFX6,SEL1L,SOX4,SYT11,SYT9,TGFBR2,UNC13B,VIP,WLS
GO:BP	peptidyl-serine modification	GO:0018209	9.75494e-05	CDC7,CDK1,CSNK1A1,CSNK1G1,DGKQ,DYRK2,EGFLAM,GALNT1,GALNT2,GALNT3,GCG,MAP3K12,MAP3K13,MAPK14,MAST4,PFN2,PLCL1,PPM1F,PRKAA1,PRKAA2,PRKCA,PRKCE,RAF1,RASSF2,RICTOR,SFRP2,SMG1,SPOCK3,STK32B,STK38,STK38L,TGFBR2,TLK1,TNKS,TTBK1,UHMK1,VRK2
GO:BP	tube formation	GO:0035148	0.00011916	ABL1,BCAS3,BMP7,DICER1,EDAR,FZD1,FZD2,FZD3,HS2ST1,KDM2B,LRP2,MIB1,NFIB,PRICKLE1,PTK7,RALA,SALL4,SEC24B,SFRP2,SHROOM3,SIM1,SOX4,SOX9,STK3,VANGL2
GO:BP	hematopoietic or lymphoid organ development	GO:0048534	0.000119781	ABL1,ACVR2A,AGPAT5,ATG5,ATXN1L,CALCR,CAMK4,CASP3,CBFB,CREB1,CRKL,CSF1,CYLD,DLL4,FBN1,FLVCR1,ID2,INHBA,IREB2,IRF4,JAG1,JAG2,KLF10,KLF13,L3MBTL3,LEPR,LRRK1,MAPK14,MED1,MFNG,MYSM1,NF1,NKX2-3,OSTM1,PAFAH1B1,PAPD4,PBX1,PGM3,PICALM,PIP4K2A,PKNOX1,PPP3CB,PRRC2C,RAF1,RASSF2,RBP1,ROGDI,RTKN2,RUNX1,RUNX2,SFRP2,SH2B3,SLC8A3,SMAD5,SNX10,SOS1,SOX4,SOX6,STK3,TGFBR2,TIPARP,TSHR,TSPAN2,WDR1,WDR7,YTHDF2,ZEB1
GO:BP	positive regulation of apoptotic process	GO:0043065	0.000130242	ABL1,ACVR2B,APC,BCLAF1,BMP7,BNIP3L,CSRNP3,CYLD,DCUN1D3,E2F3,EPHA7,F3,FAP,GRIN2A,HIP1,HTT,INHBA,ITGA4,ITGA6,JMY,KLF11,MAP2K4,NCOA1,NECAB2,NEUROD1,NF1,NGFR,PLAGL2,PPID,PPM1F,PTEN,RAPGEF2,RASSF2,RHOB,SFRP2,SH3GLB1,SOX4,ST18,STK17B,STK3,THBS1,TIMP3,TNFAIP8,TNFSF15,TP53BP2,TP63,UNC13B,UNC5C
GO:BP	establishment of protein localization to extracellular region	GO:0035592	0.00014134	ABCA1,ABL1,ACVR2B,ADAM9,ADCY6,ADRA2A,ANO1,ARFIP1,ATG5,CADM1,CD2AP,CLOCK,EPHA5,EZR,FRMD4A,GCG,GHR,GLUD1,HMGCR,IGF1,MAPK14,MYO5A,NEUROD1,NOV,PAFAH1B1,PPID,PPP3CB,PRKCA,PRKCE,PTPRN,PTPRN2,RAB3B,RAB8A,RAB8B,RAF1,RFX6,SEL1L,SOX4,SYT11,SYT9,TGFBR2,UNC13B,VIP,WLS
GO:BP	protein secretion	GO:0009306	0.00014134	ABCA1,ABL1,ACVR2B,ADAM9,ADCY6,ADRA2A,ANO1,ARFIP1,ATG5,CADM1,CD2AP,CLOCK,EPHA5,EZR,FRMD4A,GCG,GHR,GLUD1,HMGCR,IGF1,MAPK14,MYO5A,NEUROD1,NOV,PAFAH1B1,PPID,PPP3CB,PRKCA,PRKCE,PTPRN,PTPRN2,RAB3B,RAB8A,RAB8B,RAF1,RFX6,SEL1L,SOX4,SYT11,SYT9,TGFBR2,UNC13B,VIP,WLS
GO:BP	behavior	GO:0007610	0.000141908	ADARB1,ADCY1,ADCY6,ARC,ARF4,ARRDC3,ATXN1L,CALB1,CAMK4,CCND2,CREB1,DSCAM,ETV5,GATM,GHR,GMFB,GRIN2A,HMGCR,HOXD9,HTT,ID2,KRAS,LEPR,LHX8,MAFG,MYO5A,NF1,NPY1R,NTRK2,PAFAH1B1,PCDH15,PEX13,PICALM,PPP3CB,PRKAA1,PRKCE,PTEN,RCAN1,RELN,RMI1,SLC12A5,SLC1A2,SLC7A11,SLC8A3,SORCS3,STRBP,TBR1,THRB,TMOD2,TNR,TSHR,USP46,VIP
GO:BP	renal system development	GO:0072001	0.000143794	ACVR2B,BMP7,BMPER,C1GALT1,CALB1,CENPF,DLG5,EPHA7,EYA1,FMN1,GZF1,HOXA11,HS2ST1,ID2,ITGA6,JAG1,KIF3A,LMX1B,LRP4,NF1,NID1,NRP1,PBX1,PKD2,PROM1,RRM2B,SIM1,SMAD5,SOX4,SOX9,TBX18,TGFBR3,TIPARP,TTC8,VANGL2
GO:BP	regulation of anatomical structure size	GO:0090066	0.000143827	ABL1,ADRB1,ANXA7,AP1AR,ARFGEF1,ATG5,BAIAP2,BDKRB2,BMPR2,CDC42EP3,CREB1,DOCK5,DPYSL2,DSCAM,EDNRB,EPHA7,EZR,FCHSD1,FMN1,GMFB,JMY,MACF1,MAP3K13,NRP1,NTRK2,PEX11A,PFN2,PICALM,PLS1,PLXNA4,PRKCE,PRR16,PTEN,PTPRM,RAB22A,RAB3B,RICTOR,SEMA3A,SEMA6B,SEMA6D,SEMA7A,SLC12A5,TMOD2,TNR,TWF1,VAV2,VIP,WASL,WDR1,WNT3
GO:BP	cognition	GO:0050890	0.000145439	ADCY1,ARC,ARF4,ATXN1L,CALB1,CAMK4,CCND2,CHMP2B,CREB1,GATM,GMFB,GRIN2A,HMGCR,HTT,KRAS,LHX8,NF1,NTRK2,PAFAH1B1,PICALM,PTEN,RCAN1,RELN,SLC12A5,SLC7A11,SLC8A3,SORCS3,TBR1,TMOD2,TNR,VIP
GO:BP	positive regulation of programmed cell death	GO:0043068	0.000146755	ABL1,ACVR2B,APC,BCLAF1,BMP7,BNIP3L,CSRNP3,CYLD,DCUN1D3,E2F3,EPHA7,F3,FAP,GRIN2A,HIP1,HTT,INHBA,ITGA4,ITGA6,JMY,KLF11,MAP2K4,NCOA1,NECAB2,NEUROD1,NF1,NGFR,PLAGL2,PPID,PPM1F,PTEN,RAPGEF2,RASSF2,RHOB,SFRP2,SH3GLB1,SOX4,ST18,STK17B,STK3,THBS1,TIMP3,TNFAIP8,TNFSF15,TP53BP2,TP63,UNC13B,UNC5C
GO:BP	glycoprotein biosynthetic process	GO:0009101	0.000154449	ALG2,ARFGEF1,B3GALNT2,B3GAT1,B3GNT5,BMPR2,C1GALT1,DOLPP1,DPY19L1,DPY19L3,DPY19L4,EXTL2,FUT4,FUT9,GALNT1,GALNT2,GALNT3,GALNT6,GALNT7,GFPT1,GFPT2,GLCE,GXYLT1,HS2ST1,IGF1,MFNG,MGAT2,MGAT3,NDST3,NECAB1,NECAB2,NUS1,POMT2,ST3GAL5,ST6GALNAC6,ST8SIA1,ST8SIA4,TMTC1,TNIP1,UBE2J1,VANGL2
GO:BP	dendrite development	GO:0016358	0.000159468	ARF4,BAIAP2,BMP7,BTBD3,CRKL,DCDC2,DCX,DLG5,DSCAM,EGFLAM,FMR1,GHR,GRIN3A,MAP6,MAPK4,MATN2,NEDD4,NRP1,PAFAH1B1,PICALM,PTEN,RAPGEF2,RELN,RERE,SEMA3A,SLC12A5,SS18L1,TMEM106B,WASL
GO:BP	cation homeostasis	GO:0055080	0.000160593	ABL1,ADCY6,ANXA7,APLNR,ATG5,ATP1B3,ATP2B2,ATP6V0A2,ATP7A,CACNB2,CALB1,CALCR,CXORF21,DMXL1,EDNRB,FAM155A,GALR1,GPR12,GPR65,GRIN2A,HEPHL1,HTT,IREB2,JPH1,KCTD7,KL,LPAR1,MYO5A,PICALM,PKD2,PLCB4,PLCL1,PRKCE,PTGDR,PTGER3,ROGDI,SCARA5,SGCD,SLC11A2,SLC12A5,SLC24A3,SLC24A4,SLC30A4,SLC30A7,SLC31A2,SLC39A10,SLC4A4,SLC4A7,SLC8A1,SLC8A3,SLC9A1,SLC9A2,SNAPIN,SNX10,STIM2,TACR1,TPCN1,TRPA1,TRPC4,TRPC6,TRPM7,UNC80
GO:BP	regulation of response to stress	GO:0080134	0.000176911	ABL1,ADRA2A,AIDA,AP1G1,ARFGEF1,BCLAF1,BRE,CADM1,CD47,CHORDC1,CLOCK,CYLD,DDAH1,DEK,EDAR,ELMOD2,ENPP4,ERLEC1,EYA1,EYA2,EYA4,EZR,F11,FABP4,FAM105B,FAM168A,FMR1,FXR1,FZD1,GCH1,GHR,IGF1,IRF4,KPNA6,MAGI3,MAP2K4,MAP3K12,MAP3K13,MAPK14,MED1,MID1,MYD88,NBR1,NOV,NT5E,NUAK1,PAFAH1B1,PPARA,PRKCA,PRKCE,PTEN,RASSF2,RELL1,RICTOR,RIOK3,RNF216,RORA,SAMHD1,SEMA7A,SERPINF2,SESN3,SETD6,SFRP2,SH2B3,SH3RF1,SLC7A11,SLC…
GO:BP	cardiac septum development	GO:0003279	0.000182099	ACVR1,ADAMTS6,AP2B1,BMP7,BMPR2,FZD1,FZD2,ID2,JAG1,LRP2,NRP1,NRP2,PARVA,PTK7,SALL4,SOX4,TBX3,TGFBR2,VANGL2,ZFPM2
GO:BP	positive regulation of transport	GO:0051050	0.000194131	ABCA1,ABL1,ADAM9,ANO1,AP1G1,APLNR,ARC,ATG5,AZIN1,BCAS3,BMP7,CACNB2,CADM1,CD2AP,CD47,CREB1,EGF,EZR,FMR1,FRMD4A,GALR1,GCG,GHR,GLUD1,HIP1,HTT,IGF1,KCTD7,LDLRAP1,MAPK14,MIB1,NEDD4,OSBPL8,PKD2,PPID,PPM1A,PPP3CB,PRKAA1,PRKCE,PRR5L,RAB3B,RANBP6,RELN,RFX6,SAR1A,SAR1B,SCN4B,SH3GLB1,SLC1A2,SOX4,STAC,STAM,STIM2,STX18,SYT9,TGFBR2,TPR,TUB,UNC13B,VIP,VPS4B,WLS
GO:BP	urogenital system development	GO:0001655	0.000209804	ACVR2B,BMP7,BMPER,C1GALT1,CALB1,CENPF,CRKL,DLG5,EPHA7,EYA1,FMN1,GZF1,HOXA11,HS2ST1,ID2,ITGA6,JAG1,KIF3A,LMX1B,LRP4,NF1,NID1,NRP1,PBX1,PKD2,PROM1,PTEN,RRM2B,SIM1,SMAD5,SOX4,SOX9,TBX18,TGFBR3,TIPARP,TP63,TTC8,VANGL2
GO:BP	inorganic ion homeostasis	GO:0098771	0.000213296	ABL1,ADCY6,ANXA7,APLNR,ATG5,ATP1B3,ATP2B2,ATP6V0A2,ATP7A,CACNB2,CALB1,CALCR,CXORF21,DMXL1,EDNRB,FAM155A,GALR1,GPR12,GPR65,GRIN2A,HEPHL1,HTT,IREB2,JPH1,KCTD7,KL,LPAR1,MYO5A,PICALM,PKD2,PLCB4,PLCL1,PRKCE,PTGDR,PTGER3,ROGDI,SCARA5,SGCD,SLC11A2,SLC12A5,SLC24A3,SLC24A4,SLC30A4,SLC30A7,SLC31A2,SLC39A10,SLC4A4,SLC4A7,SLC8A1,SLC8A3,SLC9A1,SLC9A2,SNAPIN,SNX10,STIM2,TACR1,TPCN1,TRPA1,TRPC4,TRPC6,TRPM7,XPR1
GO:BP	organonitrogen compound catabolic process	GO:1901565	0.000227126	ADRA2A,APC,AZIN1,BACE1,CHAC2,CHFR,CLOCK,CTSB,CTSO,CTSS,CUL3,CUL4B,CUL5,CYLD,DDAH1,DNAJB2,EDEM3,EGF,ENC1,ERAP1,ERLEC1,EZR,FAP,FBXL17,FBXL2,FBXO22,FBXO8,FURIN,GDA,GLDC,GOT2,GRIN2A,HERC2,HMGCR,IGF1,KLHL20,KMO,MAD2L1,MAN1B1,MDM4,MLYCD,MYLIP,NEDD4,NEU3,NSF,NT5E,OPHN1,OTUD7B,PDE5A,PIPOX,POMT2,PRICKLE1,PSMD12,PTEN,RAD23B,RBBP6,RNF111,RNF146,RNF165,RNF180,RNF19A,RNF213,RNF216,SAMHD1,SEL1L,SIAH2,SMURF1,SN…
GO:BP	hormone transport	GO:0009914	0.000228309	ACVR2B,ADCY6,ADRA2A,ANO1,BMP7,CLOCK,CPE,CREB1,EPHA5,GALR1,GCG,GHR,GLUD1,IGF1,INHBA,MYO5A,NEUROD1,NOV,NR3C2,PPP3CB,PRKCA,PRKCE,PTPRN,PTPRN2,RAF1,RFX6,SLC16A2,SOX4,SYT9,TBX3,TTR,VIP
GO:BP	response to glucose	GO:0009749	0.000240645	ACVR2B,ADCY6,ADRA2A,ANO1,EPHA5,GCG,NEUROD1,PPP3CB,PRKAA1,PRKAA2,PRKCE,PTPRN,PTPRN2,RAF1,RFX6,RMI1,SOX4,THBS1,UNC13B
GO:BP	response to carbohydrate	GO:0009743	0.000243172	ACVR2B,ADCY6,ADRA2A,ANO1,EPHA5,GCG,KAT7,NEUROD1,PPP3CB,PRKAA1,PRKAA2,PRKCE,PTPRN,PTPRN2,RAF1,RFX6,RMI1,SOX4,THBS1,UNC13B
GO:BP	telencephalon development	GO:0021537	0.000247777	BTBD3,CCDC141,CDON,CRKL,DCX,EPHA5,ERBB4,ID2,INHBA,KDM2B,KIF3A,NDE1,NEUROD1,NF1,NFIB,NIN,NRP1,NRP2,NTRK2,PAFAH1B1,PEX13,PLXNA4,PTEN,RELN,SEMA3A,SEMA7A,SLC1A2,SLC7A11,TACC1,TNR,TTC8
GO:BP	stem cell differentiation	GO:0048863	0.000281125	ACVR1,BMP7,CDK12,EDNRB,ERBB4,FZD1,HNRNPU,ID2,JAG1,KBTBD8,KLHL12,LRP6,NRP1,NRP2,OCIAD1,PRICKLE1,RUNX2,SEMA3A,SEMA6B,SEMA6D,SEMA7A,SETD6,SOX21,SOX6,SOX9,TP63,WNT10A,WNT3,YTHDF2
GO:BP	hormone secretion	GO:0046879	0.00029475	ACVR2B,ADCY6,ADRA2A,ANO1,BMP7,CLOCK,CPE,CREB1,EPHA5,GALR1,GCG,GHR,GLUD1,IGF1,INHBA,MYO5A,NEUROD1,NOV,NR3C2,PPP3CB,PRKCA,PRKCE,PTPRN,PTPRN2,RAF1,RFX6,SLC16A2,SOX4,SYT9,TBX3,VIP
GO:BP	mitotic cell cycle	GO:0000278	0.000299041	ABL1,ACVR1,AFAP1L2,ANK3,APC,ARPP19,ATRX,BCCIP,BMP7,CCND2,CCNE2,CCNJ,CCNJL,CDC27,CDC7,CDK1,CENPF,CHFR,CHMP2B,CHMP7,CLTC,CUL3,CUL4B,CYLD,DCUN1D3,DSCC1,DYNC1LI1,E2F8,EGF,FAP,FOXN3,FZD3,HNRNPU,HTT,ID2,IGF1,INHBA,IQGAP1,KLF11,MAD2L1,MAP9,MAU2,MYBL2,MZT1,NACC2,NDE1,PAFAH1B1,PBX1,PDS5A,PHF13,PKD2,PPP1R12A,PPP2R2A,PRKCA,PTEN,REEP3,RHOB,SEH1L,SMC1A,SNX18,SNX33,SOX4,SPAST,STAG2,TACC1,TAOK1,TNKS,TPR,TUBGCP5…
GO:BP	process utilizing autophagic mechanism	GO:0061919	0.000302174	ACBD5,ANXA7,ATG12,ATG14,ATG2B,ATG5,C9ORF72,DNM1L,DRAM1,DRAM2,FBXL2,FEZ1,FOXO3,FYCO1,GABARAPL1,HTT,LEPR,MTMR9,NBR1,NRBF2,PIKFYVE,PIP4K2A,PRKAA1,PRKAA2,RAB23,RAB33B,RAB3GAP2,RAB8A,RRAGD,SESN3,SH3GLB1,SMURF1,SNAPIN,SPTLC2,TP53INP1,TPCN1,UBQLN4,USP13,VPS39,VPS4B,VTI1A
GO:BP	autophagy	GO:0006914	0.000302174	ACBD5,ANXA7,ATG12,ATG14,ATG2B,ATG5,C9ORF72,DNM1L,DRAM1,DRAM2,FBXL2,FEZ1,FOXO3,FYCO1,GABARAPL1,HTT,LEPR,MTMR9,NBR1,NRBF2,PIKFYVE,PIP4K2A,PRKAA1,PRKAA2,RAB23,RAB33B,RAB3GAP2,RAB8A,RRAGD,SESN3,SH3GLB1,SMURF1,SNAPIN,SPTLC2,TP53INP1,TPCN1,UBQLN4,USP13,VPS39,VPS4B,VTI1A
GO:BP	embryonic organ development	GO:0048568	0.000316934	ACVR1,ARID2,BMP7,CLRN1,EYA1,FBN1,FLVCR1,FZD2,FZD3,HOXA11,HOXD9,ID2,IGF1,INSIG2,KDM2B,KIF3A,LRIG1,LRIG3,MED1,MGA,MIB1,NEUROD1,PBX1,PCDH15,PKD2,PTK7,RBBP6,RBPMS2,RUNX2,SEC24B,SH2B3,SNAI1,SOX21,SOX9,STK3,TBR1,TBX3,TGFBR2,TGFBR3,TSHR,VANGL2,ZEB1,ZFPM2
GO:BP	positive regulation of organelle organization	GO:0010638	0.000323677	ABL1,AP1AR,ATRX,BAIAP2,BCAS3,CCP110,CDC42EP3,CNOT6,CNOT6L,CUL3,DDHD1,EGF,FAM179B,FMN1,FMR1,FYCO1,G3BP2,GCG,GMFB,HNRNPU,HTT,IGF1,JMY,KAT7,LMAN1,LPAR1,NEK7,NIN,NRP1,PFN2,PIP4K2A,PPHLN1,PPM1E,PPM1F,PRKAA1,PRKCE,RAB3GAP2,RICTOR,SH3GLB1,SMURF1,SPAST,STX18,SURF4,SYNPO2,SYT9,TGFBR2,TNKS,TPR,VPS4B,WASL,WDR1
GO:BP	response to hexose	GO:0009746	0.000325346	ACVR2B,ADCY6,ADRA2A,ANO1,EPHA5,GCG,NEUROD1,PPP3CB,PRKAA1,PRKAA2,PRKCE,PTPRN,PTPRN2,RAF1,RFX6,RMI1,SOX4,THBS1,UNC13B
GO:BP	response to monosaccharide	GO:0034284	0.000325346	ACVR2B,ADCY6,ADRA2A,ANO1,EPHA5,GCG,NEUROD1,PPP3CB,PRKAA1,PRKAA2,PRKCE,PTPRN,PTPRN2,RAF1,RFX6,RMI1,SOX4,THBS1,UNC13B
GO:BP	system process	GO:0003008	0.000348504	ABL1,ADARB1,ADCY1,ADCY6,ADRB1,ARC,ARF4,ATG5,ATXN1L,BDKRB2,BMP7,BMPR2,CACNB2,CALB1,CALD1,CAMK4,CATSPER2,CCND2,CHMP2B,CLRN1,CNGA3,CNGB3,COL4A3BP,CREB1,DCDC2,DDAH1,DOCK5,DRAM2,EDNRB,ERAP1,EYA4,EZR,FBXO32,FMR1,FOXO3,FZD2,GABRA4,GABRB2,GALR1,GATM,GCH1,GHR,GMFB,GRIN2A,GRIN3A,HMGCR,HTT,ID2,IGF1,INHBA,IREB2,JAG2,KCNE4,KCNJ2,KRAS,LHX8,LOXHD1,LRIG1,LRP2,MAP2K3,MAP2K6,MYO5A,NEUROD1,NF1,NPY1R,NR3C2,NTRK2,OPN…
GO:BP	negative regulation of neurogenesis	GO:0050768	0.000349946	BMP7,CRMP1,EDNRB,EPHA7,ERBB4,HOOK3,ID2,JAG1,LPAR1,LRP4,MED1,MIB1,MYLIP,NF1,NKX2-2,NRP1,PBX1,PRTG,PTEN,RAPGEF2,SEMA3A,SEMA6B,SEMA6D,SEMA7A,SNAPIN,SOX9,THRB,TLX3,TNR,VAX1,WNT3
GO:BP	negative regulation of cell development	GO:0010721	0.000354927	AP1AR,BMP7,CRMP1,EDNRB,EPHA7,ERBB4,FBN1,HOOK3,ID2,IGF1,JAG1,LPAR1,LRP4,MED1,MIB1,MYLIP,NF1,NKX2-2,NRP1,PBX1,PRTG,PTEN,RAPGEF2,SEMA3A,SEMA6B,SEMA6D,SEMA7A,SNAPIN,SOX9,THRB,TLX3,TNR,VAX1,WNT3
GO:BP	cardiac chamber development	GO:0003205	0.000362063	ACVR1,ADAMTS6,AP2B1,BMP7,BMPR2,CPE,DLL4,FZD1,FZD2,ID2,JAG1,LRP2,MED1,NRP1,NRP2,PARVA,PTK7,SALL4,SFRP2,SOS1,SOX4,TBX3,TGFBR2,VANGL2,ZFPM2
GO:BP	regulation of neurotransmitter levels	GO:0001505	0.000365332	ADCY1,CACNB2,CD47,CPLX2,DAGLA,DDAH1,ENPP6,ERC2,GLDC,GRIN2A,GRIN3A,KCNC4,MCTP2,NAPB,NF1,PDZD11,PFN2,PKD2,PTPRN2,RAB3B,RAP1A,RIMS1,RIMS2,RIMS3,RNF180,SLC1A2,SLC5A7,SLC6A9,SLC7A11,SLC7A2,SNAPIN,STX2,SYT9,TPH2,UNC13B
GO:BP	cell cycle process	GO:0022402	0.000374758	ACVR1,ANK3,APC,ARPP19,ATRX,BCCIP,BMP7,BRE,CCND2,CCNE2,CCNJ,CCNJL,CCNK,CCP110,CDC27,CDC7,CDK1,CENPF,CHFR,CHMP2B,CHMP7,CHORDC1,CUL3,CUL4B,DBF4,DCUN1D3,DSCC1,DYNC1LI1,E2F8,EGF,EZR,FAP,FOXN3,HNRNPU,HORMAD1,HTT,ID2,IGF1,INHBA,JMY,KAT2B,KIAA0430,KIF3A,KLF11,KLHL13,LLGL2,MAD2L1,MAP9,MAU2,MDM4,MED1,MSH3,MYBL2,MZT1,NACC2,NDE1,NEUROD1,NIN,PAFAH1B1,PARD6B,PBX1,PDS5A,PHF13,PKD2,PPP1R12A,PRC1,PRKCE,PTEN,RAB11…
GO:BP	immune system development	GO:0002520	0.000378254	ABL1,ACVR2A,AGPAT5,ATG5,ATXN1L,CALCR,CAMK4,CASP3,CBFB,CREB1,CRKL,CSF1,CYLD,DLL4,FBN1,FLVCR1,ID2,INHBA,IREB2,IRF4,JAG1,JAG2,KLF10,KLF13,L3MBTL3,LEPR,LRRK1,MAPK14,MED1,MFNG,MSH3,MYSM1,NF1,NKX2-3,OSTM1,PAFAH1B1,PAPD4,PBX1,PGM3,PICALM,PIP4K2A,PKNOX1,PPP3CB,PRRC2C,RAF1,RASSF2,RBP1,ROGDI,RTKN2,RUNX1,RUNX2,SAMHD1,SFRP2,SH2B3,SLC8A3,SMAD5,SNX10,SOS1,SOX4,SOX6,STK3,TGFBR2,TIPARP,TSHR,TSPAN2,WDR1,WDR7,YTHD…
GO:BP	pattern specification process	GO:0007389	0.000383363	ACVR1,ACVR2A,ACVR2B,AIDA,APC,ARC,BCOR,BMP7,BMPR2,CDON,CRKL,DLL4,ERBB4,EYA1,GRSF1,HOXA11,HOXD9,ID2,KDM2B,KIF3A,LRP2,LRP4,MFNG,MGA,MIB1,NEUROD1,NKX2-2,NRP1,NRP2,PBX1,PKD2,PLXNA2,RELN,RFX4,RNF111,SEMA3A,SFRP2,SIM2,SNAI1,TBR1,TBX18,TBX3,TGFBR2,TP63,VANGL2,WLS,WNT3,WNT7B,ZEB1
GO:BP	positive regulation of intracellular signal transduction	GO:1902533	0.00039326	ABL1,ADAM9,ADRA2A,BCLAF1,BMPER,CCL20,CDON,CRKL,DLG5,DSTYK,EDAR,EGF,ERBB4,F3,GCG,GHR,GPR65,HTT,IGF1,ITSN1,KL,KRAS,LPAR1,LRP2,LRRK1,MAP2K3,MAP2K4,MAP2K6,MAP3K12,MAP3K13,MAP4K3,MID1,MTDH,MYD88,NECAB2,NEDD4,NFAT5,NRP1,NTRK2,OSBPL8,PDE5A,PDGFD,PKD2,PLAGL2,PRKCE,PRR5L,PTEN,RAF1,RAPGEF2,RASSF2,RELL1,RELN,RICTOR,RRAGD,RTKN2,SEH1L,SEMA7A,SIK3,SOX9,SPRED2,STK3,TAB3,TAOK1,TGFA,THBS1,TNFSF15,TRAF5,UBE2I,VANG…
GO:BP	regulation of hormone levels	GO:0010817	0.000406778	ACVR2B,ADCY6,ADRA2A,ANO1,BMP7,CLOCK,CPE,CREB1,CYP46A1,DGKQ,DHRS3,DIO2,EPHA5,FURIN,GALR1,GCG,GHR,GLUD1,IGF1,INHBA,IYD,MED1,MYO5A,NEUROD1,NOV,NR3C2,PPP3CB,PRKCA,PRKCE,PTPRN,PTPRN2,RAF1,RBP1,RDH12,RFX6,SLC16A2,SLC5A7,SOX4,SYT9,TBX3,TIPARP,TTR,VIP
GO:BP	negative regulation of transcription by RNA polymerase II	GO:0000122	0.000427072	ACVR2B,ATRX,ATXN1,ATXN1L,BCL11A,BCOR,BEND3,CBFA2T2,CBFB,CBX7,CUL3,CUX1,DLL4,E2F3,E2F5,E2F8,EDNRB,ELK4,EZR,FOXO3,FRK,GZF1,HIF1AN,HNRNPU,HOXD9,ID2,KDM2B,KDM5A,KLF11,MDM4,MECP2,MED1,MGA,MIER3,MTF1,NACC2,NEDD4,NFATC3,NFIB,NRIP1,OTUD7B,PER2,PPARA,PPID,PURA,PURG,RCOR1,SALL4,SAP130,SIM2,SMAD5,SNAI1,SOX21,SOX6,SOX9,TBR1,TBX18,TBX3,THRB,TP63,TPR,TRPS1,UBE2I,VAX1,WWC2,WWP2,ZBTB6,ZEB1,ZFPM2,ZHX3
GO:BP	regulation of protein transport	GO:0051223	0.000428144	ABL1,ADAM9,ADCY6,ADRA2A,ANO1,ARC,ARFIP1,ATG5,BCAS3,CADM1,CD2AP,CLOCK,EPHA5,ERLEC1,EZR,FRMD4A,GCC2,GCG,GHR,GLUD1,HMGCR,IGF1,MAPK14,NF1,NOV,OPHN1,PPID,PPM1A,PPM1F,PPP3CB,PRKAA1,PRKCE,PRR5L,RANBP6,RFX6,SAR1A,SAR1B,SLC7A11,SNX3,SOX4,SYT11,SYT9,TGFBR2,TPR,UBE2J1,UHMK1,UNC13B,WLS,WWP2
GO:BP	ubiquitin-dependent protein catabolic process	GO:0006511	0.000468632	CHFR,CLOCK,CUL3,CUL4B,CUL5,CYLD,DNAJB2,EDEM3,EGF,ERLEC1,FBXL17,FBXL2,FBXO22,FBXO8,HERC2,KLHL20,MAN1B1,MYLIP,NEDD4,OTUD7B,PRICKLE1,PSMD12,PTEN,RAD23B,RBBP6,RNF111,RNF146,RNF165,RNF180,RNF19A,RNF213,RNF216,SEL1L,SIAH2,SMURF1,SPOPL,SPSB1,TRIM2,UBE2J1,UBE2K,UBE3C,UBQLN1,UBQLN4,USP12,USP13,USP22,USP28,USP31,USP32,USP37,USP45,USP46,USP47,USP48,VPS37B,VPS4B,WWP2,YOD1,ZER1,ZYG11B
GO:BP	organelle localization	GO:0051640	0.000477828	AP1AR,ATG14,BCCIP,CCDC141,CENPF,CHMP2B,CHMP7,CUL3,DNM1L,DNM3,EXOC6,EZR,FAM91A1,FYCO1,HNRNPU,HOOK3,HTT,KIF13B,KLHL12,LLGL2,MAD2L1,MAP6,MYO5A,NDE1,NIN,NSF,PAFAH1B1,PEX13,PICALM,PLXNA2,PTEN,RAB3B,RAB8A,RAB8B,SAR1A,SAR1B,SDAD1,SEH1L,SNAPIN,SPAST,STX16,STX2,STX6,STX7,TMED10,TMEM106B,UNC13B,VPS4B,WASL
GO:BP	ion homeostasis	GO:0050801	0.000483108	ABCA1,ABL1,ADCY6,ANXA7,APLNR,ATG5,ATP1B3,ATP2B2,ATP6V0A2,ATP7A,CACNB2,CALB1,CALCR,CXORF21,DMXL1,EDNRB,FAM155A,GALR1,GPR12,GPR65,GRIN2A,HEPHL1,HTT,IREB2,JPH1,KCTD7,KL,LPAR1,MYO5A,PICALM,PKD2,PLCB4,PLCL1,PRKCE,PTGDR,PTGER3,ROGDI,SCARA5,SGCD,SLC11A2,SLC12A5,SLC24A3,SLC24A4,SLC30A4,SLC30A7,SLC31A2,SLC39A10,SLC4A4,SLC4A7,SLC7A11,SLC8A1,SLC8A3,SLC9A1,SLC9A2,SNAPIN,SNX10,STIM2,TACR1,TPCN1,TRPA1,TRPC4,TR…
GO:BP	enzyme linked receptor protein signaling pathway	GO:0007167	0.000502427	ABL1,ACVR1,ACVR2A,ACVR2B,ADAM9,ADAMTS3,ADRA2A,AFAP1L2,BCL9L,BMP7,BMPER,BMPR2,CBLB,CHN1,CPNE3,CRKL,DGKQ,DSTYK,EFNA5,EFNB2,EGF,EPHA5,EPHA7,ERBB4,ERRFI1,F3,FBN1,FGF6,FOXO3,FRK,FZD1,HIP1,IGF1,INHBA,IQGAP1,KL,LIFR,LRP2,MAPK14,NEDD4,NOV,NRP1,NRP2,NTRK2,NUS1,ONECUT2,OSBPL8,PDGFD,PELO,PPM1A,PTPRK,RAB14,RAF1,RASSF2,RBPMS2,RGMB,RNF111,RNF165,RUNX2,SFRP2,SH2B3,SHCBP1,SMAD5,SMURF1,SOS1,SOX9,STAT5B,TGFA,TGFBR…
GO:BP	negative regulation of cellular protein metabolic process	GO:0032269	0.000519384	ABL1,ADARB1,AIDA,ARPP19,ATG14,ATG5,BCOR,BMP7,C9ORF72,CAMK2N1,CAST,CBLB,CHORDC1,CNOT6L,CPEB1,CPEB2,CRKL,CYLD,DGKQ,DHCR24,DUSP7,EDNRB,ERLEC1,ERRFI1,EZR,FABP4,FMR1,FURIN,FXR1,HMGCR,IREB2,ITIH5,KAT2B,KDM5A,KIAA1024,LRP6,LRRK1,MAD2L1,NF1,OPHN1,PAFAH1B1,PHACTR2,PI15,PICALM,PPM1E,PPM1F,PPP1R2,PPP4R4,PRKAA1,PRKAA2,PRKCE,PRR5L,PTEN,PTPRJ,PURA,RARRES1,RASSF2,SAMD4A,SERPINF2,SFRP2,SH2B3,SH3RF1,SIAH2,SOX4,SP…
GO:BP	proteolysis involved in cellular protein catabolic process	GO:0051603	0.000529848	CHFR,CLOCK,CTSB,CTSO,CTSS,CUL3,CUL4B,CUL5,CYLD,DNAJB2,EDEM3,EGF,ENC1,ERLEC1,FAP,FBXL17,FBXL2,FBXO22,FBXO8,HERC2,KLHL20,MAN1B1,MYLIP,NEDD4,OPHN1,OTUD7B,POMT2,PRICKLE1,PSMD12,PTEN,RAD23B,RBBP6,RNF111,RNF146,RNF165,RNF180,RNF19A,RNF213,RNF216,SEL1L,SIAH2,SMURF1,SPOPL,SPSB1,TRIM2,UBE2J1,UBE2K,UBE3C,UBQLN1,UBQLN4,USP12,USP13,USP22,USP28,USP31,USP32,USP37,USP45,USP46,USP47,USP48,VPS37B,VPS4B,WWP2,YOD1,…
GO:BP	morphogenesis of embryonic epithelium	GO:0016331	0.00053802	ABL1,BMP7,FZD1,FZD2,FZD3,GRSF1,HS2ST1,JAG2,KDM2B,LRP2,MIB1,PRICKLE1,PTK7,RALA,SALL4,SEC24B,SFRP2,SHROOM3,SOX4,SOX9,STK3,TBX18,TP63,VANGL2
GO:BP	protein-containing complex subunit organization	GO:0043933	0.000572291	ABCA1,ABL1,ADAMTS14,AIDA,ANKRA2,ANKS4B,AP1AR,APC,ARC,ARFGEF1,ARID2,ATG14,ATL2,ATRX,BAIAP2,BEND3,C9ORF72,CAMSAP1,CDC42EP3,CELF1,CFL2,CLTC,CNOT6,CNOT6L,COPS7B,CRTC2,CUL3,CYLD,DGKD,DGKQ,DICER1,DLG5,DNAI1,DNAJC15,EIF5A2,ELAVL1,ERC2,ETF1,FAM179B,FBLIM1,FCHSD1,FMN1,FYCO1,G3BP2,GABARAPL1,GCH1,GMFB,GTF2H5,HINT3,HIP1,HMGCR,JMY,KCNA4,KCNC4,KCNJ12,KCNJ2,KCNV1,KCTD12,KCTD4,KCTD7,KCTD9,KIAA0907,KLHL12,LAMC1,M…
GO:BP	negative regulation of nervous system development	GO:0051961	0.000612851	BMP7,CRMP1,EDNRB,EPHA7,ERBB4,HOOK3,ID2,JAG1,LPAR1,LRP4,MED1,MIB1,MYLIP,NF1,NKX2-2,NRP1,PBX1,PRTG,PTEN,RAPGEF2,RFX4,SEMA3A,SEMA6B,SEMA6D,SEMA7A,SNAPIN,SOX9,THRB,TLX3,TNR,VAX1,WNT3
GO:BP	regulation of cell morphogenesis involved in differentiation	GO:0010769	0.000653393	ABL1,AP1AR,BMPR2,CHN1,CRKL,DOCK5,DPYSL2,DSCAM,EPHA7,KIF13B,LRP4,MACF1,MAP3K13,MAP6,NEDD4,NIN,NRP1,NTRK2,PAFAH1B1,PLXNA1,PLXNA2,PLXNA4,PLXNC1,PTEN,RAPGEF2,RELN,SEMA3A,SEMA6B,SEMA6D,SEMA7A,SS18L1,TBR1,TNR,WNT3
GO:BP	regulation of peptide transport	GO:0090087	0.000672139	ABL1,ADAM9,ADCY6,ADRA2A,ANO1,ARC,ARFIP1,ATG5,BCAS3,CADM1,CD2AP,CLOCK,EPHA5,ERLEC1,EZR,FRMD4A,GCC2,GCG,GHR,GLUD1,HMGCR,IGF1,MAPK14,NF1,NOV,NR3C2,OPHN1,PPID,PPM1A,PPM1F,PPP3CB,PRKAA1,PRKCE,PRR5L,RANBP6,RFX6,SAR1A,SAR1B,SLC7A11,SNX3,SOX4,SYT11,SYT9,TGFBR2,TPR,UBE2J1,UHMK1,UNC13B,WLS,WWP2
GO:BP	regulation of establishment of protein localization	GO:0070201	0.000919783	ABL1,ADAM9,ADCY6,ADRA2A,ANO1,ARC,ARFIP1,ATG5,BCAS3,CADM1,CD2AP,CLOCK,EPHA5,ERLEC1,EZR,FRMD4A,GCC2,GCG,GHR,GLUD1,HMGCR,IGF1,MAPK14,NF1,NOV,OPHN1,PPID,PPM1A,PPM1F,PPP3CB,PRKAA1,PRKCE,PRR5L,RANBP6,RFX6,SAR1A,SAR1B,SH3GLB1,SLC7A11,SNX3,SOX4,SYT11,SYT9,TGFBR2,TPR,UBE2J1,UHMK1,UNC13B,WLS,WWP2
GO:BP	modification-dependent protein catabolic process	GO:0019941	0.000968598	CHFR,CLOCK,CUL3,CUL4B,CUL5,CYLD,DNAJB2,EDEM3,EGF,ERLEC1,FBXL17,FBXL2,FBXO22,FBXO8,HERC2,KLHL20,MAN1B1,MYLIP,NEDD4,OTUD7B,PRICKLE1,PSMD12,PTEN,RAD23B,RBBP6,RNF111,RNF146,RNF165,RNF180,RNF19A,RNF213,RNF216,SEL1L,SIAH2,SMURF1,SPOPL,SPSB1,TRIM2,UBE2J1,UBE2K,UBE3C,UBQLN1,UBQLN4,USP12,USP13,USP22,USP28,USP31,USP32,USP37,USP45,USP46,USP47,USP48,VPS37B,VPS4B,WWP2,YOD1,ZER1,ZYG11B
GO:BP	response to abiotic stimulus	GO:0009628	0.000978334	ADRB1,ANO1,ANXA7,ATP6V0A2,BRE,CCND2,CDK1,CHORDC1,CLOCK,CPEB2,CUL4B,DCUN1D3,DDAH1,DNAJA2,EYA1,GRIN2A,GTF2H5,HIF1AN,HMGCR,HSPA13,HTT,ID2,IGF1,KMO,KRAS,MAP2K4,MAP3K1,MAP4K3,MAPK14,MDM4,NEDD4,NF1,OPN3,PCDH15,PER2,PKD2,POLE3,POLH,PPID,PRKAA1,PRKCE,PTEN,PTPRK,RAF1,RDH12,RHOB,SCARA5,SFRP2,SLC11A2,SLC12A5,SLC1A2,SLC38A3,SLC7A11,SLC8A1,SLC8A3,SLC9A1,SOX9,ST8SIA1,STAC,STRBP,SUMO1,TGFBR2,TGFBR3,TPR,TRPA1,UC…
GO:BP	kidney development	GO:0001822	0.000981167	ACVR2B,BMP7,BMPER,C1GALT1,CALB1,CENPF,DLG5,EPHA7,EYA1,FMN1,GZF1,HOXA11,HS2ST1,ID2,JAG1,KIF3A,LMX1B,LRP4,NF1,NID1,NRP1,PBX1,PKD2,PROM1,RRM2B,SIM1,SMAD5,SOX4,SOX9,TGFBR3,TIPARP,VANGL2
GO:BP	regulation of axonogenesis	GO:0050770	0.000987005	ABL1,BMPR2,CHN1,DPYSL2,DSCAM,EPHA7,KIF13B,LRP4,MACF1,MAP3K13,MAP6,NIN,NRP1,NTRK2,PLXNA1,PLXNA2,PLXNA4,PLXNC1,PTEN,SEMA3A,SEMA6B,SEMA6D,SEMA7A,TBR1,TNR,WNT3
GO:BP	cellular ion homeostasis	GO:0006873	0.00109242	ABL1,ADCY6,ANXA7,APLNR,ATG5,ATP1B3,ATP2B2,ATP6V0A2,ATP7A,CACNB2,CALB1,CALCR,CXORF21,DMXL1,FAM155A,GALR1,GPR12,GPR65,GRIN2A,HTT,IREB2,JPH1,KCTD7,LPAR1,MYO5A,PKD2,PLCB4,PLCL1,PRKCE,PTGDR,PTGER3,ROGDI,SCARA5,SLC11A2,SLC12A5,SLC24A3,SLC24A4,SLC30A4,SLC30A7,SLC31A2,SLC39A10,SLC4A4,SLC4A7,SLC8A1,SLC8A3,SLC9A2,SNAPIN,STIM2,TACR1,TPCN1,TRPA1,TRPC4,TRPC6,TRPM7,XPR1
GO:BP	response to growth factor	GO:0070848	0.00115154	ABL1,ACVR1,ACVR2A,ACVR2B,ADAM9,ADAMTS3,BCL9L,BMP7,BMPER,BMPR2,CPNE3,CREB1,CRKL,DLL4,DSTYK,ERBB4,FBN1,FGF6,FZD1,ID2,IQGAP1,KL,LRP2,MAP2K3,MAPK14,MED1,NEDD4,NRP1,NRP2,NTRK2,NUS1,ONECUT2,PAX9,PPM1A,PTPRK,RAB14,RAF1,RBPMS2,RGMB,RNF111,RNF165,RUNX2,SFRP2,SHCBP1,SMAD5,SMURF1,SOX6,SOX9,TGFBR2,TGFBR3,THBS1,TPR,TRIM33,WNT10A,YES1,ZEB1,ZFYVE9
GO:BP	myeloid cell differentiation	GO:0030099	0.00116962	ACVR2A,CALCR,CAMK4,CASP3,CBFB,CREB1,CSF1,FBN1,FLVCR1,ID2,INHBA,IREB2,IRF4,JAG1,KLF10,KLF13,L3MBTL3,LRRK1,MAPK14,MED1,NF1,NKX2-3,OSTM1,PAFAH1B1,PIP4K2A,PKNOX1,RASSF2,RBP1,SH2B3,SMAD5,SNX10,SOX6,TGFBR2,TSPAN2,WDR1
GO:BP	peptide hormone secretion	GO:0030072	0.00119253	ACVR2B,ADCY6,ADRA2A,ANO1,CLOCK,CPE,EPHA5,GCG,GHR,GLUD1,IGF1,MYO5A,NEUROD1,NOV,NR3C2,PPP3CB,PRKCA,PRKCE,PTPRN,PTPRN2,RAF1,RFX6,SLC16A2,SOX4,SYT9,VIP
GO:BP	supramolecular fiber organization	GO:0097435	0.0012792	ABI2,ABL1,ADAMTS14,AP1AR,APC,ARFGEF1,BAIAP2,C9ORF72,CAMSAP1,CCDC88A,CD2AP,CDC42EP3,CFL2,CLRN1,CUL3,ERMN,EZR,FAM179B,FCHSD1,FMN1,GHR,GMFB,HIP1,HOOK3,JMY,KATNAL1,LCP1,LPAR1,MICAL2,MYH11,MZT1,NCKAP5,NDE1,NEBL,NF1,NIN,NRP1,PAFAH1B1,PCDH15,PDLIM3,PFN2,PLS1,PPM1E,PPM1F,PPP1R9A,PRKCE,RHOB,RICTOR,RND3,SFRP2,SH3KBP1,SORBS2,SPAST,SYNPO2,TAOK1,TGFBR2,TMOD2,TTC8,TUBGCP5,TWF1,WASL,WDR1
GO:BP	cardiac septum morphogenesis	GO:0060411	0.00130828	ACVR1,BMP7,BMPR2,FZD1,FZD2,ID2,JAG1,LRP2,NRP1,NRP2,PARVA,SOX4,TBX3,TGFBR2,VANGL2,ZFPM2
GO:BP	regulation of cytoskeleton organization	GO:0051493	0.00138299	ABL1,AP1AR,APC,ARFGEF1,BAIAP2,BCAS3,C9ORF72,CAMSAP1,CCDC88A,CD2AP,CDC42EP3,CHMP2B,CHORDC1,CYLD,EFNA5,EPHA5,FAM179B,FCHSD1,FMN1,GMFB,HNRNPU,JMY,KAT2B,LPAR1,MAP6,NIN,NRP1,PAFAH1B1,PFN2,PHLDB2,PPM1E,PPM1F,PRKAA1,PRKAA2,PRKCE,RHOB,RICTOR,RND3,SPAST,STAG2,SYNPO2,TAOK1,TGFBR2,TMOD2,TPR,TTC8,TWF1,VANGL2,VPS4B,WASL,WDR1
GO:BP	actin filament organization	GO:0007015	0.0013971	ABI2,ABL1,AP1AR,ARFGEF1,BAIAP2,C9ORF72,CD2AP,CDC42EP3,CFL2,CLRN1,CUL3,ERMN,EZR,FCHSD1,FMN1,GHR,GMFB,HIP1,JMY,LCP1,LPAR1,MICAL2,NEBL,NRP1,PCDH15,PDLIM3,PFN2,PLS1,PPM1E,PPM1F,PPP1R9A,PRKCE,RHOB,RICTOR,RND3,SH3KBP1,SORBS2,SYNPO2,TGFBR2,TMOD2,TTC8,TWF1,WASL,WDR1
GO:BP	cellular response to growth factor stimulus	GO:0071363	0.00141715	ABL1,ACVR1,ACVR2A,ACVR2B,ADAM9,ADAMTS3,BCL9L,BMP7,BMPER,BMPR2,CPNE3,CREB1,CRKL,DLL4,DSTYK,ERBB4,FBN1,FGF6,FZD1,ID2,IQGAP1,KL,LRP2,MAP2K3,MAPK14,MED1,NEDD4,NRP1,NRP2,NTRK2,NUS1,ONECUT2,PAX9,PPM1A,PTPRK,RAB14,RAF1,RBPMS2,RGMB,RNF111,RNF165,RUNX2,SFRP2,SHCBP1,SMAD5,SMURF1,SOX6,SOX9,TGFBR2,TGFBR3,THBS1,TRIM33,WNT10A,YES1,ZEB1,ZFYVE9
GO:BP	mitotic cell cycle process	GO:1903047	0.00144848	ACVR1,ANK3,APC,ARPP19,ATRX,BCCIP,BMP7,CCND2,CCNE2,CCNJ,CCNJL,CDC27,CDC7,CDK1,CENPF,CHFR,CHMP2B,CHMP7,CUL3,CUL4B,DCUN1D3,DSCC1,DYNC1LI1,EGF,FOXN3,HNRNPU,HTT,ID2,IGF1,INHBA,KLF11,MAD2L1,MAP9,MAU2,MYBL2,MZT1,NACC2,NDE1,PAFAH1B1,PBX1,PDS5A,PHF13,PKD2,PTEN,REEP3,RHOB,SEH1L,SMC1A,SNX18,SNX33,SOX4,SPAST,STAG2,TACC1,TAOK1,TNKS,TPR,USP37,USP47,VPS4B,ZFYVE26
GO:BP	cell adhesion	GO:0007155	0.00148212	ABL1,ACVR1,ADAM9,ANTXR1,AP1AR,BCAS3,BMP7,CBFB,CD274,CD47,CDH11,CFDP1,COL13A1,CRKL,CYLD,DCHS1,DLG5,DOCK5,DSCAM,EFNA5,EGFLAM,EPHA7,EZR,FAT3,FBLIM1,FBN1,FMN1,FNDC3A,GLDN,IGF1,ITGA2,ITGA4,ITGA6,ITGB8,JAG1,JAG2,LAMC1,LMLN,LPP,MACF1,MAPK14,NCAM1,NF1,NFAT5,NID1,NID2,NLGN4X,NOV,NRP1,NT5E,NUAK1,ONECUT2,PAG1,PARVA,PCDH10,PCDH15,PDE3B,PDE5A,PELO,PLXNA1,PLXNA2,PLXNA4,PLXNC1,PODXL,PPARA,PPM1F,PPP1R12A,PRKCA,P…
GO:BP	cellular protein catabolic process	GO:0044257	0.00149362	CHFR,CLOCK,CTSB,CTSO,CTSS,CUL3,CUL4B,CUL5,CYLD,DNAJB2,EDEM3,EGF,ENC1,ERLEC1,EZR,FAP,FBXL17,FBXL2,FBXO22,FBXO8,FURIN,HERC2,KLHL20,MAN1B1,MYLIP,NEDD4,OPHN1,OTUD7B,POMT2,PRICKLE1,PSMD12,PTEN,RAD23B,RBBP6,RNF111,RNF146,RNF165,RNF180,RNF19A,RNF213,RNF216,SEL1L,SIAH2,SMURF1,SPOPL,SPSB1,TRIM2,UBE2J1,UBE2K,UBE3C,UBQLN1,UBQLN4,USP12,USP13,USP22,USP28,USP31,USP32,USP37,USP45,USP46,USP47,USP48,VPS37B,VPS4B,…
GO:BP	regulation of ossification	GO:0030278	0.00149748	ACVR1,ACVR2A,ACVR2B,BCOR,BMP7,BMPR2,CALCR,ID2,IGF1,JAG1,KL,LRP4,MAPK14,NBR1,PBX1,RASSF2,RUNX2,SFRP2,SLC8A1,SMAD5,SMURF1,SOX9,TP63,TXLNG,ZHX3
GO:BP	positive regulation of cell projection organization	GO:0031346	0.0015651	BCAS3,BMP7,BMPR2,CBFA2T2,CCP110,CDC42EP3,CLRN1,DLG5,DSCAM,HTT,ITGA6,MACF1,MAP3K13,MAP6,MAPK4,NCKIPSD,NIN,NRP1,NTRK2,PAFAH1B1,PLXNA1,PLXNA2,PLXNA4,PLXNC1,PROM2,PTK7,RALA,RELN,SEMA7A,SMURF1,SS18L1,TWF1,WNT3
GO:BP	negative regulation of cellular component organization	GO:0051129	0.00158969	ANTXR1,AP1AR,APC,ARFGEF1,ATAD2B,ATG5,ATRX,BCAS3,BCOR,BMP7,CAMSAP1,CCP110,CRMP1,DNAJC15,DYNC1LI1,EPHA7,FAP,FEZ1,GMFB,HNRNPU,HORMAD1,IGF1,KAT2B,KDM5A,LPAR1,LRP4,LRRTM2,MAD2L1,MYLIP,NECAB2,NRP1,PFN2,PICALM,PPM1A,PROM2,PTEN,RAF1,RAPGEF2,RIOK3,SEMA3A,SEMA6B,SEMA6D,SEMA7A,SNAPIN,SNX33,SYT11,TAOK1,TMOD2,TNKS,TNR,TPR,TWF1,UBQLN4,WASL,WNT3
GO:BP	cellular response to glucose stimulus	GO:0071333	0.00160318	ADCY6,ADRA2A,ANO1,EPHA5,GCG,PPP3CB,PRKAA1,PRKAA2,PRKCE,PTPRN,PTPRN2,RAF1,RFX6,SOX4,UNC13B
GO:BP	morphogenesis of a polarized epithelium	GO:0001738	0.00160318	ABL1,DLG5,FZD1,FZD2,FZD3,OPHN1,PAFAH1B1,PTK7,RPGRIP1L,SEC24B,SFRP2,TP63,TTC8,VANGL2,WDR1
GO:BP	negative regulation of cell differentiation	GO:0045596	0.00164882	AP1AR,BMP7,CBFB,CDK12,CRMP1,EDNRB,EPHA7,ERBB4,FBN1,HNRNPU,HOOK3,ID2,IGF1,JAG1,KLF13,KRAS,LPAR1,LRP4,MED1,MIB1,MYLIP,NBR1,NF1,NFATC3,NKX2-2,NOV,NRP1,PBX1,PPARA,PRICKLE1,PRTG,PTEN,RAPGEF2,RBPMS2,SEMA3A,SEMA6B,SEMA6D,SEMA7A,SFRP2,SNAI1,SNAPIN,SOX6,SOX9,SRSF6,TBX3,THRB,TLX3,TNR,TP63,VAX1,WNT3,ZEB1,ZFPM2
GO:BP	proteolysis	GO:0006508	0.00168044	ADAM11,ADAM9,ADAMTS14,ADAMTS3,ADAMTS5,ADAMTS6,ADAMTS9,ADRA2A,AGBL4,ANTXR1,BACE1,CAMK2N1,CAPN7,CASP3,CAST,CHFR,CLOCK,CPD,CPE,CTSB,CTSO,CTSS,CUL3,CUL4B,CUL5,CYLD,DHCR24,DNAJB2,DPP10,DPP4,EDEM3,EGF,ENC1,EPHA7,ERAP1,ERLEC1,F11,F3,FAM105B,FAP,FBXL17,FBXL2,FBXO22,FBXO8,FURIN,HERC2,HIP1,ITIH5,KLHL20,LACTB,LMLN,MAN1B1,MAPK14,MBTPS2,METAP2,MYLIP,MYSM1,NEDD4,NGFR,OPHN1,OTUD6B,OTUD7B,PAPPA2,PI15,PICALM,PM20…
GO:BP	negative regulation of cell death	GO:0060548	0.00169793	ABL1,ACVR1,API5,ARF4,ATG5,AVEN,BMP7,BRE,CDK1,CFDP1,DHCR24,DSTYK,EYA1,EYA2,EYA4,FZD1,FZD3,GABRB2,GCG,GHR,GRK5,HTT,IGF1,ITGA6,ITSN1,KDM2B,KLHL20,KRAS,LRP2,LRP6,MAD2L1,MAP2K4,MAP3K12,MDM4,MED1,MTDH,NEUROD1,NOV,NRP1,NTRK2,PARP16,PRKAA1,PRKAA2,PRKCA,PTEN,RAF1,RRM2B,RTKN2,SFRP2,SH3RF1,SIAH2,SLC39A10,SLC7A11,SNAI1,SOX4,SOX9,SRSF6,TBX3,THBS1,TNFAIP8,TXNDC12,USP47,VIP,VPS4B,ZFPM2
GO:BP	exocytosis	GO:0006887	0.00172648	ADCY1,AP1G1,CACNB2,CPLX2,ERC2,EXOC6,GRIN3A,MICAL3,MYO5A,NAPB,PFN2,PPP3CB,RAB11FIP1,RAB31,RAB33B,RAB3B,RAB8A,RAB8B,RALA,RAP1A,RIMS1,RIMS2,RIMS3,SCAMP1,SNAPIN,STAM,STEAP2,STX2,STXBP5,SYT11,SYT13,SYT15,SYT9,TMED10,UNC13B,VPS4B
GO:BP	response to endogenous stimulus	GO:0009719	0.0017596	ABCA1,ABL1,ACVR1,ACVR2A,ACVR2B,ADAM9,ADCY6,ADIPOR2,ADRA2A,AQP9,BCL9L,BMP7,BMPER,BMPR2,CLOCK,CPEB2,CREB1,CRKL,CTSB,DLL4,DSTYK,EPHA5,ERBB4,ESR1,ESRRG,EZR,FBN1,FBXO32,FGF6,FOXO3,FZD1,GHR,HNRNPU,HTR1F,ID2,IGF1,IQGAP1,ITGA4,KAT2B,KL,LEPR,LRP2,MED1,MYD88,MYO5A,NCOA1,NEDD4,NGFR,NR3C2,NR5A2,NRIP1,NTRK2,ONECUT2,OSBPL8,PAQR8,PKD2,PPARA,PPM1A,PRKAA1,PRKAA2,PRKCE,PTGDR,PTPRK,RAB14,RAB31,RAB8A,RAB8B,RANBP6,RA…
GO:BP	regulation of GTPase activity	GO:0043087	0.00187	ADRB1,AMOT,ARFGEF1,ARHGAP1,ARHGAP26,ARHGEF12,BCAS3,CCL20,CHN1,CRKL,DOCK5,ELMOD2,EPHA5,GIT2,IQGAP1,ITGA6,LLGL2,NF1,NRP1,NTRK2,OPHN1,PAFAH1B1,PICALM,PLXNA1,PLXNA2,PLXNA4,PLXNC1,PROM2,RAB3GAP2,RALBP1,RALGAPB,RAPGEF2,RASA1,RASGRP3,RGS6,RICTOR,SBF2,SEC23A,SNX18,SRGAP1,SRGAP2,SRGAP3,STXBP5,TBC1D15,TBC1D2B,TBC1D8,TTC8,VAV2
GO:BP	biological adhesion	GO:0022610	0.00191935	ABL1,ACVR1,ADAM9,ANTXR1,AP1AR,BCAS3,BMP7,CBFB,CD274,CD47,CDH11,CFDP1,COL13A1,CRKL,CYLD,DCHS1,DLG5,DOCK5,DSCAM,EFNA5,EGFLAM,EPHA7,EZR,FAT3,FBLIM1,FBN1,FMN1,FNDC3A,GLDN,IGF1,ITGA2,ITGA4,ITGA6,ITGB8,JAG1,JAG2,LAMC1,LMLN,LPP,MACF1,MAPK14,NCAM1,NF1,NFAT5,NID1,NID2,NLGN4X,NOV,NRP1,NT5E,NUAK1,ONECUT2,PAG1,PARVA,PCDH10,PCDH15,PDE3B,PDE5A,PELO,PLXNA1,PLXNA2,PLXNA4,PLXNC1,PODXL,PPARA,PPM1F,PPP1R12A,PRKCA,P…
GO:BP	modification-dependent macromolecule catabolic process	GO:0043632	0.00194653	CHFR,CLOCK,CUL3,CUL4B,CUL5,CYLD,DNAJB2,EDEM3,EGF,ERLEC1,FBXL17,FBXL2,FBXO22,FBXO8,HERC2,KLHL20,MAN1B1,MYLIP,NEDD4,OTUD7B,PRICKLE1,PSMD12,PTEN,RAD23B,RBBP6,RNF111,RNF146,RNF165,RNF180,RNF19A,RNF213,RNF216,SEL1L,SIAH2,SMURF1,SPOPL,SPSB1,TRIM2,UBE2J1,UBE2K,UBE3C,UBQLN1,UBQLN4,USP12,USP13,USP22,USP28,USP31,USP32,USP37,USP45,USP46,USP47,USP48,VPS37B,VPS4B,WWP2,YOD1,ZER1,ZYG11B
GO:BP	divalent inorganic cation transport	GO:0072511	0.00200008	ABL1,APLNR,ATG5,ATP2B2,ATP2C1,ATP7A,CACHD1,CACNA1C,CACNA2D2,CACNB2,CALB1,CATSPER2,EGF,FAM155A,GCG,GRIN2A,GRIN3A,HTT,JPH1,KCNJ2,MYO5A,NCS1,NIPA2,PKD2,PLCB4,PLCL1,PRKCE,SLC11A2,SLC24A3,SLC24A4,SLC30A4,SLC30A7,SLC39A10,SLC39A11,SLC41A2,SLC8A1,SLC8A3,STAC,STIM2,TPCN1,TRPA1,TRPC4,TRPC6,TRPM7,ZDHHC17
GO:BP	establishment of planar polarity	GO:0001736	0.00200556	ABL1,FZD1,FZD2,FZD3,PAFAH1B1,PTK7,RPGRIP1L,SEC24B,SFRP2,TP63,TTC8,VANGL2,WDR1
GO:BP	taxis	GO:0042330	0.00202505	AMOT,BMP7,BMPR2,CCL20,CHN1,CRKL,CRMP1,CXCL12,DPYSL2,DPYSL5,DSCAM,EDNRB,EFNA5,EFNB2,EGFLAM,EPHA5,EPHA7,FZD3,ID2,KIF3A,LPAR1,MAPK14,MATN2,MOSPD2,NFIB,NOV,NRP1,NRP2,PARVA,PELO,PLXNA1,PLXNA2,PLXNA4,PLXNC1,PPM1F,PTPRM,RELN,RNF165,SEMA3A,SEMA6B,SEMA6D,SEMA7A,SLIT3,TBR1,THBS1,TMEM57,TTC8,UNC5C,UNC5D,VANGL2,VAX1,WNT3
GO:BP	import into cell	GO:0098657	0.00203535	AAK1,ABCA1,AP2B1,ARC,ATP1B3,C9ORF72,CLTC,DENND1B,DGKQ,DNM3,EGF,EPN2,EZR,FAM155A,FMR1,HIP1,ITSN1,KCNJ12,KCNJ2,LDLRAP1,LRP2,LRP6,LRRTM2,MIB1,MYO6,NECAB2,NECAP1,NEDD4,NLGN4X,OPHN1,PICALM,PPP3CB,PROM2,RAB22A,RAB31,RAB3B,RAB4A,RALBP1,SCARA5,SH3GL2,SLC11A2,SLC12A5,SLC1A2,SLC39A10,SLC6A9,SLC7A11,SLC7A2,SLC7A3,SLC8A1,SLC9A2,SNX10,SNX18,SNX33,STEAP2,SYT11,THBS1,TLN2,TUB,WASL,WIPF3,XKR4
GO:BP	negative regulation of neuron differentiation	GO:0045665	0.00207115	BMP7,CRMP1,EDNRB,EPHA7,ID2,JAG1,LPAR1,LRP4,MED1,MIB1,MYLIP,NKX2-2,NRP1,PBX1,PTEN,RAPGEF2,SEMA3A,SEMA6B,SEMA6D,SEMA7A,SNAPIN,SOX9,THRB,TLX3,TNR,WNT3
GO:BP	macromolecule glycosylation	GO:0043413	0.00208216	ALG2,ARFGEF1,B3GALNT2,B3GAT1,B3GNT5,C1GALT1,DOLPP1,DPY19L1,DPY19L3,DPY19L4,EXTL2,FUT4,FUT9,GALNT1,GALNT2,GALNT3,GALNT6,GALNT7,GFPT1,GFPT2,GXYLT1,MFNG,MGAT2,MGAT3,NUS1,POMT2,ST3GAL5,ST6GALNAC6,ST8SIA1,ST8SIA4,TMTC1,UBE2J1
GO:BP	protein glycosylation	GO:0006486	0.00208216	ALG2,ARFGEF1,B3GALNT2,B3GAT1,B3GNT5,C1GALT1,DOLPP1,DPY19L1,DPY19L3,DPY19L4,EXTL2,FUT4,FUT9,GALNT1,GALNT2,GALNT3,GALNT6,GALNT7,GFPT1,GFPT2,GXYLT1,MFNG,MGAT2,MGAT3,NUS1,POMT2,ST3GAL5,ST6GALNAC6,ST8SIA1,ST8SIA4,TMTC1,UBE2J1
GO:BP	cellular response to monosaccharide stimulus	GO:0071326	0.00226623	ADCY6,ADRA2A,ANO1,EPHA5,GCG,PPP3CB,PRKAA1,PRKAA2,PRKCE,PTPRN,PTPRN2,RAF1,RFX6,SOX4,UNC13B
GO:BP	cellular response to hexose stimulus	GO:0071331	0.00226623	ADCY6,ADRA2A,ANO1,EPHA5,GCG,PPP3CB,PRKAA1,PRKAA2,PRKCE,PTPRN,PTPRN2,RAF1,RFX6,SOX4,UNC13B
GO:BP	regulation of developmental growth	GO:0048638	0.00231941	ABL1,ADRB1,ATRN,BMPR2,CACNA2D2,CREB1,DPYSL2,DSCAM,EPHA7,ERBB4,EZR,FLVCR1,IGF1,MACF1,MAP3K13,MAPK14,NPY1R,NRP1,NTRK2,PLS1,PLXNA4,PTEN,SEMA3A,SEMA6B,SEMA6D,SEMA7A,SFRP2,SMURF1,STK3,TLL2,TNR,TSHR,WNT3,WWC2,ZFPM2
GO:BP	cellular response to endogenous stimulus	GO:0071495	0.00241002	ABL1,ACVR1,ACVR2A,ACVR2B,ADAM9,ADCY6,ADIPOR2,ADRA2A,AQP9,BCL9L,BMP7,BMPER,BMPR2,CLOCK,CPEB2,CRKL,CTSB,DLL4,DSTYK,EPHA5,ERBB4,ESR1,ESRRG,EZR,FBN1,FBXO32,FGF6,FOXO3,FZD1,GHR,HNRNPU,HTR1F,ID2,IGF1,IQGAP1,ITGA4,KAT2B,KL,LEPR,LRP2,MED1,MYO5A,NCOA1,NEDD4,NGFR,NR3C2,NR5A2,NRIP1,NTRK2,ONECUT2,OSBPL8,PAQR8,PKD2,PPARA,PPM1A,PRKAA1,PRKAA2,PRKCE,PTGDR,PTPRK,RAB14,RAB31,RAB8A,RAB8B,RANBP6,RAP1A,RAPGEF2,RBPMS2…
GO:BP	neural tube formation	GO:0001841	0.00241502	ABL1,BMP7,FZD1,FZD2,FZD3,KDM2B,LRP2,MIB1,PRICKLE1,PTK7,RALA,SALL4,SEC24B,SFRP2,SHROOM3,SOX4,STK3,VANGL2
GO:BP	microtubule cytoskeleton organization	GO:0000226	0.00258174	ABL1,APC,ATRX,BCAS3,BCCIP,CAMSAP1,CCDC88A,CCP110,CEP350,CHMP2B,CHORDC1,CRMP1,CYLD,DCX,DNAI1,DYNC1LI1,DYNC1LI2,EML1,EML4,EZR,FAM179B,GCC2,HNRNPU,HOOK3,HTT,KAT2B,KATNAL1,KIF3A,LLGL2,MAD2L1,MAP6,MAP7D3,MAP9,MARK1,MYBL2,MZT1,NAV1,NCKAP5,NDE1,NIN,PAFAH1B1,PARD6B,PHLDB2,PPP1R12A,PRC1,PRKAA1,PRKAA2,SIK3,SPAST,SSX2IP,STAG2,TACC1,TAOK1,TNKS,TPR,TUBGCP5,VPS4B
GO:BP	positive regulation of cellular component biogenesis	GO:0044089	0.00270955	ABCA1,ABL1,AP1AR,BAIAP2,BCAS3,BMP7,CCP110,CDC42EP3,CLRN1,CNOT6,CNOT6L,DLG5,FAM179B,FMN1,G3BP2,GHR,GMFB,HTT,JMY,LPAR1,LRRTM2,LRRTM3,NIN,NRP1,PFN2,PHLDB2,PIP4K2A,PPM1E,PPM1F,PRKCE,RAB3GAP2,RALA,RICTOR,SH3GLB1,SLITRK4,SOX9,STAM,STX18,SYNPO2,TGFBR2,TPR,VPS4B,WASL,WDR43
GO:BP	cardiac chamber morphogenesis	GO:0003206	0.00271234	ACVR1,BMP7,BMPR2,CPE,DLL4,FZD1,FZD2,ID2,JAG1,LRP2,MED1,NRP1,NRP2,PARVA,SFRP2,SOS1,SOX4,TBX3,TGFBR2,VANGL2,ZFPM2
GO:BP	lipid metabolic process	GO:0006629	0.00276438	AACS,ABCA1,ABCD3,ACOX3,ADRA2A,AGPAT5,ALG2,ATG14,CDS1,CERS6,CHKA,COL4A3BP,CREB1,CRKL,CYP46A1,DAGLA,DGKD,DGKE,DGKG,DGKQ,DHCR24,DHRS3,DNAJC15,DOLPP1,ELOVL4,ELOVL5,ENPP6,FAM126A,GPAM,GPCPD1,GPLD1,HMGCR,ID2,IDH1,IMPAD1,INPP4A,INSIG2,IP6K3,ITGB8,LACTB,LCLAT1,LEPR,LPCAT2,LPGAT1,MAPK14,MED1,MLYCD,MTMR9,MTTP,MYO5A,NEU3,NKX2-3,NR5A2,NUS1,OCRL,PCYT1B,PDE3B,PDSS1,PDSS2,PEX13,PGP,PI4K2B,PIKFYVE,PIP4K2A,PLA2G1…
GO:BP	negative regulation of locomotion	GO:0040013	0.00276673	ADARB1,AP1AR,ARID2,ARRDC3,DLG5,DLL4,ERBB4,GHR,JAG1,NF1,NOV,NRP1,OSBPL8,PFN2,PTEN,PTPRK,PTPRM,RAP2B,RAP2C,RHOB,SEMA3A,SEMA6B,SEMA6D,SEMA7A,SFRP2,SRGAP1,SRGAP2,SRGAP3,THBS1,WASL,WNT3
GO:BP	organonitrogen compound biosynthetic process	GO:1901566	0.00288835	AARS2,ABCA1,ADCY1,ADCY6,ADCY9,ADSS,AK2,AK3,ALG2,ARFGEF1,ATG12,ATG5,ATP5F1,AZIN1,B3GALNT2,B3GAT1,B3GNT5,BCAT1,BMPR2,C1GALT1,CDS1,CERS6,CHKA,CHST6,CNOT6L,CPEB1,CPEB2,CTIF,DOLPP1,DPY19L1,DPY19L3,DPY19L4,EGF,EIF1AX,EIF4E3,EIF5A2,ELAVL1,ELOVL4,ELOVL5,ETF1,EXTL2,FMR1,FURIN,FUT4,FUT9,FXR1,GALNT1,GALNT2,GALNT3,GALNT6,GALNT7,GATM,GCH1,GFPT1,GFPT2,GHR,GLCE,GOT2,GPAM,GXYLT1,HARS,HBS1L,HS2ST1,IGF1,INHBA,IREB…
GO:BP	developmental growth involved in morphogenesis	GO:0060560	0.00291817	ABL1,BMPR2,C9ORF72,DCX,DPYSL2,DSCAM,EPHA7,FMN1,IQGAP1,MACF1,MAP3K13,NIN,NRP1,NRP2,NTRK2,PLXNA4,PTK7,SEMA3A,SEMA6B,SEMA6D,SEMA7A,SFRP2,SMURF1,SOX9,TGFBR2,TNR,VANGL2,WNT3
GO:BP	positive regulation of neuron projection development	GO:0010976	0.00295576	BMP7,BMPR2,CBFA2T2,DLG5,DSCAM,ITGA6,MACF1,MAP3K13,MAP6,MAPK4,NCKIPSD,NIN,NRP1,NTRK2,PAFAH1B1,PLXNA1,PLXNA2,PLXNA4,PLXNC1,PTK7,RELN,SEMA7A,SMURF1,SS18L1,TWF1,WNT3
GO:BP	establishment of tissue polarity	GO:0007164	0.00302703	ABL1,FZD1,FZD2,FZD3,PAFAH1B1,PTK7,RPGRIP1L,SEC24B,SFRP2,TP63,TTC8,VANGL2,WDR1
GO:BP	peptidyl-threonine modification	GO:0018210	0.00314821	ACVR1,BMP7,CDC42BPA,CDC42BPB,CDK1,DGKQ,DYRK2,EGF,GALNT1,GALNT2,GALNT3,GCG,MAP3K12,PRKCA,SPRED2,TGFBR2,TNKS,UBE2K
GO:BP	ameboidal-type cell migration	GO:0001667	0.00317322	ABL1,ACVR1,ADAM9,AMOT,AMOTL1,BCAS3,BMP7,BMPER,BMPR2,CAPN7,DLL4,DOCK5,EDNRB,ERBB4,FAP,ID2,ITGA4,MAP2K3,NF1,NOV,NRP1,NRP2,NUS1,PAFAH1B1,PFN2,PPM1F,PRKCA,PRKCE,PRR5L,PTEN,PTPRM,RHOB,SEMA3A,SEMA6B,SEMA6D,SEMA7A,SOX9,TGFBR2,THBS1
GO:BP	sensory organ development	GO:0007423	0.00317406	ACVR2B,ATG5,BMP7,BMPER,BMPR2,BNC2,CALB1,CCM2,CDON,CLRN1,DCX,DLL4,DSCAM,EYA1,FBN1,FZD2,FZD3,GABRB2,IGF1,INHBA,INSIG2,JAG1,JAG2,KDM2B,KIF3A,LRIG1,LRIG3,MED1,NEUROD1,NF1,NHS,NRP1,PAFAH1B1,PCDH15,PKNOX1,PROM1,PTK7,PTPRM,SEC24B,SOS1,SOX21,SOX9,TGFBR2,TGFBR3,THRB,TSHR,TTC8,TUB,VANGL2,VAX1,WNT10A,WNT7B,ZEB1
GO:BP	peptidyl-serine phosphorylation	GO:0018105	0.00321125	CDC7,CDK1,CSNK1A1,CSNK1G1,DGKQ,DYRK2,GCG,MAP3K12,MAP3K13,MAPK14,MAST4,PFN2,PLCL1,PPM1F,PRKAA1,PRKAA2,PRKCA,PRKCE,RAF1,RASSF2,RICTOR,SFRP2,SMG1,STK32B,STK38,STK38L,TGFBR2,TLK1,TNKS,TTBK1,UHMK1,VRK2
GO:BP	epithelial tube formation	GO:0072175	0.00337956	ABL1,BMP7,FZD1,FZD2,FZD3,HS2ST1,KDM2B,LRP2,MIB1,PRICKLE1,PTK7,RALA,SALL4,SEC24B,SFRP2,SHROOM3,SIM1,SOX4,SOX9,STK3,VANGL2
GO:BP	positive regulation of cell development	GO:0010720	0.00367085	ABL1,BMP7,BMPR2,CBFA2T2,CDON,CRKL,DLG5,DOCK5,DSCAM,FZD3,HOXA11,ID2,IGF1,ITGA6,LRP2,MACF1,MAP3K13,MAP6,MAPK4,NCKIPSD,NCOA1,NEUROD1,NIN,NKX2-2,NRP1,NTRK2,PAFAH1B1,PDE5A,PLXNA1,PLXNA2,PLXNA4,PLXNC1,PTK7,RASSF10,RELN,SEMA3A,SEMA7A,SMURF1,SS18L1,TCF12,TWF1,WNT3,ZEB1
GO:BP	divalent metal ion transport	GO:0070838	0.00373534	ABL1,APLNR,ATG5,ATP2B2,ATP2C1,CACHD1,CACNA1C,CACNA2D2,CACNB2,CALB1,CATSPER2,EGF,FAM155A,GCG,GRIN2A,GRIN3A,HTT,JPH1,KCNJ2,MYO5A,NCS1,NIPA2,PKD2,PLCB4,PLCL1,PRKCE,SLC11A2,SLC24A3,SLC24A4,SLC30A4,SLC30A7,SLC39A10,SLC39A11,SLC41A2,SLC8A1,SLC8A3,STAC,STIM2,TPCN1,TRPA1,TRPC4,TRPC6,TRPM7,ZDHHC17
GO:BP	regulation of organelle assembly	GO:1902115	0.00378943	ATG5,C9ORF72,CCP110,CHMP2B,CNOT6,CNOT6L,CYLD,DCDC2,EZR,FEZ1,G3BP2,HNRNPU,HTT,KAT2B,PIKFYVE,PIP4K2A,PRKAA1,PRKAA2,RAB3GAP2,SH3GLB1,STAG2,STAM,STX18,TPR,VPS4B
GO:BP	cellular cation homeostasis	GO:0030003	0.00380943	ABL1,ADCY6,ANXA7,APLNR,ATG5,ATP1B3,ATP2B2,ATP6V0A2,ATP7A,CACNB2,CALB1,CALCR,CXORF21,DMXL1,FAM155A,GALR1,GPR12,GPR65,GRIN2A,HTT,IREB2,JPH1,KCTD7,LPAR1,MYO5A,PKD2,PLCB4,PLCL1,PRKCE,PTGDR,PTGER3,ROGDI,SCARA5,SLC11A2,SLC24A3,SLC24A4,SLC30A4,SLC30A7,SLC31A2,SLC39A10,SLC4A4,SLC4A7,SLC8A1,SLC8A3,SLC9A2,SNAPIN,STIM2,TACR1,TPCN1,TRPA1,TRPC4,TRPC6,TRPM7
GO:BP	chemotaxis	GO:0006935	0.00399231	AMOT,BMP7,BMPR2,CCL20,CHN1,CRKL,CRMP1,CXCL12,DPYSL2,DPYSL5,DSCAM,EDNRB,EFNA5,EFNB2,EGFLAM,EPHA5,EPHA7,FZD3,KIF3A,LPAR1,MAPK14,MATN2,MOSPD2,NFIB,NOV,NRP1,NRP2,PARVA,PELO,PLXNA1,PLXNA2,PLXNA4,PLXNC1,PPM1F,PTPRM,RELN,RNF165,SEMA3A,SEMA6B,SEMA6D,SEMA7A,SLIT3,TBR1,THBS1,TMEM57,TTC8,UNC5C,UNC5D,VANGL2,VAX1,WNT3
GO:BP	regulation of animal organ morphogenesis	GO:2000027	0.00401658	ABL1,ACVR1,BCOR,BMP7,BMPR2,ETV5,EYA1,FZD1,FZD2,FZD3,HOXA11,MED1,NFIB,PAX9,PTK7,RUNX2,SEC24B,SFRP2,SOX9,SRSF6,TGFBR2,THRB,VANGL2,WNT10A
GO:BP	positive regulation of nervous system development	GO:0051962	0.0040885	BMP7,BMPR2,CBFA2T2,CDON,CRKL,DLG5,DSCAM,EGF,FZD3,GHR,ID2,ITGA6,LRP2,LRRTM2,LRRTM3,MACF1,MAP3K13,MAP6,MAPK4,NCKIPSD,NCOA1,NEUROD1,NIN,NKX2-2,NRP1,NTRK2,PAFAH1B1,PLXNA1,PLXNA2,PLXNA4,PLXNC1,PTK7,RASSF10,RELN,SEMA3A,SEMA7A,SLITRK4,SMURF1,SS18L1,TCF12,TWF1,WNT3,ZEB1
GO:BP	peptidyl-tyrosine dephosphorylation	GO:0035335	0.00424482	DUSP7,EYA1,EYA2,EYA4,FRMPD2,PGP,PTEN,PTP4A1,PTPDC1,PTPMT1,PTPN2,PTPN21,PTPN7,PTPRB,PTPRD,PTPRJ,PTPRK,PTPRM,PTPRN,PTPRN2,RNGTT,SSH2
GO:BP	positive regulation of neuron differentiation	GO:0045666	0.00425568	BMP7,BMPR2,CBFA2T2,CDON,DLG5,DSCAM,ITGA6,MACF1,MAP3K13,MAP6,MAPK4,NCKIPSD,NCOA1,NEUROD1,NIN,NKX2-2,NRP1,NTRK2,PAFAH1B1,PLXNA1,PLXNA2,PLXNA4,PLXNC1,PTK7,RELN,SEMA7A,SMURF1,SS18L1,TCF12,TWF1,WNT3,ZEB1
GO:BP	cellular response to carbohydrate stimulus	GO:0071322	0.00437886	ADCY6,ADRA2A,ANO1,EPHA5,GCG,PPP3CB,PRKAA1,PRKAA2,PRKCE,PTPRN,PTPRN2,RAF1,RFX6,SOX4,UNC13B
GO:BP	lysosomal transport	GO:0007041	0.00439709	AP1G1,ATG14,C9ORF72,GCC2,HOOK3,IGF2R,MGRN1,NEDD4,RHOB,SNAPIN,SNX16,SNX27,TMEM106B,VPS39,VPS4B,VPS53,ZFYVE16
GO:BP	positive regulation of cell population proliferation	GO:0008284	0.00448537	ABL1,APLNR,ATXN1L,BMPR2,CD274,CD47,CDC7,CDON,CNOT6,CNOT6L,CRKL,DLL4,E2F3,EGF,EIF5A2,ERBB4,ESRP2,EYA1,F3,FGF6,FZD3,GRK5,HNRNPU,ID2,IGF1,ITGA4,KIF3A,KRAS,LDLRAP1,LIFR,LRP2,MAPK14,MED1,MYD88,NF1,NTRK2,PBX1,PDGFD,PRKCA,PTEN,PTPRN,PURA,RASSF10,RBPMS2,ROGDI,RTKN2,RUNX2,SFRP2,SLC39A10,SOX4,SOX9,SRSF6,ST8SIA1,TBX3,TGFA,TGFBR2,THBS1,TP63,VIP,ZFPM2
GO:BP	regulation of growth	GO:0040008	0.00459787	ABL1,ADRB1,ATRN,BMPR2,CACNA2D2,CREB1,CREG1,CRKL,DCUN1D3,DPYSL2,DSCAM,EPHA7,ERBB4,EZR,FLVCR1,IGF1,INHBA,KDM2B,KIAA1024,MACF1,MAP3K13,MAPK14,MCTS1,N6AMT1,NECAB2,NOV,NPY1R,NRP1,NTRK2,PLS1,PLXNA4,PPM1F,PTEN,SEMA3A,SEMA6B,SEMA6D,SEMA7A,SFRP2,SMURF1,STK3,TGFBR2,TLL2,TNR,TSHR,USP47,WNT3,WWC2,ZFPM2
GO:BP	positive regulation of locomotion	GO:0040017	0.00464283	ABL1,ACVR1,ADAM9,ADRA2A,AMOTL1,BCAS3,BMP7,BMPR2,CAPN7,CCL20,CHMP2B,CPNE3,CRKL,CXCL12,DOCK5,DSCAM,EGF,IGF1,ITGA6,MAP2K3,MAPK14,MOSPD2,NRP1,NUS1,ONECUT2,PDGFD,PPM1F,PRKCA,PRKCE,PTP4A1,RELN,RHOB,SEMA3A,SEMA6B,SEMA6D,SEMA7A,SNAI1,SOX9,TACR1,TGFBR2,TGFBR3,THBS1,VAPA,VPS37B,VPS4B
GO:BP	cardiac ventricle development	GO:0003231	0.00464289	ACVR1,AP2B1,BMPR2,CPE,DLL4,FZD1,FZD2,ID2,JAG1,LRP2,MED1,PTK7,SALL4,SFRP2,SOX4,TBX3,TGFBR2,VANGL2,ZFPM2
GO:BP	endosomal transport	GO:0016197	0.00471675	ABCA1,ANKRD50,BET1L,CHMP2B,DENND1B,FAM109A,GCC2,GOSR2,PICALM,PIKFYVE,RAB11FIP4,RAB14,SNX18,SNX27,SNX33,SNX6,SNX8,STX6,TMEM87A,VPS26B,VPS37B,VPS39,VPS4B,VPS53,VTI1A,VTI1B,ZFYVE16,ZFYVE9
GO:BP	positive regulation of neurogenesis	GO:0050769	0.00483347	BMP7,BMPR2,CBFA2T2,CDON,CRKL,DLG5,DSCAM,FZD3,ID2,ITGA6,LRP2,MACF1,MAP3K13,MAP6,MAPK4,NCKIPSD,NCOA1,NEUROD1,NIN,NKX2-2,NRP1,NTRK2,PAFAH1B1,PLXNA1,PLXNA2,PLXNA4,PLXNC1,PTK7,RASSF10,RELN,SEMA3A,SEMA7A,SMURF1,SS18L1,TCF12,TWF1,WNT3,ZEB1
GO:BP	glycosylation	GO:0070085	0.00488875	ALG2,ARFGEF1,B3GALNT2,B3GAT1,B3GNT5,C1GALT1,DOLPP1,DPY19L1,DPY19L3,DPY19L4,EXTL2,FUT4,FUT9,GALNT1,GALNT2,GALNT3,GALNT6,GALNT7,GFPT1,GFPT2,GXYLT1,MFNG,MGAT2,MGAT3,NUS1,POMT2,ST3GAL5,ST6GALNAC6,ST8SIA1,ST8SIA4,TMTC1,UBE2J1
GO:BP	developmental cell growth	GO:0048588	0.00495119	ABL1,BMPR2,C9ORF72,DCX,DPYSL2,DSCAM,EPHA7,ID2,IGF1,IQGAP1,MACF1,MAP3K13,NIN,NRP1,NRP2,NTRK2,PLXNA4,SEMA3A,SEMA6B,SEMA6D,SEMA7A,SMURF1,SOX9,TGFBR2,TNR,WNT3
GO:BP	vesicle-mediated transport in synapse	GO:0099003	0.00528072	ADCY1,AP2B1,ARC,CACNB2,CPLX2,DGKQ,DNM3,ERC2,GRIN3A,ITSN1,NAPB,NLGN4X,OPHN1,PFN2,PICALM,PPP3CB,PTEN,RAB3B,RAP1A,RIMS1,RIMS2,RIMS3,SLC17A6,SNAPIN,STX2,SYT9,UNC13B
GO:BP	ventricular septum development	GO:0003281	0.0054938	ACVR1,AP2B1,BMPR2,FZD1,FZD2,ID2,LRP2,PTK7,SALL4,SOX4,TBX3,TGFBR2,VANGL2,ZFPM2
GO:BP	negative regulation of cellular component movement	GO:0051271	0.00571241	ADARB1,AP1AR,ARID2,DLG5,DLL4,ERBB4,JAG1,NF1,NOV,NRP1,OSBPL8,PFN2,PTEN,PTPRK,PTPRM,RAP2B,RAP2C,RHOB,SEMA3A,SEMA6B,SEMA6D,SEMA7A,SFRP2,SRGAP1,SRGAP2,SRGAP3,TGFBR3,THBS1,WASL,WNT3
GO:BP	morphogenesis of a branching structure	GO:0001763	0.00585367	ABL1,ACVR1,BMP7,COL13A1,DLG5,DLL4,EGF,EPHA7,ERMN,ESRP2,ETV5,EYA1,GZF1,HOXA11,KRAS,MAP3K13,NRP1,PBX1,PKD2,RERE,SEMA3A,SFRP2,SOX9,TGFBR2,TP63,VANGL2
GO:BP	positive regulation of synaptic transmission	GO:0050806	0.00587232	ABL1,ADCY1,ARC,CACNB2,CALB1,CYP46A1,GRIN2A,LRRTM2,NF1,PRKCE,PTEN,RAB3B,RELN,RIMS1,RIMS2,RIMS3,SLC8A3,SYT9,TNR
GO:BP	artery development	GO:0060840	0.00599252	ACVR2B,ADAMTS6,AP2B1,ARID2,BMPR2,DLL4,EYA1,JAG1,LRP2,NF1,NRP1,PKD2,PRICKLE1,SEC24B,SOX4
GO:BP	mesoderm morphogenesis	GO:0048332	0.00599252	ACVR1,ACVR2A,ACVR2B,BMP7,BMPR2,EYA1,HOXA11,INHBA,ITGA2,SFRP2,SNAI1,TBX3,TXNRD1,WLS,WNT3
GO:BP	skeletal system development	GO:0001501	0.00603558	ACVR2A,ACVR2B,BMP7,BMPR2,COL12A1,COL13A1,CREB3L2,EYA1,FBN1,FGF6,FLVCR1,FMN1,FOXN3,HOXA11,HOXD9,ID2,IGF1,IMPAD1,INSIG2,ITGB8,JAG2,KIAA1217,LRRK1,MAPK14,MED1,NFIB,NOV,PAFAH1B1,PAPPA2,PBX1,PIP4K2A,RAB33B,RASSF2,RUNX1,RUNX2,SFRP2,SH2B3,SMAD5,SNAI1,SOX4,SOX6,SOX9,TBX3,TGFBR2,TIPARP,TP63,TRPS1,TTC9,ZEB1
GO:BP	cell-cell signaling by wnt	GO:0198738	0.00604551	ABL1,APC,BCL9L,CPE,CSNK1A1,CSNK1G1,CUL3,CYLD,DCDC2,DIXDC1,EGF,FOXO3,FZD1,FZD2,FZD3,FZD6,KLHL12,LRP4,LRP6,LRRK1,MAPK14,PKD2,PPM1A,PRICKLE1,PTEN,PTK7,RNF146,RNF213,SFRP2,SIAH2,SNX3,SOX4,SOX9,STK3,TNKS,USP47,VANGL2,WLS,WNT10A,WNT3,WNT7B
GO:BP	negative regulation of cell population proliferation	GO:0008285	0.00675023	ADARB1,APC,ARID2,BMP7,BMPR2,BTG1,CAMK2N1,CD274,DDAH1,DLG5,DLL4,E2F3,ERBB4,FAP,GHR,ID2,INHBA,KAT2B,KDM2B,KIAA1024,KLF11,KLF13,MED1,NF1,NFIB,NGFR,NOV,PBRM1,PDE5A,PELO,PTEN,PTPRK,PTPRM,RAF1,RAPGEF2,SFRP2,SH2B3,SKAP2,SOX4,SOX9,ST18,STK3,TFDP1,THBS1,TP53INP1,VAX1,VIP,ZEB1
GO:BP	positive regulation of kinase activity	GO:0033674	0.00762848	ABL1,ACVR2B,ADAM9,ADRA2A,ATG14,CCNK,CCNT2,CRKL,DBF4,DGKQ,DSTYK,EGF,GCG,GHR,GPRC5B,IGF1,IQGAP1,ITSN1,LPAR1,MAP2K3,MAP2K4,MAP2K6,MAP3K1,MAP3K12,MAP3K13,MAP4K3,MAP4K4,OSBPL8,PARP16,PARP8,PDE5A,PDGFD,PKD2,RAF1,RAPGEF2,RASSF2,RELN,SH3GLB1,TAOK1,TGFA,TGFBR2,THBS1,TNFSF15,TOM1L1,VANGL2,VAV2
GO:BP	embryonic epithelial tube formation	GO:0001838	0.00775018	ABL1,BMP7,FZD1,FZD2,FZD3,HS2ST1,KDM2B,LRP2,MIB1,PRICKLE1,PTK7,RALA,SALL4,SEC24B,SFRP2,SHROOM3,SOX4,SOX9,STK3,VANGL2
GO:BP	insulin secretion	GO:0030073	0.00783394	ACVR2B,ADCY6,ADRA2A,ANO1,CLOCK,EPHA5,GCG,GHR,GLUD1,IGF1,MYO5A,NEUROD1,NOV,PPP3CB,PRKCE,PTPRN,PTPRN2,RAF1,RFX6,SOX4,SYT9
GO:BP	regulation of cell adhesion	GO:0030155	0.00797946	ABL1,ADAM9,AP1AR,BCAS3,BMP7,CBFB,CD274,CD47,CRKL,CYLD,DLG5,DOCK5,DSCAM,EFNA5,EGFLAM,EPHA7,FMN1,IGF1,ITGA6,JAG1,JAG2,MACF1,MAPK14,NF1,NFAT5,NID1,NRP1,NUAK1,ONECUT2,PAG1,PDE3B,PDE5A,PLXNA1,PLXNA2,PLXNA4,PLXNC1,PODXL,PPARA,PPM1F,PPP1R12A,PRKCA,PRKCE,PTEN,SH2B3,SOX9,TGFBR2,TGFBR3,THBS1,TNR
GO:BP	metal ion homeostasis	GO:0055065	0.00802019	ABL1,ADCY6,ANXA7,APLNR,ATG5,ATP1B3,ATP2B2,ATP6V0A2,ATP7A,CACNB2,CALB1,CALCR,FAM155A,GALR1,GPR12,GPR65,GRIN2A,HEPHL1,HTT,IREB2,JPH1,KCTD7,KL,LPAR1,MYO5A,PICALM,PKD2,PLCB4,PLCL1,PRKCE,PTGDR,PTGER3,SCARA5,SGCD,SLC11A2,SLC12A5,SLC24A3,SLC24A4,SLC30A4,SLC30A7,SLC31A2,SLC39A10,SLC8A1,SLC8A3,SNX10,STIM2,TACR1,TPCN1,TRPA1,TRPC4,TRPC6,TRPM7
GO:BP	protein deubiquitination	GO:0016579	0.00957744	CYLD,FAM105B,MYSM1,OTUD6B,OTUD7B,SPATA2,STAMBPL1,TNIP1,USP12,USP13,USP22,USP28,USP31,USP32,USP37,USP45,USP46,USP47,USP48,VCPIP1,YOD1
GO:BP	embryonic organ morphogenesis	GO:0048562	0.00996368	ACVR1,BMP7,CLRN1,EYA1,FBN1,FLVCR1,FZD2,FZD3,HOXA11,HOXD9,ID2,IGF1,INSIG2,KDM2B,KIF3A,LRIG1,LRIG3,MGA,MIB1,NEUROD1,PCDH15,PKD2,PTK7,RBPMS2,RUNX2,SEC24B,SOX21,SOX9,TBR1,TBX3,TGFBR2,TSHR,VANGL2,ZEB1
GO:CC	cellular_component	GO:0005575	1.52868e-189	AAK1,AARS2,ABCA1,ABCA3,ABCA8,ABCC10,ABCC4,ABCD3,ABI2,ABL1,ACADSB,ACBD5,ACOX3,ACVR1,ACVR2A,ACVR2B,ADAM11,ADAM9,ADAMTS14,ADAMTS3,ADAMTS5,ADAMTS9,ADARB1,ADCY1,ADCY6,ADCY9,ADIPOR2,ADRA2A,ADRB1,ADSS,AFAP1L2,AFF1,AFF2,AFF3,AGPAT5,AHI1,AIDA,AK2,AK3,AKAP10,AKAP11,AKAP5,ALG2,ALG9,ALPK3,AMOT,AMOTL1,ANK3,ANKRA2,ANKRD22,ANKRD50,ANKS4B,ANO1,ANO3,ANO5,ANTXR1,ANXA7,AP1AR,AP1G1,AP2B1,AP4E1,APC,API5,APLNR,APOLD1,…
GO:CC	cell	GO:0005623	1.30607e-164	AAK1,AARS2,ABCA1,ABCA3,ABCA8,ABCC4,ABCD3,ABI2,ABL1,ACADSB,ACBD5,ACOX3,ACVR1,ACVR2A,ACVR2B,ADAMTS9,ADARB1,ADCY1,ADCY6,ADCY9,ADIPOR2,ADRA2A,ADRB1,ADSS,AFAP1L2,AFF1,AFF2,AFF3,AGPAT5,AHI1,AIDA,AK2,AK3,AKAP10,AKAP11,AKAP5,ALG2,ALG9,ALPK3,AMOT,AMOTL1,ANK3,ANKRA2,ANKRD50,ANKS4B,ANO1,ANO5,ANTXR1,ANXA7,AP1AR,AP1G1,AP2B1,AP4E1,APC,API5,APLNR,AQP4,AQP9,ARC,ARF4,ARFGEF1,ARFGEF2,ARFIP1,ARFIP2,ARHGAP26,ARHGEF1…
GO:CC	cell part	GO:0044464	4.00804e-163	AAK1,AARS2,ABCA1,ABCA3,ABCA8,ABCC4,ABCD3,ABI2,ABL1,ACADSB,ACBD5,ACOX3,ACVR1,ACVR2A,ACVR2B,ADAMTS9,ADARB1,ADCY1,ADCY6,ADCY9,ADIPOR2,ADRA2A,ADRB1,ADSS,AFAP1L2,AFF1,AFF2,AFF3,AGPAT5,AHI1,AIDA,AK2,AK3,AKAP10,AKAP11,AKAP5,ALG2,ALG9,ALPK3,AMOT,AMOTL1,ANK3,ANKRA2,ANKS4B,ANO1,ANO5,ANTXR1,ANXA7,AP1AR,AP1G1,AP2B1,AP4E1,APC,API5,APLNR,AQP4,AQP9,ARC,ARF4,ARFGEF1,ARFGEF2,ARFIP1,ARFIP2,ARHGAP26,ARHGEF12,ARID1A…
GO:CC	intracellular	GO:0005622	5.36006e-124	AAK1,AARS2,ABCA1,ABCA3,ABCA8,ABCC4,ABCD3,ABL1,ACADSB,ACBD5,ACOX3,ACVR2A,ACVR2B,ADAMTS9,ADARB1,ADCY1,ADCY6,ADRA2A,ADRB1,ADSS,AFAP1L2,AFF1,AFF2,AFF3,AGPAT5,AHI1,AIDA,AK2,AK3,AKAP10,AKAP11,ALG2,ALG9,ALPK3,AMOT,AMOTL1,ANKRA2,ANKS4B,ANXA7,AP1AR,AP1G1,AP2B1,AP4E1,APC,API5,AQP9,ARC,ARF4,ARFGEF1,ARFGEF2,ARFIP1,ARFIP2,ARHGAP26,ARHGEF12,ARID1A,ARID2,ARID5B,ARL4A,ARL8A,ARPP19,ARRDC3,ARRDC4,ASB4,ASCC3,ATAD2B…
GO:CC	intracellular part	GO:0044424	9.15614e-122	AAK1,AARS2,ABCA1,ABCA3,ABCA8,ABCC4,ABCD3,ABL1,ACADSB,ACBD5,ACOX3,ACVR2A,ACVR2B,ADAMTS9,ADARB1,ADCY1,ADCY6,ADRA2A,ADRB1,ADSS,AFAP1L2,AFF1,AFF2,AFF3,AGPAT5,AHI1,AIDA,AK2,AK3,AKAP10,AKAP11,ALG2,ALG9,ALPK3,AMOT,AMOTL1,ANKRA2,ANKS4B,ANXA7,AP1AR,AP1G1,AP2B1,AP4E1,APC,API5,AQP9,ARC,ARF4,ARFGEF1,ARFGEF2,ARFIP1,ARFIP2,ARHGAP26,ARHGEF12,ARID1A,ARID2,ARID5B,ARL4A,ARL8A,ARPP19,ARRDC3,ARRDC4,ASB4,ASCC3,ATAD2B…
GO:CC	organelle	GO:0043226	6.54251e-96	AAK1,AARS2,ABCA1,ABCA3,ABCA8,ABCC4,ABCD3,ABL1,ACADSB,ACBD5,ACOX3,ADAMTS9,ADARB1,ADCY1,ADCY6,ADRB1,AFF1,AFF2,AFF3,AGPAT5,AHI1,AK2,AK3,AKAP10,AKAP11,AKAP5,ALG2,ALPK3,AMOT,AMOTL1,ANKRA2,ANKS4B,ANO5,ANXA7,AP1AR,AP1G1,AP2B1,APC,API5,AQP9,ARC,ARF4,ARFGEF1,ARFGEF2,ARFIP1,ARFIP2,ARHGAP26,ARID1A,ARID2,ARID5B,ARL4A,ARL8A,ARRDC3,ARRDC4,ASCC3,ATAD2B,ATF1,ATG12,ATG14,ATG2B,ATG5,ATL2,ATP10A,ATP10D,ATP2B2,ATP5F…
GO:CC	intracellular organelle	GO:0043229	7.32715e-93	AAK1,AARS2,ABCA1,ABCA3,ABCA8,ABCC4,ABCD3,ABL1,ACADSB,ACBD5,ACOX3,ADAMTS9,ADARB1,ADCY6,ADRB1,AFF1,AFF2,AFF3,AGPAT5,AHI1,AK2,AK3,AKAP10,AKAP11,ALG2,ALPK3,AMOT,AMOTL1,ANKRA2,ANKS4B,ANXA7,AP1AR,AP1G1,AP2B1,APC,API5,AQP9,ARC,ARF4,ARFGEF1,ARFGEF2,ARFIP1,ARFIP2,ARHGAP26,ARID1A,ARID2,ARID5B,ARL4A,ARL8A,ARRDC3,ARRDC4,ASCC3,ATAD2B,ATF1,ATG12,ATG14,ATG2B,ATG5,ATL2,ATP10A,ATP10D,ATP5F1,ATP6V0A2,ATP6V1B2,ATP6…
GO:CC	membrane-bounded organelle	GO:0043227	3.03076e-85	AAK1,AARS2,ABCA1,ABCA3,ABCA8,ABCC4,ABCD3,ABL1,ACADSB,ACBD5,ACOX3,ADAMTS9,ADARB1,ADRB1,AFF1,AFF2,AFF3,AGPAT5,AK2,AK3,AKAP10,AKAP11,ALG2,ALPK3,AMOT,AMOTL1,ANKRA2,ANKS4B,ANO5,ANXA7,AP1AR,AP1G1,AP2B1,APC,API5,AQP9,ARC,ARF4,ARFGEF1,ARFGEF2,ARFIP1,ARFIP2,ARID1A,ARID2,ARID5B,ARL4A,ARL8A,ARRDC3,ARRDC4,ASCC3,ATAD2B,ATF1,ATG12,ATG14,ATG2B,ATG5,ATL2,ATP10A,ATP10D,ATP5F1,ATP6V0A2,ATP6V1B2,ATP6V1C1,ATP6V1C2,A…
GO:CC	cytoplasm	GO:0005737	4.25445e-80	AARS2,ABCA1,ABCA3,ABCC4,ABCD3,ABL1,ACADSB,ACBD5,ACOX3,ACVR2A,ACVR2B,ADAMTS9,ADARB1,ADCY1,ADRA2A,ADRB1,ADSS,AFAP1L2,AFF3,AGPAT5,AIDA,AK2,AK3,AKAP10,AKAP11,ALG2,ALG9,AMOT,AMOTL1,ANKRA2,ANKS4B,ANXA7,AP1AR,AP1G1,AP2B1,AP4E1,APC,API5,ARC,ARF4,ARFGEF1,ARFGEF2,ARFIP1,ARFIP2,ARHGAP26,ARHGEF12,ARL4A,ARL8A,ARPP19,ARRDC3,ARRDC4,ASCC3,ATG12,ATG14,ATG2B,ATG5,ATL2,ATP10A,ATP10D,ATP5F1,ATP6V0A2,ATP6V1B2,ATP6V1C…
GO:CC	intracellular membrane-bounded organelle	GO:0043231	4.23535e-73	AAK1,AARS2,ABCA1,ABCA3,ABCA8,ABCD3,ABL1,ACADSB,ACBD5,ACOX3,ADAMTS9,ADARB1,AFF1,AFF2,AFF3,AGPAT5,AK2,AK3,AKAP10,AKAP11,ALG2,ALPK3,AMOT,AMOTL1,ANKRA2,ANKS4B,ANXA7,AP1AR,AP1G1,APC,API5,AQP9,ARF4,ARFGEF1,ARFGEF2,ARFIP1,ARFIP2,ARID1A,ARID2,ARID5B,ARL4A,ARL8A,ASCC3,ATAD2B,ATF1,ATG12,ATG14,ATG2B,ATG5,ATL2,ATP10A,ATP10D,ATP5F1,ATP6V0A2,ATP6V1B2,ATP6V1C1,ATP6V1C2,ATP7A,ATP8A1,ATP8B1,ATRX,ATXN1,ATXN1L,AZIN…
GO:CC	membrane	GO:0016020	2.59969e-69	ABCA1,ABCA3,ABCA8,ABCC10,ABCC4,ABCD3,ACBD5,ACVR1,ACVR2A,ACVR2B,ADAM11,ADAM9,ADCY1,ADCY6,ADCY9,ADIPOR2,ADRA2A,ADRB1,ADSS,AGPAT5,AIDA,AKAP10,AKAP11,AKAP5,ALG2,AMOT,AMOTL1,ANK3,ANKRA2,ANKRD22,ANKS4B,ANO1,ANO3,ANO5,ANTXR1,ANXA7,AP1G1,AP2B1,AP4E1,APLNR,APOLD1,AQP4,AQP9,ARC,ARF4,ARFGEF1,ARFGEF2,ARFIP1,ARFIP2,ARHGAP1,ARHGAP26,ARID2,ARL10,ARL4A,ARL8A,ARMC5,ARRDC3,ARRDC4,ASB3,ASPHD2,ATG12,ATG14,ATG2B,ATG5…
GO:CC	cytoplasmic part	GO:0044444	6.49462e-52	AARS2,ABCA1,ABCA3,ABCC4,ABCD3,ABL1,ACADSB,ACBD5,ACOX3,ADAMTS9,ADARB1,ADRB1,ADSS,AFAP1L2,AFF3,AGPAT5,AK2,AK3,AKAP10,AKAP11,ALG2,AMOT,AMOTL1,ANKRA2,ANKS4B,ANXA7,AP1AR,AP1G1,AP2B1,AP4E1,APC,ARC,ARF4,ARFGEF1,ARFGEF2,ARFIP1,ARFIP2,ARL4A,ARL8A,ARRDC3,ARRDC4,ASCC3,ATG12,ATG14,ATG2B,ATG5,ATL2,ATP10A,ATP10D,ATP5F1,ATP6V0A2,ATP6V1B2,ATP6V1C1,ATP6V1C2,ATP7A,ATP8A1,ATP8B1,ATXN10,AVL9,B3GALNT2,B3GAT1,B3GNT5,B…
GO:CC	organelle part	GO:0044422	6.61646e-52	ABCA3,ABCC4,ABCD3,ABL1,ACBD5,ADARB1,ADCY1,AFF1,AFF2,AFF3,AGPAT5,AHI1,AK2,AK3,AKAP11,AMOT,AMOTL1,ANKS4B,ANXA7,AP1G1,AP2B1,APC,ARC,ARFGEF1,ARFGEF2,ARFIP1,ARFIP2,ARID1A,ARID2,ARL4A,ARL8A,ASCC3,ATAD2B,ATF1,ATG14,ATG2B,ATG5,ATL2,ATP10D,ATP2B2,ATP5F1,ATP6V0A2,ATP6V1C1,ATP6V1C2,ATP7A,ATP8A1,ATRX,ATXN1L,B3GALNT2,B3GAT1,B3GNT5,BACE1,BAIAP2,BCAS2,BCAS3,BCCIP,BCL11A,BCL9L,BCLAF1,BCOR,BEND3,BET1L,BMPR2,BNC2,…
GO:CC	intracellular organelle part	GO:0044446	9.06815e-48	ABCA3,ABCC4,ABCD3,ABL1,ACBD5,ADARB1,AFF1,AFF2,AFF3,AGPAT5,AHI1,AK2,AK3,AKAP11,AMOT,AMOTL1,ANKS4B,ANXA7,AP1G1,AP2B1,APC,ARC,ARFGEF1,ARFGEF2,ARFIP1,ARFIP2,ARID1A,ARID2,ARL4A,ARL8A,ASCC3,ATAD2B,ATF1,ATG14,ATG2B,ATG5,ATL2,ATP10D,ATP5F1,ATP6V0A2,ATP6V1C1,ATP6V1C2,ATP7A,ATP8A1,ATRX,ATXN1L,B3GALNT2,B3GAT1,B3GNT5,BACE1,BAIAP2,BCAS2,BCAS3,BCCIP,BCL11A,BCL9L,BCLAF1,BCOR,BEND3,BET1L,BMPR2,BNC2,BNIP3L,BRAP,B…
GO:CC	membrane part	GO:0044425	3.51198e-45	ABCA1,ABCA3,ABCA8,ABCC10,ABCC4,ABCD3,ACBD5,ACVR1,ACVR2A,ACVR2B,ADAM11,ADAM9,ADCY1,ADCY6,ADCY9,ADIPOR2,ADRA2A,ADRB1,AGPAT5,AKAP11,AKAP5,AMOT,AMOTL1,ANK3,ANKRD22,ANKS4B,ANO1,ANO3,ANO5,ANTXR1,ANXA7,AP1G1,AP2B1,AP4E1,APLNR,APOLD1,AQP4,AQP9,ARC,ARF4,ARHGAP1,ARHGAP26,ARL10,ARMC5,ASB3,ASPHD2,ATG14,ATG2B,ATL2,ATP10A,ATP10D,ATP1B3,ATP2B2,ATP2C1,ATP5F1,ATP6V0A2,ATP6V1B2,ATP6V1C1,ATP6V1C2,ATP7A,ATP8A1,ATP8B…
GO:CC	nucleus	GO:0005634	2.36548e-43	AAK1,ABL1,ACBD5,ADARB1,AFF1,AFF2,AFF3,AGPAT5,AKAP11,ALG2,ALPK3,AMOT,AMOTL1,ANKRA2,ANXA7,APC,API5,ARFGEF1,ARID1A,ARID2,ARID5B,ARL4A,ASCC3,ATAD2B,ATF1,ATG2B,ATP10D,ATRX,ATXN1,ATXN1L,AZIN1,BACH2,BAIAP2,BCAS2,BCAS3,BCCIP,BCL11A,BCL9L,BCLAF1,BCOR,BEND3,BMPR2,BNC2,BRAP,BRD1,BRE,BRWD1,BTBD3,C5ORF51,C9ORF72,CALB1,CAMK4,CAMKK2,CBFA2T2,CBFB,CBX1,CBX7,CCND2,CCNDBP1,CCNE2,CCNJ,CCNJL,CCNK,CCNL1,CCNT2,CDC27,CD…
GO:CC	cell periphery	GO:0071944	1.71385e-42	ABCA1,ABCA3,ABCC4,ACVR1,ACVR2A,ACVR2B,ADCY1,ADCY6,ADCY9,ADIPOR2,ADRA2A,ADRB1,ADSS,AKAP10,AKAP11,AKAP5,AMOT,AMOTL1,ANK3,ANKS4B,ANO1,ANO5,ANTXR1,ANXA7,AP2B1,APLNR,AQP4,AQP9,ARC,ARF4,ARID2,ARL4A,ARRDC3,ARRDC4,ATP10A,ATP10D,ATP1B3,ATP2B2,ATP6V0A2,ATP6V1B2,ATP6V1C1,ATP7A,ATP8A1,ATP8B1,ATRN,ATXN10,BAIAP2,BCAS3,BDKRB2,BEST4,BMPR2,CACHD1,CACNA1C,CACNA2D2,CACNB2,CADM1,CALB1,CALD1,CATSPER2,CBLB,CD274,CD2AP…
GO:CC	plasma membrane	GO:0005886	2.00759e-41	ABCA1,ABCA3,ABCC4,ACVR1,ACVR2A,ACVR2B,ADCY1,ADCY6,ADCY9,ADIPOR2,ADRA2A,ADRB1,ADSS,AKAP10,AKAP11,AKAP5,AMOT,AMOTL1,ANK3,ANKS4B,ANO1,ANO5,ANTXR1,ANXA7,AP2B1,APLNR,AQP4,AQP9,ARC,ARF4,ARID2,ARL4A,ARRDC3,ARRDC4,ATP10A,ATP10D,ATP1B3,ATP2B2,ATP6V0A2,ATP6V1B2,ATP6V1C1,ATP7A,ATP8A1,ATP8B1,ATRN,ATXN10,BAIAP2,BDKRB2,BEST4,BMPR2,CACHD1,CACNA1C,CACNA2D2,CACNB2,CADM1,CALB1,CALD1,CATSPER2,CBLB,CD274,CD2AP,CD47,…
GO:CC	endomembrane system	GO:0012505	1.09227e-34	ABCA1,ABCA3,ABCC4,ADAMTS9,ADRB1,AGPAT5,ALG2,ANKS4B,ANXA7,AP1AR,AP1G1,AP2B1,ARC,ARF4,ARFGEF1,ARFGEF2,ARFIP1,ARFIP2,ARL8A,ARRDC3,ARRDC4,ATL2,ATP10A,ATP10D,ATP6V0A2,ATP7A,ATP8A1,ATP8B1,AVL9,B3GALNT2,B3GAT1,B3GNT5,B4GALT4,BACE1,BET1L,BRAP,C9ORF72,CALCR,CAST,CDS1,CENPF,CERS6,CHMP2B,CHMP7,CHST6,CLCN5,CLRN1,CLTC,COL4A3BP,CPE,CREB3L2,CSGALNACT1,CUL3,CUX1,CYP46A1,DGKQ,DHCR24,DNAJB2,DOLPP1,DPY19L1,DPY19L3,…
GO:CC	integral component of membrane	GO:0016021	5.37043e-31	ABCA1,ABCA3,ABCA8,ABCC10,ABCC4,ABCD3,ACBD5,ACVR1,ACVR2A,ACVR2B,ADAM11,ADAM9,ADCY1,ADCY6,ADCY9,ADIPOR2,ADRA2A,ADRB1,AGPAT5,AKAP11,ANKRD22,ANO1,ANO3,ANO5,ANTXR1,APLNR,APOLD1,AQP4,AQP9,ARHGAP1,ARHGAP26,ARL10,ARMC5,ASB3,ASPHD2,ATL2,ATP10A,ATP10D,ATP1B3,ATP2B2,ATP2C1,ATP6V0A2,ATP7A,ATP8A1,ATP8B1,ATRN,ATRNL1,B3GALNT2,B3GAT1,B3GNT5,B4GALT1,B4GALT5,B4GALT6,BACE1,BDKRB2,BEST4,BET1L,BMPR2,BNIP3L,BVES,C17OR…
GO:CC	intrinsic component of membrane	GO:0031224	5.89838e-31	ABCA1,ABCA3,ABCA8,ABCC10,ABCC4,ABCD3,ACBD5,ACVR1,ACVR2A,ACVR2B,ADAM11,ADAM9,ADCY1,ADCY6,ADCY9,ADIPOR2,ADRA2A,ADRB1,AGPAT5,AKAP11,ANKRD22,ANO1,ANO3,ANO5,ANTXR1,APLNR,APOLD1,AQP4,AQP9,ARHGAP1,ARHGAP26,ARL10,ARMC5,ASB3,ASPHD2,ATL2,ATP10A,ATP10D,ATP1B3,ATP2B2,ATP2C1,ATP6V0A2,ATP7A,ATP8A1,ATP8B1,ATRN,ATRNL1,B3GALNT2,B3GAT1,B3GNT5,B4GALT1,B4GALT5,B4GALT6,BACE1,BDKRB2,BEST4,BET1L,BMPR2,BNIP3L,BVES,C17OR…
GO:CC	protein-containing complex	GO:0032991	8.98754e-27	ABL1,ACVR1,ACVR2A,ACVR2B,ADRA2A,AFF1,AFF3,AKAP10,AMOT,AMOTL1,ANKRA2,AP1G1,AP2B1,AP4E1,APC,ARFGEF1,ARID1A,ASB4,ASCC3,ATF1,ATG12,ATG14,ATG5,ATP1B3,ATP5F1,ATP6V0A2,ATP6V1B2,ATP6V1C1,ATP6V1C2,BCAS2,BCCIP,BCL9L,BCOR,BEST4,BMPR2,BRAP,BRD1,BRE,C1QTNF7,C9ORF72,CACHD1,CACNA1C,CACNA2D2,CACNB2,CALM1,CATSPER2,CBFB,CBX7,CCM2,CCND2,CCNE2,CCNJ,CCNJL,CCNK,CCNT2,CCP110,CD2AP,CDC27,CDC40,CDH11,CDK1,CDK12,CDK19,CEL…
GO:CC	nuclear part	GO:0044428	1.3815e-25	ABL1,ACBD5,ADARB1,AFF1,AFF2,AFF3,AGPAT5,AKAP11,AMOT,AMOTL1,ANXA7,ARFGEF1,ARID1A,ARID2,ARL4A,ASCC3,ATAD2B,ATF1,ATG2B,ATP10D,ATRX,ATXN1L,BAIAP2,BCAS2,BCAS3,BCCIP,BCL11A,BCL9L,BCLAF1,BCOR,BEND3,BMPR2,BNC2,BRAP,BRD1,BRE,BRWD1,C5ORF51,CAMK4,CBFB,CBX1,CBX7,CCNDBP1,CCNK,CCNT2,CDC27,CDC40,CDC7,CDK12,CDK19,CENPF,CFL2,CHD5,CHMP7,CLOCK,COL4A3BP,COPS7B,CPNE3,CREB1,CREB3L2,CRKL,CSNK1A1,CTSB,CUL4B,DBF4,DCAF17,…
GO:CC	nucleoplasm	GO:0005654	5.338e-24	ABL1,ACBD5,ADARB1,AFF1,AFF2,AFF3,ARFGEF1,ARID2,ARL4A,ASCC3,ATAD2B,ATF1,ATG2B,ATP10D,ATRX,ATXN1L,BAIAP2,BCAS2,BCCIP,BCL11A,BCLAF1,BEND3,BMPR2,BNC2,BRD1,C5ORF51,CAMK4,CBX7,CCNDBP1,CCNK,CCNT2,CDC27,CDC40,CDC7,CDK12,CDK19,CENPF,CHD5,CLOCK,COL4A3BP,CREB1,CREB3L2,CRKL,CSNK1A1,CUL4B,DBF4,DCAF17,DCDC2,DDX46,DGKQ,DNAJC9,DSCC1,ELAVL1,ELK4,ELL,ELL2,ESRP2,ETV5,EYA1,EZH1,FAM114A1,FAM131B,FANCF,FBXO32,FKBP5,FM…
GO:CC	cytosol	GO:0005829	2.69338e-23	ABL1,ADARB1,ADSS,AFAP1L2,AFF3,AKAP10,AKAP11,ALG2,ANKRA2,ANXA7,AP1AR,AP1G1,ARF4,ARFGEF1,ARFGEF2,ARFIP1,ARL4A,ASCC3,ATP6V1B2,ATXN10,BAIAP2,BCCIP,BET1L,BRAP,BRE,BRWD1,BTBD3,C5ORF51,CALB1,CBX7,CCDC43,CDC37L1,CDK1,CDK14,CDK19,CEP170,CHD5,CHMP2B,CHMP7,CLOCK,CNOT6L,COL4A3BP,CPNE3,CRKL,CRMP1,CTIF,CUL4B,CYLD,DCAF17,DCDC2,DCUN1D1,DCX,DENND1B,DGKD,DGKE,DGKQ,DIXDC1,DNAJA2,DNAJB2,DNAJC9,DOCK5,DPYSL2,DPYSL5,DU…
GO:CC	bounding membrane of organelle	GO:0098588	4.64875e-23	ABCA3,ABCC4,ABCD3,ANXA7,AP1G1,AP2B1,ARC,ARFGEF1,ARFGEF2,ARFIP1,ARFIP2,ARL8A,ATG14,ATP6V0A2,ATP6V1C1,ATP6V1C2,B3GALNT2,B3GAT1,B3GNT5,BET1L,CHMP2B,CHMP7,CHST6,CLTC,CPE,CSGALNACT1,CUL3,CUX1,CYB561,EPN2,FOXO3,FURIN,FUT4,FUT9,GABARAPL1,GALNT1,GALNT2,GALNT3,GALNT6,GALNT7,GOSR2,GPAM,HMGCR,HS2ST1,KLHL12,KMO,LAMP3,LMAN1,MAN1A2,MAN1C1,MCTP2,MFNG,MGAT2,MTX3,NAPB,NAPG,NECAP1,NTRK2,PEX11A,PEX13,PEX26,PEX5L,PI…
GO:CC	vesicle	GO:0031982	8.29947e-23	ABCA1,ABCA3,ABCC4,ADRB1,AMOT,AMOTL1,ANO5,ANXA7,AP1AR,AP1G1,AP2B1,ARC,ARFGEF2,ARL8A,ARRDC3,ARRDC4,ATG14,ATP6V0A2,ATP7A,AVL9,BACE1,BET1L,C9ORF72,CALB1,CALCR,CD47,CHMP2B,CHMP7,CLCN5,CLIP1,CLRN1,CLTC,CPE,DGKQ,DICER1,DNM3,EGF,EPN2,EZR,FAM109A,FAM91A1,FCHSD1,FNDC3A,FURIN,FYCO1,GCH1,GOSR2,GPRC5B,GRIN2A,HIP1,HTT,IGF2R,IMPAD1,ITSN1,IYD,KIF1B,KLHL12,LAMP3,LDLRAP1,LMAN1,LPAR1,LRP2,LRP6,MAP6,MCTP2,MGRN1,MIB1…
GO:CC	neuron part	GO:0097458	3.79159e-22	ADCY1,AKAP5,ANK3,ARC,ARF4,ARL8A,ATP2B2,ATXN10,BAIAP2,BMPR2,C9ORF72,CACNB2,CALB1,CALCR,CAMK2A,CAMK2N1,CLCN5,CLRN1,CLTC,CNGB3,CNKSR2,CNNM1,CPEB1,CPLX2,CYP46A1,DAGLA,DCDC2,DCX,DGKQ,DLG5,DNM3,DPYSL2,DPYSL5,DRAM2,DSCAM,ELOVL5,EPHA5,EPHA7,ERBB4,ERC2,ERMN,FAM126A,FEZ1,FKBP15,FMR1,FXR1,FZD3,GABRA4,GABRB2,GHR,GNAZ,GRIA2,GRIA3,GRIK3,GRIN2A,GRIN3A,HIP1,HNRNPU,HTR1F,HTT,IQGAP1,ITSN1,KCNA4,KCNC4,KCNN3,KIF13B,…
GO:CC	cytoplasmic vesicle	GO:0031410	5.26781e-22	ABCA1,ABCA3,ABCC4,ADRB1,AMOT,AMOTL1,ANXA7,AP1AR,AP1G1,AP2B1,ARC,ARFGEF2,ARL8A,ARRDC3,ARRDC4,ATG14,ATP6V0A2,ATP7A,AVL9,BACE1,BET1L,C9ORF72,CALCR,CHMP2B,CHMP7,CLCN5,CLIP1,CLRN1,CLTC,CPE,DGKQ,DNM3,EPN2,EZR,FAM109A,FAM91A1,FCHSD1,FNDC3A,FURIN,FYCO1,GCH1,GOSR2,GRIN2A,HIP1,HTT,IGF2R,IMPAD1,ITSN1,IYD,KIF1B,KLHL12,LAMP3,LDLRAP1,LMAN1,LPAR1,LRP2,LRP6,MAP6,MCTP2,MGRN1,MIB1,MYO5A,MYO6,NBR1,NECAP1,NRP1,NTRK2…
GO:CC	membrane-enclosed lumen	GO:0031974	7.65466e-22	ABCD3,ABL1,ACBD5,ADARB1,AFF1,AFF2,AFF3,AK2,AK3,AKAP11,ARFGEF1,ARID1A,ARID2,ARL4A,ASCC3,ATAD2B,ATF1,ATG2B,ATP10D,ATRX,ATXN1L,BAIAP2,BCAS2,BCAS3,BCCIP,BCL11A,BCLAF1,BEND3,BMPR2,BNC2,BRD1,BRWD1,C5ORF51,CAMK4,CBX1,CBX7,CCNDBP1,CCNK,CCNT2,CDC27,CDC40,CDC7,CDK1,CDK12,CDK19,CENPF,CFL2,CHD5,CLOCK,COL4A3BP,CPNE3,CREB1,CREB3L2,CRKL,CSNK1A1,CTSB,CUL4B,DBF4,DCAF17,DCDC2,DDX46,DGKQ,DNAJC15,DNAJC9,DSCC1,E2F5,E…
GO:CC	intracellular organelle lumen	GO:0070013	7.65466e-22	ABCD3,ABL1,ACBD5,ADARB1,AFF1,AFF2,AFF3,AK2,AK3,AKAP11,ARFGEF1,ARID1A,ARID2,ARL4A,ASCC3,ATAD2B,ATF1,ATG2B,ATP10D,ATRX,ATXN1L,BAIAP2,BCAS2,BCAS3,BCCIP,BCL11A,BCLAF1,BEND3,BMPR2,BNC2,BRD1,BRWD1,C5ORF51,CAMK4,CBX1,CBX7,CCNDBP1,CCNK,CCNT2,CDC27,CDC40,CDC7,CDK1,CDK12,CDK19,CENPF,CFL2,CHD5,CLOCK,COL4A3BP,CPNE3,CREB1,CREB3L2,CRKL,CSNK1A1,CTSB,CUL4B,DBF4,DCAF17,DCDC2,DDX46,DGKQ,DNAJC15,DNAJC9,DSCC1,E2F5,E…
GO:CC	organelle lumen	GO:0043233	7.65466e-22	ABCD3,ABL1,ACBD5,ADARB1,AFF1,AFF2,AFF3,AK2,AK3,AKAP11,ARFGEF1,ARID1A,ARID2,ARL4A,ASCC3,ATAD2B,ATF1,ATG2B,ATP10D,ATRX,ATXN1L,BAIAP2,BCAS2,BCAS3,BCCIP,BCL11A,BCLAF1,BEND3,BMPR2,BNC2,BRD1,BRWD1,C5ORF51,CAMK4,CBX1,CBX7,CCNDBP1,CCNK,CCNT2,CDC27,CDC40,CDC7,CDK1,CDK12,CDK19,CENPF,CFL2,CHD5,CLOCK,COL4A3BP,CPNE3,CREB1,CREB3L2,CRKL,CSNK1A1,CTSB,CUL4B,DBF4,DCAF17,DCDC2,DDX46,DGKQ,DNAJC15,DNAJC9,DSCC1,E2F5,E…
GO:CC	intracellular vesicle	GO:0097708	7.69812e-22	ABCA1,ABCA3,ABCC4,ADRB1,AMOT,AMOTL1,ANXA7,AP1AR,AP1G1,AP2B1,ARC,ARFGEF2,ARL8A,ARRDC3,ARRDC4,ATG14,ATP6V0A2,ATP7A,AVL9,BACE1,BET1L,C9ORF72,CALCR,CHMP2B,CHMP7,CLCN5,CLIP1,CLRN1,CLTC,CPE,DGKQ,DNM3,EPN2,EZR,FAM109A,FAM91A1,FCHSD1,FNDC3A,FURIN,FYCO1,GCH1,GOSR2,GRIN2A,HIP1,HTT,IGF2R,IMPAD1,ITSN1,IYD,KIF1B,KLHL12,LAMP3,LDLRAP1,LMAN1,LPAR1,LRP2,LRP6,MAP6,MCTP2,MGRN1,MIB1,MYO5A,MYO6,NBR1,NECAP1,NRP1,NTRK2…
GO:CC	nuclear lumen	GO:0031981	1.06628e-21	ABL1,ACBD5,ADARB1,AFF1,AFF2,AFF3,AKAP11,ARFGEF1,ARID1A,ARID2,ARL4A,ASCC3,ATAD2B,ATF1,ATG2B,ATP10D,ATRX,ATXN1L,BAIAP2,BCAS2,BCAS3,BCCIP,BCL11A,BCLAF1,BEND3,BMPR2,BNC2,BRD1,BRWD1,C5ORF51,CAMK4,CBX1,CBX7,CCNDBP1,CCNK,CCNT2,CDC27,CDC40,CDC7,CDK12,CDK19,CENPF,CFL2,CHD5,CLOCK,COL4A3BP,CPNE3,CREB1,CREB3L2,CRKL,CSNK1A1,CTSB,CUL4B,DBF4,DCAF17,DCDC2,DDX46,DGKQ,DNAJC9,DSCC1,E2F5,E2F8,ELAVL1,ELK4,ELL,ELL2,ER…
GO:CC	organelle membrane	GO:0031090	1.10823e-19	ABCA3,ABCC4,ABCD3,AGPAT5,ANKS4B,ANXA7,AP1G1,AP2B1,ARC,ARFGEF1,ARFGEF2,ARFIP1,ARFIP2,ARL8A,ATG14,ATP5F1,ATP6V0A2,ATP6V1C1,ATP6V1C2,B3GALNT2,B3GAT1,B3GNT5,BET1L,BRAP,CALB1,CDS1,CHMP2B,CHMP7,CHST6,CLIP1,CLTC,CPE,CSGALNACT1,CUL3,CUX1,CYB561,CYP46A1,DGKQ,DNAJB2,DNAJC15,DOLPP1,DPY19L1,DPY19L3,DPY19L4,EIF5A2,ELOVL4,ELOVL5,EPN2,ERAP1,ERP44,FMN1,FNDC3A,FOXO3,FURIN,FUT4,FUT9,GABARAPL1,GALNT1,GALNT2,GALNT3,…
GO:CC	Golgi apparatus	GO:0005794	1.71261e-19	ABCA1,AP1AR,AP1G1,ARF4,ARFGEF1,ARFGEF2,ARFIP1,ARFIP2,ATP7A,ATP8A1,ATP8B1,B3GALNT2,B3GAT1,B3GNT5,B4GALT4,BACE1,BET1L,CHST6,CLCN5,CLTC,COL4A3BP,CPE,CSGALNACT1,CUL3,CUX1,DRAM2,FAM109A,FAM114A1,FAM91A1,FEZ1,FNDC3A,FURIN,FUT4,FUT9,FYCO1,GALNT1,GALNT2,GALNT3,GALNT6,GALNT7,GCC2,GLCE,GOLGA1,GOSR2,HIP1,HOOK3,HS2ST1,HTT,IGF2R,IL17RD,IMPAD1,KIAA0430,KLHL12,KLHL20,LMAN1,LRP2,LRP6,MACF1,MAN1A2,MAN1C1,MAP6,MFN…
GO:CC	plasma membrane part	GO:0044459	7.0393e-17	ABCA1,ABCC4,ACVR1,ACVR2A,ACVR2B,ADCY1,ADCY6,ADCY9,ADIPOR2,ADRA2A,ADRB1,AKAP5,AMOT,AMOTL1,ANK3,ANTXR1,AP2B1,AQP4,AQP9,ARC,ARF4,ATP1B3,ATP2B2,ATP6V1B2,ATP7A,BMPR2,CACHD1,CACNA1C,CACNA2D2,CACNB2,CALB1,CATSPER2,CD274,CD47,CDH11,CDON,CLCN5,CLTC,CNTFR,COL25A1,CRKL,CXCL12,CYLD,DAGLA,DMD,DNM3,DPP10,DRAM2,DSCAM,DSTYK,EPHA5,EPHA7,ERBB4,ERRFI1,EZR,FAP,FLVCR1,FLVCR2,FRK,FZD3,GABRA4,GABRB2,GALR1,GFRA1,GJA1,GN…
GO:CC	endosome	GO:0005768	5.7128e-16	ABCA1,ADRB1,AP1AR,AP1G1,ARC,ARFGEF2,ARL8A,ARRDC3,ARRDC4,ATP7A,AVL9,BACE1,BET1L,C9ORF72,CHMP2B,CHMP7,CLCN5,CLTC,DGKQ,EZR,FAM109A,FCHSD1,FYCO1,GOSR2,HTT,IGF2R,LAMP3,LDLRAP1,LPAR1,LRP2,LRP6,MGRN1,MYO5A,NBR1,NRP1,NTRK2,OCIAD1,PI4K2B,PICALM,PIKFYVE,RAB11FIP4,RAB14,RAB22A,RAB23,RAB31,RAB32,RAB3B,RAB4A,RAB8A,RAB8B,RAP2B,RAP2C,RAPGEF2,RHOB,RRAGD,SCAMP1,SLC11A2,SLC30A4,SLC48A1,SNX10,SNX16,SNX27,SNX3,SNX6,…
GO:CC	synapse	GO:0045202	1.1978e-14	ADCY1,ADRB1,AKAP5,AP2B1,ARC,ARF4,ARL8A,ATP2B2,BAIAP2,BMPR2,CACNB2,CALB1,CAMK2N1,CDH11,CLCN5,CLTC,CNKSR2,CPEB1,CPLX2,CRKL,CYP46A1,DAGLA,DGKE,DGKQ,DLG5,DLGAP1,DMD,DNM3,DSCAM,ELAVL1,EPHA7,ERBB4,ERC2,FCHSD1,FXR1,FZD3,GABRA4,GABRB2,GHR,GRIA2,GRIA3,GRIK3,GRIN2A,GRIN3A,HIP1,HTT,ITSN1,KCNA4,KCNC4,LRFN2,LRP4,LRRTM2,LRRTM3,MAGI1,MAPK14,MCTP2,MYO5A,NAPB,NCS1,NDE1,NEDD4,NF1,NGFR,NLGN4X,NRP1,NRP2,NTRK2,OPHN1,…
GO:CC	whole membrane	GO:0098805	1.93509e-13	ABCA1,ABCA3,ABCC4,ABCD3,ANXA7,AP1G1,AP2B1,ARC,ARL8A,ATG12,ATG14,ATG5,ATP6V0A2,ATP6V1C1,ATP6V1C2,BMPR2,CBLB,CHMP2B,CHMP7,CLTC,CPE,CYB561,EPN2,EZR,FOXO3,FURIN,GABARAPL1,GOSR2,GPAM,HMGCR,KLHL12,KMO,LAMP3,LRP6,MCTP2,MTX3,NAPB,NAPG,NECAP1,NTRK2,PAG1,PEX11A,PEX13,PEX26,PEX5L,PICALM,PIKFYVE,PTPRN2,RAB11FIP4,RAB14,RAB23,RAB32,RAB3B,RAB8A,RAB8B,RAP2B,RAP2C,RHOB,RRAGD,SAR1A,SAR1B,SBF2,SCAMP1,SEC23A,SEC24B,…
GO:CC	plasma membrane bounded cell projection	GO:0120025	2.06285e-13	ABI2,ADCY6,AHI1,AKAP5,AMOT,AMOTL1,ANK3,ANKS4B,ANTXR1,ARC,ARF4,ARL8A,ATG14,ATG5,ATP6V1B2,ATXN10,BAIAP2,C9ORF72,CALB1,CALCR,CAMK2A,CD2AP,CENPF,CEP170,CLIP1,CLRN1,CNGB3,CNNM1,CPEB1,CPLX2,CSNK1A1,CUL3,CYLD,CYP46A1,DAGLA,DCDC2,DCX,DLG5,DNAI1,DNM3,DPYSL2,DPYSL5,DSCAM,ELOVL5,EPHA5,EPHA7,ERMN,EZR,FAM126A,FAM179B,FAP,FEZ1,FKBP15,FMR1,FXR1,FZD3,GABRA4,GABRB2,GHR,GNAZ,GRIN2A,GRIN3A,HNRNPU,HTR1F,HTT,IQGAP1,I…
GO:CC	cell projection	GO:0042995	9.53964e-13	ABI2,ADCY6,AHI1,AKAP5,AMOT,AMOTL1,ANK3,ANKS4B,ANTXR1,ARC,ARF4,ARL8A,ATG14,ATG5,ATP6V1B2,ATXN10,BAIAP2,C9ORF72,CALB1,CALCR,CAMK2A,CD2AP,CENPF,CEP170,CLIP1,CLRN1,CNGB3,CNNM1,CPEB1,CPLX2,CSNK1A1,CUL3,CYLD,CYP46A1,DAGLA,DCDC2,DCX,DLG5,DNAI1,DNM3,DPYSL2,DPYSL5,DSCAM,ELOVL5,EPHA5,EPHA7,ERMN,EZR,FAM126A,FAM179B,FAP,FEZ1,FKBP15,FMR1,FXR1,FZD3,GABRA4,GABRB2,GHR,GNAZ,GRIN2A,GRIN3A,HNRNPU,HTR1F,HTT,IQGAP1,I…
GO:CC	neuron projection	GO:0043005	1.97671e-12	AKAP5,ANK3,ARC,ARF4,ARL8A,ATXN10,BAIAP2,C9ORF72,CALB1,CALCR,CAMK2A,CLRN1,CNGB3,CNNM1,CPEB1,CPLX2,CYP46A1,DAGLA,DCDC2,DCX,DNM3,DPYSL2,DPYSL5,DSCAM,ELOVL5,EPHA5,EPHA7,ERMN,FAM126A,FEZ1,FKBP15,FMR1,FXR1,FZD3,GABRA4,GABRB2,GHR,GNAZ,GRIN2A,GRIN3A,HNRNPU,HTR1F,HTT,IQGAP1,KCNA4,KCNC4,KCNN3,KIF13B,KIF1B,KIF3A,KLHL17,LCA5,LOXHD1,LRP2,MAGI2,MAP3K12,MAP6,MBP,MYO5A,NAV1,NEDD4,NF1,NFIB,NGFR,NIN,NRP1,NRP2,NTRK…
GO:CC	cytoplasmic vesicle part	GO:0044433	4.09217e-12	ABCA3,ABCC4,ANXA7,AP1G1,AP2B1,ARC,ARL8A,CHMP2B,CHMP7,CLIP1,CLTC,CPE,EPN2,GOSR2,HTT,IYD,KLHL12,LAMP3,MCTP2,NECAP1,NTRK2,PICALM,PIKFYVE,PTPRN2,RAB11FIP4,RAB14,RAB23,RAB32,RAB3B,RAB8A,RAP2B,RAP2C,RHOB,RRAGD,SAR1A,SAR1B,SCAMP1,SEC23A,SEC24B,SLC11A2,SLC17A6,SLC48A1,SNAPIN,SNX10,SNX16,SNX18,SNX3,SNX33,SNX8,STAM,STX6,SYNGR3,SYPL1,SYT9,TMED10,TMEM55A,TPCN1,UNC13B,VOPP1,VPS37B,VPS39,VPS4B,VPS53,VTI1B,ZDHH…
GO:CC	synapse part	GO:0044456	2.40511e-11	ADCY1,AKAP5,AP2B1,ARC,ARF4,ATP2B2,BMPR2,CACNB2,CALB1,CAMK2N1,CLCN5,CLTC,CNKSR2,CPLX2,CRKL,CYP46A1,DAGLA,DGKQ,DLG5,DMD,DNM3,ELAVL1,ERBB4,ERC2,FXR1,FZD3,GABRA4,GABRB2,GHR,GRIA2,GRIA3,GRIK3,GRIN2A,GRIN3A,HIP1,HTT,ITSN1,KCNA4,KCNC4,LRFN2,LRRTM2,LRRTM3,MAGI1,MCTP2,MYO5A,NCS1,NEDD4,NF1,NGFR,NLGN4X,NRP1,NRP2,NTRK2,OPHN1,PCDH15,PCLO,PDZD11,PFN2,PICALM,PPP1R9A,PTPRN2,PURA,RAB3B,RAB4A,RAB8A,RAB8B,RIMS1,RIM…
GO:CC	Golgi apparatus part	GO:0044431	2.72029e-11	AP1G1,ARFGEF1,ARFGEF2,ARFIP1,ARFIP2,ATP7A,ATP8A1,B3GALNT2,B3GAT1,B3GNT5,BACE1,BET1L,CHST6,CLTC,CSGALNACT1,CUL3,CUX1,FAM109A,FAM91A1,FURIN,FUT4,FUT9,GALNT1,GALNT2,GALNT3,GALNT6,GALNT7,GCC2,HOOK3,HS2ST1,IGF2R,KLHL12,KLHL20,LMAN1,MAN1A2,MAN1C1,MAP6,MFNG,MGAT2,NSF,PI4K2B,QSOX2,RAB14,RAB2A,RAB31,RAB32,RAB33B,SAMD8,SAR1A,SCAMP1,SEC23A,SEC24B,SGMS2,SH3GLB1,SLC35A1,SLC35A5,SLC35B3,SLC35B4,STEAP2,STX6,SUR…
GO:CC	axon	GO:0030424	8.70474e-11	ANK3,ARL8A,C9ORF72,CALB1,CALCR,CPLX2,DAGLA,DNM3,DPYSL2,DSCAM,ERMN,FEZ1,FKBP15,FMR1,FXR1,FZD3,GHR,HTT,KCNA4,KCNC4,KIF13B,KIF1B,KIF3A,LRP2,MAP3K12,MAP6,MBP,NAV1,NF1,NFIB,NGFR,NIN,NRP1,NRP2,NTRK2,OPHN1,PAFAH1B1,PNN,PPP3CB,PRKAA1,PRKAA2,PTPRK,SCN2A,SCN3A,SCN8A,SCN9A,SEMA3A,SLC1A2,SLC38A1,SLC5A7,SNAPIN,SPAST,SYT11,SYT13,TMEM57,UHMK1,UNC13B,UNC5C,UNC80
GO:CC	Golgi membrane	GO:0000139	4.04416e-10	ARFGEF1,ARFGEF2,ARFIP1,ARFIP2,B3GALNT2,B3GAT1,B3GNT5,BET1L,CHST6,CSGALNACT1,CUL3,CUX1,FURIN,FUT4,FUT9,GALNT1,GALNT2,GALNT3,GALNT6,GALNT7,HS2ST1,KLHL12,LMAN1,MAN1A2,MAN1C1,MFNG,MGAT2,QSOX2,RAB14,RAB2A,RAB31,RAB33B,SAMD8,SAR1A,SCAMP1,SEC23A,SEC24B,SGMS2,SH3GLB1,SLC35A1,SLC35A5,SLC35B3,SLC35B4,STEAP2,STX6,SURF4,TMED10,TMEM87A,TRIM23,VAPA,ZDHHC17,ZDHHC20,ZDHHC9
GO:CC	non-membrane-bounded organelle	GO:0043228	5.99611e-10	ABL1,ADARB1,ADCY6,AHI1,AKAP11,ALG2,AMOT,APC,ARC,ARFGEF1,ARFGEF2,ARHGAP26,ARID1A,ARL4A,ARL8A,ATG14,ATG5,ATRX,ATXN1L,BAIAP2,BCAS2,BCAS3,BCCIP,BEND3,BRWD1,C9ORF72,CALD1,CAMK4,CAMSAP1,CATSPER2,CBX1,CBX7,CCDC141,CCDC88A,CCP110,CD2AP,CDC27,CDC42BPA,CDC42BPB,CDC7,CDK1,CDK12,CENPF,CEP112,CEP170,CEP350,CFDP1,CFL2,CHL1,CHMP7,CLIP1,CLMP,CLOCK,CLRN1,CLTC,CPNE3,CREB1,CRMP1,CSNK1A1,CTSB,CTTNBP2NL,CUL3,CYLD,DCD…
GO:CC	intracellular non-membrane-bounded organelle	GO:0043232	5.99611e-10	ABL1,ADARB1,ADCY6,AHI1,AKAP11,ALG2,AMOT,APC,ARC,ARFGEF1,ARFGEF2,ARHGAP26,ARID1A,ARL4A,ARL8A,ATG14,ATG5,ATRX,ATXN1L,BAIAP2,BCAS2,BCAS3,BCCIP,BEND3,BRWD1,C9ORF72,CALD1,CAMK4,CAMSAP1,CATSPER2,CBX1,CBX7,CCDC141,CCDC88A,CCP110,CD2AP,CDC27,CDC42BPA,CDC42BPB,CDC7,CDK1,CDK12,CENPF,CEP112,CEP170,CEP350,CFDP1,CFL2,CHL1,CHMP7,CLIP1,CLMP,CLOCK,CLRN1,CLTC,CPNE3,CREB1,CRMP1,CSNK1A1,CTSB,CTTNBP2NL,CUL3,CYLD,DCD…
GO:CC	cytoskeleton	GO:0005856	1.63134e-09	ABL1,ADCY6,AHI1,ALG2,AMOT,APC,ARC,ARFGEF2,ARHGAP26,ARL8A,ATG14,ATG5,BAIAP2,BCAS2,BCAS3,BCCIP,CALD1,CAMSAP1,CBX1,CCDC141,CCDC88A,CCP110,CD2AP,CDC27,CDC42BPA,CDC42BPB,CDC7,CDK1,CENPF,CEP112,CEP170,CEP350,CFL2,CLIP1,CLMP,CLRN1,CLTC,CRMP1,CSNK1A1,CTTNBP2NL,CUL3,CYLD,DCDC2,DCTN4,DCTN6,DCX,DGKQ,DLG5,DMD,DNAI1,DYNC1LI1,DYNC1LI2,DYRK2,EML1,EML4,EPB41,EPB41L4B,EZR,FAM179B,FBLIM1,FEZ1,FKBP15,FMN1,FRMD6,GAS…
GO:CC	transferase complex	GO:1990234	1.72287e-08	ACVR1,ACVR2A,ACVR2B,ASB4,ATG12,ATG14,ATG5,BCCIP,BCOR,BRAP,BRD1,BRE,C9ORF72,CBX7,CCND2,CCNE2,CCNJ,CCNJL,CCNK,CCNT2,CDC27,CDK1,CDK12,CUL3,CUL4B,CUL5,DCAF10,DCAF17,DCAF5,DCUN1D1,DCUN1D3,DCUN1D4,ENC1,EZH1,FAM105B,FBXL17,FBXL2,FBXO32,FBXO8,GTF2H5,HCFC2,KAT2B,KAT7,KBTBD8,KDM5A,KIAA1429,KLHL12,KLHL13,KLHL15,KLHL20,MAT2A,MGA,MYO6,N6AMT1,NAA25,NAA30,NEDD4,NUS1,PAAF1,PCGF3,PDSS1,PHC1,PHC3,PHF20,POLE3,POLR1…
GO:CC	vesicle membrane	GO:0012506	1.99459e-08	ABCA3,ABCC4,ANXA7,AP1G1,AP2B1,CALB1,CLIP1,CLTC,CPE,DGKQ,EPN2,FNDC3A,GOSR2,HTT,IYD,KLHL12,MCTP2,NECAP1,PICALM,PIKFYVE,PTPRN2,RAB32,RAB3B,SAR1A,SAR1B,SCAMP1,SEC23A,SEC24B,SLC17A6,SNAPIN,SNX18,SNX33,STX6,SYNGR3,SYPL1,SYT9,TMED10,TMEM55A,UNC13B,VOPP1,VTI1B,ZNRF2
GO:CC	endocytic vesicle	GO:0030139	5.06841e-08	ABCA1,AMOT,AP2B1,ATG14,CLTC,EPN2,IGF2R,ITSN1,LPAR1,LRP2,MYO6,PICALM,RAB11FIP4,RAB14,RAB22A,RAB31,RAB32,RAB8A,RAB8B,RALA,RAPGEF2,SH3KBP1,SNX3,STX6,STX7,SYT11,TMEM55A,UNC13B,VPS26B
GO:CC	integral component of plasma membrane	GO:0005887	6.40253e-08	ABCA1,ACVR1,ACVR2A,ACVR2B,ADCY1,ADCY6,ADCY9,ADRA2A,ADRB1,AQP9,ATP1B3,BMPR2,CD47,CDON,CLCN5,CNTFR,COL25A1,DAGLA,DPP10,DSCAM,EPHA5,EPHA7,ERBB4,FLVCR1,FLVCR2,GABRA4,GABRB2,GALR1,GPA33,GPR65,GRIA2,GRIA3,GRIK3,GRIN2A,GRIN3A,HTR1F,ITGA2,ITGA4,ITGA6,ITGB8,IYD,JAG2,KCNA4,KCNC4,KCNE4,KCNH1,KCNIP4,KCNJ2,KCNK2,KCNV1,LPAR1,LRFN2,LRRC8B,LRRTM2,LRRTM3,MOSPD2,NLGN4X,NRP1,NRP2,NTRK2,OPN3,PCDH10,PCDH15,PELO,PKD2,…
GO:CC	presynapse	GO:0098793	7.08947e-08	CACNB2,CALB1,CLCN5,CLTC,CPLX2,CYP46A1,DGKQ,DNM3,ERBB4,ERC2,FXR1,FZD3,GRIK3,GRIN2A,HIP1,HTT,ITSN1,KCNC4,MAGI1,MCTP2,NF1,NLGN4X,NTRK2,OPHN1,PCDH15,PCLO,PDZD11,PFN2,PICALM,PTPRN2,RAB3B,RAB8A,RAB8B,RIMS1,RIMS2,RIMS3,SCAMP1,SLC17A6,SLC1A2,SLC6A9,SNAPIN,STX2,STX6,STX7,SYNGR3,SYPL1,SYT9,TPRG1L,UNC13B
GO:CC	intrinsic component of plasma membrane	GO:0031226	7.51174e-08	ABCA1,ACVR1,ACVR2A,ACVR2B,ADCY1,ADCY6,ADCY9,ADIPOR2,ADRA2A,ADRB1,AQP9,ATP1B3,BMPR2,CD47,CDON,CLCN5,CNTFR,COL25A1,DAGLA,DPP10,DSCAM,EPHA5,EPHA7,ERBB4,FLVCR1,FLVCR2,GABRA4,GABRB2,GALR1,GPA33,GPR65,GRIA2,GRIA3,GRIK3,GRIN2A,GRIN3A,HTR1F,ITGA2,ITGA4,ITGA6,ITGB8,IYD,JAG2,KCNA4,KCNC4,KCNE4,KCNH1,KCNIP4,KCNJ2,KCNK2,KCNV1,LPAR1,LRFN2,LRRC8B,LRRTM2,LRRTM3,MOSPD2,NLGN4X,NRP1,NRP2,NTRK2,OPN3,PCDH10,PCDH15,PE…
GO:CC	coated vesicle	GO:0030135	8.41907e-08	AP1G1,AP2B1,ATP7A,CLRN1,CLTC,EPN2,FAM109A,FURIN,GOSR2,HIP1,IGF2R,KLHL12,LMAN1,MYO6,NECAP1,PICALM,RAB8A,RAB8B,SAR1A,SAR1B,SEC23A,SEC23IP,SEC24B,SNX18,SNX3,STEAP2,TMED10,TMED5,VANGL2,VTI1B,YIPF5,YIPF6
GO:CC	microtubule cytoskeleton	GO:0015630	9.66599e-08	AHI1,APC,ARFGEF2,ARL8A,BCAS2,BCAS3,BCCIP,CAMSAP1,CBX1,CCDC141,CCDC88A,CCP110,CDC27,CDC7,CDK1,CENPF,CEP112,CEP170,CEP350,CLIP1,CLMP,CLRN1,CLTC,CRMP1,CSNK1A1,CUL3,CYLD,DCDC2,DCTN4,DCTN6,DLG5,DNAI1,DYNC1LI1,DYNC1LI2,EML1,EML4,EZR,FAM179B,FEZ1,GNAI2,HNRNPU,HOOK3,HTT,IQGAP1,KAT2B,KATNAL1,KIF13B,KIF16B,KIF1B,KIF21B,KIF3A,KIF6,KLHL12,LRPPRC,MACF1,MAD2L1,MAP6,MAP7D3,MAP9,MAPK14,MIB1,MICAL2,MICAL3,MID1,MY…
GO:CC	plasma membrane bounded cell projection part	GO:0120038	1.73331e-07	AHI1,AKAP5,ANK3,ANTXR1,ARC,ARF4,ARL8A,ATG14,ATG5,ATXN10,C9ORF72,CALB1,CENPF,CEP170,CNGB3,CNNM1,CPLX2,CSNK1A1,CYLD,CYP46A1,DAGLA,DCDC2,DCX,DLG5,DNAI1,DNM3,DPYSL2,DPYSL5,DSCAM,ELOVL5,ERMN,EZR,FAM179B,FAP,FKBP15,FMR1,FXR1,FZD3,GABRA4,GNAZ,HNRNPU,HTR1F,HTT,KCNA4,KCNC4,KIF1B,KIF3A,KLHL17,LCA5,LRP2,MACF1,MAGI2,MAP3K12,MAP6,MBP,MYO5A,NAV1,NEDD4,NF1,NGFR,NIN,NTRK2,OPHN1,OPN3,PAFAH1B1,PCDH15,PKD2,PODXL,PP…
GO:CC	cell projection part	GO:0044463	1.73331e-07	AHI1,AKAP5,ANK3,ANTXR1,ARC,ARF4,ARL8A,ATG14,ATG5,ATXN10,C9ORF72,CALB1,CENPF,CEP170,CNGB3,CNNM1,CPLX2,CSNK1A1,CYLD,CYP46A1,DAGLA,DCDC2,DCX,DLG5,DNAI1,DNM3,DPYSL2,DPYSL5,DSCAM,ELOVL5,ERMN,EZR,FAM179B,FAP,FKBP15,FMR1,FXR1,FZD3,GABRA4,GNAZ,HNRNPU,HTR1F,HTT,KCNA4,KCNC4,KIF1B,KIF3A,KLHL17,LCA5,LRP2,MACF1,MAGI2,MAP3K12,MAP6,MBP,MYO5A,NAV1,NEDD4,NF1,NGFR,NIN,NTRK2,OPHN1,OPN3,PAFAH1B1,PCDH15,PKD2,PODXL,PP…
GO:CC	plasma membrane region	GO:0098590	3.26477e-07	ABCC4,ADCY1,AKAP5,AMOTL1,ANK3,ANTXR1,AQP4,ARC,ARF4,ATP2B2,ATP6V1B2,ATP7A,BMPR2,CALB1,CLTC,CRKL,DAGLA,DMD,DNM3,DRAM2,DSTYK,ERBB4,EZR,FAP,FZD3,GABRA4,GABRB2,GRIA2,GRIA3,GRIK3,GRIN2A,GRIN3A,HIP1,ITGA6,JAG1,KCNC4,LDLRAP1,LRFN2,LRP2,LRP6,LRRTM2,LRRTM3,MACF1,MTTP,NCS1,NRP1,NRP2,NTRK2,PARD6B,PDZD11,PICALM,PKD2,PODXL,PROM1,PROM2,PTEN,RAB11FIP4,RALA,RAPGEF2,RHOB,RIMS1,RIMS2,RIMS3,SLC1A2,SLC22A5,SLC26A7,SL…
GO:CC	cytoplasmic vesicle membrane	GO:0030659	3.90932e-07	ABCA3,ABCC4,ANXA7,AP1G1,AP2B1,CLIP1,CLTC,CPE,EPN2,GOSR2,HTT,IYD,KLHL12,MCTP2,NECAP1,PICALM,PTPRN2,RAB32,RAB3B,SAR1A,SAR1B,SCAMP1,SEC23A,SEC24B,SLC17A6,SNAPIN,SNX18,SNX33,STX6,SYNGR3,SYPL1,SYT9,TMED10,TMEM55A,UNC13B,VOPP1,VTI1B,ZNRF2
GO:CC	catalytic complex	GO:1902494	5.29656e-07	ACVR1,ACVR2A,ACVR2B,ARID1A,ASB4,ATG12,ATG14,ATG5,BCAS2,BCCIP,BCOR,BRAP,BRD1,BRE,C9ORF72,CBX7,CCND2,CCNE2,CCNJ,CCNJL,CCNK,CCNT2,CDC27,CDC40,CDK1,CDK12,CUL3,CUL4B,CUL5,DCAF10,DCAF17,DCAF5,DCUN1D1,DCUN1D3,DCUN1D4,DGCR8,DICER1,DNAI1,DNAJB2,DYNC1LI1,DYNC1LI2,ENC1,EZH1,F3,FAM105B,FBXL17,FBXL2,FBXO32,FBXO8,GLDC,GNAI2,GNAZ,GNG2,GTF2H5,HCFC2,HDAC9,HNRNPA3,HNRNPU,KAT2B,KAT7,KBTBD8,KDM5A,KIAA1429,KLHL12,KLH…
GO:CC	membrane protein complex	GO:0098796	8.95429e-07	ACVR1,ACVR2A,ACVR2B,AP1G1,AP2B1,AP4E1,ATG14,ATP1B3,ATP5F1,ATP6V0A2,ATP6V1B2,ATP6V1C1,ATP6V1C2,BEST4,CACHD1,CACNA1C,CACNA2D2,CACNB2,CATSPER2,CDH11,CHMP2B,CHMP7,CLTC,CNGA3,CNGB3,CNTFR,CPLX2,DNAJC15,DPP10,EPN2,GJA1,GNAI2,GNAZ,GNG2,GOSR2,GRIA2,GRIA3,GRIK3,GRIN2A,GRIN3A,HOOK3,IGF1,INSIG2,ITGA2,ITGA4,ITGA6,ITGB8,KCNA4,KCNC4,KCNE4,KCNIP4,KCNJ2,KCNK2,KCNV1,KLHL12,LRP6,LRRC8B,MTX3,NAPB,NAPG,NDUFA4,NECAP1,…
GO:CC	perinuclear region of cytoplasm	GO:0048471	9.55279e-07	ABCA1,ABL1,ALG2,ARFGEF1,ATP6V0A2,ATP7A,ATXN10,COL4A3BP,CTSB,DCUN1D3,EZR,FMR1,FXR1,GALNT1,GALNT2,GALNT3,GALNT6,HIF1AN,HTT,INHBA,LRPPRC,MAD2L1,MAP6,MYO6,NCS1,NEDD4,NTRK2,OSBPL7,PAFAH1B1,PICALM,PIKFYVE,PRKCE,PTPRM,RAB3B,RAPGEF2,SEC23A,SLC30A7,SLC8A3,SNAPIN,SPAST,STX6,STX7,TAOK1,TMEM192,TP53BP2,TWF1,VAPA,VPS53,VTI1B
GO:CC	cell junction	GO:0030054	1.1242e-06	AHI1,AMOT,AMOTL1,ANK3,ARC,ARHGAP26,ARL8A,BMPR2,CD2AP,CDH11,CLMP,COL13A1,CPNE3,DCHS1,DLG5,DMD,DSCAM,EPHA5,EZR,FBLIM1,FRMD4A,GJA1,GRIA2,GRIA3,GRIK3,GRIN2A,IQGAP1,ITGA2,ITGA6,JAG1,KLF11,LMLN,LPP,MAGI1,MAGI2,MAGI3,NCS1,NHS,NOV,NRP1,NTRK2,PARD6B,PARVA,PDLIM3,PDLIM5,PDZD11,PELO,PIKFYVE,PKD2,PTK7,PTPRK,PTPRM,RAP2B,RAP2C,RAPGEF2,SAMD4A,SCN4B,SH3KBP1,SLC7A2,SYNM,SYNPO2,TLN2,TP53BP2,TRPC4,TWF1,UBN1,VANGL2,…
GO:CC	Golgi-associated vesicle	GO:0005798	2.09808e-06	AP1G1,ATP7A,CLRN1,CLTC,FURIN,GOSR2,IGF2R,KLHL12,LMAN1,MAP6,RAB8A,RAB8B,SAR1A,SAR1B,SEC23A,SEC23IP,SEC24B,STEAP2,TMED10,TMED5,VANGL2,VTI1B,YIPF5,YIPF6,ZDHHC17
GO:CC	transport vesicle	GO:0030133	2.4445e-06	AP1AR,AP1G1,ATP7A,CLCN5,CLRN1,CLTC,FURIN,GOSR2,GRIN2A,IGF2R,KLHL12,MCTP2,PICALM,PTPRN2,RAB3B,RAB8A,RAB8B,SAR1A,SAR1B,SCAMP1,SEC23A,SEC24B,SLC17A6,SNAPIN,STEAP2,STX2,STX6,STX7,SYNGR3,SYPL1,SYT11,SYT13,SYT15,SYT9,TPRG1L,UNC13B,VTI1B
GO:CC	glutamatergic synapse	GO:0098978	3.74426e-06	ADCY1,AP2B1,ARC,ARF4,CALB1,CDH11,DGKE,DGKQ,ELAVL1,EPHA7,ERBB4,ERC2,FXR1,GRIK3,GRIN2A,GRIN3A,LRRTM3,MAGI1,MAPK14,MYO5A,NAPB,NEDD4,NRP1,NRP2,OPHN1,PFN2,PPP2R2A,PPP3CB,PTPRD,PURA,RNF19A,SLC1A2,SLITRK4,SORCS3,TNR,UNC13B
GO:CC	vacuole	GO:0005773	7.01841e-06	ARL8A,ATG12,ATG14,ATG5,ATP6V0A2,ATP6V1C1,ATP6V1C2,C9ORF72,CHMP2B,CLTC,CTSB,CTSO,CTSS,CYB561,DRAM1,DRAM2,FUCA1,FYCO1,GABARAPL1,GNS,HTT,LAMP3,MYO5A,NAPB,NAPG,NBR1,NEU3,PIP4K2A,RAB23,RRAGD,SBF2,SEH1L,SLC11A2,SLC29A3,SLC48A1,STX7,SYT11,TMEM106B,TMEM192,TMEM55A,TMEM97,TP53INP1,TPCN1,TRIM23,UBQLN4,VPS39,VTI1A,VTI1B
GO:CC	somatodendritic compartment	GO:0036477	1.06817e-05	AKAP5,ARC,ARF4,ATXN10,C9ORF72,CALB1,CNNM1,CYP46A1,DNM3,DPYSL2,DPYSL5,DSCAM,ELOVL5,ERMN,FMR1,FXR1,FZD3,GNAZ,GRIN3A,HNRNPU,HTR1F,HTT,KCNA4,KCNC4,KCNN3,KIF1B,KLHL17,LRP2,MAGI2,MAP6,MBP,MYO5A,NEDD4,NF1,NGFR,NIN,NTRK2,OPHN1,PAFAH1B1,PDE1C,PICALM,PPP1R9A,PPP3CB,PRKAA1,PRKAA2,PTPRK,PURA,RAB8A,RELN,SLC5A7,STRN,UHMK1,UNC5C,VIP
GO:CC	cell leading edge	GO:0031252	1.39341e-05	ABI2,ABL1,AKAP5,AMOT,AMOTL1,ANTXR1,ARF4,ATP6V1B2,BCAS3,CD2AP,CLIP1,CLRN1,EZR,FAP,GABRA4,IQGAP1,ITSN1,JMY,KCNC4,MACF1,MYO5A,MYO6,PAFAH1B1,PARVA,PKD2,PTPRK,PTPRM,SCYL3,SLC1A2,SSX2IP,STX2,TLN2,TRPM7,TWF1,UNC5C,WASL
GO:CC	early endosome	GO:0005769	1.72756e-05	ADRB1,ARC,CLCN5,FAM109A,HTT,IGF2R,LDLRAP1,LRP6,MGRN1,MYO5A,NRP1,PICALM,PIKFYVE,RAB14,RAB22A,RAB31,RAB32,RHOB,SLC11A2,SNX16,SNX27,SNX3,SNX8,STEAP2,STX6,STX7,VPS26B,VTI1B,WDFY2,WLS,ZFYVE16,ZFYVE9
GO:CC	postsynapse	GO:0098794	1.74577e-05	ADCY1,AKAP5,AP2B1,ARC,ARF4,ATP2B2,BMPR2,CALB1,CAMK2N1,CNKSR2,CRKL,CYP46A1,DAGLA,DGKQ,DLG5,DMD,DNM3,ELAVL1,ERBB4,FXR1,GABRA4,GABRB2,GHR,GRIA2,GRIA3,GRIK3,GRIN2A,GRIN3A,HIP1,HTT,KCNA4,LRFN2,LRRTM2,LRRTM3,MYO5A,NCS1,NEDD4,NGFR,NRP1,NRP2,NTRK2,OPHN1,PFN2,PPP1R9A,PURA,RAB4A,RAB8A,RNF19A,SORCS3
GO:CC	actin cytoskeleton	GO:0015629	2.44238e-05	ABL1,ALG2,AMOT,ARC,BAIAP2,CALD1,CD2AP,CDC42BPA,CDC42BPB,CFL2,CTTNBP2NL,DCDC2,DCTN4,DCTN6,EZR,FBLIM1,FKBP15,FMN1,HIP1,KAT2B,KLHL17,LLGL2,LPP,MACF1,MICAL2,MICAL3,MYH11,MYO5A,MYO5B,MYO6,NEBL,ONECUT2,OPHN1,PARVA,PDLIM3,PDLIM5,PGM1,PKD2,PKNOX2,PLS1,PPP1R12A,PPP1R9A,RAB22A,SYNPO2,TARS,TMOD2,TWF1,VANGL2,WASL,WDR1,WIPF3,YES1
GO:CC	ubiquitin ligase complex	GO:0000151	2.64417e-05	ASB4,BCOR,BRAP,BRE,CBX7,CDC27,CUL3,CUL4B,CUL5,DCAF10,DCAF17,DCAF5,DCUN1D1,DCUN1D3,DCUN1D4,ENC1,FAM105B,FBXL17,FBXL2,FBXO32,FBXO8,KBTBD8,KLHL12,KLHL13,KLHL15,KLHL20,NEDD4,PCGF3,PHC1,PHC3,RNF19A,SEL1L,SPSB1,USP47,YPEL5,ZER1,ZYG11B
GO:CC	nucleoplasm part	GO:0044451	3.70502e-05	ABL1,AFF1,AFF2,AFF3,ASCC3,ATRX,BCAS2,BCLAF1,BRD1,CCNK,CCNT2,CDC40,CDK12,CDK19,CHD5,CSNK1A1,DBF4,DDX46,DGKQ,ELL,ELL2,EYA1,EZH1,FANCF,GRK5,GTF2H5,HCFC2,HDAC9,HNRNPU,IMPAD1,KAT2B,KAT7,KDM5A,KIAA1429,KLF11,KLHL20,MAPK14,MAU2,MED1,MED12L,MED13,MED13L,MED18,MGA,MMS22L,MYO6,NBR1,NHS,NUDT21,NUFIP2,PAAF1,PHF20,PNN,POLDIP3,POLE3,PRKAA1,PRKAA2,PTEN,RAB8B,RAF1,RBBP6,RBM19,RBM23,RERE,RMI1,RPA1,SAP130,SH3BGRL3…
GO:CC	endoplasmic reticulum	GO:0005783	7.97328e-05	ADAMTS9,AGPAT5,ALG2,ANKS4B,ANXA7,ATL2,ATP10A,ATP10D,B3GALNT2,B3GNT5,CAST,CDS1,CERS6,CREB3L2,CYP46A1,DHCR24,DNAJB2,DOLPP1,EDEM3,EIF5A2,ELOVL4,ELOVL5,ERAP1,ERLEC1,ERP44,FMN1,FNDC5,FURIN,GOSR2,GRIN2A,HMGCR,HTT,INSIG2,JPH1,LCLAT1,LMAN1,LPCAT2,LPGAT1,LRP2,MAN1A2,MAN1B1,MAN1C1,MTTP,MYO5A,NUS1,OSBPL7,PARP16,PARP8,PKD2,POMT2,POU2F1,PPP1R15B,PRKCA,PRKCE,PROM1,RAB2A,RAB32,RASD1,RNF145,RNF165,RNF180,SAMD8,S…
GO:CC	cytoskeletal part	GO:0044430	9.72918e-05	AHI1,AMOT,APC,ARFGEF2,ARL8A,ATG14,ATG5,BCAS2,BCAS3,BCCIP,CALD1,CAMSAP1,CBX1,CCDC141,CCDC88A,CCP110,CD2AP,CDC27,CDC42BPA,CDC42BPB,CDC7,CDK1,CENPF,CEP112,CEP170,CEP350,CLIP1,CLMP,CLRN1,CLTC,CRMP1,CSNK1A1,CUL3,CYLD,DCDC2,DCTN4,DCTN6,DCX,DLG5,DNAI1,DYNC1LI1,DYNC1LI2,EML1,EML4,EZR,FAM179B,FBLIM1,FEZ1,FKBP15,FMN1,GNAI2,HIP1,HNRNPU,HOOK3,HTT,IFFO2,IQGAP1,KAT2B,KATNAL1,KIF13B,KIF16B,KIF1B,KIF21B,KIF3A,KI…
GO:CC	endoplasmic reticulum part	GO:0044432	0.000115135	AGPAT5,ANKS4B,ANXA7,ATL2,CDS1,CYP46A1,DNAJB2,DOLPP1,EDEM3,EIF5A2,ELOVL4,ELOVL5,ERAP1,ERLEC1,ERP44,FMN1,GOSR2,HMGCR,INSIG2,JPH1,LCLAT1,LMAN1,MAN1B1,NUS1,OSBPL7,PARP16,PARP8,PKD2,POMT2,RAB2A,RNF165,RNF180,SAMD8,SAR1A,SAR1B,SEC11A,SEC23A,SEC61A2,SEC63,SEL1L,SGMS2,SLC35B3,SLC35B4,SLC8A3,SPCS3,SPTLC2,SPTLC3,SSR1,SURF4,TM6SF2,TMED10,TMED5,TMEM57,TMEM97,TOR1B,TXNDC12,TXNDC5,UBQLN4,VAPA,VRK2,VTI1B,YIPF5
GO:CC	dendrite	GO:0030425	0.000120582	AKAP5,ARC,ARF4,ATXN10,CALB1,CNNM1,CYP46A1,DNM3,DPYSL2,DPYSL5,DSCAM,ELOVL5,FXR1,FZD3,GNAZ,HNRNPU,HTR1F,HTT,KCNA4,KIF1B,KLHL17,LRP2,MAGI2,MAP6,NEDD4,NF1,NGFR,NIN,NTRK2,OPHN1,PPP1R9A,PRKAA1,PRKAA2,PTPRK,PURA,RAB8A,RELN,SLC5A7,STRN,UHMK1,UNC5C
GO:CC	dendritic tree	GO:0097447	0.000136278	AKAP5,ARC,ARF4,ATXN10,CALB1,CNNM1,CYP46A1,DNM3,DPYSL2,DPYSL5,DSCAM,ELOVL5,FXR1,FZD3,GNAZ,HNRNPU,HTR1F,HTT,KCNA4,KIF1B,KLHL17,LRP2,MAGI2,MAP6,NEDD4,NF1,NGFR,NIN,NTRK2,OPHN1,PPP1R9A,PRKAA1,PRKAA2,PTPRK,PURA,RAB8A,RELN,SLC5A7,STRN,UHMK1,UNC5C
GO:CC	endosomal part	GO:0044440	0.000171841	ARC,ARL8A,CHMP2B,CHMP7,GOSR2,LAMP3,NTRK2,PIKFYVE,RAB11FIP4,RAB14,RAB23,RAB8A,RAP2B,RAP2C,RHOB,RRAGD,SCAMP1,SLC11A2,SLC48A1,SNX10,SNX16,SNX3,SNX8,STAM,TMEM55A,TPCN1,VPS37B,VPS39,VPS4B,VPS53,VTI1B,ZFYVE16,ZFYVE9
GO:CC	endosome membrane	GO:0010008	0.000191873	ARC,ARL8A,CHMP2B,CHMP7,GOSR2,LAMP3,NTRK2,PIKFYVE,RAB11FIP4,RAB14,RAB23,RAB8A,RAP2B,RAP2C,RHOB,SCAMP1,SLC11A2,SLC48A1,SNX10,SNX16,SNX3,SNX8,TMEM55A,TPCN1,VPS37B,VPS39,VPS4B,VPS53,VTI1B,ZFYVE16,ZFYVE9
GO:CC	clathrin-coated vesicle	GO:0030136	0.000306829	AP1G1,AP2B1,ATP7A,CLRN1,CLTC,EPN2,FAM109A,FURIN,HIP1,IGF2R,MYO6,NECAP1,PICALM,RAB8A,RAB8B,SNX18,SNX3,STEAP2
GO:CC	transport vesicle membrane	GO:0030658	0.000404284	AP1G1,CLTC,GOSR2,KLHL12,MCTP2,PTPRN2,RAB3B,SAR1A,SAR1B,SCAMP1,SEC23A,SEC24B,SLC17A6,SNAPIN,STX6,SYNGR3,SYPL1,SYT9,UNC13B,VTI1B
GO:CC	microtubule organizing center	GO:0005815	0.000588446	AHI1,ARFGEF2,BCAS2,BCCIP,CCDC141,CCDC88A,CCP110,CDC27,CDK1,CENPF,CEP112,CEP170,CEP350,CRMP1,CSNK1A1,CUL3,CYLD,DCDC2,DCTN4,DCTN6,DLG5,DYNC1LI1,DYNC1LI2,EZR,FAM179B,FEZ1,GNAI2,HNRNPU,HOOK3,HTT,KAT2B,KATNAL1,KIF3A,KLHL12,MIB1,MICAL2,MICAL3,MZT1,NDE1,NIN,ORC2,PAFAH1B1,PHAX,PKD2,PPP1R12A,RAB11FIP4,RAB8A,RBBP6,RBM23,RRAGD,SNX10,SPAST,SSX2IP,TRAF5,TTC8,TUBGCP5,VPS4B,WDR35,YES1,YTHDF2,ZFYVE26
GO:CC	COPII-coated ER to Golgi transport vesicle	GO:0030134	0.000697989	GOSR2,KLHL12,LMAN1,SAR1A,SAR1B,SEC23A,SEC23IP,SEC24B,TMED10,TMED5,VANGL2,VTI1B,YIPF5,YIPF6
GO:CC	intrinsic component of Golgi membrane	GO:0031228	0.000975804	BET1L,CUX1,FURIN,MFNG,QSOX2,SAMD8,SGMS2,SLC35A1,SLC35A5,SLC35B3,SLC35B4,STEAP2,ZDHHC20,ZDHHC9
GO:CC	cation channel complex	GO:0034703	0.00110734	CACHD1,CACNA1C,CACNA2D2,CACNB2,CATSPER2,DPP10,GRIA2,GRIA3,GRIK3,GRIN2A,GRIN3A,KCNA4,KCNC4,KCNE4,KCNIP4,KCNJ2,KCNK2,KCNV1,PKD2,SCN2A,SCN3A,SCN3B,SCN4B,SCN8A,SCN9A,TRPC4,TRPC6,UNC80
GO:CC	cell body	GO:0044297	0.00150919	ATXN10,C9ORF72,CALB1,CNNM1,CXORF56,DPYSL2,DPYSL5,DSCAM,ELOVL5,ERMN,FMR1,FXR1,FZD3,GNAZ,GRIN3A,KCNC4,KCNN3,MBP,MYO5A,NGFR,PAFAH1B1,PDE1C,PICALM,PPP3CB,PRKAA1,PRKAA2,PTPRK,PURA,SEMA3A,SLC5A7,UNC5C,VIP,ZPBP2
GO:CC	microtubule	GO:0005874	0.00152183	APC,BCAS3,CAMSAP1,CDC27,CDK1,CLIP1,CLMP,CLRN1,CUL3,CYLD,DCDC2,DYNC1LI1,FAM179B,HNRNPU,IQGAP1,KATNAL1,KIF13B,KIF16B,KIF1B,KIF21B,KIF3A,KIF6,LRPPRC,MACF1,MAP6,MAP9,MID1,MYO5A,NCKAP5,NDE1,NIN,PAFAH1B1,SPAST,TCP11L1,TUBGCP5
GO:CC	synaptic membrane	GO:0097060	0.00203758	ADCY1,ARC,ATP2B2,CALB1,CLTC,CRKL,DAGLA,DMD,DNM3,ERBB4,GABRB2,GRIA2,GRIA3,GRIK3,GRIN2A,GRIN3A,HIP1,LRFN2,LRRTM2,LRRTM3,NCS1,NRP1,NRP2,NTRK2,PICALM,RIMS1,RIMS2,RIMS3,SLC1A2,SORCS3,STX2,UNC13B
GO:CC	actin filament	GO:0005884	0.00217623	AMOT,CD2AP,EZR,FKBP15,FMN1,MICAL2,MICAL3,MYO5A,MYO6,PDLIM3,PDLIM5,PKD2,PLS1,TWF1,WASL,WDR1,WIPF3,YES1
GO:CC	secretory vesicle	GO:0099503	0.00252096	ABCA3,ABCC4,ANXA7,ATP6V0A2,CALCR,CLCN5,CPE,FNDC3A,GRIN2A,IMPAD1,MCTP2,MYO5A,PICALM,PTPRN,PTPRN2,RAB3B,RAB8A,RAB8B,SCAMP1,SLC17A6,SNAPIN,SNX10,STX2,STX6,STX7,SYNGR3,SYPL1,SYT11,SYT13,SYT15,SYT9,THBS1,TMED10,TPRG1L,UNC13B,ZPBP2
GO:CC	trans-Golgi network transport vesicle	GO:0030140	0.00288693	AP1G1,ATP7A,CLRN1,CLTC,FURIN,IGF2R,RAB8A,RAB8B,STEAP2
GO:CC	neuronal cell body	GO:0043025	0.00338833	ATXN10,C9ORF72,CALB1,CNNM1,DPYSL2,DPYSL5,DSCAM,ELOVL5,ERMN,FMR1,FXR1,FZD3,GRIN3A,KCNC4,KCNN3,MBP,MYO5A,NGFR,PAFAH1B1,PDE1C,PICALM,PPP3CB,PRKAA1,PRKAA2,PTPRK,PURA,SLC5A7,UNC5C,VIP
GO:CC	transporter complex	GO:1990351	0.00369384	ATP1B3,BEST4,CACHD1,CACNA1C,CACNA2D2,CACNB2,CATSPER2,CNGA3,CNGB3,DPP10,GRIA2,GRIA3,GRIK3,GRIN2A,GRIN3A,KCNA4,KCNC4,KCNE4,KCNIP4,KCNJ2,KCNK2,KCNV1,LRRC8B,PEX13,PKD2,SCN2A,SCN3A,SCN3B,SCN4B,SCN8A,SCN9A,TRPC4,TRPC6,UNC80
GO:CC	cell-cell junction	GO:0005911	0.00401705	AHI1,AMOT,AMOTL1,ANK3,BMPR2,CD2AP,CDH11,CLMP,COL13A1,DCHS1,DLG5,FRMD4A,GJA1,IQGAP1,MAGI1,MAGI2,MAGI3,NOV,PARD6B,PDLIM3,PDLIM5,PDZD11,PIKFYVE,PKD2,PTK7,PTPRK,PTPRM,RAP2B,RAP2C,RAPGEF2,SCN4B,SH3KBP1,TRPC4,TWF1,UBN1,VANGL2,VAPA,WDR1
GO:CC	integral component of Golgi membrane	GO:0030173	0.00447177	BET1L,CUX1,FURIN,MFNG,QSOX2,SAMD8,SGMS2,SLC35A1,SLC35A5,SLC35B3,SLC35B4,STEAP2,ZDHHC20
GO:CC	nuclear transcription factor complex	GO:0044798	0.00467133	ATF1,BCL9L,CBFB,CREB1,E2F3,E2F5,E2F8,GTF2H5,HNRNPU,MED18,NEUROD1,NFAT5,NFATC3,NFYB,NR5A2,PBX1,POU2F1,PPARA,SOX21,SOX4,SOX9,TAF4,TAF4B,TBPL1,TCF12,TFDP1,THRB
GO:CC	spindle	GO:0005819	0.00541267	ARL8A,BCCIP,CBX1,CDC27,CDC7,CDK1,CENPF,CLTC,CUL3,CYLD,DCDC2,DYNC1LI1,EML1,EML4,HNRNPU,KATNAL1,MAD2L1,MAP9,MAPK14,MZT1,NDE1,NIN,PAFAH1B1,PKD2,SPAST,STAG2,TNKS,TPR,TUBGCP5,VPS4B
GO:CC	transmembrane transporter complex	GO:1902495	0.00561084	ATP1B3,BEST4,CACHD1,CACNA1C,CACNA2D2,CACNB2,CATSPER2,CNGA3,CNGB3,DPP10,GRIA2,GRIA3,GRIK3,GRIN2A,GRIN3A,KCNA4,KCNC4,KCNE4,KCNIP4,KCNJ2,KCNK2,KCNV1,LRRC8B,PKD2,SCN2A,SCN3A,SCN3B,SCN4B,SCN8A,SCN9A,TRPC4,TRPC6,UNC80
GO:CC	phagocytic vesicle	GO:0045335	0.00762073	ABCA1,ATG14,RAB14,RAB22A,RAB31,RAB32,RAB8A,RAB8B,SNX3,STX6,SYT11,TMEM55A,UNC13B,VPS26B
GO:CC	plasma membrane protein complex	GO:0098797	0.00885175	ACVR1,ACVR2A,ACVR2B,AP2B1,ATP1B3,CACHD1,CACNA1C,CACNA2D2,CACNB2,CATSPER2,CDH11,CLTC,CNTFR,DPP10,GJA1,GNAI2,GNAZ,GNG2,GRIA2,GRIA3,GRIK3,GRIN2A,GRIN3A,IGF1,ITGA2,ITGA4,ITGA6,ITGB8,KCNA4,KCNC4,KCNE4,KCNIP4,KCNJ2,KCNK2,KCNV1,LRP6,PELO,PICALM,SCN2A,SCN3A,SCN3B,SCN4B,SCN8A,SCN9A,SGCB,SGCD,SNTB2,TGFBR3,TMED10,TRAF5
KEGG	KEGG root term	KEGG:00000	6.13939e-50	AACS,AARS2,ABCA1,ABCA3,ABCA8,ABCC10,ABCC4,ABCD3,ABI2,ABL1,ACADSB,ACOX3,ACSL1,ACVR1,ACVR2A,ACVR2B,ADCY1,ADCY6,ADCY9,ADIPOR2,ADRA2A,ADRB1,ADSS,AGPAT5,AK2,AK3,ALG2,AMOT,AMOTL1,AMOTL2,ANTXR1,AP1G1,AP2B1,AP4E1,APC,APLNR,ARFGEF1,ARFGEF2,ARHGEF12,ARHGEF6,ATG12,ATG14,ATG2B,ATG5,ATP1B3,ATP2B2,ATP5F1,ATP6V0A2,ATP6V1B2,ATP6V1C1,ATP6V1C2,ATXN1,ATXN1L,B3GALNT2,B3GAT1,B3GNT5,B4GALT1,B4GALT4,B4GALT5,B4GALT6,BAI…
KEGG	MAPK signaling pathway	KEGG:04010	1.0195e-10	CACNA1C,CACNA2D2,CACNB2,CASP3,CATSPER2,CRKL,CSF1,DUSP7,EFNA5,EGF,ELK4,ERBB4,FGF6,HSPA2,IGF1,IL1R1,KRAS,MAP2K3,MAP2K4,MAP2K6,MAP3K1,MAP3K13,MAP4K3,MAP4K4,MAPK1,MAPK14,MAPK9,MYD88,NF1,NFATC3,NGFR,NRK,NTRK2,PDGFD,PPM1A,PPP3CA,PPP3CB,PRKACB,PRKCA,PTPN7,RAF1,RAP1A,RAPGEF2,RASA1,RASGRP3,RPS6KA2,RPS6KA3,RPS6KA6,SOS1,STK3,TAOK1,TGFA,TGFBR2,VEGFA
KEGG	mTOR signaling pathway	KEGG:04150	2.08934e-06	ATP6V1B2,ATP6V1C1,ATP6V1C2,CAB39L,CLIP1,FNIP2,FZD1,FZD2,FZD3,FZD6,IGF1,KRAS,LRP6,MAPK1,MAPKAP1,PRKAA1,PRKAA2,PRKCA,PTEN,RAF1,RICTOR,RPS6KA2,RPS6KA3,RPS6KA6,RRAGD,SEH1L,SOS1,TTI1,WNT10A,WNT3,WNT7B
KEGG	Endocytosis	KEGG:04144	2.38673e-06	AP2B1,ARFGEF1,ARFGEF2,CBLB,CHMP2B,CHMP7,CLTC,EPN2,GIT2,GRK5,GRK6,HSPA2,IGF2R,IL2RB,LDLRAP1,NEDD4,PARD6B,RAB11FIP1,RAB11FIP4,RAB22A,RAB31,RAB4A,RAB7A,RAB8A,SH3GL2,SH3GLB1,SH3KBP1,SMURF1,SNX3,SNX6,STAM,STAM2,TGFBR2,VPS26B,VPS37B,VPS4B,VTA1,WASL,WIPF1,WIPF3,ZFYVE16,ZFYVE9
KEGG	Adrenergic signaling in cardiomyocytes	KEGG:04261	3.99491e-05	ADCY1,ADCY6,ADCY9,ADRB1,ATP1B3,ATP2B2,CACNA1C,CACNA2D2,CACNB2,CALM1,CAMK2A,CATSPER2,CREB1,CREB3L2,GNAI2,MAPK1,MAPK14,PLCB4,PPP2R2A,PPP2R5E,PRKACB,PRKCA,SCN4B,SLC8A1,SLC8A3,SLC9A1,TPM2
KEGG	Melanogenesis	KEGG:04916	7.16055e-05	ADCY1,ADCY6,ADCY9,CALM1,CAMK2A,CREB1,CREB3L2,EDNRB,FZD1,FZD2,FZD3,FZD6,GNAI2,KRAS,MAPK1,PLCB4,PRKACB,PRKCA,RAF1,WNT10A,WNT3,WNT7B
KEGG	Progesterone-mediated oocyte maturation	KEGG:04914	8.28481e-05	ADCY1,ADCY6,ADCY9,CDC27,CDK1,CPEB1,CPEB2,GNAI2,IGF1,KRAS,MAD2L1,MAPK1,MAPK14,MAPK9,PDE3B,PRKACB,RAF1,RPS6KA2,RPS6KA3,RPS6KA6
KEGG	Regulation of actin cytoskeleton	KEGG:04810	9.60532e-05	ABI2,APC,ARHGEF12,ARHGEF6,BAIAP2,BDKRB2,CFL2,CRKL,CXCL12,EGF,EZR,FGF6,IQGAP1,ITGA2,ITGA4,ITGA6,ITGB4,ITGB8,KRAS,LPAR1,MAPK1,PDGFD,PELO,PFN2,PIKFYVE,PIP4K2A,PPP1R12A,RAF1,SLC9A1,SOS1,SPATA13,SSH2,VAV2,WASL
KEGG	GnRH signaling pathway	KEGG:04912	0.000198358	ADCY1,ADCY6,ADCY9,CACNA1C,CALM1,CAMK2A,CATSPER2,KRAS,MAP2K3,MAP2K4,MAP2K6,MAP3K1,MAPK1,MAPK14,MAPK9,PLCB4,PRKACB,PRKCA,RAF1,SOS1
KEGG	Protein processing in endoplasmic reticulum	KEGG:04141	0.000242627	DNAJA2,DNAJB1,DNAJB2,EDEM3,ERLEC1,HSPA2,HYOU1,LMAN1,MAN1A2,MAN1B1,MAN1C1,MAPK9,MBTPS2,RAD23B,SAR1A,SAR1B,SEC23A,SEC24B,SEC61A2,SEC63,SEL1L,SSR1,SSR3,SVIP,TXNDC5,UBE2J1,UBQLN1,UBQLN4,YOD1
KEGG	Metabolic pathways	KEGG:01100	0.000264789	AACS,ACADSB,ACOX3,ACSL1,ADCY1,ADCY6,ADCY9,ADSS,AGPAT5,AK2,ALG2,ATP5F1,ATP6V0A2,ATP6V1B2,ATP6V1C1,ATP6V1C2,B3GALNT2,B3GAT1,B3GNT5,B4GALT1,B4GALT4,B4GALT5,B4GALT6,BCAT1,BPGM,C1GALT1,CA8,CAT,CDS1,CHAC2,CHKA,CSGALNACT1,CYP24A1,CYP2U1,DGKD,DGKE,DGKG,DGKQ,DHCR24,DHRS3,ELOVL4,ELOVL5,ENPP4,ETNK1,EXTL2,FUT4,FUT9,GALNT1,GALNT2,GALNT3,GALNT6,GALNT7,GATM,GCH1,GCNT2,GDA,GFPT1,GFPT2,GLCE,GLDC,GLUD1,GNE,GNS,GOT…
KEGG	Oocyte meiosis	KEGG:04114	0.000280298	ADCY1,ADCY6,ADCY9,CALM1,CAMK2A,CCNE2,CDC27,CDK1,CPEB1,CPEB2,IGF1,MAD2L1,MAPK1,MAPK14,PPP2R5E,PPP3CA,PPP3CB,PRKACB,RPS6KA2,RPS6KA3,RPS6KA6,SMC1A
KEGG	Phosphatidylinositol signaling system	KEGG:04070	0.000354941	CALM1,CDS1,DGKD,DGKE,DGKG,DGKQ,IMPAD1,INPP4A,IP6K1,IP6K3,IPMK,ITPK1,ITPKB,OCRL,PI4K2B,PIKFYVE,PIP4K2A,PLCB4,PRKCA,PTEN,TMEM55A
KEGG	Apelin signaling pathway	KEGG:04371	0.00099508	ADCY1,ADCY6,ADCY9,APLNR,CALM1,CAMK4,GABARAPL1,GNAI2,GNB4,GNG2,JAG1,KRAS,MAPK1,PDE3B,PLCB4,PRKAA1,PRKAA2,PRKACB,PRKCE,RAF1,SLC8A1,SLC8A3,SLC9A1
KEGG	Focal adhesion	KEGG:04510	0.00181173	CCND2,COL9A3,CRKL,EGF,IGF1,ITGA2,ITGA4,ITGA6,ITGB4,ITGB8,LAMC1,MAPK1,MAPK9,PARVA,PDGFD,PELO,PPP1R12A,PRKCA,PTEN,RAF1,RAP1A,RELN,SOS1,THBS1,THBS2,TLN2,TNN,TNR,VAV2,VEGFA
KEGG	Wnt signaling pathway	KEGG:04310	0.00236937	APC,CAMK2A,CCND2,CSNK1A1,FZD1,FZD2,FZD3,FZD6,LRP6,MAPK9,NFATC3,PLCB4,PPP3CA,PPP3CB,PRICKLE1,PRICKLE2,PRKACB,PRKCA,SFRP2,TBL1X,VANGL1,VANGL2,WNT10A,WNT3,WNT7B
KEGG	Autophagy - animal	KEGG:04140	0.00562282	ATG12,ATG14,ATG2B,ATG5,C9ORF72,CAMKK2,CTSB,GABARAPL1,KRAS,MAPK1,MAPK9,NRBF2,PRKAA1,PRKAA2,PRKACB,PTEN,RAB33B,RAB7A,RAB8A,RAF1,RRAGD,SH3GLB1,TANK
KEGG	Hedgehog signaling pathway	KEGG:04340	0.00709305	CCND2,CDON,CSNK1A1,CSNK1G1,CUL3,GLI2,KIF3A,LRP2,MGRN1,PRKACB,SMURF1,SPOPL
KEGG	TGF-beta signaling pathway	KEGG:04350	0.00748593	ACVR1,ACVR2A,ACVR2B,BMP7,BMPR2,E2F5,FBN1,ID2,INHBA,MAPK1,RGMB,SMAD5,SMURF1,TFDP1,TGFBR2,THBS1,ZFYVE16,ZFYVE9
KEGG	Tight junction	KEGG:04530	0.00833235	AMOT,AMOTL1,AMOTL2,BVES,EPB41L4B,EZR,LLGL2,MAGI1,MAP3K1,MAPK9,MYH11,NEDD4,PARD6B,PPP2R2A,PRKAA1,PRKAA2,PRKACB,PRKCE,RAB8A,RAB8B,RAP1A,RAP2C,RAPGEF2,RAPGEF6,RUNX1
REAC	REACTOME root term	REAC:0000000	1.02146e-77	AAK1,ABCA1,ABCA3,ABCA8,ABCC4,ABCD3,ABI2,ABL1,ACADSB,ACBD5,ACOX3,ACSL1,ACVR2A,ADAM11,ADAMTS14,ADAMTS5,ADAMTS6,ADAMTS9,ADCY6,ADIPOR2,ADRA2A,ADRB1,ADSS,AGPAT5,AHI1,AK2,AK3,AKAP10,ALG2,AMOT,AMOTL1,ANKRD52,ANO1,ANO3,ANO5,AP1G1,AP2B1,AP4E1,APC,APLNR,AQP4,ARFIP2,ARHGAP1,ARHGAP11A,ARHGAP26,ARHGAP36,ARHGEF12,ARHGEF26,ARHGEF37,ARID2,ARL8A,ARPP19,ATG12,ATG14,ATG5,ATP10A,ATP10D,ATP2B2,ATP5F1,ATP6V0A2,ATP6V1B…
REAC	Signal Transduction	REAC:R-GGA-162582	1.41402e-28	ABI2,ABL1,ACVR2A,ADCY6,ADRA2A,ADRB1,AMOT,AMOTL1,AP2B1,APC,APLNR,ARHGAP1,ARHGAP11A,ARHGAP26,ARHGAP36,ARHGEF12,ARHGEF26,ARHGEF37,ATP6V0A2,ATP6V1B2,ATP6V1C1,ATP6V1C2,BAIAP2,BCL9L,BDKRB2,BMPR2,BRAP,CALCR,CALCRL,CAMK2A,CBFB,CCL20,CDC42EP3,CDK1,CENPF,CHN1,CLIP1,CLTC,CNKSR2,CREB1,CSNK1A1,CUL3,CXCL12,DAGLA,DGKD,DGKE,DGKG,DGKQ,DLL4,DOCK7,DUSP7,DYNC1LI1,DYNC1LI2,E2F5,EDNRB,EEF2K,EGF,ERBB4,ERLEC1,ESR1,ESRP2…
REAC	Post-translational protein modification	REAC:R-GGA-597592	4.30636e-13	ADAMTS14,ADAMTS5,ADAMTS6,ADAMTS9,ALG2,ANKRD52,APC,B3GALNT2,B3GNT5,B4GALT1,B4GALT4,B4GALT5,BRE,C1GALT1,CCP110,CDK1,CHST6,COMMD2,CSF1,CUL3,CUL4B,CYLD,DCAF10,DCAF17,DCAF5,DCTN4,DCTN6,DCUN1D3,DCUN1D4,DOLPP1,DYNC1LI1,DYNC1LI2,EIF5A2,ESR1,FAM105B,FBN1,FBXO22,FBXO32,FBXO41,FCRL4,FUCA1,FURIN,GALNT1,GALNT2,GALNT3,GALNT6,GFPT1,GFPT2,GNE,GOSR2,GPLD1,HERC2,INO80D,KBTBD8,KCTD7,KLHL20,KLHL5,LAMC1,LMAN1,MAN1A2,…
REAC	Metabolism of proteins	REAC:R-GGA-392499	1.32337e-11	ABCA3,ADAMTS14,ADAMTS5,ADAMTS6,ADAMTS9,ALG2,ANKRD52,APC,B3GALNT2,B3GNT5,B4GALT1,B4GALT4,B4GALT5,BRE,C1GALT1,CCDC59,CCP110,CDK1,CHST6,COMMD2,CSF1,CUL3,CUL4B,CYLD,DCAF10,DCAF17,DCAF5,DCTN4,DCTN6,DCUN1D3,DCUN1D4,DOLPP1,DPP4,DYNC1LI1,DYNC1LI2,EIF5A2,ESR1,FAM105B,FBN1,FBXO22,FBXO32,FBXO41,FCRL4,FUCA1,FURIN,GALNT1,GALNT2,GALNT3,GALNT6,GCG,GFPT1,GFPT2,GHR,GNAZ,GNB4,GNE,GNG2,GOSR2,GPLD1,HERC2,IGF1,INHBA,…
REAC	Membrane Trafficking	REAC:R-GGA-199991	2.85372e-11	AAK1,AP1G1,AP2B1,AP4E1,ARFIP2,CHMP2B,CHMP7,CLTC,COPS7B,CPD,DCTN4,DCTN6,DENND1B,DENND5B,DNM3,DYNC1LI1,DYNC1LI2,EGF,EPN2,GCC2,GNS,GOLGA1,GOSR2,HIP1,IGF2R,ITSN1,KIF13B,KIF16B,KIF1B,KIF21B,KIF3A,KIF6,LMAN1,LRP2,NAPB,NAPG,NECAP1,NSF,OCRL,PAFAH1B1,PICALM,PPP6R3,RAB14,RAB31,RAB32,RAB33B,RAB3GAP2,RAB4A,RAB8A,RAB8B,SAR1B,SEC22A,SEC22C,SEC23A,SEC23IP,SEC24B,SH3GL2,SH3KBP1,SNX18,STAM,STAM2,STX16,STX6,SURF4,…
REAC	Vesicle-mediated transport	REAC:R-GGA-5653656	6.33403e-11	AAK1,AP1G1,AP2B1,AP4E1,ARFIP2,CHMP2B,CHMP7,CLTC,COPS7B,CPD,DCTN4,DCTN6,DENND1B,DENND5B,DNM3,DYNC1LI1,DYNC1LI2,EGF,EPN2,GCC2,GNS,GOLGA1,GOSR2,HIP1,IGF2R,ITSN1,KIF13B,KIF16B,KIF1B,KIF21B,KIF3A,KIF6,LMAN1,LRP2,NAPB,NAPG,NECAP1,NSF,OCRL,PAFAH1B1,PICALM,PPP6R3,RAB14,RAB31,RAB32,RAB33B,RAB3GAP2,RAB4A,RAB8A,RAB8B,SAR1B,SCARA5,SEC22A,SEC22C,SEC23A,SEC23IP,SEC24B,SH3GL2,SH3KBP1,SNX18,STAM,STAM2,STX16,STX6…
REAC	Immune System	REAC:R-GGA-168256	3.97302e-10	ABI2,ABL1,ANKRD52,AP1G1,AP2B1,ARL8A,ATP6V0A2,ATP6V1B2,ATP6V1C1,ATP6V1C2,ATP7A,ATP8A1,B4GALT1,BAIAP2,BRAP,BRWD1,CAMK2A,CASP3,CAT,CBLB,CD274,CD47,CDC27,CLTC,CNKSR2,CNTFR,CPNE3,CPPED1,CREB1,CREG1,CSF1,CTSO,CTSS,CUL3,DET1,DNM3,DUSP7,DYNC1LI1,EDAR,EGF,EIF4E3,ENPP4,ERAP1,ERBB4,ERP44,FBXO22,FBXO32,FBXO41,FCRL4,FRK,FUCA1,GFRA1,GNS,HECTD2,HERC2,IDH1,IGF2R,IL17RD,IL2RB,IQGAP1,KBTBD8,KCTD7,KL,KLHL20,KLHL5,K…
REAC	Signaling by Receptor Tyrosine Kinases	REAC:R-GGA-9006934	5.16638e-10	ABI2,AP2B1,ATP6V0A2,ATP6V1B2,ATP6V1C1,ATP6V1C2,BAIAP2,CLTC,CREB1,DOCK7,DUSP7,EGF,ERBB4,ESR1,ESRP2,FURIN,GALNT3,IGF1,ITGA2,KL,KRAS,LAMC1,LRIG1,MAPK14,MAPKAP1,NEDD4,NRG2,NRP2,NTRK2,PAG1,PDE3B,PDGFD,PRKCA,PRKCE,PTPN2,PTPRJ,PTPRK,RAB4A,RALGDS,RANBP10,RAP1A,RASA1,RICTOR,RPS6KA2,RPS6KA3,SH3GL2,SH3KBP1,SOS1,SPRED2,STAM,STAM2,TGFA,THBS1,VAV2,YES1
REAC	Transport of small molecules	REAC:R-GGA-382551	2.73595e-08	ABCA1,ABCA3,ABCA8,ABCC4,ABCD3,ANO1,ANO3,ANO5,AP2B1,AQP4,ATP10A,ATP10D,ATP2B2,ATP7A,ATP8A1,ATP8B1,BEST4,CLCN5,CLTC,ERLEC1,FLVCR1,FURIN,HDLBP,IREB2,LRRC8B,LRRC8C,OSTM1,PDZD11,PRKACB,RAF1,RUNX1,SEL1L,SLC11A2,SLC12A5,SLC16A2,SLC17A6,SLC22A5,SLC24A3,SLC24A4,SLC26A4,SLC26A7,SLC35A1,SLC35B3,SLC35B4,SLC36A1,SLC38A1,SLC38A2,SLC38A3,SLC41A2,SLC45A3,SLC4A4,SLC4A7,SLC5A11,SLC5A12,SLC5A7,SLC6A9,SLC7A11,SLC7A2…
REAC	RNA Polymerase II Transcription	REAC:R-GGA-73857	7.72255e-08	ABL1,ARID2,BRD1,CBFB,CCND2,CCNK,CCNT2,CDC40,CDK1,CNOT4,CNOT6,CNOT6L,DEK,DYRK2,E2F5,E2F8,ELF1,ELL,ELL2,ESR1,ESRRG,FOXO3,GTF2H5,HDAC9,INTS2,JMY,KRAS,MAP2K6,MDM4,MED1,MED13,MGA,NRBF2,NRBP1,NUDT21,PAPOLA,PHAX,PHC1,PHC3,PHF20,PIP4K2A,POLDIP3,PPARA,PPM1A,PRKAA1,PRKAA2,RNGTT,RORA,RRAGD,RUNX1,RUNX2,SCMH1,SESN3,SMURF1,SOX9,SRSF6,SUMO1,TAF4,TAF4B,TBL1X,TCEB3,TEAD1,TFDP1,THRB,TP53BP2,TP63,TRIM33,TXNRD1,UBE2…
REAC	Generic Transcription Pathway	REAC:R-GGA-212436	1.33406e-07	ABL1,ARID2,BRD1,CBFB,CCND2,CCNK,CCNT2,CDK1,CNOT4,CNOT6,CNOT6L,DEK,DYRK2,E2F5,E2F8,ELF1,ELL,ESR1,ESRRG,FOXO3,GTF2H5,HDAC9,JMY,KRAS,MAP2K6,MDM4,MED1,MED13,MGA,NRBF2,NRBP1,PHC1,PHC3,PHF20,PIP4K2A,PPARA,PPM1A,PRKAA1,PRKAA2,RORA,RRAGD,RUNX1,RUNX2,SCMH1,SESN3,SMURF1,SOX9,SUMO1,TBL1X,TCEB3,TEAD1,TFDP1,THRB,TP53BP2,TP63,TRIM33,TXNRD1,UBE2I,YEATS4,ZNF302,ZNF704,ZNF706,ZNF770
REAC	Gene expression (Transcription)	REAC:R-GGA-74160	3.03387e-07	ABL1,ARID2,BRD1,CBFB,CCND2,CCNK,CCNT2,CDC40,CDK1,CNOT4,CNOT6,CNOT6L,DEK,DYRK2,E2F5,E2F8,ELF1,ELL,ELL2,ESR1,ESRRG,FOXO3,GTF2H5,HDAC9,INTS2,JMY,KRAS,MAP2K6,MDM4,MED1,MED13,MGA,NRBF2,NRBP1,NUDT21,PAPOLA,PHAX,PHC1,PHC3,PHF20,PIP4K2A,POLDIP3,PPARA,PPM1A,PRKAA1,PRKAA2,RNGTT,RORA,RRAGD,RUNX1,RUNX2,SCMH1,SESN3,SMURF1,SOX9,SRSF6,SUMO1,TAF4,TAF4B,TBL1X,TCEB3,TEAD1,TFB2M,TFDP1,THRB,TNRC6A,TNRC6B,TP53BP2,TP6…
REAC	Asparagine N-linked glycosylation	REAC:R-GGA-446203	7.05173e-06	ALG2,B4GALT1,B4GALT4,B4GALT5,DCTN4,DCTN6,DOLPP1,DYNC1LI1,DYNC1LI2,FUCA1,GFPT1,GFPT2,GNE,GOSR2,LMAN1,MAN1A2,MAN1C1,MGAT2,MGAT3,NAPB,NAPG,NSF,NUS1,PGM3,PPP6R3,SAR1B,SEC22A,SEC22C,SEC23A,SEC23IP,SEC24B,SLC35A1,ST6GALNAC6,ST8SIA1,ST8SIA4,TGFA,TMED10
REAC	Intracellular signaling by second messengers	REAC:R-GGA-9006925	0.000203355	ADCY6,CREB1,EGF,ERBB4,ESR1,FOXO3,FRK,KL,MAPKAP1,NEDD4,NRG2,PDE1C,PHC1,PHC3,PHLPP2,PIP4K2A,PRKACB,PRKCA,PRKCE,PTEN,RICTOR,RNF146,RRAGD,SCMH1,STRN,TGFA,TNKS,WWP2
REAC	Neuronal System	REAC:R-GGA-112316	0.000266097	ADCY6,AP2B1,CACNA2D2,CACNB2,CAMK2A,CREB1,DLGAP1,DLGAP2,GABRA4,GABRB2,GNB4,GNG2,GRIA2,GRIA3,GRIK3,GRIN2A,GRIN3A,KCNA4,KCNC4,KCNH1,KCNJ2,KCNK2,KCNN3,KCNV1,LRFN2,NLGN4X,NSF,PRKACB,PTPRD,RIMS1,RPS6KA2,RPS6KA3,RPS6KA6,SLC38A1,SLC38A2,SLC5A7,SLITRK4,TSPAN7,UNC13B
REAC	MAPK family signaling cascades	REAC:R-GGA-5683057	0.000308479	BRAP,CDC42EP3,CDK1,CNKSR2,DUSP7,EGF,ERBB4,FOXO3,GFRA1,IL17RD,IL2RB,IQGAP1,KALRN,KL,KRAS,KSR2,MAPK4,NRG2,PPP2R5E,PRKACB,RAF1,RAPGEF2,SOS1,TGFA
REAC	Signaling by WNT	REAC:R-GGA-195721	0.000430047	AP2B1,APC,BCL9L,CAMK2A,CLTC,CSNK1A1,CUL3,FZD2,GNB4,GNG2,KLHL12,PPP2R5E,PPP3CA,PPP3CB,RNF146,SNX3,SOX4,SOX6,SOX9,TMED5,TNKS,WLS,WNT10A,WNT3,WNT7B
REAC	Clathrin-mediated endocytosis	REAC:R-GGA-8856828	0.000656663	AAK1,AP2B1,CLTC,COPS7B,DNM3,EGF,EPN2,HIP1,IGF2R,ITSN1,LRP2,NECAP1,OCRL,PICALM,SH3GL2,SH3KBP1,SNX18,STAM,STAM2,SYT11,SYT9,TGFA,UBQLN1,WASL
REAC	Transport to the Golgi and subsequent modification	REAC:R-GGA-948021	0.000795652	B4GALT1,B4GALT4,B4GALT5,DCTN4,DCTN6,DYNC1LI1,DYNC1LI2,FUCA1,GOSR2,LMAN1,MAN1A2,MAN1C1,MGAT2,MGAT3,NAPB,NAPG,NSF,PPP6R3,SAR1B,SEC22A,SEC22C,SEC23A,SEC23IP,SEC24B,TGFA,TMED10
REAC	Transmission across Chemical Synapses	REAC:R-GGA-112315	0.00098749	ADCY6,AP2B1,CACNA2D2,CACNB2,CAMK2A,CREB1,GABRA4,GABRB2,GNB4,GNG2,GRIA2,GRIA3,GRIK3,GRIN2A,GRIN3A,KCNJ2,NSF,PRKACB,RIMS1,RPS6KA2,RPS6KA3,RPS6KA6,SLC38A1,SLC38A2,SLC5A7,TSPAN7,UNC13B
REAC	Class I MHC mediated antigen processing & presentation	REAC:R-GGA-983169	0.00126291	ANKRD52,CBLB,CDC27,CUL3,DET1,ERAP1,FBXO22,FBXO32,FBXO41,FCRL4,HECTD2,HERC2,KBTBD8,KCTD7,KLHL20,KLHL5,LONRF1,MGRN1,MYLIP,NEDD4,PJA2,RBBP6,RLIM,RNF19A,RNF213,SAR1B,SEC23A,SEC24B,SH3RF1,SIAH2,SMURF1,SPSB1,TPP2,UBE2J1,UBE2K,UBE3C,ZNRF2
REAC	Hemostasis	REAC:R-GGA-109582	0.00136391	ABCC4,ADRA2A,AK3,AKAP10,ATP2B2,CD47,CDC37L1,DAGLA,DGKD,DGKE,DGKG,DGKQ,DOCK10,DOCK5,DOCK7,EGF,ENDOD1,F11,F3,GNB4,GNG2,IGF1,ITGA4,ITPK1,KIF13B,KIF16B,KIF1B,KIF21B,KIF3A,KIF6,KRAS,LHFPL2,MAPK14,PDE5A,PHACTR2,PLEK,PPIL2,PRKACB,PRKCA,PRKCE,RAF1,RAP1A,RCOR1,RHOB,SERPINF2,SLC7A11,SLC8A3,SOS1,TFPI,THBS1,TIMP3,TRPC6,VAV2,VTI1B,ZFPM2
REAC	Axon guidance	REAC:R-GGA-422475	0.00144279	AP2B1,ARHGEF12,CLTC,DNM3,DOK5,EFNA5,EFNB2,EPHA5,EPHA7,EZR,GFRA1,ITSN1,KALRN,PLXNC1,PRKCA,RASA1,RHOB,SEMA7A,SH3GL2,SOS1,VAV2,WASL,YES1
REAC	Cargo recognition for clathrin-mediated endocytosis	REAC:R-GGA-8856825	0.00156934	AAK1,AP2B1,CLTC,COPS7B,EGF,EPN2,IGF2R,ITSN1,LRP2,NECAP1,PICALM,SH3GL2,SH3KBP1,STAM,STAM2,SYT11,SYT9,TGFA,UBQLN1
REAC	Transcriptional Regulation by TP53	REAC:R-GGA-3700989	0.00188166	BRD1,CCNK,CCNT2,CDK1,CNOT4,CNOT6,CNOT6L,DYRK2,E2F8,ELL,GTF2H5,JMY,MAP2K6,MDM4,PHF20,PIP4K2A,PRKAA1,PRKAA2,RRAGD,SESN3,TCEB3,TP53BP2,TP63,TXNRD1
REAC	GPCR downstream signalling	REAC:R-GGA-388396	0.00215425	ADCY6,ADRA2A,ADRB1,APLNR,ARHGEF12,BDKRB2,CALCR,CALCRL,CCL20,CREB1,CXCL12,DAGLA,DGKD,DGKE,DGKG,DGKQ,EDNRB,GALR1,GCG,GHR,GNAZ,GNB4,GNG2,GPR65,GRK5,GRK6,HTR1F,KALRN,KRAS,LPAR1,METAP2,NPY1R,NPY2R,PDE1C,PDE3B,PDE7A,PDE8B,PLCB4,PRKACB,PRKCA,PRKCE,PTGDR,PTGER3,RBP1,RDH12,RGS21,RGS6,RHOB,RPS6KA2,RPS6KA3,SOS1,TRPC6,TSHR,VIP
REAC	SLC-mediated transmembrane transport	REAC:R-GGA-425407	0.00227732	PDZD11,RUNX1,SLC11A2,SLC12A5,SLC16A2,SLC17A6,SLC22A5,SLC24A3,SLC24A4,SLC26A4,SLC26A7,SLC35A1,SLC35B3,SLC35B4,SLC36A1,SLC38A1,SLC38A2,SLC38A3,SLC41A2,SLC45A3,SLC4A4,SLC4A7,SLC5A11,SLC5A12,SLC5A7,SLC6A9,SLC7A11,SLC7A2,SLC7A3,SLC8A3,SLC9A2
REAC	Neurotransmitter receptors and postsynaptic signal transmission	REAC:R-GGA-112314	0.00240291	ADCY6,AP2B1,CAMK2A,CREB1,GABRA4,GABRB2,GNB4,GNG2,GRIA2,GRIA3,GRIK3,GRIN2A,GRIN3A,KCNJ2,NSF,PRKACB,RPS6KA2,RPS6KA3,RPS6KA6,TSPAN7
REAC	Signaling by MET	REAC:R-GGA-6806834	0.00260512	DOCK7,ITGA2,KRAS,LAMC1,LRIG1,PTPN2,PTPRJ,RAB4A,RANBP10,RAP1A,SH3GL2,SH3KBP1,SOS1,STAM,STAM2
REAC	Cytokine Signaling in Immune system	REAC:R-GGA-1280215	0.00386273	BRAP,BRWD1,CAMK2A,CASP3,CNKSR2,CNTFR,CREB1,CSF1,DUSP7,EDAR,EGF,EIF4E3,ERBB4,GFRA1,IL17RD,IL2RB,IQGAP1,KL,KRAS,KSR2,LIFR,MAP2K4,MAP2K6,MAPK14,MAPK9,MYD88,NEDD4,NRG2,PDE3B,PPP2R5E,PTPN2,RAF1,RAPGEF2,RPS6KA2,RPS6KA3,SOS1,SUMO1,TAB3,TGFA,TNFSF15,YES1
REAC	Signaling by GPCR	REAC:R-GGA-372790	0.00441254	ADCY6,ADRA2A,ADRB1,APLNR,ARHGEF12,BDKRB2,CALCR,CALCRL,CCL20,CREB1,CXCL12,DAGLA,DGKD,DGKE,DGKG,DGKQ,EDNRB,GALR1,GCG,GHR,GNAZ,GNB4,GNG2,GPR65,GRK5,GRK6,HTR1F,KALRN,KRAS,LPAR1,METAP2,NPY1R,NPY2R,PDE1C,PDE3B,PDE7A,PDE8B,PLCB4,PRKACB,PRKCA,PRKCE,PTGDR,PTGER3,RBP1,RDH12,RGS21,RGS6,RHOB,RPS6KA2,RPS6KA3,SOS1,TRPC6,TSHR,VIP
REAC	Antigen processing: Ubiquitination & Proteasome degradation	REAC:R-GGA-983168	0.00454986	ANKRD52,CBLB,CDC27,CUL3,DET1,FBXO22,FBXO32,FBXO41,HECTD2,HERC2,KBTBD8,KCTD7,KLHL20,KLHL5,LONRF1,MGRN1,MYLIP,NEDD4,PJA2,RBBP6,RLIM,RNF19A,RNF213,SH3RF1,SIAH2,SMURF1,SPSB1,TPP2,UBE2J1,UBE2K,UBE3C,ZNRF2
REAC	Signaling by NTRKs	REAC:R-GGA-166520	0.00474702	AP2B1,CLTC,CREB1,DUSP7,FURIN,KRAS,MAPK14,NTRK2,RALGDS,RAP1A,RPS6KA2,RPS6KA3,SH3GL2,SOS1
REAC	Signaling by Interleukins	REAC:R-GGA-449147	0.00495602	BRAP,BRWD1,CASP3,CNKSR2,CNTFR,CREB1,CSF1,DUSP7,EGF,ERBB4,GFRA1,IL17RD,IL2RB,IQGAP1,KL,KRAS,KSR2,LIFR,MAP2K4,MAP2K6,MAPK14,MAPK9,MYD88,NRG2,PDE3B,PPP2R5E,RAF1,RAPGEF2,RPS6KA2,RPS6KA3,SOS1,TAB3,TGFA,YES1
REAC	PIP3 activates AKT signaling	REAC:R-GGA-1257604	0.00763395	CREB1,EGF,ERBB4,ESR1,FOXO3,FRK,KL,MAPKAP1,NEDD4,NRG2,PHC1,PHC3,PHLPP2,PIP4K2A,PTEN,RICTOR,RNF146,RRAGD,SCMH1,STRN,TGFA,TNKS,WWP2
REAC	Transport of inorganic cations/anions and amino acids/oligopeptides	REAC:R-GGA-425393	0.00820611	SLC12A5,SLC17A6,SLC24A3,SLC24A4,SLC26A4,SLC26A7,SLC36A1,SLC38A1,SLC38A2,SLC38A3,SLC4A4,SLC4A7,SLC5A12,SLC7A11,SLC7A2,SLC7A3,SLC8A3,SLC9A2
WP	WIKIPATHWAYS	WP:000000	1.28379e-17	ABCA1,ABCD3,ABI2,ABL1,ACSL1,ADCY1,ADCY6,ADRA2A,AKAP10,AKAP11,APC,ARHGEF6,ATP1B3,BAIAP2,BDKRB2,BMPR2,CACNB2,CALM1,CAMK2A,CAPN7,CASP3,CBLB,CCND2,CCNE2,CDC40,CDC7,CDK1,CELF1,CFL2,CLK4,CLTC,CNTFR,CREB1,CRKL,CYP24A1,DBF4,DHRS3,DICER1,DLL4,E2F3,E2F5,EGF,ELK4,ESR1,EZR,FGF6,FURIN,FZD1,FZD2,FZD3,FZD6,GJA1,GLI2,GNAI2,GNAZ,GNB4,GNG2,GRK5,GRK6,HIP1,HMGCR,HNRNPD,HNRNPK,HSPA2,HTR1F,HTT,ID2,IGF1,ITGA4,ITGA6,JAG…
WP	MAPK Signaling Pathway	WP:WP769	0.000139773	CACNB2,CASP3,CRKL,EGF,FGF6,HSPA2,MAP2K6,MAP3K1,MAP3K13,MAP4K4,NF1,NFATC3,NTRK2,PPM1A,PPP3CB,PRKACB,PRKCA,RAF1,RAP1A,RAPGEF2,RPS6KA3,TAOK1,TGFBR2
WP	EGFR1 Signaling Pathway	WP:WP752	0.000557507	CAMK2A,CBLB,CREB1,CRKL,EGF,ELK4,GJA1,HIP1,HTT,KLF11,KRAS,MAP3K1,MAPK14,PRKCA,RAF1,RALBP1,RPS6KA2,RPS6KA3,SH3GL2,SH3KBP1,STAT5B,VAV2,WASL
WP	Wnt Signaling Pathway	WP:WP785	0.000953623	APC,CCND2,FZD1,FZD2,FZD3,FZD6,MAPK9,PAFAH1B1,PPP2R5E,PRKCA,WNT10A,WNT7B
WP	Wnt Signaling Pathway and Pluripotency	WP:WP779	0.00452087	APC,CCND2,FZD1,FZD2,FZD3,FZD6,LRP6,MAPK9,PAFAH1B1,PPP2R2A,PPP2R5E,PRKCA,WNT10A,WNT7B,ZBTB33
WP	Kit Receptor Signaling Pathway	WP:WP774	0.00959582	ABL1,CBLB,CLTC,CRKL,LYN,PRKCA,RAF1,SH3KBP1,SPRED2,STAT5B,VAV2,YES1
WP	G Protein Signaling Pathways	WP:WP813	0.00959582	ADCY1,ADCY6,AKAP10,AKAP11,CALM1,GNAI2,GNAZ,KRAS,PDE8B,PPP3CA,PRKACB,PRKCA
TF	Transfac	TF:M00000	6.33079e-273	AACS,AAK1,AARS2,ABCA1,ABCA3,ABCA8,ABCC10,ABCC4,ABCD3,ABI2,ABL1,ACADSB,ACBD5,ACOX3,ACSL1,ACVR1,ACVR2A,ACVR2B,ADAM11,ADAM9,ADAMTS14,ADAMTS3,ADAMTS5,ADAMTS6,ADAMTS9,ADARB1,ADCY1,ADCY6,ADCY9,ADIPOR2,ADRA2A,ADRB1,ADSS,AFAP1L2,AFF1,AFF2,AFF3,AGBL4,AGPAT5,AHI1,AIDA,AK2,AK3,AKAP10,AKAP11,AKAP5,ALG2,ALG9,ALPK2,ALPK3,AMMECR1L,AMOT,AMOTL1,AMOTL2,ANK2,ANK3,ANKRA2,ANKRD22,ANKRD50,ANKRD52,ANKS4B,ANO1,ANO3,ANO5…
TF	Factor: PU.1; motif: AGGAAG	TF:M02031	2.37287e-131	AAK1,AARS2,ABCA1,ABCA3,ABCA8,ABCC10,ABCD3,ABI2,ABL1,ACADSB,ACBD5,ACOX3,ACSL1,ACVR1,ACVR2A,ACVR2B,ADAM11,ADAMTS14,ADAMTS3,ADAMTS5,ADAMTS6,ADAMTS9,ADCY1,ADCY6,ADCY9,ADIPOR2,ADRA2A,ADRB1,ADSS,AFAP1L2,AFF2,AFF3,AGBL4,AGPAT5,AHI1,AIDA,AK2,AK3,AKAP10,AKAP11,AKAP5,ALG2,ALG9,ALPK2,ALPK3,AMMECR1L,AMOT,AMOTL1,AMOTL2,ANK3,ANKRA2,ANKRD22,ANKRD50,ANKRD52,ANKS4B,ANO1,ANO3,ANO5,ANTXR1,ANXA7,AP1G1,AP2B1,AP4E1,AP…
TF	Factor: PU.1; motif: AGGAAG; match class: 0	TF:M02031_0	2.37287e-131	AAK1,AARS2,ABCA1,ABCA3,ABCA8,ABCC10,ABCD3,ABI2,ABL1,ACADSB,ACBD5,ACOX3,ACSL1,ACVR1,ACVR2A,ACVR2B,ADAM11,ADAMTS14,ADAMTS3,ADAMTS5,ADAMTS6,ADAMTS9,ADCY1,ADCY6,ADCY9,ADIPOR2,ADRA2A,ADRB1,ADSS,AFAP1L2,AFF2,AFF3,AGBL4,AGPAT5,AHI1,AIDA,AK2,AK3,AKAP10,AKAP11,AKAP5,ALG2,ALG9,ALPK2,ALPK3,AMMECR1L,AMOT,AMOTL1,AMOTL2,ANK3,ANKRA2,ANKRD22,ANKRD50,ANKRD52,ANKS4B,ANO1,ANO3,ANO5,ANTXR1,ANXA7,AP1G1,AP2B1,AP4E1,AP…
TF	Factor: Cdx-1; motif: TTTATK; match class: 0	TF:M02086_0	6.05677e-116	AAK1,ABCA1,ABCA3,ABCA8,ABCC10,ABCC4,ABCD3,ABI2,ABL1,ACADSB,ACBD5,ACOX3,ACVR1,ACVR2B,ADAM11,ADAM9,ADAMTS14,ADAMTS3,ADAMTS9,ADARB1,ADCY1,ADCY6,ADCY9,ADRB1,AFAP1L2,AFF1,AFF2,AGBL4,AHI1,AK3,AKAP10,AKAP11,AKAP5,ALG2,ALG9,ALPK2,AMMECR1L,AMOT,AMOTL1,ANK2,ANKRA2,ANKRD22,ANKRD50,ANKRD52,ANKS4B,ANO1,ANO5,ANTXR1,ANXA7,AP1AR,AP2B1,APC,API5,APOLD1,AQP4,AQP9,ARC,ARF4,ARFGEF2,ARFIP1,ARHGAP11A,ARHGAP26,ARHGAP36,…
TF	Factor: Cdx-1; motif: TTTATK	TF:M02086	6.05677e-116	AAK1,ABCA1,ABCA3,ABCA8,ABCC10,ABCC4,ABCD3,ABI2,ABL1,ACADSB,ACBD5,ACOX3,ACVR1,ACVR2B,ADAM11,ADAM9,ADAMTS14,ADAMTS3,ADAMTS9,ADARB1,ADCY1,ADCY6,ADCY9,ADRB1,AFAP1L2,AFF1,AFF2,AGBL4,AHI1,AK3,AKAP10,AKAP11,AKAP5,ALG2,ALG9,ALPK2,AMMECR1L,AMOT,AMOTL1,ANK2,ANKRA2,ANKRD22,ANKRD50,ANKRD52,ANKS4B,ANO1,ANO5,ANTXR1,ANXA7,AP1AR,AP2B1,APC,API5,APOLD1,AQP4,AQP9,ARC,ARF4,ARFGEF2,ARFIP1,ARHGAP11A,ARHGAP26,ARHGAP36,…
TF	Factor: Pax-3; motif: NNNNNNCGTCACGSTYNNNNN; match class: 0	TF:M00327_0	1.07915e-105	AACS,AAK1,AARS2,ABCA3,ABCA8,ABCC4,ABCD3,ACBD5,ACVR2A,ADAM11,ADAMTS14,ADAMTS5,ADAMTS9,ADARB1,ADCY6,ADCY9,ADIPOR2,ADRA2A,ADRB1,ADSS,AFF1,AFF2,AFF3,AGBL4,AGPAT5,AHI1,AIDA,AK2,AK3,AKAP10,ALPK2,AMOTL2,ANK2,ANKRA2,ANKRD52,ANKS4B,ANO3,ANO5,ANTXR1,ANXA7,AP1G1,AP4E1,API5,APLNR,AQP4,AQP9,ARC,ARF4,ARFGEF1,ARFGEF2,ARFIP1,ARFIP2,ARHGAP1,ARHGAP11A,ARHGAP26,ARHGAP36,ARHGEF12,ARHGEF26,ARHGEF37,ARHGEF6,ARID2,ARID…
TF	Factor: Pax-3; motif: NNNNNNCGTCACGSTYNNNNN	TF:M00327	1.07915e-105	AACS,AAK1,AARS2,ABCA3,ABCA8,ABCC4,ABCD3,ACBD5,ACVR2A,ADAM11,ADAMTS14,ADAMTS5,ADAMTS9,ADARB1,ADCY6,ADCY9,ADIPOR2,ADRA2A,ADRB1,ADSS,AFF1,AFF2,AFF3,AGBL4,AGPAT5,AHI1,AIDA,AK2,AK3,AKAP10,ALPK2,AMOTL2,ANK2,ANKRA2,ANKRD52,ANKS4B,ANO3,ANO5,ANTXR1,ANXA7,AP1G1,AP4E1,API5,APLNR,AQP4,AQP9,ARC,ARF4,ARFGEF1,ARFGEF2,ARFIP1,ARFIP2,ARHGAP1,ARHGAP11A,ARHGAP26,ARHGAP36,ARHGEF12,ARHGEF26,ARHGEF37,ARHGEF6,ARID2,ARID…
TF	Factor: E2F; motif: GGCGSG; match class: 1	TF:M00803_1	2.5658e-101	AACS,AAK1,AARS2,ABCC10,ABCC4,ABCD3,ABI2,ACBD5,ACSL1,ACVR2A,ACVR2B,ADAM9,ADAMTS14,ADAMTS3,ADAMTS5,ADARB1,ADCY6,ADCY9,ADRA2A,ADRB1,ADSS,AFF2,AFF3,AGBL4,AGPAT5,AIDA,AK3,ALG2,AMOTL2,ANKRD52,ANXA7,AP1AR,API5,AQP4,ARF4,ARFGEF1,ARFIP2,ARHGAP1,ARHGAP11A,ARHGEF12,ARID2,ARID5B,ARIH1,ARIH2,ARL4A,ARL4C,ARL8A,ARMC1,ARPP19,ARRDC4,ASB3,ASB7,ASCC3,ASPHD2,ATAD2B,ATG12,ATG14,ATG2B,ATG5,ATP10A,ATP1B3,ATP2C1,ATP5F1,…
TF	Factor: Pax-5; motif: RRMSWGANWYCTNRAGCGKRACSRYNSM	TF:M00144	8.93852e-101	AACS,AARS2,ABCA1,ABCA3,ABCA8,ABCC10,ABCC4,ABCD3,ABI2,ACADSB,ACBD5,ACVR2A,ACVR2B,ADAM11,ADAM9,ADAMTS14,ADAMTS3,ADAMTS5,ADARB1,ADCY6,ADCY9,ADRA2A,ADRB1,ADSS,AFAP1L2,AFF1,AFF2,AFF3,AGBL4,AGPAT5,AIDA,AK3,ALG2,ALG9,ALPK2,AMMECR1L,AMOT,AMOTL2,ANK3,ANKRA2,ANKRD22,ANKRD50,ANKRD52,ANKS4B,ANO1,ANO3,ANXA7,AP1AR,AP1G1,APC,API5,APLNR,APOLD1,AQP4,ARC,ARF4,ARFGEF1,ARFGEF2,ARFIP2,ARHGAP1,ARHGEF12,ARHGEF6,ARID2,A…
TF	Factor: Pax-5; motif: RRMSWGANWYCTNRAGCGKRACSRYNSM; match class: 0	TF:M00144_0	8.93852e-101	AACS,AARS2,ABCA1,ABCA3,ABCA8,ABCC10,ABCC4,ABCD3,ABI2,ACADSB,ACBD5,ACVR2A,ACVR2B,ADAM11,ADAM9,ADAMTS14,ADAMTS3,ADAMTS5,ADARB1,ADCY6,ADCY9,ADRA2A,ADRB1,ADSS,AFAP1L2,AFF1,AFF2,AFF3,AGBL4,AGPAT5,AIDA,AK3,ALG2,ALG9,ALPK2,AMMECR1L,AMOT,AMOTL2,ANK3,ANKRA2,ANKRD22,ANKRD50,ANKRD52,ANKS4B,ANO1,ANO3,ANXA7,AP1AR,AP1G1,APC,API5,APLNR,APOLD1,AQP4,ARC,ARF4,ARFGEF1,ARFGEF2,ARFIP2,ARHGAP1,ARHGEF12,ARHGEF6,ARID2,A…
TF	Factor: E2F; motif: GGCGSG; match class: 0	TF:M00803_0	1.33747e-95	AACS,AAK1,AARS2,ABCA1,ABCA3,ABCC10,ABCC4,ABCD3,ABI2,ACBD5,ACOX3,ACSL1,ACVR2A,ACVR2B,ADAM11,ADAM9,ADAMTS14,ADAMTS3,ADAMTS5,ADAMTS9,ADARB1,ADCY6,ADCY9,ADRA2A,ADRB1,ADSS,AFAP1L2,AFF2,AFF3,AGBL4,AGPAT5,AIDA,AK2,AK3,ALG2,ALG9,AMOTL2,ANKRA2,ANKRD52,ANO1,ANXA7,AP1AR,AP4E1,API5,AQP4,ARF4,ARFGEF1,ARFGEF2,ARFIP1,ARFIP2,ARHGAP1,ARHGAP11A,ARHGAP26,ARHGEF12,ARHGEF6,ARID2,ARID5B,ARIH1,ARIH2,ARL10,ARL4A,ARL4C,A…
TF	Factor: E2F; motif: GGCGSG	TF:M00803	1.33747e-95	AACS,AAK1,AARS2,ABCA1,ABCA3,ABCC10,ABCC4,ABCD3,ABI2,ACBD5,ACOX3,ACSL1,ACVR2A,ACVR2B,ADAM11,ADAM9,ADAMTS14,ADAMTS3,ADAMTS5,ADAMTS9,ADARB1,ADCY6,ADCY9,ADRA2A,ADRB1,ADSS,AFAP1L2,AFF2,AFF3,AGBL4,AGPAT5,AIDA,AK2,AK3,ALG2,ALG9,AMOTL2,ANKRA2,ANKRD52,ANO1,ANXA7,AP1AR,AP4E1,API5,AQP4,ARF4,ARFGEF1,ARFGEF2,ARFIP1,ARFIP2,ARHGAP1,ARHGAP11A,ARHGAP26,ARHGEF12,ARHGEF6,ARID2,ARID5B,ARIH1,ARIH2,ARL10,ARL4A,ARL4C,A…
TF	Factor: HOXA13; motif: ATAAMA; match class: 0	TF:M01292_0	2.28039e-93	AAK1,ABCA1,ABCA3,ABCA8,ABCC10,ABCC4,ABCD3,ABL1,ACADSB,ACBD5,ACVR1,ACVR2B,ADAM11,ADAMTS14,ADAMTS6,ADAMTS9,ADARB1,ADCY1,ADIPOR2,ADRB1,ADSS,AFAP1L2,AFF1,AFF2,AGPAT5,AHI1,AIDA,AK2,AK3,AKAP10,AKAP11,AKAP5,ALPK2,AMMECR1L,AMOT,ANK2,ANK3,ANKRA2,ANKRD22,ANKRD50,ANKRD52,ANKS4B,ANO5,ANTXR1,ANXA7,AP1G1,AP2B1,APC,API5,APOLD1,AQP9,ARC,ARFGEF1,ARFIP1,ARHGAP26,ARHGAP36,ARHGEF12,ARHGEF26,ARHGEF37,ARID1A,ARIH2,ARL…
TF	Factor: HOXA13; motif: ATAAMA	TF:M01292	2.28039e-93	AAK1,ABCA1,ABCA3,ABCA8,ABCC10,ABCC4,ABCD3,ABL1,ACADSB,ACBD5,ACVR1,ACVR2B,ADAM11,ADAMTS14,ADAMTS6,ADAMTS9,ADARB1,ADCY1,ADIPOR2,ADRB1,ADSS,AFAP1L2,AFF1,AFF2,AGPAT5,AHI1,AIDA,AK2,AK3,AKAP10,AKAP11,AKAP5,ALPK2,AMMECR1L,AMOT,ANK2,ANK3,ANKRA2,ANKRD22,ANKRD50,ANKRD52,ANKS4B,ANO5,ANTXR1,ANXA7,AP1G1,AP2B1,APC,API5,APOLD1,AQP9,ARC,ARFGEF1,ARFIP1,ARHGAP26,ARHGAP36,ARHGEF12,ARHGEF26,ARHGEF37,ARID1A,ARIH2,ARL…
TF	Factor: myogenin; motif: CAGCTG; match class: 1	TF:M02101_1	8.26233e-87	AACS,AAK1,AARS2,ABCA1,ABCA3,ABCA8,ABCC10,ABCC4,ABCD3,ABI2,ABL1,ACADSB,ACBD5,ACOX3,ACVR1,ADAM11,ADAM9,ADAMTS3,ADAMTS5,ADAMTS6,ADAMTS9,ADARB1,ADCY6,ADCY9,ADIPOR2,ADRA2A,ADRB1,ADSS,AFF1,AFF2,AGPAT5,AIDA,AK2,AK3,AKAP5,ALG2,ALG9,ALPK2,ALPK3,AMMECR1L,AMOT,AMOTL1,AMOTL2,ANK2,ANKRA2,ANKRD50,ANKRD52,ANKS4B,ANO1,ANO3,ANO5,ANXA7,AP1AR,AP2B1,AP4E1,APC,API5,APLNR,AQP4,AQP9,ARC,ARF4,ARFGEF1,ARFGEF2,ARFIP1,ARFI…
TF	Factor: myogenin; motif: CAGCTG; match class: 0	TF:M02101_0	8.26233e-87	AACS,AAK1,AARS2,ABCA1,ABCA3,ABCA8,ABCC10,ABCC4,ABCD3,ABI2,ABL1,ACADSB,ACBD5,ACOX3,ACVR1,ADAM11,ADAM9,ADAMTS3,ADAMTS5,ADAMTS6,ADAMTS9,ADARB1,ADCY6,ADCY9,ADIPOR2,ADRA2A,ADRB1,ADSS,AFF1,AFF2,AGPAT5,AIDA,AK2,AK3,AKAP5,ALG2,ALG9,ALPK2,ALPK3,AMMECR1L,AMOT,AMOTL1,AMOTL2,ANK2,ANKRA2,ANKRD50,ANKRD52,ANKS4B,ANO1,ANO3,ANO5,ANXA7,AP1AR,AP2B1,AP4E1,APC,API5,APLNR,AQP4,AQP9,ARC,ARF4,ARFGEF1,ARFGEF2,ARFIP1,ARFI…
TF	Factor: myogenin; motif: CAGCTG	TF:M02101	8.26233e-87	AACS,AAK1,AARS2,ABCA1,ABCA3,ABCA8,ABCC10,ABCC4,ABCD3,ABI2,ABL1,ACADSB,ACBD5,ACOX3,ACVR1,ADAM11,ADAM9,ADAMTS3,ADAMTS5,ADAMTS6,ADAMTS9,ADARB1,ADCY6,ADCY9,ADIPOR2,ADRA2A,ADRB1,ADSS,AFF1,AFF2,AGPAT5,AIDA,AK2,AK3,AKAP5,ALG2,ALG9,ALPK2,ALPK3,AMMECR1L,AMOT,AMOTL1,AMOTL2,ANK2,ANKRA2,ANKRD50,ANKRD52,ANKS4B,ANO1,ANO3,ANO5,ANXA7,AP1AR,AP2B1,AP4E1,APC,API5,APLNR,AQP4,AQP9,ARC,ARF4,ARFGEF1,ARFGEF2,ARFIP1,ARFI…
TF	Factor: Churchill; motif: CGGGNN	TF:M00986	2.47635e-84	AACS,AAK1,AARS2,ABCA1,ABCA3,ABCC10,ABCC4,ABCD3,ABI2,ACBD5,ACOX3,ACSL1,ACVR2A,ACVR2B,ADAM11,ADAM9,ADAMTS14,ADAMTS3,ADAMTS5,ADAMTS9,ADARB1,ADCY6,ADCY9,ADRA2A,ADRB1,ADSS,AFAP1L2,AFF1,AFF2,AFF3,AGBL4,AGPAT5,AIDA,AK2,AK3,AKAP10,AKAP5,ALG2,ALG9,ALPK3,AMOTL2,ANK3,ANKRA2,ANKRD52,ANKS4B,ANTXR1,ANXA7,AP1AR,AP4E1,API5,APLNR,AQP4,ARC,ARF4,ARFGEF1,ARFGEF2,ARFIP1,ARFIP2,ARHGAP1,ARHGAP11A,ARHGAP26,ARHGEF12,ARHG…
TF	Factor: Churchill; motif: CGGGNN; match class: 0	TF:M00986_0	2.47635e-84	AACS,AAK1,AARS2,ABCA1,ABCA3,ABCC10,ABCC4,ABCD3,ABI2,ACBD5,ACOX3,ACSL1,ACVR2A,ACVR2B,ADAM11,ADAM9,ADAMTS14,ADAMTS3,ADAMTS5,ADAMTS9,ADARB1,ADCY6,ADCY9,ADRA2A,ADRB1,ADSS,AFAP1L2,AFF1,AFF2,AFF3,AGBL4,AGPAT5,AIDA,AK2,AK3,AKAP10,AKAP5,ALG2,ALG9,ALPK3,AMOTL2,ANK3,ANKRA2,ANKRD52,ANKS4B,ANTXR1,ANXA7,AP1AR,AP4E1,API5,APLNR,AQP4,ARC,ARF4,ARFGEF1,ARFGEF2,ARFIP1,ARFIP2,ARHGAP1,ARHGAP11A,ARHGAP26,ARHGEF12,ARHG…
TF	Factor: E2F-4; motif: NTTTCSCGCC; match class: 0	TF:M07380_0	3.22528e-84	AACS,AAK1,ABCA1,ABCA3,ABCC4,ABCD3,ABI2,ACBD5,ACOX3,ACSL1,ACVR2A,ADAM11,ADAM9,ADAMTS3,ADAMTS9,ADARB1,ADCY6,ADCY9,ADRA2A,ADRB1,ADSS,AFF2,AFF3,AGBL4,AGPAT5,AIDA,AK3,AMOTL2,ANK3,ANKRD52,ANXA7,AP1AR,AP2B1,AP4E1,API5,APLNR,AQP9,ARC,ARF4,ARFGEF1,ARFGEF2,ARFIP1,ARFIP2,ARHGAP1,ARHGAP11A,ARHGEF12,ARHGEF37,ARID2,ARID5B,ARIH1,ARIH2,ARL10,ARL4C,ARL8A,ARMC1,ARMC5,ARPP19,ARRDC3,ARRDC4,ASB3,ASB7,ASCC3,ATAD2B,ATG…
TF	Factor: E2F-4; motif: NTTTCSCGCC	TF:M07380	3.22528e-84	AACS,AAK1,ABCA1,ABCA3,ABCC4,ABCD3,ABI2,ACBD5,ACOX3,ACSL1,ACVR2A,ADAM11,ADAM9,ADAMTS3,ADAMTS9,ADARB1,ADCY6,ADCY9,ADRA2A,ADRB1,ADSS,AFF2,AFF3,AGBL4,AGPAT5,AIDA,AK3,AMOTL2,ANK3,ANKRD52,ANXA7,AP1AR,AP2B1,AP4E1,API5,APLNR,AQP9,ARC,ARF4,ARFGEF1,ARFGEF2,ARFIP1,ARFIP2,ARHGAP1,ARHGAP11A,ARHGEF12,ARHGEF37,ARID2,ARID5B,ARIH1,ARIH2,ARL10,ARL4C,ARL8A,ARMC1,ARMC5,ARPP19,ARRDC3,ARRDC4,ASB3,ASB7,ASCC3,ATAD2B,ATG…
TF	Factor: AP2; motif: GCCYGSGGSN; match class: 0	TF:M08867_0	2.10709e-79	AACS,AAK1,AARS2,ABCA1,ABCC4,ABI2,ACBD5,ACSL1,ACVR1,ACVR2A,ACVR2B,ADAM11,ADAM9,ADAMTS14,ADAMTS3,ADAMTS5,ADAMTS9,ADCY6,ADCY9,ADRA2A,ADRB1,ADSS,AFAP1L2,AFF1,AFF2,AGBL4,AGPAT5,AIDA,AK3,ALG2,AMOTL2,ANKRD50,ANKRD52,ANKS4B,ANO5,ANXA7,AP1AR,AP4E1,API5,APLNR,ARC,ARF4,ARFGEF1,ARFGEF2,ARFIP1,ARFIP2,ARHGAP1,ARHGAP26,ARHGEF12,ARHGEF26,ARHGEF37,ARID5B,ARIH1,ARIH2,ARL10,ARL4A,ARL4C,ARL8A,ARMC1,ARMC5,ARPP19,ARRD…
TF	Factor: AP2; motif: GCCYGSGGSN	TF:M08867	2.10709e-79	AACS,AAK1,AARS2,ABCA1,ABCC4,ABI2,ACBD5,ACSL1,ACVR1,ACVR2A,ACVR2B,ADAM11,ADAM9,ADAMTS14,ADAMTS3,ADAMTS5,ADAMTS9,ADCY6,ADCY9,ADRA2A,ADRB1,ADSS,AFAP1L2,AFF1,AFF2,AGBL4,AGPAT5,AIDA,AK3,ALG2,AMOTL2,ANKRD50,ANKRD52,ANKS4B,ANO5,ANXA7,AP1AR,AP4E1,API5,APLNR,ARC,ARF4,ARFGEF1,ARFGEF2,ARFIP1,ARFIP2,ARHGAP1,ARHGAP26,ARHGEF12,ARHGEF26,ARHGEF37,ARID5B,ARIH1,ARIH2,ARL10,ARL4A,ARL4C,ARL8A,ARMC1,ARMC5,ARPP19,ARRD…
TF	Factor: MAFB; motif: NTCAGCN; match class: 0	TF:M08888_0	9.78857e-76	AACS,AAK1,AARS2,ABCA1,ABCA3,ABCA8,ABCC10,ABCC4,ABCD3,ABI2,ABL1,ACADSB,ACBD5,ACOX3,ACSL1,ACVR1,ADAM11,ADAM9,ADAMTS3,ADAMTS6,ADAMTS9,ADARB1,ADCY1,ADIPOR2,ADRA2A,AFAP1L2,AFF1,AFF3,AK2,AK3,AKAP10,ALG9,ALPK2,ALPK3,AMMECR1L,AMOTL1,AMOTL2,ANK2,ANKRA2,ANKRD22,ANKRD52,ANKS4B,ANO1,ANO3,ANO5,ANTXR1,AP1G1,AP2B1,APC,APLNR,AQP4,AQP9,ARC,ARFGEF2,ARHGAP1,ARHGAP11A,ARHGAP26,ARHGAP36,ARHGEF12,ARHGEF26,ARHGEF37,ARI…
TF	Factor: MAFB; motif: NTCAGCN	TF:M08888	9.78857e-76	AACS,AAK1,AARS2,ABCA1,ABCA3,ABCA8,ABCC10,ABCC4,ABCD3,ABI2,ABL1,ACADSB,ACBD5,ACOX3,ACSL1,ACVR1,ADAM11,ADAM9,ADAMTS3,ADAMTS6,ADAMTS9,ADARB1,ADCY1,ADIPOR2,ADRA2A,AFAP1L2,AFF1,AFF3,AK2,AK3,AKAP10,ALG9,ALPK2,ALPK3,AMMECR1L,AMOTL1,AMOTL2,ANK2,ANKRA2,ANKRD22,ANKRD52,ANKS4B,ANO1,ANO3,ANO5,ANTXR1,AP1G1,AP2B1,APC,APLNR,AQP4,AQP9,ARC,ARFGEF2,ARHGAP1,ARHGAP11A,ARHGAP26,ARHGAP36,ARHGEF12,ARHGEF26,ARHGEF37,ARI…
TF	Factor: Pax-6; motif: NNNNTTCACGCWTGANTKNNN; match class: 0	TF:M00097_0	1.30993e-75	AACS,AARS2,ABCA1,ABCA3,ABCA8,ABCC10,ABCD3,ABI2,ABL1,ACOX3,ACSL1,ACVR1,ACVR2A,ADAM11,ADAMTS3,ADAMTS5,ADAMTS6,ADARB1,ADCY1,ADCY6,ADIPOR2,AFF2,AFF3,AGBL4,AGPAT5,AHI1,AKAP10,AKAP11,AKAP5,AMMECR1L,AMOT,AMOTL1,ANK2,ANK3,ANKRA2,ANKRD50,ANKS4B,ANO1,ANO3,ANO5,ANTXR1,ANXA7,AP1AR,AP1G1,AP2B1,AP4E1,APC,API5,APLNR,APOLD1,AQP9,ARFGEF1,ARFIP1,ARHGAP11A,ARHGAP36,ARHGEF26,ARHGEF37,ARHGEF6,ARID1A,ARID5B,ARIH1,ARIH…
TF	Factor: Pax-6; motif: NNNNTTCACGCWTGANTKNNN	TF:M00097	1.30993e-75	AACS,AARS2,ABCA1,ABCA3,ABCA8,ABCC10,ABCD3,ABI2,ABL1,ACOX3,ACSL1,ACVR1,ACVR2A,ADAM11,ADAMTS3,ADAMTS5,ADAMTS6,ADARB1,ADCY1,ADCY6,ADIPOR2,AFF2,AFF3,AGBL4,AGPAT5,AHI1,AKAP10,AKAP11,AKAP5,AMMECR1L,AMOT,AMOTL1,ANK2,ANK3,ANKRA2,ANKRD50,ANKS4B,ANO1,ANO3,ANO5,ANTXR1,ANXA7,AP1AR,AP1G1,AP2B1,AP4E1,APC,API5,APLNR,APOLD1,AQP9,ARFGEF1,ARFIP1,ARHGAP11A,ARHGAP36,ARHGEF26,ARHGEF37,ARHGEF6,ARID1A,ARID5B,ARIH1,ARIH…
TF	Factor: MafB; motif: GNTGAC	TF:M01227	5.03923e-74	AACS,AAK1,AARS2,ABCA1,ABCA3,ABCA8,ABCC10,ABCC4,ABCD3,ABL1,ACADSB,ACBD5,ACVR1,ACVR2B,ADAM11,ADAM9,ADAMTS3,ADAMTS5,ADAMTS6,ADAMTS9,ADARB1,ADCY6,ADRA2A,AFF1,AFF2,AGBL4,AGPAT5,AIDA,AK3,AKAP10,AKAP11,AKAP5,ALG2,ALG9,ALPK2,ALPK3,AMMECR1L,AMOTL1,AMOTL2,ANK2,ANKRA2,ANKRD50,ANKRD52,ANO1,ANO3,ANO5,ANTXR1,AP1AR,AP2B1,AP4E1,API5,APLNR,APOLD1,AQP4,AQP9,ARF4,ARFGEF1,ARFGEF2,ARFIP1,ARHGAP11A,ARHGAP26,ARHGAP36,A…
TF	Factor: MafB; motif: GNTGAC; match class: 0	TF:M01227_0	5.03923e-74	AACS,AAK1,AARS2,ABCA1,ABCA3,ABCA8,ABCC10,ABCC4,ABCD3,ABL1,ACADSB,ACBD5,ACVR1,ACVR2B,ADAM11,ADAM9,ADAMTS3,ADAMTS5,ADAMTS6,ADAMTS9,ADARB1,ADCY6,ADRA2A,AFF1,AFF2,AGBL4,AGPAT5,AIDA,AK3,AKAP10,AKAP11,AKAP5,ALG2,ALG9,ALPK2,ALPK3,AMMECR1L,AMOTL1,AMOTL2,ANK2,ANKRA2,ANKRD50,ANKRD52,ANO1,ANO3,ANO5,ANTXR1,AP1AR,AP2B1,AP4E1,API5,APLNR,APOLD1,AQP4,AQP9,ARF4,ARFGEF1,ARFGEF2,ARFIP1,ARHGAP11A,ARHGAP26,ARHGAP36,A…
TF	Factor: Sp1; motif: NGGGGCGGGGN; match class: 0	TF:M07395_0	2.13967e-73	AACS,AAK1,ABCC4,ABCD3,ABI2,ACBD5,ACSL1,ACVR2A,ACVR2B,ADAM11,ADAM9,ADAMTS14,ADAMTS5,ADAMTS9,ADARB1,ADCY6,ADCY9,ADRA2A,ADRB1,ADSS,AFAP1L2,AFF1,AFF2,AFF3,AGBL4,AGPAT5,AIDA,AK2,AK3,AKAP10,ALG2,AMOTL2,ANK3,ANKRD52,ANXA7,AP1AR,AP4E1,APLNR,ARF4,ARFGEF1,ARFGEF2,ARFIP2,ARHGEF12,ARID5B,ARIH1,ARIH2,ARL10,ARL4A,ARL4C,ARL8A,ARMC1,ARPP19,ARRDC3,ARRDC4,ASB3,ASB7,ASCC3,ASPHD2,ATAD2B,ATG12,ATG14,ATG5,ATP1B3,ATP2C…
TF	Factor: Sp1; motif: NGGGGCGGGGN	TF:M07395	2.13967e-73	AACS,AAK1,ABCC4,ABCD3,ABI2,ACBD5,ACSL1,ACVR2A,ACVR2B,ADAM11,ADAM9,ADAMTS14,ADAMTS5,ADAMTS9,ADARB1,ADCY6,ADCY9,ADRA2A,ADRB1,ADSS,AFAP1L2,AFF1,AFF2,AFF3,AGBL4,AGPAT5,AIDA,AK2,AK3,AKAP10,ALG2,AMOTL2,ANK3,ANKRD52,ANXA7,AP1AR,AP4E1,APLNR,ARF4,ARFGEF1,ARFGEF2,ARFIP2,ARHGEF12,ARID5B,ARIH1,ARIH2,ARL10,ARL4A,ARL4C,ARL8A,ARMC1,ARPP19,ARRDC3,ARRDC4,ASB3,ASB7,ASCC3,ASPHD2,ATAD2B,ATG12,ATG14,ATG5,ATP1B3,ATP2C…
TF	Factor: Churchill; motif: CGGGNN; match class: 1	TF:M00986_1	2.21294e-73	AACS,AAK1,AARS2,ABCA1,ABCC10,ABCC4,ABCD3,ABI2,ACBD5,ACOX3,ACSL1,ACVR2A,ACVR2B,ADAM11,ADAM9,ADAMTS14,ADAMTS3,ADAMTS5,ADAMTS9,ADCY6,ADCY9,ADRA2A,ADRB1,ADSS,AFAP1L2,AFF1,AFF2,AFF3,AGBL4,AGPAT5,AK2,AK3,ALG2,ALG9,AMOTL2,ANK3,ANKRD52,ANXA7,AP4E1,APLNR,AQP4,ARF4,ARFGEF1,ARFGEF2,ARFIP1,ARFIP2,ARHGAP11A,ARHGAP26,ARHGEF12,ARHGEF6,ARID2,ARID5B,ARIH1,ARIH2,ARL10,ARL4A,ARL4C,ARMC1,ARMC5,ARRDC3,ARRDC4,ASB7,ASP…
TF	Factor: E2F-4; motif: GCGGGAAANA	TF:M02090	2.17334e-72	AACS,AAK1,ABCA3,ABCC4,ABCD3,ACBD5,ACSL1,ACVR1,ACVR2A,ACVR2B,ADAM11,ADAM9,ADAMTS14,ADAMTS3,ADAMTS5,ADAMTS6,ADAMTS9,ADARB1,ADCY6,ADCY9,ADRA2A,ADRB1,ADSS,AFAP1L2,AFF1,AFF2,AFF3,AGBL4,AGPAT5,AIDA,AK2,ALG9,ALPK3,AMOT,AMOTL2,ANK2,ANK3,ANKRD52,ANKS4B,ANO3,ANXA7,AP1AR,AP4E1,API5,APLNR,ARFGEF1,ARFGEF2,ARFIP1,ARFIP2,ARHGAP1,ARHGAP11A,ARHGEF12,ARHGEF6,ARID2,ARID5B,ARIH1,ARIH2,ARL10,ARL4C,ARL8A,ARMC1,ARMC5,A…
TF	Factor: E2F-4; motif: GCGGGAAANA; match class: 0	TF:M02090_0	2.17334e-72	AACS,AAK1,ABCA3,ABCC4,ABCD3,ACBD5,ACSL1,ACVR1,ACVR2A,ACVR2B,ADAM11,ADAM9,ADAMTS14,ADAMTS3,ADAMTS5,ADAMTS6,ADAMTS9,ADARB1,ADCY6,ADCY9,ADRA2A,ADRB1,ADSS,AFAP1L2,AFF1,AFF2,AFF3,AGBL4,AGPAT5,AIDA,AK2,ALG9,ALPK3,AMOT,AMOTL2,ANK2,ANK3,ANKRD52,ANKS4B,ANO3,ANXA7,AP1AR,AP4E1,API5,APLNR,ARFGEF1,ARFGEF2,ARFIP1,ARFIP2,ARHGAP1,ARHGAP11A,ARHGEF12,ARHGEF6,ARID2,ARID5B,ARIH1,ARIH2,ARL10,ARL4C,ARL8A,ARMC1,ARMC5,A…
TF	Factor: E2F-1; motif: NNNSSCGCSAANN	TF:M07250	4.15851e-72	AACS,AAK1,ABCC10,ABCD3,ABI2,ACOX3,ACVR2A,ACVR2B,ADAMTS3,ADARB1,ADCY6,ADCY9,ADRA2A,ADSS,AFF2,AFF3,AGBL4,AK3,ALG2,ALPK2,ANKRD52,ANKS4B,AP1AR,AP4E1,AQP4,ARC,ARF4,ARFGEF2,ARFIP2,ARHGAP1,ARHGAP11A,ARHGEF12,ARID2,ARID5B,ARIH1,ARL10,ARL8A,ARMC1,ARRDC3,ASB4,ASB7,ASCC3,ATAD2B,ATG14,ATG2B,ATG5,ATP10A,ATP10D,ATP1B3,ATP6V1B2,ATP6V1C1,ATP8A1,ATP8B1,ATRN,ATRNL1,ATRX,ATXN10,ATXN1L,ATXN7L1,AVEN,AZIN1,B3GALNT2,B4…
TF	Factor: E2F-1; motif: NNNSSCGCSAANN; match class: 0	TF:M07250_0	4.15851e-72	AACS,AAK1,ABCC10,ABCD3,ABI2,ACOX3,ACVR2A,ACVR2B,ADAMTS3,ADARB1,ADCY6,ADCY9,ADRA2A,ADSS,AFF2,AFF3,AGBL4,AK3,ALG2,ALPK2,ANKRD52,ANKS4B,AP1AR,AP4E1,AQP4,ARC,ARF4,ARFGEF2,ARFIP2,ARHGAP1,ARHGAP11A,ARHGEF12,ARID2,ARID5B,ARIH1,ARL10,ARL8A,ARMC1,ARRDC3,ASB4,ASB7,ASCC3,ATAD2B,ATG14,ATG2B,ATG5,ATP10A,ATP10D,ATP1B3,ATP6V1B2,ATP6V1C1,ATP8A1,ATP8B1,ATRN,ATRNL1,ATRX,ATXN10,ATXN1L,ATXN7L1,AVEN,AZIN1,B3GALNT2,B4…
TF	Factor: TCF-7; motif: TCAAAG; match class: 0	TF:M00805_0	9.74635e-72	AACS,AAK1,ABCA1,ABCC10,ABCC4,ACSL1,ACVR1,ADAM9,ADAMTS6,ADAMTS9,ADARB1,ADCY1,ADCY6,AFAP1L2,AFF1,AHI1,AIDA,AK2,AK3,AKAP10,AKAP11,AKAP5,ALG2,ALPK2,ALPK3,AMMECR1L,AMOT,AMOTL1,ANK2,ANK3,ANKRA2,ANKRD50,ANKS4B,ANO1,ANO5,ANTXR1,AP1G1,APC,APOLD1,AQP4,AQP9,ARC,ARFGEF2,ARFIP1,ARFIP2,ARHGAP1,ARHGAP11A,ARHGAP26,ARHGEF12,ARHGEF37,ARHGEF6,ARID1A,ARIH1,ARIH2,ARL15,ARL4A,ARL4C,ARL8A,ARMC1,ARMC5,ARRDC3,ASB7,ASCC3,…
TF	Factor: TCF-7; motif: TCAAAG	TF:M00805	9.74635e-72	AACS,AAK1,ABCA1,ABCC10,ABCC4,ACSL1,ACVR1,ADAM9,ADAMTS6,ADAMTS9,ADARB1,ADCY1,ADCY6,AFAP1L2,AFF1,AHI1,AIDA,AK2,AK3,AKAP10,AKAP11,AKAP5,ALG2,ALPK2,ALPK3,AMMECR1L,AMOT,AMOTL1,ANK2,ANK3,ANKRA2,ANKRD50,ANKS4B,ANO1,ANO5,ANTXR1,AP1G1,APC,APOLD1,AQP4,AQP9,ARC,ARFGEF2,ARFIP1,ARFIP2,ARHGAP1,ARHGAP11A,ARHGAP26,ARHGEF12,ARHGEF37,ARHGEF6,ARID1A,ARIH1,ARIH2,ARL15,ARL4A,ARL4C,ARL8A,ARMC1,ARMC5,ARRDC3,ASB7,ASCC3,…
TF	Factor: Pax-3; motif: TCGTCACRCTTHM	TF:M00360	2.34238e-71	AACS,AAK1,ABCA1,ABCA3,ABCA8,ABCC10,ABCC4,ABCD3,ABI2,ABL1,ACBD5,ACOX3,ACSL1,ACVR1,ADAM9,ADAMTS14,ADAMTS3,ADAMTS5,ADAMTS9,ADARB1,ADCY1,ADCY6,ADCY9,ADIPOR2,ADRA2A,ADRB1,ADSS,AFAP1L2,AFF1,AFF3,AGBL4,AHI1,AIDA,AK3,AKAP10,AKAP5,ALG2,ALG9,ALPK3,AMOT,AMOTL1,AMOTL2,ANK3,ANKRD52,ANO1,ANO3,ANXA7,AP1AR,AP1G1,AP4E1,API5,APLNR,AQP9,ARF4,ARFGEF1,ARFGEF2,ARFIP1,ARFIP2,ARHGAP11A,ARHGAP26,ARHGAP36,ARHGEF12,ARHGEF6…
TF	Factor: Pax-3; motif: TCGTCACRCTTHM; match class: 0	TF:M00360_0	2.34238e-71	AACS,AAK1,ABCA1,ABCA3,ABCA8,ABCC10,ABCC4,ABCD3,ABI2,ABL1,ACBD5,ACOX3,ACSL1,ACVR1,ADAM9,ADAMTS14,ADAMTS3,ADAMTS5,ADAMTS9,ADARB1,ADCY1,ADCY6,ADCY9,ADIPOR2,ADRA2A,ADRB1,ADSS,AFAP1L2,AFF1,AFF3,AGBL4,AHI1,AIDA,AK3,AKAP10,AKAP5,ALG2,ALG9,ALPK3,AMOT,AMOTL1,AMOTL2,ANK3,ANKRD52,ANO1,ANO3,ANXA7,AP1AR,AP1G1,AP4E1,API5,APLNR,AQP9,ARF4,ARFGEF1,ARFGEF2,ARFIP1,ARFIP2,ARHGAP11A,ARHGAP26,ARHGAP36,ARHGEF12,ARHGEF6…
TF	Factor: Sp1; motif: GGGGCGGGGC	TF:M00931	4.2272e-70	AACS,AAK1,ABCA1,ABCD3,ABI2,ACBD5,ACSL1,ACVR2A,ACVR2B,ADAM11,ADAM9,ADAMTS14,ADAMTS5,ADAMTS9,ADARB1,ADCY6,ADCY9,ADRA2A,ADRB1,ADSS,AFAP1L2,AFF2,AFF3,AGBL4,AGPAT5,AIDA,AK2,AK3,AKAP10,ALG2,AMOTL2,ANK3,ANKRD52,ANXA7,AP1AR,AP4E1,APLNR,ARF4,ARFGEF1,ARFGEF2,ARFIP2,ARHGEF12,ARID5B,ARIH2,ARL10,ARL4A,ARL4C,ARL8A,ARMC1,ARPP19,ARRDC3,ARRDC4,ASB3,ASB7,ASCC3,ASPHD2,ATAD2B,ATG12,ATG14,ATG5,ATP2C1,ATP6V0A2,ATP6V1B…
TF	Factor: Sp1; motif: GGGGCGGGGC; match class: 0	TF:M00931_0	4.2272e-70	AACS,AAK1,ABCA1,ABCD3,ABI2,ACBD5,ACSL1,ACVR2A,ACVR2B,ADAM11,ADAM9,ADAMTS14,ADAMTS5,ADAMTS9,ADARB1,ADCY6,ADCY9,ADRA2A,ADRB1,ADSS,AFAP1L2,AFF2,AFF3,AGBL4,AGPAT5,AIDA,AK2,AK3,AKAP10,ALG2,AMOTL2,ANK3,ANKRD52,ANXA7,AP1AR,AP4E1,APLNR,ARF4,ARFGEF1,ARFGEF2,ARFIP2,ARHGEF12,ARID5B,ARIH2,ARL10,ARL4A,ARL4C,ARL8A,ARMC1,ARPP19,ARRDC3,ARRDC4,ASB3,ASB7,ASCC3,ASPHD2,ATAD2B,ATG12,ATG14,ATG5,ATP2C1,ATP6V0A2,ATP6V1B…
TF	Factor: Sp1; motif: NGGGGGCGGGGYN; match class: 0	TF:M00196_0	1.01437e-68	AACS,AAK1,ABCD3,ABI2,ACBD5,ACSL1,ACVR2A,ACVR2B,ADAM11,ADAM9,ADAMTS14,ADAMTS5,ADAMTS9,ADARB1,ADCY6,ADCY9,ADRB1,AFAP1L2,AFF2,AFF3,AGBL4,AGPAT5,AIDA,AK2,AK3,ALG2,AMOTL2,ANK3,ANKRD52,ANXA7,AP1AR,AP4E1,APLNR,ARF4,ARFGEF1,ARFGEF2,ARFIP2,ARHGEF12,ARID5B,ARIH2,ARL10,ARL4A,ARL4C,ARL8A,ARMC1,ARPP19,ARRDC3,ARRDC4,ASB3,ASB7,ASCC3,ASPHD2,ATAD2B,ATG12,ATG14,ATG5,ATP2C1,ATP6V0A2,ATP6V1B2,ATP6V1C2,ATRN,ATRNL1,AT…
TF	Factor: Sp1; motif: NGGGGGCGGGGYN	TF:M00196	1.01437e-68	AACS,AAK1,ABCD3,ABI2,ACBD5,ACSL1,ACVR2A,ACVR2B,ADAM11,ADAM9,ADAMTS14,ADAMTS5,ADAMTS9,ADARB1,ADCY6,ADCY9,ADRB1,AFAP1L2,AFF2,AFF3,AGBL4,AGPAT5,AIDA,AK2,AK3,ALG2,AMOTL2,ANK3,ANKRD52,ANXA7,AP1AR,AP4E1,APLNR,ARF4,ARFGEF1,ARFGEF2,ARFIP2,ARHGEF12,ARID5B,ARIH2,ARL10,ARL4A,ARL4C,ARL8A,ARMC1,ARPP19,ARRDC3,ARRDC4,ASB3,ASB7,ASCC3,ASPHD2,ATAD2B,ATG12,ATG14,ATG5,ATP2C1,ATP6V0A2,ATP6V1B2,ATP6V1C2,ATRN,ATRNL1,AT…
TF	Factor: Sp1; motif: NNGGGGCGGGGNN; match class: 0	TF:M00932_0	2.44392e-68	AACS,AAK1,ABCA1,ABCD3,ABI2,ACBD5,ACSL1,ACVR2A,ACVR2B,ADAM11,ADAM9,ADAMTS14,ADAMTS5,ADAMTS9,ADARB1,ADCY6,ADCY9,ADRA2A,ADRB1,AFAP1L2,AFF2,AFF3,AGBL4,AGPAT5,AIDA,AK2,AK3,ALG2,AMOTL2,ANK3,ANKRD52,ANXA7,AP1AR,AP4E1,APLNR,ARF4,ARFGEF1,ARFGEF2,ARFIP2,ARHGEF12,ARID5B,ARIH2,ARL10,ARL4A,ARL4C,ARL8A,ARMC1,ARPP19,ARRDC3,ARRDC4,ASB3,ASB7,ASCC3,ASPHD2,ATAD2B,ATG12,ATG14,ATG5,ATP2C1,ATP6V0A2,ATP6V1B2,ATP6V1C2,A…
TF	Factor: Sp1; motif: NNGGGGCGGGGNN	TF:M00932	2.44392e-68	AACS,AAK1,ABCA1,ABCD3,ABI2,ACBD5,ACSL1,ACVR2A,ACVR2B,ADAM11,ADAM9,ADAMTS14,ADAMTS5,ADAMTS9,ADARB1,ADCY6,ADCY9,ADRA2A,ADRB1,AFAP1L2,AFF2,AFF3,AGBL4,AGPAT5,AIDA,AK2,AK3,ALG2,AMOTL2,ANK3,ANKRD52,ANXA7,AP1AR,AP4E1,APLNR,ARF4,ARFGEF1,ARFGEF2,ARFIP2,ARHGEF12,ARID5B,ARIH2,ARL10,ARL4A,ARL4C,ARL8A,ARMC1,ARPP19,ARRDC3,ARRDC4,ASB3,ASB7,ASCC3,ASPHD2,ATAD2B,ATG12,ATG14,ATG5,ATP2C1,ATP6V0A2,ATP6V1B2,ATP6V1C2,A…
TF	Factor: Pax-5; motif: BCNNNRNGCANBGNTGNRTAGCSGCHNB	TF:M00143	3.56218e-68	AACS,AAK1,AARS2,ABCA1,ABCA3,ABCA8,ABCC10,ABCC4,ABL1,ACBD5,ACOX3,ACSL1,ACVR1,ACVR2A,ACVR2B,ADAM11,ADAM9,ADAMTS14,ADAMTS3,ADAMTS5,ADAMTS9,ADARB1,ADCY6,ADCY9,ADRA2A,ADRB1,ADSS,AFAP1L2,AFF1,AFF2,AFF3,AGBL4,AGPAT5,AIDA,AK2,AKAP10,ALG2,ALG9,ALPK2,ALPK3,AMMECR1L,AMOTL1,AMOTL2,ANKRA2,ANKRD50,ANKRD52,ANKS4B,ANO1,ANXA7,AP1AR,AP1G1,AP4E1,APC,API5,APLNR,APOLD1,AQP4,ARC,ARF4,ARFGEF1,ARFIP1,ARFIP2,ARHGAP11A,AR…
TF	Factor: Pax-5; motif: BCNNNRNGCANBGNTGNRTAGCSGCHNB; match class: 0	TF:M00143_0	3.56218e-68	AACS,AAK1,AARS2,ABCA1,ABCA3,ABCA8,ABCC10,ABCC4,ABL1,ACBD5,ACOX3,ACSL1,ACVR1,ACVR2A,ACVR2B,ADAM11,ADAM9,ADAMTS14,ADAMTS3,ADAMTS5,ADAMTS9,ADARB1,ADCY6,ADCY9,ADRA2A,ADRB1,ADSS,AFAP1L2,AFF1,AFF2,AFF3,AGBL4,AGPAT5,AIDA,AK2,AKAP10,ALG2,ALG9,ALPK2,ALPK3,AMMECR1L,AMOTL1,AMOTL2,ANKRA2,ANKRD50,ANKRD52,ANKS4B,ANO1,ANXA7,AP1AR,AP1G1,AP4E1,APC,API5,APLNR,APOLD1,AQP4,ARC,ARF4,ARFGEF1,ARFIP1,ARFIP2,ARHGAP11A,AR…
TF	Factor: Sox-9; motif: NNNNNACAAARGNNSMN	TF:M07269	2.01065e-66	AAK1,AARS2,ABCA1,ABCA3,ABCA8,ABCC10,ACBD5,ACOX3,ACSL1,ACVR1,ACVR2A,ACVR2B,ADAM11,ADAM9,ADAMTS14,ADAMTS3,ADAMTS5,ADAMTS6,ADARB1,ADCY1,ADIPOR2,ADRA2A,ADSS,AFF1,AFF2,AFF3,AGBL4,AIDA,AK2,AK3,AKAP10,AKAP5,ALG9,ALPK3,AMOT,AMOTL1,ANKRA2,ANKRD50,ANO1,ANO3,ANXA7,AP1AR,AP2B1,AP4E1,APC,APLNR,APOLD1,AQP4,AQP9,ARFGEF1,ARHGAP1,ARHGAP11A,ARHGAP26,ARHGEF26,ARHGEF37,ARHGEF6,ARID1A,ARID5B,ARIH1,ARL15,ARL4C,ARL8A,A…
TF	Factor: Sox-9; motif: NNNNNACAAARGNNSMN; match class: 0	TF:M07269_0	2.01065e-66	AAK1,AARS2,ABCA1,ABCA3,ABCA8,ABCC10,ACBD5,ACOX3,ACSL1,ACVR1,ACVR2A,ACVR2B,ADAM11,ADAM9,ADAMTS14,ADAMTS3,ADAMTS5,ADAMTS6,ADARB1,ADCY1,ADIPOR2,ADRA2A,ADSS,AFF1,AFF2,AFF3,AGBL4,AIDA,AK2,AK3,AKAP10,AKAP5,ALG9,ALPK3,AMOT,AMOTL1,ANKRA2,ANKRD50,ANO1,ANO3,ANXA7,AP1AR,AP2B1,AP4E1,APC,APLNR,APOLD1,AQP4,AQP9,ARFGEF1,ARHGAP1,ARHGAP11A,ARHGAP26,ARHGEF26,ARHGEF37,ARHGEF6,ARID1A,ARID5B,ARIH1,ARL15,ARL4C,ARL8A,A…
TF	Factor: E2F-4; motif: NTTTCSCGCC; match class: 1	TF:M07380_1	1.85768e-64	AAK1,ABCC4,ABI2,ACSL1,ACVR2A,ADAMTS3,ADAMTS9,ADARB1,ADCY6,ADCY9,ADRA2A,ADRB1,ADSS,AFF3,AGBL4,AGPAT5,AIDA,ANK3,ANKRD52,AP1AR,AP4E1,APLNR,ARF4,ARFIP2,ARHGAP1,ARHGEF12,ARID2,ARID5B,ARIH1,ARIH2,ARL10,ARMC1,ARMC5,ARPP19,ARRDC4,ASB3,ASB7,ASCC3,ATAD2B,ATG12,ATG2B,ATP1B3,ATP5F1,ATP6V1C1,ATP6V1C2,ATP8A1,ATRN,ATRNL1,ATRX,ATXN1L,AVL9,AZIN1,B3GALNT2,B3GNT5,B4GALT1,B4GALT5,B4GALT6,BCAS2,BCAS3,BCL11A,BCL2L11,B…
TF	Factor: Elk-1; motif: GGAAGN; match class: 0	TF:M03819_0	2.99735e-62	AAK1,AARS2,ABCA3,ABCC4,ABI2,ACADSB,ACBD5,ACOX3,ACSL1,ADAMTS3,ADAMTS5,ADAMTS6,ADAMTS9,ADIPOR2,ADSS,AFAP1L2,AFF1,AFF2,AFF3,AGBL4,AGPAT5,AHI1,AIDA,AK3,AKAP10,AKAP5,ALG9,ALPK2,AMMECR1L,AMOT,AMOTL1,ANKRA2,ANKRD22,ANKRD50,ANKS4B,ANO1,ANO3,ANO5,ANTXR1,ANXA7,AP2B1,AP4E1,APC,API5,APLNR,ARC,ARF4,ARFGEF2,ARFIP1,ARFIP2,ARHGAP11A,ARHGAP26,ARHGAP36,ARHGEF12,ARHGEF26,ARHGEF37,ARHGEF6,ARID1A,ARID2,ARIH1,ARIH2,AR…
TF	Factor: Elk-1; motif: GGAAGN	TF:M03819	2.99735e-62	AAK1,AARS2,ABCA3,ABCC4,ABI2,ACADSB,ACBD5,ACOX3,ACSL1,ADAMTS3,ADAMTS5,ADAMTS6,ADAMTS9,ADIPOR2,ADSS,AFAP1L2,AFF1,AFF2,AFF3,AGBL4,AGPAT5,AHI1,AIDA,AK3,AKAP10,AKAP5,ALG9,ALPK2,AMMECR1L,AMOT,AMOTL1,ANKRA2,ANKRD22,ANKRD50,ANKS4B,ANO1,ANO3,ANO5,ANTXR1,ANXA7,AP2B1,AP4E1,APC,API5,APLNR,ARC,ARF4,ARFGEF2,ARFIP1,ARFIP2,ARHGAP11A,ARHGAP26,ARHGAP36,ARHGEF12,ARHGEF26,ARHGEF37,ARHGEF6,ARID1A,ARID2,ARIH1,ARIH2,AR…
TF	Factor: Cdx-1; motif: TTTATK; match class: 1	TF:M02086_1	2.51397e-60	ABCA1,ABCC10,ABL1,ACADSB,ACVR1,ACVR2B,ADAMTS14,ADAMTS3,ADAMTS9,ADARB1,ADCY1,AFF1,AFF2,AHI1,AKAP10,AKAP11,AKAP5,ALG9,ALPK2,AMMECR1L,AMOT,AMOTL1,ANK2,ANKRA2,ANKRD22,ANKRD50,ANKS4B,ANO1,ANO5,ANTXR1,ANXA7,APOLD1,AQP4,AQP9,ARF4,ARFIP1,ARHGAP11A,ARHGAP26,ARHGAP36,ARHGEF26,ARID5B,ARIH2,ARL15,ARL4C,ARMC1,ARRDC3,ASCC3,ATF1,ATL2,ATP10D,ATP1B3,ATP2B2,ATP2C1,ATP6V0A2,ATP6V1B2,ATP6V1C1,ATP6V1C2,ATRX,ATXN1,AVE…
TF	Factor: Pax-5; motif: RRMSWGANWYCTNRAGCGKRACSRYNSM; match class: 1	TF:M00144_1	1.59542e-59	AACS,AARS2,ABCA1,ABCA3,ABCA8,ABCC4,ACBD5,ACVR2A,ADAM11,ADAMTS14,ADAMTS3,ADAMTS5,ADARB1,ADCY6,ADCY9,ADRA2A,ADRB1,ADSS,AFF1,AFF2,AFF3,AGBL4,ALG2,ALG9,AMMECR1L,AMOTL2,ANKRD52,ANKS4B,AP1AR,APC,API5,ARC,ARF4,ARFGEF1,ARFGEF2,ARFIP2,ARHGEF12,ARID2,ARID5B,ARIH2,ARL10,ARL4A,ARMC1,ARMC5,ARPP19,ARRDC3,ARRDC4,ASB3,ASB4,ASPHD2,ATAD2B,ATG12,ATG2B,ATG5,ATP10A,ATP1B3,ATP5F1,ATP6V1B2,ATP6V1C2,ATP8A1,ATP8B1,ATRX,A…
TF	Factor: AP-2alpha; motif: NSCCNCRGGSN; match class: 0	TF:M07348_0	1.24899e-57	AAK1,AARS2,ABI2,ACBD5,ACOX3,ACSL1,ACVR1,ACVR2A,ACVR2B,ADAM9,ADAMTS14,ADAMTS3,ADCY6,ADCY9,ADRA2A,ADRB1,ADSS,AFAP1L2,AFF1,AFF2,AGBL4,AGPAT5,AK3,ALG2,AMOTL2,ANKRD52,ANKS4B,ANO1,ANXA7,AP1AR,AP4E1,API5,ARF4,ARFGEF1,ARFGEF2,ARFIP1,ARFIP2,ARHGAP26,ARHGEF12,ARHGEF37,ARIH1,ARIH2,ARL10,ARL4A,ARL8A,ARMC5,ARPP19,ARRDC4,ASB7,ASPHD2,ATAD2B,ATG12,ATG14,ATG5,ATP10A,ATP2B2,ATP2C1,ATP6V1C1,ATP6V1C2,ATP8A1,ATP8B1,A…
TF	Factor: AP-2alpha; motif: NSCCNCRGGSN	TF:M07348	1.24899e-57	AAK1,AARS2,ABI2,ACBD5,ACOX3,ACSL1,ACVR1,ACVR2A,ACVR2B,ADAM9,ADAMTS14,ADAMTS3,ADCY6,ADCY9,ADRA2A,ADRB1,ADSS,AFAP1L2,AFF1,AFF2,AGBL4,AGPAT5,AK3,ALG2,AMOTL2,ANKRD52,ANKS4B,ANO1,ANXA7,AP1AR,AP4E1,API5,ARF4,ARFGEF1,ARFGEF2,ARFIP1,ARFIP2,ARHGAP26,ARHGEF12,ARHGEF37,ARIH1,ARIH2,ARL10,ARL4A,ARL8A,ARMC5,ARPP19,ARRDC4,ASB7,ASPHD2,ATAD2B,ATG12,ATG14,ATG5,ATP10A,ATP2B2,ATP2C1,ATP6V1C1,ATP6V1C2,ATP8A1,ATP8B1,A…
TF	Factor: NF-E4; motif: GTGAGGS; match class: 0	TF:M08826_0	1.42265e-57	AACS,AARS2,ABCA3,ABCA8,ABCC4,ABCD3,ABI2,ABL1,ACBD5,ACOX3,ACSL1,ACVR2A,ACVR2B,ADAM11,ADAMTS14,ADAMTS3,ADAMTS5,ADAMTS9,ADARB1,ADCY6,ADIPOR2,ADRA2A,ADRB1,AFAP1L2,AFF1,AGBL4,AGPAT5,AK2,AK3,AKAP11,AKAP5,ALG2,ALG9,AMMECR1L,AMOT,AMOTL1,ANK2,ANK3,ANKRA2,ANKS4B,ANO1,ANO5,ANTXR1,ANXA7,AP2B1,AP4E1,APC,APOLD1,AQP4,ARC,ARF4,ARFGEF1,ARFIP1,ARFIP2,ARHGAP1,ARHGAP26,ARHGAP36,ARHGEF12,ARHGEF37,ARHGEF6,ARID2,ARIH1,…
TF	Factor: NF-E4; motif: GTGAGGS	TF:M08826	1.42265e-57	AACS,AARS2,ABCA3,ABCA8,ABCC4,ABCD3,ABI2,ABL1,ACBD5,ACOX3,ACSL1,ACVR2A,ACVR2B,ADAM11,ADAMTS14,ADAMTS3,ADAMTS5,ADAMTS9,ADARB1,ADCY6,ADIPOR2,ADRA2A,ADRB1,AFAP1L2,AFF1,AGBL4,AGPAT5,AK2,AK3,AKAP11,AKAP5,ALG2,ALG9,AMMECR1L,AMOT,AMOTL1,ANK2,ANK3,ANKRA2,ANKS4B,ANO1,ANO5,ANTXR1,ANXA7,AP2B1,AP4E1,APC,APOLD1,AQP4,ARC,ARF4,ARFGEF1,ARFIP1,ARFIP2,ARHGAP1,ARHGAP26,ARHGAP36,ARHGEF12,ARHGEF37,ARHGEF6,ARID2,ARIH1,…
TF	Factor: AP2; motif: GCCYGSGGSN; match class: 1	TF:M08867_1	9.34129e-55	AAK1,ABCC4,ABI2,ACBD5,ACSL1,ACVR2A,ADAM11,ADAM9,ADAMTS14,ADAMTS3,ADAMTS5,ADAMTS9,ADCY6,ADCY9,ADRA2A,ADSS,AFAP1L2,AFF1,AFF2,AGBL4,AGPAT5,AK3,ALG2,AMOTL2,ANKRD52,ANXA7,AP1AR,ARF4,ARFGEF1,ARFGEF2,ARFIP1,ARHGAP26,ARHGEF12,ARHGEF37,ARIH2,ARL10,ARL4A,ARL4C,ARPP19,ARRDC4,ASB7,ASPHD2,ATAD2B,ATG12,ATP10A,ATP1B3,ATRNL1,ATRX,ATXN10,ATXN1L,ATXN7L1,AZIN1,B3GALNT2,B4GALT1,BACE1,BCAS3,BCL11A,BCL2L11,BCL7A,BCOR,…
TF	Factor: E2F-1; motif: TTGGCGCGRAANNGNM; match class: 0	TF:M00938_0	2.46382e-54	AACS,AARS2,ABCA1,ABCA3,ABI2,ACOX3,ACVR2B,ADAM11,ADAM9,ADAMTS14,ADAMTS3,ADAMTS5,ADARB1,ADCY6,ADCY9,ADRA2A,ADSS,AFF2,AFF3,AGPAT5,AIDA,AK3,ALG2,ANXA7,AP1AR,AP4E1,API5,AQP4,ARFGEF1,ARFIP2,ARHGAP1,ARHGEF6,ARID5B,ARIH1,ARIH2,ARL10,ARL4A,ARL8A,ARMC1,ARMC5,ARPP19,ARRDC4,ASB3,ASB7,ASCC3,ATAD2B,ATG2B,ATP10A,ATP1B3,ATP5F1,ATP6V1C1,ATP8A1,ATP8B1,ATRN,ATRNL1,ATRX,ATXN10,ATXN1L,ATXN7L1,AVEN,AZIN1,B3GALNT2,B4GA…
TF	Factor: E2F-1; motif: TTGGCGCGRAANNGNM	TF:M00938	2.46382e-54	AACS,AARS2,ABCA1,ABCA3,ABI2,ACOX3,ACVR2B,ADAM11,ADAM9,ADAMTS14,ADAMTS3,ADAMTS5,ADARB1,ADCY6,ADCY9,ADRA2A,ADSS,AFF2,AFF3,AGPAT5,AIDA,AK3,ALG2,ANXA7,AP1AR,AP4E1,API5,AQP4,ARFGEF1,ARFIP2,ARHGAP1,ARHGEF6,ARID5B,ARIH1,ARIH2,ARL10,ARL4A,ARL8A,ARMC1,ARMC5,ARPP19,ARRDC4,ASB3,ASB7,ASCC3,ATAD2B,ATG2B,ATP10A,ATP1B3,ATP5F1,ATP6V1C1,ATP8A1,ATP8B1,ATRN,ATRNL1,ATRX,ATXN10,ATXN1L,ATXN7L1,AVEN,AZIN1,B3GALNT2,B4GA…
TF	Factor: Msx-2; motif: NNNGACYAATTAGYNNT; match class: 0	TF:M01393_0	1.65358e-53	ABCA3,ABCC10,ABI2,ACADSB,ACOX3,ACVR2B,ADAMTS6,ADCY1,ADCY6,ADIPOR2,AFF3,AGBL4,AHI1,AIDA,AKAP10,AKAP11,AKAP5,ALG9,ALPK2,AMOT,AMOTL2,ANK2,ANKRA2,ANKRD50,ANKS4B,ANO1,ANO3,ANO5,ANTXR1,AP2B1,AP4E1,APC,APLNR,APOLD1,ARHGAP26,ARL15,ARL4C,ARL8A,ARMC1,ASB4,ASB7,ASCC3,ATF1,ATP10A,ATP10D,ATP2B2,ATP2C1,ATP6V1C2,ATP7A,ATP8B1,ATRNL1,ATRX,ATXN1,ATXN10,AVEN,B4GALT1,B4GALT6,BACH2,BCL7A,BCLAF1,BDKRB2,BEND3,BEND4,BMP…
TF	Factor: Msx-2; motif: NNNGACYAATTAGYNNT	TF:M01393	1.65358e-53	ABCA3,ABCC10,ABI2,ACADSB,ACOX3,ACVR2B,ADAMTS6,ADCY1,ADCY6,ADIPOR2,AFF3,AGBL4,AHI1,AIDA,AKAP10,AKAP11,AKAP5,ALG9,ALPK2,AMOT,AMOTL2,ANK2,ANKRA2,ANKRD50,ANKS4B,ANO1,ANO3,ANO5,ANTXR1,AP2B1,AP4E1,APC,APLNR,APOLD1,ARHGAP26,ARL15,ARL4C,ARL8A,ARMC1,ASB4,ASB7,ASCC3,ATF1,ATP10A,ATP10D,ATP2B2,ATP2C1,ATP6V1C2,ATP7A,ATP8B1,ATRNL1,ATRX,ATXN1,ATXN10,AVEN,B4GALT1,B4GALT6,BACH2,BCL7A,BCLAF1,BDKRB2,BEND3,BEND4,BMP…
TF	Factor: HOXA13; motif: ATAAMA; match class: 1	TF:M01292_1	1.29992e-52	ABCA1,ABCA3,ABCA8,ABL1,ACADSB,ACVR2B,ADAMTS14,ADAMTS6,ADAMTS9,ADARB1,ADCY1,AFAP1L2,AFF1,AHI1,AIDA,AK2,AKAP11,AKAP5,ALPK2,AMMECR1L,ANKRA2,ANKRD22,ANKRD50,ANKS4B,ANO5,ANTXR1,ANXA7,AP1G1,API5,APOLD1,AQP9,ARHGAP36,ARHGEF37,ARL15,ARMC1,ARRDC3,ASB4,ASCC3,ATF1,ATP10A,ATP10D,ATP2B2,ATP6V0A2,ATP6V1B2,ATP6V1C2,ATP7A,ATXN1,ATXN7L1,AVL9,B3GALNT2,B4GALT4,B4GALT5,BACH2,BCAS2,BCAS3,BCLAF1,BDKRB2,BEND3,BEND4,BMP…
TF	Factor: E2F-1; motif: TWSGCGCGAAAAYKR; match class: 0	TF:M00024_0	1.31563e-52	AACS,AARS2,ABCA1,ABCA3,ABCC10,ABCD3,ABL1,ACBD5,ACVR1,ACVR2B,ADAMTS14,ADAMTS3,ADAMTS9,ADCY1,ADIPOR2,ADSS,AFF1,AFF2,AGBL4,AHI1,ALPK2,AMOT,AMOTL1,ANK2,ANK3,ANKRD50,ANKRD52,ANO3,AP1G1,API5,APOLD1,AQP4,AQP9,ARC,ARF4,ARFGEF1,ARFGEF2,ARHGEF12,ARHGEF26,ARHGEF37,ARID5B,ARIH1,ARL15,ARL8A,ARMC1,ARMC5,ARPP19,ARRDC3,ARRDC4,ASB3,ASB4,ASCC3,ATF1,ATG14,ATG2B,ATL2,ATP10A,ATP1B3,ATP5F1,ATP6V1B2,ATP6V1C1,ATP6V1C2,A…
TF	Factor: E2F-1; motif: TWSGCGCGAAAAYKR	TF:M00024	1.31563e-52	AACS,AARS2,ABCA1,ABCA3,ABCC10,ABCD3,ABL1,ACBD5,ACVR1,ACVR2B,ADAMTS14,ADAMTS3,ADAMTS9,ADCY1,ADIPOR2,ADSS,AFF1,AFF2,AGBL4,AHI1,ALPK2,AMOT,AMOTL1,ANK2,ANK3,ANKRD50,ANKRD52,ANO3,AP1G1,API5,APOLD1,AQP4,AQP9,ARC,ARF4,ARFGEF1,ARFGEF2,ARHGEF12,ARHGEF26,ARHGEF37,ARID5B,ARIH1,ARL15,ARL8A,ARMC1,ARMC5,ARPP19,ARRDC3,ARRDC4,ASB3,ASB4,ASCC3,ATF1,ATG14,ATG2B,ATL2,ATP10A,ATP1B3,ATP5F1,ATP6V1B2,ATP6V1C1,ATP6V1C2,A…
TF	Factor: Lhx2; motif: WATTAN; match class: 0	TF:M07047_0	1.53275e-52	AARS2,ABCC10,ABCD3,ABI2,ABL1,ACADSB,ACBD5,ACOX3,ACVR1,ACVR2B,ADAM11,ADAMTS6,ADIPOR2,AFF2,AGBL4,AIDA,AKAP10,AKAP5,AMMECR1L,AMOT,AMOTL2,ANK2,ANKRA2,ANKRD22,ANKRD50,ANKS4B,ANO1,ANTXR1,AP1G1,AP2B1,AP4E1,APC,AQP9,ARFIP1,ARHGAP11A,ARHGAP26,ARHGEF6,ARID1A,ARIH1,ARL15,ARL8A,ARMC1,ARPP19,ARRDC3,ASB4,ASCC3,ATF1,ATG5,ATP10A,ATP10D,ATP7A,ATRNL1,ATRX,ATXN1,ATXN10,AVEN,B4GALT4,B4GALT6,BACH2,BCAS3,BCL11A,BCL7A,…
TF	Factor: Lhx2; motif: WATTAN	TF:M07047	1.53275e-52	AARS2,ABCC10,ABCD3,ABI2,ABL1,ACADSB,ACBD5,ACOX3,ACVR1,ACVR2B,ADAM11,ADAMTS6,ADIPOR2,AFF2,AGBL4,AIDA,AKAP10,AKAP5,AMMECR1L,AMOT,AMOTL2,ANK2,ANKRA2,ANKRD22,ANKRD50,ANKS4B,ANO1,ANTXR1,AP1G1,AP2B1,AP4E1,APC,AQP9,ARFIP1,ARHGAP11A,ARHGAP26,ARHGEF6,ARID1A,ARIH1,ARL15,ARL8A,ARMC1,ARPP19,ARRDC3,ASB4,ASCC3,ATF1,ATG5,ATP10A,ATP10D,ATP7A,ATRNL1,ATRX,ATXN1,ATXN10,AVEN,B4GALT4,B4GALT6,BACH2,BCAS3,BCL11A,BCL7A,…
TF	Factor: Sp1; motif: CCCCGCCCCN	TF:M00933	3.4072e-52	AACS,AARS2,ABCD3,ABI2,ACBD5,ACSL1,ACVR2A,ACVR2B,ADAM11,ADAMTS5,ADAMTS9,ADARB1,ADCY6,ADCY9,ADRB1,AFAP1L2,AFF2,AFF3,AGPAT5,AIDA,AK2,ALG2,AMOTL2,ANKRD52,ANXA7,AP1AR,AP4E1,APLNR,ARF4,ARFGEF1,ARFIP2,ARHGEF26,ARID5B,ARIH2,ARL4A,ARL4C,ARL8A,ARMC1,ARMC5,ARPP19,ARRDC3,ARRDC4,ASB3,ASB7,ASPHD2,ATAD2B,ATG12,ATG14,ATG5,ATP5F1,ATP6V0A2,ATP6V1C2,ATRN,ATRNL1,ATRX,ATXN1L,ATXN7L1,AZIN1,B3GALNT2,B4GALT1,B4GALT5,B4G…
TF	Factor: Sp1; motif: CCCCGCCCCN; match class: 0	TF:M00933_0	3.4072e-52	AACS,AARS2,ABCD3,ABI2,ACBD5,ACSL1,ACVR2A,ACVR2B,ADAM11,ADAMTS5,ADAMTS9,ADARB1,ADCY6,ADCY9,ADRB1,AFAP1L2,AFF2,AFF3,AGPAT5,AIDA,AK2,ALG2,AMOTL2,ANKRD52,ANXA7,AP1AR,AP4E1,APLNR,ARF4,ARFGEF1,ARFIP2,ARHGEF26,ARID5B,ARIH2,ARL4A,ARL4C,ARL8A,ARMC1,ARMC5,ARPP19,ARRDC3,ARRDC4,ASB3,ASB7,ASPHD2,ATAD2B,ATG12,ATG14,ATG5,ATP5F1,ATP6V0A2,ATP6V1C2,ATRN,ATRNL1,ATRX,ATXN1L,ATXN7L1,AZIN1,B3GALNT2,B4GALT1,B4GALT5,B4G…
TF	Factor: PU.1; motif: AGGAAG; match class: 1	TF:M02031_1	3.60822e-52	AAK1,AARS2,ABCA8,ABCC10,ABI2,ABL1,ACADSB,ACBD5,ACOX3,ACSL1,ACVR1,ACVR2B,ADAMTS14,ADAMTS5,ADAMTS9,ADCY1,ADCY6,ADCY9,ADRA2A,ADRB1,ADSS,AFAP1L2,AFF2,AGBL4,AGPAT5,AIDA,AK3,AKAP10,AKAP11,ALG9,ALPK2,ALPK3,AMMECR1L,AMOT,AMOTL1,AMOTL2,ANKRA2,ANKRD22,ANKS4B,ANO1,ANO3,ANO5,ANTXR1,AP1G1,AP4E1,APC,APLNR,APOLD1,AQP4,AQP9,ARF4,ARFGEF1,ARFIP1,ARHGAP11A,ARHGAP26,ARHGAP36,ARHGEF12,ARHGEF26,ARID1A,ARID2,ARIH2,ARL1…
TF	Factor: Sp1; motif: GGGGCGGGGT; match class: 0	TF:M00008_0	2.12059e-50	AACS,ABCA1,ABCC4,ABCD3,ABI2,ACBD5,ACSL1,ACVR2A,ACVR2B,ADAMTS9,ADARB1,ADCY6,ADCY9,ADRB1,ADSS,AFAP1L2,AFF3,AGPAT5,AIDA,AK2,ALPK3,AMOTL2,ANKRD52,ANO3,ANXA7,AP1AR,AP2B1,APLNR,ARF4,ARFGEF1,ARFGEF2,ARFIP2,ARID2,ARID5B,ARIH2,ARL4A,ARL8A,ARMC1,ARRDC3,ARRDC4,ASB3,ASB7,ATAD2B,ATG12,ATG14,ATG5,ATP5F1,ATP6V0A2,ATP6V1C2,ATP8B1,ATRN,ATRNL1,ATRX,ATXN1L,AVEN,B3GALNT2,B4GALT1,B4GALT5,B4GALT6,BACE1,BAIAP2,BCAS2,BC…
TF	Factor: Sp1; motif: GGGGCGGGGT	TF:M00008	2.12059e-50	AACS,ABCA1,ABCC4,ABCD3,ABI2,ACBD5,ACSL1,ACVR2A,ACVR2B,ADAMTS9,ADARB1,ADCY6,ADCY9,ADRB1,ADSS,AFAP1L2,AFF3,AGPAT5,AIDA,AK2,ALPK3,AMOTL2,ANKRD52,ANO3,ANXA7,AP1AR,AP2B1,APLNR,ARF4,ARFGEF1,ARFGEF2,ARFIP2,ARID2,ARID5B,ARIH2,ARL4A,ARL8A,ARMC1,ARRDC3,ARRDC4,ASB3,ASB7,ATAD2B,ATG12,ATG14,ATG5,ATP5F1,ATP6V0A2,ATP6V1C2,ATP8B1,ATRN,ATRNL1,ATRX,ATXN1L,AVEN,B3GALNT2,B4GALT1,B4GALT5,B4GALT6,BACE1,BAIAP2,BCAS2,BC…
TF	Factor: Sp1; motif: NGGGGCGGGGN; match class: 1	TF:M07395_1	2.97147e-50	AACS,AAK1,ABCD3,ABI2,ADAMTS5,ADARB1,ADCY6,ADCY9,ADRA2A,ADRB1,AFAP1L2,AFF3,AGBL4,ALG2,AMOTL2,AP1AR,AP4E1,ARF4,ARFGEF1,ARFIP2,ARHGEF12,ARID5B,ARIH2,ARL10,ARL4A,ARL4C,ARL8A,ARMC1,ARPP19,ARRDC4,ASB3,ASB7,ASPHD2,ATAD2B,ATG12,ATG14,ATP6V0A2,ATP6V1C2,ATRN,ATRNL1,ATRX,ATXN1L,AZIN1,B3GALNT2,B4GALT1,B4GALT5,B4GALT6,BACE1,BCL11A,BCL2L11,BCOR,BMP7,BMPER,BNIP3L,BRD1,BRE,BRWD1,C17ORF80,C1ORF115,C20ORF194,C3ORF…
TF	Factor: Foxc1; motif: TTVYTTTNW; match class: 0	TF:M07254_0	6.50675e-50	AACS,ABCA1,ABCA8,ABCC10,ABCD3,ABL1,ACADSB,ACBD5,ACVR2A,ACVR2B,ADAM11,ADAMTS14,ADAMTS3,ADAMTS6,ADCY1,ADCY6,ADIPOR2,ADRB1,AFF1,AFF3,AGPAT5,AHI1,AIDA,AK3,AKAP10,AKAP11,AKAP5,ALPK2,AMOT,AMOTL2,ANK2,ANKRD22,ANKRD52,ANO1,ANO3,ANO5,ANTXR1,AP1G1,AP4E1,APC,APLNR,APOLD1,AQP9,ARFIP1,ARHGAP36,ARHGEF12,ARHGEF26,ARHGEF6,ARIH2,ARL8A,ARMC1,ARRDC3,ASB4,ASB7,ASCC3,ATAD2B,ATG12,ATL2,ATP10A,ATP10D,ATP2B2,ATP2C1,ATP6…
TF	Factor: Foxc1; motif: TTVYTTTNW	TF:M07254	6.50675e-50	AACS,ABCA1,ABCA8,ABCC10,ABCD3,ABL1,ACADSB,ACBD5,ACVR2A,ACVR2B,ADAM11,ADAMTS14,ADAMTS3,ADAMTS6,ADCY1,ADCY6,ADIPOR2,ADRB1,AFF1,AFF3,AGPAT5,AHI1,AIDA,AK3,AKAP10,AKAP11,AKAP5,ALPK2,AMOT,AMOTL2,ANK2,ANKRD22,ANKRD52,ANO1,ANO3,ANO5,ANTXR1,AP1G1,AP4E1,APC,APLNR,APOLD1,AQP9,ARFIP1,ARHGAP36,ARHGEF12,ARHGEF26,ARHGEF6,ARIH2,ARL8A,ARMC1,ARRDC3,ASB4,ASB7,ASCC3,ATAD2B,ATG12,ATL2,ATP10A,ATP10D,ATP2B2,ATP2C1,ATP6…
TF	Factor: GATA-3; motif: AGATAA; match class: 0	TF:M01878_0	4.78864e-49	AACS,ABCA8,ABCC10,ACADSB,ACBD5,ACOX3,ACSL1,ADAM9,ADAMTS14,ADAMTS6,ADAMTS9,ADARB1,ADCY1,ADCY6,ADRB1,AGBL4,AHI1,AK2,AK3,AKAP10,AKAP11,ALG9,ALPK2,ALPK3,AMMECR1L,AMOT,AMOTL2,ANK2,ANK3,ANKRA2,ANKRD22,ANKRD50,ANO1,ANO3,ANO5,ANTXR1,AP1G1,AP4E1,APLNR,AQP9,ARC,ARF4,ARFIP1,ARHGAP1,ARHGAP11A,ARHGAP36,ARHGEF26,ARHGEF37,ARIH1,ARL15,ARL4C,ASB4,ATF1,ATG14,ATG5,ATL2,ATP10D,ATP2B2,ATP6V1B2,ATP6V1C1,ATP6V1C2,ATP7A…
TF	Factor: GATA-3; motif: AGATAA	TF:M01878	4.78864e-49	AACS,ABCA8,ABCC10,ACADSB,ACBD5,ACOX3,ACSL1,ADAM9,ADAMTS14,ADAMTS6,ADAMTS9,ADARB1,ADCY1,ADCY6,ADRB1,AGBL4,AHI1,AK2,AK3,AKAP10,AKAP11,ALG9,ALPK2,ALPK3,AMMECR1L,AMOT,AMOTL2,ANK2,ANK3,ANKRA2,ANKRD22,ANKRD50,ANO1,ANO3,ANO5,ANTXR1,AP1G1,AP4E1,APLNR,AQP9,ARC,ARF4,ARFIP1,ARHGAP1,ARHGAP11A,ARHGAP36,ARHGEF26,ARHGEF37,ARIH1,ARL15,ARL4C,ASB4,ATF1,ATG14,ATG5,ATL2,ATP10D,ATP2B2,ATP6V1B2,ATP6V1C1,ATP6V1C2,ATP7A…
TF	Factor: myogenin; motif: CRSCTGTTBNNTTTGGCACGSNGCCARCH	TF:M00056	9.26002e-48	AACS,AARS2,ABCA1,ABCA3,ABCA8,ABCC10,ABCC4,ABCD3,ABI2,ACADSB,ACOX3,ACSL1,ACVR2A,ADAMTS3,ADAMTS5,ADAMTS6,ADARB1,ADCY6,ADIPOR2,ADRB1,AFF1,AFF2,AGPAT5,AIDA,AK2,ALG2,ALG9,ALPK2,ALPK3,AMOTL1,AMOTL2,ANK3,ANKRA2,ANKRD50,ANKS4B,ANO1,ANO3,ANTXR1,ANXA7,AP1AR,AP2B1,APLNR,APOLD1,AQP4,ARC,ARF4,ARFGEF1,ARFIP1,ARFIP2,ARHGAP11A,ARHGAP26,ARHGAP36,ARHGEF12,ARHGEF26,ARHGEF37,ARHGEF6,ARID1A,ARID2,ARIH1,ARL10,ARL4C,AR…
TF	Factor: myogenin; motif: CRSCTGTTBNNTTTGGCACGSNGCCARCH; match class: 0	TF:M00056_0	9.26002e-48	AACS,AARS2,ABCA1,ABCA3,ABCA8,ABCC10,ABCC4,ABCD3,ABI2,ACADSB,ACOX3,ACSL1,ACVR2A,ADAMTS3,ADAMTS5,ADAMTS6,ADARB1,ADCY6,ADIPOR2,ADRB1,AFF1,AFF2,AGPAT5,AIDA,AK2,ALG2,ALG9,ALPK2,ALPK3,AMOTL1,AMOTL2,ANK3,ANKRA2,ANKRD50,ANKS4B,ANO1,ANO3,ANTXR1,ANXA7,AP1AR,AP2B1,APLNR,APOLD1,AQP4,ARC,ARF4,ARFGEF1,ARFIP1,ARFIP2,ARHGAP11A,ARHGAP26,ARHGAP36,ARHGEF12,ARHGEF26,ARHGEF37,ARHGEF6,ARID1A,ARID2,ARIH1,ARL10,ARL4C,AR…
TF	Factor: E2F-1; motif: NKTSSCGC	TF:M00428	9.96649e-48	AACS,ABCA3,ABI2,ACBD5,ACVR2A,ADAMTS14,ADAMTS3,ADAMTS5,ADARB1,ADCY6,ADCY9,ADRA2A,ADRB1,ADSS,AFF2,AGBL4,AGPAT5,ALG2,ANK3,ANKRD52,AP1AR,AQP4,ARF4,ARFGEF1,ARFGEF2,ARFIP2,ARHGAP1,ARHGAP11A,ARHGEF12,ARID5B,ARIH1,ARIH2,ARL4A,ARL8A,ARMC5,ARRDC4,ASB3,ASB7,ASCC3,ASPHD2,ATG14,ATG2B,ATP10A,ATP1B3,ATP5F1,ATP6V0A2,ATP6V1C1,ATP8A1,ATRN,ATRX,ATXN10,ATXN1L,AZIN1,B3GALNT2,B4GALT5,BACE1,BCAS2,BCAS3,BCAT1,BCL11A,BCO…
TF	Factor: E2F-1; motif: NKTSSCGC; match class: 0	TF:M00428_0	9.96649e-48	AACS,ABCA3,ABI2,ACBD5,ACVR2A,ADAMTS14,ADAMTS3,ADAMTS5,ADARB1,ADCY6,ADCY9,ADRA2A,ADRB1,ADSS,AFF2,AGBL4,AGPAT5,ALG2,ANK3,ANKRD52,AP1AR,AQP4,ARF4,ARFGEF1,ARFGEF2,ARFIP2,ARHGAP1,ARHGAP11A,ARHGEF12,ARID5B,ARIH1,ARIH2,ARL4A,ARL8A,ARMC5,ARRDC4,ASB3,ASB7,ASCC3,ASPHD2,ATG14,ATG2B,ATP10A,ATP1B3,ATP5F1,ATP6V0A2,ATP6V1C1,ATP8A1,ATRN,ATRX,ATXN10,ATXN1L,AZIN1,B3GALNT2,B4GALT5,BACE1,BCAS2,BCAS3,BCAT1,BCL11A,BCO…
TF	Factor: Msx-1; motif: CNGTAWNTG	TF:M00394	3.13826e-47	AAK1,AARS2,ABCC10,ABCC4,ABI2,ACBD5,ADAMTS14,ADAMTS3,ADSS,AFF1,AFF3,AGBL4,AIDA,AK2,AKAP5,ALG9,ALPK2,AMMECR1L,AMOTL2,ANK2,ANK3,ANKRD22,ANKS4B,ANO1,ANO3,ANTXR1,ANXA7,AP1AR,AP1G1,AP2B1,APC,API5,AQP9,ARFIP1,ARHGAP36,ARHGEF26,ARHGEF37,ARHGEF6,ARID1A,ARID2,ARIH2,ARL15,ARL8A,ARMC1,ARRDC3,ARRDC4,ASB3,ASB4,ASB7,ASPHD2,ATAD2B,ATF1,ATG14,ATG2B,ATG5,ATL2,ATP10D,ATP1B3,ATP2B2,ATP2C1,ATP5F1,ATP7A,ATP8A1,ATP8B1,…
TF	Factor: Msx-1; motif: CNGTAWNTG; match class: 0	TF:M00394_0	3.13826e-47	AAK1,AARS2,ABCC10,ABCC4,ABI2,ACBD5,ADAMTS14,ADAMTS3,ADSS,AFF1,AFF3,AGBL4,AIDA,AK2,AKAP5,ALG9,ALPK2,AMMECR1L,AMOTL2,ANK2,ANK3,ANKRD22,ANKS4B,ANO1,ANO3,ANTXR1,ANXA7,AP1AR,AP1G1,AP2B1,APC,API5,AQP9,ARFIP1,ARHGAP36,ARHGEF26,ARHGEF37,ARHGEF6,ARID1A,ARID2,ARIH2,ARL15,ARL8A,ARMC1,ARRDC3,ARRDC4,ASB3,ASB4,ASB7,ASPHD2,ATAD2B,ATF1,ATG14,ATG2B,ATG5,ATL2,ATP10D,ATP1B3,ATP2B2,ATP2C1,ATP5F1,ATP7A,ATP8A1,ATP8B1,…
TF	Factor: E2F-4; motif: GCGGGAAANA; match class: 1	TF:M02090_1	6.55782e-47	AACS,ABCA3,ABCC4,ABCD3,ACVR2A,ADAM11,ADAMTS3,ADAMTS5,ADARB1,ADCY6,ADCY9,ADRA2A,ADSS,AFAP1L2,AFF1,AFF2,AFF3,AGBL4,AGPAT5,AK2,AMOTL2,ANKRD52,API5,APLNR,ARFGEF1,ARFGEF2,ARHGAP11A,ARID2,ARID5B,ARIH2,ARL4C,ARL8A,ARMC1,ARMC5,ASB7,ATAD2B,ATG2B,ATG5,ATP1B3,ATP5F1,ATP6V1C1,ATP8A1,ATRN,ATRNL1,ATRX,ATXN1L,AVEN,AVL9,AZIN1,B4GALT6,BAIAP2,BCAS3,BCAT1,BCL11A,BCL2L11,BCL7A,BCL9L,BCOR,BMPER,BPGM,BRAP,BRWD1,BTG1,C…
TF	Factor: E2F-1; motif: NTTSGCGG; match class: 0	TF:M00430_0	8.21935e-46	AAK1,ABCC4,ABI2,ACVR1,ACVR2B,ADSS,AFAP1L2,AFF2,AFF3,AGPAT5,ALG2,AMOTL2,ANK3,ANKRD52,ANXA7,AP1AR,AQP4,ARF4,ARFGEF2,ARHGAP1,ARHGAP11A,ARID2,ARID5B,ARL10,ARL4A,ARMC1,ARRDC3,ASB4,ASCC3,ATG2B,ATG5,ATP10A,ATP10D,ATP1B3,ATP6V1C1,ATRNL1,ATRX,ATXN10,ATXN1L,AVEN,AZIN1,B3GNT5,B4GALT1,BACE1,BACH2,BCAS3,BCAT1,BCL11A,BCL2L11,BCL7A,BCOR,BEND4,BET1L,BMPER,BNIP3L,BRD1,BRE,C1GALT1,C1ORF115,C5ORF51,CA10,CA8,CACNA1C…
TF	Factor: E2F-1; motif: NTTSGCGG	TF:M00430	8.21935e-46	AAK1,ABCC4,ABI2,ACVR1,ACVR2B,ADSS,AFAP1L2,AFF2,AFF3,AGPAT5,ALG2,AMOTL2,ANK3,ANKRD52,ANXA7,AP1AR,AQP4,ARF4,ARFGEF2,ARHGAP1,ARHGAP11A,ARID2,ARID5B,ARL10,ARL4A,ARMC1,ARRDC3,ASB4,ASCC3,ATG2B,ATG5,ATP10A,ATP10D,ATP1B3,ATP6V1C1,ATRNL1,ATRX,ATXN10,ATXN1L,AVEN,AZIN1,B3GNT5,B4GALT1,BACE1,BACH2,BCAS3,BCAT1,BCL11A,BCL2L11,BCL7A,BCOR,BEND4,BET1L,BMPER,BNIP3L,BRD1,BRE,C1GALT1,C1ORF115,C5ORF51,CA10,CA8,CACNA1C…
TF	Factor: Sp1; motif: NGGGGGCGGGGYN; match class: 1	TF:M00196_1	3.9821e-45	AACS,AAK1,ABCD3,ABI2,ACVR2B,ADAMTS9,ADARB1,ADCY6,ADCY9,ADRB1,AFAP1L2,AFF3,AGPAT5,AK2,ALG2,ANXA7,ARF4,ARFGEF1,ARFIP2,ARID5B,ARIH2,ARL10,ARL4A,ARL4C,ARL8A,ARPP19,ARRDC4,ASB3,ASB7,ASPHD2,ATAD2B,ATG12,ATG14,ATP6V0A2,ATP6V1C2,ATRNL1,ATRX,ATXN1L,AZIN1,B3GALNT2,B4GALT1,B4GALT5,BACE1,BCL11A,BCL2L11,BCOR,BMP7,BMPER,BNIP3L,BRD1,BRE,BRWD1,C17ORF80,C20ORF194,C3ORF70,C9ORF64,CACNA2D2,CADM1,CALCR,CAMK2N1,CAMK4…
TF	Factor: Pax-3; motif: NNNNNNCGTCACGSTYNNNNN; match class: 1	TF:M00327_1	6.70019e-45	AACS,AARS2,ABCA3,ABCC4,ADAM11,ADAMTS14,ADAMTS5,ADCY6,ADCY9,ADIPOR2,ADRA2A,ADRB1,AFF1,AFF2,AGPAT5,AHI1,AIDA,AK2,AK3,AKAP10,ANKRA2,ANKRD52,ANKS4B,ANXA7,AP4E1,API5,APLNR,ARF4,ARFGEF1,ARFGEF2,ARFIP1,ARFIP2,ARHGAP11A,ARHGEF6,ARIH1,ARIH2,ARL10,ARL4A,ARL8A,ARMC1,ARPP19,ARRDC3,ARRDC4,ASB3,ASB4,ATF1,ATG12,ATG2B,ATG5,ATP10A,ATP1B3,ATP5F1,ATP6V0A2,ATP6V1C1,ATP8A1,ATP8B1,ATRX,ATXN1,ATXN10,ATXN1L,ATXN7L1,AVL9…
TF	Factor: Sp1; motif: GGGGCGGGGC; match class: 1	TF:M00931_1	1.14516e-44	AACS,AAK1,ABCD3,ABI2,ADARB1,ADCY6,ADCY9,ADRA2A,ADRB1,AFAP1L2,AFF3,AGBL4,AGPAT5,AIDA,AK2,ALG2,ANXA7,ARF4,ARFGEF1,ARFIP2,ARHGEF12,ARID5B,ARIH2,ARL4A,ARL4C,ARL8A,ARPP19,ARRDC4,ASB3,ASPHD2,ATAD2B,ATG12,ATG14,ATP6V0A2,ATP6V1C2,ATRNL1,ATRX,ATXN1L,AZIN1,B3GALNT2,B4GALT1,B4GALT5,B4GALT6,BACE1,BCL11A,BCL2L11,BCOR,BMP7,BMPER,BNIP3L,BRD1,BRE,BRWD1,C17ORF80,C20ORF194,C3ORF70,C9ORF64,CACNA2D2,CADM1,CALCR,CALC…
TF	Factor: MAFA; motif: TCAGCAN; match class: 0	TF:M01709_0	6.35064e-43	AAK1,ABCA1,ABCA3,ABCA8,ABCC10,ABI2,ACADSB,ACBD5,ACSL1,ACVR1,ADAM11,ADAM9,ADAMTS14,ADAMTS3,ADAMTS6,ADARB1,ADCY1,ADIPOR2,ADRB1,AFF1,AFF3,AGPAT5,AK3,AKAP10,ALG9,ALPK2,ALPK3,AMOTL1,ANKRD22,ANKS4B,ANO1,ANO3,ANO5,API5,APLNR,AQP4,ARC,ARFGEF1,ARFGEF2,ARFIP2,ARHGAP1,ARHGAP11A,ARHGAP26,ARHGAP36,ARHGEF26,ARID1A,ARL10,ARL15,ARL4C,ARL8A,ARPP19,ARRDC3,ASB3,ASCC3,ATAD2B,ATF1,ATG12,ATG14,ATG2B,ATG5,ATL2,ATP1B3,A…
TF	Factor: MAFA; motif: TCAGCAN	TF:M01709	6.35064e-43	AAK1,ABCA1,ABCA3,ABCA8,ABCC10,ABI2,ACADSB,ACBD5,ACSL1,ACVR1,ADAM11,ADAM9,ADAMTS14,ADAMTS3,ADAMTS6,ADARB1,ADCY1,ADIPOR2,ADRB1,AFF1,AFF3,AGPAT5,AK3,AKAP10,ALG9,ALPK2,ALPK3,AMOTL1,ANKRD22,ANKS4B,ANO1,ANO3,ANO5,API5,APLNR,AQP4,ARC,ARFGEF1,ARFGEF2,ARFIP2,ARHGAP1,ARHGAP11A,ARHGAP26,ARHGAP36,ARHGEF26,ARID1A,ARL10,ARL15,ARL4C,ARL8A,ARPP19,ARRDC3,ASB3,ASCC3,ATAD2B,ATF1,ATG12,ATG14,ATG2B,ATG5,ATL2,ATP1B3,A…
TF	Factor: NKX2B; motif: CACTTNA; match class: 0	TF:M02109_0	2.91354e-42	ABCA3,ABCA8,ABCC10,ABCD3,ABL1,ACSL1,ADAM9,ADAMTS14,ADAMTS5,ADAMTS6,ADAMTS9,ADCY1,ADCY9,ADRA2A,ADRB1,AGBL4,AIDA,AK2,AKAP10,AKAP5,AMMECR1L,AMOT,AMOTL1,ANK2,ANK3,ANKRA2,ANKRD22,ANO1,ANO3,ANO5,ANTXR1,ANXA7,AP1AR,AP1G1,AP2B1,AP4E1,APC,APLNR,AQP4,AQP9,ARC,ARHGAP1,ARHGEF37,ARID1A,ARL15,ARL4C,ARL8A,ARMC5,ASPHD2,ATF1,ATG2B,ATG5,ATL2,ATP10D,ATP2B2,ATP6V0A2,ATP8B1,ATRN,ATXN1,B3GNT5,B4GALT4,BACH2,BCCIP,BCL11…
TF	Factor: NKX2B; motif: CACTTNA	TF:M02109	2.91354e-42	ABCA3,ABCA8,ABCC10,ABCD3,ABL1,ACSL1,ADAM9,ADAMTS14,ADAMTS5,ADAMTS6,ADAMTS9,ADCY1,ADCY9,ADRA2A,ADRB1,AGBL4,AIDA,AK2,AKAP10,AKAP5,AMMECR1L,AMOT,AMOTL1,ANK2,ANK3,ANKRA2,ANKRD22,ANO1,ANO3,ANO5,ANTXR1,ANXA7,AP1AR,AP1G1,AP2B1,AP4E1,APC,APLNR,AQP4,AQP9,ARC,ARHGAP1,ARHGEF37,ARID1A,ARL15,ARL4C,ARL8A,ARMC5,ASPHD2,ATF1,ATG2B,ATG5,ATL2,ATP10D,ATP2B2,ATP6V0A2,ATP8B1,ATRN,ATXN1,B3GNT5,B4GALT4,BACH2,BCCIP,BCL11…
TF	Factor: GATA-5; motif: TATCTN	TF:M02006	6.23399e-42	AACS,AARS2,ABCA8,ABCC10,ACBD5,ADAMTS14,ADAMTS6,ADAMTS9,ADARB1,ADCY1,ADCY6,ADRA2A,ADRB1,AFF2,AGPAT5,AHI1,AK3,AKAP10,AKAP11,ALPK3,AMMECR1L,AMOTL2,ANK2,ANK3,ANKRD22,ANKRD50,ANO1,ANO3,ANO5,ANTXR1,AP1AR,AP1G1,AP4E1,APC,API5,APLNR,AQP9,ARC,ARF4,ARFGEF2,ARFIP1,ARHGAP11A,ARHGAP26,ARHGAP36,ARHGEF26,ARHGEF37,ARHGEF6,ARID1A,ARL15,ARL4A,ARL8A,ARMC5,ARRDC4,ASB4,ATF1,ATG12,ATG14,ATG2B,ATG5,ATL2,ATP10D,ATP2B2,A…
TF	Factor: GATA-5; motif: TATCTN; match class: 0	TF:M02006_0	6.23399e-42	AACS,AARS2,ABCA8,ABCC10,ACBD5,ADAMTS14,ADAMTS6,ADAMTS9,ADARB1,ADCY1,ADCY6,ADRA2A,ADRB1,AFF2,AGPAT5,AHI1,AK3,AKAP10,AKAP11,ALPK3,AMMECR1L,AMOTL2,ANK2,ANK3,ANKRD22,ANKRD50,ANO1,ANO3,ANO5,ANTXR1,AP1AR,AP1G1,AP4E1,APC,API5,APLNR,AQP9,ARC,ARF4,ARFGEF2,ARFIP1,ARHGAP11A,ARHGAP26,ARHGAP36,ARHGEF26,ARHGEF37,ARHGEF6,ARID1A,ARL15,ARL4A,ARL8A,ARMC5,ARRDC4,ASB4,ATF1,ATG12,ATG14,ATG2B,ATG5,ATL2,ATP10D,ATP2B2,A…
TF	Factor: Sp1; motif: NNGGGGCGGGGNN; match class: 1	TF:M00932_1	2.32485e-41	AACS,AAK1,ABCD3,ABI2,ADAM11,ADARB1,ADCY6,ADCY9,ADRB1,AFAP1L2,AFF3,AGPAT5,AK2,ALG2,ANXA7,ARF4,ARFGEF1,ARFIP2,ARHGEF12,ARID5B,ARIH2,ARL4A,ARL4C,ARL8A,ARPP19,ARRDC4,ASB3,ASPHD2,ATAD2B,ATG12,ATG14,ATP6V0A2,ATP6V1C2,ATRNL1,ATRX,ATXN1L,AZIN1,B3GALNT2,B4GALT1,B4GALT5,BACE1,BCL11A,BCL2L11,BCOR,BMP7,BMPER,BNIP3L,BRD1,BRE,BRWD1,C17ORF80,C20ORF194,C3ORF70,C9ORF64,CACNA2D2,CADM1,CALCR,CAMK4,CBLB,CBX7,CCDC43,…
TF	Factor: Nkx3-2; motif: TRAGTG	TF:M01181	4.1035e-41	ABCA8,ABL1,ACADSB,ACBD5,ACSL1,ADAMTS14,ADAMTS6,ADAMTS9,ADARB1,ADSS,AFF1,AFF3,AGBL4,AHI1,AKAP10,ALPK2,AMMECR1L,AMOT,AMOTL2,ANK2,ANO3,ANTXR1,ANXA7,AP1AR,AP2B1,API5,AQP9,ARC,ARF4,ARFIP1,ARHGEF26,ARHGEF37,ARHGEF6,ARID1A,ARIH2,ARL15,ARL4C,ARL8A,ASB7,ASCC3,ASPHD2,ATG14,ATG2B,ATL2,ATP10D,ATP6V1B2,ATP7A,ATP8A1,ATP8B1,AVL9,B3GAT1,B4GALT4,B4GALT5,BACH2,BCCIP,BCL11A,BCL9L,BCLAF1,BEND3,BMPER,BNC2,BRD1,BTBD3,…
TF	Factor: Nkx3-2; motif: TRAGTG; match class: 0	TF:M01181_0	4.1035e-41	ABCA8,ABL1,ACADSB,ACBD5,ACSL1,ADAMTS14,ADAMTS6,ADAMTS9,ADARB1,ADSS,AFF1,AFF3,AGBL4,AHI1,AKAP10,ALPK2,AMMECR1L,AMOT,AMOTL2,ANK2,ANO3,ANTXR1,ANXA7,AP1AR,AP2B1,API5,AQP9,ARC,ARF4,ARFIP1,ARHGEF26,ARHGEF37,ARHGEF6,ARID1A,ARIH2,ARL15,ARL4C,ARL8A,ASB7,ASCC3,ASPHD2,ATG14,ATG2B,ATL2,ATP10D,ATP6V1B2,ATP7A,ATP8A1,ATP8B1,AVL9,B3GAT1,B4GALT4,B4GALT5,BACH2,BCCIP,BCL11A,BCL9L,BCLAF1,BEND3,BMPER,BNC2,BRD1,BTBD3,…
TF	Factor: TEF-1; motif: GRRATG	TF:M00704	4.29723e-41	AAK1,AARS2,ABCA3,ABCA8,ABCC10,ABCD3,ABL1,ACBD5,ACOX3,ACSL1,ADAM9,ADAMTS14,ADAMTS5,ADCY1,ADRA2A,ADSS,AFAP1L2,AFF1,AFF2,AFF3,AHI1,AKAP10,ALG2,ALPK2,ALPK3,AMOT,AMOTL2,ANK2,ANK3,ANKRD22,ANKRD52,ANKS4B,ANO1,ANO3,ANTXR1,ANXA7,AP1G1,AP2B1,AP4E1,APC,APOLD1,ARFIP2,ARHGAP11A,ARHGEF26,ARHGEF37,ARID1A,ARIH1,ARIH2,ARL10,ARL15,ARL4A,ARL8A,ARMC5,ARRDC3,ARRDC4,ASB3,ASB4,ASB7,ATAD2B,ATF1,ATG14,ATG2B,ATG5,ATP10A,A…
TF	Factor: TEF-1; motif: GRRATG; match class: 0	TF:M00704_0	4.29723e-41	AAK1,AARS2,ABCA3,ABCA8,ABCC10,ABCD3,ABL1,ACBD5,ACOX3,ACSL1,ADAM9,ADAMTS14,ADAMTS5,ADCY1,ADRA2A,ADSS,AFAP1L2,AFF1,AFF2,AFF3,AHI1,AKAP10,ALG2,ALPK2,ALPK3,AMOT,AMOTL2,ANK2,ANK3,ANKRD22,ANKRD52,ANKS4B,ANO1,ANO3,ANTXR1,ANXA7,AP1G1,AP2B1,AP4E1,APC,APOLD1,ARFIP2,ARHGAP11A,ARHGEF26,ARHGEF37,ARID1A,ARIH1,ARIH2,ARL10,ARL15,ARL4A,ARL8A,ARMC5,ARRDC3,ARRDC4,ASB3,ASB4,ASB7,ATAD2B,ATF1,ATG14,ATG2B,ATG5,ATP10A,A…
TF	Factor: Msx-1; motif: WNGNAATTANV; match class: 0	TF:M08822_0	6.19551e-40	AARS2,ABCC10,ABCD3,ACADSB,ACBD5,ACVR2A,ACVR2B,ADAMTS3,ADAMTS6,ADARB1,ADCY1,ADCY6,ADSS,AHI1,AK3,AKAP10,AKAP11,ALPK3,AMOT,AMOTL2,ANK2,ANK3,ANKRD22,ANKRD50,ANO3,ANO5,ANXA7,AP1G1,AP4E1,APC,AQP9,ARFIP1,ARHGAP1,ARHGEF6,ARID1A,ARIH1,ARL15,ATAD2B,ATF1,ATG2B,ATG5,ATP10D,ATP2B2,ATP2C1,ATP6V0A2,ATP6V1C2,ATP7A,ATP8B1,ATRN,ATXN7L1,AVL9,B4GALT6,BACH2,BCL7A,BCLAF1,BDKRB2,BEND3,BEND4,BMP7,BMPER,BMPR2,BNC2,BNIP3L…
TF	Factor: Msx-1; motif: WNGNAATTANV	TF:M08822	6.19551e-40	AARS2,ABCC10,ABCD3,ACADSB,ACBD5,ACVR2A,ACVR2B,ADAMTS3,ADAMTS6,ADARB1,ADCY1,ADCY6,ADSS,AHI1,AK3,AKAP10,AKAP11,ALPK3,AMOT,AMOTL2,ANK2,ANK3,ANKRD22,ANKRD50,ANO3,ANO5,ANXA7,AP1G1,AP4E1,APC,AQP9,ARFIP1,ARHGAP1,ARHGEF6,ARID1A,ARIH1,ARL15,ATAD2B,ATF1,ATG2B,ATG5,ATP10D,ATP2B2,ATP2C1,ATP6V0A2,ATP6V1C2,ATP7A,ATP8B1,ATRN,ATXN7L1,AVL9,B4GALT6,BACH2,BCL7A,BCLAF1,BDKRB2,BEND3,BEND4,BMP7,BMPER,BMPR2,BNC2,BNIP3L…
TF	Factor: GR; motif: NNNNNNCNNTNTGTNCTNN; match class: 0	TF:M00192_0	1.40691e-39	ABCA1,ABCA8,ABCC10,ABL1,ACOX3,ACVR1,ACVR2B,ADAM11,ADAMTS6,ADAMTS9,ADARB1,ADCY6,AFAP1L2,AGPAT5,AHI1,AIDA,AK2,AKAP11,ALG2,ALG9,ALPK2,AMMECR1L,AMOT,ANK2,ANK3,ANKRA2,ANKRD22,ANKRD50,ANO1,ANO5,ANTXR1,ANXA7,AP1G1,AP4E1,APC,ARF4,ARFGEF1,ARFGEF2,ARFIP1,ARHGAP1,ARHGEF26,ARHGEF37,ARID1A,ARIH2,ARL10,ARL15,ARMC1,ARRDC4,ASB3,ASB4,ASB7,ATF1,ATG14,ATG5,ATP1B3,ATP2B2,ATP5F1,ATP6V0A2,ATP6V1C2,ATP7A,ATP8A1,ATXN1,A…
TF	Factor: GR; motif: NNNNNNCNNTNTGTNCTNN	TF:M00192	1.40691e-39	ABCA1,ABCA8,ABCC10,ABL1,ACOX3,ACVR1,ACVR2B,ADAM11,ADAMTS6,ADAMTS9,ADARB1,ADCY6,AFAP1L2,AGPAT5,AHI1,AIDA,AK2,AKAP11,ALG2,ALG9,ALPK2,AMMECR1L,AMOT,ANK2,ANK3,ANKRA2,ANKRD22,ANKRD50,ANO1,ANO5,ANTXR1,ANXA7,AP1G1,AP4E1,APC,ARF4,ARFGEF1,ARFGEF2,ARFIP1,ARHGAP1,ARHGEF26,ARHGEF37,ARID1A,ARIH2,ARL10,ARL15,ARMC1,ARRDC4,ASB3,ASB4,ASB7,ATF1,ATG14,ATG5,ATP1B3,ATP2B2,ATP5F1,ATP6V0A2,ATP6V1C2,ATP7A,ATP8A1,ATXN1,A…
TF	Factor: E2F1; motif: NNNNNGCGSSAAAN	TF:M08874	2.957e-38	AACS,AAK1,ABCC4,ACVR2A,ACVR2B,ADAMTS14,ADAMTS5,ADAMTS9,ADARB1,ADCY9,ADRA2A,ADRB1,ADSS,AFF1,AFF3,AGBL4,ALG2,AMOTL1,ANKRD52,ANXA7,API5,AQP4,ARF4,ARHGEF12,ARID2,ARID5B,ARL10,ARMC5,ASB3,ASB7,ATG14,ATG2B,ATP1B3,ATP6V1C1,ATP8A1,ATRN,ATRNL1,ATRX,ATXN10,ATXN1L,AVEN,AVL9,B3GALNT2,B3GNT5,B4GALT4,BCAT1,BCL11A,BCL2L11,BCOR,BEND4,BMPER,BNIP3L,BPGM,BRAP,BRWD1,BVES,C12ORF4,C1GALT1,C1ORF115,C20ORF194,C4ORF19,C5O…
TF	Factor: E2F1; motif: NNNNNGCGSSAAAN; match class: 0	TF:M08874_0	2.957e-38	AACS,AAK1,ABCC4,ACVR2A,ACVR2B,ADAMTS14,ADAMTS5,ADAMTS9,ADARB1,ADCY9,ADRA2A,ADRB1,ADSS,AFF1,AFF3,AGBL4,ALG2,AMOTL1,ANKRD52,ANXA7,API5,AQP4,ARF4,ARHGEF12,ARID2,ARID5B,ARL10,ARMC5,ASB3,ASB7,ATG14,ATG2B,ATP1B3,ATP6V1C1,ATP8A1,ATRN,ATRNL1,ATRX,ATXN10,ATXN1L,AVEN,AVL9,B3GALNT2,B3GNT5,B4GALT4,BCAT1,BCL11A,BCL2L11,BCOR,BEND4,BMPER,BNIP3L,BPGM,BRAP,BRWD1,BVES,C12ORF4,C1GALT1,C1ORF115,C20ORF194,C4ORF19,C5O…
TF	Factor: C/EBP; motif: NNATTGCNNAANNN	TF:M00190	3.36858e-38	ABCA3,ABCC4,ABCD3,ACADSB,ACVR2B,ADAMTS6,ADAMTS9,ADCY1,ADCY9,AIDA,AKAP11,ALG2,ALPK2,ANKRD22,ANO1,ANO5,ANTXR1,AP1AR,AP2B1,AP4E1,AQP4,ARHGAP1,ARHGAP11A,ARHGAP26,ARHGAP36,ARL15,ARL8A,ARRDC4,ATAD2B,ATF1,ATG12,ATP10D,ATP2B2,ATP6V1C2,ATP7A,ATXN10,B4GALT4,B4GALT5,B4GALT6,BACH2,BCAS2,BCAT1,BCL11A,BCL7A,BEND3,BMP7,BMPER,BMPR2,BRD1,BVES,C1QTNF7,C3ORF70,C4ORF19,C9ORF72,CAB39L,CACNA1C,CADM1,CADM2,CALCRL,CAMSA…
TF	Factor: C/EBP; motif: NNATTGCNNAANNN; match class: 0	TF:M00190_0	3.36858e-38	ABCA3,ABCC4,ABCD3,ACADSB,ACVR2B,ADAMTS6,ADAMTS9,ADCY1,ADCY9,AIDA,AKAP11,ALG2,ALPK2,ANKRD22,ANO1,ANO5,ANTXR1,AP1AR,AP2B1,AP4E1,AQP4,ARHGAP1,ARHGAP11A,ARHGAP26,ARHGAP36,ARL15,ARL8A,ARRDC4,ATAD2B,ATF1,ATG12,ATP10D,ATP2B2,ATP6V1C2,ATP7A,ATXN10,B4GALT4,B4GALT5,B4GALT6,BACH2,BCAS2,BCAT1,BCL11A,BCL7A,BEND3,BMP7,BMPER,BMPR2,BRD1,BVES,C1QTNF7,C3ORF70,C4ORF19,C9ORF72,CAB39L,CACNA1C,CADM1,CADM2,CALCRL,CAMSA…
TF	Factor: E2F-1; motif: TTTSGCGS	TF:M00431	4.15198e-38	ABI2,ADARB1,ADCY6,ADCY9,ADRA2A,ADRB1,ADSS,AFF2,AP1AR,AQP4,ARF4,ARFIP2,ARHGAP1,ARHGAP11A,ARHGEF12,ARID2,ARID5B,ARIH1,ARMC5,ASB3,ASB7,ATG14,ATG2B,ATG5,ATP10A,ATP1B3,ATP6V1C1,ATP8A1,ATRN,ATRNL1,ATRX,ATXN10,ATXN1L,AVEN,BACH2,BCAT1,BCL11A,BCL2L11,BCL7A,BCOR,BEND4,BMPER,BNIP3L,BRAP,BRD1,BRE,BRWD1,C17ORF80,C1ORF115,C20ORF194,C4ORF19,C5ORF51,C9ORF64,C9ORF72,CA10,CA8,CADM1,CALCR,CALM1,CALN1,CAPN7,CBLL1,CB…
TF	Factor: E2F-1; motif: TTTSGCGS; match class: 0	TF:M00431_0	4.15198e-38	ABI2,ADARB1,ADCY6,ADCY9,ADRA2A,ADRB1,ADSS,AFF2,AP1AR,AQP4,ARF4,ARFIP2,ARHGAP1,ARHGAP11A,ARHGEF12,ARID2,ARID5B,ARIH1,ARMC5,ASB3,ASB7,ATG14,ATG2B,ATG5,ATP10A,ATP1B3,ATP6V1C1,ATP8A1,ATRN,ATRNL1,ATRX,ATXN10,ATXN1L,AVEN,BACH2,BCAT1,BCL11A,BCL2L11,BCL7A,BCOR,BEND4,BMPER,BNIP3L,BRAP,BRD1,BRE,BRWD1,C17ORF80,C1ORF115,C20ORF194,C4ORF19,C5ORF51,C9ORF64,C9ORF72,CA10,CA8,CADM1,CALCR,CALM1,CALN1,CAPN7,CBLL1,CB…
TF	Factor: LBP-1; motif: CAGCTGS	TF:M00644	6.5585e-38	AACS,AARS2,ABCA1,ABCA3,ABCA8,ABCC10,ABCC4,ABCD3,ABI2,ABL1,ACADSB,ACBD5,ACVR1,ADAM11,ADAM9,ADAMTS5,ADARB1,ADCY9,ADIPOR2,ADRA2A,ADRB1,ADSS,AFF1,AFF2,AGPAT5,AIDA,AK2,AK3,AKAP5,ALG9,ALPK3,AMOT,AMOTL1,AMOTL2,ANK2,ANKRA2,ANKRD50,ANKRD52,ANO1,ANO3,ANXA7,AP2B1,AP4E1,API5,APLNR,AQP4,AQP9,ARC,ARF4,ARFGEF1,ARFGEF2,ARFIP1,ARFIP2,ARHGAP11A,ARHGAP26,ARHGAP36,ARHGEF12,ARHGEF26,ARHGEF37,ARID1A,ARID5B,ARL10,ARL4C…
TF	Factor: LBP-1; motif: CAGCTGS; match class: 0	TF:M00644_0	6.5585e-38	AACS,AARS2,ABCA1,ABCA3,ABCA8,ABCC10,ABCC4,ABCD3,ABI2,ABL1,ACADSB,ACBD5,ACVR1,ADAM11,ADAM9,ADAMTS5,ADARB1,ADCY9,ADIPOR2,ADRA2A,ADRB1,ADSS,AFF1,AFF2,AGPAT5,AIDA,AK2,AK3,AKAP5,ALG9,ALPK3,AMOT,AMOTL1,AMOTL2,ANK2,ANKRA2,ANKRD50,ANKRD52,ANO1,ANO3,ANXA7,AP2B1,AP4E1,API5,APLNR,AQP4,AQP9,ARC,ARF4,ARFGEF1,ARFGEF2,ARFIP1,ARFIP2,ARHGAP11A,ARHGAP26,ARHGAP36,ARHGEF12,ARHGEF26,ARHGEF37,ARID1A,ARID5B,ARL10,ARL4C…
TF	Factor: c-Myc:Max; motif: GCCAYGYGSN	TF:M00322	1.33042e-37	AACS,ABCA3,ABCC4,ABCD3,ABI2,ACSL1,ACVR1,ACVR2A,ADAM9,ADAMTS14,ADAMTS5,ADAMTS9,ADARB1,ADRA2A,ADRB1,ADSS,AFF2,AFF3,AGBL4,AGPAT5,AK2,AK3,AKAP5,ALG2,ALG9,AMOTL2,ANK2,ANK3,ANKRA2,ANKRD52,AP1AR,API5,ARFGEF2,ARFIP2,ARHGAP1,ARHGEF12,ARHGEF26,ARHGEF6,ARID5B,ARL10,ARL8A,ARMC5,ARPP19,ARRDC3,ARRDC4,ASPHD2,ATG12,ATG5,ATP10A,ATP1B3,ATP2B2,ATP5F1,ATP6V1C1,ATP8B1,ATRNL1,ATRX,ATXN10,ATXN1L,ATXN7L1,AVL9,B3GALNT2,B…
TF	Factor: c-Myc:Max; motif: GCCAYGYGSN; match class: 0	TF:M00322_0	1.33042e-37	AACS,ABCA3,ABCC4,ABCD3,ABI2,ACSL1,ACVR1,ACVR2A,ADAM9,ADAMTS14,ADAMTS5,ADAMTS9,ADARB1,ADRA2A,ADRB1,ADSS,AFF2,AFF3,AGBL4,AGPAT5,AK2,AK3,AKAP5,ALG2,ALG9,AMOTL2,ANK2,ANK3,ANKRA2,ANKRD52,AP1AR,API5,ARFGEF2,ARFIP2,ARHGAP1,ARHGEF12,ARHGEF26,ARHGEF6,ARID5B,ARL10,ARL8A,ARMC5,ARPP19,ARRDC3,ARRDC4,ASPHD2,ATG12,ATG5,ATP10A,ATP1B3,ATP2B2,ATP5F1,ATP6V1C1,ATP8B1,ATRNL1,ATRX,ATXN10,ATXN1L,ATXN7L1,AVL9,B3GALNT2,B…
TF	Factor: E2F-1; motif: NNNSSCGCSAANN; match class: 1	TF:M07250_1	3.01412e-37	AACS,AAK1,ABI2,ACVR2A,ACVR2B,ADAMTS3,ADCY6,ADCY9,ADRA2A,ADSS,AFF2,ANKRD52,AP1AR,ARF4,ARFIP2,ARHGAP1,ARHGAP11A,ARID5B,ARMC1,ASB7,ATAD2B,ATG2B,ATP1B3,ATP8A1,ATRN,ATXN1L,AVEN,B3GALNT2,BCAS2,BCAS3,BCAT1,BCL11A,BCL7A,BCOR,BEND4,BMPER,BNIP3L,BRD1,BRE,BRWD1,BTG1,C9ORF64,CA10,CA8,CADM1,CAPN7,CAT,CBLB,CBLL1,CBX1,CBX7,CCDC85A,CCDC88A,CCNE2,CCNJ,CCNK,CD47,CDC37L1,CDC40,CDC7,CDCA7,CDK1,CDK12,CDK19,CERS6,CHD5…
TF	Factor: SOX; motif: CTCTTTGTTANGA	TF:M01014	5.69506e-37	ABL1,ACVR1,ACVR2B,ADAM11,ADAMTS3,ADAMTS9,ADCY1,ADRB1,AFF1,AHI1,AIDA,ALG2,ALPK2,AMMECR1L,AMOTL2,ANK2,ANK3,ANO1,ANO5,ANTXR1,ANXA7,AP1G1,AP4E1,AQP4,AQP9,ARFIP1,ARHGAP1,ARHGEF6,ARID1A,ARIH1,ARIH2,ARL8A,ARMC5,ARPP19,ARRDC3,ASB7,ATF1,ATG12,ATP6V1B2,ATP8B1,ATRN,ATRX,ATXN1,AZIN1,B3GNT5,B4GALT6,BCL9L,BDKRB2,BEND3,BMPR2,BNC2,BRD1,BRE,BTG1,C12ORF4,C1QTNF7,C4ORF19,C9ORF64,CA10,CADM1,CADM2,CALB1,CALM1,CAMK2A,…
TF	Factor: SOX; motif: CTCTTTGTTANGA; match class: 0	TF:M01014_0	5.69506e-37	ABL1,ACVR1,ACVR2B,ADAM11,ADAMTS3,ADAMTS9,ADCY1,ADRB1,AFF1,AHI1,AIDA,ALG2,ALPK2,AMMECR1L,AMOTL2,ANK2,ANK3,ANO1,ANO5,ANTXR1,ANXA7,AP1G1,AP4E1,AQP4,AQP9,ARFIP1,ARHGAP1,ARHGEF6,ARID1A,ARIH1,ARIH2,ARL8A,ARMC5,ARPP19,ARRDC3,ASB7,ATF1,ATG12,ATP6V1B2,ATP8B1,ATRN,ATRX,ATXN1,AZIN1,B3GNT5,B4GALT6,BCL9L,BDKRB2,BEND3,BMPR2,BNC2,BRD1,BRE,BTG1,C12ORF4,C1QTNF7,C4ORF19,C9ORF64,CA10,CADM1,CADM2,CALB1,CALM1,CAMK2A,…
TF	Factor: TEF; motif: ATGTTWAYATAA	TF:M00672	9.75413e-36	ABCA3,ABL1,ACBD5,ADAMTS6,ADARB1,ADCY1,ADCY9,ADIPOR2,AFAP1L2,AGBL4,AHI1,AK3,AKAP10,AKAP11,ALPK2,AMMECR1L,ANK2,ANKRD22,ANO5,ANTXR1,AP1G1,AP2B1,API5,ARC,ARFIP1,ARHGAP11A,ARHGEF26,ARID5B,ARMC1,ASB7,ATG2B,ATG5,ATP10D,ATP2B2,ATP2C1,ATP6V0A2,ATXN1,ATXN1L,AVEN,AVL9,B3GALNT2,B3GNT5,B4GALT1,B4GALT5,BACH2,BCAS3,BCCIP,BCLAF1,BDKRB2,BEND4,BMPR2,BNC2,BRD1,BRWD3,BTBD3,BTG1,C12ORF4,C1GALT1,C1QTNF7,C5ORF24,C5ORF5…
TF	Factor: TEF; motif: ATGTTWAYATAA; match class: 0	TF:M00672_0	9.75413e-36	ABCA3,ABL1,ACBD5,ADAMTS6,ADARB1,ADCY1,ADCY9,ADIPOR2,AFAP1L2,AGBL4,AHI1,AK3,AKAP10,AKAP11,ALPK2,AMMECR1L,ANK2,ANKRD22,ANO5,ANTXR1,AP1G1,AP2B1,API5,ARC,ARFIP1,ARHGAP11A,ARHGEF26,ARID5B,ARMC1,ASB7,ATG2B,ATG5,ATP10D,ATP2B2,ATP2C1,ATP6V0A2,ATXN1,ATXN1L,AVEN,AVL9,B3GALNT2,B3GNT5,B4GALT1,B4GALT5,BACH2,BCAS3,BCCIP,BCLAF1,BDKRB2,BEND4,BMPR2,BNC2,BRD1,BRWD3,BTBD3,BTG1,C12ORF4,C1GALT1,C1QTNF7,C5ORF24,C5ORF5…
TF	Factor: YY1; motif: NNNCGGCCATCTTGNCTSNW; match class: 0	TF:M00069_0	1.58832e-35	AACS,AARS2,ABCA1,ABCC4,ABCD3,ABI2,ABL1,ACBD5,ACOX3,ACVR1,ACVR2A,ADAM9,ADARB1,ADCY9,ADRB1,AFAP1L2,AFF1,AFF3,AGBL4,AHI1,AK2,AKAP10,AKAP11,AKAP5,ALG2,ALPK2,ALPK3,AMOTL1,AMOTL2,ANK2,ANK3,ANKRD52,ANKS4B,ANXA7,AP2B1,APLNR,APOLD1,AQP9,ARFGEF1,ARFGEF2,ARHGAP36,ARHGEF26,ARHGEF37,ARID2,ARID5B,ARIH1,ARIH2,ARL15,ARL4A,ARL4C,ARPP19,ARRDC3,ASB3,ASB4,ASB7,ATAD2B,ATF1,ATG2B,ATG5,ATL2,ATP10A,ATP2C1,ATP5F1,ATP6V0A…
TF	Factor: YY1; motif: NNNCGGCCATCTTGNCTSNW	TF:M00069	1.58832e-35	AACS,AARS2,ABCA1,ABCC4,ABCD3,ABI2,ABL1,ACBD5,ACOX3,ACVR1,ACVR2A,ADAM9,ADARB1,ADCY9,ADRB1,AFAP1L2,AFF1,AFF3,AGBL4,AHI1,AK2,AKAP10,AKAP11,AKAP5,ALG2,ALPK2,ALPK3,AMOTL1,AMOTL2,ANK2,ANK3,ANKRD52,ANKS4B,ANXA7,AP2B1,APLNR,APOLD1,AQP9,ARFGEF1,ARFGEF2,ARHGAP36,ARHGEF26,ARHGEF37,ARID2,ARID5B,ARIH1,ARIH2,ARL15,ARL4A,ARL4C,ARPP19,ARRDC3,ASB3,ASB4,ASB7,ATAD2B,ATF1,ATG2B,ATG5,ATL2,ATP10A,ATP2C1,ATP5F1,ATP6V0A…
TF	Factor: Oct-1; motif: NNNRTAATNANNN; match class: 0	TF:M00137_0	1.65653e-35	ABCA1,ABCC10,ABCD3,ABL1,ACADSB,ACOX3,ADAM9,ADAMTS3,ADAMTS6,ADAMTS9,ADCY1,ADCY6,ADSS,AHI1,AIDA,AK3,AKAP10,AKAP11,ALPK2,AMOT,ANK2,ANKRD22,ANKRD50,ANO1,ANO5,ANXA7,AP1AR,AP1G1,AP2B1,APLNR,APOLD1,AQP9,ARC,ARFGEF2,ARHGAP1,ARHGAP11A,ARL15,ARMC1,ARRDC4,ASB4,ASB7,ASCC3,ASPHD2,ATF1,ATG12,ATG5,ATL2,ATP10D,ATP2B2,ATP6V0A2,ATP7A,ATP8A1,ATRN,ATXN1,ATXN10,AVEN,AVL9,AZIN1,B3GNT5,B4GALT4,B4GALT5,BACH2,BCL9L,BDKRB…
TF	Factor: Oct-1; motif: NNNRTAATNANNN	TF:M00137	1.65653e-35	ABCA1,ABCC10,ABCD3,ABL1,ACADSB,ACOX3,ADAM9,ADAMTS3,ADAMTS6,ADAMTS9,ADCY1,ADCY6,ADSS,AHI1,AIDA,AK3,AKAP10,AKAP11,ALPK2,AMOT,ANK2,ANKRD22,ANKRD50,ANO1,ANO5,ANXA7,AP1AR,AP1G1,AP2B1,APLNR,APOLD1,AQP9,ARC,ARFGEF2,ARHGAP1,ARHGAP11A,ARL15,ARMC1,ARRDC4,ASB4,ASB7,ASCC3,ASPHD2,ATF1,ATG12,ATG5,ATL2,ATP10D,ATP2B2,ATP6V0A2,ATP7A,ATP8A1,ATRN,ATXN1,ATXN10,AVEN,AVL9,AZIN1,B3GNT5,B4GALT4,B4GALT5,BACH2,BCL9L,BDKRB…
TF	Factor: E2F-1; motif: TTTSGCGCGMNR	TF:M00516	2.29806e-35	AACS,ABI2,ACOX3,ACSL1,ADAMTS14,ADAMTS3,ADARB1,ADCY6,ADCY9,ADRA2A,AFF1,AFF2,AFF3,AMOT,ANK2,AP1AR,AP2B1,AQP4,ARF4,ARFIP2,ARHGAP1,ARHGAP11A,ARHGEF12,ARID5B,ARIH1,ARMC1,ASB7,ATG14,ATG2B,ATG5,ATP10A,ATP6V1C1,ATP8A1,ATRN,ATRNL1,ATXN10,ATXN1L,AZIN1,B3GNT5,B4GALT1,BCAS3,BCAT1,BCOR,BEND4,BMP7,BMPER,BNIP3L,BRAP,BRWD1,C17ORF80,C1ORF115,C4ORF19,C9ORF64,C9ORF72,CA10,CADM1,CALCR,CALM1,CALN1,CAPN7,CAT,CBFB,CBLL…
TF	Factor: E2F-1; motif: TTTSGCGCGMNR; match class: 0	TF:M00516_0	2.29806e-35	AACS,ABI2,ACOX3,ACSL1,ADAMTS14,ADAMTS3,ADARB1,ADCY6,ADCY9,ADRA2A,AFF1,AFF2,AFF3,AMOT,ANK2,AP1AR,AP2B1,AQP4,ARF4,ARFIP2,ARHGAP1,ARHGAP11A,ARHGEF12,ARID5B,ARIH1,ARMC1,ASB7,ATG14,ATG2B,ATG5,ATP10A,ATP6V1C1,ATP8A1,ATRN,ATRNL1,ATXN10,ATXN1L,AZIN1,B3GNT5,B4GALT1,BCAS3,BCAT1,BCOR,BEND4,BMP7,BMPER,BNIP3L,BRAP,BRWD1,C17ORF80,C1ORF115,C4ORF19,C9ORF64,C9ORF72,CA10,CADM1,CALCR,CALM1,CALN1,CAPN7,CAT,CBFB,CBLL…
TF	Factor: MafG; motif: CMATGACTCAGCAGA	TF:M07048	1.23714e-34	AACS,AAK1,AARS2,ABCC10,ABCC4,ABCD3,ABL1,ACBD5,ACOX3,ACVR2A,ADAM11,ADAMTS6,ADIPOR2,ADRA2A,ADRB1,AFF1,AGBL4,AHI1,AK3,AKAP10,AKAP5,ALPK2,ALPK3,AMMECR1L,AMOTL1,ANK3,ANKRA2,ANKRD22,ANKRD52,ANO3,ANTXR1,ANXA7,AP2B1,AP4E1,AQP4,ARC,ARFGEF2,ARFIP2,ARHGAP11A,ARHGAP26,ARHGAP36,ARHGEF26,ARHGEF37,ARHGEF6,ARL15,ARL4C,ARRDC3,ASB3,ASB7,ASCC3,ATAD2B,ATF1,ATG12,ATL2,ATP1B3,ATP2B2,ATP6V0A2,ATP6V1C2,ATP8B1,ATRN,ATXN1…
TF	Factor: MafG; motif: CMATGACTCAGCAGA; match class: 0	TF:M07048_0	1.23714e-34	AACS,AAK1,AARS2,ABCC10,ABCC4,ABCD3,ABL1,ACBD5,ACOX3,ACVR2A,ADAM11,ADAMTS6,ADIPOR2,ADRA2A,ADRB1,AFF1,AGBL4,AHI1,AK3,AKAP10,AKAP5,ALPK2,ALPK3,AMMECR1L,AMOTL1,ANK3,ANKRA2,ANKRD22,ANKRD52,ANO3,ANTXR1,ANXA7,AP2B1,AP4E1,AQP4,ARC,ARFGEF2,ARFIP2,ARHGAP11A,ARHGAP26,ARHGAP36,ARHGEF26,ARHGEF37,ARHGEF6,ARL15,ARL4C,ARRDC3,ASB3,ASB7,ASCC3,ATAD2B,ATF1,ATG12,ATL2,ATP1B3,ATP2B2,ATP6V0A2,ATP6V1C2,ATP8B1,ATRN,ATXN1…
TF	Factor: c-Myb; motif: NCNRNNGRCNGTTGGKGG	TF:M00004	3.92753e-34	ABCA1,ABCC4,ABI2,ABL1,ACBD5,ACSL1,ADAM11,ADAM9,ADAMTS3,ADAMTS5,ADCY6,ADCY9,ADIPOR2,ADRB1,ADSS,AHI1,AIDA,AK3,ALG2,ALPK3,AMOTL1,AMOTL2,ANK2,ANK3,ANKRA2,ANKRD22,ANKRD52,ANO3,ANTXR1,AP1AR,AP2B1,API5,APLNR,APOLD1,AQP9,ARC,ARFIP1,ARHGAP11A,ARHGAP26,ARHGEF12,ARHGEF26,ARID1A,ARIH1,ARL15,ARL4A,ARL4C,ARMC1,ARPP19,ARRDC3,ARRDC4,ASB3,ASPHD2,ATAD2B,ATF1,ATG14,ATG2B,ATL2,ATP10A,ATP2B2,ATP6V0A2,ATP6V1B2,ATP6V1C…
TF	Factor: c-Myb; motif: NCNRNNGRCNGTTGGKGG; match class: 0	TF:M00004_0	3.92753e-34	ABCA1,ABCC4,ABI2,ABL1,ACBD5,ACSL1,ADAM11,ADAM9,ADAMTS3,ADAMTS5,ADCY6,ADCY9,ADIPOR2,ADRB1,ADSS,AHI1,AIDA,AK3,ALG2,ALPK3,AMOTL1,AMOTL2,ANK2,ANK3,ANKRA2,ANKRD22,ANKRD52,ANO3,ANTXR1,AP1AR,AP2B1,API5,APLNR,APOLD1,AQP9,ARC,ARFIP1,ARHGAP11A,ARHGAP26,ARHGEF12,ARHGEF26,ARID1A,ARIH1,ARL15,ARL4A,ARL4C,ARMC1,ARPP19,ARRDC3,ARRDC4,ASB3,ASPHD2,ATAD2B,ATF1,ATG14,ATG2B,ATL2,ATP10A,ATP2B2,ATP6V0A2,ATP6V1B2,ATP6V1C…
TF	Factor: PR; motif: NNNNNNGGNACRNNNTGTTCTNNNNNN; match class: 0	TF:M00954_0	1.34035e-33	ABCA1,ABCA8,ABCC10,ACADSB,ACOX3,ADAM11,ADAM9,ADAMTS3,ADAMTS6,ADAMTS9,ADCY1,ADRA2A,ADSS,AGPAT5,AHI1,AIDA,AKAP10,AKAP11,ALPK3,AMOT,ANK2,ANK3,ANKRA2,ANO1,ANO5,ANTXR1,AP1G1,AP4E1,APC,API5,APOLD1,ARFGEF1,ARFIP1,ARHGAP1,ARHGAP11A,ARHGAP36,ARHGEF26,ARID1A,ARL15,ARMC1,ASB4,ASB7,ATG14,ATG2B,ATG5,ATP6V1C2,ATP7A,ATP8B1,ATXN1L,ATXN7L1,AVEN,AVL9,B3GALNT2,B4GALT1,B4GALT5,B4GALT6,BCCIP,BCL2L11,BCL7A,BCL9L,BDKRB…
TF	Factor: PR; motif: NNNNNNGGNACRNNNTGTTCTNNNNNN	TF:M00954	1.34035e-33	ABCA1,ABCA8,ABCC10,ACADSB,ACOX3,ADAM11,ADAM9,ADAMTS3,ADAMTS6,ADAMTS9,ADCY1,ADRA2A,ADSS,AGPAT5,AHI1,AIDA,AKAP10,AKAP11,ALPK3,AMOT,ANK2,ANK3,ANKRA2,ANO1,ANO5,ANTXR1,AP1G1,AP4E1,APC,API5,APOLD1,ARFGEF1,ARFIP1,ARHGAP1,ARHGAP11A,ARHGAP36,ARHGEF26,ARID1A,ARL15,ARMC1,ASB4,ASB7,ATG14,ATG2B,ATG5,ATP6V1C2,ATP7A,ATP8B1,ATXN1L,ATXN7L1,AVEN,AVL9,B3GALNT2,B4GALT1,B4GALT5,B4GALT6,BCCIP,BCL2L11,BCL7A,BCL9L,BDKRB…
TF	Factor: E2F; motif: NNTTTCGCGCN; match class: 0	TF:M08875_0	2.82602e-33	AACS,AAK1,ACVR2B,ADAMTS5,ADAMTS9,ADARB1,ADCY9,ADRA2A,ADRB1,ADSS,AFF2,AGBL4,ALG2,AMOTL1,AP1AR,API5,AQP4,ARF4,ARHGEF12,ARID5B,ARL8A,ARMC5,ASB3,ASB7,ASCC3,ATG14,ATG2B,ATP1B3,ATP6V1C1,ATP8A1,ATRN,ATRX,ATXN10,AVEN,B4GALT4,BCAT1,BCL11A,BCL7A,BCOR,BEND4,BMP7,BMPER,BNIP3L,BRAP,BRWD1,C1ORF115,C20ORF194,CA10,CA8,CACNA2D2,CALB1,CALCR,CAPN7,CBLB,CBLL1,CCDC117,CCDC85A,CCDC88A,CCNE2,CCNJ,CCNJL,CCNL1,CD28,CD47,…
TF	Factor: E2F; motif: NNTTTCGCGCN	TF:M08875	2.82602e-33	AACS,AAK1,ACVR2B,ADAMTS5,ADAMTS9,ADARB1,ADCY9,ADRA2A,ADRB1,ADSS,AFF2,AGBL4,ALG2,AMOTL1,AP1AR,API5,AQP4,ARF4,ARHGEF12,ARID5B,ARL8A,ARMC5,ASB3,ASB7,ASCC3,ATG14,ATG2B,ATP1B3,ATP6V1C1,ATP8A1,ATRN,ATRX,ATXN10,AVEN,B4GALT4,BCAT1,BCL11A,BCL7A,BCOR,BEND4,BMP7,BMPER,BNIP3L,BRAP,BRWD1,C1ORF115,C20ORF194,CA10,CA8,CACNA2D2,CALB1,CALCR,CAPN7,CBLB,CBLL1,CCDC117,CCDC85A,CCDC88A,CCNE2,CCNJ,CCNJL,CCNL1,CD28,CD47,…
TF	Factor: MEIS1A:HOXA9; motif: TGACAGKTTTAYGA; match class: 0	TF:M00420_0	6.08407e-33	AARS2,ABCA1,ABCD3,ACSL1,ACVR1,ADAMTS3,ADIPOR2,AGBL4,AIDA,AKAP10,ALPK2,AMOTL1,AMOTL2,ANK3,ANKRA2,ANKRD22,ANKRD50,ANKRD52,ANO3,AP4E1,ARFGEF2,ARFIP1,ARHGAP11A,ARHGAP26,ARIH2,ARL15,ARL4C,ARMC1,ASPHD2,ATF1,ATG2B,ATG5,ATP6V1C2,ATP8B1,AVEN,B3GALNT2,B3GNT5,B4GALT4,B4GALT5,BACH2,BCAT1,BEND3,BEND4,BNC2,BVES,C17ORF80,C1GALT1,C1QTNF7,C4ORF19,C9ORF64,CACNB2,CALCR,CALD1,CAPN7,CATSPER2,CBX1,CCNE2,CCNT2,CD274,CD…
TF	Factor: MEIS1A:HOXA9; motif: TGACAGKTTTAYGA	TF:M00420	6.08407e-33	AARS2,ABCA1,ABCD3,ACSL1,ACVR1,ADAMTS3,ADIPOR2,AGBL4,AIDA,AKAP10,ALPK2,AMOTL1,AMOTL2,ANK3,ANKRA2,ANKRD22,ANKRD50,ANKRD52,ANO3,AP4E1,ARFGEF2,ARFIP1,ARHGAP11A,ARHGAP26,ARIH2,ARL15,ARL4C,ARMC1,ASPHD2,ATF1,ATG2B,ATG5,ATP6V1C2,ATP8B1,AVEN,B3GALNT2,B3GNT5,B4GALT4,B4GALT5,BACH2,BCAT1,BEND3,BEND4,BNC2,BVES,C17ORF80,C1GALT1,C1QTNF7,C4ORF19,C9ORF64,CACNB2,CALCR,CALD1,CAPN7,CATSPER2,CBX1,CCNE2,CCNT2,CD274,CD…
TF	Factor: SP1; motif: GGGGYGGGGNS	TF:M01303	1.92242e-32	AACS,ABCA1,ABI2,ACBD5,ACVR2A,ACVR2B,ADAM11,ADAMTS5,ADAMTS9,ADARB1,ADCY6,ADCY9,ADRB1,AFAP1L2,AGBL4,AIDA,ALG2,AMOTL2,ANKRD52,ANXA7,AP1AR,ARF4,ARFGEF1,ARFIP2,ARHGAP1,ARID2,ARID5B,ARL10,ARL4A,ARL4C,ARL8A,ARRDC3,ARRDC4,ASB3,ASPHD2,ATAD2B,ATG12,ATG5,ATP10A,ATP6V1C2,ATRN,ATRNL1,ATRX,ATXN1L,ATXN7L1,AZIN1,B3GALNT2,B4GALT1,B4GALT5,B4GALT6,BACE1,BCAS2,BCCIP,BCL11A,BCL2L11,BCL7A,BCOR,BMP7,BNIP3L,BRD1,BRE,BRW…
TF	Factor: SP1; motif: GGGGYGGGGNS; match class: 0	TF:M01303_0	1.92242e-32	AACS,ABCA1,ABI2,ACBD5,ACVR2A,ACVR2B,ADAM11,ADAMTS5,ADAMTS9,ADARB1,ADCY6,ADCY9,ADRB1,AFAP1L2,AGBL4,AIDA,ALG2,AMOTL2,ANKRD52,ANXA7,AP1AR,ARF4,ARFGEF1,ARFIP2,ARHGAP1,ARID2,ARID5B,ARL10,ARL4A,ARL4C,ARL8A,ARRDC3,ARRDC4,ASB3,ASPHD2,ATAD2B,ATG12,ATG5,ATP10A,ATP6V1C2,ATRN,ATRNL1,ATRX,ATXN1L,ATXN7L1,AZIN1,B3GALNT2,B4GALT1,B4GALT5,B4GALT6,BACE1,BCAS2,BCCIP,BCL11A,BCL2L11,BCL7A,BCOR,BMP7,BNIP3L,BRD1,BRE,BRW…
TF	Factor: C-Jun; motif: TGACTC	TF:M03541	1.38474e-31	ABCA1,ABCA3,ABCA8,ABCC4,ACBD5,ACOX3,ACVR2B,ADAM11,ADAMTS5,ADAMTS6,ADAMTS9,ADARB1,ADIPOR2,ADSS,AFF1,AFF2,AGBL4,AGPAT5,AHI1,AIDA,AK2,AKAP10,AKAP5,ALPK2,ALPK3,AMOT,AMOTL1,ANKRA2,ANKRD22,ANKRD50,ANKRD52,ANKS4B,ANO1,ANO3,ANO5,ANTXR1,ANXA7,AP1G1,AP2B1,AP4E1,APC,API5,APLNR,AQP9,ARC,ARFGEF2,ARFIP1,ARFIP2,ARHGAP26,ARHGAP36,ARHGEF26,ARHGEF37,ARHGEF6,ARID1A,ARL10,ARL15,ARL4A,ARRDC4,ASB4,ASB7,ASCC3,ASPHD2,AT…
TF	Factor: C-Jun; motif: TGACTC; match class: 0	TF:M03541_0	1.38474e-31	ABCA1,ABCA3,ABCA8,ABCC4,ACBD5,ACOX3,ACVR2B,ADAM11,ADAMTS5,ADAMTS6,ADAMTS9,ADARB1,ADIPOR2,ADSS,AFF1,AFF2,AGBL4,AGPAT5,AHI1,AIDA,AK2,AKAP10,AKAP5,ALPK2,ALPK3,AMOT,AMOTL1,ANKRA2,ANKRD22,ANKRD50,ANKRD52,ANKS4B,ANO1,ANO3,ANO5,ANTXR1,ANXA7,AP1G1,AP2B1,AP4E1,APC,API5,APLNR,AQP9,ARC,ARFGEF2,ARFIP1,ARFIP2,ARHGAP26,ARHGAP36,ARHGEF26,ARHGEF37,ARHGEF6,ARID1A,ARL10,ARL15,ARL4A,ARRDC4,ASB4,ASB7,ASCC3,ASPHD2,AT…
TF	Factor: GR; motif: AGAACAN	TF:M07355	1.90583e-31	ABCA3,ABCC10,ABCC4,ABCD3,ACADSB,ACOX3,ADAM11,ADAMTS9,ADCY1,ADIPOR2,ADRA2A,AGPAT5,AHI1,AIDA,AK3,AKAP11,AKAP5,ALG9,ALPK2,ALPK3,AMMECR1L,AMOT,ANK2,ANKRD50,ANO3,ANO5,AP1G1,APC,API5,APOLD1,AQP9,ARFIP1,ARHGAP1,ARHGAP36,ARHGEF12,ARHGEF26,ARID1A,ARID5B,ARIH2,ARL15,ARMC1,ASB3,ASB7,ATG12,ATG14,ATG2B,ATG5,ATP10D,ATP1B3,ATP7A,ATXN1,ATXN10,ATXN1L,AVL9,B4GALT5,BCAT1,BCCIP,BCL2L11,BDKRB2,BEND4,BMPR2,BRD1,BRWD3,…
TF	Factor: GR; motif: AGAACAN; match class: 0	TF:M07355_0	1.90583e-31	ABCA3,ABCC10,ABCC4,ABCD3,ACADSB,ACOX3,ADAM11,ADAMTS9,ADCY1,ADIPOR2,ADRA2A,AGPAT5,AHI1,AIDA,AK3,AKAP11,AKAP5,ALG9,ALPK2,ALPK3,AMMECR1L,AMOT,ANK2,ANKRD50,ANO3,ANO5,AP1G1,APC,API5,APOLD1,AQP9,ARFIP1,ARHGAP1,ARHGAP36,ARHGEF12,ARHGEF26,ARID1A,ARID5B,ARIH2,ARL15,ARMC1,ASB3,ASB7,ATG12,ATG14,ATG2B,ATG5,ATP10D,ATP1B3,ATP7A,ATXN1,ATXN10,ATXN1L,AVL9,B4GALT5,BCAT1,BCCIP,BCL2L11,BDKRB2,BEND4,BMPR2,BRD1,BRWD3,…
TF	Factor: p53; motif: RGRCWWGYCYNGRCWWGYYY	TF:M01652	3.91379e-31	AAK1,AARS2,ABCC10,ABCD3,ABI2,ABL1,ACBD5,ACVR2A,ADAM9,ADARB1,ADCY1,ADCY6,ADSS,AFF2,AFF3,AGBL4,AGPAT5,AK3,AKAP5,ALG2,AMMECR1L,ANK2,ANK3,ANO3,ANTXR1,AP1AR,API5,ARC,ARFGEF1,ARFIP1,ARFIP2,ARHGAP1,ARHGEF12,ARHGEF37,ARHGEF6,ARID5B,ARIH1,ARL15,ARL8A,ARMC1,ASB7,ASCC3,ASPHD2,ATG2B,ATP10A,ATP1B3,ATP2C1,ATP6V1C2,ATP8A1,ATP8B1,ATXN1L,AVEN,B3GALNT2,B4GALT1,B4GALT6,BACE1,BCAS2,BCAT1,BCL11A,BCL9L,BCOR,BEST4,BMP7…
TF	Factor: p53; motif: RGRCWWGYCYNGRCWWGYYY; match class: 0	TF:M01652_0	3.91379e-31	AAK1,AARS2,ABCC10,ABCD3,ABI2,ABL1,ACBD5,ACVR2A,ADAM9,ADARB1,ADCY1,ADCY6,ADSS,AFF2,AFF3,AGBL4,AGPAT5,AK3,AKAP5,ALG2,AMMECR1L,ANK2,ANK3,ANO3,ANTXR1,AP1AR,API5,ARC,ARFGEF1,ARFIP1,ARFIP2,ARHGAP1,ARHGEF12,ARHGEF37,ARHGEF6,ARID5B,ARIH1,ARL15,ARL8A,ARMC1,ASB7,ASCC3,ASPHD2,ATG2B,ATP10A,ATP1B3,ATP2C1,ATP6V1C2,ATP8A1,ATP8B1,ATXN1L,AVEN,B3GALNT2,B4GALT1,B4GALT6,BACE1,BCAS2,BCAT1,BCL11A,BCL9L,BCOR,BEST4,BMP7…
TF	Factor: MEIS1B:HOXA9; motif: TGACASTTTWAYRR; match class: 0	TF:M00421_0	4.37952e-31	AARS2,ABCC4,ABCD3,ACADSB,ACOX3,ACSL1,ACVR1,ADAMTS3,ADARB1,ADCY1,AGBL4,AIDA,AKAP10,AKAP5,ALPK2,AMMECR1L,AMOT,AMOTL2,ANK2,ANKRA2,ANKRD50,ANKS4B,ANO3,ANO5,ANXA7,AP1G1,AP4E1,APLNR,AQP9,ARFGEF2,ARHGAP11A,ARHGEF26,ARIH2,ARL15,ARL4C,ARMC1,ASB7,ASCC3,ASPHD2,ATAD2B,ATF1,ATG14,ATL2,ATP1B3,ATP2B2,ATP6V1B2,ATP6V1C2,ATP8B1,ATRNL1,ATXN10,B3GALNT2,B3GNT5,B4GALT1,B4GALT6,BACH2,BCL7A,BCLAF1,BDKRB2,BEND3,BEND4,BET…
TF	Factor: MEIS1B:HOXA9; motif: TGACASTTTWAYRR	TF:M00421	4.37952e-31	AARS2,ABCC4,ABCD3,ACADSB,ACOX3,ACSL1,ACVR1,ADAMTS3,ADARB1,ADCY1,AGBL4,AIDA,AKAP10,AKAP5,ALPK2,AMMECR1L,AMOT,AMOTL2,ANK2,ANKRA2,ANKRD50,ANKS4B,ANO3,ANO5,ANXA7,AP1G1,AP4E1,APLNR,AQP9,ARFGEF2,ARHGAP11A,ARHGEF26,ARIH2,ARL15,ARL4C,ARMC1,ASB7,ASCC3,ASPHD2,ATAD2B,ATF1,ATG14,ATL2,ATP1B3,ATP2B2,ATP6V1B2,ATP6V1C2,ATP8B1,ATRNL1,ATXN10,B3GALNT2,B3GNT5,B4GALT1,B4GALT6,BACH2,BCL7A,BCLAF1,BDKRB2,BEND3,BEND4,BET…
TF	Factor: MRF4; motif: CASCTGC; match class: 0	TF:M03831_0	8.16849e-31	AACS,AAK1,AARS2,ABCA1,ABCA3,ABCA8,ABCC10,ABCC4,ACOX3,ACVR2A,ADAM9,ADAMTS14,ADAMTS3,ADAMTS5,ADAMTS6,ADAMTS9,ADARB1,ADRA2A,ADSS,AFF3,AGBL4,AGPAT5,ALG2,ALG9,ALPK3,AMOTL1,AMOTL2,ANK3,ANKRA2,ANKRD22,ANKRD52,ANXA7,AP1AR,API5,APLNR,AQP4,ARC,ARFGEF1,ARFIP1,ARFIP2,ARHGAP1,ARHGAP36,ARHGEF26,ARHGEF37,ARHGEF6,ARID2,ARID5B,ARL10,ASB3,ASB4,ASCC3,ATG14,ATG2B,ATG5,ATP10A,ATP1B3,ATP2B2,ATP2C1,ATP6V1B2,ATP7A,ATP8A…
TF	Factor: MRF4; motif: CASCTGC	TF:M03831	8.16849e-31	AACS,AAK1,AARS2,ABCA1,ABCA3,ABCA8,ABCC10,ABCC4,ACOX3,ACVR2A,ADAM9,ADAMTS14,ADAMTS3,ADAMTS5,ADAMTS6,ADAMTS9,ADARB1,ADRA2A,ADSS,AFF3,AGBL4,AGPAT5,ALG2,ALG9,ALPK3,AMOTL1,AMOTL2,ANK3,ANKRA2,ANKRD22,ANKRD52,ANXA7,AP1AR,API5,APLNR,AQP4,ARC,ARFGEF1,ARFIP1,ARFIP2,ARHGAP1,ARHGAP36,ARHGEF26,ARHGEF37,ARHGEF6,ARID2,ARID5B,ARL10,ASB3,ASB4,ASCC3,ATG14,ATG2B,ATG5,ATP10A,ATP1B3,ATP2B2,ATP2C1,ATP6V1B2,ATP7A,ATP8A…
TF	Factor: Pax-5; motif: RRNGRNGCAN; match class: 0	TF:M03577_0	1.02824e-30	AARS2,ABCA1,ABCA3,ABCA8,ABL1,ACOX3,ACSL1,ACVR2A,ADAM11,ADAM9,ADAMTS3,ADAMTS5,ADAMTS9,ADARB1,ADCY9,ADRB1,AFAP1L2,AFF1,AGBL4,AGPAT5,AKAP10,AKAP5,ALG2,ALG9,ALPK2,ALPK3,AMMECR1L,AMOTL2,ANK2,ANKRA2,ANKRD50,ANXA7,AP1AR,AP2B1,AP4E1,APC,APLNR,AQP4,ARC,ARFGEF1,ARFIP2,ARHGAP11A,ARHGAP26,ARHGEF12,ARHGEF26,ARHGEF37,ARID2,ARIH2,ARL10,ARL15,ARMC5,ARRDC3,ASB3,ASCC3,ASPHD2,ATAD2B,ATF1,ATG14,ATG5,ATL2,ATP10A,ATP6…
TF	Factor: Pax-5; motif: RRNGRNGCAN	TF:M03577	1.02824e-30	AARS2,ABCA1,ABCA3,ABCA8,ABL1,ACOX3,ACSL1,ACVR2A,ADAM11,ADAM9,ADAMTS3,ADAMTS5,ADAMTS9,ADARB1,ADCY9,ADRB1,AFAP1L2,AFF1,AGBL4,AGPAT5,AKAP10,AKAP5,ALG2,ALG9,ALPK2,ALPK3,AMMECR1L,AMOTL2,ANK2,ANKRA2,ANKRD50,ANXA7,AP1AR,AP2B1,AP4E1,APC,APLNR,AQP4,ARC,ARFGEF1,ARFIP2,ARHGAP11A,ARHGAP26,ARHGEF12,ARHGEF26,ARHGEF37,ARID2,ARIH2,ARL10,ARL15,ARMC5,ARRDC3,ASB3,ASCC3,ASPHD2,ATAD2B,ATF1,ATG14,ATG5,ATL2,ATP10A,ATP6…
TF	Factor: Pax-6; motif: NNNNTTCACGCWTGANTKNNN; match class: 1	TF:M00097_1	1.51202e-30	AARS2,ABCA1,ABCA8,ACSL1,ACVR1,ACVR2A,ADAMTS3,ADAMTS6,ADCY1,ADIPOR2,AHI1,AKAP10,AKAP5,AMOT,AMOTL1,ANK2,ANKRA2,ANKRD50,ANKS4B,ANO3,ANO5,AP2B1,API5,APLNR,APOLD1,ARFGEF1,ARFIP1,ARHGAP11A,ARHGEF26,ARHGEF37,ARHGEF6,ARID1A,ARIH1,ARL15,ARMC1,ARPP19,ASB3,ASB4,ATG2B,ATG5,ATP2C1,ATRX,AVEN,B3GAT1,B3GNT5,B4GALT1,B4GALT5,BACH2,BCAS2,BCAS3,BCAT1,BCCIP,BCL11A,BCLAF1,BCOR,BDKRB2,BEND3,BEND4,BMPR2,BNC2,BRAP,BTBD3,…
TF	Factor: Pax-5; motif: BCNNNRNGCANBGNTGNRTAGCSGCHNB; match class: 1	TF:M00143_1	4.38426e-30	AACS,AAK1,ABCA1,ABCA3,ABCA8,ABCC4,ACSL1,ACVR1,ACVR2A,ACVR2B,ADAM11,ADAMTS9,ADARB1,ADCY6,ADCY9,ADRA2A,ADRB1,ADSS,AFAP1L2,AFF3,AGBL4,AGPAT5,AIDA,AK2,ALPK3,AMOTL2,ANKRA2,ANKRD52,ANKS4B,AP1AR,AP4E1,API5,APLNR,AQP4,ARF4,ARFIP2,ARHGAP11A,ARHGAP26,ARID5B,ARIH2,ARL10,ARL4A,ARL8A,ARMC1,ARPP19,ARRDC3,ARRDC4,ASB4,ASB7,ASPHD2,ATAD2B,ATG12,ATG2B,ATP1B3,ATP2B2,ATP5F1,ATP6V0A2,ATP6V1C1,ATP8A1,ATP8B1,ATRN,ATRNL1…
TF	Factor: E2F; motif: TTTSGCGC; match class: 0	TF:M00050_0	6.47668e-30	ABCC4,ACOX3,ACSL1,ACVR2A,ACVR2B,ADAMTS14,ADAMTS5,ADAMTS9,ADARB1,ADCY9,ADRB1,ADSS,AFF1,AFF2,AK2,AMOT,AMOTL1,ANK2,ANKRD52,ANXA7,AP1AR,AP4E1,API5,APLNR,AQP4,ARF4,ARHGAP1,ARHGEF6,ARID5B,ARL4A,ARL8A,ARMC5,ARRDC3,ASB3,ATG14,ATG2B,ATP1B3,ATP2C1,ATP6V1C2,ATRN,ATRX,ATXN10,ATXN1L,AVEN,B3GALNT2,B3GNT5,B4GALT4,BCAT1,BCCIP,BCL11A,BCL2L11,BCOR,BEND3,BEND4,BNC2,BNIP3L,BRAP,BVES,C12ORF4,C17ORF80,C1GALT1,C1ORF115…
TF	Factor: E2F; motif: TTTSGCGC	TF:M00050	6.47668e-30	ABCC4,ACOX3,ACSL1,ACVR2A,ACVR2B,ADAMTS14,ADAMTS5,ADAMTS9,ADARB1,ADCY9,ADRB1,ADSS,AFF1,AFF2,AK2,AMOT,AMOTL1,ANK2,ANKRD52,ANXA7,AP1AR,AP4E1,API5,APLNR,AQP4,ARF4,ARHGAP1,ARHGEF6,ARID5B,ARL4A,ARL8A,ARMC5,ARRDC3,ASB3,ATG14,ATG2B,ATP1B3,ATP2C1,ATP6V1C2,ATRN,ATRX,ATXN10,ATXN1L,AVEN,B3GALNT2,B3GNT5,B4GALT4,BCAT1,BCCIP,BCL11A,BCL2L11,BCOR,BEND3,BEND4,BNC2,BNIP3L,BRAP,BVES,C12ORF4,C17ORF80,C1GALT1,C1ORF115…
TF	Factor: MafB; motif: CRCTGACNANN; match class: 0	TF:M03830_0	7.48724e-30	AACS,AARS2,ABCA1,ABCC10,ABCC4,ABCD3,ACADSB,ACOX3,ACVR1,ADAM11,ADAMTS3,ADAMTS5,ADCY1,ADCY6,ADRA2A,AFAP1L2,AFF1,AFF2,AGBL4,AK3,AKAP10,AKAP11,ALG2,ALG9,AMMECR1L,AMOT,AMOTL2,ANKRA2,ANKRD50,ANO5,AP2B1,AP4E1,API5,APLNR,ARC,ARF4,ARFGEF1,ARFIP1,ARHGAP11A,ARHGAP26,ARHGAP36,ARHGEF37,ARHGEF6,ARL10,ARMC1,ARPP19,ARRDC4,ASB4,ASB7,ATAD2B,ATP5F1,ATP6V1B2,ATP6V1C2,ATP8A1,ATP8B1,ATRX,ATXN1,ATXN10,AVEN,AZIN1,B4GALT…
TF	Factor: MafB; motif: CRCTGACNANN	TF:M03830	7.48724e-30	AACS,AARS2,ABCA1,ABCC10,ABCC4,ABCD3,ACADSB,ACOX3,ACVR1,ADAM11,ADAMTS3,ADAMTS5,ADCY1,ADCY6,ADRA2A,AFAP1L2,AFF1,AFF2,AGBL4,AK3,AKAP10,AKAP11,ALG2,ALG9,AMMECR1L,AMOT,AMOTL2,ANKRA2,ANKRD50,ANO5,AP2B1,AP4E1,API5,APLNR,ARC,ARF4,ARFGEF1,ARFIP1,ARHGAP11A,ARHGAP26,ARHGAP36,ARHGEF37,ARHGEF6,ARL10,ARMC1,ARPP19,ARRDC4,ASB4,ASB7,ATAD2B,ATP5F1,ATP6V1B2,ATP6V1C2,ATP8A1,ATP8B1,ATRX,ATXN1,ATXN10,AVEN,AZIN1,B4GALT…
TF	Factor: Pit-1; motif: NMTTCATAAWTATWNMNA; match class: 0	TF:M00802_0	1.3646e-29	ABCA8,ABCC10,ABI2,ACADSB,ACBD5,ACVR2B,ADAMTS6,ADCY1,ADCY6,ADIPOR2,AFAP1L2,AGBL4,AK3,AKAP10,AKAP11,ALG9,AMOT,AMOTL1,ANK2,ANKRD22,ANKRD50,ANO1,ANO3,ANO5,AP1G1,AP4E1,APOLD1,AQP4,ARFIP1,ARHGAP1,ARHGEF12,ARID1A,ARL15,ARMC1,ARMC5,ASB3,ATP10A,ATP10D,ATP2B2,ATP6V1B2,ATP7A,ATP8B1,ATXN1,ATXN1L,B4GALT4,BACH2,BCL11A,BCLAF1,BDKRB2,BEND3,BEND4,BET1L,BMPR2,BRD1,BRWD3,BTBD3,C17ORF80,C1GALT1,C1QTNF7,C4ORF19,C5ORF…
TF	Factor: Pit-1; motif: NMTTCATAAWTATWNMNA	TF:M00802	1.3646e-29	ABCA8,ABCC10,ABI2,ACADSB,ACBD5,ACVR2B,ADAMTS6,ADCY1,ADCY6,ADIPOR2,AFAP1L2,AGBL4,AK3,AKAP10,AKAP11,ALG9,AMOT,AMOTL1,ANK2,ANKRD22,ANKRD50,ANO1,ANO3,ANO5,AP1G1,AP4E1,APOLD1,AQP4,ARFIP1,ARHGAP1,ARHGEF12,ARID1A,ARL15,ARMC1,ARMC5,ASB3,ATP10A,ATP10D,ATP2B2,ATP6V1B2,ATP7A,ATP8B1,ATXN1,ATXN1L,B4GALT4,BACH2,BCL11A,BCLAF1,BDKRB2,BEND3,BEND4,BET1L,BMPR2,BRD1,BRWD3,BTBD3,C17ORF80,C1GALT1,C1QTNF7,C4ORF19,C5ORF…
TF	Factor: HOXD13; motif: WNNAATAAWAY; match class: 0	TF:M08817_0	2.28183e-29	ABCA1,ABCC4,ABL1,ACBD5,ADAM11,ADAMTS9,ADARB1,AFF1,AFF2,AFF3,AHI1,AK3,AKAP11,AMMECR1L,AMOT,ANK2,ANKRA2,ANKRD52,ANO3,AP1G1,AQP9,ARFIP1,ARIH2,ARL15,ARMC1,ARRDC3,ATF1,ATL2,ATP10D,ATP2B2,ATP2C1,ATP6V0A2,ATRX,ATXN1,AVL9,B4GALT4,B4GALT5,BCAS2,BCL11A,BCLAF1,BDKRB2,BEND3,BMPR2,BNC2,BRD1,BRWD3,BTBD3,C1QTNF7,C5ORF24,C9ORF64,C9ORF72,CAB39L,CADM2,CALD1,CAMK4,CAT,CCDC59,CCL20,CCNDBP1,CCNJ,CCNT2,CCP110,CCPG1,CD…
TF	Factor: HOXD13; motif: WNNAATAAWAY	TF:M08817	2.28183e-29	ABCA1,ABCC4,ABL1,ACBD5,ADAM11,ADAMTS9,ADARB1,AFF1,AFF2,AFF3,AHI1,AK3,AKAP11,AMMECR1L,AMOT,ANK2,ANKRA2,ANKRD52,ANO3,AP1G1,AQP9,ARFIP1,ARIH2,ARL15,ARMC1,ARRDC3,ATF1,ATL2,ATP10D,ATP2B2,ATP2C1,ATP6V0A2,ATRX,ATXN1,AVL9,B4GALT4,B4GALT5,BCAS2,BCL11A,BCLAF1,BDKRB2,BEND3,BMPR2,BNC2,BRD1,BRWD3,BTBD3,C1QTNF7,C5ORF24,C9ORF64,C9ORF72,CAB39L,CADM2,CALD1,CAMK4,CAT,CCDC59,CCL20,CCNDBP1,CCNJ,CCNT2,CCP110,CCPG1,CD…
TF	Factor: TTF1; motif: ASTCAAGTRK	TF:M00432	3.92856e-29	ABCA1,ABCA8,ABCC10,ABL1,ACSL1,ADAMTS5,ADAMTS6,ADRB1,AGBL4,AKAP10,AMOT,AMOTL1,ANK2,ANK3,ANKRD22,ANO5,ANXA7,APC,API5,APOLD1,AQP9,ARFGEF1,ARFIP1,ARHGAP11A,ARHGEF37,ARID1A,ARL15,ARL4A,ATG12,ATP10D,ATP6V0A2,ATP7A,ATXN10,B4GALT1,B4GALT5,BCCIP,BCLAF1,BEND3,BEND4,BMPR2,BNC2,BPGM,BVES,C1QTNF7,C3ORF70,C4ORF19,C5ORF24,C9ORF64,CA10,CACNA1C,CACNA2D2,CALM1,CALN1,CAMK4,CAMKK2,CBFA2T2,CBX1,CCL20,CCNJL,CCPG1,CD28…
TF	Factor: TTF1; motif: ASTCAAGTRK; match class: 0	TF:M00432_0	3.92856e-29	ABCA1,ABCA8,ABCC10,ABL1,ACSL1,ADAMTS5,ADAMTS6,ADRB1,AGBL4,AKAP10,AMOT,AMOTL1,ANK2,ANK3,ANKRD22,ANO5,ANXA7,APC,API5,APOLD1,AQP9,ARFGEF1,ARFIP1,ARHGAP11A,ARHGEF37,ARID1A,ARL15,ARL4A,ATG12,ATP10D,ATP6V0A2,ATP7A,ATXN10,B4GALT1,B4GALT5,BCCIP,BCLAF1,BEND3,BEND4,BMPR2,BNC2,BPGM,BVES,C1QTNF7,C3ORF70,C4ORF19,C5ORF24,C9ORF64,CA10,CACNA1C,CACNA2D2,CALM1,CALN1,CAMK4,CAMKK2,CBFA2T2,CBX1,CCL20,CCNJL,CCPG1,CD28…
TF	Factor: Sox-9; motif: RNACAAAGGVN; match class: 0	TF:M01284_0	5.68466e-29	AAK1,AARS2,ABCA3,ACOX3,ACVR2A,ADAM11,ADAM9,ADAMTS3,ADAMTS6,ADRB1,AFF2,AGBL4,AHI1,AK2,AKAP11,AKAP5,ALG9,ALPK2,ALPK3,AMOT,AMOTL1,ANKRD50,ANO3,AP1AR,AP2B1,AP4E1,APOLD1,AQP4,ARHGEF26,ARHGEF6,ARID5B,ARL15,ARL8A,ASB3,ASB7,ATP2B2,ATP6V0A2,ATP6V1B2,ATP6V1C1,ATRNL1,ATXN1,ATXN7L1,B3GALNT2,B3GNT5,BACE1,BACH2,BCAS2,BCAT1,BCLAF1,BCOR,BDKRB2,BEND4,BMPR2,BPGM,BRAP,BRD1,BRE,BRWD3,BTG1,BVES,C12ORF4,C1GALT1,C5ORF2…
TF	Factor: Sox-9; motif: RNACAAAGGVN	TF:M01284	5.68466e-29	AAK1,AARS2,ABCA3,ACOX3,ACVR2A,ADAM11,ADAM9,ADAMTS3,ADAMTS6,ADRB1,AFF2,AGBL4,AHI1,AK2,AKAP11,AKAP5,ALG9,ALPK2,ALPK3,AMOT,AMOTL1,ANKRD50,ANO3,AP1AR,AP2B1,AP4E1,APOLD1,AQP4,ARHGEF26,ARHGEF6,ARID5B,ARL15,ARL8A,ASB3,ASB7,ATP2B2,ATP6V0A2,ATP6V1B2,ATP6V1C1,ATRNL1,ATXN1,ATXN7L1,B3GALNT2,B3GNT5,BACE1,BACH2,BCAS2,BCAT1,BCLAF1,BCOR,BDKRB2,BEND4,BMPR2,BPGM,BRAP,BRD1,BRE,BRWD3,BTG1,BVES,C12ORF4,C1GALT1,C5ORF2…
TF	Factor: MafB; motif: GNTGAC; match class: 1	TF:M01227_1	7.6882e-29	AACS,AAK1,ABCA8,ABCC10,ABCD3,ABL1,ACADSB,ACBD5,ACVR1,ADAMTS3,ADARB1,ADRA2A,AFF1,AFF2,AGBL4,AKAP5,ALG2,ALPK2,AMMECR1L,AMOTL1,ANKRA2,ANKRD52,ANO1,ANO3,AP2B1,API5,APLNR,ARF4,ARFGEF1,ARFGEF2,ARHGAP11A,ARHGAP26,ARHGAP36,ARHGEF26,ARHGEF37,ARID5B,ARIH1,ARIH2,ARL10,ARMC1,ARMC5,ARPP19,ARRDC3,ARRDC4,ASB3,ASB7,ATAD2B,ATG14,ATG2B,ATP6V1B2,ATP6V1C1,ATP8B1,ATRNL1,ATRX,ATXN1L,ATXN7L1,AZIN1,B4GALT1,B4GALT4,BACE1…
TF	Factor: NKX25; motif: NNANCCACTTRAAWTT; match class: 0	TF:M01414_0	9.13138e-29	ABCA8,ABL1,ACSL1,ADAMTS14,ADAMTS6,ADAMTS9,ADIPOR2,ADRA2A,AFF2,AGBL4,AHI1,AIDA,AK3,AKAP10,AKAP5,ALG9,ALPK2,AMMECR1L,AMOTL1,ANK2,ANK3,ANKRD22,ANO1,ANO5,ANTXR1,ANXA7,AP1AR,AP2B1,AP4E1,APC,API5,AQP4,ARC,ARF4,ARFGEF2,ARHGAP1,ARHGAP26,ARHGEF26,ARHGEF37,ARID1A,ARL4C,ARMC5,ASB7,ATG2B,ATG5,ATP10D,ATP2B2,ATP6V1C1,ATP6V1C2,ATP8B1,ATRN,ATXN1,ATXN1L,B4GALT5,BACH2,BCCIP,BCL11A,BCLAF1,BEND3,BMPER,BNC2,BNIP3L,BR…
TF	Factor: NKX25; motif: NNANCCACTTRAAWTT	TF:M01414	9.13138e-29	ABCA8,ABL1,ACSL1,ADAMTS14,ADAMTS6,ADAMTS9,ADIPOR2,ADRA2A,AFF2,AGBL4,AHI1,AIDA,AK3,AKAP10,AKAP5,ALG9,ALPK2,AMMECR1L,AMOTL1,ANK2,ANK3,ANKRD22,ANO1,ANO5,ANTXR1,ANXA7,AP1AR,AP2B1,AP4E1,APC,API5,AQP4,ARC,ARF4,ARFGEF2,ARHGAP1,ARHGAP26,ARHGEF26,ARHGEF37,ARID1A,ARL4C,ARMC5,ASB7,ATG2B,ATG5,ATP10D,ATP2B2,ATP6V1C1,ATP6V1C2,ATP8B1,ATRN,ATXN1,ATXN1L,B4GALT5,BACH2,BCCIP,BCL11A,BCLAF1,BEND3,BMPER,BNC2,BNIP3L,BR…
TF	Factor: GR; motif: CNNNNTGTYCTNN	TF:M01836	1.26935e-28	ABCA8,ABCC10,ABCC4,ACADSB,ACOX3,ADAM11,ADIPOR2,ADRA2A,AHI1,AKAP5,ALG9,ALPK3,AMOT,ANK2,ANK3,ANKRA2,ANO1,ANO5,AP1G1,AP4E1,APC,API5,AQP9,ARFIP1,ARHGAP1,ARHGEF26,ARIH2,ARL15,ARMC1,ARRDC3,ASB4,ASB7,ASCC3,ATG14,ATP10A,ATP1B3,ATP2B2,ATP6V1C2,ATP7A,ATP8B1,ATXN1,ATXN7L1,AVEN,B4GALT4,B4GALT5,BCAT1,BCCIP,BCL2L11,BCL7A,BCL9L,BDKRB2,BEND4,BEST4,BMPR2,BNC2,BPGM,BRD1,BRWD3,BTBD3,BVES,C17ORF80,C1ORF115,C1QTNF7,C…
TF	Factor: GR; motif: CNNNNTGTYCTNN; match class: 0	TF:M01836_0	1.26935e-28	ABCA8,ABCC10,ABCC4,ACADSB,ACOX3,ADAM11,ADIPOR2,ADRA2A,AHI1,AKAP5,ALG9,ALPK3,AMOT,ANK2,ANK3,ANKRA2,ANO1,ANO5,AP1G1,AP4E1,APC,API5,AQP9,ARFIP1,ARHGAP1,ARHGEF26,ARIH2,ARL15,ARMC1,ARRDC3,ASB4,ASB7,ASCC3,ATG14,ATP10A,ATP1B3,ATP2B2,ATP6V1C2,ATP7A,ATP8B1,ATXN1,ATXN7L1,AVEN,B4GALT4,B4GALT5,BCAT1,BCCIP,BCL2L11,BCL7A,BCL9L,BDKRB2,BEND4,BEST4,BMPR2,BNC2,BPGM,BRD1,BRWD3,BTBD3,BVES,C17ORF80,C1ORF115,C1QTNF7,C…
TF	Factor: Max; motif: NNANCACGTGNTNN; match class: 1	TF:M00119_1	2.30057e-28	AARS2,ABCC4,ABCD3,ABI2,ACSL1,ACVR1,ACVR2A,ADAM9,ADAMTS14,ADAMTS3,ADAMTS5,ADAMTS9,ADCY9,ADRA2A,ADSS,AIDA,AK2,AKAP5,ALPK3,AMOTL2,ANK3,ANKRD22,ANKRD52,ANO1,ANXA7,AP1AR,AP4E1,ARC,ARFGEF2,ARFIP2,ARHGAP1,ARHGAP26,ARHGEF12,ARHGEF26,ARHGEF37,ARHGEF6,ARID2,ARL10,ARL4A,ARL8A,ARMC1,ARPP19,ARRDC3,ARRDC4,ASB3,ASB4,ASB7,ATG12,ATG14,ATG5,ATL2,ATP5F1,ATP6V1C1,ATP6V1C2,ATRNL1,ATRX,ATXN10,AZIN1,B4GALT1,B4GALT4,B4G…
TF	Factor: Max; motif: NNANCACGTGNTNN; match class: 0	TF:M00119_0	2.30057e-28	AARS2,ABCC4,ABCD3,ABI2,ACSL1,ACVR1,ACVR2A,ADAM9,ADAMTS14,ADAMTS3,ADAMTS5,ADAMTS9,ADCY9,ADRA2A,ADSS,AIDA,AK2,AKAP5,ALPK3,AMOTL2,ANK3,ANKRD22,ANKRD52,ANO1,ANXA7,AP1AR,AP4E1,ARC,ARFGEF2,ARFIP2,ARHGAP1,ARHGAP26,ARHGEF12,ARHGEF26,ARHGEF37,ARHGEF6,ARID2,ARL10,ARL4A,ARL8A,ARMC1,ARPP19,ARRDC3,ARRDC4,ASB3,ASB4,ASB7,ATG12,ATG14,ATG5,ATL2,ATP5F1,ATP6V1C1,ATP6V1C2,ATRNL1,ATRX,ATXN10,AZIN1,B4GALT1,B4GALT4,B4G…
TF	Factor: Max; motif: NNANCACGTGNTNN	TF:M00119	2.30057e-28	AARS2,ABCC4,ABCD3,ABI2,ACSL1,ACVR1,ACVR2A,ADAM9,ADAMTS14,ADAMTS3,ADAMTS5,ADAMTS9,ADCY9,ADRA2A,ADSS,AIDA,AK2,AKAP5,ALPK3,AMOTL2,ANK3,ANKRD22,ANKRD52,ANO1,ANXA7,AP1AR,AP4E1,ARC,ARFGEF2,ARFIP2,ARHGAP1,ARHGAP26,ARHGEF12,ARHGEF26,ARHGEF37,ARHGEF6,ARID2,ARL10,ARL4A,ARL8A,ARMC1,ARPP19,ARRDC3,ARRDC4,ASB3,ASB4,ASB7,ATG12,ATG14,ATG5,ATL2,ATP5F1,ATP6V1C1,ATP6V1C2,ATRNL1,ATRX,ATXN10,AZIN1,B4GALT1,B4GALT4,B4G…
TF	Factor: LF-A1; motif: GGGSTCWR; match class: 0	TF:M00646_0	4.98024e-28	AACS,AAK1,ABCA1,ABCA3,ABCC10,ABCC4,ABCD3,ABI2,ABL1,ACADSB,ACBD5,ACSL1,ACVR1,ACVR2A,ADAM11,ADAM9,ADAMTS3,ADARB1,ADCY1,ADIPOR2,AFAP1L2,AFF2,AGBL4,AGPAT5,AIDA,AK2,AKAP10,AKAP11,AKAP5,ALG2,ALG9,ALPK2,ALPK3,AMMECR1L,AMOT,AMOTL1,AMOTL2,ANK3,ANKRD50,ANKRD52,ANKS4B,ANO1,ANO5,ANTXR1,ANXA7,AP1AR,AP2B1,API5,APLNR,AQP4,ARC,ARF4,ARFGEF1,ARFGEF2,ARFIP1,ARFIP2,ARHGAP11A,ARHGAP26,ARHGAP36,ARHGEF12,ARHGEF6,ARID2,…
TF	Factor: LF-A1; motif: GGGSTCWR	TF:M00646	4.98024e-28	AACS,AAK1,ABCA1,ABCA3,ABCC10,ABCC4,ABCD3,ABI2,ABL1,ACADSB,ACBD5,ACSL1,ACVR1,ACVR2A,ADAM11,ADAM9,ADAMTS3,ADARB1,ADCY1,ADIPOR2,AFAP1L2,AFF2,AGBL4,AGPAT5,AIDA,AK2,AKAP10,AKAP11,AKAP5,ALG2,ALG9,ALPK2,ALPK3,AMMECR1L,AMOT,AMOTL1,AMOTL2,ANK3,ANKRD50,ANKRD52,ANKS4B,ANO1,ANO5,ANTXR1,ANXA7,AP1AR,AP2B1,API5,APLNR,AQP4,ARC,ARF4,ARFGEF1,ARFGEF2,ARFIP1,ARFIP2,ARHGAP11A,ARHGAP26,ARHGAP36,ARHGEF12,ARHGEF6,ARID2,…
TF	Factor: YY1; motif: NYNKCCATNTT	TF:M01035	1.13357e-27	AACS,AARS2,ABCA1,ABI2,ABL1,ACSL1,ACVR1,ACVR2A,ACVR2B,ADAMTS14,ADARB1,ADCY9,ADSS,AFF1,AGBL4,AHI1,AIDA,AKAP10,AKAP5,ALG2,AMMECR1L,AMOTL1,ANK3,ANO3,ANXA7,AP1AR,APOLD1,AQP9,ARFGEF1,ARFGEF2,ARHGEF26,ARID2,ARIH1,ARL15,ARL4A,ARL4C,ARMC1,ARPP19,ASB4,ASCC3,ATG2B,ATP6V0A2,ATP6V1B2,ATP6V1C1,ATRNL1,ATRX,ATXN7L1,AZIN1,B4GALT1,BCL11A,BCOR,BDKRB2,BEND3,BEND4,BET1L,BNC2,BRWD1,BTBD3,C20ORF194,CA10,CAB39L,CACNA1C,…
TF	Factor: YY1; motif: NYNKCCATNTT; match class: 0	TF:M01035_0	1.13357e-27	AACS,AARS2,ABCA1,ABI2,ABL1,ACSL1,ACVR1,ACVR2A,ACVR2B,ADAMTS14,ADARB1,ADCY9,ADSS,AFF1,AGBL4,AHI1,AIDA,AKAP10,AKAP5,ALG2,AMMECR1L,AMOTL1,ANK3,ANO3,ANXA7,AP1AR,APOLD1,AQP9,ARFGEF1,ARFGEF2,ARHGEF26,ARID2,ARIH1,ARL15,ARL4A,ARL4C,ARMC1,ARPP19,ASB4,ASCC3,ATG2B,ATP6V0A2,ATP6V1B2,ATP6V1C1,ATRNL1,ATRX,ATXN7L1,AZIN1,B4GALT1,BCL11A,BCOR,BDKRB2,BEND3,BEND4,BET1L,BNC2,BRWD1,BTBD3,C20ORF194,CA10,CAB39L,CACNA1C,…
TF	Factor: CdxA; motif: AWTWMTR	TF:M00101	1.34681e-27	ABL1,ACBD5,ADAMTS14,ADAMTS3,ADAMTS5,ADAMTS6,ADCY1,ADIPOR2,AHI1,AKAP10,ALPK2,AMOT,AMOTL1,ANK2,ANKRD50,ANO1,ANO3,AP2B1,APC,API5,APOLD1,AQP4,AQP9,ARL15,ARL4C,ARMC1,ARRDC3,ASB3,ASB4,ATF1,ATG2B,ATP10D,ATP2B2,ATP8A1,ATRNL1,B4GALT6,BCCIP,BCLAF1,BDKRB2,BEND3,BEND4,BMPR2,BNIP3L,BRWD3,BTBD3,C1GALT1,C5ORF24,C5ORF51,C9ORF64,C9ORF72,CAB39L,CACHD1,CACNB2,CADM1,CADM2,CALD1,CALM1,CALN1,CAMK4,CAMKK2,CASP3,CBFA2T2…
TF	Factor: CdxA; motif: AWTWMTR; match class: 0	TF:M00101_0	1.34681e-27	ABL1,ACBD5,ADAMTS14,ADAMTS3,ADAMTS5,ADAMTS6,ADCY1,ADIPOR2,AHI1,AKAP10,ALPK2,AMOT,AMOTL1,ANK2,ANKRD50,ANO1,ANO3,AP2B1,APC,API5,APOLD1,AQP4,AQP9,ARL15,ARL4C,ARMC1,ARRDC3,ASB3,ASB4,ATF1,ATG2B,ATP10D,ATP2B2,ATP8A1,ATRNL1,B4GALT6,BCCIP,BCLAF1,BDKRB2,BEND3,BEND4,BMPR2,BNIP3L,BRWD3,BTBD3,C1GALT1,C5ORF24,C5ORF51,C9ORF64,C9ORF72,CAB39L,CACHD1,CACNB2,CADM1,CADM2,CALD1,CALM1,CALN1,CAMK4,CAMKK2,CASP3,CBFA2T2…
TF	Factor: YY1; motif: GCCGCCATTTTG; match class: 0	TF:M02044_0	1.59952e-27	AACS,AARS2,ABI2,ABL1,ACVR2A,ACVR2B,ADAMTS5,ADARB1,ADCY6,ADCY9,ADSS,AFAP1L2,AGBL4,AGPAT5,AHI1,AKAP10,ALG2,ALPK3,AMOTL2,ANK2,ANK3,ANO3,ANTXR1,ANXA7,AP1AR,API5,APOLD1,ARFGEF1,ARFGEF2,ARHGEF26,ARID2,ARIH1,ARL15,ARL4A,ARL4C,ARPP19,ATAD2B,ATG14,ATG2B,ATG5,ATL2,ATP10A,ATP5F1,ATP6V0A2,ATP6V1B2,ATP6V1C1,ATRNL1,ATRX,ATXN10,ATXN7L1,AVEN,AZIN1,BCAS2,BCAS3,BCAT1,BCCIP,BCL11A,BCL7A,BDKRB2,BEND3,BEND4,BET1L,BMP…
TF	Factor: YY1; motif: GCCGCCATTTTG	TF:M02044	1.59952e-27	AACS,AARS2,ABI2,ABL1,ACVR2A,ACVR2B,ADAMTS5,ADARB1,ADCY6,ADCY9,ADSS,AFAP1L2,AGBL4,AGPAT5,AHI1,AKAP10,ALG2,ALPK3,AMOTL2,ANK2,ANK3,ANO3,ANTXR1,ANXA7,AP1AR,API5,APOLD1,ARFGEF1,ARFGEF2,ARHGEF26,ARID2,ARIH1,ARL15,ARL4A,ARL4C,ARPP19,ATAD2B,ATG14,ATG2B,ATG5,ATL2,ATP10A,ATP5F1,ATP6V0A2,ATP6V1B2,ATP6V1C1,ATRNL1,ATRX,ATXN10,ATXN7L1,AVEN,AZIN1,BCAS2,BCAS3,BCAT1,BCCIP,BCL11A,BCL7A,BDKRB2,BEND3,BEND4,BET1L,BMP…
TF	Factor: c-Myc:Max; motif: NNNNNNNCACGTGNNNNNNN; match class: 1	TF:M00615_1	1.67694e-27	AARS2,ABCC4,ABCD3,ABI2,ACSL1,ACVR1,ACVR2A,ADAM9,ADAMTS14,ADAMTS3,ADAMTS5,ADAMTS9,ADRA2A,ADSS,AIDA,AK2,AKAP5,ALPK3,AMOT,AMOTL2,ANK3,ANKRD52,ANXA7,AP1AR,AP4E1,ARC,ARFGEF2,ARFIP2,ARHGAP26,ARHGEF12,ARHGEF26,ARHGEF37,ARHGEF6,ARID1A,ARID2,ARL10,ARL4A,ARL8A,ARMC1,ARPP19,ARRDC3,ARRDC4,ASB3,ASB4,ASB7,ATG12,ATG14,ATG5,ATL2,ATP5F1,ATP6V1C1,ATP6V1C2,ATP8A1,ATRNL1,ATRX,ATXN10,AZIN1,B4GALT1,B4GALT4,B4GALT6,BAC…
TF	Factor: c-Myc:Max; motif: NNNNNNNCACGTGNNNNNNN	TF:M00615	1.67694e-27	AARS2,ABCC4,ABCD3,ABI2,ACSL1,ACVR1,ACVR2A,ADAM9,ADAMTS14,ADAMTS3,ADAMTS5,ADAMTS9,ADRA2A,ADSS,AIDA,AK2,AKAP5,ALPK3,AMOT,AMOTL2,ANK3,ANKRD52,ANXA7,AP1AR,AP4E1,ARC,ARFGEF2,ARFIP2,ARHGAP26,ARHGEF12,ARHGEF26,ARHGEF37,ARHGEF6,ARID1A,ARID2,ARL10,ARL4A,ARL8A,ARMC1,ARPP19,ARRDC3,ARRDC4,ASB3,ASB4,ASB7,ATG12,ATG14,ATG5,ATL2,ATP5F1,ATP6V1C1,ATP6V1C2,ATP8A1,ATRNL1,ATRX,ATXN10,AZIN1,B4GALT1,B4GALT4,B4GALT6,BAC…
TF	Factor: c-Myc:Max; motif: NNNNNNNCACGTGNNNNNNN; match class: 0	TF:M00615_0	1.67694e-27	AARS2,ABCC4,ABCD3,ABI2,ACSL1,ACVR1,ACVR2A,ADAM9,ADAMTS14,ADAMTS3,ADAMTS5,ADAMTS9,ADRA2A,ADSS,AIDA,AK2,AKAP5,ALPK3,AMOT,AMOTL2,ANK3,ANKRD52,ANXA7,AP1AR,AP4E1,ARC,ARFGEF2,ARFIP2,ARHGAP26,ARHGEF12,ARHGEF26,ARHGEF37,ARHGEF6,ARID1A,ARID2,ARL10,ARL4A,ARL8A,ARMC1,ARPP19,ARRDC3,ARRDC4,ASB3,ASB4,ASB7,ATG12,ATG14,ATG5,ATL2,ATP5F1,ATP6V1C1,ATP6V1C2,ATP8A1,ATRNL1,ATRX,ATXN10,AZIN1,B4GALT1,B4GALT4,B4GALT6,BAC…
TF	Factor: SREBP-2; motif: NNGYCACNNSMN; match class: 0	TF:M01177_0	1.77463e-27	AACS,AAK1,AARS2,ABCA1,ABCC10,ABCC4,ABI2,ACBD5,ACOX3,ACVR1,ACVR2B,ADAM11,ADAMTS14,ADAMTS3,ADAMTS5,ADARB1,ADIPOR2,ADRB1,AFF1,AGPAT5,AK2,AK3,ALG9,ANK3,ANKRA2,ANKRD52,API5,APLNR,ARC,ARFGEF1,ARFIP2,ARHGAP11A,ARHGAP26,ARHGEF6,ARID2,ARL4A,ARMC5,ARRDC3,ASB4,ASPHD2,ATAD2B,ATG12,ATG2B,ATP2C1,ATP6V0A2,ATP6V1B2,ATP6V1C1,ATP7A,ATRN,ATRNL1,ATRX,ATXN10,AZIN1,B3GALNT2,B4GALT5,BACE1,BCAS3,BCL11A,BCOR,BEND3,BMP7,B…
TF	Factor: SREBP-2; motif: NNGYCACNNSMN	TF:M01177	1.77463e-27	AACS,AAK1,AARS2,ABCA1,ABCC10,ABCC4,ABI2,ACBD5,ACOX3,ACVR1,ACVR2B,ADAM11,ADAMTS14,ADAMTS3,ADAMTS5,ADARB1,ADIPOR2,ADRB1,AFF1,AGPAT5,AK2,AK3,ALG9,ANK3,ANKRA2,ANKRD52,API5,APLNR,ARC,ARFGEF1,ARFIP2,ARHGAP11A,ARHGAP26,ARHGEF6,ARID2,ARL4A,ARMC5,ARRDC3,ASB4,ASPHD2,ATAD2B,ATG12,ATG2B,ATP2C1,ATP6V0A2,ATP6V1B2,ATP6V1C1,ATP7A,ATRN,ATRNL1,ATRX,ATXN10,AZIN1,B3GALNT2,B4GALT5,BACE1,BCAS3,BCL11A,BCOR,BEND3,BMP7,B…
TF	Factor: E2F; motif: TTTSGCGSG	TF:M00939	2.34842e-27	ABI2,ACOX3,ACSL1,ADAMTS14,ADCY6,ADCY9,ADRA2A,AFF1,AFF2,AFF3,AMOT,ANK2,AP1AR,AQP4,ARF4,ARFIP2,ARHGAP1,ARHGAP11A,ARID5B,ARIH1,ARMC1,ASB7,ATG14,ATG2B,ATG5,ATP10A,ATP8A1,ATRN,ATRNL1,ATRX,ATXN10,ATXN1L,ATXN7L1,B3GNT5,B4GALT1,BACE1,BACH2,BCAS3,BCAT1,BCL7A,BCOR,BEND4,BNIP3L,BRAP,BRE,BRWD1,C17ORF80,C1ORF115,C9ORF64,C9ORF72,CA10,CA8,CADM1,CALCR,CALM1,CALN1,CBLL1,CBX1,CBX7,CCDC117,CCDC141,CCDC85A,CCDC88A,C…
TF	Factor: E2F; motif: TTTSGCGSG; match class: 0	TF:M00939_0	2.34842e-27	ABI2,ACOX3,ACSL1,ADAMTS14,ADCY6,ADCY9,ADRA2A,AFF1,AFF2,AFF3,AMOT,ANK2,AP1AR,AQP4,ARF4,ARFIP2,ARHGAP1,ARHGAP11A,ARID5B,ARIH1,ARMC1,ASB7,ATG14,ATG2B,ATG5,ATP10A,ATP8A1,ATRN,ATRNL1,ATRX,ATXN10,ATXN1L,ATXN7L1,B3GNT5,B4GALT1,BACE1,BACH2,BCAS3,BCAT1,BCL7A,BCOR,BEND4,BNIP3L,BRAP,BRE,BRWD1,C17ORF80,C1ORF115,C9ORF64,C9ORF72,CA10,CA8,CADM1,CALCR,CALM1,CALN1,CBLL1,CBX1,CBX7,CCDC117,CCDC141,CCDC85A,CCDC88A,C…
TF	Factor: GATA-4; motif: AGATAAN	TF:M03549	2.6419e-27	AACS,ABCA8,ACADSB,ACBD5,ACOX3,ADAMTS6,ADAMTS9,ADCY1,AK2,AKAP10,AKAP11,ALPK2,ALPK3,AMMECR1L,ANK3,ANKRD22,ANO1,ANO5,AP4E1,ARF4,ARHGAP1,ARIH1,ARL15,ARL4C,ASB4,ATP10D,ATP6V1B2,ATP6V1C2,B4GALT1,B4GALT5,BCLAF1,BCOR,BEND3,BEND4,BNC2,BPGM,BRAP,BRD1,BRE,BTG1,C12ORF4,C1GALT1,C4ORF19,C5ORF24,CACNA1C,CACNB2,CADM1,CALD1,CBFB,CCL20,CCNJL,CCNT2,CD274,CD2AP,CDC42BPA,CDC42EP3,CDH11,CDK19,CELF1,CEP350,CFL2,CHL1,CH…
TF	Factor: GATA-4; motif: AGATAAN; match class: 0	TF:M03549_0	2.6419e-27	AACS,ABCA8,ACADSB,ACBD5,ACOX3,ADAMTS6,ADAMTS9,ADCY1,AK2,AKAP10,AKAP11,ALPK2,ALPK3,AMMECR1L,ANK3,ANKRD22,ANO1,ANO5,AP4E1,ARF4,ARHGAP1,ARIH1,ARL15,ARL4C,ASB4,ATP10D,ATP6V1B2,ATP6V1C2,B4GALT1,B4GALT5,BCLAF1,BCOR,BEND3,BEND4,BNC2,BPGM,BRAP,BRD1,BRE,BTG1,C12ORF4,C1GALT1,C4ORF19,C5ORF24,CACNA1C,CACNB2,CADM1,CALD1,CBFB,CCL20,CCNJL,CCNT2,CD274,CD2AP,CDC42BPA,CDC42EP3,CDH11,CDK19,CELF1,CEP350,CFL2,CHL1,CH…
TF	Factor: Hoxa9; motif: NTTAAWTAMA; match class: 0	TF:M07457_0	3.33179e-27	ACADSB,ADAMTS9,ADARB1,AFAP1L2,AFF3,AGPAT5,AHI1,AK3,AKAP11,ALG9,AMMECR1L,ANK2,ANKRA2,ANKRD22,ANKRD50,ANO1,ANTXR1,AP1G1,APC,ARHGEF26,ARID1A,ARL15,ARL4C,ASCC3,ATF1,ATG12,ATP10D,ATP6V0A2,ATP6V1B2,ATP6V1C2,ATP7A,ATRN,ATXN1,BACH2,BCAS2,BCAS3,BCLAF1,BCOR,BDKRB2,BNIP3L,BTBD3,C12ORF4,C1GALT1,C4ORF19,C5ORF24,C5ORF51,C9ORF72,CA10,CALN1,CASP3,CAT,CBX7,CCDC141,CCNJL,CCNT2,CCP110,CD2AP,CD47,CDC42BPA,CENPF,CHFR…
TF	Factor: Hoxa9; motif: NTTAAWTAMA	TF:M07457	3.33179e-27	ACADSB,ADAMTS9,ADARB1,AFAP1L2,AFF3,AGPAT5,AHI1,AK3,AKAP11,ALG9,AMMECR1L,ANK2,ANKRA2,ANKRD22,ANKRD50,ANO1,ANTXR1,AP1G1,APC,ARHGEF26,ARID1A,ARL15,ARL4C,ASCC3,ATF1,ATG12,ATP10D,ATP6V0A2,ATP6V1B2,ATP6V1C2,ATP7A,ATRN,ATXN1,BACH2,BCAS2,BCAS3,BCLAF1,BCOR,BDKRB2,BNIP3L,BTBD3,C12ORF4,C1GALT1,C4ORF19,C5ORF24,C5ORF51,C9ORF72,CA10,CALN1,CASP3,CAT,CBX7,CCDC141,CCNJL,CCNT2,CCP110,CD2AP,CD47,CDC42BPA,CENPF,CHFR…
TF	Factor: Sox-6; motif: NARACAAAARN	TF:M03888	4.86225e-27	ABCA8,ABCC10,ACBD5,ACOX3,ACSL1,ACVR2A,ADAMTS14,ADAMTS5,ADAMTS6,ADIPOR2,ADRA2A,AFF1,AK3,AKAP5,AMOTL1,ANKRD22,ANKRD50,ANO1,AP1AR,AP2B1,AP4E1,AQP9,ARHGAP1,ARHGAP11A,ARHGEF26,ARHGEF6,ARID2,ARIH1,ARMC1,ARRDC3,ATAD2B,ATL2,ATP2B2,ATP7A,ATP8A1,ATXN10,ATXN1L,AVEN,B3GNT5,B4GALT4,BCL11A,BCL7A,BCLAF1,BCOR,BEND4,BNC2,BRAP,BRWD3,BTG1,C17ORF80,C1GALT1,C1QTNF7,C5ORF24,CACNA1C,CALB1,CALD1,CALM1,CAMK2A,CAMK2N1,CAT…
TF	Factor: Sox-6; motif: NARACAAAARN; match class: 0	TF:M03888_0	4.86225e-27	ABCA8,ABCC10,ACBD5,ACOX3,ACSL1,ACVR2A,ADAMTS14,ADAMTS5,ADAMTS6,ADIPOR2,ADRA2A,AFF1,AK3,AKAP5,AMOTL1,ANKRD22,ANKRD50,ANO1,AP1AR,AP2B1,AP4E1,AQP9,ARHGAP1,ARHGAP11A,ARHGEF26,ARHGEF6,ARID2,ARIH1,ARMC1,ARRDC3,ATAD2B,ATL2,ATP2B2,ATP7A,ATP8A1,ATXN10,ATXN1L,AVEN,B3GNT5,B4GALT4,BCL11A,BCL7A,BCLAF1,BCOR,BEND4,BNC2,BRAP,BRWD3,BTG1,C17ORF80,C1GALT1,C1QTNF7,C5ORF24,CACNA1C,CALB1,CALD1,CALM1,CAMK2A,CAMK2N1,CAT…
TF	Factor: c-Maf; motif: NWNNNTGCTGACKNNNNNN	TF:M01070	7.98722e-27	AACS,ABCA1,ABCA8,ABCC10,ABCC4,ABCD3,ABI2,ACADSB,ACBD5,ACOX3,ADAMTS3,ADAMTS9,ADARB1,ADCY1,AFF1,AK2,AK3,AKAP10,AKAP5,ALG2,ALPK2,ALPK3,AMMECR1L,ANKRD22,ANKRD50,ANO1,ANO3,ANO5,ANTXR1,AP2B1,API5,APLNR,ARFIP2,ARHGAP11A,ARHGAP26,ARHGAP36,ARHGEF12,ARHGEF26,ARHGEF37,ARID1A,ARID5B,ARIH1,ARL10,ARL15,ARPP19,ARRDC3,ASB3,ASB4,ATF1,ATG2B,ATP6V0A2,ATP6V1B2,ATP6V1C1,ATP6V1C2,ATP8B1,ATXN1L,ATXN7L1,AVEN,AVL9,B3GALN…
TF	Factor: c-Maf; motif: NWNNNTGCTGACKNNNNNN; match class: 0	TF:M01070_0	7.98722e-27	AACS,ABCA1,ABCA8,ABCC10,ABCC4,ABCD3,ABI2,ACADSB,ACBD5,ACOX3,ADAMTS3,ADAMTS9,ADARB1,ADCY1,AFF1,AK2,AK3,AKAP10,AKAP5,ALG2,ALPK2,ALPK3,AMMECR1L,ANKRD22,ANKRD50,ANO1,ANO3,ANO5,ANTXR1,AP2B1,API5,APLNR,ARFIP2,ARHGAP11A,ARHGAP26,ARHGAP36,ARHGEF12,ARHGEF26,ARHGEF37,ARID1A,ARID5B,ARIH1,ARL10,ARL15,ARPP19,ARRDC3,ASB3,ASB4,ATF1,ATG2B,ATP6V0A2,ATP6V1B2,ATP6V1C1,ATP6V1C2,ATP8B1,ATXN1L,ATXN7L1,AVEN,AVL9,B3GALN…
TF	Factor: VDR; motif: GGGKNARNRRGGWSA; match class: 0	TF:M00444_0	1.97183e-26	AACS,AAK1,AARS2,ABCA1,ABCA8,ABCC10,ABCD3,ACSL1,ACVR1,ACVR2A,ACVR2B,ADAM11,ADAMTS14,ADAMTS5,ADAMTS9,ADARB1,ADRA2A,ADSS,AFAP1L2,AFF1,AFF3,AGBL4,AGPAT5,AIDA,AK3,ALPK3,AMOTL2,ANK2,ANKRD22,ANKRD52,ANO3,ANO5,ANXA7,AP2B1,AP4E1,AQP4,ARFGEF1,ARFIP1,ARFIP2,ARHGAP11A,ARHGAP26,ARHGAP36,ARHGEF37,ARID2,ARID5B,ARIH1,ARL10,ARL15,ARL4A,ARL4C,ARMC1,ARMC5,ARPP19,ARRDC3,ASB7,ATAD2B,ATF1,ATG5,ATP10A,ATP1B3,ATP6V0A2,A…
TF	Factor: VDR; motif: GGGKNARNRRGGWSA	TF:M00444	1.97183e-26	AACS,AAK1,AARS2,ABCA1,ABCA8,ABCC10,ABCD3,ACSL1,ACVR1,ACVR2A,ACVR2B,ADAM11,ADAMTS14,ADAMTS5,ADAMTS9,ADARB1,ADRA2A,ADSS,AFAP1L2,AFF1,AFF3,AGBL4,AGPAT5,AIDA,AK3,ALPK3,AMOTL2,ANK2,ANKRD22,ANKRD52,ANO3,ANO5,ANXA7,AP2B1,AP4E1,AQP4,ARFGEF1,ARFIP1,ARFIP2,ARHGAP11A,ARHGAP26,ARHGAP36,ARHGEF37,ARID2,ARID5B,ARIH1,ARL10,ARL15,ARL4A,ARL4C,ARMC1,ARMC5,ARPP19,ARRDC3,ASB7,ATAD2B,ATF1,ATG5,ATP10A,ATP1B3,ATP6V0A2,A…
TF	Factor: Octamer; motif: TNATTTGCATN; match class: 0	TF:M00795_0	2.2958e-26	AAK1,ABCA1,ABCA8,ABCD3,ABI2,ACSL1,ACVR1,ADAMTS6,ADARB1,ADCY1,ADIPOR2,AGBL4,AHI1,AKAP10,AMMECR1L,AMOT,ANK2,ANKRD50,ANO1,ANO5,AP1AR,AP1G1,ARFIP1,ARHGAP11A,ARHGEF12,ATP2B2,ATP6V1C1,ATP6V1C2,ATRNL1,ATXN1,ATXN10,AVL9,BACH2,BCAS3,BEND3,BMP7,BMPR2,BNIP3L,BPGM,BTBD3,C1QTNF7,C4ORF19,C5ORF24,C9ORF64,C9ORF72,CA10,CAB39L,CACHD1,CACNB2,CADM2,CAMSAP1,CAPN7,CASP3,CCDC141,CCDC59,CCM2,CD274,CD28,CDC42BPA,CDC42BPB…
TF	Factor: Octamer; motif: TNATTTGCATN	TF:M00795	2.2958e-26	AAK1,ABCA1,ABCA8,ABCD3,ABI2,ACSL1,ACVR1,ADAMTS6,ADARB1,ADCY1,ADIPOR2,AGBL4,AHI1,AKAP10,AMMECR1L,AMOT,ANK2,ANKRD50,ANO1,ANO5,AP1AR,AP1G1,ARFIP1,ARHGAP11A,ARHGEF12,ATP2B2,ATP6V1C1,ATP6V1C2,ATRNL1,ATXN1,ATXN10,AVL9,BACH2,BCAS3,BEND3,BMP7,BMPR2,BNIP3L,BPGM,BTBD3,C1QTNF7,C4ORF19,C5ORF24,C9ORF64,C9ORF72,CA10,CAB39L,CACHD1,CACNB2,CADM2,CAMSAP1,CAPN7,CASP3,CCDC141,CCDC59,CCM2,CD274,CD28,CDC42BPA,CDC42BPB…
TF	Factor: VDR,; motif: RRTGNMCYTNNTGAMCCNYNT	TF:M00966	2.62765e-26	AAK1,ABCA1,ABCD3,ACADSB,ACOX3,ACVR1,ADAM11,ADAM9,ADAMTS9,ADARB1,ADCY6,ADIPOR2,ADRA2A,ADRB1,ADSS,AFF2,AFF3,AGBL4,AGPAT5,AHI1,ALG2,ALPK3,AMMECR1L,ANK2,ANK3,ANKRA2,ANKRD52,ANO1,ANO5,ANXA7,AP1G1,AP2B1,APC,API5,APLNR,APOLD1,AQP4,ARC,ARFGEF1,ARFGEF2,ARFIP1,ARFIP2,ARHGAP1,ARHGAP26,ARHGEF26,ARHGEF37,ARHGEF6,ARID1A,ARID5B,ARL4A,ARL4C,ARL8A,ASB7,ASCC3,ATAD2B,ATG14,ATG5,ATL2,ATP10A,ATP2B2,ATP5F1,ATP6V0A2,AT…
TF	Factor: VDR,; motif: RRTGNMCYTNNTGAMCCNYNT; match class: 0	TF:M00966_0	2.62765e-26	AAK1,ABCA1,ABCD3,ACADSB,ACOX3,ACVR1,ADAM11,ADAM9,ADAMTS9,ADARB1,ADCY6,ADIPOR2,ADRA2A,ADRB1,ADSS,AFF2,AFF3,AGBL4,AGPAT5,AHI1,ALG2,ALPK3,AMMECR1L,ANK2,ANK3,ANKRA2,ANKRD52,ANO1,ANO5,ANXA7,AP1G1,AP2B1,APC,API5,APLNR,APOLD1,AQP4,ARC,ARFGEF1,ARFGEF2,ARFIP1,ARFIP2,ARHGAP1,ARHGAP26,ARHGEF26,ARHGEF37,ARHGEF6,ARID1A,ARID5B,ARL4A,ARL4C,ARL8A,ASB7,ASCC3,ATAD2B,ATG14,ATG5,ATL2,ATP10A,ATP2B2,ATP5F1,ATP6V0A2,AT…
TF	Factor: YY1; motif: CCATNTT	TF:M01894	8.54228e-26	AACS,AAK1,ABCA8,ABL1,ACBD5,ACSL1,ACVR1,ACVR2B,ADAMTS14,ADAMTS6,ADARB1,ADCY1,ADSS,AFF1,AFF2,AHI1,AMMECR1L,AMOTL1,ANK2,ANK3,ANKRD22,ANO3,ANO5,ANXA7,AP1AR,AP1G1,AP2B1,AP4E1,AQP4,AQP9,ARHGEF26,ARID2,ARIH1,ARL15,ARL4C,ARL8A,ARRDC3,ATL2,ATP2B2,ATP6V1B2,ATP6V1C1,ATP7A,ATRNL1,ATXN7L1,B3GALNT2,B4GALT1,BACH2,BCL11A,BCL9L,BDKRB2,BET1L,BMPER,BMPR2,BRWD3,BVES,C1ORF115,C20ORF194,C5ORF22,CA10,CACNA1C,CACNA2D2,C…
TF	Factor: YY1; motif: CCATNTT; match class: 0	TF:M01894_0	8.54228e-26	AACS,AAK1,ABCA8,ABL1,ACBD5,ACSL1,ACVR1,ACVR2B,ADAMTS14,ADAMTS6,ADARB1,ADCY1,ADSS,AFF1,AFF2,AHI1,AMMECR1L,AMOTL1,ANK2,ANK3,ANKRD22,ANO3,ANO5,ANXA7,AP1AR,AP1G1,AP2B1,AP4E1,AQP4,AQP9,ARHGEF26,ARID2,ARIH1,ARL15,ARL4C,ARL8A,ARRDC3,ATL2,ATP2B2,ATP6V1B2,ATP6V1C1,ATP7A,ATRNL1,ATXN7L1,B3GALNT2,B4GALT1,BACH2,BCL11A,BCL9L,BDKRB2,BET1L,BMPER,BMPR2,BRWD3,BVES,C1ORF115,C20ORF194,C5ORF22,CA10,CACNA1C,CACNA2D2,C…
TF	Factor: IRF-8; motif: AGTTTCW; match class: 0	TF:M01665_0	1.13284e-25	AAK1,AARS2,ABCA1,ABCC4,ACADSB,ACVR1,ADAM9,AFAP1L2,AFF2,AGBL4,ALPK2,ANK2,ANK3,ANO3,AP1G1,ARID2,ARPP19,ASB3,ATF1,ATP7A,ATP8B1,AVL9,AZIN1,BCL2L11,BCL7A,BCOR,BEND4,BET1L,BRD1,BVES,C12ORF4,C1QTNF7,C3ORF70,C4ORF19,C5ORF22,C5ORF24,CACNA1C,CALM1,CASP3,CBFB,CBLL1,CCDC117,CCDC141,CCDC59,CCDC88A,CCNJL,CCNT2,CD274,CDC37L1,CDH11,CDK14,CELF1,CENPF,CEP350,CFL2,CHD9,CHFR,CHIC1,CHL1,CLOCK,CNNM1,CNOT4,CPEB2,CREG1,…
TF	Factor: IRF-8; motif: AGTTTCW	TF:M01665	1.13284e-25	AAK1,AARS2,ABCA1,ABCC4,ACADSB,ACVR1,ADAM9,AFAP1L2,AFF2,AGBL4,ALPK2,ANK2,ANK3,ANO3,AP1G1,ARID2,ARPP19,ASB3,ATF1,ATP7A,ATP8B1,AVL9,AZIN1,BCL2L11,BCL7A,BCOR,BEND4,BET1L,BRD1,BVES,C12ORF4,C1QTNF7,C3ORF70,C4ORF19,C5ORF22,C5ORF24,CACNA1C,CALM1,CASP3,CBFB,CBLL1,CCDC117,CCDC141,CCDC59,CCDC88A,CCNJL,CCNT2,CD274,CDC37L1,CDH11,CDK14,CELF1,CENPF,CEP350,CFL2,CHD9,CHFR,CHIC1,CHL1,CLOCK,CNNM1,CNOT4,CPEB2,CREG1,…
TF	Factor: c-Myc:Max; motif: NNACCACGTGGTNN; match class: 1	TF:M00118_1	1.27677e-25	AARS2,ABCC4,ABCD3,ABI2,ACSL1,ACVR1,ACVR2A,ADAM9,ADAMTS14,ADAMTS3,ADAMTS5,ADAMTS9,ADRA2A,ADSS,AGPAT5,AIDA,AK2,AKAP5,ALG9,ALPK3,AMOTL2,ANK3,ANKRD52,ANXA7,AP1AR,AP4E1,ARC,ARFGEF2,ARFIP2,ARHGAP1,ARHGAP26,ARHGEF12,ARHGEF26,ARHGEF37,ARHGEF6,ARID2,ARL10,ARL4A,ARL8A,ARMC1,ARPP19,ARRDC3,ARRDC4,ASB3,ASB4,ASB7,ATG12,ATG14,ATG5,ATL2,ATP5F1,ATP6V1C1,ATP6V1C2,ATRNL1,ATRX,ATXN10,AZIN1,B4GALT1,B4GALT4,B4GALT6,BA…
TF	Factor: c-Myc:Max; motif: NNACCACGTGGTNN; match class: 0	TF:M00118_0	1.27677e-25	AARS2,ABCC4,ABCD3,ABI2,ACSL1,ACVR1,ACVR2A,ADAM9,ADAMTS14,ADAMTS3,ADAMTS5,ADAMTS9,ADRA2A,ADSS,AGPAT5,AIDA,AK2,AKAP5,ALG9,ALPK3,AMOTL2,ANK3,ANKRD52,ANXA7,AP1AR,AP4E1,ARC,ARFGEF2,ARFIP2,ARHGAP1,ARHGAP26,ARHGEF12,ARHGEF26,ARHGEF37,ARHGEF6,ARID2,ARL10,ARL4A,ARL8A,ARMC1,ARPP19,ARRDC3,ARRDC4,ASB3,ASB4,ASB7,ATG12,ATG14,ATG5,ATL2,ATP5F1,ATP6V1C1,ATP6V1C2,ATRNL1,ATRX,ATXN10,AZIN1,B4GALT1,B4GALT4,B4GALT6,BA…
TF	Factor: c-Myc:Max; motif: NNACCACGTGGTNN	TF:M00118	1.27677e-25	AARS2,ABCC4,ABCD3,ABI2,ACSL1,ACVR1,ACVR2A,ADAM9,ADAMTS14,ADAMTS3,ADAMTS5,ADAMTS9,ADRA2A,ADSS,AGPAT5,AIDA,AK2,AKAP5,ALG9,ALPK3,AMOTL2,ANK3,ANKRD52,ANXA7,AP1AR,AP4E1,ARC,ARFGEF2,ARFIP2,ARHGAP1,ARHGAP26,ARHGEF12,ARHGEF26,ARHGEF37,ARHGEF6,ARID2,ARL10,ARL4A,ARL8A,ARMC1,ARPP19,ARRDC3,ARRDC4,ASB3,ASB4,ASB7,ATG12,ATG14,ATG5,ATL2,ATP5F1,ATP6V1C1,ATP6V1C2,ATRNL1,ATRX,ATXN10,AZIN1,B4GALT1,B4GALT4,B4GALT6,BA…
TF	Factor: AP-2alpha; motif: NSCCNCRGGSN; match class: 1	TF:M07348_1	1.63234e-25	ACSL1,ACVR2A,ADAM9,ADAMTS14,ADAMTS3,ADCY6,ADCY9,ADRA2A,ADSS,AFF2,AGBL4,AK3,ALG2,AMOTL2,ANKRD52,ANO1,ARF4,ARFIP1,ARIH2,ARL10,ARPP19,ASB7,ASPHD2,ATG12,ATG5,ATP10A,ATP8A1,ATRNL1,ATRX,ATXN10,ATXN1L,B3GALNT2,B4GALT1,BACE1,BCL11A,BCL2L11,BCL7A,BCOR,BET1L,BMP7,BRWD1,C3ORF70,CA10,CAMK4,CBLB,CCDC117,CCDC43,CD28,CDC40,CDCA7,CDK1,CHST6,CHURC1,CMTM4,CNOT6,CNR1,COPS7B,CPE,CPEB1,CREB1,CUL3,CYB5B,CYP2U1,CYYR1,D…
TF	Factor: YY1; motif: NNNNAARATGGNNNN	TF:M07370	2.89285e-25	AACS,AARS2,ABI2,ABL1,ACSL1,ACVR2A,ACVR2B,ADAMTS14,ADARB1,ADSS,AFF1,AHI1,AIDA,AKAP5,ALG2,AMMECR1L,AMOTL1,AMOTL2,ANKRD22,ANO3,ANO5,ANXA7,AP1AR,AP4E1,APOLD1,ARFGEF1,ARFGEF2,ARHGEF26,ARID2,ARIH1,ARL15,ARL4A,ARL4C,ARPP19,ATG2B,ATG5,ATP2B2,ATP6V1B2,ATP6V1C1,ATRNL1,ATRX,ATXN10,ATXN7L1,AZIN1,B4GALT1,BACH2,BCL11A,BDKRB2,BET1L,BRWD1,BTBD3,C1ORF115,CA10,CAB39L,CACNA1C,CACNA2D2,CACNB2,CALCRL,CALU,CAT,CCDC43,…
TF	Factor: YY1; motif: NNNNAARATGGNNNN; match class: 0	TF:M07370_0	2.89285e-25	AACS,AARS2,ABI2,ABL1,ACSL1,ACVR2A,ACVR2B,ADAMTS14,ADARB1,ADSS,AFF1,AHI1,AIDA,AKAP5,ALG2,AMMECR1L,AMOTL1,AMOTL2,ANKRD22,ANO3,ANO5,ANXA7,AP1AR,AP4E1,APOLD1,ARFGEF1,ARFGEF2,ARHGEF26,ARID2,ARIH1,ARL15,ARL4A,ARL4C,ARPP19,ATG2B,ATG5,ATP2B2,ATP6V1B2,ATP6V1C1,ATRNL1,ATRX,ATXN10,ATXN7L1,AZIN1,B4GALT1,BACH2,BCL11A,BDKRB2,BET1L,BRWD1,BTBD3,C1ORF115,CA10,CAB39L,CACNA1C,CACNA2D2,CACNB2,CALCRL,CALU,CAT,CCDC43,…
TF	Factor: Oct-1; motif: NNGAATATKCANNNN	TF:M00136	3.61865e-25	AARS2,ABI2,ACADSB,ADAMTS3,ADIPOR2,AFAP1L2,AFF1,AIDA,AKAP5,AMOT,AMOTL1,ANKRA2,ANKRD22,ANKRD50,ANO1,AP1G1,AP2B1,AP4E1,AQP4,AQP9,ARHGAP26,ARHGAP36,ARHGEF12,ARID1A,ARL15,ARL4C,ARRDC3,ASB7,ASCC3,ATF1,ATG12,ATL2,ATP6V1C2,ATP8B1,ATXN1,ATXN10,B4GALT4,BCLAF1,BEND4,BET1L,BMPR2,BNC2,BRE,BRWD1,BTBD3,C1ORF115,C3ORF70,C4ORF19,C5ORF22,C5ORF24,CACHD1,CACNA1C,CACNB2,CADM2,CALM1,CAST,CCDC141,CCL20,CCND2,CCNE2,CCNJ…
TF	Factor: Oct-1; motif: NNGAATATKCANNNN; match class: 0	TF:M00136_0	3.61865e-25	AARS2,ABI2,ACADSB,ADAMTS3,ADIPOR2,AFAP1L2,AFF1,AIDA,AKAP5,AMOT,AMOTL1,ANKRA2,ANKRD22,ANKRD50,ANO1,AP1G1,AP2B1,AP4E1,AQP4,AQP9,ARHGAP26,ARHGAP36,ARHGEF12,ARID1A,ARL15,ARL4C,ARRDC3,ASB7,ASCC3,ATF1,ATG12,ATL2,ATP6V1C2,ATP8B1,ATXN1,ATXN10,B4GALT4,BCLAF1,BEND4,BET1L,BMPR2,BNC2,BRE,BRWD1,BTBD3,C1ORF115,C3ORF70,C4ORF19,C5ORF22,C5ORF24,CACHD1,CACNA1C,CACNB2,CADM2,CALM1,CAST,CCDC141,CCL20,CCND2,CCNE2,CCNJ…
TF	Factor: Freac-3; motif: NNNNNGTAAATAAACA; match class: 0	TF:M00291_0	4.48983e-25	AAK1,ABCA8,ABL1,ACVR2A,ADAMTS14,ADAMTS3,ADAMTS6,ADCY1,ADRB1,AHI1,AKAP11,ANK2,ANKRD22,ANKS4B,ANO1,ANO3,AP1AR,AP4E1,APOLD1,AQP4,ARHGAP11A,ARID5B,ARL15,ASB7,ASCC3,ATP10D,ATP1B3,ATP2C1,ATP6V1C1,ATRX,ATXN10,AZIN1,B3GALNT2,B4GALT1,BACH2,BCAS2,BCAS3,BCAT1,BCCIP,BCL11A,BCLAF1,BEND3,BEND4,BRE,BRWD3,BTBD3,BTG1,C1ORF115,C1QTNF7,C20ORF194,C5ORF24,C5ORF51,CA10,CAB39L,CACHD1,CACNA1C,CADM2,CALCRL,CALD1,CALN1,CA…
TF	Factor: Freac-3; motif: NNNNNGTAAATAAACA	TF:M00291	4.48983e-25	AAK1,ABCA8,ABL1,ACVR2A,ADAMTS14,ADAMTS3,ADAMTS6,ADCY1,ADRB1,AHI1,AKAP11,ANK2,ANKRD22,ANKS4B,ANO1,ANO3,AP1AR,AP4E1,APOLD1,AQP4,ARHGAP11A,ARID5B,ARL15,ASB7,ASCC3,ATP10D,ATP1B3,ATP2C1,ATP6V1C1,ATRX,ATXN10,AZIN1,B3GALNT2,B4GALT1,BACH2,BCAS2,BCAS3,BCAT1,BCCIP,BCL11A,BCLAF1,BEND3,BEND4,BRE,BRWD3,BTBD3,BTG1,C1ORF115,C1QTNF7,C20ORF194,C5ORF24,C5ORF51,CA10,CAB39L,CACHD1,CACNA1C,CADM2,CALCRL,CALD1,CALN1,CA…
TF	Factor: C-Myc; motif: NGCCACGTGNN	TF:M07601	5.16118e-25	AARS2,ABCC4,ABCD3,ABI2,ACSL1,ACVR1,ACVR2A,ADAM9,ADAMTS14,ADAMTS3,ADAMTS5,ADAMTS9,ADRA2A,ADSS,AIDA,AK2,AKAP5,ALPK3,AMOTL2,ANK3,ANKRD52,ANXA7,AP4E1,ARC,ARFGEF2,ARFIP2,ARHGAP1,ARHGAP26,ARHGEF12,ARHGEF26,ARHGEF37,ARHGEF6,ARID2,ARL10,ARL4A,ARL8A,ARMC1,ARPP19,ARRDC3,ARRDC4,ASB3,ASB7,ATG12,ATG14,ATG5,ATL2,ATP5F1,ATP6V1C1,ATP6V1C2,ATRNL1,ATRX,ATXN10,AZIN1,B4GALT1,B4GALT4,B4GALT6,BACE1,BCAS2,BCAS3,BCCIP,B…
[truncated: 771 more rows]
