# Supplementary material for: Epigenetic Factor MicroRNAs Likely Mediate Vaccine Protection Efficacy against Lymphomas in Response to Tumor Virus Infection in Chickens through Target Gene Involved Signaling Pathways
Source: Vet Sci. 2024 Mar 22;11(4):139. doi: 10.3390/vetsci11040139 (PMC11053969; doi:10.3390/vetsci11040139)
Supplement: Supplementary file 1 [file vetsci-11-00139-s001.zip › Table S8. GO terms enrichment of predicted target genes of differentially expressed miRNAs between lines 63 and 72 in response to HVT and MDV inoculation.xlsx]

## Sheet: gProfiler_ggallus_12-8-2019_9-4
Source	Term_name	Term_id	Adjusted_p_value	Intersections
GO:MF	molecular_function	GO:0003674	4.88225e-63	ABCC4,ABI2,ABL2,ABLIM1,ACBD3,ACP2,ACTBL2,ADAM10,ADAMTS1,ADAMTS18,ADCK1,ADCY1,ADNP,ADRB1,AGPAT4,AGTR2,AHCYL2,AKR1E2,AKT3,AKTIP,ALDH5A1,ALOX5,AMOT,ANGEL1,ANGPT1,ANKFY1,ANKLE2,ANKRD50,ANO3,APPBP2,ARFIP2,ARHGAP5,ARHGEF7,ARID5B,ARL8A,ARPC5,ASH1L,ATP2B2,ATP9A,ATXN1L,AUTS2,AXIN2,BACH2,BATF3,BBX,BHMT,BMP6,BMP8A,BMPR1A,BOLL,BRWD1,BTBD9,BTRC,C2CD2L,CA12,CABP7,CACNA1E,CADPS,CAMK2G,CAPZA1,CASKIN2,CASP8AP2,CA…
GO:MF	binding	GO:0005488	2.07554e-49	ABCC4,ABI2,ABL2,ABLIM1,ACBD3,ACTBL2,ADAM10,ADAMTS1,ADCK1,ADCY1,ADNP,ADRB1,AKT3,ALOX5,AMOT,ANGPT1,ANKFY1,ANKLE2,ANKRD50,ANO3,APPBP2,ARFIP2,ARHGAP5,ARHGEF7,ARID5B,ARL8A,ARPC5,ASH1L,ATP2B2,ATP9A,ATXN1L,AUTS2,AXIN2,BACH2,BATF3,BBX,BHMT,BMP6,BMP8A,BMPR1A,BOLL,BRWD1,BTBD9,BTRC,C2CD2L,CA12,CABP7,CACNA1E,CADPS,CAMK2G,CAPZA1,CASKIN2,CASP8AP2,CASR,CBFA2T2,CBX7,CCNJL,CD74,CDK14,CDK6,CDYL2,CEBPG,CENPA,CEP57,…
GO:MF	protein binding	GO:0005515	7.78567e-27	ABI2,ABL2,ABLIM1,ACBD3,ADAM10,ADRB1,ALOX5,AMOT,ANGPT1,ANKFY1,ANKLE2,ANKRD50,ANO3,APPBP2,ARFIP2,ARHGAP5,ARHGEF7,ARPC5,ASH1L,ATP2B2,ATXN1L,AXIN2,BACH2,BMP6,BMP8A,BMPR1A,BRWD1,BTBD9,BTRC,C2CD2L,CADPS,CAMK2G,CAPZA1,CASKIN2,CASP8AP2,CASR,CBX7,CCNJL,CD74,CDK14,CDK6,CDYL2,CEBPG,CENPA,CEP57,CFTR,CISD2,CNKSR2,COBLL1,COPB2,CREB3L1,CTTNBP2NL,DAB2,DDHD2,DDX6,DIS3,DMBX1,DNAJA3,DNAJB2,DNAJC6,DRP2,DVL3,DYNC1I1,…
GO:MF	organic cyclic compound binding	GO:0097159	1.18701e-16	ABCC4,ABL2,ACBD3,ACTBL2,ADCK1,ADCY1,ADNP,ADRB1,AKT3,ARHGAP5,ARID5B,ARL8A,ASH1L,ATP2B2,ATP9A,ATXN1L,BACH2,BATF3,BBX,BMPR1A,BOLL,CAMK2G,CASP8AP2,CBX7,CDK14,CDK6,CEBPG,CENPA,CFTR,CREB3L1,CRYZ,CUX1,DDX5,DDX6,DGKE,DHX35,DHX40,DIRAS2,DIS3,DMBX1,DNA2,DNAJA3,DRD1,DSTYK,DYRK1A,EGR1,EHF,EIF3J,EIF4E3,EIF4H,ELF2,ELF5,ELK4,EMX2,ENOX1,EPAS1,EPHB1,ERLIN1,ERLIN2,EXOSC2,FLT1,FOSL2,FOXK1,FOXN2,FPGS,GLIS2,GLIS3,GNA…
GO:MF	heterocyclic compound binding	GO:1901363	9.48775e-15	ABCC4,ABL2,ACBD3,ACTBL2,ADCK1,ADCY1,ADNP,AKT3,ARHGAP5,ARID5B,ARL8A,ASH1L,ATP2B2,ATP9A,ATXN1L,BACH2,BATF3,BBX,BMPR1A,BOLL,CAMK2G,CASP8AP2,CBX7,CDK14,CDK6,CEBPG,CENPA,CFTR,CREB3L1,CRYZ,CUX1,DDX5,DDX6,DGKE,DHX35,DHX40,DIRAS2,DIS3,DMBX1,DNA2,DNAJA3,DSTYK,DYRK1A,EGR1,EHF,EIF3J,EIF4E3,EIF4H,ELF2,ELF5,ELK4,EMX2,ENOX1,EPAS1,EPHB1,EXOSC2,FLT1,FOSL2,FOXK1,FOXN2,FPGS,GLIS2,GLIS3,GNA12,GOT2,GPATCH8,GPT2,GSK3…
GO:MF	anion binding	GO:0043168	2.63335e-13	ABCC4,ABL2,ACBD3,ACTBL2,ADAMTS1,ADCK1,ADCY1,AKT3,ANKFY1,ARFIP2,ARHGAP5,ARL8A,ATP2B2,ATP9A,BMPR1A,C2CD2L,CAMK2G,CASR,CDK14,CDK6,CFTR,CLCN4,CLCN5,COL4A3BP,CRYZ,DDAH1,DDX5,DDX6,DGKE,DHX35,DHX40,DIRAS2,DNA2,DNAJA3,DSTYK,DYRK1A,EGLN1,EPHB1,ESYT2,FABP3,FGF2,FLT1,FPGS,GLRA2,GLTP,GNA12,GOT2,GPT2,GRIN2B,GSK3B,HAPLN1,HSPH1,ITPK1,IYD,KDM1B,KRAS,LRRK2,MAP2K4,MAP3K14,MAP3K4,MAPK10,MFN2,MREG,NMNAT1,NMUR2,NOS1,…
GO:MF	ion binding	GO:0043167	5.16885e-13	ABCC4,ABL2,ABLIM1,ACBD3,ACTBL2,ADAMTS1,ADCK1,ADCY1,AKT3,ALOX5,ANKFY1,ARFIP2,ARHGAP5,ARL8A,ASH1L,ATP2B2,ATP9A,BHMT,BMPR1A,C2CD2L,CA12,CABP7,CACNA1E,CAMK2G,CASR,CBFA2T2,CDK14,CDK6,CFTR,CIAPIN1,CLCN4,CLCN5,COL4A3BP,CRYZ,DDAH1,DDHD2,DDX5,DDX6,DGKE,DHX35,DHX40,DIRAS2,DNA2,DNAJA3,DRD1,DRP2,DSTYK,DTNA,DYRK1A,EDEM3,EGLN1,EGR1,EPHB1,ESYT2,FABP3,FGD4,FGF2,FLT1,FPGS,GALNT2,GDA,GLRA2,GLTP,GNA12,GOT2,GPATCH8,…
GO:MF	DNA binding	GO:0003677	1.27456e-10	ADNP,ARID5B,ASH1L,BACH2,BATF3,BBX,CASP8AP2,CEBPG,CENPA,CREB3L1,CUX1,DMBX1,DNA2,EGR1,EHF,ELF2,ELF5,ELK4,EMX2,EPAS1,FOSL2,FOXK1,FOXN2,GLIS2,H2AFJ,HBP1,HMG20A,HOXC5,KAT6A,KDM1B,KDM5A,KDM5B,KLF15,LBX1,LCORL,LMX1A,MAU2,MECP2,MED1,MEIS2,MKX,MXD1,MXI1,MYBL1,NFATC3,NFIX,NFYA,NKX2-2,ONECUT2,PARP1,PASD1,PCGF3,PCGF5,PITX1,PLAGL2,PRDM15,RAD51B,RB1,RFXAP,RNF141,RORC,RREB1,RUNX3,SAP30L,SATB1,SBNO1,SMAD3,SMAD5,…
GO:MF	nucleic acid binding	GO:0003676	1.32434e-09	ADNP,ARID5B,ASH1L,ATXN1L,BACH2,BATF3,BBX,BOLL,CASP8AP2,CBX7,CEBPG,CENPA,CREB3L1,CRYZ,CUX1,DDX5,DDX6,DHX35,DHX40,DIS3,DMBX1,DNA2,EGR1,EHF,EIF3J,EIF4E3,EIF4H,ELF2,ELF5,ELK4,EMX2,ENOX1,EPAS1,EXOSC2,FOSL2,FOXK1,FOXN2,GLIS2,GLIS3,GPATCH8,H2AFJ,HBP1,HMG20A,HOXC5,INSM2,KAT6A,KDM1B,KDM5A,KDM5B,KIAA0430,KLF12,KLF15,LBX1,LCORL,LMX1A,MAU2,MBNL2,MECP2,MED1,MEIS2,MEX3A,MKX,MXD1,MXI1,MYBL1,MYNN,NANOS1,NFATC3,N…
GO:MF	small molecule binding	GO:0036094	1.37518e-09	ABCC4,ABL2,ACBD3,ACTBL2,ADCK1,ADCY1,AKT3,ARHGAP5,ARL8A,ATP2B2,ATP9A,BMPR1A,CAMK2G,CASR,CDK14,CDK6,CFTR,CRYZ,DDAH1,DDX5,DDX6,DGKE,DHX35,DHX40,DIRAS2,DNA2,DNAJA3,DSTYK,DYRK1A,EGLN1,EPHB1,ERLIN1,ERLIN2,FABP3,FLT1,FPGS,GLRA2,GNA12,GOT2,GPT2,GRIN2B,GSK3B,HAPLN1,HIBADH,HSPH1,ITPK1,IYD,KDM1B,KRAS,LRRK2,MAP2K4,MAP3K14,MAP3K4,MAPK10,MFN2,NMNAT1,NMUR2,NOS1,NT5E,NTRK2,OPN4,OSBPL1A,OSBPL6,OSBPL7,PAK2,PAPOLA,…
GO:MF	transcription regulator activity	GO:0140110	1.66609e-08	ARID5B,BACH2,BATF3,CASP8AP2,CBFA2T2,CDYL2,CEBPG,CREB3L1,DMBX1,EGR1,EHF,ELF2,ELF5,ELK4,EMX2,EPAS1,FOSL2,FOXK1,FOXN2,GLIS2,HOXC5,KAT6A,KDM5A,KDM5B,KLF12,KLF15,LBX1,LMX1A,LPIN2,MED1,MED22,MEIS2,MXD1,MYBL1,NFATC3,NFIX,NFYA,NKX2-2,ONECUT2,PARP1,PASD1,PCGF3,PCGF5,PITX1,PLAGL2,PRDM15,RORC,RREB1,RUNX3,SATB1,SMAD3,SMAD5,SMAD7,TEAD1,TEAD3,THRA,VDR,VEZF1,VGLL2,WWTR1,ZHX1,ZMIZ1,ZNF148
GO:MF	DNA-binding transcription factor activity	GO:0003700	3.07606e-08	BACH2,BATF3,CBFA2T2,CEBPG,CREB3L1,DMBX1,EGR1,EHF,ELF2,ELF5,ELK4,EMX2,EPAS1,FOSL2,FOXK1,FOXN2,GLIS2,HOXC5,KDM5A,KLF12,KLF15,LBX1,LMX1A,MEIS2,MXD1,MYBL1,NFATC3,NFIX,NFYA,NKX2-2,ONECUT2,PARP1,PASD1,PCGF3,PCGF5,PITX1,PLAGL2,PRDM15,RORC,RREB1,RUNX3,SATB1,SMAD3,SMAD5,SMAD7,TEAD1,TEAD3,THRA,VDR,VEZF1,ZHX1,ZNF148
GO:MF	carbohydrate derivative binding	GO:0097367	6.85788e-07	ABCC4,ABL2,ACBD3,ACTBL2,ADAMTS1,ADCK1,ADCY1,AKT3,ARHGAP5,ARL8A,ATP2B2,ATP9A,BMPR1A,CAMK2G,CDK14,CDK6,CFTR,DDX5,DDX6,DGKE,DHX35,DHX40,DIRAS2,DNA2,DNAJA3,DSTYK,DYRK1A,EPHB1,FGF2,FIBCD1,FLT1,FPGS,GLTP,GNA12,GSK3B,HAPLN1,HSPH1,ITPK1,IYD,KRAS,LRRK2,MAP2K4,MAP3K14,MAP3K4,MAPK10,MFN2,NMNAT1,NMUR2,NOS1,NOV,NTRK2,PAK2,PAPOLA,PFKFB3,PGK1,PGS1,PLEKHA8,PNPO,PRKAR1A,PRPF4B,PTPRF,RAB37,RAD51B,RECQL5,RET,RHOBTB…
GO:MF	catalytic activity, acting on a protein	GO:0140096	2.20152e-06	ABL2,ADAM10,ADAMTS1,ADAMTS18,ADCK1,AKT3,AKTIP,ASH1L,BMPR1A,BTRC,CAMK2G,CCNJL,CDK14,CDK6,DPP8,DSTYK,DYRK1A,EPHB1,ERP44,FAM98A,FASTKD2,FKBP3,FLT1,FUT8,GALNT2,GSK3B,HDAC9,ITCH,JOSD1,KDM1B,KDM5A,KDM5B,KLHL9,LRRK2,MAP2K4,MAP3K14,MAP3K4,MAPK10,NRIP2,NTRK2,PAK2,PARP1,PPIL4,PPP3R1,PRKAB1,PRPF4B,PTP4A2,PTPRD,PTPRF,PTPRT,RET,RIOK3,RNF141,RNF144B,RNF213,RPS6KA3,RPS6KA6,RPS6KB1,SAP30L,SCRN1,SETD7,STK17B,TGFB…
GO:MF	catalytic activity	GO:0003824	3.67251e-06	ABCC4,ABL2,ACP2,ADAM10,ADAMTS1,ADAMTS18,ADCK1,ADCY1,AGPAT4,AHCYL2,AKR1E2,AKT3,AKTIP,ALDH5A1,ALOX5,ANGEL1,ARHGAP5,ASH1L,BHMT,BMPR1A,BTRC,CA12,CAMK2G,CCNJL,CDK14,CDK6,CDYL2,CFTR,CHCHD4,CHST3,CIAPIN1,COL4A3BP,COX7C,CRYZ,DDAH1,DDHD2,DDX5,DDX6,DGKE,DHX35,DHX40,DIRAS2,DIS3,DNA2,DPAGT1,DPP8,DSTYK,DYNC1I1,DYRK1A,EDEM3,EGLN1,ENOX1,ENTPD1,ENTPD7,EPHB1,ERP44,FADS2,FAM98A,FASTKD2,FKBP3,FLT1,FPGS,FUT8,FUT9,GA…
GO:MF	RNA polymerase II regulatory region DNA binding	GO:0001012	8.0815e-06	BACH2,CEBPG,CREB3L1,CUX1,DMBX1,EGR1,EHF,ELF5,ELK4,EMX2,FOSL2,FOXK1,GLIS2,HOXC5,KLF15,LMX1A,MED1,MEIS2,MXD1,MXI1,MYBL1,NFATC3,NKX2-2,ONECUT2,PARP1,PCGF3,PCGF5,PITX1,PRDM15,RB1,RORC,RREB1,SATB1,SMAD3,SMAD5,TEAD1,THRA,VEZF1,ZNF148
GO:MF	nucleotide binding	GO:0000166	1.01126e-05	ABCC4,ABL2,ACBD3,ACTBL2,ADCK1,ADCY1,AKT3,ARHGAP5,ARL8A,ATP2B2,ATP9A,BMPR1A,CAMK2G,CDK14,CDK6,CFTR,CRYZ,DDX5,DDX6,DGKE,DHX35,DHX40,DIRAS2,DNA2,DNAJA3,DSTYK,DYRK1A,EPHB1,FLT1,FPGS,GNA12,GSK3B,HIBADH,HSPH1,ITPK1,IYD,KDM1B,KRAS,LRRK2,MAP2K4,MAP3K14,MAP3K4,MAPK10,MFN2,NMNAT1,NMUR2,NOS1,NT5E,NTRK2,PAK2,PAPOLA,PARP1,PFKFB3,PGK1,PGS1,PNPO,PRKAR1A,PRPF4B,PRTFDC1,RAB37,RAD51B,RECQL5,RET,RHOBTB2,RIMKLB,RIOK…
GO:MF	nucleoside phosphate binding	GO:1901265	1.01126e-05	ABCC4,ABL2,ACBD3,ACTBL2,ADCK1,ADCY1,AKT3,ARHGAP5,ARL8A,ATP2B2,ATP9A,BMPR1A,CAMK2G,CDK14,CDK6,CFTR,CRYZ,DDX5,DDX6,DGKE,DHX35,DHX40,DIRAS2,DNA2,DNAJA3,DSTYK,DYRK1A,EPHB1,FLT1,FPGS,GNA12,GSK3B,HIBADH,HSPH1,ITPK1,IYD,KDM1B,KRAS,LRRK2,MAP2K4,MAP3K14,MAP3K4,MAPK10,MFN2,NMNAT1,NMUR2,NOS1,NT5E,NTRK2,PAK2,PAPOLA,PARP1,PFKFB3,PGK1,PGS1,PNPO,PRKAR1A,PRPF4B,PRTFDC1,RAB37,RAD51B,RECQL5,RET,RHOBTB2,RIMKLB,RIOK…
GO:MF	double-stranded DNA binding	GO:0003690	1.21664e-05	BACH2,CEBPG,CREB3L1,CUX1,DMBX1,EGR1,EHF,ELF5,ELK4,EMX2,FOSL2,FOXK1,GLIS2,HOXC5,KDM5B,KLF15,LMX1A,MAU2,MECP2,MED1,MEIS2,MXD1,MXI1,MYBL1,NFATC3,NKX2-2,ONECUT2,PARP1,PCGF3,PCGF5,PITX1,PRDM15,RAD51B,RORC,RREB1,SATB1,SMAD3,SMAD5,TEAD1,THRA,VEZF1,ZMYND11,ZNF148
GO:MF	DNA-binding transcription factor activity, RNA polymerase II-specific	GO:0000981	1.44857e-05	CEBPG,CREB3L1,DMBX1,EGR1,EHF,ELF2,ELF5,ELK4,EMX2,EPAS1,FOSL2,FOXK1,GLIS2,HOXC5,KLF12,KLF15,LMX1A,MEIS2,MXD1,MYBL1,NFATC3,NFIX,ONECUT2,PARP1,PLAGL2,RORC,RREB1,RUNX3,SATB1,SMAD3,TEAD1,THRA,VDR,VEZF1,ZNF148
GO:MF	drug binding	GO:0008144	1.71363e-05	ABCC4,ABL2,ACTBL2,ADCK1,ADCY1,AKT3,ATP2B2,ATP9A,BMPR1A,CAMK2G,CDK14,CDK6,CFTR,DDX5,DDX6,DGKE,DHX35,DHX40,DNA2,DNAJA3,DRD1,DSTYK,DYRK1A,EPHB1,FIBCD1,FLT1,FPGS,GLRA2,GOT2,GPT2,GRIN2B,GSK3B,HSPH1,ITPK1,LRRK2,MAP2K4,MAP3K14,MAP3K4,MAPK10,NMNAT1,NTRK2,PAK2,PAPOLA,PFKFB3,PGK1,PGS1,PNPO,PRPF4B,RAD51B,RECQL5,RET,RIMKLB,RIOK3,RNF213,RPS6KA3,RPS6KA6,RPS6KB1,RUNX3,SPTLC2,STK17B,SWAP70,TOP2B,TRIB1,TRIO,UBE2D…
GO:MF	transferase activity	GO:0016740	2.00705e-05	ABL2,ADCK1,AGPAT4,AKT3,AKTIP,ASH1L,BHMT,BMPR1A,BTRC,CAMK2G,CCNJL,CDK14,CDK6,CHST3,CIAPIN1,COL4A3BP,DGKE,DPAGT1,DSTYK,DYRK1A,EPHB1,FAM98A,FASTKD2,FLT1,FUT8,FUT9,GALNT2,GNE,GOT2,GPT2,GSK3B,ITCH,ITPK1,KAT6A,KIAA1456,KLHL9,LPCAT1,LRAT,LRRK2,MAP2K4,MAP3K14,MAP3K4,MAPK10,NMNAT1,NMT2,NTRK2,PAK2,PAPOLA,PARP1,PCYT1B,PFKFB3,PGK1,PGS1,PIGH,PRKAB1,PRPF4B,PRTFDC1,RET,RFK,RIOK3,RNF141,RNF144B,RNF213,RPS6KA3,RP…
GO:MF	RNA polymerase II regulatory region sequence-specific DNA binding	GO:0000977	2.06473e-05	BACH2,CEBPG,CREB3L1,CUX1,DMBX1,EGR1,EHF,ELF5,ELK4,EMX2,FOSL2,FOXK1,GLIS2,HOXC5,KLF15,LMX1A,MED1,MEIS2,MXD1,MXI1,MYBL1,NFATC3,NKX2-2,ONECUT2,PARP1,PCGF3,PCGF5,PITX1,PRDM15,RORC,RREB1,SATB1,SMAD3,SMAD5,TEAD1,THRA,VEZF1,ZNF148
GO:MF	ribonucleotide binding	GO:0032553	2.54637e-05	ABCC4,ABL2,ACBD3,ACTBL2,ADCK1,ADCY1,AKT3,ARHGAP5,ARL8A,ATP2B2,ATP9A,BMPR1A,CAMK2G,CDK14,CDK6,CFTR,DDX5,DDX6,DGKE,DHX35,DHX40,DIRAS2,DNA2,DNAJA3,DSTYK,DYRK1A,EPHB1,FLT1,FPGS,GNA12,GSK3B,HSPH1,ITPK1,IYD,KRAS,LRRK2,MAP2K4,MAP3K14,MAP3K4,MAPK10,MFN2,NMNAT1,NMUR2,NOS1,NTRK2,PAK2,PAPOLA,PFKFB3,PGK1,PGS1,PNPO,PRKAR1A,PRPF4B,RAB37,RAD51B,RECQL5,RET,RHOBTB2,RIMKLB,RIOK3,RNF213,RPS6KA3,RPS6KA6,RPS6KB1,RUNX…
GO:MF	adenyl ribonucleotide binding	GO:0032559	5.18618e-05	ABCC4,ABL2,ACBD3,ACTBL2,ADCK1,ADCY1,AKT3,ATP2B2,ATP9A,BMPR1A,CAMK2G,CDK14,CDK6,CFTR,DDX5,DDX6,DGKE,DHX35,DHX40,DNA2,DNAJA3,DSTYK,DYRK1A,EPHB1,FLT1,FPGS,GSK3B,HSPH1,ITPK1,LRRK2,MAP2K4,MAP3K14,MAP3K4,MAPK10,NMNAT1,NTRK2,PAK2,PAPOLA,PFKFB3,PGK1,PGS1,PRKAR1A,PRPF4B,RAD51B,RECQL5,RET,RIMKLB,RIOK3,RNF213,RPS6KA3,RPS6KA6,RPS6KB1,RUNX3,STK17B,SWAP70,TOP2B,TRIB1,TRIO,UBE2D3,UHMK1,WRN,YES1
GO:MF	adenyl nucleotide binding	GO:0030554	6.04435e-05	ABCC4,ABL2,ACBD3,ACTBL2,ADCK1,ADCY1,AKT3,ATP2B2,ATP9A,BMPR1A,CAMK2G,CDK14,CDK6,CFTR,DDX5,DDX6,DGKE,DHX35,DHX40,DNA2,DNAJA3,DSTYK,DYRK1A,EPHB1,FLT1,FPGS,GSK3B,HSPH1,ITPK1,LRRK2,MAP2K4,MAP3K14,MAP3K4,MAPK10,NMNAT1,NTRK2,PAK2,PAPOLA,PFKFB3,PGK1,PGS1,PRKAR1A,PRPF4B,RAD51B,RECQL5,RET,RIMKLB,RIOK3,RNF213,RPS6KA3,RPS6KA6,RPS6KB1,RUNX3,STK17B,SWAP70,TOP2B,TRIB1,TRIO,UBE2D3,UHMK1,WRN,YES1
GO:MF	phosphotransferase activity, alcohol group as acceptor	GO:0016773	7.00635e-05	ABL2,ADCK1,AKT3,BMPR1A,CAMK2G,CCNJL,CDK14,CDK6,DGKE,DSTYK,DYRK1A,EPHB1,FASTKD2,FLT1,GNE,GSK3B,ITPK1,LRRK2,MAP2K4,MAP3K14,MAP3K4,MAPK10,NTRK2,PAK2,PFKFB3,PRKAB1,PRPF4B,RET,RFK,RIOK3,RPS6KA3,RPS6KA6,RPS6KB1,STK17B,TGFBR3,TRIB1,TRIO,TWF1,UHMK1,YES1
GO:MF	regulatory region nucleic acid binding	GO:0001067	7.0098e-05	ARID5B,BACH2,CEBPG,CREB3L1,CUX1,DMBX1,EGR1,EHF,ELF5,ELK4,EMX2,FOSL2,FOXK1,GLIS2,HOXC5,KDM5A,KLF15,LMX1A,MED1,MEIS2,MXD1,MXI1,MYBL1,NFATC3,NKX2-2,ONECUT2,PARP1,PCGF3,PCGF5,PITX1,PRDM15,RB1,RORC,RREB1,SATB1,SMAD3,SMAD5,TEAD1,THRA,VEZF1,ZNF148
GO:MF	transcription regulatory region DNA binding	GO:0044212	7.0098e-05	ARID5B,BACH2,CEBPG,CREB3L1,CUX1,DMBX1,EGR1,EHF,ELF5,ELK4,EMX2,FOSL2,FOXK1,GLIS2,HOXC5,KDM5A,KLF15,LMX1A,MED1,MEIS2,MXD1,MXI1,MYBL1,NFATC3,NKX2-2,ONECUT2,PARP1,PCGF3,PCGF5,PITX1,PRDM15,RB1,RORC,RREB1,SATB1,SMAD3,SMAD5,TEAD1,THRA,VEZF1,ZNF148
GO:MF	transcription regulatory region sequence-specific DNA binding	GO:0000976	8.16859e-05	BACH2,CEBPG,CREB3L1,CUX1,DMBX1,EGR1,EHF,ELF5,ELK4,EMX2,FOSL2,FOXK1,GLIS2,HOXC5,KLF15,LMX1A,MED1,MEIS2,MXD1,MXI1,MYBL1,NFATC3,NKX2-2,ONECUT2,PARP1,PCGF3,PCGF5,PITX1,PRDM15,RORC,RREB1,SATB1,SMAD3,SMAD5,TEAD1,THRA,VEZF1,ZNF148
GO:MF	sequence-specific double-stranded DNA binding	GO:1990837	9.06321e-05	BACH2,CEBPG,CREB3L1,CUX1,DMBX1,EGR1,EHF,ELF5,ELK4,EMX2,FOSL2,FOXK1,GLIS2,HOXC5,KDM5B,KLF15,LMX1A,MED1,MEIS2,MXD1,MXI1,MYBL1,NFATC3,NKX2-2,ONECUT2,PARP1,PCGF3,PCGF5,PITX1,PRDM15,RORC,RREB1,SATB1,SMAD3,SMAD5,TEAD1,THRA,VEZF1,ZNF148
GO:MF	ATP binding	GO:0005524	0.000108941	ABCC4,ABL2,ACTBL2,ADCK1,ADCY1,AKT3,ATP2B2,ATP9A,BMPR1A,CAMK2G,CDK14,CDK6,CFTR,DDX5,DDX6,DGKE,DHX35,DHX40,DNA2,DNAJA3,DSTYK,DYRK1A,EPHB1,FLT1,FPGS,GSK3B,HSPH1,ITPK1,LRRK2,MAP2K4,MAP3K14,MAP3K4,MAPK10,NMNAT1,NTRK2,PAK2,PAPOLA,PFKFB3,PGK1,PGS1,PRPF4B,RAD51B,RECQL5,RET,RIMKLB,RIOK3,RNF213,RPS6KA3,RPS6KA6,RPS6KB1,RUNX3,STK17B,SWAP70,TOP2B,TRIB1,TRIO,UBE2D3,UHMK1,WRN,YES1
GO:MF	kinase activity	GO:0016301	0.000123907	ABL2,ADCK1,AKT3,BMPR1A,CAMK2G,CCNJL,CDK14,CDK6,COL4A3BP,DGKE,DSTYK,DYRK1A,EPHB1,FASTKD2,FLT1,GNE,GSK3B,ITPK1,LRRK2,MAP2K4,MAP3K14,MAP3K4,MAPK10,NTRK2,PAK2,PFKFB3,PGK1,PRKAB1,PRPF4B,RET,RFK,RIOK3,RPS6KA3,RPS6KA6,RPS6KB1,STK17B,TGFBR3,TRIB1,TRIO,TWF1,UHMK1,YES1
GO:MF	purine ribonucleotide binding	GO:0032555	0.000180801	ABCC4,ABL2,ACBD3,ACTBL2,ADCK1,ADCY1,AKT3,ARHGAP5,ARL8A,ATP2B2,ATP9A,BMPR1A,CAMK2G,CDK14,CDK6,CFTR,DDX5,DDX6,DGKE,DHX35,DHX40,DIRAS2,DNA2,DNAJA3,DSTYK,DYRK1A,EPHB1,FLT1,FPGS,GNA12,GSK3B,HSPH1,ITPK1,KRAS,LRRK2,MAP2K4,MAP3K14,MAP3K4,MAPK10,MFN2,NMNAT1,NMUR2,NTRK2,PAK2,PAPOLA,PFKFB3,PGK1,PGS1,PRKAR1A,PRPF4B,RAB37,RAD51B,RECQL5,RET,RHOBTB2,RIMKLB,RIOK3,RNF213,RPS6KA3,RPS6KA6,RPS6KB1,RUNX3,STK17B,SWAP7…
GO:MF	purine nucleotide binding	GO:0017076	0.000228069	ABCC4,ABL2,ACBD3,ACTBL2,ADCK1,ADCY1,AKT3,ARHGAP5,ARL8A,ATP2B2,ATP9A,BMPR1A,CAMK2G,CDK14,CDK6,CFTR,DDX5,DDX6,DGKE,DHX35,DHX40,DIRAS2,DNA2,DNAJA3,DSTYK,DYRK1A,EPHB1,FLT1,FPGS,GNA12,GSK3B,HSPH1,ITPK1,KRAS,LRRK2,MAP2K4,MAP3K14,MAP3K4,MAPK10,MFN2,NMNAT1,NMUR2,NTRK2,PAK2,PAPOLA,PFKFB3,PGK1,PGS1,PRKAR1A,PRPF4B,RAB37,RAD51B,RECQL5,RET,RHOBTB2,RIMKLB,RIOK3,RNF213,RPS6KA3,RPS6KA6,RPS6KB1,RUNX3,STK17B,SWAP7…
GO:MF	protein kinase activity	GO:0004672	0.0002619	ABL2,ADCK1,AKT3,BMPR1A,CAMK2G,CCNJL,CDK14,CDK6,DSTYK,DYRK1A,EPHB1,FASTKD2,FLT1,GSK3B,LRRK2,MAP2K4,MAP3K14,MAP3K4,MAPK10,NTRK2,PAK2,PRKAB1,PRPF4B,RET,RIOK3,RPS6KA3,RPS6KA6,RPS6KB1,STK17B,TGFBR3,TRIB1,TRIO,TWF1,UHMK1,YES1
GO:MF	sequence-specific DNA binding	GO:0043565	0.00027953	BACH2,CEBPG,CREB3L1,CUX1,DMBX1,EGR1,EHF,ELF2,ELF5,ELK4,EMX2,EPAS1,FOSL2,FOXK1,FOXN2,GLIS2,HOXC5,KDM5B,KLF15,LBX1,LMX1A,MED1,MEIS2,MKX,MXD1,MXI1,MYBL1,NFATC3,NKX2-2,ONECUT2,PARP1,PCGF3,PCGF5,PITX1,PLAGL2,PRDM15,RORC,RREB1,SATB1,SMAD3,SMAD5,TEAD1,THRA,VDR,VEZF1,ZNF148
GO:MF	transferase activity, transferring phosphorus-containing groups	GO:0016772	0.000291772	ABL2,ADCK1,AKT3,BMPR1A,CAMK2G,CCNJL,CDK14,CDK6,COL4A3BP,DGKE,DPAGT1,DSTYK,DYRK1A,EPHB1,FASTKD2,FLT1,GNE,GSK3B,ITPK1,LRRK2,MAP2K4,MAP3K14,MAP3K4,MAPK10,NMNAT1,NTRK2,PAK2,PAPOLA,PCYT1B,PFKFB3,PGK1,PGS1,PRKAB1,PRPF4B,RET,RFK,RIOK3,RPS6KA3,RPS6KA6,RPS6KB1,STK17B,TGFBR3,TRIB1,TRIO,TWF1,UHMK1,YES1
GO:MF	transporter activity	GO:0005215	0.000304141	ABCC4,ATP2B2,ATP9A,C2CD2L,CACNA1E,CFTR,CLCN4,CLCN5,CLCN6,CNNM1,COL4A3BP,COX7C,GABRB2,GABRG2,GLRA2,GLTP,GRIA4,GRIK3,GRIN2B,IPO4,KCNE4,KCNK10,KCNK13,KCNN3,KCNQ3,KCNQ4,MMGT1,NIPA1,NMUR2,NTRK2,PLEKHA8,SCN1A,SCN3A,SCN4B,SFXN5,SLC10A7,SLC11A2,SLC14A1,SLC16A2,SLC25A36,SLC26A9,SLC30A7,SLC35D1,SLC39A13,SLC4A7,SLC6A15,SLC7A1,SLC9A1,SLC9A2,SV2B,TNPO1
GO:MF	purine ribonucleoside triphosphate binding	GO:0035639	0.000304505	ABCC4,ABL2,ACTBL2,ADCK1,ADCY1,AKT3,ARHGAP5,ARL8A,ATP2B2,ATP9A,BMPR1A,CAMK2G,CDK14,CDK6,CFTR,DDX5,DDX6,DGKE,DHX35,DHX40,DIRAS2,DNA2,DNAJA3,DSTYK,DYRK1A,EPHB1,FLT1,FPGS,GNA12,GSK3B,HSPH1,ITPK1,KRAS,LRRK2,MAP2K4,MAP3K14,MAP3K4,MAPK10,MFN2,NMNAT1,NMUR2,NTRK2,PAK2,PAPOLA,PFKFB3,PGK1,PGS1,PRPF4B,RAB37,RAD51B,RECQL5,RET,RHOBTB2,RIMKLB,RIOK3,RNF213,RPS6KA3,RPS6KA6,RPS6KB1,RUNX3,STK17B,SWAP70,TOP2B,TRIB1,…
GO:MF	enzyme binding	GO:0019899	0.00110984	ADAM10,ADRB1,ANGPT1,ANKFY1,ANKLE2,ARHGEF7,AXIN2,CADPS,CASP8AP2,CCNJL,CD74,CFTR,CTTNBP2NL,DIS3,DVL3,EGR1,EPAS1,ERLIN1,ERLIN2,FAM83A,FGD4,FRMD5,FZD4,GINS4,GSK3B,ITGB3,LRRK2,MFN2,NOLC1,PAK2,PARP1,PIK3IP1,PPP3R1,PPP6R3,PRKAB1,PRKAR1A,RAB3GAP2,RASGRP3,RECQL5,RHOBTB2,RIOK3,RNF144B,SLC26A9,SMAD3,SMAD5,SOS1,STAM,SUMO1,TBC1D13,TBC1D15,TBC1D4,TBC1D5,TNFAIP1,TNPO1,TOR1AIP2,TRIB1,TRIO,TTC28,UNC5C,USP2,YES1
GO:MF	ion transmembrane transporter activity	GO:0015075	0.00367676	ATP2B2,CACNA1E,CFTR,CLCN4,CLCN5,CLCN6,COX7C,GABRB2,GABRG2,GLRA2,GRIA4,GRIK3,GRIN2B,KCNE4,KCNK10,KCNK13,KCNN3,KCNQ3,KCNQ4,MMGT1,NIPA1,NMUR2,NTRK2,SCN1A,SCN3A,SCN4B,SFXN5,SLC11A2,SLC16A2,SLC26A9,SLC30A7,SLC35D1,SLC39A13,SLC4A7,SLC6A15,SLC7A1,SLC9A1,SLC9A2
GO:MF	cation binding	GO:0043169	0.00452992	ABL2,ABLIM1,ADAMTS1,ADCY1,ALOX5,ANKFY1,ASH1L,ATP9A,BHMT,CA12,CABP7,CACNA1E,CASR,CBFA2T2,CIAPIN1,CRYZ,DDHD2,DNA2,DNAJA3,DRD1,DRP2,DTNA,EDEM3,EGLN1,EGR1,ESYT2,FGD4,GALNT2,GDA,GLRA2,GPATCH8,GRIN2B,ITPK1,KAT6A,KDM1B,KDM5A,KDM5B,LMX1A,LPCAT1,LRRK2,MBNL2,MCC,NANOS1,NOS1,NT5E,PADI2,PAPOLA,PARP1,PCLO,PCYT1B,PDE11A,PHC3,PPP3R1,PRTFDC1,RASGRP3,RET,RIMKLB,RIOK3,RNF141,RNF144B,RNF213,RORC,RPS6KA3,RPS6KA6,SAP…
GO:MF	transmembrane transporter activity	GO:0022857	0.00490782	ABCC4,ATP2B2,CACNA1E,CFTR,CLCN4,CLCN5,CLCN6,CNNM1,COX7C,GABRB2,GABRG2,GLRA2,GRIA4,GRIK3,GRIN2B,KCNE4,KCNK10,KCNK13,KCNN3,KCNQ3,KCNQ4,MMGT1,NIPA1,NMUR2,NTRK2,SCN1A,SCN3A,SCN4B,SFXN5,SLC10A7,SLC11A2,SLC14A1,SLC16A2,SLC25A36,SLC26A9,SLC30A7,SLC35D1,SLC39A13,SLC4A7,SLC6A15,SLC7A1,SLC9A1,SLC9A2,SV2B
GO:MF	chloride channel activity	GO:0005254	0.00533158	CFTR,CLCN4,CLCN5,CLCN6,GABRB2,GABRG2,GLRA2,NMUR2,SLC26A9
GO:BP	biological_process	GO:0008150	3.96102e-57	ABCC4,ABI2,ABL2,ABLIM1,ACP2,ADAM10,ADAMTS1,ADAMTS18,ADCK1,ADCY1,ADNP,ADRB1,AGTR2,AHCYL2,AKR1E2,AKT3,AKTIP,ALDH5A1,ALOX5,AMOT,ANGEL1,ANGPT1,ANKFY1,ANKLE2,ANKRD50,ANO3,APPBP2,ARCN1,ARFIP2,ARHGAP5,ARHGEF7,ARID5B,ARL8A,ARPC5,ASH1L,ATP2B2,ATP9A,ATPAF1,ATXN1L,AUTS2,AXIN2,BACH2,BATF3,BHMT,BMP6,BMP8A,BMPR1A,BNIP3L,BOLL,BRWD1,BTBD9,BTRC,C2CD2L,CACNA1E,CADPS,CAMK2G,CAPZA1,CASP8AP2,CASR,CBFA2T2,CBX7,CCNJL,C…
GO:BP	biological regulation	GO:0065007	1.27733e-41	ABL2,ADAM10,ADAMTS1,ADAMTS18,ADCY1,ADNP,ADRB1,AGTR2,AKT3,AKTIP,ALDH5A1,AMOT,ANGPT1,ANKFY1,ANKLE2,ANO3,ARHGAP5,ARHGEF7,ARID5B,ARPC5,ASH1L,ATP2B2,ATP9A,ATXN1L,AUTS2,AXIN2,BACH2,BATF3,BMP6,BMP8A,BMPR1A,BNIP3L,BOLL,BRWD1,BTBD9,BTRC,C2CD2L,CACNA1E,CADPS,CAMK2G,CAPZA1,CASP8AP2,CASR,CBFA2T2,CBX7,CCNJL,CD74,CDK14,CDK6,CDYL2,CEBPG,CEP57,CFTR,CHRM1,CIAPIN1,CISD2,CMTM6,CNKSR2,COL4A3BP,CREB3L1,CTTNBP2NL,CUX1…
GO:BP	cellular process	GO:0009987	4.8536e-41	ABCC4,ABI2,ABL2,ABLIM1,ACP2,ADAM10,ADAMTS1,ADAMTS18,ADCK1,ADCY1,ADNP,ADRB1,AGTR2,AHCYL2,AKT3,AKTIP,ALDH5A1,ALOX5,AMOT,ANGEL1,ANGPT1,ANKFY1,ANKLE2,ANO3,ARHGAP5,ARHGEF7,ARID5B,ARL8A,ARPC5,ASH1L,ATP2B2,ATP9A,ATPAF1,ATXN1L,AUTS2,AXIN2,BACH2,BATF3,BHMT,BMP6,BMP8A,BMPR1A,BNIP3L,BOLL,BRWD1,BTBD9,BTRC,C2CD2L,CACNA1E,CADPS,CAMK2G,CAPZA1,CASP8AP2,CASR,CBFA2T2,CBX7,CCNJL,CD74,CDC6,CDK14,CDK6,CDYL2,CEBPG,CEN…
GO:BP	regulation of biological process	GO:0050789	9.87647e-36	ABL2,ADAM10,ADAMTS1,ADAMTS18,ADCY1,ADNP,ADRB1,AGTR2,AKT3,AKTIP,AMOT,ANGPT1,ANKFY1,ANKLE2,ARHGAP5,ARHGEF7,ARID5B,ARPC5,ASH1L,ATXN1L,AUTS2,AXIN2,BACH2,BATF3,BMP6,BMP8A,BMPR1A,BNIP3L,BOLL,BRWD1,BTBD9,BTRC,C2CD2L,CACNA1E,CADPS,CAMK2G,CAPZA1,CASP8AP2,CASR,CBFA2T2,CBX7,CCNJL,CD74,CDK14,CDK6,CDYL2,CEBPG,CEP57,CFTR,CHRM1,CIAPIN1,CISD2,CNKSR2,COL4A3BP,CREB3L1,CTTNBP2NL,CUX1,DAB2,DCX,DDAH1,DDHD2,DDX6,DGKE,…
GO:BP	regulation of cellular process	GO:0050794	9.24525e-34	ABL2,ADAM10,ADAMTS1,ADAMTS18,ADCY1,ADNP,ADRB1,AGTR2,AKT3,AKTIP,AMOT,ANGPT1,ANKFY1,ANKLE2,ARHGAP5,ARHGEF7,ARID5B,ARPC5,ASH1L,ATXN1L,AUTS2,AXIN2,BACH2,BATF3,BMP6,BMP8A,BMPR1A,BNIP3L,BOLL,BRWD1,BTBD9,BTRC,C2CD2L,CADPS,CAPZA1,CASP8AP2,CASR,CBFA2T2,CBX7,CCNJL,CD74,CDK14,CDK6,CDYL2,CEBPG,CEP57,CFTR,CHRM1,CIAPIN1,CISD2,CNKSR2,COL4A3BP,CREB3L1,CUX1,DAB2,DCX,DDAH1,DDHD2,DDX6,DGKE,DIRAS2,DMBX1,DNA2,DNAJB2,…
GO:BP	metabolic process	GO:0008152	2.06126e-26	ABL2,ACP2,ADAM10,ADAMTS1,ADAMTS18,ADCK1,ADCY1,ADRB1,AHCYL2,AKR1E2,AKT3,AKTIP,ALDH5A1,ALOX5,ANGEL1,ANGPT1,ANKLE2,ARID5B,ASH1L,ATXN1L,AUTS2,AXIN2,BACH2,BATF3,BHMT,BMP6,BMP8A,BMPR1A,BOLL,BRWD1,BTBD9,BTRC,CAMK2G,CASP8AP2,CASR,CBFA2T2,CBX7,CCNJL,CD74,CDC6,CDK14,CDK6,CDYL2,CEBPG,CFTR,CHCHD4,CHST3,CIAPIN1,CISD2,CNTD1,COL4A3BP,COX7C,CREB3L1,CRYZ,CTTNBP2NL,CUX1,DDAH1,DDHD2,DGKE,DHX40,DIS3,DMBX1,DNA2,DNAJB…
GO:BP	organic substance metabolic process	GO:0071704	2.46042e-25	ABL2,ADAM10,ADAMTS1,ADAMTS18,ADCK1,ADCY1,AHCYL2,AKT3,AKTIP,ALDH5A1,ALOX5,ANGEL1,ANGPT1,ANKLE2,ARID5B,ASH1L,ATXN1L,AUTS2,AXIN2,BACH2,BATF3,BHMT,BMP6,BMP8A,BMPR1A,BOLL,BRWD1,BTBD9,BTRC,CAMK2G,CASP8AP2,CASR,CBFA2T2,CBX7,CCNJL,CD74,CDC6,CDK14,CDK6,CDYL2,CEBPG,CFTR,CHCHD4,CHST3,CNTD1,COL4A3BP,CREB3L1,CTTNBP2NL,CUX1,DDAH1,DDHD2,DGKE,DHX40,DIS3,DMBX1,DNA2,DNAJB2,DPAGT1,DPP8,DRD1,DSTYK,DVL3,DYRK1A,EDEM3,…
GO:BP	regulation of metabolic process	GO:0019222	3.21596e-25	ABL2,ADCY1,ADRB1,AKTIP,ANGPT1,ANKLE2,ARID5B,ASH1L,ATXN1L,AUTS2,AXIN2,BACH2,BATF3,BMP6,BMP8A,BMPR1A,BOLL,BRWD1,BTRC,CASP8AP2,CASR,CBFA2T2,CBX7,CCNJL,CD74,CDK6,CDYL2,CEBPG,CISD2,CREB3L1,CUX1,DDAH1,DMBX1,DNA2,DNAJB2,DRD1,DSTYK,DVL3,DYRK1A,EDN1,EGR1,EHF,ELF2,ELF5,ELK4,EMX2,EPAS1,EPHB1,ERLIN1,ERLIN2,FABP3,FAM98A,FGF13,FGF18,FGF2,FLOT2,FLT1,FOSL2,FOXK1,FOXN2,FUT8,FZD4,GLIS2,GLIS3,GPIHBP1,GRIN2B,GSK3B,H…
GO:BP	developmental process	GO:0032502	3.15599e-24	ABL2,ACP2,ADAM10,ADAMTS1,ADAMTS18,ADCY1,ADRB1,ALDH5A1,AMOT,ANGPT1,ANKLE2,ARCN1,ARID5B,ASH1L,ATXN1L,AXIN2,BMP6,BMP8A,BMPR1A,BOLL,BRWD1,CBFA2T2,CBX7,CD74,CDK6,CEBPG,CEP57,CFTR,CIAPIN1,CISD2,COL4A3BP,CREB3L1,DCX,DDHD2,DDX6,DMBX1,DRD1,DVL3,EDN1,EGR1,EHF,EIF4H,ELF5,ELK4,EMX2,EPAS1,EPHB1,EPYC,FGF14,FGF18,FGF2,FLOT2,FLT1,FNDC5,FOSL2,FOXN2,FZD4,GABRB2,GABRG2,GLIS2,GSK3B,HAPLN1,HMG20A,HOXC5,INSIG1,ITCH,IT…
GO:BP	nitrogen compound metabolic process	GO:0006807	5.05554e-24	ABL2,ADAM10,ADAMTS1,ADAMTS18,ADCK1,ADCY1,AHCYL2,AKT3,AKTIP,ALDH5A1,ANGEL1,ANGPT1,ANKLE2,ARID5B,ASH1L,ATXN1L,AUTS2,AXIN2,BACH2,BATF3,BHMT,BMP6,BMP8A,BMPR1A,BOLL,BRWD1,BTBD9,BTRC,CAMK2G,CASP8AP2,CBFA2T2,CBX7,CCNJL,CD74,CDC6,CDK14,CDK6,CDYL2,CEBPG,CHCHD4,CHST3,CNTD1,COL4A3BP,CREB3L1,CTTNBP2NL,CUX1,DDAH1,DHX40,DIS3,DMBX1,DNA2,DNAJB2,DPAGT1,DPP8,DRD1,DSTYK,DVL3,DYRK1A,EDEM3,EDN1,EGR1,EHF,EIF3J,EIF4E3,…
GO:BP	primary metabolic process	GO:0044238	5.74665e-24	ABL2,ADAM10,ADAMTS1,ADAMTS18,ADCK1,ADCY1,AKT3,AKTIP,ALDH5A1,ANGEL1,ANGPT1,ANKLE2,ARID5B,ASH1L,ATXN1L,AUTS2,AXIN2,BACH2,BATF3,BHMT,BMP6,BMP8A,BMPR1A,BOLL,BRWD1,BTRC,CAMK2G,CASP8AP2,CBFA2T2,CBX7,CCNJL,CD74,CDC6,CDK14,CDK6,CDYL2,CEBPG,CFTR,CHCHD4,CHST3,CNTD1,COL4A3BP,CREB3L1,CTTNBP2NL,CUX1,DDAH1,DDHD2,DGKE,DHX40,DIS3,DMBX1,DNA2,DNAJB2,DPAGT1,DPP8,DRD1,DSTYK,DVL3,DYRK1A,EDEM3,EDN1,EGR1,EHF,EIF3J,EIF4…
GO:BP	cellular macromolecule metabolic process	GO:0044260	7.7047e-24	ABL2,ADAM10,ADCK1,ADCY1,AKT3,AKTIP,ANGPT1,ANKLE2,ARID5B,ASH1L,ATXN1L,AUTS2,AXIN2,BACH2,BATF3,BMP6,BMP8A,BMPR1A,BOLL,BRWD1,BTRC,CAMK2G,CASP8AP2,CBFA2T2,CBX7,CCNJL,CD74,CDC6,CDK14,CDK6,CEBPG,CHCHD4,CHST3,CNTD1,CREB3L1,CTTNBP2NL,CUX1,DIS3,DMBX1,DNA2,DNAJB2,DPAGT1,DRD1,DSTYK,DVL3,DYRK1A,EDEM3,EDN1,EGR1,EHF,EIF3J,EIF4E3,ELF2,ELF5,ELK4,ELL2,EMX2,EPAS1,EPHB1,ERLIN1,ERLIN2,ERP44,FAM98A,FASTKD2,FGF13,FGF1…
GO:BP	multicellular organismal process	GO:0032501	8.99323e-24	ABL2,ACP2,ADAM10,ADAMTS1,ADAMTS18,ADCY1,ADRB1,AGTR2,ALDH5A1,ALOX5,AMOT,ANGPT1,ANKLE2,ARCN1,ARID5B,ASH1L,ATXN1L,AXIN2,BMP6,BMPR1A,BOLL,BTBD9,CAMK2G,CBFA2T2,CBX7,CD74,CDK6,CEBPG,CEP57,CFTR,CHRM1,CIAPIN1,CISD2,CNTD1,COL4A3BP,CREB3L1,DCX,DDAH1,DDHD2,DDX6,DMBX1,DRD1,DVL3,EDN1,EGR1,ELF5,EMX2,EPAS1,EPHB1,EPYC,FGF14,FGF18,FGF2,FLT1,FOSL2,FOXN2,FUT8,FZD4,GABRB2,GABRG2,GLIS2,GLRA2,GLS,GRIN2B,GSK3B,HAPLN1,H…
GO:BP	anatomical structure development	GO:0048856	2.37128e-23	ABL2,ACP2,ADAM10,ADAMTS1,ADAMTS18,ADCY1,ALDH5A1,AMOT,ANGPT1,ANKLE2,ARCN1,ARID5B,ASH1L,ATXN1L,AXIN2,BMP6,BMP8A,BMPR1A,BOLL,BRWD1,CBFA2T2,CBX7,CD74,CDK6,CEBPG,CEP57,CFTR,CIAPIN1,CISD2,COL4A3BP,CREB3L1,DCX,DDHD2,DDX6,DMBX1,DRD1,DVL3,EDN1,EGR1,EHF,ELF5,EMX2,EPAS1,EPHB1,EPYC,FGF14,FGF18,FGF2,FLOT2,FLT1,FOSL2,FOXN2,FZD4,GABRB2,GABRG2,GLIS2,GSK3B,HAPLN1,HMG20A,HOXC5,INSIG1,ITCH,ITGB3,KAT6A,KCNQ4,KDM5B,K…
GO:BP	regulation of cellular metabolic process	GO:0031323	2.72911e-23	ADCY1,AKTIP,ANGPT1,ANKLE2,ARID5B,ASH1L,ATXN1L,AUTS2,AXIN2,BACH2,BATF3,BMP6,BMP8A,BMPR1A,BOLL,BRWD1,BTRC,CASP8AP2,CBFA2T2,CBX7,CCNJL,CD74,CDK6,CDYL2,CEBPG,CISD2,CREB3L1,CUX1,DDAH1,DMBX1,DNA2,DNAJB2,DRD1,DSTYK,DVL3,DYRK1A,EDN1,EGR1,EHF,ELF2,ELF5,ELK4,EMX2,EPAS1,EPHB1,ERLIN1,ERLIN2,FABP3,FGF13,FGF18,FGF2,FLOT2,FLT1,FOSL2,FOXK1,FOXN2,FZD4,GLIS2,GLIS3,GPIHBP1,GRIN2B,GSK3B,HBP1,HMG20A,HOXC5,INSIG1,ITCH…
GO:BP	cellular metabolic process	GO:0044237	3.30232e-23	ABL2,ACP2,ADAM10,ADCK1,ADCY1,AHCYL2,AKT3,AKTIP,ALDH5A1,ALOX5,ANGEL1,ANGPT1,ANKLE2,ARID5B,ASH1L,ATXN1L,AUTS2,AXIN2,BACH2,BATF3,BHMT,BMP6,BMP8A,BMPR1A,BOLL,BRWD1,BTBD9,BTRC,CAMK2G,CASP8AP2,CBFA2T2,CBX7,CCNJL,CD74,CDC6,CDK14,CDK6,CDYL2,CEBPG,CHCHD4,CHST3,CIAPIN1,CISD2,CNTD1,COL4A3BP,COX7C,CREB3L1,CRYZ,CTTNBP2NL,CUX1,DDAH1,DDHD2,DGKE,DHX40,DIS3,DMBX1,DNA2,DNAJB2,DPAGT1,DRD1,DSTYK,DVL3,DYRK1A,EDEM3,ED…
GO:BP	regulation of macromolecule metabolic process	GO:0060255	4.2559e-23	ADCY1,AKTIP,ANGPT1,ANKLE2,ARID5B,ASH1L,ATXN1L,AUTS2,AXIN2,BACH2,BATF3,BMP6,BMP8A,BMPR1A,BOLL,BRWD1,BTRC,CASP8AP2,CASR,CBFA2T2,CBX7,CCNJL,CD74,CDK6,CDYL2,CEBPG,CREB3L1,CUX1,DMBX1,DNA2,DNAJB2,DRD1,DSTYK,DVL3,DYRK1A,EDN1,EGR1,EHF,ELF2,ELF5,ELK4,EMX2,EPAS1,EPHB1,ERLIN1,ERLIN2,FAM98A,FGF13,FGF18,FGF2,FLOT2,FLT1,FOSL2,FOXK1,FOXN2,FUT8,FZD4,GLIS2,GLIS3,GPIHBP1,GRIN2B,GSK3B,HBP1,HMG20A,HOXC5,INSIG1,ITCH,…
GO:BP	multicellular organism development	GO:0007275	2.16968e-22	ABL2,ACP2,ADAM10,ADAMTS1,ADAMTS18,ADCY1,ALDH5A1,AMOT,ANGPT1,ANKLE2,ARCN1,ARID5B,ASH1L,ATXN1L,AXIN2,BMP6,BMPR1A,CBFA2T2,CBX7,CD74,CDK6,CEBPG,CIAPIN1,CISD2,COL4A3BP,CREB3L1,DCX,DDX6,DMBX1,DRD1,DVL3,EDN1,EGR1,ELF5,EMX2,EPAS1,EPHB1,EPYC,FGF14,FGF18,FGF2,FLT1,FOSL2,FOXN2,FZD4,GABRB2,GABRG2,GLIS2,GSK3B,HAPLN1,HMG20A,HOXC5,INSIG1,ITCH,KAT6A,KCNQ4,KDM5B,KIAA2022,KL,KLF15,KRAS,LBX1,LGALS8,LHFPL2,LMX1A,LRR…
GO:BP	macromolecule metabolic process	GO:0043170	3.5586e-22	ABL2,ADAM10,ADAMTS1,ADAMTS18,ADCK1,ADCY1,AKT3,AKTIP,ANGEL1,ANGPT1,ANKLE2,ARID5B,ASH1L,ATXN1L,AUTS2,AXIN2,BACH2,BATF3,BMP6,BMP8A,BMPR1A,BOLL,BRWD1,BTRC,CAMK2G,CASP8AP2,CASR,CBFA2T2,CBX7,CCNJL,CD74,CDC6,CDK14,CDK6,CDYL2,CEBPG,CHCHD4,CHST3,CNTD1,CREB3L1,CTTNBP2NL,CUX1,DHX40,DIS3,DMBX1,DNA2,DNAJB2,DPAGT1,DPP8,DRD1,DSTYK,DVL3,DYRK1A,EDEM3,EDN1,EGR1,EHF,EIF3J,EIF4E3,ELF2,ELF5,ELK4,ELL2,EMX2,EPAS1,EPHB1…
GO:BP	localization	GO:0051179	1.84707e-21	ABCC4,ADAM10,ADAMTS1,ADCY1,AKTIP,AMOT,ANGPT1,ANKFY1,ANKRD50,ANO3,APPBP2,ARCN1,ARFIP2,ARL8A,ARPC5,ASH1L,ATP2B2,ATP9A,AXIN2,BMP6,BTBD9,C2CD2L,CACNA1E,CADPS,CAMK2G,CASR,CD74,CENPA,CFTR,CHCHD4,CHRM1,CLCN4,CLCN5,CLCN6,CMTM6,CNNM1,COL4A3BP,COPB2,COX7C,CTTNBP2NL,CUX1,DAB2,DCX,DDHD2,DNAJC6,DRD1,DVL3,DYNC1I1,EDN1,EPHB1,ESYT2,FABP3,FAM98A,FGF14,FGF18,FGF2,FLOT2,FLT1,FRMD5,FUT8,FZD4,GABRB2,GABRG2,GLRA2,GLTP…
GO:BP	system development	GO:0048731	5.73992e-21	ABL2,ACP2,ADAM10,ADAMTS1,ADAMTS18,ADCY1,ALDH5A1,AMOT,ANGPT1,ANKLE2,ARCN1,ARID5B,ASH1L,ATXN1L,AXIN2,BMP6,CBFA2T2,CBX7,CD74,CDK6,CEBPG,CIAPIN1,COL4A3BP,CREB3L1,DCX,DDX6,DMBX1,DRD1,DVL3,EDN1,EGR1,EMX2,EPAS1,EPHB1,EPYC,FGF14,FGF18,FGF2,FLT1,FOSL2,FOXN2,FZD4,GABRB2,GABRG2,GLIS2,GSK3B,HAPLN1,HMG20A,HOXC5,INSIG1,ITCH,KAT6A,KCNQ4,KDM5B,KIAA2022,KL,KLF15,KRAS,LBX1,LGALS8,LMX1A,LRRK2,LRRTM2,MAP1B,MAPT,MED1…
GO:BP	regulation of nitrogen compound metabolic process	GO:0051171	4.09866e-20	ADCY1,AKTIP,ANGPT1,ANKLE2,ARID5B,ASH1L,ATXN1L,AUTS2,AXIN2,BACH2,BATF3,BMP6,BMP8A,BMPR1A,BOLL,BRWD1,BTRC,CASP8AP2,CBFA2T2,CBX7,CCNJL,CD74,CDK6,CDYL2,CEBPG,CREB3L1,CUX1,DDAH1,DMBX1,DNAJB2,DRD1,DSTYK,DVL3,DYRK1A,EDN1,EGR1,EHF,ELF2,ELF5,ELK4,EMX2,EPAS1,EPHB1,ERLIN1,ERLIN2,FABP3,FGF13,FGF18,FGF2,FLOT2,FLT1,FOSL2,FOXK1,FOXN2,FZD4,GLIS2,GLIS3,GPIHBP1,GRIN2B,GSK3B,HBP1,HMG20A,HOXC5,INSIG1,ITCH,ITGB3,KAT6…
GO:BP	regulation of primary metabolic process	GO:0080090	7.41677e-20	ADCY1,AKTIP,ANGPT1,ANKLE2,ARID5B,ASH1L,ATXN1L,AUTS2,AXIN2,BACH2,BATF3,BMP6,BMP8A,BMPR1A,BOLL,BRWD1,BTRC,CASP8AP2,CBFA2T2,CBX7,CCNJL,CD74,CDK6,CDYL2,CEBPG,CREB3L1,CUX1,DMBX1,DNAJB2,DRD1,DSTYK,DVL3,DYRK1A,EDN1,EGR1,EHF,ELF2,ELF5,ELK4,EMX2,EPAS1,EPHB1,ERLIN1,ERLIN2,FABP3,FGF13,FGF18,FGF2,FLOT2,FLT1,FOSL2,FOXK1,FOXN2,FZD4,GLIS2,GLIS3,GPIHBP1,GRIN2B,GSK3B,HBP1,HMG20A,HOXC5,INSIG1,ITCH,ITGB3,KAT6A,KDM1…
GO:BP	negative regulation of biological process	GO:0048519	1.55395e-19	ADAM10,ADAMTS18,ADNP,ADRB1,AMOT,ANGPT1,ANKLE2,ASH1L,ATXN1L,AXIN2,BMP6,BOLL,BTRC,CAPZA1,CBFA2T2,CBX7,CD74,CDK6,CDYL2,CEBPG,CIAPIN1,CREB3L1,CTTNBP2NL,CUX1,DAB2,DDAH1,DDX6,DMBX1,DNA2,DRD1,DSTYK,DYRK1A,EDN1,EGR1,ELF5,ELK4,EMX2,EPHB1,ERLIN1,ERLIN2,FGF2,FLOT2,FLT1,FOXK1,FRMD5,FZD4,GABRB2,GLIS2,GPIHBP1,GSK3B,HMG20A,INSIG1,ITCH,KAT6A,KCNE4,KDM1B,KDM5A,KDM5B,KIAA0430,KIAA2022,KLF15,KRAS,LBX1,LEPROT,LMX1A,…
GO:BP	positive regulation of biological process	GO:0048518	5.57599e-19	ABL2,ADAM10,ADAMTS1,ADCY1,ADRB1,AKTIP,AMOT,ANGPT1,ANKFY1,ANKLE2,ARID5B,ARPC5,ASH1L,ATXN1L,AUTS2,AXIN2,BMP6,BMP8A,BNIP3L,BOLL,BTRC,C2CD2L,CADPS,CASP8AP2,CASR,CBFA2T2,CD74,CDK6,CEBPG,CFTR,CHRM1,CREB3L1,DAB2,DDAH1,DDHD2,DNA2,DNAJB2,DRD1,DSTYK,DVL3,DYRK1A,EDN1,EGR1,EHF,ELF2,ELF5,ELK4,EPAS1,EPHB1,ERLIN1,ERLIN2,EXOSC2,FABP3,FAM98A,FGF13,FGF14,FGF18,FGF2,FLOT2,FLT1,FNDC5,FOSL2,FOXK1,FRMD5,FZD4,GLIS2,GRI…
GO:BP	negative regulation of cellular process	GO:0048523	1.52576e-18	ADAM10,ADAMTS18,ADNP,ANGPT1,ANKLE2,ASH1L,ATXN1L,AXIN2,BMP6,BOLL,BTRC,CAPZA1,CBFA2T2,CBX7,CD74,CDK6,CDYL2,CIAPIN1,CREB3L1,CUX1,DAB2,DDAH1,DDX6,DMBX1,DNA2,DRD1,DSTYK,DYRK1A,EDN1,EGR1,ELF5,ELK4,EMX2,EPHB1,ERLIN1,ERLIN2,FGF2,FLT1,FOXK1,FRMD5,FZD4,GABRB2,GLIS2,GPIHBP1,GSK3B,HMG20A,INSIG1,ITCH,KAT6A,KDM1B,KDM5A,KDM5B,KIAA0430,KIAA2022,KLF15,KRAS,LBX1,LEPROT,LMX1A,LRCH1,LRRK2,LRRTM2,MAP2K4,MCC,MECP2,MED…
GO:BP	regulation of gene expression	GO:0010468	3.40515e-18	ADCY1,ARID5B,ASH1L,ATXN1L,AUTS2,AXIN2,BACH2,BATF3,BMP6,BMPR1A,BOLL,BRWD1,BTRC,CASR,CBFA2T2,CBX7,CD74,CDK6,CEBPG,CREB3L1,CUX1,DMBX1,DRD1,DVL3,DYRK1A,EDN1,EGR1,EHF,ELF2,ELF5,ELK4,EMX2,EPAS1,ERLIN1,ERLIN2,FAM98A,FGF2,FLOT2,FOSL2,FOXK1,FOXN2,FUT8,FZD4,GLIS2,GLIS3,HBP1,HMG20A,HOXC5,INSIG1,ITCH,ITGB3,KAT6A,KDM1B,KDM5A,KDM5B,KIAA0430,KLF12,KLF15,KRAS,LBX1,LCORL,LMX1A,LPIN2,LRRK2,MAP3K4,MAPK10,MBNL2,MECP…
GO:BP	protein modification process	GO:0036211	7.68846e-18	ABL2,ADAM10,ADCK1,AKT3,AKTIP,ANGPT1,ANKLE2,ASH1L,AUTS2,AXIN2,BMP6,BMP8A,BMPR1A,BTRC,CAMK2G,CCNJL,CD74,CDK14,CDK6,CHCHD4,CTTNBP2NL,DPAGT1,DRD1,DSTYK,DVL3,DYRK1A,EDEM3,EDN1,EGR1,ELK4,EPHB1,FAM98A,FASTKD2,FGF13,FGF18,FGF2,FKBP3,FLT1,FUT8,FUT9,FZD4,GALNT2,GPIHBP1,GRIN2B,GSK3B,HDAC9,HMG20A,ITCH,ITGB3,JOSD1,KAT6A,KDM1B,KDM5A,KDM5B,KL,KLF15,KLHL15,KLHL9,KRAS,LRRK2,MAP2K4,MAP3K14,MAP3K4,MAPK10,MED1,NMT2,…
GO:BP	cellular protein modification process	GO:0006464	7.68846e-18	ABL2,ADAM10,ADCK1,AKT3,AKTIP,ANGPT1,ANKLE2,ASH1L,AUTS2,AXIN2,BMP6,BMP8A,BMPR1A,BTRC,CAMK2G,CCNJL,CD74,CDK14,CDK6,CHCHD4,CTTNBP2NL,DPAGT1,DRD1,DSTYK,DVL3,DYRK1A,EDEM3,EDN1,EGR1,ELK4,EPHB1,FAM98A,FASTKD2,FGF13,FGF18,FGF2,FKBP3,FLT1,FUT8,FUT9,FZD4,GALNT2,GPIHBP1,GRIN2B,GSK3B,HDAC9,HMG20A,ITCH,ITGB3,JOSD1,KAT6A,KDM1B,KDM5A,KDM5B,KL,KLF15,KLHL15,KLHL9,KRAS,LRRK2,MAP2K4,MAP3K14,MAP3K4,MAPK10,MED1,NMT2,…
GO:BP	organonitrogen compound metabolic process	GO:1901564	1.26528e-17	ABL2,ADAM10,ADAMTS1,ADAMTS18,ADCK1,ADCY1,AHCYL2,AKT3,AKTIP,ALDH5A1,ANGPT1,ANKLE2,ASH1L,AUTS2,AXIN2,BHMT,BMP6,BMP8A,BMPR1A,BOLL,BTBD9,BTRC,CAMK2G,CASP8AP2,CCNJL,CD74,CDK14,CDK6,CEBPG,CHCHD4,CHST3,COL4A3BP,CTTNBP2NL,DDAH1,DNAJB2,DPAGT1,DPP8,DRD1,DSTYK,DVL3,DYRK1A,EDEM3,EDN1,EGR1,EIF3J,EIF4E3,ELK4,EPAS1,EPHB1,ERLIN1,ERLIN2,ERP44,FABP3,FAM98A,FASTKD2,FGF13,FGF18,FGF2,FKBP3,FLOT2,FLT1,FOXK1,FPGS,FUT8,…
GO:BP	positive regulation of cellular process	GO:0048522	2.39358e-17	ABL2,ADAM10,ADAMTS1,ADCY1,AKTIP,ANGPT1,ANKFY1,ANKLE2,ARID5B,ARPC5,ASH1L,ATXN1L,AUTS2,AXIN2,BMP6,BMP8A,BNIP3L,BOLL,BTRC,C2CD2L,CADPS,CASP8AP2,CBFA2T2,CD74,CDK6,CEBPG,CFTR,CREB3L1,DAB2,DDAH1,DDHD2,DNA2,DNAJB2,DRD1,DSTYK,DVL3,DYRK1A,EDN1,EGR1,EHF,ELF2,ELF5,ELK4,EPAS1,EPHB1,ERLIN1,ERLIN2,EXOSC2,FAM98A,FGF13,FGF18,FGF2,FLOT2,FLT1,FNDC5,FOSL2,FOXK1,FZD4,GLIS2,GRIN2B,GSK3B,HOXC5,INSIG1,ITGB3,KAT6A,KDM1B…
GO:BP	macromolecule modification	GO:0043412	5.20201e-17	ABL2,ADAM10,ADCK1,AKT3,AKTIP,ANGPT1,ANKLE2,ASH1L,AUTS2,AXIN2,BMP6,BMP8A,BMPR1A,BTRC,CAMK2G,CCNJL,CD74,CDK14,CDK6,CHCHD4,CTTNBP2NL,DPAGT1,DRD1,DSTYK,DVL3,DYRK1A,EDEM3,EDN1,EGR1,ELK4,EPHB1,FAM98A,FASTKD2,FGF13,FGF18,FGF2,FKBP3,FLT1,FUT8,FUT9,FZD4,GALNT2,GPIHBP1,GRIN2B,GSK3B,HDAC9,HMG20A,ITCH,ITGB3,JOSD1,KAT6A,KDM1B,KDM5A,KDM5B,KIAA1456,KL,KLF15,KLHL15,KLHL9,KRAS,LRRK2,MAP2K4,MAP3K14,MAP3K4,MAPK10,M…
GO:BP	response to stimulus	GO:0050896	7.95578e-16	ABL2,ADAM10,ADAMTS18,ADCY1,ADRB1,AGTR2,AKT3,AKTIP,ALOX5,AMOT,ANGPT1,ARHGAP5,ARHGEF7,ASH1L,AXIN2,BMP6,BMP8A,BMPR1A,BTRC,C2CD2L,CASP8AP2,CASR,CBFA2T2,CD74,CDK6,CEBPG,CEP57,CFTR,CHRM1,CNKSR2,COL4A3BP,CREB3L1,CRYZ,DAB2,DCX,DDAH1,DDHD2,DGKE,DIRAS2,DNA2,DNAJA3,DNAJB2,DRD1,DSTYK,DVL3,DYRK1A,EDEM3,EDN1,EGR1,EPAS1,EPHB1,ERLIN1,ERLIN2,ERP44,FAM83A,FGD4,FGF13,FGF14,FGF18,FGF2,FLT1,FNDC5,FOXK1,FUT8,FZD4,GABR…
GO:BP	cellular protein metabolic process	GO:0044267	1.85724e-15	ABL2,ADAM10,ADCK1,AKT3,AKTIP,ANGPT1,ANKLE2,ASH1L,AUTS2,AXIN2,BMP6,BMP8A,BMPR1A,BOLL,BTRC,CAMK2G,CASP8AP2,CCNJL,CD74,CDK14,CDK6,CHCHD4,CTTNBP2NL,DNAJB2,DPAGT1,DRD1,DSTYK,DVL3,DYRK1A,EDEM3,EDN1,EGR1,EIF3J,EIF4E3,ELK4,EPHB1,ERLIN1,ERLIN2,FAM98A,FASTKD2,FGF13,FGF18,FGF2,FKBP3,FLT1,FUT8,FUT9,FZD4,GALNT2,GPIHBP1,GRIN2B,GSK3B,HDAC9,HMG20A,ITCH,ITGB3,JOSD1,KAT6A,KDM1B,KDM5A,KDM5B,KL,KLF15,KLHL15,KLHL9,KR…
GO:BP	signaling	GO:0023052	2.00829e-15	ADAM10,ADCY1,ADRB1,AGTR2,AKT3,AMOT,ANGPT1,ARHGAP5,ARHGEF7,ASH1L,AXIN2,BMP6,BMP8A,BMPR1A,BTRC,C2CD2L,CACNA1E,CADPS,CASP8AP2,CASR,CBFA2T2,CD74,CDK6,CEP57,CFTR,CHRM1,CNKSR2,COL4A3BP,CREB3L1,DAB2,DCX,DGKE,DIRAS2,DLGAP2,DRD1,DSTYK,DVL3,DYRK1A,EDN1,EGR1,EPHB1,ERLIN1,ERLIN2,FAM83A,FGD4,FGF13,FGF14,FGF18,FGF2,FLT1,FUT8,FZD4,GABRB2,GABRG2,GLRA2,GLS,GNA12,GNG12,GPIHBP1,GPR83,GPR85,GRIA4,GRIK3,GRIN2B,GRM8,G…
GO:BP	regulation of RNA metabolic process	GO:0051252	4.64596e-15	ADCY1,ARID5B,ASH1L,ATXN1L,AUTS2,AXIN2,BACH2,BATF3,BMP6,BMPR1A,BOLL,BRWD1,BTRC,CBFA2T2,CBX7,CD74,CDK6,CDYL2,CEBPG,CREB3L1,CUX1,DMBX1,DVL3,DYRK1A,EDN1,EGR1,EHF,ELF2,ELF5,ELK4,EMX2,EPAS1,ERLIN1,ERLIN2,FGF2,FLOT2,FOSL2,FOXK1,FOXN2,FZD4,GLIS2,GLIS3,HBP1,HMG20A,HOXC5,INSIG1,ITCH,KAT6A,KDM1B,KDM5A,KDM5B,KLF12,KLF15,LBX1,LCORL,LMX1A,LPIN2,MBNL2,MECP2,MED1,MED22,MEIS2,MKX,MXD1,MXI1,MYBL1,NANOS1,NEO1,NFATC…
GO:BP	regulation of biosynthetic process	GO:0009889	6.15561e-15	ADCY1,ARID5B,ASH1L,ATXN1L,AUTS2,BACH2,BATF3,BMP6,BMPR1A,BOLL,BRWD1,BTRC,CBFA2T2,CBX7,CD74,CDK6,CDYL2,CEBPG,CREB3L1,CUX1,DDAH1,DMBX1,DNA2,DVL3,EDN1,EGR1,EHF,ELF2,ELF5,ELK4,EMX2,EPAS1,ERLIN1,ERLIN2,FABP3,FGF2,FLOT2,FOSL2,FOXK1,FOXN2,FZD4,GLIS2,GLIS3,HBP1,HMG20A,HOXC5,INSIG1,ITCH,KAT6A,KDM1B,KDM5A,KDM5B,KLF12,KLF15,LBX1,LCORL,LMX1A,LPIN2,MAP3K4,MECP2,MED1,MED22,MEIS2,MID1IP1,MKX,MXD1,MXI1,MYBL1,NANO…
GO:BP	positive regulation of metabolic process	GO:0009893	6.51177e-15	ABL2,ADRB1,AKTIP,ANGPT1,ANKLE2,ARID5B,ASH1L,AUTS2,AXIN2,BMP6,BMP8A,BOLL,BTRC,CASP8AP2,CASR,CD74,CDK6,CEBPG,CREB3L1,DDAH1,DNA2,DNAJB2,DRD1,DSTYK,DVL3,DYRK1A,EDN1,EGR1,EHF,ELF2,ELF5,ELK4,EPAS1,ERLIN1,ERLIN2,FAM98A,FGF13,FGF18,FGF2,FLT1,FOSL2,FOXK1,FZD4,GLIS2,GSK3B,HOXC5,INSIG1,ITCH,ITGB3,KAT6A,KDM1B,KDM5A,KDM5B,KL,KLF15,KRAS,LMX1A,LPIN2,LRRK2,MAP2K4,MAP3K14,MAP3K4,MED1,MEIS2,MFN2,MID1IP1,MYBL1,NANO…
GO:BP	regulation of macromolecule biosynthetic process	GO:0010556	7.52134e-15	ADCY1,ARID5B,ASH1L,ATXN1L,AUTS2,BACH2,BATF3,BMP6,BMPR1A,BOLL,BRWD1,BTRC,CBFA2T2,CBX7,CD74,CDK6,CDYL2,CEBPG,CREB3L1,CUX1,DMBX1,DNA2,DVL3,EDN1,EGR1,EHF,ELF2,ELF5,ELK4,EMX2,EPAS1,ERLIN1,ERLIN2,FGF2,FLOT2,FOSL2,FOXK1,FOXN2,FZD4,GLIS2,GLIS3,HBP1,HMG20A,HOXC5,INSIG1,ITCH,KAT6A,KDM1B,KDM5A,KDM5B,KLF12,KLF15,LBX1,LCORL,LMX1A,LPIN2,MAP3K4,MECP2,MED1,MED22,MEIS2,MKX,MXD1,MXI1,MYBL1,NANOS1,NEO1,NFATC3,NFIX,…
GO:BP	protein metabolic process	GO:0019538	7.87146e-15	ABL2,ADAM10,ADAMTS1,ADAMTS18,ADCK1,AKT3,AKTIP,ANGPT1,ANKLE2,ASH1L,AUTS2,AXIN2,BMP6,BMP8A,BMPR1A,BOLL,BTRC,CAMK2G,CASP8AP2,CCNJL,CD74,CDK14,CDK6,CEBPG,CHCHD4,CHST3,CTTNBP2NL,DNAJB2,DPAGT1,DPP8,DRD1,DSTYK,DVL3,DYRK1A,EDEM3,EDN1,EGR1,EIF3J,EIF4E3,ELK4,EPHB1,ERLIN1,ERLIN2,ERP44,FAM98A,FASTKD2,FGF13,FGF18,FGF2,FKBP3,FLOT2,FLT1,FUT8,FUT9,FZD4,GALNT2,GPIHBP1,GRIN2B,GSK3B,HDAC9,HMG20A,ITCH,ITGB3,JOSD1,KA…
GO:BP	phosphorus metabolic process	GO:0006793	9.95374e-15	ABL2,ACP2,ADAM10,ADCK1,ADCY1,AKT3,AKTIP,ANGPT1,ANKLE2,ASH1L,AXIN2,BMP6,BMP8A,BMPR1A,BTRC,CAMK2G,CCNJL,CD74,CDK14,CDK6,COL4A3BP,COX7C,CTTNBP2NL,DGKE,DPAGT1,DRD1,DSTYK,DVL3,DYRK1A,EDN1,EPHB1,FABP3,FASTKD2,FGF13,FGF18,FGF2,FLT1,FOXK1,FUT8,FZD4,GNE,GPIHBP1,GRIN2B,GSK3B,ITCH,ITGB3,ITPK1,KIAA0430,KL,KRAS,LPIN2,LRRK2,MAP2K4,MAP3K14,MAP3K4,MAPK10,MED1,NMNAT1,NOS1,NT5E,NTRK2,PAFAH1B1,PAK2,PAQR3,PARP1,PCYT…
GO:BP	cellular response to stimulus	GO:0051716	1.18945e-14	ABL2,ADAM10,ADCY1,ADRB1,AGTR2,AKT3,AKTIP,AMOT,ANGPT1,ARHGAP5,ARHGEF7,ASH1L,AXIN2,BMP6,BMP8A,BMPR1A,BTRC,C2CD2L,CASP8AP2,CASR,CBFA2T2,CD74,CDK6,CEBPG,CEP57,CFTR,CHRM1,CNKSR2,COL4A3BP,CREB3L1,CRYZ,DAB2,DCX,DDAH1,DGKE,DIRAS2,DNA2,DNAJB2,DRD1,DSTYK,DVL3,DYRK1A,EDEM3,EDN1,EGR1,EPAS1,EPHB1,ERLIN1,ERLIN2,ERP44,FAM83A,FGD4,FGF13,FGF14,FGF18,FGF2,FLT1,FUT8,FZD4,GABRB2,GABRG2,GLRA2,GNA12,GNG12,GPIHBP1,GPR8…
GO:BP	cell communication	GO:0007154	1.27034e-14	ADAM10,ADCY1,ADRB1,AGTR2,AKT3,AMOT,ANGPT1,ARHGAP5,ARHGEF7,ASH1L,AXIN2,BMP6,BMP8A,BMPR1A,BTRC,C2CD2L,CACNA1E,CADPS,CASP8AP2,CASR,CBFA2T2,CD74,CDK6,CEP57,CFTR,CHRM1,CNKSR2,COL4A3BP,CREB3L1,DAB2,DCX,DGKE,DIRAS2,DLGAP2,DRD1,DSTYK,DVL3,DYRK1A,EDN1,EGR1,EPHB1,ERLIN1,ERLIN2,FAM83A,FGD4,FGF13,FGF14,FGF18,FGF2,FLT1,FUT8,FZD4,GABRB2,GABRG2,GLRA2,GLS,GNA12,GNG12,GPIHBP1,GPR83,GPR85,GRIA4,GRIK3,GRIN2B,GRM8,G…
GO:BP	regulation of cellular macromolecule biosynthetic process	GO:2000112	1.46483e-14	ADCY1,ARID5B,ASH1L,ATXN1L,AUTS2,BACH2,BATF3,BMP6,BMPR1A,BOLL,BRWD1,BTRC,CBFA2T2,CBX7,CD74,CDK6,CEBPG,CREB3L1,CUX1,DMBX1,DNA2,DVL3,EDN1,EGR1,EHF,ELF2,ELF5,ELK4,EMX2,EPAS1,ERLIN1,ERLIN2,FGF2,FLOT2,FOSL2,FOXK1,FOXN2,FZD4,GLIS2,GLIS3,HBP1,HMG20A,HOXC5,INSIG1,ITCH,KAT6A,KDM1B,KDM5A,KDM5B,KLF12,KLF15,LBX1,LCORL,LMX1A,LPIN2,MAP3K4,MECP2,MED1,MED22,MEIS2,MKX,MXD1,MXI1,MYBL1,NANOS1,NEO1,NFATC3,NFIX,NFYA,N…
GO:BP	phosphate-containing compound metabolic process	GO:0006796	1.59221e-14	ABL2,ACP2,ADAM10,ADCK1,ADCY1,AKT3,AKTIP,ANGPT1,ANKLE2,ASH1L,AXIN2,BMP6,BMP8A,BMPR1A,BTRC,CAMK2G,CCNJL,CD74,CDK14,CDK6,COL4A3BP,COX7C,CTTNBP2NL,DGKE,DPAGT1,DRD1,DSTYK,DVL3,DYRK1A,EDN1,EPHB1,FABP3,FASTKD2,FGF13,FGF18,FGF2,FLT1,FOXK1,FZD4,GNE,GPIHBP1,GRIN2B,GSK3B,ITCH,ITGB3,ITPK1,KIAA0430,KL,KRAS,LPIN2,LRRK2,MAP2K4,MAP3K14,MAP3K4,MAPK10,MED1,NMNAT1,NOS1,NT5E,NTRK2,PAFAH1B1,PAK2,PAQR3,PARP1,PCYT1B,PF…
GO:BP	regulation of cellular biosynthetic process	GO:0031326	1.81095e-14	ADCY1,ARID5B,ASH1L,ATXN1L,AUTS2,BACH2,BATF3,BMP6,BMPR1A,BOLL,BRWD1,BTRC,CBFA2T2,CBX7,CD74,CDK6,CDYL2,CEBPG,CREB3L1,CUX1,DDAH1,DMBX1,DNA2,DVL3,EDN1,EGR1,EHF,ELF2,ELF5,ELK4,EMX2,EPAS1,ERLIN1,ERLIN2,FABP3,FGF2,FLOT2,FOSL2,FOXK1,FOXN2,FZD4,GLIS2,GLIS3,HBP1,HMG20A,HOXC5,INSIG1,ITCH,KAT6A,KDM1B,KDM5A,KDM5B,KLF12,KLF15,LBX1,LCORL,LMX1A,LPIN2,MAP3K4,MECP2,MED1,MED22,MEIS2,MID1IP1,MKX,MXD1,MXI1,MYBL1,NANO…
GO:BP	regulation of transcription by RNA polymerase II	GO:0006357	2.51183e-14	ARID5B,ASH1L,ATXN1L,AUTS2,BATF3,BMP6,BMPR1A,BRWD1,CBFA2T2,CBX7,CDK6,CEBPG,CREB3L1,CUX1,DMBX1,EDN1,EGR1,EHF,ELF2,ELF5,ELK4,EMX2,EPAS1,ERLIN1,ERLIN2,FGF2,FOSL2,FOXK1,GLIS2,GLIS3,HMG20A,HOXC5,INSIG1,KAT6A,KDM1B,KDM5A,KLF12,KLF15,LBX1,LCORL,LMX1A,LPIN2,MECP2,MED1,MED22,MEIS2,MXD1,MXI1,MYBL1,NEO1,NFATC3,NFIX,NKX2-2,NOS1,ONECUT2,PARP1,PCGF5,PLAGL2,PPIL4,PRDM15,RB1,RECQL5,RORC,RREB1,RUNX3,SATB1,SEMA4D,S…
GO:BP	macromolecule biosynthetic process	GO:0009059	2.82014e-14	ADCY1,ANGPT1,ARID5B,ASH1L,ATXN1L,AUTS2,BACH2,BATF3,BMP6,BMPR1A,BOLL,BRWD1,BTRC,CBFA2T2,CBX7,CD74,CDC6,CDK6,CDYL2,CEBPG,CHST3,CREB3L1,CUX1,DMBX1,DNA2,DPAGT1,DVL3,EDN1,EGR1,EHF,EIF3J,EIF4E3,ELF2,ELF5,ELK4,ELL2,EMX2,EPAS1,ERLIN1,ERLIN2,FGF2,FLOT2,FOSL2,FOXK1,FOXN2,FUT8,FUT9,FZD4,GALNT2,GINS4,GLIS2,GLIS3,HBP1,HMG20A,HOXC5,INSIG1,ITCH,KAT6A,KDM1B,KDM5A,KDM5B,KLF12,KLF15,LBX1,LCORL,LMX1A,LPIN2,MAP3K4,M…
GO:BP	regulation of nucleobase-containing compound metabolic process	GO:0019219	5.28291e-14	ADCY1,ARID5B,ASH1L,ATXN1L,AUTS2,AXIN2,BACH2,BATF3,BMP6,BMPR1A,BOLL,BRWD1,BTRC,CBFA2T2,CBX7,CD74,CDK6,CDYL2,CEBPG,CREB3L1,CUX1,DMBX1,DVL3,DYRK1A,EDN1,EGR1,EHF,ELF2,ELF5,ELK4,EMX2,EPAS1,ERLIN1,ERLIN2,FGF2,FLOT2,FOSL2,FOXK1,FOXN2,FZD4,GLIS2,GLIS3,HBP1,HMG20A,HOXC5,INSIG1,ITCH,KAT6A,KDM1B,KDM5A,KDM5B,KLF12,KLF15,LBX1,LCORL,LMX1A,LPIN2,MAP3K4,MBNL2,MECP2,MED1,MED22,MEIS2,MKX,MXD1,MXI1,MYBL1,NANOS1,NEO…
GO:BP	transcription by RNA polymerase II	GO:0006366	5.95153e-14	ARID5B,ASH1L,ATXN1L,AUTS2,BATF3,BMP6,BMPR1A,BRWD1,CBFA2T2,CBX7,CDK6,CEBPG,CREB3L1,CUX1,DMBX1,EDN1,EGR1,EHF,ELF2,ELF5,ELK4,ELL2,EMX2,EPAS1,ERLIN1,ERLIN2,FGF2,FOSL2,FOXK1,GLIS2,GLIS3,HMG20A,HOXC5,INSIG1,KAT6A,KDM1B,KDM5A,KLF12,KLF15,LBX1,LCORL,LMX1A,LPIN2,MECP2,MED1,MED22,MEIS2,MXD1,MXI1,MYBL1,NEO1,NFATC3,NFIX,NKX2-2,NOS1,ONECUT2,PARP1,PCGF5,PLAGL2,PPIL4,PRDM15,RB1,RECQL5,RORC,RREB1,RUNX3,SATB1,SEM…
GO:BP	regulation of transcription, DNA-templated	GO:0006355	7.40463e-14	ADCY1,ARID5B,ASH1L,ATXN1L,AUTS2,BACH2,BATF3,BMP6,BMPR1A,BRWD1,BTRC,CBFA2T2,CBX7,CD74,CDK6,CEBPG,CREB3L1,CUX1,DMBX1,DVL3,EDN1,EGR1,EHF,ELF2,ELF5,ELK4,EMX2,EPAS1,ERLIN1,ERLIN2,FGF2,FLOT2,FOSL2,FOXK1,FOXN2,FZD4,GLIS2,GLIS3,HBP1,HMG20A,HOXC5,INSIG1,ITCH,KAT6A,KDM1B,KDM5A,KDM5B,KLF12,KLF15,LBX1,LCORL,LMX1A,LPIN2,MECP2,MED1,MED22,MEIS2,MKX,MXD1,MXI1,MYBL1,NEO1,NFATC3,NFIX,NFYA,NKX2-2,NOS1,ONECUT2,PADI2…
GO:BP	regulation of RNA biosynthetic process	GO:2001141	1.12254e-13	ADCY1,ARID5B,ASH1L,ATXN1L,AUTS2,BACH2,BATF3,BMP6,BMPR1A,BRWD1,BTRC,CBFA2T2,CBX7,CD74,CDK6,CDYL2,CEBPG,CREB3L1,CUX1,DMBX1,DVL3,EDN1,EGR1,EHF,ELF2,ELF5,ELK4,EMX2,EPAS1,ERLIN1,ERLIN2,FGF2,FLOT2,FOSL2,FOXK1,FOXN2,FZD4,GLIS2,GLIS3,HBP1,HMG20A,HOXC5,INSIG1,ITCH,KAT6A,KDM1B,KDM5A,KDM5B,KLF12,KLF15,LBX1,LCORL,LMX1A,LPIN2,MECP2,MED1,MED22,MEIS2,MKX,MXD1,MXI1,MYBL1,NEO1,NFATC3,NFIX,NFYA,NKX2-2,NOS1,ONECUT2…
GO:BP	regulation of nucleic acid-templated transcription	GO:1903506	1.12254e-13	ADCY1,ARID5B,ASH1L,ATXN1L,AUTS2,BACH2,BATF3,BMP6,BMPR1A,BRWD1,BTRC,CBFA2T2,CBX7,CD74,CDK6,CDYL2,CEBPG,CREB3L1,CUX1,DMBX1,DVL3,EDN1,EGR1,EHF,ELF2,ELF5,ELK4,EMX2,EPAS1,ERLIN1,ERLIN2,FGF2,FLOT2,FOSL2,FOXK1,FOXN2,FZD4,GLIS2,GLIS3,HBP1,HMG20A,HOXC5,INSIG1,ITCH,KAT6A,KDM1B,KDM5A,KDM5B,KLF12,KLF15,LBX1,LCORL,LMX1A,LPIN2,MECP2,MED1,MED22,MEIS2,MKX,MXD1,MXI1,MYBL1,NEO1,NFATC3,NFIX,NFYA,NKX2-2,NOS1,ONECUT2…
GO:BP	regulation of biological quality	GO:0065008	1.19164e-13	ABL2,ADAM10,ADAMTS18,ADCY1,ADRB1,AGTR2,ALDH5A1,ANGPT1,ANO3,ARPC5,ATP2B2,ATP9A,AXIN2,BMP6,BOLL,BRWD1,BTBD9,BTRC,C2CD2L,CADPS,CAPZA1,CASR,CD74,CDK6,CEBPG,CFTR,CHRM1,CMTM6,COL4A3BP,DDAH1,DNA2,DRD1,DVL3,EDN1,EGR1,EPAS1,EPHB1,ERP44,FABP3,FGF2,FLOT2,FOXK1,FZD4,GABRB2,GABRG2,GLRA2,GLS,GRIA4,GRIK3,GRIN2B,GSK3B,HTR7,INSIG1,ITGB3,IYD,KCNE4,KCNK10,KCNK13,KDM5B,KL,KLF15,KRAS,LIN7C,LRAT,LRRK2,LRRTM2,MAP3K4,ME…
GO:BP	cell differentiation	GO:0030154	1.40039e-13	ABL2,ADCY1,AMOT,AXIN2,BMP6,BMP8A,BOLL,CBFA2T2,CD74,CDK6,CEBPG,CEP57,CFTR,DCX,DDX6,DRD1,EDN1,EGR1,EHF,ELF5,ELK4,EMX2,EPAS1,EPHB1,FGF18,FGF2,FLOT2,FNDC5,FOSL2,FOXN2,FZD4,GABRB2,GSK3B,HMG20A,INSIG1,ITGB3,KAT6A,KIAA0430,KIAA2022,KLF15,KRAS,LBX1,LMX1A,LRRK2,MAP1B,MAP3K4,MAPT,MED1,MEIS2,MPP5,MREG,NANOS1,NEO1,NFATC3,NKX2-2,NOLC1,NOS1,NOV,NTN1,NTRK2,OCIAD1,ONECUT2,PAFAH1B1,PAK2,PALM,PAQR3,PEX13,PLXNC1,PP…
GO:BP	biosynthetic process	GO:0009058	2.10318e-13	ADCY1,ALOX5,ANGPT1,ARID5B,ASH1L,ATXN1L,AUTS2,BACH2,BATF3,BHMT,BMP6,BMPR1A,BOLL,BRWD1,BTRC,CBFA2T2,CBX7,CD74,CDC6,CDK6,CDYL2,CEBPG,CFTR,CHST3,CIAPIN1,CREB3L1,CUX1,DDAH1,DMBX1,DNA2,DPAGT1,DVL3,EDN1,EGR1,EHF,EIF3J,EIF4E3,ELF2,ELF5,ELK4,ELL2,EMX2,EPAS1,ERLIN1,ERLIN2,FABP3,FGF2,FLOT2,FOSL2,FOXK1,FOXN2,FPGS,FUT8,FUT9,FZD4,GALNT2,GINS4,GLIS2,GLIS3,GLS,GOT2,GPT2,HBP1,HMG20A,HOXC5,INSIG1,ITCH,KAT6A,KDM1B,…
GO:BP	positive regulation of macromolecule metabolic process	GO:0010604	2.10621e-13	AKTIP,ANGPT1,ANKLE2,ARID5B,ASH1L,AUTS2,AXIN2,BMP6,BMP8A,BOLL,BTRC,CASP8AP2,CASR,CD74,CDK6,CEBPG,CREB3L1,DNA2,DNAJB2,DRD1,DSTYK,DVL3,DYRK1A,EDN1,EGR1,EHF,ELF2,ELF5,ELK4,EPAS1,ERLIN1,ERLIN2,FAM98A,FGF13,FGF18,FGF2,FLT1,FOSL2,FOXK1,FZD4,GLIS2,GSK3B,HOXC5,INSIG1,ITCH,ITGB3,KAT6A,KDM1B,KDM5A,KDM5B,KL,KLF15,KRAS,LMX1A,LPIN2,LRRK2,MAP2K4,MAP3K14,MAP3K4,MED1,MEIS2,MYBL1,NANOS1,NFATC3,NFIX,NKX2-2,NOS1,NTR…
GO:BP	phosphorylation	GO:0016310	2.46677e-13	ABL2,ADAM10,ADCK1,AKT3,AKTIP,ANGPT1,ANKLE2,ASH1L,AXIN2,BMP6,BMP8A,BMPR1A,CAMK2G,CCNJL,CD74,CDK14,CDK6,COL4A3BP,COX7C,DGKE,DRD1,DSTYK,DVL3,DYRK1A,EDN1,EPHB1,FASTKD2,FGF13,FGF18,FGF2,FLT1,FOXK1,FZD4,GNE,GPIHBP1,GRIN2B,GSK3B,ITCH,ITGB3,ITPK1,KL,KRAS,LRRK2,MAP2K4,MAP3K14,MAP3K4,MAPK10,MED1,NOS1,NTRK2,PAFAH1B1,PAK2,PAQR3,PFKFB3,PGK1,PIK3IP1,PKIA,PPIL4,PPP1R14C,PRDM15,PRKAB1,PRKAR1A,PRPF4B,RELL1,RET,RF…
GO:BP	transcription, DNA-templated	GO:0006351	2.93241e-13	ADCY1,ARID5B,ASH1L,ATXN1L,AUTS2,BACH2,BATF3,BMP6,BMPR1A,BRWD1,BTRC,CBFA2T2,CBX7,CD74,CDK6,CEBPG,CREB3L1,CUX1,DMBX1,DVL3,EDN1,EGR1,EHF,ELF2,ELF5,ELK4,ELL2,EMX2,EPAS1,ERLIN1,ERLIN2,FGF2,FLOT2,FOSL2,FOXK1,FOXN2,FZD4,GLIS2,GLIS3,HBP1,HMG20A,HOXC5,INSIG1,ITCH,KAT6A,KDM1B,KDM5A,KDM5B,KLF12,KLF15,LBX1,LCORL,LMX1A,LPIN2,MECP2,MED1,MED22,MEIS2,MKX,MXD1,MXI1,MYBL1,NEO1,NFATC3,NFIX,NFYA,NKX2-2,NOS1,ONECUT2,…
GO:BP	cellular macromolecule biosynthetic process	GO:0034645	3.05754e-13	ADCY1,ARID5B,ASH1L,ATXN1L,AUTS2,BACH2,BATF3,BMP6,BMPR1A,BOLL,BRWD1,BTRC,CBFA2T2,CBX7,CD74,CDC6,CDK6,CEBPG,CHST3,CREB3L1,CUX1,DMBX1,DNA2,DPAGT1,DVL3,EDN1,EGR1,EHF,EIF3J,EIF4E3,ELF2,ELF5,ELK4,ELL2,EMX2,EPAS1,ERLIN1,ERLIN2,FGF2,FLOT2,FOSL2,FOXK1,FOXN2,FUT8,FUT9,FZD4,GALNT2,GINS4,GLIS2,GLIS3,HBP1,HMG20A,HOXC5,INSIG1,ITCH,KAT6A,KDM1B,KDM5A,KDM5B,KLF12,KLF15,LBX1,LCORL,LMX1A,LPIN2,MAP3K4,MECP2,MED1,MED…
GO:BP	nucleic acid-templated transcription	GO:0097659	3.71411e-13	ADCY1,ARID5B,ASH1L,ATXN1L,AUTS2,BACH2,BATF3,BMP6,BMPR1A,BRWD1,BTRC,CBFA2T2,CBX7,CD74,CDK6,CDYL2,CEBPG,CREB3L1,CUX1,DMBX1,DVL3,EDN1,EGR1,EHF,ELF2,ELF5,ELK4,ELL2,EMX2,EPAS1,ERLIN1,ERLIN2,FGF2,FLOT2,FOSL2,FOXK1,FOXN2,FZD4,GLIS2,GLIS3,HBP1,HMG20A,HOXC5,INSIG1,ITCH,KAT6A,KDM1B,KDM5A,KDM5B,KLF12,KLF15,LBX1,LCORL,LMX1A,LPIN2,MECP2,MED1,MED22,MEIS2,MKX,MXD1,MXI1,MYBL1,NEO1,NFATC3,NFIX,NFYA,NKX2-2,NOS1,ON…
GO:BP	RNA biosynthetic process	GO:0032774	4.45467e-13	ADCY1,ARID5B,ASH1L,ATXN1L,AUTS2,BACH2,BATF3,BMP6,BMPR1A,BRWD1,BTRC,CBFA2T2,CBX7,CD74,CDK6,CDYL2,CEBPG,CREB3L1,CUX1,DMBX1,DVL3,EDN1,EGR1,EHF,ELF2,ELF5,ELK4,ELL2,EMX2,EPAS1,ERLIN1,ERLIN2,FGF2,FLOT2,FOSL2,FOXK1,FOXN2,FZD4,GLIS2,GLIS3,HBP1,HMG20A,HOXC5,INSIG1,ITCH,KAT6A,KDM1B,KDM5A,KDM5B,KLF12,KLF15,LBX1,LCORL,LMX1A,LPIN2,MECP2,MED1,MED22,MEIS2,MKX,MXD1,MXI1,MYBL1,NEO1,NFATC3,NFIX,NFYA,NKX2-2,NOS1,ON…
GO:BP	establishment of localization	GO:0051234	6.25749e-13	ABCC4,ADAM10,ADCY1,AKTIP,ANGPT1,ANKFY1,ANKRD50,ANO3,APPBP2,ARCN1,ARFIP2,ARL8A,ATP2B2,ATP9A,BMP6,BTBD9,C2CD2L,CACNA1E,CADPS,CAMK2G,CASR,CD74,CENPA,CFTR,CHCHD4,CHRM1,CLCN4,CLCN5,CLCN6,CMTM6,CNNM1,COL4A3BP,COPB2,COX7C,CTTNBP2NL,CUX1,DAB2,DDHD2,DNAJC6,DRD1,DYNC1I1,EDN1,ESYT2,FABP3,FGF14,FLOT2,FZD4,GABRB2,GABRG2,GLRA2,GLTP,GOT2,GRIA4,GRIK3,GRIN2B,GSK3B,INSIG1,IPO4,ITGB3,KCNE4,KCNK10,KCNK13,KCNN3,KCNQ3…
GO:BP	cellular developmental process	GO:0048869	6.50273e-13	ABL2,ADCY1,AMOT,AXIN2,BMP6,BMP8A,BOLL,BRWD1,CBFA2T2,CD74,CDK6,CEBPG,CEP57,CFTR,COL4A3BP,DCX,DDX6,DRD1,EDN1,EGR1,EHF,ELF5,ELK4,EMX2,EPAS1,EPHB1,FGF18,FGF2,FLOT2,FNDC5,FOSL2,FOXN2,FZD4,GABRB2,GSK3B,HMG20A,INSIG1,ITGB3,KAT6A,KIAA0430,KIAA2022,KLF15,KRAS,LBX1,LMX1A,LRRK2,MAP1B,MAP3K4,MAPT,MED1,MEIS2,MPP5,MREG,NANOS1,NEO1,NFATC3,NKX2-2,NOLC1,NOS1,NOV,NTN1,NTRK2,OCIAD1,ONECUT2,PAFAH1B1,PAK2,PALM,PAQR3,…
GO:BP	nervous system development	GO:0007399	6.85868e-13	ABL2,ADCY1,ALDH5A1,ANKLE2,ARCN1,ATXN1L,BMP6,CBFA2T2,CDK6,DCX,DDX6,DMBX1,DRD1,EMX2,EPHB1,FGF14,FGF2,FZD4,GABRB2,GABRG2,GLIS2,GSK3B,HAPLN1,HMG20A,KIAA2022,KLF15,KRAS,LBX1,LMX1A,LRRK2,LRRTM2,MAP1B,MAPT,MED1,MPP5,NANOS1,NEO1,NKX2-2,NMUR2,NOS1,NRSN1,NTN1,NTRK2,ONECUT2,PAFAH1B1,PAK2,PALM,PAQR3,PCLO,PEX13,PGAP1,PLXNC1,PPP3R1,PRTG,PTCHD1,PTPRD,PTPRF,RB1,RET,RUNX3,SDC2,SDK2,SEMA3C,SEMA3D,SEMA4D,SEMA6A,SMA…
GO:BP	organic substance biosynthetic process	GO:1901576	9.69192e-13	ADCY1,ALOX5,ANGPT1,ARID5B,ASH1L,ATXN1L,AUTS2,BACH2,BATF3,BHMT,BMP6,BMPR1A,BOLL,BRWD1,BTRC,CBFA2T2,CBX7,CD74,CDC6,CDK6,CDYL2,CEBPG,CFTR,CHST3,CREB3L1,CUX1,DMBX1,DNA2,DPAGT1,DVL3,EDN1,EGR1,EHF,EIF3J,EIF4E3,ELF2,ELF5,ELK4,ELL2,EMX2,EPAS1,ERLIN1,ERLIN2,FABP3,FGF2,FLOT2,FOSL2,FOXK1,FOXN2,FPGS,FUT8,FUT9,FZD4,GALNT2,GINS4,GLIS2,GLIS3,GLS,GOT2,HBP1,HMG20A,HOXC5,INSIG1,ITCH,KAT6A,KDM1B,KDM5A,KDM5B,KLF12,K…
GO:BP	gene expression	GO:0010467	1.19542e-12	ADAM10,ADCY1,ARID5B,ASH1L,ATXN1L,AUTS2,AXIN2,BACH2,BATF3,BMP6,BMPR1A,BOLL,BRWD1,BTRC,CASR,CBFA2T2,CBX7,CD74,CDK6,CEBPG,CHCHD4,CREB3L1,CUX1,DHX40,DMBX1,DRD1,DVL3,DYRK1A,EDN1,EGR1,EHF,EIF3J,EIF4E3,ELF2,ELF5,ELK4,ELL2,EMX2,EPAS1,ERLIN1,ERLIN2,FAM98A,FGF2,FLOT2,FOSL2,FOXK1,FOXN2,FUT8,FZD4,GLIS2,GLIS3,HBP1,HMG20A,HOXC5,INSIG1,ITCH,ITGB3,KAT6A,KDM1B,KDM5A,KDM5B,KIAA0430,KIAA1456,KLF12,KLF15,KRAS,LBX1,L…
GO:BP	positive regulation of gene expression	GO:0010628	1.5206e-12	ASH1L,AUTS2,AXIN2,BMP6,BOLL,BTRC,CASR,CD74,CDK6,CEBPG,CREB3L1,DRD1,DVL3,DYRK1A,EDN1,EGR1,EHF,ELF2,ELF5,ELK4,EPAS1,ERLIN1,ERLIN2,FAM98A,FGF2,FOSL2,FOXK1,FZD4,GLIS2,HOXC5,INSIG1,ITGB3,KAT6A,KDM1B,KDM5A,KDM5B,KLF15,KRAS,LMX1A,LPIN2,MED1,MEIS2,MYBL1,NFATC3,NFIX,NKX2-2,NOS1,NTRK2,ONECUT2,PADI2,PARP1,PCGF5,PLAGL2,PRDM15,PRKAB1,RET,RFXAP,RPS6KB1,RREB1,RUNX3,SLC26A9,SMAD3,SMAD5,SUPT6H,TEAD1,TEAD3,TGFB3,T…
GO:BP	transport	GO:0006810	1.79671e-12	ABCC4,ADAM10,ADCY1,AKTIP,ANGPT1,ANKFY1,ANKRD50,ANO3,APPBP2,ARCN1,ARFIP2,ARL8A,ATP2B2,ATP9A,BMP6,BTBD9,C2CD2L,CACNA1E,CADPS,CAMK2G,CASR,CD74,CFTR,CHCHD4,CHRM1,CLCN4,CLCN5,CLCN6,CMTM6,CNNM1,COL4A3BP,COPB2,COX7C,CTTNBP2NL,CUX1,DAB2,DDHD2,DNAJC6,DRD1,DYNC1I1,EDN1,ESYT2,FABP3,FGF14,FLOT2,FZD4,GABRB2,GABRG2,GLRA2,GLTP,GOT2,GRIA4,GRIK3,GRIN2B,GSK3B,INSIG1,IPO4,ITGB3,KCNE4,KCNK10,KCNK13,KCNN3,KCNQ3,KCNQ4…
GO:BP	cellular biosynthetic process	GO:0044249	2.77711e-12	ADCY1,ALOX5,ANGPT1,ARID5B,ASH1L,ATXN1L,AUTS2,BACH2,BATF3,BHMT,BMP6,BMPR1A,BOLL,BRWD1,BTRC,CBFA2T2,CBX7,CD74,CDC6,CDK6,CDYL2,CEBPG,CHST3,CIAPIN1,CREB3L1,CUX1,DDAH1,DMBX1,DNA2,DPAGT1,DVL3,EDN1,EGR1,EHF,EIF3J,EIF4E3,ELF2,ELF5,ELK4,ELL2,EMX2,EPAS1,ERLIN1,ERLIN2,FABP3,FGF2,FLOT2,FOSL2,FOXK1,FOXN2,FPGS,FUT8,FUT9,FZD4,GALNT2,GINS4,GLIS2,GLIS3,GLS,GOT2,HBP1,HMG20A,HOXC5,INSIG1,ITCH,KAT6A,KDM1B,KDM5A,KDM5…
GO:BP	positive regulation of cellular metabolic process	GO:0031325	3.79161e-12	AKTIP,ANGPT1,ANKLE2,ARID5B,ASH1L,AUTS2,AXIN2,BMP6,BMP8A,BOLL,BTRC,CASP8AP2,CD74,CEBPG,CREB3L1,DDAH1,DNA2,DNAJB2,DSTYK,DVL3,DYRK1A,EDN1,EGR1,EHF,ELF2,ELF5,ELK4,EPAS1,ERLIN1,ERLIN2,FGF13,FGF18,FGF2,FLT1,FOSL2,FOXK1,FZD4,GLIS2,GSK3B,HOXC5,INSIG1,KAT6A,KDM1B,KDM5A,KL,KLF15,KRAS,LMX1A,LPIN2,LRRK2,MAP2K4,MAP3K14,MAP3K4,MED1,MEIS2,MFN2,MID1IP1,MYBL1,NANOS1,NFATC3,NFIX,NKX2-2,NOS1,NTRK2,ONECUT2,PADI2,PAK…
GO:BP	protein phosphorylation	GO:0006468	5.74267e-12	ABL2,ADAM10,ADCK1,AKT3,AKTIP,ANGPT1,ASH1L,AXIN2,BMP6,BMP8A,BMPR1A,CAMK2G,CCNJL,CD74,CDK14,CDK6,DRD1,DSTYK,DVL3,DYRK1A,EDN1,EPHB1,FASTKD2,FGF13,FGF18,FGF2,FLT1,FZD4,GPIHBP1,GRIN2B,GSK3B,ITCH,ITGB3,KL,KRAS,LRRK2,MAP2K4,MAP3K14,MAP3K4,MAPK10,MED1,NOS1,NTRK2,PAFAH1B1,PAK2,PAQR3,PKIA,PPIL4,PRDM15,PRKAB1,PRKAR1A,PRPF4B,RELL1,RET,RIOK3,RPS6KA3,RPS6KA6,RPS6KB1,SEMA4D,SH3RF3,SMAD5,SOCS3,SOCS4,ST3GAL1,STK1…
GO:BP	cell development	GO:0048468	1.01139e-11	ABL2,ADCY1,AXIN2,BMP6,BMP8A,BOLL,CBFA2T2,CDK6,CEP57,CFTR,DCX,DDX6,DRD1,EDN1,EPAS1,EPHB1,FGF18,FGF2,FOSL2,FZD4,GABRB2,GSK3B,HMG20A,ITGB3,KIAA0430,KIAA2022,KRAS,LBX1,LMX1A,LRRK2,MAP1B,MAPT,MED1,MPP5,NANOS1,NEO1,NKX2-2,NOLC1,NOS1,NTN1,NTRK2,ONECUT2,PAFAH1B1,PAK2,PALM,PAQR3,PLXNC1,PPP3R1,PRKAR1A,PRTG,PTPRF,RB1,RCAN1,RET,RPS6KB1,SDC2,SEMA3C,SEMA3D,SEMA4D,SEMA6A,SMAD3,SMAD5,SPAG16,STMN4,STXBP1,TGFB3,TM…
GO:BP	signal transduction	GO:0007165	3.61515e-11	ADAM10,ADCY1,ADRB1,AGTR2,AKT3,AMOT,ANGPT1,ARHGAP5,ARHGEF7,ASH1L,AXIN2,BMP6,BMP8A,BMPR1A,BTRC,CASP8AP2,CASR,CBFA2T2,CD74,CDK6,CEP57,CHRM1,CNKSR2,COL4A3BP,CREB3L1,DAB2,DCX,DGKE,DIRAS2,DRD1,DSTYK,DVL3,DYRK1A,EDN1,EGR1,EPHB1,ERLIN1,ERLIN2,FAM83A,FGD4,FGF13,FGF14,FGF18,FGF2,FLT1,FUT8,FZD4,GABRB2,GABRG2,GLRA2,GNA12,GNG12,GPIHBP1,GPR83,GPR85,GRIA4,GRIK3,GRIN2B,GRM8,GSK3B,HTR7,IL17A,INSIG1,ITCH,ITGB3,KL,…
GO:BP	heterocycle biosynthetic process	GO:0018130	5.34825e-11	ADCY1,ARID5B,ASH1L,ATXN1L,AUTS2,BACH2,BATF3,BMP6,BMPR1A,BRWD1,BTRC,CBFA2T2,CBX7,CD74,CDK6,CDYL2,CEBPG,CREB3L1,CUX1,DMBX1,DVL3,EDN1,EGR1,EHF,ELF2,ELF5,ELK4,ELL2,EMX2,EPAS1,ERLIN1,ERLIN2,FGF2,FLOT2,FOSL2,FOXK1,FOXN2,FPGS,FZD4,GLIS2,GLIS3,HBP1,HMG20A,HOXC5,INSIG1,ITCH,KAT6A,KDM1B,KDM5A,KDM5B,KLF12,KLF15,LBX1,LCORL,LMX1A,LPIN2,MAP3K4,MECP2,MED1,MED22,MEIS2,MKX,MXD1,MXI1,MYBL1,NEO1,NFATC3,NFIX,NFYA,NK…
GO:BP	aromatic compound biosynthetic process	GO:0019438	6.6327e-11	ADCY1,ARID5B,ASH1L,ATXN1L,AUTS2,BACH2,BATF3,BMP6,BMPR1A,BRWD1,BTRC,CBFA2T2,CBX7,CD74,CDK6,CDYL2,CEBPG,CREB3L1,CUX1,DMBX1,DVL3,EDN1,EGR1,EHF,ELF2,ELF5,ELK4,ELL2,EMX2,EPAS1,ERLIN1,ERLIN2,FGF2,FLOT2,FOSL2,FOXK1,FOXN2,FPGS,FZD4,GLIS2,GLIS3,HBP1,HMG20A,HOXC5,INSIG1,ITCH,KAT6A,KDM1B,KDM5A,KDM5B,KLF12,KLF15,LBX1,LCORL,LMX1A,LPIN2,MAP3K4,MECP2,MED1,MED22,MEIS2,MKX,MXD1,MXI1,MYBL1,NEO1,NFATC3,NFIX,NFYA,NK…
GO:BP	nucleobase-containing compound biosynthetic process	GO:0034654	7.79146e-11	ADCY1,ARID5B,ASH1L,ATXN1L,AUTS2,BACH2,BATF3,BMP6,BMPR1A,BRWD1,BTRC,CBFA2T2,CBX7,CD74,CDK6,CDYL2,CEBPG,CREB3L1,CUX1,DMBX1,DVL3,EDN1,EGR1,EHF,ELF2,ELF5,ELK4,ELL2,EMX2,EPAS1,ERLIN1,ERLIN2,FGF2,FLOT2,FOSL2,FOXK1,FOXN2,FZD4,GLIS2,GLIS3,HBP1,HMG20A,HOXC5,INSIG1,ITCH,KAT6A,KDM1B,KDM5A,KDM5B,KLF12,KLF15,LBX1,LCORL,LMX1A,LPIN2,MAP3K4,MECP2,MED1,MED22,MEIS2,MKX,MXD1,MXI1,MYBL1,NEO1,NFATC3,NFIX,NFYA,NKX2-2,…
GO:BP	positive regulation of nitrogen compound metabolic process	GO:0051173	8.45902e-11	AKTIP,ANGPT1,ANKLE2,ARID5B,ASH1L,AUTS2,AXIN2,BMP6,BMP8A,BOLL,BTRC,CASP8AP2,CD74,CEBPG,CREB3L1,DDAH1,DNAJB2,DSTYK,DVL3,DYRK1A,EDN1,EGR1,EHF,ELF2,ELF5,ELK4,EPAS1,ERLIN1,ERLIN2,FGF13,FGF18,FGF2,FLT1,FOSL2,FOXK1,FZD4,GLIS2,GSK3B,HOXC5,INSIG1,ITCH,KAT6A,KDM1B,KDM5A,KL,KLF15,KRAS,LMX1A,LPIN2,LRRK2,MAP2K4,MAP3K14,MAP3K4,MED1,MEIS2,MYBL1,NANOS1,NFATC3,NFIX,NKX2-2,NOS1,NTRK2,ONECUT2,PADI2,PAK2,PARP1,PCGF5…
GO:BP	cellular nitrogen compound biosynthetic process	GO:0044271	2.10507e-10	ADCY1,ARID5B,ASH1L,ATXN1L,AUTS2,BACH2,BATF3,BMP6,BMPR1A,BOLL,BRWD1,BTRC,CBFA2T2,CBX7,CD74,CDK6,CDYL2,CEBPG,CREB3L1,CUX1,DDAH1,DMBX1,DVL3,EDN1,EGR1,EHF,EIF3J,EIF4E3,ELF2,ELF5,ELK4,ELL2,EMX2,EPAS1,ERLIN1,ERLIN2,FGF2,FLOT2,FOSL2,FOXK1,FOXN2,FPGS,FZD4,GLIS2,GLIS3,HBP1,HMG20A,HOXC5,INSIG1,ITCH,KAT6A,KDM1B,KDM5A,KDM5B,KLF12,KLF15,LBX1,LCORL,LMX1A,LPIN2,MAP3K4,MECP2,MED1,MED22,MEIS2,MKX,MRPS35,MXD1,MXI1…
GO:BP	organic cyclic compound biosynthetic process	GO:1901362	2.18983e-10	ADCY1,ARID5B,ASH1L,ATXN1L,AUTS2,BACH2,BATF3,BMP6,BMPR1A,BRWD1,BTRC,CBFA2T2,CBX7,CD74,CDK6,CDYL2,CEBPG,CFTR,CREB3L1,CUX1,DMBX1,DVL3,EDN1,EGR1,EHF,ELF2,ELF5,ELK4,ELL2,EMX2,EPAS1,ERLIN1,ERLIN2,FGF2,FLOT2,FOSL2,FOXK1,FOXN2,FPGS,FZD4,GLIS2,GLIS3,HBP1,HMG20A,HOXC5,INSIG1,ITCH,KAT6A,KDM1B,KDM5A,KDM5B,KLF12,KLF15,LBX1,LCORL,LMX1A,LPIN2,MAP3K4,MECP2,MED1,MED22,MEIS2,MKX,MXD1,MXI1,MYBL1,NEO1,NFATC3,NFIX,NF…
GO:BP	neurogenesis	GO:0022008	2.99506e-10	ABL2,ADCY1,BMP6,CBFA2T2,CDK6,DCX,DDX6,DRD1,EMX2,EPHB1,FGF2,FZD4,GABRB2,GSK3B,HMG20A,KIAA2022,KLF15,KRAS,LBX1,LMX1A,LRRK2,MAP1B,MAPT,MED1,MPP5,NANOS1,NEO1,NKX2-2,NOS1,NTN1,NTRK2,ONECUT2,PAFAH1B1,PAK2,PALM,PAQR3,PEX13,PLXNC1,PPP3R1,PRTG,PTPRF,RB1,RET,RUNX3,SDC2,SDK2,SEMA3C,SEMA3D,SEMA4D,SEMA6A,SMARCC2,STMN4,STXBP1,TMEFF2,TMEM106B,TMEM98,TRIO,TSHR,TWF1,UHMK1,UNC5C,VWC2L,WASL,WNT16,YTHDF2,ZNF609
GO:BP	cellular aromatic compound metabolic process	GO:0006725	5.39867e-10	ADCY1,ANGEL1,ARID5B,ASH1L,ATXN1L,AUTS2,AXIN2,BACH2,BATF3,BMP6,BMPR1A,BOLL,BRWD1,BTBD9,BTRC,CBFA2T2,CBX7,CD74,CDC6,CDK6,CDYL2,CEBPG,CNTD1,CREB3L1,CUX1,DHX40,DIS3,DMBX1,DNA2,DRD1,DVL3,DYRK1A,EDN1,EGR1,EHF,ELF2,ELF5,ELK4,ELL2,EMX2,EPAS1,ERLIN1,ERLIN2,FGF2,FLOT2,FOSL2,FOXK1,FOXN2,FPGS,FUT8,FZD4,GDA,GLIS2,GLIS3,GNE,HBP1,HMG20A,HOXC5,INSIG1,ITCH,IYD,KAT6A,KDM1B,KDM5A,KDM5B,KIAA0430,KIAA1456,KLF12,KLF15…
GO:BP	regulation of developmental process	GO:0050793	6.88031e-10	ABL2,ADAM10,ADRB1,AMOT,ATXN1L,AXIN2,BMP6,BRWD1,CBFA2T2,CD74,CDK6,CREB3L1,DDHD2,DDX6,DVL3,EDN1,ELF5,EPHB1,FGF18,FGF2,FLOT2,FLT1,FNDC5,FZD4,GSK3B,HMG20A,INSIG1,ITCH,ITGB3,KDM5B,KIAA2022,KL,KRAS,LBX1,LMX1A,LRRK2,LRRTM2,MED1,MEIS2,NFATC3,NKX2-2,NOS1,NOV,NTN1,NTRK2,OCIAD1,PAFAH1B1,PALM,PAQR3,PLXNC1,PRTG,PTPRD,PTPRF,RET,RHOBTB2,SDC2,SEMA3C,SEMA3D,SEMA4D,SEMA6A,SMAD3,SMAD5,SOCS3,SOS1,SUPT6H,TGFB3,TLL2,T…
GO:BP	regulation of cell differentiation	GO:0045595	8.56909e-10	ABL2,AXIN2,BMP6,CBFA2T2,CD74,CDK6,DDX6,EDN1,ELF5,EPHB1,FGF18,FGF2,FLOT2,FNDC5,FZD4,GSK3B,HMG20A,INSIG1,ITGB3,KIAA2022,KRAS,LBX1,LMX1A,LRRK2,MED1,MEIS2,NFATC3,NKX2-2,NOS1,NOV,NTN1,NTRK2,OCIAD1,PAFAH1B1,PALM,PAQR3,PLXNC1,PRTG,PTPRF,RET,SDC2,SEMA3C,SEMA3D,SEMA4D,SEMA6A,SMAD3,SMAD5,SOCS3,SOS1,SUPT6H,TGFB3,TMEM98,TRIB1,TRIO,TWF1,UBASH3B,VEZF1,VWC2L,WWTR1,XDH,YTHDF2,ZMIZ1,ZNF609
GO:BP	regulation of response to stimulus	GO:0048583	9.32824e-10	ADAM10,ADAMTS18,AMOT,ANGPT1,ARHGEF7,ASH1L,AXIN2,BMP6,BMP8A,BTRC,C2CD2L,CBFA2T2,CD74,CDK6,CEBPG,CFTR,CNKSR2,CREB3L1,DAB2,DDAH1,DSTYK,DVL3,DYRK1A,EDN1,EGR1,EPHB1,FGD4,FGF18,FGF2,FLT1,FUT8,FZD4,GPIHBP1,GRIN2B,GSK3B,INSIG1,ITCH,KL,KRAS,LEPROT,LRRK2,MAP2K4,MAP3K14,MAP3K4,MCC,MED1,MFN2,MTUS1,NEO1,NOS1,NOV,NT5E,NTRK2,ONECUT2,PADI2,PAFAH1B1,PAK2,PALM,PAQR3,PARP1,PDE11A,PIK3IP1,PLAGL2,PRDM15,PTPRF,RAP1GAP…
GO:BP	regulation of cell communication	GO:0010646	1.19495e-09	ADAM10,ADCY1,AMOT,ANGPT1,ARHGEF7,ASH1L,AXIN2,BMP6,BMP8A,BTRC,C2CD2L,CBFA2T2,CD74,CFTR,CNKSR2,CREB3L1,DAB2,DGKE,DRD1,DSTYK,DVL3,DYRK1A,EDN1,EGR1,EPHB1,FGD4,FGF18,FGF2,FLT1,FZD4,GPIHBP1,GRIA4,GRIK3,GRIN2B,GSK3B,INSIG1,ITCH,KDM5B,KL,KRAS,LEPROT,LRRK2,LRRTM2,MAP2K4,MAP3K14,MAP3K4,MCC,MED1,MFN2,NEO1,NOS1,NOV,NTRK2,ONECUT2,PADI2,PAFAH1B1,PAK2,PALM,PAQR3,PDE11A,PIK3IP1,PLAGL2,PPP3R1,PRDM15,RAP1GAP2,RCAN…
GO:BP	cellular component organization	GO:0016043	1.5531e-09	ABCC4,ABI2,ABL2,ABLIM1,ACP2,ADAM10,ADCY1,AKTIP,ALDH5A1,AMOT,ANGPT1,ANKFY1,ANKLE2,ANO3,ARPC5,ASH1L,ATP9A,ATPAF1,ATXN1L,AUTS2,AXIN2,BMP6,BRWD1,BTBD9,CADPS,CAPZA1,CBFA2T2,CD74,CENPA,CEP57,CHCHD4,CIAPIN1,CISD2,CNTD1,COL4A3BP,CRYZ,DAB2,DCX,DDHD2,DDX6,DNA2,DNAJA3,DNAJC6,DRD1,DYRK1A,EDN1,EIF3J,ELK4,EPAS1,EPHB1,EXOSC2,FAM98A,FLOT2,FRMD5,FZD4,GABRB2,GABRG2,GLS,GLTP,GSK3B,H2AFJ,HDAC9,INSIG1,ITGB3,KAT6A,KDM…
GO:BP	RNA metabolic process	GO:0016070	1.79199e-09	ADCY1,ANGEL1,ARID5B,ASH1L,ATXN1L,AUTS2,AXIN2,BACH2,BATF3,BMP6,BMPR1A,BOLL,BRWD1,BTRC,CBFA2T2,CBX7,CD74,CDK6,CDYL2,CEBPG,CREB3L1,CUX1,DHX40,DIS3,DMBX1,DNA2,DVL3,DYRK1A,EDN1,EGR1,EHF,ELF2,ELF5,ELK4,ELL2,EMX2,EPAS1,ERLIN1,ERLIN2,FGF2,FLOT2,FOSL2,FOXK1,FOXN2,FZD4,GLIS2,GLIS3,HBP1,HMG20A,HOXC5,INSIG1,ITCH,KAT6A,KDM1B,KDM5A,KDM5B,KIAA1456,KLF12,KLF15,LBX1,LCORL,LMX1A,LPIN2,MBNL2,MECP2,MED1,MED22,MEIS2,…
GO:BP	regulation of signaling	GO:0023051	1.90638e-09	ADAM10,ADCY1,AMOT,ANGPT1,ARHGEF7,ASH1L,AXIN2,BMP6,BMP8A,BTRC,C2CD2L,CBFA2T2,CD74,CFTR,CNKSR2,CREB3L1,DAB2,DGKE,DRD1,DSTYK,DVL3,DYRK1A,EDN1,EGR1,EPHB1,FGD4,FGF18,FGF2,FLT1,FZD4,GPIHBP1,GRIA4,GRIK3,GRIN2B,GSK3B,INSIG1,ITCH,KDM5B,KL,KRAS,LEPROT,LRRK2,LRRTM2,MAP2K4,MAP3K14,MAP3K4,MCC,MED1,MFN2,NEO1,NOS1,NOV,NTRK2,ONECUT2,PADI2,PAFAH1B1,PAK2,PALM,PAQR3,PDE11A,PIK3IP1,PLAGL2,PPP3R1,PRDM15,RAP1GAP2,RCAN…
GO:BP	heterocycle metabolic process	GO:0046483	2.21845e-09	ADCY1,ANGEL1,ARID5B,ASH1L,ATXN1L,AUTS2,AXIN2,BACH2,BATF3,BMP6,BMPR1A,BOLL,BRWD1,BTBD9,BTRC,CBFA2T2,CBX7,CD74,CDC6,CDK6,CDYL2,CEBPG,CNTD1,CREB3L1,CUX1,DHX40,DIS3,DMBX1,DNA2,DVL3,DYRK1A,EDN1,EGR1,EHF,ELF2,ELF5,ELK4,ELL2,EMX2,EPAS1,ERLIN1,ERLIN2,FGF2,FLOT2,FOSL2,FOXK1,FOXN2,FPGS,FUT8,FZD4,GDA,GLIS2,GLIS3,GNE,HBP1,HMG20A,HOXC5,INSIG1,ITCH,KAT6A,KDM1B,KDM5A,KDM5B,KIAA0430,KIAA1456,KLF12,KLF15,LBX1,LCO…
GO:BP	positive regulation of cellular biosynthetic process	GO:0031328	2.22239e-09	ARID5B,ASH1L,AUTS2,BMP6,BOLL,BTRC,CD74,CEBPG,CREB3L1,DDAH1,DNA2,DVL3,EDN1,EGR1,EHF,ELF2,ELF5,ELK4,EPAS1,ERLIN1,ERLIN2,FGF2,FOSL2,FOXK1,FZD4,GLIS2,HOXC5,INSIG1,KAT6A,KDM1B,KDM5A,KLF15,LMX1A,LPIN2,MAP3K4,MED1,MEIS2,MID1IP1,MYBL1,NFATC3,NFIX,NKX2-2,NOS1,ONECUT2,PADI2,PARP1,PCGF5,PLAGL2,PRDM15,RAB3GAP2,RET,RFXAP,RPS6KB1,RREB1,RUNX3,SMAD3,SMAD5,SUPT6H,TEAD1,TEAD3,TGFB3,THRA,TNKS,UHMK1,VEZF1,VGLL2,WASL…
GO:BP	organic cyclic compound metabolic process	GO:1901360	2.33429e-09	ADCY1,ANGEL1,ARID5B,ASH1L,ATXN1L,AUTS2,AXIN2,BACH2,BATF3,BMP6,BMPR1A,BOLL,BRWD1,BTBD9,BTRC,CBFA2T2,CBX7,CD74,CDC6,CDK6,CDYL2,CEBPG,CFTR,CNTD1,CREB3L1,CUX1,DHX40,DIS3,DMBX1,DNA2,DRD1,DVL3,DYRK1A,EDN1,EGR1,EHF,ELF2,ELF5,ELK4,ELL2,EMX2,EPAS1,ERLIN1,ERLIN2,FGF2,FLOT2,FOSL2,FOXK1,FOXN2,FPGS,FUT8,FZD4,GDA,GLIS2,GLIS3,GNE,HBP1,HMG20A,HOXC5,INSIG1,ITCH,IYD,KAT6A,KDM1B,KDM5A,KDM5B,KIAA0430,KIAA1456,KLF12,…
GO:BP	nucleic acid metabolic process	GO:0090304	2.48881e-09	ADCY1,ANGEL1,ARID5B,ASH1L,ATXN1L,AUTS2,AXIN2,BACH2,BATF3,BMP6,BMPR1A,BOLL,BRWD1,BTRC,CBFA2T2,CBX7,CD74,CDC6,CDK6,CDYL2,CEBPG,CNTD1,CREB3L1,CUX1,DHX40,DIS3,DMBX1,DNA2,DVL3,DYRK1A,EDN1,EGR1,EHF,ELF2,ELF5,ELK4,ELL2,EMX2,EPAS1,ERLIN1,ERLIN2,FGF2,FLOT2,FOSL2,FOXK1,FOXN2,FZD4,GLIS2,GLIS3,HBP1,HMG20A,HOXC5,INSIG1,ITCH,KAT6A,KDM1B,KDM5A,KDM5B,KIAA0430,KIAA1456,KLF12,KLF15,LBX1,LCORL,LMX1A,LPIN2,MAP3K4,MB…
GO:BP	nucleobase-containing compound metabolic process	GO:0006139	2.90223e-09	ADCY1,ANGEL1,ARID5B,ASH1L,ATXN1L,AUTS2,AXIN2,BACH2,BATF3,BMP6,BMPR1A,BOLL,BRWD1,BTRC,CBFA2T2,CBX7,CD74,CDC6,CDK6,CDYL2,CEBPG,CNTD1,CREB3L1,CUX1,DHX40,DIS3,DMBX1,DNA2,DVL3,DYRK1A,EDN1,EGR1,EHF,ELF2,ELF5,ELK4,ELL2,EMX2,EPAS1,ERLIN1,ERLIN2,FGF2,FLOT2,FOSL2,FOXK1,FOXN2,FUT8,FZD4,GDA,GLIS2,GLIS3,GNE,HBP1,HMG20A,HOXC5,INSIG1,ITCH,KAT6A,KDM1B,KDM5A,KDM5B,KIAA0430,KIAA1456,KLF12,KLF15,LBX1,LCORL,LMX1A,LP…
GO:BP	animal organ development	GO:0048513	2.99665e-09	ADAM10,ADAMTS1,ADAMTS18,ANGPT1,ARCN1,ARID5B,ASH1L,ATXN1L,AXIN2,BMP6,CBX7,CD74,CDK6,CEBPG,CIAPIN1,COL4A3BP,DCX,DMBX1,DRD1,DVL3,EDN1,EGR1,EMX2,EPAS1,EPHB1,EPYC,FGF18,FGF2,FOSL2,FOXN2,FZD4,GABRB2,HOXC5,INSIG1,KAT6A,KCNQ4,KDM5B,KL,KLF15,KRAS,LBX1,LMX1A,LRRK2,MED1,MEIS2,MFN2,NANOS1,NKX2-2,NOLC1,NOV,NTN1,NTRK2,ONECUT2,PAFAH1B1,PEX13,PGAP1,PPP3R1,PRKAR1A,PTCHD1,RCAN1,RET,RUNX3,SATB1,SDK2,SEMA3C,SEMA3D,S…
GO:BP	positive regulation of biosynthetic process	GO:0009891	3.40967e-09	ARID5B,ASH1L,AUTS2,BMP6,BOLL,BTRC,CD74,CEBPG,CREB3L1,DDAH1,DNA2,DVL3,EDN1,EGR1,EHF,ELF2,ELF5,ELK4,EPAS1,ERLIN1,ERLIN2,FGF2,FOSL2,FOXK1,FZD4,GLIS2,HOXC5,INSIG1,KAT6A,KDM1B,KDM5A,KLF15,LMX1A,LPIN2,MAP3K4,MED1,MEIS2,MID1IP1,MYBL1,NFATC3,NFIX,NKX2-2,NOS1,ONECUT2,PADI2,PARP1,PCGF5,PLAGL2,PRDM15,RAB3GAP2,RET,RFXAP,RPS6KB1,RREB1,RUNX3,SMAD3,SMAD5,SUPT6H,TEAD1,TEAD3,TGFB3,THRA,TNKS,UHMK1,VEZF1,VGLL2,WASL…
GO:BP	regulation of protein modification process	GO:0031399	3.76541e-09	AKTIP,ANGPT1,ANKLE2,ASH1L,AUTS2,AXIN2,BMP6,BMP8A,CCNJL,CD74,DRD1,DSTYK,DVL3,DYRK1A,EDN1,EGR1,EPHB1,FGF13,FGF18,FGF2,FLT1,FZD4,GPIHBP1,GRIN2B,HMG20A,ITCH,ITGB3,KDM5A,KL,KLF15,KRAS,LRRK2,MAP2K4,MAP3K14,MAP3K4,NOS1,NTRK2,PAFAH1B1,PAK2,PAQR3,PKIA,PPIL4,PPP1R14C,PPP6R3,PRDM15,PRKAR1A,RAB3GAP2,RCAN1,RELL1,RET,SEMA4D,SETD7,SH3RF3,SOCS3,SOCS4,SUPT6H,SWAP70,TGFB3,TRIB1,UBASH3B,UVRAG,VEGFC,WNT16,WWTR1,XDH,…
GO:BP	positive regulation of RNA metabolic process	GO:0051254	4.5281e-09	ARID5B,ASH1L,AUTS2,BMP6,BTRC,CD74,CEBPG,CREB3L1,DVL3,DYRK1A,EDN1,EGR1,EHF,ELF2,ELF5,ELK4,EPAS1,ERLIN1,ERLIN2,FGF2,FOSL2,FOXK1,FZD4,GLIS2,HOXC5,INSIG1,KAT6A,KDM1B,KDM5A,KLF15,LMX1A,LPIN2,MED1,MEIS2,MYBL1,NANOS1,NFATC3,NFIX,NKX2-2,NOS1,ONECUT2,PADI2,PARP1,PCGF5,PLAGL2,PRDM15,RET,RFXAP,RREB1,RUNX3,SMAD3,SMAD5,SUPT6H,TEAD1,TEAD3,TGFB3,THRA,TNKS,TNRC6B,VEZF1,VGLL2,WASL,WWTR1,YES1,YTHDF2,ZMIZ1,ZNF148,Z…
GO:BP	cellular nitrogen compound metabolic process	GO:0034641	4.53842e-09	ADCY1,ANGEL1,ARID5B,ASH1L,ATXN1L,AUTS2,AXIN2,BACH2,BATF3,BMP6,BMPR1A,BOLL,BRWD1,BTBD9,BTRC,CBFA2T2,CBX7,CD74,CDC6,CDK6,CDYL2,CEBPG,CNTD1,COL4A3BP,CREB3L1,CUX1,DDAH1,DHX40,DIS3,DMBX1,DNA2,DRD1,DVL3,DYRK1A,EDN1,EGR1,EHF,EIF3J,EIF4E3,ELF2,ELF5,ELK4,ELL2,EMX2,EPAS1,ERLIN1,ERLIN2,FGF2,FLOT2,FOSL2,FOXK1,FOXN2,FPGS,FUT8,FZD4,GDA,GLIS2,GLIS3,GNE,HBP1,HMG20A,HOXC5,INSIG1,ITCH,KAT6A,KDM1B,KDM5A,KDM5B,KIAA0…
GO:BP	generation of neurons	GO:0048699	5.20905e-09	ABL2,ADCY1,BMP6,CBFA2T2,DCX,DDX6,DRD1,EMX2,EPHB1,FGF2,FZD4,GABRB2,GSK3B,HMG20A,KIAA2022,LBX1,LMX1A,LRRK2,MAP1B,MAPT,MED1,NANOS1,NEO1,NKX2-2,NOS1,NTN1,NTRK2,ONECUT2,PAFAH1B1,PAK2,PALM,PAQR3,PEX13,PLXNC1,PRTG,PTPRF,RB1,RET,RUNX3,SDC2,SDK2,SEMA3C,SEMA3D,SEMA4D,SEMA6A,SMARCC2,STMN4,STXBP1,TMEFF2,TMEM106B,TMEM98,TRIO,TSHR,TWF1,UHMK1,UNC5C,VWC2L,WASL,WNT16,YTHDF2,ZNF609
GO:BP	positive regulation of macromolecule biosynthetic process	GO:0010557	5.94792e-09	ARID5B,ASH1L,AUTS2,BMP6,BOLL,BTRC,CD74,CEBPG,CREB3L1,DNA2,DVL3,EDN1,EGR1,EHF,ELF2,ELF5,ELK4,EPAS1,ERLIN1,ERLIN2,FGF2,FOSL2,FOXK1,FZD4,GLIS2,HOXC5,INSIG1,KAT6A,KDM1B,KDM5A,KLF15,LMX1A,LPIN2,MAP3K4,MED1,MEIS2,MYBL1,NFATC3,NFIX,NKX2-2,NOS1,ONECUT2,PADI2,PARP1,PCGF5,PLAGL2,PRDM15,RAB3GAP2,RET,RFXAP,RPS6KB1,RREB1,RUNX3,SMAD3,SMAD5,SUPT6H,TEAD1,TEAD3,TGFB3,THRA,TNKS,UHMK1,VEZF1,VGLL2,WASL,WWTR1,YES1,YT…
GO:BP	regulation of phosphate metabolic process	GO:0019220	8.34745e-09	AKTIP,ANGPT1,ANKLE2,ASH1L,AXIN2,BMP6,BMP8A,CCNJL,CD74,DRD1,DSTYK,DVL3,EDN1,EPHB1,FABP3,FGF13,FGF18,FGF2,FLT1,FZD4,GPIHBP1,GRIN2B,ITCH,ITGB3,KIAA0430,KL,KRAS,LRRK2,MAP2K4,MAP3K14,MAP3K4,NOS1,NTRK2,PAFAH1B1,PAK2,PAQR3,PARP1,PGK1,PIK3IP1,PKIA,PPIL4,PPP1R14C,PPP6R3,PRDM15,PRKAR1A,RCAN1,RELL1,RET,SEMA4D,SH3RF3,SOCS3,SOCS4,SOCS7,SWAP70,TGFB3,TRIB1,UBASH3B,UVRAG,VEGFC,WNT16,WWTR1,XDH,YES1,ZMYND11
GO:BP	regulation of phosphorus metabolic process	GO:0051174	8.74393e-09	AKTIP,ANGPT1,ANKLE2,ASH1L,AXIN2,BMP6,BMP8A,CCNJL,CD74,DRD1,DSTYK,DVL3,EDN1,EPHB1,FABP3,FGF13,FGF18,FGF2,FLT1,FZD4,GPIHBP1,GRIN2B,ITCH,ITGB3,KIAA0430,KL,KRAS,LRRK2,MAP2K4,MAP3K14,MAP3K4,NOS1,NTRK2,PAFAH1B1,PAK2,PAQR3,PARP1,PGK1,PIK3IP1,PKIA,PPIL4,PPP1R14C,PPP6R3,PRDM15,PRKAR1A,RCAN1,RELL1,RET,SEMA4D,SH3RF3,SOCS3,SOCS4,SOCS7,SWAP70,TGFB3,TRIB1,UBASH3B,UVRAG,VEGFC,WNT16,WWTR1,XDH,YES1,ZMYND11
GO:BP	negative regulation of cellular metabolic process	GO:0031324	1.10597e-08	ANGPT1,ANKLE2,ASH1L,ATXN1L,AXIN2,BMP6,BOLL,BTRC,CBFA2T2,CBX7,CDK6,CDYL2,CREB3L1,CUX1,DMBX1,DYRK1A,EDN1,EGR1,ELK4,EMX2,ERLIN1,ERLIN2,FOXK1,GLIS2,GPIHBP1,HMG20A,INSIG1,ITCH,KAT6A,KDM1B,KDM5A,KDM5B,KIAA0430,KLF15,LRRK2,LRRTM2,MECP2,MED1,MXD1,MXI1,NANOS1,NFATC3,NFIX,PAFAH1B1,PAK2,PAQR3,PARP1,PDS5A,PIK3IP1,PKIA,PPP1R14C,PRDM15,PRKAR1A,RB1,RECQL5,RNF169,RORC,RREB1,SATB1,SEMA4D,SMAD3,SMAD5,SMARCC2,SOCS3…
GO:BP	regulation of cellular protein metabolic process	GO:0032268	1.14918e-08	AKTIP,ANGPT1,ANKLE2,ASH1L,AUTS2,AXIN2,BMP6,BMP8A,BOLL,BTRC,CASP8AP2,CCNJL,CD74,DNAJB2,DRD1,DSTYK,DVL3,DYRK1A,EDN1,EGR1,EPHB1,FGF13,FGF18,FGF2,FLT1,FZD4,GPIHBP1,GRIN2B,GSK3B,HMG20A,ITCH,ITGB3,KDM5A,KL,KLF15,KRAS,LRRK2,MAP2K4,MAP3K14,MAP3K4,NANOS1,NOLC1,NOS1,NTRK2,PAFAH1B1,PAK2,PAQR3,PKIA,PPIL4,PPP1R14C,PPP6R3,PRDM15,PRKAR1A,RAB3GAP2,RCAN1,RELL1,RET,RNF144B,RPS6KB1,SEMA4D,SETD7,SH3RF3,SMAD3,SOCS3,S…
GO:BP	positive regulation of transcription, DNA-templated	GO:0045893	1.24832e-08	ASH1L,AUTS2,BMP6,BTRC,CD74,CEBPG,CREB3L1,DVL3,EDN1,EGR1,EHF,ELF2,ELF5,ELK4,EPAS1,ERLIN1,ERLIN2,FGF2,FOSL2,FOXK1,FZD4,GLIS2,HOXC5,INSIG1,KAT6A,KDM1B,KDM5A,KLF15,LMX1A,LPIN2,MED1,MEIS2,MYBL1,NFATC3,NFIX,NKX2-2,NOS1,ONECUT2,PADI2,PARP1,PCGF5,PLAGL2,PRDM15,RET,RFXAP,RREB1,RUNX3,SMAD3,SMAD5,SUPT6H,TEAD1,TEAD3,TGFB3,THRA,TNKS,VEZF1,VGLL2,WASL,WWTR1,YES1,ZMIZ1,ZNF148,ZNF609
GO:BP	regulation of localization	GO:0032879	2.46549e-08	ADAM10,ADAMTS1,ADCY1,AMOT,ANGPT1,ANKFY1,BMP6,BTBD9,C2CD2L,CACNA1E,CADPS,CASR,CD74,CFTR,CTTNBP2NL,DAB2,DRD1,DVL3,EDN1,FABP3,FGF14,FGF18,FGF2,FLT1,FRMD5,GRIN2B,GSK3B,INSIG1,ITGB3,KCNE4,KDM5B,KIAA2022,KLF15,LEPROT,LRAT,LRCH1,LRRK2,LRRTM2,MAP1B,MCC,MTUS1,NKAIN2,NOS1,NOV,NTN1,ONECUT2,PADI2,PARP1,PLXNC1,PPP3R1,RET,RHOBTB2,SCN1A,SCN3A,SCN4B,SEC24A,SEMA3C,SEMA3D,SEMA4D,SEMA6A,SESTD1,SNX4,STAM,STXBP1,SUPT…
GO:BP	cellular component organization or biogenesis	GO:0071840	2.78202e-08	ABCC4,ABI2,ABL2,ABLIM1,ACP2,ADAM10,ADCY1,AKTIP,ALDH5A1,AMOT,ANGPT1,ANKFY1,ANKLE2,ANO3,ARPC5,ASH1L,ATP9A,ATPAF1,ATXN1L,AUTS2,AXIN2,BMP6,BRWD1,BTBD9,CADPS,CAPZA1,CBFA2T2,CD74,CENPA,CEP57,CHCHD4,CIAPIN1,CISD2,CNTD1,COL4A3BP,CRYZ,DAB2,DCX,DDHD2,DDX6,DNA2,DNAJA3,DNAJC6,DRD1,DYRK1A,EDN1,EIF3J,ELK4,EPAS1,EPHB1,EXOSC2,FAM98A,FLOT2,FRMD5,FZD4,GABRB2,GABRG2,GLS,GLTP,GSK3B,H2AFJ,HDAC9,INSIG1,ITGB3,KAT6A,KDM…
GO:BP	regulation of protein metabolic process	GO:0051246	2.80161e-08	AKTIP,ANGPT1,ANKLE2,ASH1L,AUTS2,AXIN2,BMP6,BMP8A,BOLL,BTRC,CASP8AP2,CCNJL,CD74,CEBPG,DNAJB2,DRD1,DSTYK,DVL3,DYRK1A,EDN1,EGR1,EPHB1,FGF13,FGF18,FGF2,FLOT2,FLT1,FZD4,GPIHBP1,GRIN2B,GSK3B,HMG20A,ITCH,ITGB3,KDM5A,KL,KLF15,KRAS,LRRK2,MAP2K4,MAP3K14,MAP3K4,NANOS1,NOLC1,NOS1,NTRK2,PAFAH1B1,PAK2,PAQR3,PKIA,PPIL4,PPP1R14C,PPP6R3,PRDM15,PRKAR1A,RAB3GAP2,RCAN1,RELL1,RET,RNF144B,RPS6KB1,SEC24A,SEMA4D,SETD7,S…
GO:BP	positive regulation of nucleobase-containing compound metabolic process	GO:0045935	3.65232e-08	ARID5B,ASH1L,AUTS2,BMP6,BTRC,CD74,CEBPG,CREB3L1,DVL3,DYRK1A,EDN1,EGR1,EHF,ELF2,ELF5,ELK4,EPAS1,ERLIN1,ERLIN2,FGF2,FOSL2,FOXK1,FZD4,GLIS2,HOXC5,INSIG1,KAT6A,KDM1B,KDM5A,KLF15,LMX1A,LPIN2,MAP3K4,MED1,MEIS2,MYBL1,NANOS1,NFATC3,NFIX,NKX2-2,NOS1,ONECUT2,PADI2,PARP1,PCGF5,PLAGL2,PRDM15,RET,RFXAP,RREB1,RUNX3,SMAD3,SMAD5,SUPT6H,TEAD1,TEAD3,TGFB3,THRA,TNKS,TNRC6B,VEZF1,VGLL2,WASL,WWTR1,YES1,YTHDF2,ZMIZ1,Z…
GO:BP	cellular localization	GO:0051641	3.90115e-08	ADAM10,ADCY1,AKTIP,AMOT,ANGPT1,ANKFY1,ANKRD50,APPBP2,ARCN1,ARFIP2,ARL8A,AXIN2,BTBD9,C2CD2L,CADPS,CD74,CENPA,CFTR,CHCHD4,CMTM6,COL4A3BP,COPB2,DDHD2,DNAJC6,DRD1,DVL3,DYNC1I1,ESYT2,FABP3,FAM98A,FLOT2,GRIN2B,INSIG1,IPO4,ITGB3,LEPROT,LIN7C,LRRK2,MAP1B,MAU2,MED1,MFN2,MPP5,MREG,NOS1,NTN1,PAFAH1B1,PALM,PAQR3,PARD3,PARP1,PEX13,PGAP1,PLEKHA8,PPP3R1,RAB37,RAB3GAP2,SEC24A,SEC62,SEMA6A,SLC11A2,SNX4,SNX6,STAM,…
GO:BP	positive regulation of RNA biosynthetic process	GO:1902680	4.23035e-08	ARID5B,ASH1L,AUTS2,BMP6,BTRC,CD74,CEBPG,CREB3L1,DVL3,EDN1,EGR1,EHF,ELF2,ELF5,ELK4,EPAS1,ERLIN1,ERLIN2,FGF2,FOSL2,FOXK1,FZD4,GLIS2,HOXC5,INSIG1,KAT6A,KDM1B,KDM5A,KLF15,LMX1A,LPIN2,MED1,MEIS2,MYBL1,NFATC3,NFIX,NKX2-2,NOS1,ONECUT2,PADI2,PARP1,PCGF5,PLAGL2,PRDM15,RET,RFXAP,RREB1,RUNX3,SMAD3,SMAD5,SUPT6H,TEAD1,TEAD3,TGFB3,THRA,TNKS,VEZF1,VGLL2,WASL,WWTR1,YES1,ZMIZ1,ZNF148,ZNF609
GO:BP	positive regulation of nucleic acid-templated transcription	GO:1903508	4.23035e-08	ARID5B,ASH1L,AUTS2,BMP6,BTRC,CD74,CEBPG,CREB3L1,DVL3,EDN1,EGR1,EHF,ELF2,ELF5,ELK4,EPAS1,ERLIN1,ERLIN2,FGF2,FOSL2,FOXK1,FZD4,GLIS2,HOXC5,INSIG1,KAT6A,KDM1B,KDM5A,KLF15,LMX1A,LPIN2,MED1,MEIS2,MYBL1,NFATC3,NFIX,NKX2-2,NOS1,ONECUT2,PADI2,PARP1,PCGF5,PLAGL2,PRDM15,RET,RFXAP,RREB1,RUNX3,SMAD3,SMAD5,SUPT6H,TEAD1,TEAD3,TGFB3,THRA,TNKS,VEZF1,VGLL2,WASL,WWTR1,YES1,ZMIZ1,ZNF148,ZNF609
GO:BP	regulation of molecular function	GO:0065009	4.75004e-08	ABL2,ADCY1,ADRB1,AKTIP,AMOT,ANGPT1,ARID5B,CASP8AP2,CASR,CCNJL,CD74,CEBPG,CFTR,CTTNBP2NL,DNAJB2,DRD1,DSTYK,DVL3,DYNC1I1,EDN1,FGF13,FGF14,FGF18,FGF2,FLOT2,FLT1,FZD4,GPIHBP1,HSPH1,ITCH,ITGB3,KCNE4,KDM5A,KIAA0430,LRRK2,MAP2K4,MAP3K14,MAP3K4,MAU2,MED1,MID1IP1,NKX2-2,NMUR2,NOS1,NTRK2,PAFAH1B1,PAK2,PALM,PAQR3,PARP1,PIK3IP1,PKIA,PLXNC1,PPP1R14C,PPP6R3,PRKAB1,PRKAR1A,PTPRF,RAB3GAP2,RAP1GAP2,RASGRP3,RCAN1,…
GO:BP	regulation of phosphorylation	GO:0042325	4.78563e-08	AKTIP,ANGPT1,ANKLE2,ASH1L,AXIN2,BMP6,BMP8A,CCNJL,CD74,DRD1,DSTYK,DVL3,EDN1,EPHB1,FGF13,FGF18,FGF2,FLT1,FZD4,GPIHBP1,GRIN2B,ITCH,ITGB3,KL,KRAS,LRRK2,MAP2K4,MAP3K14,MAP3K4,NOS1,NTRK2,PAFAH1B1,PAK2,PAQR3,PGK1,PIK3IP1,PKIA,PPIL4,PPP1R14C,PRDM15,PRKAR1A,RELL1,RET,SEMA4D,SH3RF3,SOCS3,SOCS4,SOCS7,TGFB3,TRIB1,UBASH3B,UVRAG,VEGFC,WNT16,WWTR1,XDH,YES1,ZMYND11
GO:BP	macromolecule localization	GO:0033036	5.20983e-08	ABCC4,ADAM10,AKTIP,AMOT,ANGPT1,ANO3,APPBP2,ARCN1,ARFIP2,ARL8A,ATP9A,AXIN2,BMP6,C2CD2L,CD74,CENPA,CFTR,CHCHD4,CMTM6,COL4A3BP,COPB2,DRD1,DVL3,ESYT2,FABP3,FLOT2,FZD4,GLTP,GOT2,INSIG1,IPO4,ITGB3,KDM5B,LEPROT,LIN7C,LRAT,LRRK2,MAU2,MCC,MED1,MFN2,MPP5,NMUR2,NOV,OSBPL1A,OSBPL6,OSBPL7,PAFAH1B1,PALM,PAQR3,PARD3,PARP1,PEX13,PLEKHA8,PPP3R1,RAB37,RAB3GAP2,RPS6KB1,SEC24A,SEC62,SLC9A2,SNX4,SNX6,STAM,STAM2,STXBP…
GO:BP	regulation of multicellular organismal process	GO:0051239	6.26989e-08	ABL2,ADAM10,ADAMTS18,ADRB1,AMOT,ANGPT1,ATXN1L,AXIN2,BMP6,CAMK2G,CBFA2T2,CD74,CDK6,CEBPG,CHRM1,CREB3L1,DDX6,DVL3,EDN1,EGR1,EPAS1,EPHB1,FGF18,FGF2,FLT1,FZD4,GLS,GSK3B,HMG20A,ITCH,KCNE4,KDM5B,KIAA2022,KL,LBX1,LMX1A,LRRK2,LRRTM2,MCC,MED1,MEIS2,MFN2,NFATC3,NKX2-2,NOS1,NPR3,NTN1,NTRK2,PAFAH1B1,PALM,PAQR3,PLXNC1,PRKAB1,PRTG,PTPRD,PTPRF,RET,RIOK3,SCN4B,SDC2,SEMA3C,SEMA3D,SEMA4D,SEMA6A,SMAD3,SMAD5,SNX4,SO…
GO:BP	intracellular signal transduction	GO:0035556	7.98939e-08	ADCY1,ADRB1,AKT3,AMOT,ANGPT1,ARHGEF7,ASH1L,BMP6,BMP8A,BTRC,CD74,DCX,DGKE,DRD1,DSTYK,DVL3,DYRK1A,EDN1,EPHB1,FGD4,FGF13,FGF18,FGF2,FLT1,FZD4,GNA12,GPIHBP1,GRIN2B,ITCH,KL,KRAS,LRRK2,MAP2K4,MAP3K14,MAP3K4,MAPK10,MED1,MFN2,NFATC3,NMUR2,NOS1,NOV,NTRK2,PAFAH1B1,PAQR3,PDE11A,PIK3IP1,PLAGL2,PPP3R1,PRDM15,PRKAR1A,RAB37,RAP1GAP2,RASGRP3,RCAN1,RELL1,RET,RGS6,RHOBTB2,RIOK3,RPS6KA3,RPS6KA6,RPS6KB1,SEMA4D,SESN1…
GO:BP	regulation of multicellular organismal development	GO:2000026	8.27364e-08	ABL2,ADAM10,AMOT,ATXN1L,AXIN2,BMP6,CBFA2T2,CD74,CDK6,CREB3L1,DDX6,DVL3,EDN1,EPHB1,FGF18,FGF2,FLT1,FZD4,GSK3B,HMG20A,ITCH,KDM5B,KIAA2022,KL,LBX1,LMX1A,LRRK2,LRRTM2,MED1,MEIS2,NFATC3,NKX2-2,NOS1,NTN1,NTRK2,PAFAH1B1,PALM,PAQR3,PLXNC1,PRTG,PTPRD,PTPRF,RET,SDC2,SEMA3C,SEMA3D,SEMA4D,SEMA6A,SMAD3,SOS1,SUPT6H,TGFB3,TLL2,TMEM98,TRIB1,TWF1,UBASH3B,VEGFC,VEZF1,VWC2L,WWTR1,XDH,YTHDF2,ZMIZ1,ZNF609
GO:BP	negative regulation of metabolic process	GO:0009892	1.26418e-07	ANGPT1,ANKLE2,ASH1L,ATXN1L,AXIN2,BMP6,BOLL,BTRC,CBFA2T2,CBX7,CDK6,CDYL2,CREB3L1,CUX1,DMBX1,DYRK1A,EDN1,EGR1,ELK4,EMX2,ERLIN1,ERLIN2,FLOT2,FOXK1,GLIS2,GPIHBP1,HMG20A,INSIG1,ITCH,KAT6A,KDM1B,KDM5A,KDM5B,KIAA0430,KLF15,LRRK2,LRRTM2,MECP2,MED1,MXD1,MXI1,NANOS1,NFATC3,NFIX,NPR3,PAFAH1B1,PAK2,PAQR3,PARP1,PDS5A,PIK3IP1,PKIA,PPP1R14C,PRDM15,PRKAR1A,RB1,RECQL5,RNF169,RORC,RREB1,SATB1,SEMA4D,SMAD3,SMAD5,SM…
GO:BP	negative regulation of response to stimulus	GO:0048585	1.31545e-07	ADAMTS18,ANGPT1,ASH1L,AXIN2,CBFA2T2,CD74,CDK6,CREB3L1,DAB2,DDAH1,DYRK1A,EGR1,GPIHBP1,GSK3B,INSIG1,ITCH,LEPROT,LRRK2,MCC,MFN2,NOV,NT5E,ONECUT2,PADI2,PAFAH1B1,PALM,PAQR3,PDE11A,PIK3IP1,PRDM15,RECQL5,RGS9BP,RIOK3,RNF169,RNF213,RPS6KB1,SEMA3C,SEMA3D,SEMA4D,SEMA6A,SESN1,SMAD3,SOCS3,SOCS4,TGFB3,TGFBR3,TNFAIP1,TRIB1,UBASH3B,UBR1,UFD1L,VWC2L,WFDC1,WWTR1,XDH,YTHDF2,ZMYND11
GO:BP	regulation of signal transduction	GO:0009966	1.93148e-07	ADAM10,AMOT,ANGPT1,ARHGEF7,ASH1L,AXIN2,BMP6,BMP8A,BTRC,CBFA2T2,CD74,CNKSR2,CREB3L1,DAB2,DSTYK,DVL3,DYRK1A,EDN1,EGR1,EPHB1,FGD4,FGF18,FGF2,FLT1,FZD4,GPIHBP1,GRIN2B,GSK3B,INSIG1,ITCH,KL,KRAS,LEPROT,LRRK2,MAP2K4,MAP3K14,MAP3K4,MCC,MED1,MFN2,NEO1,NOS1,NOV,NTRK2,ONECUT2,PADI2,PAFAH1B1,PAK2,PALM,PAQR3,PDE11A,PIK3IP1,PLAGL2,PRDM15,RAP1GAP2,RCAN1,RELL1,RET,RGS9BP,RIOK3,RNF213,RPS6KB1,SEMA4D,SESN1,SH3RF3,…
GO:BP	neuron differentiation	GO:0030182	2.03264e-07	ABL2,ADCY1,BMP6,CBFA2T2,DCX,DDX6,DRD1,EMX2,EPHB1,FGF2,FZD4,GABRB2,GSK3B,HMG20A,LBX1,LMX1A,LRRK2,MAP1B,MAPT,MED1,NANOS1,NEO1,NKX2-2,NTN1,NTRK2,ONECUT2,PAFAH1B1,PAK2,PALM,PAQR3,PLXNC1,PTPRF,RB1,RET,RUNX3,SDC2,SDK2,SEMA3C,SEMA3D,SEMA4D,SEMA6A,SMARCC2,STMN4,STXBP1,TMEFF2,TMEM106B,TRIO,TSHR,TWF1,UHMK1,UNC5C,VWC2L,WASL,WNT16
GO:BP	negative regulation of nitrogen compound metabolic process	GO:0051172	2.41522e-07	ANGPT1,ASH1L,ATXN1L,AXIN2,BMP6,BOLL,BTRC,CBFA2T2,CBX7,CDK6,CDYL2,CREB3L1,CUX1,DMBX1,DYRK1A,EDN1,EGR1,ELK4,EMX2,FLOT2,FOXK1,GLIS2,GPIHBP1,HMG20A,ITCH,KAT6A,KDM1B,KDM5A,KDM5B,KLF15,LRRK2,MECP2,MED1,MXD1,MXI1,NANOS1,NFATC3,NFIX,PAFAH1B1,PAK2,PAQR3,PARP1,PKIA,PPP1R14C,PRDM15,PRKAR1A,RB1,RECQL5,RNF169,RORC,RREB1,SATB1,SEMA4D,SMAD3,SMAD5,SMARCC2,SOCS3,SOCS4,SUPT6H,SWAP70,THRA,TMEM98,TNFAIP8,TNKS,TNRC6B…
GO:BP	cell-cell signaling	GO:0007267	3.27246e-07	ADCY1,AXIN2,BMP6,BTRC,C2CD2L,CACNA1E,CADPS,CFTR,CHRM1,DAB2,DGKE,DLGAP2,DRD1,DVL3,EDN1,EGR1,EPHB1,FGF2,FZD4,GABRB2,GABRG2,GLRA2,GLS,GRIA4,GRIK3,GRIN2B,GSK3B,HTR7,KDM5B,KRAS,LIN7C,LRRK2,LRRTM2,MCC,NOS1,NOV,NTRK2,PAFAH1B1,PPP3R1,PRDM15,PTPRD,RIMBP2,RNF213,SCN4B,SLC16A2,SNX4,STXBP1,SV2B,SYNGR1,SYNPO,TNKS,USP8,WNT16,WWTR1
GO:BP	response to organic substance	GO:0010033	3.80563e-07	ABL2,ADAM10,AGTR2,ANGPT1,BMP6,BMPR1A,BTRC,C2CD2L,CD74,CEP57,CFTR,CHRM1,CREB3L1,DNAJB2,DRD1,DSTYK,EDEM3,EGR1,ERLIN1,ERLIN2,ERP44,FGF18,FGF2,FLT1,FUT8,FZD4,GABRG2,GLRA2,GOT2,GPR83,GRIN2B,GSK3B,HTR7,INSIG1,ITGB3,KDM5B,KL,KLF15,LEPROT,LPIN2,LRAT,LRCH1,LRRK2,MED1,NEO1,NOS1,NTRK2,ONECUT2,PADI2,PAFAH1B1,PAK2,PALM,PARP1,RECQL5,RET,RIOK3,RORC,RPS6KB1,SESN1,SMAD3,SMAD5,SMAD7,SOCS3,SSTR2,STXBP1,SYNGR1,TBC1D…
GO:BP	cellular response to chemical stimulus	GO:0070887	4.44697e-07	ABL2,ADAM10,AGTR2,ANGPT1,BMP6,BMPR1A,BTRC,C2CD2L,CD74,CEP57,CFTR,CHRM1,CREB3L1,CRYZ,DDAH1,DRD1,DSTYK,EGR1,EPAS1,EPHB1,FGF18,FGF2,FLT1,FUT8,FZD4,GABRG2,GLRA2,GSK3B,HTR7,INSIG1,ITGB3,IYD,KDM5B,KL,LEPROT,LPIN2,LRAT,LRCH1,LRRK2,MED1,MTUS1,NEO1,NOS1,NOV,NTN1,NTRK2,ONECUT2,PADI2,PAFAH1B1,PAK2,PALM,PARP1,RECQL5,RET,RIOK3,RORC,RPS6KB1,SESN1,SMAD3,SMAD5,SMAD7,SOCS3,SSTR2,STXBP1,SUMO1,SWAP70,SYNGR1,SYT6,TB…
GO:BP	regulation of protein phosphorylation	GO:0001932	4.86359e-07	AKTIP,ANGPT1,ASH1L,AXIN2,BMP6,BMP8A,CCNJL,CD74,DRD1,DSTYK,DVL3,EDN1,EPHB1,FGF13,FGF18,FGF2,FLT1,FZD4,GPIHBP1,GRIN2B,ITCH,ITGB3,KL,KRAS,LRRK2,MAP2K4,MAP3K14,MAP3K4,NOS1,NTRK2,PAFAH1B1,PAK2,PAQR3,PKIA,PPIL4,PRDM15,PRKAR1A,RELL1,RET,SEMA4D,SH3RF3,SOCS3,SOCS4,TGFB3,TRIB1,UBASH3B,UVRAG,VEGFC,WNT16,WWTR1,XDH,YES1,ZMYND11
GO:BP	positive regulation of transcription by RNA polymerase II	GO:0045944	6.3402e-07	ASH1L,AUTS2,BMP6,CEBPG,CREB3L1,EDN1,EGR1,EHF,ELF5,ELK4,EPAS1,ERLIN1,ERLIN2,FGF2,FOSL2,GLIS2,HOXC5,INSIG1,KAT6A,KDM1B,KLF15,LMX1A,LPIN2,MED1,MEIS2,MYBL1,NFATC3,NFIX,NKX2-2,NOS1,ONECUT2,PARP1,PCGF5,PLAGL2,PRDM15,RREB1,SMAD3,SMAD5,SUPT6H,TEAD1,TEAD3,THRA,TNKS,VEZF1,VGLL2,WASL,WWTR1,YES1,ZMIZ1,ZNF148,ZNF609
GO:BP	response to chemical	GO:0042221	6.8393e-07	ABL2,ADAM10,AGTR2,AMOT,ANGPT1,BMP6,BMPR1A,BTRC,C2CD2L,CASR,CD74,CEP57,CFTR,CHRM1,CREB3L1,CRYZ,DDAH1,DNAJB2,DRD1,DSTYK,EDEM3,EDN1,EGR1,EPAS1,EPHB1,ERLIN1,ERLIN2,ERP44,FGF18,FGF2,FLT1,FUT8,FZD4,GABRG2,GLRA2,GOT2,GPR83,GRIN2B,GSK3B,HTR7,INSIG1,ITGB3,IYD,KDM5B,KL,KLF15,LEPROT,LMX1A,LPIN2,LRAT,LRCH1,LRRK2,MED1,MTUS1,NEO1,NOS1,NOV,NTN1,NTRK2,ONECUT2,PADI2,PAFAH1B1,PAK2,PALM,PARP1,PLXNC1,RECQL5,RET,RIOK…
GO:BP	cell surface receptor signaling pathway	GO:0007166	1.03719e-06	ADAM10,ANGPT1,AXIN2,BMP6,BMP8A,BMPR1A,BTRC,CASP8AP2,CBFA2T2,CD74,CDK6,CEP57,CREB3L1,DAB2,DSTYK,DVL3,EDN1,EGR1,EPHB1,FAM83A,FGF18,FGF2,FLT1,FUT8,FZD4,GLRA2,GRIA4,GRIK3,GRIN2B,GRM8,GSK3B,ITGB3,KL,LEPROT,LRRK2,MCC,MED1,NEO1,NKX2-2,NOV,NTRK2,ONECUT2,PADI2,PAFAH1B1,PAK2,PLXNC1,PRDM15,PTCHD1,RET,RNF213,RPS6KB1,SEMA3C,SEMA3D,SEMA4D,SEMA6A,SMAD3,SMAD5,SMAD7,SOCS3,SOCS4,SOS1,SUSD5,TGFB3,TGFBR3,THEMIS,TMEM…
GO:BP	response to stress	GO:0006950	1.31057e-06	ADAMTS18,ADCY1,ADRB1,AGTR2,AKTIP,ALOX5,ASH1L,AXIN2,BMP6,CD74,CDK6,CEBPG,CFTR,COL4A3BP,CREB3L1,DDAH1,DNA2,DNAJA3,DNAJB2,DRD1,DVL3,DYRK1A,EDEM3,EDN1,EGR1,EPAS1,EPHB1,ERLIN1,ERLIN2,ERP44,FGF2,FOXK1,FUT8,FZD4,IL17A,INSIG1,ITCH,ITGB3,KAT6A,KIAA0430,KLF15,LRRK2,MAP2K4,MAP3K4,MAPK10,MED1,MFN2,NMNAT1,NMUR2,NOS1,NOV,NT5E,PAFAH1B1,PARP1,PDS5A,PTPRF,RAD51B,RCAN1,RECQL5,RELL1,RET,RIOK3,RNF169,RPS6KA6,RPS6KB1…
GO:BP	anatomical structure morphogenesis	GO:0009653	1.34541e-06	ADAMTS1,ADCY1,AMOT,ANGPT1,ASH1L,AXIN2,BMP6,BRWD1,COL4A3BP,CREB3L1,DCX,DDHD2,DVL3,EDN1,ELF5,EMX2,EPAS1,EPHB1,FGF18,FGF2,FLT1,FZD4,HOXC5,INSIG1,ITGB3,KCNQ4,KDM5B,KRAS,LBX1,LGALS8,LIN7C,LMX1A,LRRK2,MAP1B,MED1,MFN2,MPP5,NEO1,NOLC1,NOV,NTN1,NTRK2,ONECUT2,PAFAH1B1,PALM,PITX1,PLXNC1,PPP3R1,PRKAR1A,RB1,RET,RHOBTB2,RNF213,SDC2,SDK2,SEMA3C,SEMA3D,SEMA4D,SEMA6A,SMAD3,SOBP,SOS1,STXBP1,TGFB3,TGFBR3,THRA,TMEFF…
GO:BP	negative regulation of cell differentiation	GO:0045596	1.66194e-06	AXIN2,CD74,CDK6,DDX6,ELF5,EPHB1,GSK3B,HMG20A,INSIG1,KIAA2022,KRAS,LBX1,LMX1A,MED1,MEIS2,NFATC3,NKX2-2,NOV,NTN1,PAQR3,PRTG,SEMA3C,SEMA3D,SEMA4D,SEMA6A,SMAD3,TMEM98,TRIB1,TRIO,UBASH3B,WWTR1,XDH
GO:BP	organic substance transport	GO:0071702	1.68217e-06	ABCC4,AKTIP,ANGPT1,ANO3,APPBP2,ARCN1,ARFIP2,ARL8A,ATP9A,BMP6,C2CD2L,CADPS,CD74,CFTR,CHCHD4,CMTM6,COL4A3BP,COPB2,DRD1,EDN1,ESYT2,FABP3,FZD4,GLTP,GOT2,GRIN2B,INSIG1,IPO4,ITGB3,KDM5B,KLF15,LIN7C,LRAT,LRRK2,MED1,MFN2,NMUR2,NOS1,NOV,OSBPL1A,OSBPL6,OSBPL7,PAFAH1B1,PEX13,PLEKHA8,PPP3R1,RAB37,RPS6KB1,SEC24A,SEC62,SLC14A1,SLC16A2,SLC25A36,SLC26A9,SLC35D1,SLC4A7,SLC6A15,SLC7A1,SNX4,SNX6,STAM,STAM2,SUPT6H,S…
GO:BP	regulation of catalytic activity	GO:0050790	1.81234e-06	ABL2,ADRB1,AMOT,ANGPT1,CASP8AP2,CASR,CCNJL,CD74,DNAJB2,DRD1,DSTYK,DVL3,DYNC1I1,EDN1,FGF13,FGF18,FGF2,FLT1,FZD4,HSPH1,ITGB3,KDM5A,KIAA0430,LRRK2,MAP2K4,MAP3K14,MAP3K4,MID1IP1,NMUR2,NOS1,NTRK2,PAFAH1B1,PAK2,PALM,PAQR3,PARP1,PIK3IP1,PKIA,PLXNC1,PPP1R14C,PPP6R3,PRKAB1,PRKAR1A,RAB3GAP2,RAP1GAP2,RASGRP3,RCAN1,RET,RGS6,SEMA4D,SH3PXD2A,SMAD3,SOCS3,SOCS4,SOCS7,SYNGAP1,TBC1D13,TBC1D15,TBC1D4,TBC1D5,TNFAIP1…
GO:BP	cellular response to organic substance	GO:0071310	2.4136e-06	ABL2,AGTR2,ANGPT1,BMP6,BMPR1A,BTRC,C2CD2L,CD74,CEP57,CFTR,CHRM1,CREB3L1,DRD1,DSTYK,EGR1,FGF18,FGF2,FLT1,FUT8,FZD4,GABRG2,GLRA2,GSK3B,HTR7,INSIG1,ITGB3,KDM5B,KL,LEPROT,LPIN2,LRAT,LRCH1,LRRK2,MED1,NEO1,NOS1,NTRK2,ONECUT2,PADI2,PAFAH1B1,PAK2,PALM,PARP1,RECQL5,RET,RIOK3,RORC,RPS6KB1,SESN1,SMAD3,SMAD5,SMAD7,SOCS3,SSTR2,STXBP1,SYNGR1,TBC1D4,TGFB3,TGFBR3,THRA,TRIB1,TSHR,UBR1,UFD1L,VDR,VEGFC,VWC2L,XDH,YE…
GO:BP	negative regulation of macromolecule metabolic process	GO:0010605	3.19055e-06	ANGPT1,ASH1L,ATXN1L,AXIN2,BMP6,BOLL,BTRC,CBFA2T2,CBX7,CDK6,CDYL2,CREB3L1,CUX1,DMBX1,DYRK1A,EDN1,EGR1,ELK4,EMX2,FLOT2,FOXK1,GLIS2,GPIHBP1,HMG20A,ITCH,KAT6A,KDM1B,KDM5A,KDM5B,KLF15,LRRK2,LRRTM2,MECP2,MED1,MXD1,MXI1,NANOS1,NFATC3,NFIX,PAFAH1B1,PAK2,PAQR3,PDS5A,PKIA,PPP1R14C,PRDM15,PRKAR1A,RB1,RECQL5,RNF169,RORC,RREB1,SATB1,SEMA4D,SMAD3,SMAD5,SMARCC2,SOCS3,SOCS4,SUPT6H,SWAP70,THRA,TMEFF2,TMEM98,TNFAI…
GO:BP	signal transduction by protein phosphorylation	GO:0023014	6.14313e-06	ANGPT1,ASH1L,BMP6,BMP8A,CD74,DSTYK,DVL3,EDN1,EPHB1,FGF13,FGF18,FGF2,FLT1,FZD4,GPIHBP1,GRIN2B,ITCH,KL,LRRK2,MAP2K4,MAP3K14,MAP3K4,MAPK10,MED1,NTRK2,PAFAH1B1,PAQR3,PRDM15,RELL1,RET,SH3RF3,TGFB3,TRIB1,WNT16,XDH,ZMYND11
GO:BP	establishment of localization in cell	GO:0051649	6.73691e-06	ADCY1,AKTIP,ANGPT1,ANKFY1,ANKRD50,APPBP2,ARCN1,ARFIP2,ARL8A,BTBD9,C2CD2L,CADPS,CD74,CENPA,CFTR,CHCHD4,CMTM6,COL4A3BP,COPB2,DDHD2,DNAJC6,DRD1,DYNC1I1,FABP3,FLOT2,GRIN2B,INSIG1,IPO4,ITGB3,LEPROT,LIN7C,LRRK2,MAP1B,MED1,MFN2,MREG,NOS1,NTN1,PAFAH1B1,PARD3,PEX13,PGAP1,PLEKHA8,PPP3R1,RAB37,SEC24A,SEC62,SLC11A2,SNX4,SNX6,STAM,STAM2,STXBP1,SUPT6H,TBC1D13,TBC1D15,TBC1D4,TBC1D5,TMED7,TMEM201,TNFAIP1,TNPO1,T…
GO:BP	MAPK cascade	GO:0000165	6.89794e-06	ANGPT1,ASH1L,BMP6,BMP8A,CD74,DSTYK,DVL3,EDN1,EPHB1,FGF13,FGF18,FGF2,FLT1,FZD4,GPIHBP1,GRIN2B,ITCH,KL,LRRK2,MAP2K4,MAP3K4,MAPK10,MED1,NTRK2,PAFAH1B1,PAQR3,PRDM15,RELL1,RET,SH3RF3,TGFB3,TRIB1,WNT16,XDH,ZMYND11
GO:BP	regulation of cell development	GO:0060284	1.05693e-05	ABL2,AXIN2,BMP6,CBFA2T2,DDX6,EDN1,FGF2,FZD4,GSK3B,HMG20A,ITGB3,KIAA2022,LBX1,LMX1A,LRRK2,MED1,NKX2-2,NOS1,NTN1,NTRK2,PAFAH1B1,PALM,PAQR3,PLXNC1,PRTG,PTPRF,RET,SDC2,SEMA3C,SEMA3D,SEMA4D,SEMA6A,TMEM98,TRIB1,TWF1,VWC2L,YTHDF2,ZNF609
GO:BP	regulation of cellular component organization	GO:0051128	1.06456e-05	ABL2,ADAM10,ANGPT1,ANKFY1,ARPC5,AUTS2,AXIN2,BMP6,BRWD1,BTBD9,CAPZA1,CBFA2T2,DAB2,DDHD2,DYRK1A,EDN1,EPHB1,EXOSC2,FAM98A,FZD4,GSK3B,INSIG1,ITGB3,KDM5A,LMX1A,LRRK2,LRRTM2,MAP1B,MAP3K4,MFN2,MID1IP1,NAIF1,NANOS1,NOS1,NOV,NTN1,NTRK2,PADI2,PAFAH1B1,PALM,PAQR3,PLXNC1,PODXL,PPP3R1,PTPRD,PTPRF,RAB3GAP2,RET,RHOBTB2,RIOK3,SDC2,SEMA3C,SEMA3D,SEMA4D,SEMA6A,SETD7,SMAD3,STAM,STMN4,SUPT6H,SWAP70,SYNPO,TAPT1,TBC1D…
GO:BP	locomotion	GO:0040011	1.16247e-05	ADAM10,ADAMTS1,AMOT,ANGPT1,ARPC5,ASH1L,CD74,DCX,DRD1,EDN1,EPHB1,FGF18,FGF2,FLT1,FRMD5,FUT8,FZD4,ITGB3,KIAA2022,LGALS8,LMX1A,LRCH1,LRRK2,MCC,MTUS1,NANOS1,NEO1,NOV,NTN1,NTRK2,ONECUT2,PADI2,PAFAH1B1,PEX13,PLXNC1,PODXL,PTPRF,RCAN1,RET,RHOBTB2,SDC2,SEMA3C,SEMA3D,SEMA4D,SEMA6A,SPAG16,SWAP70,TGFBR3,TMEFF2,TNFAIP1,TRIB1,TRIO,TSHR,UNC5C,VEGFC,WASL,ZNF609
GO:BP	cell migration	GO:0016477	1.38243e-05	ADAM10,ADAMTS1,AMOT,ANGPT1,ARPC5,CD74,DCX,DRD1,EDN1,EPHB1,FGF18,FGF2,FLT1,FRMD5,FUT8,ITGB3,KIAA2022,LGALS8,LRCH1,LRRK2,MCC,MTUS1,NANOS1,NOV,NTN1,NTRK2,ONECUT2,PADI2,PAFAH1B1,PEX13,PLXNC1,PODXL,PTPRF,RET,RHOBTB2,SDC2,SEMA3C,SEMA3D,SEMA4D,SEMA6A,SWAP70,TGFBR3,TMEFF2,TNFAIP1,TRIB1,UNC5C,VEGFC,WASL,ZNF609
GO:BP	ion transport	GO:0006811	2.06044e-05	ABCC4,ANO3,ATP2B2,ATP9A,C2CD2L,CACNA1E,CAMK2G,CASR,CFTR,CLCN4,CLCN5,CLCN6,COL4A3BP,COX7C,DRD1,FABP3,FGF14,GABRB2,GABRG2,GLRA2,GLTP,GOT2,GRIA4,GRIK3,GRIN2B,ITGB3,KCNE4,KCNK10,KCNK13,KCNN3,KCNQ3,KCNQ4,MMGT1,NIPA1,NKAIN2,NMUR2,NOS1,NTRK2,PLEKHA8,RPS6KB1,SCARA5,SCN1A,SCN3A,SCN4B,SESTD1,SFXN5,SLC10A7,SLC11A2,SLC16A2,SLC26A9,SLC30A7,SLC35D1,SLC39A13,SLC4A7,SLC6A15,SLC7A1,SLC9A1,SLC9A2,SNX4,SYT6,UBASH3B
GO:BP	regulation of intracellular signal transduction	GO:1902531	2.35485e-05	AMOT,ANGPT1,ARHGEF7,ASH1L,BMP6,BMP8A,BTRC,CD74,DSTYK,DVL3,DYRK1A,EDN1,EPHB1,FGD4,FGF18,FGF2,FLT1,FZD4,GPIHBP1,GRIN2B,ITCH,KL,KRAS,LRRK2,MAP2K4,MAP3K14,MAP3K4,MFN2,NOS1,NOV,NTRK2,PAFAH1B1,PAQR3,PDE11A,PIK3IP1,PLAGL2,PRDM15,RAP1GAP2,RCAN1,RELL1,RET,RIOK3,SEMA4D,SESN1,SH3RF3,SOS1,TGFB3,TNFAIP1,TRIB1,TRIO,UBR1,UFD1L,WNT16,XDH,ZMYND11
GO:BP	regulation of cell migration	GO:0030334	2.59095e-05	ADAM10,ADAMTS1,AMOT,ANGPT1,CD74,DRD1,EDN1,FGF18,FGF2,FLT1,FRMD5,ITGB3,KIAA2022,LRCH1,MCC,MTUS1,NOV,NTN1,ONECUT2,PADI2,PLXNC1,RET,RHOBTB2,SEMA3C,SEMA3D,SEMA4D,SEMA6A,SWAP70,TGFBR3,TMEFF2,TRIB1,UNC5C,VEGFC,WASL,ZNF609
GO:BP	movement of cell or subcellular component	GO:0006928	3.11041e-05	ADAM10,ADAMTS1,AMOT,ANGPT1,ARL8A,ARPC5,ASH1L,CD74,DCX,DRD1,DYNC1I1,EDN1,EPHB1,FGF18,FGF2,FLOT2,FLT1,FRMD5,FUT8,ITGB3,KCNE4,KIAA2022,LGALS8,LMX1A,LRCH1,LRRK2,MAP1B,MCC,MREG,MTUS1,NANOS1,NEO1,NOV,NTN1,NTRK2,ONECUT2,PADI2,PAFAH1B1,PEX13,PLXNC1,PODXL,PTPRF,RET,RHOBTB2,SCN4B,SDC2,SEMA3C,SEMA3D,SEMA4D,SEMA6A,SPAG16,SWAP70,TGFBR3,TMEFF2,TMEM201,TNFAIP1,TRIB1,TRIO,UNC5C,VEGFC,WASL,ZNF609
GO:BP	response to endogenous stimulus	GO:0009719	3.3027e-05	AGTR2,BMP6,BMPR1A,CEP57,CFTR,CHRM1,CREB3L1,DRD1,DSTYK,EGR1,FGF18,FGF2,FUT8,GABRG2,GLRA2,GPR83,GSK3B,HTR7,ITGB3,KL,KLF15,LEPROT,LPIN2,LRRK2,MED1,NEO1,NOS1,NTRK2,ONECUT2,PADI2,PALM,PARP1,RECQL5,RORC,RPS6KB1,SESN1,SMAD3,SMAD5,SMAD7,SOCS3,SSTR2,TBC1D4,TGFB3,TGFBR3,THRA,TSHR,UBR1,VDR,VWC2L,YES1
GO:BP	cell motility	GO:0048870	3.346e-05	ADAM10,ADAMTS1,AMOT,ANGPT1,ARPC5,ASH1L,CD74,DCX,DRD1,EDN1,EPHB1,FGF18,FGF2,FLT1,FRMD5,FUT8,ITGB3,KIAA2022,LGALS8,LRCH1,LRRK2,MCC,MTUS1,NANOS1,NOV,NTN1,NTRK2,ONECUT2,PADI2,PAFAH1B1,PEX13,PLXNC1,PODXL,PTPRF,RET,RHOBTB2,SDC2,SEMA3C,SEMA3D,SEMA4D,SEMA6A,SPAG16,SWAP70,TGFBR3,TMEFF2,TNFAIP1,TRIB1,UNC5C,VEGFC,WASL,ZNF609
GO:BP	localization of cell	GO:0051674	3.346e-05	ADAM10,ADAMTS1,AMOT,ANGPT1,ARPC5,ASH1L,CD74,DCX,DRD1,EDN1,EPHB1,FGF18,FGF2,FLT1,FRMD5,FUT8,ITGB3,KIAA2022,LGALS8,LRCH1,LRRK2,MCC,MTUS1,NANOS1,NOV,NTN1,NTRK2,ONECUT2,PADI2,PAFAH1B1,PEX13,PLXNC1,PODXL,PTPRF,RET,RHOBTB2,SDC2,SEMA3C,SEMA3D,SEMA4D,SEMA6A,SPAG16,SWAP70,TGFBR3,TMEFF2,TNFAIP1,TRIB1,UNC5C,VEGFC,WASL,ZNF609
GO:BP	regulation of nervous system development	GO:0051960	3.92302e-05	ABL2,BMP6,CBFA2T2,DDX6,EPHB1,FGF2,FZD4,GSK3B,HMG20A,KIAA2022,LBX1,LMX1A,LRRK2,LRRTM2,MED1,NKX2-2,NOS1,NTN1,NTRK2,PAFAH1B1,PALM,PAQR3,PLXNC1,PRTG,PTPRD,PTPRF,RET,SDC2,SEMA3C,SEMA3D,SEMA4D,SEMA6A,TMEM98,TWF1,VWC2L,YTHDF2,ZNF609
GO:BP	negative regulation of developmental process	GO:0051093	4.88271e-05	ADRB1,AMOT,AXIN2,CD74,CDK6,CREB3L1,DDX6,ELF5,EPHB1,GSK3B,HMG20A,INSIG1,KIAA2022,KRAS,LBX1,LMX1A,MED1,MEIS2,NFATC3,NKX2-2,NOV,NTN1,PAQR3,PRTG,SEMA3C,SEMA3D,SEMA4D,SEMA6A,SMAD3,TLL2,TMEM98,TRIB1,TRIO,UBASH3B,WWTR1,XDH
GO:BP	regulation of MAPK cascade	GO:0043408	5.47787e-05	ANGPT1,ASH1L,BMP6,BMP8A,CD74,DSTYK,DVL3,EDN1,EPHB1,FGF18,FGF2,FLT1,FZD4,GPIHBP1,GRIN2B,ITCH,KL,LRRK2,MAP2K4,MAP3K4,NTRK2,PAFAH1B1,PAQR3,PRDM15,RELL1,RET,SH3RF3,TGFB3,TRIB1,WNT16,XDH,ZMYND11
GO:BP	cellular response to endogenous stimulus	GO:0071495	6.51937e-05	AGTR2,BMP6,BMPR1A,CEP57,CFTR,CHRM1,CREB3L1,DRD1,DSTYK,EGR1,FGF18,FGF2,FUT8,GABRG2,GLRA2,GSK3B,HTR7,ITGB3,KL,LEPROT,LPIN2,LRRK2,MED1,NEO1,NTRK2,ONECUT2,PADI2,PALM,PARP1,RECQL5,RORC,RPS6KB1,SESN1,SMAD3,SMAD5,SMAD7,SOCS3,SSTR2,TBC1D4,TGFB3,TGFBR3,THRA,TSHR,UBR1,VDR,VWC2L,YES1
GO:BP	negative regulation of transcription by RNA polymerase II	GO:0000122	7.50049e-05	ATXN1L,BMP6,CBFA2T2,CBX7,CDK6,CREB3L1,CUX1,DMBX1,EDN1,EGR1,ELK4,EMX2,FOXK1,GLIS2,HMG20A,KDM1B,KDM5A,MECP2,MED1,MXD1,MXI1,NFATC3,NFIX,RECQL5,RORC,RREB1,SATB1,SEMA4D,SMAD3,SMAD5,SMARCC2,THRA,USP2,WWTR1,ZHX1,ZNF148
GO:BP	regulation of locomotion	GO:0040012	8.17436e-05	ADAM10,ADAMTS1,AMOT,ANGPT1,CD74,DRD1,EDN1,FGF18,FGF2,FLT1,FRMD5,ITGB3,KIAA2022,LRCH1,LRRK2,MCC,MTUS1,NOV,NTN1,ONECUT2,PADI2,PLXNC1,RET,RHOBTB2,SEMA3C,SEMA3D,SEMA4D,SEMA6A,SWAP70,TGFBR3,TMEFF2,TRIB1,TSHR,UNC5C,VEGFC,WASL,ZNF609
GO:BP	negative regulation of cell communication	GO:0010648	8.59724e-05	ASH1L,AXIN2,CBFA2T2,CD74,CREB3L1,DAB2,DRD1,DYRK1A,EGR1,GPIHBP1,GSK3B,INSIG1,ITCH,LEPROT,LRRK2,MCC,MFN2,NOV,ONECUT2,PADI2,PAFAH1B1,PALM,PAQR3,PDE11A,PIK3IP1,PRDM15,RGS9BP,RIOK3,RNF213,RPS6KB1,SESN1,SOCS3,SOCS4,STXBP1,TGFBR3,TNFAIP1,TRIB1,UBASH3B,UBR1,UFD1L,VWC2L,WWTR1,XDH,YTHDF2,ZMYND11
GO:BP	negative regulation of signaling	GO:0023057	9.76697e-05	ASH1L,AXIN2,CBFA2T2,CD74,CREB3L1,DAB2,DRD1,DYRK1A,EGR1,GPIHBP1,GSK3B,INSIG1,ITCH,LEPROT,LRRK2,MCC,MFN2,NOV,ONECUT2,PADI2,PAFAH1B1,PALM,PAQR3,PDE11A,PIK3IP1,PRDM15,RGS9BP,RIOK3,RNF213,RPS6KB1,SESN1,SOCS3,SOCS4,STXBP1,TGFBR3,TNFAIP1,TRIB1,UBASH3B,UBR1,UFD1L,VWC2L,WWTR1,XDH,YTHDF2,ZMYND11
GO:BP	negative regulation of signal transduction	GO:0009968	0.00010245	ASH1L,AXIN2,CBFA2T2,CD74,CREB3L1,DAB2,DYRK1A,EGR1,GPIHBP1,GSK3B,INSIG1,ITCH,LEPROT,LRRK2,MCC,MFN2,NOV,ONECUT2,PADI2,PAFAH1B1,PALM,PAQR3,PDE11A,PIK3IP1,PRDM15,RGS9BP,RIOK3,RNF213,RPS6KB1,SESN1,SOCS3,SOCS4,TGFBR3,TNFAIP1,TRIB1,UBASH3B,UBR1,UFD1L,VWC2L,WWTR1,XDH,YTHDF2,ZMYND11
GO:BP	regulation of cell motility	GO:2000145	0.000104144	ADAM10,ADAMTS1,AMOT,ANGPT1,CD74,DRD1,EDN1,FGF18,FGF2,FLT1,FRMD5,ITGB3,KIAA2022,LRCH1,MCC,MTUS1,NOV,NTN1,ONECUT2,PADI2,PLXNC1,RET,RHOBTB2,SEMA3C,SEMA3D,SEMA4D,SEMA6A,SWAP70,TGFBR3,TMEFF2,TRIB1,UNC5C,VEGFC,WASL,ZNF609
GO:BP	regulation of neurogenesis	GO:0050767	0.000108627	ABL2,BMP6,CBFA2T2,DDX6,FZD4,GSK3B,HMG20A,KIAA2022,LBX1,LMX1A,LRRK2,MED1,NKX2-2,NOS1,NTN1,NTRK2,PAFAH1B1,PALM,PAQR3,PLXNC1,PRTG,PTPRF,RET,SDC2,SEMA3C,SEMA3D,SEMA4D,SEMA6A,TMEM98,TWF1,VWC2L,YTHDF2,ZNF609
GO:BP	trans-synaptic signaling	GO:0099537	0.000152556	ADCY1,CACNA1E,CADPS,CHRM1,DGKE,DLGAP2,DRD1,EDN1,EPHB1,GABRB2,GABRG2,GLRA2,GLS,GRIA4,GRIK3,GRIN2B,HTR7,KRAS,LIN7C,LRRK2,LRRTM2,NOS1,NTRK2,PAFAH1B1,PPP3R1,PTPRD,RIMBP2,STXBP1,SV2B,SYNGR1,SYNPO
GO:BP	positive regulation of multicellular organismal process	GO:0051240	0.000152679	ABL2,ADRB1,AMOT,ANGPT1,ATXN1L,AXIN2,BMP6,CBFA2T2,CD74,CEBPG,CHRM1,EDN1,EGR1,EPAS1,EPHB1,FGF18,FGF2,FLT1,FZD4,ITCH,KDM5B,KL,LRRTM2,MED1,MFN2,NKX2-2,NOS1,NTN1,NTRK2,PAFAH1B1,PALM,PLXNC1,PRKAB1,RET,RIOK3,SEMA4D,SEMA6A,SMAD3,SMAD5,SNX4,TGFB3,TRIB1,TSHR,TWF1,UFD1L,VEGFC,VWC2L,WWTR1,ZMIZ1,ZNF609
GO:BP	homeostatic process	GO:0042592	0.000156331	ABL2,ADRB1,ATP2B2,BMP6,BTBD9,C2CD2L,CASR,CD74,CDK6,CEBPG,CFTR,COL4A3BP,DNA2,DRD1,EDN1,EGR1,EPAS1,ERP44,FABP3,FGF2,FOXK1,GLS,GRIN2B,INSIG1,KL,KLF15,KRAS,LRRK2,MAP3K4,MED1,MFN2,NANOS1,NEO1,NMUR2,NOV,NPR3,PRKAB1,SCARA5,SEC24A,SLC11A2,SLC30A7,SLC39A13,SLC4A7,SLC9A1,SLC9A2,SMAD3,SMAD5,SOS1,SWAP70,SYNPO,TNKS,TSHR,TTC7A,UBASH3B,WRN,WWTR1
GO:BP	enzyme linked receptor protein signaling pathway	GO:0007167	0.000157754	ANGPT1,BMP6,BMP8A,BMPR1A,CEP57,CREB3L1,DSTYK,EGR1,EPHB1,FAM83A,FGF18,FGF2,FLT1,FUT8,FZD4,GSK3B,ITGB3,KL,LEPROT,NEO1,NOV,NTRK2,ONECUT2,RET,SMAD3,SMAD5,SMAD7,SOCS3,SOCS4,SOS1,TGFB3,TGFBR3,UBASH3B,VEGFC,VWC2L,WWTR1,XDH,YES1
GO:BP	neuron development	GO:0048666	0.000163951	ABL2,ADCY1,CBFA2T2,DCX,DRD1,EPHB1,FZD4,GABRB2,GSK3B,LMX1A,LRRK2,MAP1B,MAPT,NANOS1,NEO1,NTN1,NTRK2,ONECUT2,PAFAH1B1,PAK2,PALM,PAQR3,PLXNC1,PTPRF,RB1,RET,SDC2,SEMA3C,SEMA3D,SEMA4D,SEMA6A,STMN4,STXBP1,TMEFF2,TMEM106B,TRIO,TSHR,TWF1,UHMK1,UNC5C,WASL
GO:BP	negative regulation of biosynthetic process	GO:0009890	0.000191185	ATXN1L,BMP6,BTRC,CBFA2T2,CBX7,CDK6,CDYL2,CREB3L1,CUX1,DMBX1,EDN1,EGR1,ELK4,EMX2,ERLIN1,ERLIN2,FOXK1,GLIS2,HMG20A,INSIG1,KAT6A,KDM1B,KDM5A,KDM5B,MECP2,MED1,MXD1,MXI1,NANOS1,NFATC3,NFIX,PARP1,PDS5A,RB1,RECQL5,RORC,RREB1,SATB1,SEMA4D,SMAD3,SMAD5,SMARCC2,THRA,TMEFF2,TNRC6B,USP2,WWTR1,YTHDF2,ZHX1,ZNF148
GO:BP	intracellular transport	GO:0046907	0.000221708	AKTIP,ANGPT1,ANKFY1,ANKRD50,APPBP2,ARCN1,ARFIP2,ARL8A,CD74,CHCHD4,CMTM6,COL4A3BP,COPB2,DDHD2,DRD1,DYNC1I1,FABP3,FLOT2,INSIG1,IPO4,LEPROT,LRRK2,MAP1B,MED1,MFN2,MREG,NTN1,PAFAH1B1,PEX13,PGAP1,PLEKHA8,PPP3R1,RAB37,SEC24A,SEC62,SNX4,SNX6,STAM,STAM2,SUPT6H,TBC1D13,TBC1D15,TBC1D4,TBC1D5,TMED7,TMEM201,TNFAIP1,TNPO1,TRAM2,UFD1L,UHMK1,VPS36,ZDHHC22
GO:BP	tissue development	GO:0009888	0.000239497	ARID5B,AXIN2,BMP6,CBFA2T2,CDK6,DVL3,EDN1,EGR1,EHF,ELF5,EPHB1,EPYC,FGF18,FGF2,FOSL2,FOXN2,KDM5B,KL,KLF15,KRAS,LBX1,LIN7C,MED1,MPP5,NKX2-2,NOLC1,NOV,NTN1,ONECUT2,PAFAH1B1,PPP3R1,PRKAR1A,RCAN1,RET,RUNX3,SATB1,SEMA3C,SEMA3D,SEMA4D,SEMA6A,SMAD3,SMAD5,SOS1,SPTLC2,TGFB3,TGFBR3,THRA,TLL2,TMEFF2,TMEM231,UNC5C,VEGFC,VEZF1,VGLL2,WNT16,WWTR1,XDH
GO:BP	synaptic signaling	GO:0099536	0.000256896	ADCY1,CACNA1E,CADPS,CHRM1,DGKE,DLGAP2,DRD1,EDN1,EPHB1,GABRB2,GABRG2,GLRA2,GLS,GRIA4,GRIK3,GRIN2B,HTR7,KRAS,LIN7C,LRRK2,LRRTM2,NOS1,NTRK2,PAFAH1B1,PPP3R1,PTPRD,RIMBP2,STXBP1,SV2B,SYNGR1,SYNPO
GO:BP	neuron projection development	GO:0031175	0.000309725	ABL2,ADCY1,CBFA2T2,DCX,EPHB1,FZD4,GSK3B,LMX1A,LRRK2,MAP1B,MAPT,NEO1,NTN1,NTRK2,PAFAH1B1,PAK2,PALM,PAQR3,PLXNC1,PTPRF,RB1,RET,SDC2,SEMA3C,SEMA3D,SEMA4D,SEMA6A,STMN4,STXBP1,TMEFF2,TMEM106B,TRIO,TSHR,TWF1,UHMK1,UNC5C,WASL
GO:BP	positive regulation of developmental process	GO:0051094	0.000323734	ABL2,AMOT,ATXN1L,AXIN2,BMP6,CBFA2T2,CD74,DDHD2,EDN1,EPHB1,FGF18,FGF2,FLT1,FNDC5,FZD4,ITCH,ITGB3,KDM5B,KL,LRRTM2,MED1,NKX2-2,NTN1,NTRK2,PAFAH1B1,PALM,PLXNC1,RET,SEMA4D,SEMA6A,SMAD3,SMAD5,SOCS3,TGFB3,TRIB1,TSHR,TWF1,VEGFC,VEZF1,VWC2L,WWTR1,ZMIZ1,ZNF609
GO:BP	protein localization	GO:0008104	0.000348769	ADAM10,AKTIP,AMOT,ANGPT1,APPBP2,ARCN1,ARFIP2,ARL8A,AXIN2,C2CD2L,CD74,CENPA,CFTR,CHCHD4,CMTM6,COPB2,DRD1,DVL3,FLOT2,INSIG1,IPO4,ITGB3,LEPROT,LIN7C,LRRK2,MAU2,MCC,MED1,MFN2,MPP5,NOV,PAFAH1B1,PALM,PAQR3,PARD3,PARP1,PEX13,PPP3R1,RAB37,RAB3GAP2,SEC24A,SEC62,SLC9A2,SNX4,SNX6,STAM,STAM2,STXBP1,SUPT6H,SWAP70,TBC1D13,TBC1D15,TBC1D4,TBC1D5,TGFB3,TMED7,TMEFF2,TMEM231,TMEM98,TNFAIP1,TNKS,TNPO1,TOR1AIP2,TRAM2…
GO:BP	negative regulation of cellular biosynthetic process	GO:0031327	0.000350975	ATXN1L,BMP6,BTRC,CBFA2T2,CBX7,CDK6,CDYL2,CREB3L1,CUX1,DMBX1,EDN1,EGR1,ELK4,EMX2,ERLIN1,ERLIN2,FOXK1,GLIS2,HMG20A,INSIG1,KAT6A,KDM1B,KDM5A,KDM5B,MECP2,MED1,MXD1,MXI1,NANOS1,NFATC3,NFIX,PARP1,PDS5A,RB1,RECQL5,RORC,RREB1,SATB1,SEMA4D,SMAD3,SMAD5,SMARCC2,THRA,TNRC6B,USP2,WWTR1,YTHDF2,ZHX1,ZNF148
GO:BP	negative regulation of nucleobase-containing compound metabolic process	GO:0045934	0.000524208	ATXN1L,AXIN2,BMP6,BOLL,BTRC,CBFA2T2,CBX7,CDK6,CDYL2,CREB3L1,CUX1,DMBX1,DYRK1A,EDN1,EGR1,ELK4,EMX2,FOXK1,GLIS2,HMG20A,KAT6A,KDM1B,KDM5A,KDM5B,MECP2,MED1,MXD1,MXI1,NFATC3,NFIX,PARP1,RB1,RECQL5,RNF169,RORC,RREB1,SATB1,SEMA4D,SMAD3,SMAD5,SMARCC2,THRA,TNKS,USP2,WWTR1,ZHX1,ZNF148
GO:BP	transmembrane transport	GO:0055085	0.00069027	ABCC4,ATP2B2,CACNA1E,CFTR,CHCHD4,CLCN4,CLCN5,CLCN6,CNNM1,COX7C,CTTNBP2NL,DRD1,EDN1,FGF14,GABRB2,GABRG2,GLRA2,GRIA4,GRIK3,GRIN2B,KCNE4,KCNK10,KCNK13,KCNN3,KCNQ3,KCNQ4,KLF15,MMGT1,NIPA1,NMUR2,NTRK2,PEX13,SCARA5,SCN1A,SCN3A,SCN4B,SEC62,SESTD1,SFXN5,SLC10A7,SLC11A2,SLC14A1,SLC16A2,SLC25A36,SLC26A9,SLC30A7,SLC35D1,SLC39A13,SLC4A7,SLC6A15,SLC7A1,SLC9A1,SLC9A2,SV2B,TRAM2,UBASH3B,YES1
GO:BP	regulation of cellular component movement	GO:0051270	0.000705062	ADAM10,ADAMTS1,AMOT,ANGPT1,CD74,DRD1,EDN1,FGF18,FGF2,FLT1,FRMD5,ITGB3,KIAA2022,LRCH1,MCC,MTUS1,NOV,NTN1,ONECUT2,PADI2,PLXNC1,RET,RHOBTB2,SEMA3C,SEMA3D,SEMA4D,SEMA6A,SWAP70,TGFBR3,TMEFF2,TRIB1,UNC5C,VEGFC,WASL,ZNF609
GO:BP	positive regulation of protein metabolic process	GO:0051247	0.000887001	AKTIP,ANGPT1,ANKLE2,AUTS2,AXIN2,BMP6,BMP8A,BOLL,BTRC,CASP8AP2,CD74,CEBPG,DNAJB2,DSTYK,DVL3,DYRK1A,EDN1,EGR1,FGF13,FGF18,FGF2,FLT1,FZD4,GSK3B,ITCH,KL,KRAS,LRRK2,MAP2K4,MAP3K14,MAP3K4,NOS1,NTRK2,PAK2,RAB3GAP2,RELL1,RET,RNF144B,RPS6KB1,SEMA4D,SMAD3,SOCS4,TGFB3,TRIB1,UHMK1,VEGFC,WNT16,XDH,YES1,YTHDF2
GO:BP	lipid transport	GO:0006869	0.00101006	ABCC4,ANO3,ATP9A,BMP6,C2CD2L,CFTR,COL4A3BP,ESYT2,FABP3,FZD4,GLTP,GOT2,KDM5B,LRAT,NMUR2,OSBPL1A,OSBPL6,OSBPL7,PLEKHA8,RPS6KB1,TEX2
GO:BP	behavior	GO:0007610	0.00113063	ADCY1,ARCN1,ATXN1L,BTBD9,DDHD2,DMBX1,DRD1,EGR1,FZD4,GABRG2,GRIN2B,KRAS,LMX1A,LRRK2,MEIS2,NMUR2,NTRK2,PAFAH1B1,PEX13,PTCHD1,RCAN1,RPS6KB1,SOBP,SYNPO,TSHR,USP2
GO:BP	negative regulation of RNA metabolic process	GO:0051253	0.00118893	ATXN1L,AXIN2,BMP6,BOLL,BTRC,CBFA2T2,CBX7,CDK6,CDYL2,CREB3L1,CUX1,DMBX1,DYRK1A,EDN1,EGR1,ELK4,EMX2,FOXK1,GLIS2,HMG20A,KAT6A,KDM1B,KDM5A,KDM5B,MECP2,MED1,MXD1,MXI1,NFATC3,NFIX,RB1,RECQL5,RORC,RREB1,SATB1,SEMA4D,SMAD3,SMAD5,SMARCC2,THRA,USP2,WWTR1,ZHX1,ZNF148
GO:BP	system process	GO:0003008	0.00121179	ADCY1,ADRB1,AGTR2,ANGPT1,ATXN1L,BMP6,BTBD9,CAMK2G,CHRM1,COL4A3BP,DDAH1,DDHD2,DRD1,EDN1,EPAS1,EPHB1,EPYC,FZD4,GABRB2,GABRG2,GLRA2,GLS,GRIN2B,HTR7,IGDCC3,KCNE4,KCNQ4,KLF15,KRAS,LMX1A,LRRK2,MEIS2,NOS1,NPR3,NTRK2,OPN4,PAFAH1B1,PGAP1,PTCHD1,RCAN1,RGS9BP,SCN1A,SCN3A,SCN4B,SMAD5,SOBP,SYNPO,TJP1,TMEM98,TNNI1,TWF1,WWTR1
GO:BP	chemical synaptic transmission	GO:0007268	0.00125544	ADCY1,CACNA1E,CADPS,CHRM1,DGKE,DLGAP2,DRD1,EDN1,EPHB1,GABRB2,GABRG2,GLRA2,GLS,GRIA4,GRIK3,GRIN2B,HTR7,KRAS,LIN7C,LRRK2,LRRTM2,NTRK2,PAFAH1B1,PPP3R1,RIMBP2,STXBP1,SV2B,SYNGR1,SYNPO
GO:BP	anterograde trans-synaptic signaling	GO:0098916	0.00125544	ADCY1,CACNA1E,CADPS,CHRM1,DGKE,DLGAP2,DRD1,EDN1,EPHB1,GABRB2,GABRG2,GLRA2,GLS,GRIA4,GRIK3,GRIN2B,HTR7,KRAS,LIN7C,LRRK2,LRRTM2,NTRK2,PAFAH1B1,PPP3R1,RIMBP2,STXBP1,SV2B,SYNGR1,SYNPO
GO:BP	regulation of neuron differentiation	GO:0045664	0.00134559	ABL2,BMP6,CBFA2T2,DDX6,FZD4,GSK3B,HMG20A,LBX1,LMX1A,LRRK2,MED1,NKX2-2,NTN1,NTRK2,PAFAH1B1,PALM,PAQR3,PLXNC1,PTPRF,RET,SDC2,SEMA3C,SEMA3D,SEMA4D,SEMA6A,TWF1,VWC2L
GO:BP	peptidyl-amino acid modification	GO:0018193	0.00154132	ABL2,ANGPT1,ASH1L,AUTS2,BMP6,CD74,CHCHD4,DRD1,DYRK1A,EGR1,EPHB1,FKBP3,FLT1,FUT8,GALNT2,GSK3B,HMG20A,ITGB3,KAT6A,KLF15,LRRK2,NMT2,NOS1,NTRK2,PADI2,PAK2,PAQR3,PARP1,PPIL4,RET,RPS6KB1,SEMA4D,SETD7,SOCS3,SOCS4,SUMO1,SUPT6H,TNKS,TWF1,UHMK1,WDR82,YES1,ZDHHC22,ZMIZ1
GO:BP	regulation of response to stress	GO:0080134	0.00182377	ADAMTS18,ASH1L,AXIN2,CD74,CDK6,CEBPG,DDAH1,DVL3,DYRK1A,EDN1,EPHB1,FUT8,FZD4,INSIG1,ITCH,LRRK2,MAP2K4,MAP3K4,MED1,NOV,NT5E,PAFAH1B1,PARP1,PTPRF,RECQL5,RELL1,RIOK3,RNF169,SESN1,SH3RF3,SMAD3,SNX4,SOCS3,UBASH3B,UFD1L,WFDC1,WNT16,XDH,YTHDF2,ZMYND11
GO:BP	positive regulation of cellular protein metabolic process	GO:0032270	0.00183218	AKTIP,ANGPT1,ANKLE2,AUTS2,AXIN2,BMP6,BMP8A,BOLL,BTRC,CASP8AP2,CD74,DNAJB2,DSTYK,DVL3,DYRK1A,EDN1,FGF13,FGF18,FGF2,FLT1,FZD4,GSK3B,KL,KRAS,LRRK2,MAP2K4,MAP3K14,MAP3K4,NOS1,NTRK2,PAK2,RAB3GAP2,RELL1,RET,RNF144B,RPS6KB1,SEMA4D,SMAD3,SOCS4,TGFB3,TRIB1,UHMK1,VEGFC,WNT16,XDH,YES1,YTHDF2
GO:BP	negative regulation of multicellular organismal process	GO:0051241	0.00219695	ADAMTS18,ADRB1,AMOT,ANGPT1,AXIN2,CD74,CDK6,CREB3L1,DDX6,EPHB1,GSK3B,HMG20A,KIAA2022,LBX1,LMX1A,LRRK2,MCC,MED1,MEIS2,NFATC3,NKX2-2,NPR3,NTN1,PAQR3,PRTG,SEMA3C,SEMA3D,SEMA4D,SEMA6A,SMAD3,TGFB3,TLL2,TMEM98,TRIB1,UBASH3B,UFD1L,XDH
GO:BP	positive regulation of cell differentiation	GO:0045597	0.00224938	ABL2,AXIN2,BMP6,CBFA2T2,CD74,EDN1,FGF18,FGF2,FNDC5,FZD4,ITGB3,MED1,NKX2-2,NTN1,NTRK2,PAFAH1B1,PALM,PLXNC1,RET,SEMA4D,SEMA6A,SMAD3,SMAD5,SOCS3,TGFB3,TRIB1,TWF1,VEZF1,VWC2L,WWTR1,ZMIZ1,ZNF609
GO:BP	negative regulation of macromolecule biosynthetic process	GO:0010558	0.00225189	ATXN1L,BMP6,BTRC,CBFA2T2,CBX7,CDK6,CDYL2,CREB3L1,CUX1,DMBX1,EDN1,EGR1,ELK4,EMX2,FOXK1,GLIS2,HMG20A,KAT6A,KDM1B,KDM5A,KDM5B,MECP2,MED1,MXD1,MXI1,NANOS1,NFATC3,NFIX,PDS5A,RB1,RECQL5,RORC,RREB1,SATB1,SEMA4D,SMAD3,SMAD5,SMARCC2,THRA,TMEFF2,TNRC6B,USP2,WWTR1,YTHDF2,ZHX1,ZNF148
GO:BP	plasma membrane bounded cell projection organization	GO:0120036	0.00249742	ABCC4,ABL2,ABLIM1,ADCY1,CBFA2T2,DCX,EPHB1,FAM98A,FZD4,GSK3B,LMX1A,LRRK2,MAP1B,MAPT,NEO1,NTN1,NTRK2,ONECUT2,PAFAH1B1,PAK2,PALM,PAQR3,PLXNC1,PODXL,PTPRF,RB1,RET,SDC2,SEMA3C,SEMA3D,SEMA4D,SEMA6A,SPAG16,STMN4,STXBP1,TAPT1,TMEFF2,TMEM106B,TMEM231,TRIO,TSHR,TWF1,UHMK1,UNC5C,WASL,WWTR1
GO:BP	cellular response to stress	GO:0033554	0.0031958	AKTIP,AXIN2,CD74,CDK6,CEBPG,CFTR,COL4A3BP,CREB3L1,DDAH1,DNA2,DNAJB2,DVL3,DYRK1A,EDEM3,EDN1,EGR1,EPAS1,EPHB1,ERLIN1,ERLIN2,ERP44,FUT8,FZD4,INSIG1,ITCH,KAT6A,KIAA0430,LRRK2,MAP2K4,MAP3K4,MAPK10,MFN2,PAFAH1B1,PARP1,PDS5A,PTPRF,RAD51B,RECQL5,RELL1,RNF169,RPS6KA6,SCARA5,SESN1,SETD7,SH3RF3,SUMO1,TRIB1,UFD1L,UVRAG,WNT16,WRN,XDH,ZMYND11,ZNF317
GO:BP	negative regulation of cellular macromolecule biosynthetic process	GO:2000113	0.00351443	ATXN1L,BMP6,BTRC,CBFA2T2,CBX7,CDK6,CREB3L1,CUX1,DMBX1,EDN1,EGR1,ELK4,EMX2,FOXK1,GLIS2,HMG20A,KAT6A,KDM1B,KDM5A,KDM5B,MECP2,MED1,MXD1,MXI1,NANOS1,NFATC3,NFIX,PDS5A,RB1,RECQL5,RORC,RREB1,SATB1,SEMA4D,SMAD3,SMAD5,SMARCC2,THRA,TNRC6B,USP2,WWTR1,YTHDF2,ZHX1,ZNF148
GO:BP	negative regulation of transcription, DNA-templated	GO:0045892	0.00365442	ATXN1L,BMP6,BTRC,CBFA2T2,CBX7,CDK6,CREB3L1,CUX1,DMBX1,EDN1,EGR1,ELK4,EMX2,FOXK1,GLIS2,HMG20A,KAT6A,KDM1B,KDM5A,KDM5B,MECP2,MED1,MXD1,MXI1,NFATC3,NFIX,RB1,RECQL5,RORC,RREB1,SATB1,SEMA4D,SMAD3,SMAD5,SMARCC2,THRA,USP2,WWTR1,ZHX1,ZNF148
GO:BP	cell projection organization	GO:0030030	0.00375303	ABCC4,ABL2,ABLIM1,ADCY1,CBFA2T2,DCX,EPHB1,FAM98A,FZD4,GSK3B,LMX1A,LRRK2,MAP1B,MAPT,NEO1,NTN1,NTRK2,ONECUT2,PAFAH1B1,PAK2,PALM,PAQR3,PLXNC1,PODXL,PTPRF,RB1,RET,SDC2,SEMA3C,SEMA3D,SEMA4D,SEMA6A,SPAG16,STMN4,STXBP1,TAPT1,TMEFF2,TMEM106B,TMEM231,TRIO,TSHR,TWF1,UHMK1,UNC5C,WASL,WWTR1
GO:BP	negative regulation of RNA biosynthetic process	GO:1902679	0.00389651	ATXN1L,BMP6,BTRC,CBFA2T2,CBX7,CDK6,CDYL2,CREB3L1,CUX1,DMBX1,EDN1,EGR1,ELK4,EMX2,FOXK1,GLIS2,HMG20A,KAT6A,KDM1B,KDM5A,KDM5B,MECP2,MED1,MXD1,MXI1,NFATC3,NFIX,RB1,RECQL5,RORC,RREB1,SATB1,SEMA4D,SMAD3,SMAD5,SMARCC2,THRA,USP2,WWTR1,ZHX1,ZNF148
GO:BP	negative regulation of nucleic acid-templated transcription	GO:1903507	0.00389651	ATXN1L,BMP6,BTRC,CBFA2T2,CBX7,CDK6,CDYL2,CREB3L1,CUX1,DMBX1,EDN1,EGR1,ELK4,EMX2,FOXK1,GLIS2,HMG20A,KAT6A,KDM1B,KDM5A,KDM5B,MECP2,MED1,MXD1,MXI1,NFATC3,NFIX,RB1,RECQL5,RORC,RREB1,SATB1,SEMA4D,SMAD3,SMAD5,SMARCC2,THRA,USP2,WWTR1,ZHX1,ZNF148
GO:BP	negative regulation of gene expression	GO:0010629	0.00398465	ATXN1L,AXIN2,BMP6,BOLL,BTRC,CBFA2T2,CBX7,CDK6,CREB3L1,CUX1,DMBX1,DYRK1A,EDN1,EGR1,ELK4,EMX2,FLOT2,FOXK1,GLIS2,HMG20A,KAT6A,KDM1B,KDM5A,KDM5B,LRRK2,MECP2,MED1,MXD1,MXI1,NANOS1,NFATC3,NFIX,RB1,RECQL5,RORC,RREB1,SATB1,SEMA4D,SMAD3,SMAD5,SMARCC2,THRA,TMEM98,TNRC6B,USP2,WWTR1,XDH,YTHDF2,ZHX1,ZNF148
GO:BP	central nervous system development	GO:0007417	0.00412404	ALDH5A1,ANKLE2,ARCN1,ATXN1L,DCX,DMBX1,DRD1,EMX2,EPHB1,FGF2,FZD4,GLIS2,HAPLN1,KRAS,LBX1,LMX1A,LRRK2,MED1,NANOS1,NKX2-2,NMUR2,NTRK2,PAFAH1B1,PEX13,PGAP1,PTCHD1,SMARCC2,SOS1,THRA,TMEM98,TRIO,UNC5C
GO:BP	negative regulation of neurogenesis	GO:0050768	0.00438507	DDX6,GSK3B,HMG20A,KIAA2022,LBX1,LMX1A,MED1,NKX2-2,NTN1,PAQR3,PRTG,SEMA3C,SEMA3D,SEMA4D,SEMA6A,TMEM98
GO:BP	response to external stimulus	GO:0009605	0.00445595	ADAM10,ADAMTS18,ADRB1,AMOT,ANGPT1,ASH1L,BMP6,CD74,CDK6,CEBPG,EPHB1,FGF18,FLT1,FOXK1,ITCH,LMX1A,LRAT,LRRK2,MAP2K4,MED1,MTUS1,NEO1,NMUR2,NOS1,NOV,NT5E,NTN1,OPN4,PADI2,PLXNC1,PTPRF,RGS9BP,RIOK3,RPS6KB1,SATB1,SEMA3C,SEMA3D,SEMA4D,SEMA6A,SESN1,SMAD3,SNX4,SOCS3,STXBP1,SWAP70,TBC1D5,TMEFF2,TRIB1,TRIO,UBASH3B,UFD1L,UNC5C,USP2,VEGFC,WASL,WFDC1,YTHDF2,ZMYND11
GO:BP	lipid localization	GO:0010876	0.00470364	ABCC4,ANO3,ATP9A,BMP6,C2CD2L,CFTR,COL4A3BP,ESYT2,FABP3,FZD4,GLTP,GOT2,KDM5B,LRAT,NMUR2,OSBPL1A,OSBPL6,OSBPL7,PLEKHA8,RPS6KB1,TEX2
GO:BP	organelle organization	GO:0006996	0.00478636	ABCC4,ABI2,ABLIM1,ACP2,AKTIP,AMOT,ANKFY1,ANKLE2,ARPC5,ASH1L,ATPAF1,AUTS2,AXIN2,BRWD1,CADPS,CAPZA1,CENPA,CEP57,CHCHD4,CISD2,CNTD1,COL4A3BP,DCX,DDHD2,DDX6,DNA2,DNAJA3,DRD1,DYRK1A,EDN1,ELK4,EPAS1,FRMD5,GSK3B,H2AFJ,HDAC9,INSIG1,ITGB3,KAT6A,KDM1B,KDM5A,KDM5B,KIAA0430,KRAS,LRRK2,MAP1B,MAP3K4,MAPT,MAU2,MFN2,MID1IP1,MREG,NAIF1,NOLC1,NOS1,ONECUT2,PADI2,PAFAH1B1,PALM,PARD3,PARP1,PCGF3,PCGF5,PDS5A,PEX13,PRK…
GO:BP	stress-activated MAPK cascade	GO:0051403	0.00479488	DVL3,EDN1,EPHB1,FZD4,ITCH,MAP2K4,MAP3K4,MAPK10,PAFAH1B1,RELL1,SH3RF3,TRIB1,WNT16,XDH,ZMYND11
GO:BP	positive regulation of molecular function	GO:0044093	0.00494979	ABL2,ADCY1,ADRB1,AKTIP,ANGPT1,ARID5B,CASP8AP2,CASR,CD74,CFTR,DNAJB2,DSTYK,DVL3,DYNC1I1,EDN1,FGF13,FGF14,FGF18,FGF2,FLOT2,FLT1,FZD4,LRRK2,MAP2K4,MAP3K14,MAP3K4,MAU2,MED1,MID1IP1,NKX2-2,NMUR2,NOS1,PAK2,RAP1GAP2,RASGRP3,RET,RGS6,SEMA4D,SH3PXD2A,SMAD3,SYNGAP1,TBC1D13,TBC1D15,TBC1D4,TBC1D5,TNFAIP1,TNKS,TOR1AIP2,XDH,ZC3H15
GO:BP	positive regulation of cellular component organization	GO:0051130	0.00529346	ABL2,ANGPT1,ANKFY1,ARPC5,AUTS2,CBFA2T2,DAB2,DDHD2,EDN1,EPHB1,FAM98A,FZD4,GSK3B,ITGB3,LRRK2,LRRTM2,MAP3K4,MFN2,NOS1,NTN1,NTRK2,PAFAH1B1,PALM,PLXNC1,RAB3GAP2,RET,SEMA4D,SMAD3,SWAP70,SYNPO,TAPT1,TBC1D5,TGFB3,TNKS,TWF1,WASL
GO:BP	cellular response to growth factor stimulus	GO:0071363	0.00566005	BMP6,BMPR1A,CEP57,CREB3L1,DSTYK,EGR1,FGF18,FGF2,FLT1,FUT8,FZD4,ITGB3,KL,MED1,NEO1,NOS1,NTRK2,ONECUT2,SMAD3,SMAD5,SMAD7,TGFB3,TGFBR3,VEGFC,VWC2L,XDH,YES1
GO:BP	regulation of cellular response to stress	GO:0080135	0.00601084	AXIN2,CD74,CDK6,CEBPG,DDAH1,DVL3,DYRK1A,EDN1,EPHB1,FUT8,FZD4,INSIG1,ITCH,LRRK2,MAP2K4,MAP3K4,PAFAH1B1,PARP1,PTPRF,RECQL5,RELL1,RNF169,SH3RF3,WNT16,XDH,ZMYND11
GO:BP	nitrogen compound transport	GO:0071705	0.00742204	AKTIP,ANGPT1,APPBP2,ARCN1,ARFIP2,ARL8A,C2CD2L,CADPS,CD74,CFTR,CHCHD4,CMTM6,COL4A3BP,COPB2,DRD1,EDN1,GLTP,GRIN2B,INSIG1,IPO4,ITGB3,LIN7C,LRRK2,MED1,MFN2,NOS1,NOV,PAFAH1B1,PEX13,PLEKHA8,PPP3R1,RAB37,SEC24A,SEC62,SLC14A1,SLC16A2,SLC25A36,SLC35D1,SLC6A15,SLC7A1,SNX4,SNX6,STAM,STAM2,SUPT6H,SYT6,TBC1D13,TBC1D15,TBC1D4,TBC1D5,TGFB3,TMED7,TNFAIP1,TNPO1,TRAM2,UFD1L,UHMK1,VPS36,ZDHHC22
GO:BP	negative regulation of phosphorus metabolic process	GO:0010563	0.00770571	ANGPT1,ANKLE2,ASH1L,GPIHBP1,ITCH,KIAA0430,LRRK2,PAFAH1B1,PAQR3,PARP1,PIK3IP1,PKIA,PPP1R14C,PRDM15,PRKAR1A,SEMA4D,SOCS3,SOCS4,SWAP70,TRIB1,UBASH3B,WWTR1,XDH,ZMYND11
GO:BP	negative regulation of phosphate metabolic process	GO:0045936	0.00770571	ANGPT1,ANKLE2,ASH1L,GPIHBP1,ITCH,KIAA0430,LRRK2,PAFAH1B1,PAQR3,PARP1,PIK3IP1,PKIA,PPP1R14C,PRDM15,PRKAR1A,SEMA4D,SOCS3,SOCS4,SWAP70,TRIB1,UBASH3B,WWTR1,XDH,ZMYND11
GO:BP	stress-activated protein kinase signaling cascade	GO:0031098	0.00786612	DVL3,EDN1,EPHB1,FZD4,ITCH,MAP2K4,MAP3K4,MAPK10,PAFAH1B1,RELL1,SH3RF3,TRIB1,WNT16,XDH,ZMYND11
GO:BP	locomotory behavior	GO:0007626	0.00786612	ARCN1,BTBD9,DDHD2,DMBX1,DRD1,EGR1,FZD4,LMX1A,LRRK2,PAFAH1B1,PEX13,RCAN1,SOBP,TSHR,USP2
GO:BP	regulation of transport	GO:0051049	0.00803493	ADCY1,ANGPT1,ANKFY1,BMP6,BTBD9,C2CD2L,CACNA1E,CADPS,CASR,CD74,CFTR,CTTNBP2NL,DAB2,DRD1,EDN1,FABP3,FGF14,GRIN2B,GSK3B,INSIG1,ITGB3,KCNE4,KDM5B,KLF15,LRAT,LRRK2,LRRTM2,MAP1B,NKAIN2,NOS1,NOV,PPP3R1,SCN1A,SCN3A,SCN4B,SEC24A,SESTD1,SNX4,STAM,STXBP1,SUPT6H,SYT6,TBC1D5,TGFB3,UBASH3B,UHMK1,YES1
GO:BP	response to growth factor	GO:0070848	0.00812049	BMP6,BMPR1A,CEP57,CREB3L1,DSTYK,EGR1,FGF18,FGF2,FLT1,FUT8,FZD4,ITGB3,KL,MED1,NEO1,NOS1,NTRK2,ONECUT2,SMAD3,SMAD5,SMAD7,TGFB3,TGFBR3,VEGFC,VWC2L,XDH,YES1
GO:BP	JNK cascade	GO:0007254	0.0084718	DVL3,EDN1,EPHB1,FZD4,ITCH,MAP2K4,MAP3K4,MAPK10,PAFAH1B1,SH3RF3,TRIB1,WNT16,ZMYND11
GO:BP	cell population proliferation	GO:0008283	0.0093838	ADAM10,ADAMTS1,ANGPT1,ATXN1L,AXIN2,BMP6,CD74,CDK6,COL4A3BP,DDAH1,EDN1,EHF,EPHB1,FAM83A,FAM98A,FGF18,FGF2,FLT1,FOSL2,ITCH,ITGB3,KDM5B,KRAS,LBX1,LRRK2,MCC,MED1,MEIS2,MFN2,NOV,NPR3,NTN1,NTRK2,PAFAH1B1,PRKAR1A,RB1,SATB1,SMAD3,SOS1,TGFB3,TRIB1,VEGFC,WNT16,WWTR1,XDH,YES1,YTHDF2,ZMIZ1,ZNF609
GO:BP	cellular protein localization	GO:0034613	0.00983005	ADAM10,AMOT,ANGPT1,APPBP2,ARFIP2,AXIN2,CD74,CENPA,CHCHD4,COPB2,DRD1,DVL3,FLOT2,INSIG1,IPO4,LEPROT,LIN7C,LRRK2,MAU2,MED1,MFN2,MPP5,PALM,PAQR3,PARP1,PEX13,PPP3R1,RAB37,RAB3GAP2,SEC24A,SEC62,SNX6,STAM,STAM2,STXBP1,SUPT6H,TBC1D13,TBC1D15,TBC1D4,TBC1D5,TMED7,TMEFF2,TMEM98,TNFAIP1,TNKS,TNPO1,TOR1AIP2,TRAM2,TTC7A,TWF1,UFD1L,UHMK1,VPS36,WASL,ZDHHC22
GO:CC	cellular_component	GO:0005575	7.96799e-70	ABCC4,ABI2,ABL2,ABLIM1,ACBD3,ACP2,ACTBL2,ADAM10,ADAMTS1,ADCY1,ADNP,ADRB1,AGPAT4,AGTR2,AHCYL2,AKT3,AKTIP,ALDH5A1,ALOX5,AMOT,ANGPT1,ANKFY1,ANKLE2,ANKRD50,ANO3,APPBP2,ARCN1,ARFIP2,ARHGAP5,ARID5B,ARL8A,ARPC5,ARRDC2,ASH1L,ATP2B2,ATP9A,ATPAF1,ATXN1L,AXIN2,BACH2,BBX,BMP6,BMP8A,BMPR1A,BNIP3L,BOLL,BRWD1,BTRC,C2CD2L,CA12,CABP7,CACNA1E,CADM2,CADPS,CAMK2G,CAPZA1,CASKIN2,CASP8AP2,CASR,CBFA2T2,CBX7,CCDC6,CCNJL…
GO:CC	cell	GO:0005623	1.16397e-60	ABCC4,ABI2,ABL2,ABLIM1,ACBD3,ACP2,ACTBL2,ADAM10,ADAMTS1,ADCY1,ADNP,ADRB1,AGPAT4,AGTR2,AHCYL2,AKT3,AKTIP,ALDH5A1,ALOX5,AMOT,ANGPT1,ANKFY1,ANKLE2,ANKRD50,APPBP2,ARCN1,ARFIP2,ARHGAP5,ARID5B,ARL8A,ARPC5,ARRDC2,ASH1L,ATP2B2,ATP9A,ATPAF1,ATXN1L,AXIN2,BACH2,BBX,BMP6,BMPR1A,BNIP3L,BOLL,BRWD1,BTRC,C2CD2L,CABP7,CACNA1E,CADPS,CAMK2G,CAPZA1,CASP8AP2,CASR,CBFA2T2,CBX7,CCDC6,CCNJL,CD164,CD74,CDC6,CDK14,CDK6,CD…
GO:CC	cell part	GO:0044464	1.57585e-57	ABCC4,ABI2,ABLIM1,ACBD3,ACP2,ACTBL2,ADAM10,ADAMTS1,ADCY1,ADNP,ADRB1,AGPAT4,AGTR2,AHCYL2,AKT3,AKTIP,ALDH5A1,ALOX5,AMOT,ANGPT1,ANKFY1,ANKLE2,APPBP2,ARCN1,ARFIP2,ARHGAP5,ARID5B,ARL8A,ARPC5,ARRDC2,ASH1L,ATP2B2,ATP9A,ATPAF1,ATXN1L,AXIN2,BACH2,BBX,BMPR1A,BNIP3L,BOLL,BRWD1,BTRC,C2CD2L,CABP7,CACNA1E,CADPS,CAMK2G,CAPZA1,CASP8AP2,CASR,CBFA2T2,CBX7,CCDC6,CCNJL,CD164,CD74,CDC6,CDK14,CDK6,CDYL2,CEBPG,CENPA,CE…
GO:CC	intracellular part	GO:0044424	6.29618e-44	ABCC4,ABLIM1,ACBD3,ACP2,ACTBL2,ADAM10,ADAMTS1,ADCY1,ADNP,ADRB1,AGPAT4,AHCYL2,AKT3,AKTIP,ALDH5A1,ALOX5,AMOT,ANKFY1,ANKLE2,APPBP2,ARCN1,ARFIP2,ARHGAP5,ARID5B,ARL8A,ARPC5,ARRDC2,ASH1L,ATP9A,ATPAF1,ATXN1L,AXIN2,BACH2,BBX,BNIP3L,BOLL,BRWD1,BTRC,C2CD2L,CABP7,CADPS,CAMK2G,CAPZA1,CASP8AP2,CBFA2T2,CBX7,CCDC6,CCNJL,CD164,CD74,CDC6,CDK14,CDK6,CDYL2,CEBPG,CENPA,CEP57,CFTR,CHCHD4,CHST3,CIAPIN1,CISD2,CLCN4,CLC…
GO:CC	intracellular	GO:0005622	2.89009e-43	ABCC4,ABLIM1,ACBD3,ACP2,ACTBL2,ADAM10,ADAMTS1,ADCY1,ADNP,ADRB1,AGPAT4,AHCYL2,AKT3,AKTIP,ALDH5A1,ALOX5,AMOT,ANKFY1,ANKLE2,APPBP2,ARCN1,ARFIP2,ARHGAP5,ARID5B,ARL8A,ARPC5,ARRDC2,ASH1L,ATP9A,ATPAF1,ATXN1L,AXIN2,BACH2,BBX,BNIP3L,BOLL,BRWD1,BTRC,C2CD2L,CABP7,CADPS,CAMK2G,CAPZA1,CASP8AP2,CBFA2T2,CBX7,CCDC6,CCNJL,CD164,CD74,CDC6,CDK14,CDK6,CDYL2,CEBPG,CENPA,CEP57,CFTR,CHCHD4,CHST3,CIAPIN1,CISD2,CLCN4,CLC…
GO:CC	organelle	GO:0043226	2.80519e-35	ABCC4,ABLIM1,ACBD3,ACP2,ACTBL2,ADAM10,ADAMTS1,ADCY1,ADNP,ADRB1,AGPAT4,AHCYL2,AKT3,AKTIP,ALDH5A1,ALOX5,AMOT,ANKFY1,ANKLE2,APPBP2,ARCN1,ARFIP2,ARHGAP5,ARID5B,ARL8A,ARPC5,ARRDC2,ASH1L,ATP2B2,ATP9A,ATPAF1,ATXN1L,AXIN2,BACH2,BBX,BNIP3L,BRWD1,BTRC,C2CD2L,CABP7,CADPS,CAMK2G,CAPZA1,CASP8AP2,CBFA2T2,CBX7,CCNJL,CD164,CD74,CDC6,CDK14,CDK6,CDYL2,CEBPG,CENPA,CEP57,CFTR,CHCHD4,CHST3,CIAPIN1,CISD2,CLCN4,CLCN5,C…
GO:CC	membrane-bounded organelle	GO:0043227	3.78709e-35	ABCC4,ACBD3,ACP2,ADAM10,ADAMTS1,ADNP,ADRB1,AGPAT4,AHCYL2,AKT3,AKTIP,ALDH5A1,ALOX5,AMOT,ANKFY1,ANKLE2,APPBP2,ARCN1,ARFIP2,ARHGAP5,ARID5B,ARL8A,ARRDC2,ASH1L,ATP9A,ATPAF1,ATXN1L,AXIN2,BACH2,BBX,BNIP3L,BRWD1,BTRC,C2CD2L,CABP7,CADPS,CASP8AP2,CBFA2T2,CBX7,CCNJL,CD164,CD74,CDC6,CDK14,CDK6,CDYL2,CEBPG,CENPA,CEP57,CFTR,CHCHD4,CHST3,CIAPIN1,CISD2,CLCN4,CLCN5,CLCN6,CMTM6,COL4A3BP,COPB2,COX7C,CREB3L1,CUX1,DD…
GO:CC	intracellular organelle	GO:0043229	5.67734e-32	ABCC4,ABLIM1,ACBD3,ACP2,ACTBL2,ADAM10,ADAMTS1,ADNP,ADRB1,AGPAT4,AHCYL2,AKT3,AKTIP,ALDH5A1,ALOX5,AMOT,ANKFY1,ANKLE2,APPBP2,ARCN1,ARFIP2,ARHGAP5,ARID5B,ARL8A,ARPC5,ARRDC2,ASH1L,ATP9A,ATPAF1,ATXN1L,AXIN2,BACH2,BBX,BNIP3L,BRWD1,BTRC,C2CD2L,CABP7,CADPS,CAPZA1,CASP8AP2,CBFA2T2,CBX7,CCNJL,CD164,CD74,CDC6,CDK14,CDK6,CDYL2,CEBPG,CENPA,CEP57,CFTR,CHCHD4,CHST3,CIAPIN1,CISD2,CLCN4,CLCN5,CLCN6,CMTM6,COL4A3BP,…
GO:CC	intracellular membrane-bounded organelle	GO:0043231	1.24826e-29	ACBD3,ACP2,ADAM10,ADNP,AGPAT4,AHCYL2,AKT3,AKTIP,ALDH5A1,ALOX5,AMOT,ANKFY1,ANKLE2,ARCN1,ARFIP2,ARHGAP5,ARID5B,ARL8A,ASH1L,ATP9A,ATPAF1,ATXN1L,AXIN2,BACH2,BBX,BNIP3L,BRWD1,BTRC,C2CD2L,CABP7,CASP8AP2,CBFA2T2,CBX7,CCNJL,CD164,CD74,CDC6,CDK14,CDK6,CDYL2,CEBPG,CENPA,CEP57,CFTR,CHCHD4,CHST3,CIAPIN1,CISD2,CLCN4,CLCN5,CLCN6,COL4A3BP,COPB2,COX7C,CREB3L1,CUX1,DDX6,DGKE,DHX35,DIS3,DMBX1,DNA2,DNAJA3,DNAJB2,DN…
GO:CC	cytoplasm	GO:0005737	6.26007e-28	ABCC4,ACBD3,ACP2,ACTBL2,ADAM10,ADAMTS1,ADCY1,ADRB1,AGPAT4,AHCYL2,AKT3,AKTIP,ALDH5A1,ALOX5,AMOT,ANKFY1,ANKLE2,APPBP2,ARCN1,ARFIP2,ARHGAP5,ARL8A,ARPC5,ARRDC2,ASH1L,ATP9A,ATPAF1,AXIN2,BNIP3L,BOLL,BRWD1,BTRC,C2CD2L,CABP7,CADPS,CAMK2G,CAPZA1,CASP8AP2,CBX7,CCDC6,CCNJL,CD164,CD74,CDK14,CDK6,CEP57,CFTR,CHCHD4,CHST3,CIAPIN1,CISD2,CLCN4,CLCN5,CMTM6,CNKSR2,COL4A3BP,COPB2,COX7C,CREB3L1,CRYZ,CUX1,DAB2,DCX,DDH…
GO:CC	membrane	GO:0016020	2.47179e-24	ABCC4,ABLIM1,ACBD3,ACP2,ADAM10,ADCY1,ADRB1,AGPAT4,AGTR2,AKTIP,ALOX5,AMOT,ANGPT1,ANKFY1,ANKLE2,ANO3,APPBP2,ARCN1,ARFIP2,ARL8A,ARRDC2,ATP2B2,ATP9A,BMPR1A,BNIP3L,C2CD2L,CA12,CABP7,CACNA1E,CADM2,CAPZA1,CASKIN2,CASR,CD164,CD74,CDCP1,CFTR,CHIC1,CHRM1,CHST3,CISD2,CLCN4,CLCN5,CLCN6,CMTM6,CNKSR2,CNNM1,COPB2,COX7C,CREB3L1,CTTNBP2NL,CTXN2,CUX1,DAB2,DDHD2,DGKE,DIRAS2,DNAJB2,DPAGT1,DRD1,DRP2,DSTYK,EDEM3,EMB,E…
GO:CC	membrane part	GO:0044425	4.09215e-19	ABCC4,ABLIM1,ACP2,ADAM10,ADCY1,ADRB1,AGPAT4,AGTR2,AKTIP,AMOT,ANGPT1,ANKFY1,ANKLE2,ANO3,ARCN1,ATP2B2,ATP9A,BMPR1A,BNIP3L,C2CD2L,CA12,CABP7,CACNA1E,CADM2,CASR,CD164,CD74,CDCP1,CFTR,CHIC1,CHRM1,CHST3,CISD2,CLCN4,CLCN5,CLCN6,CMTM6,CNNM1,COPB2,COX7C,CTTNBP2NL,CTXN2,CUX1,DGKE,DNAJB2,DPAGT1,DRD1,DSTYK,EMB,ENOX1,ENTPD1,ENTPD7,EPHB1,ERLIN1,ERLIN2,ERP44,ESYT2,FADS2,FADS6,FAM8A1,FIBCD1,FLOT2,FLT1,FNDC3B,FND…
GO:CC	nucleus	GO:0005634	1.65168e-17	ADAM10,ADNP,AKT3,AKTIP,ALOX5,AMOT,ARID5B,ASH1L,ATXN1L,AXIN2,BACH2,BBX,BRWD1,BTRC,CASP8AP2,CBFA2T2,CBX7,CCNJL,CD74,CDC6,CDK14,CDK6,CDYL2,CEBPG,CENPA,CEP57,CIAPIN1,COL4A3BP,CREB3L1,CUX1,DDX6,DGKE,DHX35,DIS3,DMBX1,DNA2,DRD1,DVL3,DYNC1I1,DYRK1A,EGR1,EHF,ELF2,ELF5,ELK4,ELL2,EMX2,EPAS1,EXOSC2,FGF13,FGF18,FGF2,FOSL2,FOXK1,FOXN2,GLIS2,GLIS3,GSK3B,H2AFJ,HBP1,HCFC2,HDAC9,HMG20A,HOXC5,HSPH1,INO80D,IPO4,ITCH…
GO:CC	cytoplasmic part	GO:0044444	4.5961e-16	ABCC4,ACBD3,ACP2,ADAM10,ADAMTS1,ADRB1,AGPAT4,AHCYL2,AKTIP,ALDH5A1,ALOX5,AMOT,ANKFY1,ANKLE2,APPBP2,ARCN1,ARFIP2,ARHGAP5,ARL8A,ARRDC2,ASH1L,ATP9A,ATPAF1,BNIP3L,BRWD1,C2CD2L,CABP7,CADPS,CAPZA1,CASP8AP2,CBX7,CCDC6,CD164,CD74,CDK14,CDK6,CEP57,CFTR,CHCHD4,CHST3,CIAPIN1,CISD2,CLCN4,CLCN5,CMTM6,COL4A3BP,COPB2,COX7C,CREB3L1,CRYZ,CUX1,DCX,DDHD2,DDX6,DGKE,DIS3,DNA2,DNAJA3,DNAJB2,DPP8,DRD1,DVL3,DYNC1I1,EDEM3…
GO:CC	intrinsic component of membrane	GO:0031224	1.71401e-13	ABCC4,ABLIM1,ACP2,ADAM10,ADCY1,ADRB1,AGPAT4,AGTR2,ANKLE2,ANO3,ATP2B2,ATP9A,BMPR1A,BNIP3L,C2CD2L,CA12,CABP7,CACNA1E,CADM2,CASR,CD164,CD74,CDCP1,CFTR,CHIC1,CHRM1,CHST3,CISD2,CLCN4,CLCN5,CLCN6,CMTM6,CNNM1,COX7C,CTTNBP2NL,CTXN2,CUX1,DGKE,DNAJB2,DPAGT1,DRD1,EMB,ENTPD1,ENTPD7,EPHB1,ESYT2,FADS2,FADS6,FAM8A1,FIBCD1,FLT1,FNDC3B,FNDC5,FRMD5,FUT8,FUT9,FZD4,GABRB2,GABRG2,GALNT2,GLRA2,GPR83,GPR85,GRIA4,GRIK3,…
GO:CC	integral component of membrane	GO:0016021	2.57227e-13	ABCC4,ABLIM1,ACP2,ADAM10,ADCY1,ADRB1,AGPAT4,AGTR2,ANKLE2,ANO3,ATP2B2,ATP9A,BMPR1A,BNIP3L,C2CD2L,CA12,CABP7,CACNA1E,CADM2,CASR,CD164,CD74,CDCP1,CFTR,CHIC1,CHRM1,CHST3,CISD2,CLCN4,CLCN5,CLCN6,CMTM6,CNNM1,COX7C,CTTNBP2NL,CTXN2,CUX1,DGKE,DPAGT1,DRD1,EMB,ENTPD1,ENTPD7,EPHB1,ESYT2,FADS2,FADS6,FAM8A1,FIBCD1,FLT1,FNDC3B,FNDC5,FRMD5,FUT8,FUT9,FZD4,GABRB2,GABRG2,GALNT2,GLRA2,GPR83,GPR85,GRIA4,GRIK3,GRIN2B,…
GO:CC	endomembrane system	GO:0012505	1.72038e-12	ABCC4,ACBD3,ADAM10,ADRB1,ALOX5,ANKFY1,ANKLE2,ARCN1,ARFIP2,ARHGAP5,ARL8A,ASH1L,ATP9A,C2CD2L,CABP7,CD164,CD74,CEP57,CFTR,CHST3,CISD2,CLCN4,CLCN5,CMTM6,COL4A3BP,COPB2,CREB3L1,CUX1,DNAJB2,DRD1,DYNC1I1,EDEM3,EHF,EPHB1,ERLIN1,ERLIN2,ERP44,ESYT2,FLOT2,FNDC5,FUT8,FUT9,GALNT2,GPR85,GRIN2B,INSIG1,KIAA0430,LEPROT,LPIN2,LRRK2,MMGT1,MREG,NIPA1,NMT2,NOS1,NRSN1,NTRK2,OCIAD1,OSBPL1A,OSBPL6,OSBPL7,OSTC,PAFAH1B1,P…
GO:CC	organelle part	GO:0044422	2.7236e-12	ABCC4,ABLIM1,ACBD3,ADAM10,ADCY1,AGPAT4,ALOX5,AMOT,ANKFY1,ANKLE2,APPBP2,ARCN1,ARFIP2,ARL8A,ARPC5,ASH1L,ATP2B2,ATP9A,ATXN1L,AXIN2,BNIP3L,BRWD1,C2CD2L,CABP7,CAPZA1,CASP8AP2,CBX7,CDK6,CEBPG,CENPA,CEP57,CFTR,CHCHD4,CHST3,CIAPIN1,CISD2,CLCN4,CMTM6,COL4A3BP,COPB2,CREB3L1,CUX1,DCX,DDHD2,DHX35,DIS3,DNA2,DNAJB2,DRD1,DVL3,DYNC1I1,EDEM3,EGR1,EHF,ELF2,ELK4,ELL2,EPAS1,EPHB1,ERLIN1,ERLIN2,ERP44,ESYT2,EXOSC2,FGF…
GO:CC	cell periphery	GO:0071944	3.81163e-12	ABCC4,ADAM10,ADCY1,ADRB1,AGTR2,AKTIP,AMOT,ANGPT1,ARRDC2,ATP2B2,ATP9A,BMPR1A,C2CD2L,CACNA1E,CAPZA1,CASR,CD164,CD74,CFTR,CHRM1,CLCN4,CLCN5,CMTM6,CNNM1,DAB2,DIRAS2,DRD1,DRP2,DSTYK,ENOX1,EPHB1,ERLIN2,ESYT2,FLOT2,FLT1,FNDC5,FZD4,GABRB2,GABRG2,GLRA2,GNG12,GOT2,GPIHBP1,GPR85,GRIA4,GRIK3,GRIN2B,GRM8,HCFC2,HTR7,IGDCC3,ITCH,ITGB3,IYD,KCNE4,KCNK10,KCNK13,KCNN3,KCNQ3,KCNQ4,KRAS,LIN7C,LRRK2,LRRTM2,MAP1B,MCC,M…
GO:CC	plasma membrane	GO:0005886	7.48624e-12	ABCC4,ADAM10,ADCY1,ADRB1,AGTR2,AKTIP,AMOT,ANGPT1,ARRDC2,ATP2B2,ATP9A,BMPR1A,C2CD2L,CACNA1E,CAPZA1,CASR,CD164,CD74,CFTR,CHRM1,CLCN4,CLCN5,CMTM6,CNNM1,DAB2,DIRAS2,DRD1,DRP2,DSTYK,ENOX1,EPHB1,ERLIN2,ESYT2,FLOT2,FLT1,FNDC5,FZD4,GABRB2,GABRG2,GLRA2,GNG12,GOT2,GPIHBP1,GPR85,GRIA4,GRIK3,GRIN2B,GRM8,HCFC2,HTR7,IGDCC3,ITGB3,IYD,KCNE4,KCNK10,KCNK13,KCNN3,KCNQ3,KCNQ4,KRAS,LIN7C,LRRK2,LRRTM2,MAP1B,MCC,MMGT1,…
GO:CC	intracellular organelle part	GO:0044446	4.53549e-11	ABCC4,ABLIM1,ACBD3,ADAM10,AGPAT4,ALOX5,AMOT,ANKFY1,ANKLE2,APPBP2,ARCN1,ARFIP2,ARL8A,ARPC5,ASH1L,ATP9A,ATXN1L,AXIN2,BNIP3L,BRWD1,C2CD2L,CABP7,CAPZA1,CASP8AP2,CBX7,CDK6,CEBPG,CENPA,CEP57,CFTR,CHCHD4,CHST3,CIAPIN1,CISD2,CLCN4,CMTM6,COL4A3BP,COPB2,CREB3L1,CUX1,DCX,DDHD2,DHX35,DIS3,DNA2,DNAJB2,DVL3,DYNC1I1,EDEM3,EGR1,EHF,ELF2,ELK4,ELL2,EPAS1,EPHB1,ERLIN1,ERLIN2,ERP44,ESYT2,EXOSC2,FGF18,FGF2,FLOT2,FOSL…
GO:CC	vesicle	GO:0031982	2.29023e-08	ABCC4,ADAM10,ADAMTS1,ADRB1,AMOT,ANKFY1,APPBP2,ARCN1,ARL8A,ARRDC2,ATP9A,CADPS,CD164,CD74,CFTR,CLCN4,CLCN5,CMTM6,COPB2,DDHD2,DNAJC6,DYNC1I1,EPHB1,FLOT2,FZD4,GRIN2B,ITCH,IYD,LEPROT,LRRK2,MMGT1,MREG,NIPA1,NOS1,NRSN1,NTRK2,OCIAD1,OSBPL1A,RET,SEC24A,SLC11A2,SLC30A7,SMAD7,SNX4,SNX6,STAM,STXBP1,SV2B,SYNGR1,SYT6,TBC1D5,TMED7,TMEM168,TMEM184A,TMEM98,TNFAIP1,USP8,UVRAG,VPS36
GO:CC	cytoplasmic vesicle	GO:0031410	1.03023e-07	ABCC4,ADAM10,ADAMTS1,ADRB1,AMOT,ANKFY1,APPBP2,ARCN1,ARL8A,ARRDC2,ATP9A,CADPS,CD164,CD74,CFTR,CLCN4,CLCN5,CMTM6,COPB2,DDHD2,DYNC1I1,EPHB1,FLOT2,GRIN2B,ITCH,IYD,LEPROT,LRRK2,MMGT1,MREG,NIPA1,NRSN1,NTRK2,OCIAD1,OSBPL1A,RET,SEC24A,SLC11A2,SLC30A7,SMAD7,SNX4,SNX6,STAM,STXBP1,SV2B,SYNGR1,SYT6,TBC1D5,TMED7,TMEM168,TMEM184A,TNFAIP1,USP8,UVRAG,VPS36
GO:CC	intracellular vesicle	GO:0097708	1.17707e-07	ABCC4,ADAM10,ADAMTS1,ADRB1,AMOT,ANKFY1,APPBP2,ARCN1,ARL8A,ARRDC2,ATP9A,CADPS,CD164,CD74,CFTR,CLCN4,CLCN5,CMTM6,COPB2,DDHD2,DYNC1I1,EPHB1,FLOT2,GRIN2B,ITCH,IYD,LEPROT,LRRK2,MMGT1,MREG,NIPA1,NRSN1,NTRK2,OCIAD1,OSBPL1A,RET,SEC24A,SLC11A2,SLC30A7,SMAD7,SNX4,SNX6,STAM,STXBP1,SV2B,SYNGR1,SYT6,TBC1D5,TMED7,TMEM168,TMEM184A,TNFAIP1,USP8,UVRAG,VPS36
GO:CC	cytosol	GO:0005829	3.8596e-07	AHCYL2,AKTIP,ALOX5,ANKFY1,ARCN1,ARHGAP5,BRWD1,CAPZA1,CBX7,CCDC6,CDK14,CDK6,CFTR,COL4A3BP,CRYZ,DCX,DDHD2,DDX6,DGKE,DIS3,DNAJB2,DPP8,DVL3,EIF3J,ELF2,ELK4,EPHB1,ERLIN2,FAM72A,FGF13,FGF2,FPGS,FUT8,GLTP,GSK3B,HCFC2,HSPH1,KAT6A,KDM5B,LPIN2,LRRK2,MAP1B,MCC,MEX3A,MID1IP1,MPRIP,MXD1,MXI1,NAIF1,NFATC3,NMT2,NOS1,NT5E,NUFIP2,OSBPL1A,OSBPL6,OSBPL7,PAK2,PFKFB3,PGK1,PLEKHA8,PNPO,PPIL4,PRKAR1A,RAB3GAP2,RAI14,REC…
GO:CC	neuron part	GO:0097458	5.72651e-07	ADAM10,ADCY1,AHCYL2,ARL8A,ATP2B2,CADPS,CAMK2G,CHRM1,CLCN4,CLCN5,CNKSR2,CNNM1,DCX,DNAJC6,DRD1,DYRK1A,EPHB1,FLOT2,FZD4,GABRB2,GABRG2,GLRA2,GRIA4,GRIK3,GRIN2B,GSK3B,HTR7,KCNN3,KCNQ3,LIN7C,LRRK2,MAP1B,MAPT,NOS1,NRSN1,NTRK2,PAFAH1B1,PAK2,PALM,PCLO,PTPRF,RET,RGS9BP,SCN1A,SCN3A,SMARCC2,STMN4,STXBP1,SV2B,SYNGR1,SYNPO,TRIM9,UHMK1,UNC5C,USP8
GO:CC	plasma membrane part	GO:0044459	9.31252e-07	ABCC4,ADAM10,ADCY1,ADRB1,AMOT,ATP2B2,BMPR1A,C2CD2L,CACNA1E,CASR,CD74,CFTR,CHRM1,CLCN4,CLCN5,DRD1,DSTYK,ENOX1,EPHB1,ESYT2,FLOT2,FLT1,GABRB2,GABRG2,GLRA2,GNG12,GRIA4,GRIK3,GRIN2B,HTR7,IGDCC3,ITGB3,IYD,KCNE4,KCNK10,KCNK13,KCNQ3,KCNQ4,KRAS,LIN7C,LRRK2,LRRTM2,MPZ,NEO1,NOS1,NTRK2,OPN4,PALM,PARD3,PLXNC1,PODXL,PRKAR1A,RET,SCARA5,SCN1A,SCN3A,SCN4B,SEMA3C,SEMA3D,SEMA4D,SEMA6A,SLC11A2,SLC16A2,SLC26A9,SLC6A1…
GO:CC	organelle membrane	GO:0031090	2.83761e-06	ABCC4,ACBD3,AGPAT4,ALOX5,ANKFY1,ANKLE2,APPBP2,ARCN1,ARFIP2,ARL8A,CABP7,CFTR,CHST3,CISD2,CLCN4,CMTM6,COPB2,CUX1,DNAJB2,DRD1,EPHB1,ERLIN1,ERLIN2,ERP44,ESYT2,FLOT2,FUT8,FUT9,GALNT2,INSIG1,IYD,LEPROT,LPIN2,LRRK2,MFN2,MMGT1,MREG,MTX3,NOS1,NTRK2,OSTC,PEX13,PIGH,RET,RNF144B,SCRN1,SEC24A,SEC62,SFXN5,SLC10A7,SLC11A2,SLC25A36,SLC39A13,SMAD3,SNX4,SPTLC2,ST3GAL1,SV2B,SYNGR1,TBC1D5,TMEM106B,TMEM184A,TMEM201,T…
GO:CC	synapse	GO:0045202	3.89362e-06	ADAM10,ADCY1,ADRB1,ARL8A,ATP2B2,CADPS,CAMK2G,CHRM1,CLCN4,CLCN5,CNKSR2,DGKE,DNAJC6,DRD1,EPHB1,FLOT2,FZD4,GABRB2,GABRG2,GLRA2,GRIA4,GRIK3,GRIN2B,GSK3B,ITGB3,LIN7C,LRRK2,LRRTM2,MAP1B,NOS1,NTRK2,PAK2,PALM,PCLO,PPP3R1,PRKAR1A,PTPRD,SDK2,STXBP1,SV2B,SYNGR1,SYNPO,USP8
GO:CC	endosome	GO:0005768	8.03567e-06	ADRB1,ANKFY1,ARL8A,ATP9A,CD164,CD74,CFTR,CLCN4,CLCN5,CMTM6,DYNC1I1,EPHB1,FLOT2,LEPROT,LRRK2,MMGT1,MREG,NIPA1,NTRK2,OCIAD1,OSBPL1A,RET,SLC11A2,SMAD7,SNX4,SNX6,STAM,TBC1D5,TMEM184A,TNFAIP1,USP8,UVRAG,VPS36
GO:CC	protein-containing complex	GO:0032991	1.39706e-05	ADAM10,AKTIP,AMOT,ANKFY1,ARCN1,ARPC5,BMPR1A,BTRC,CACNA1E,CAPZA1,CBX7,CCNJL,CD74,CDK6,CENPA,CFTR,CISD2,COPB2,DDX6,DHX35,DIS3,DMBX1,DNA2,DNAJB2,DTNA,DYNC1I1,DYRK1A,EIF3J,EIF4E3,EIF4H,ELL2,EPAS1,EPHB1,ERLIN1,ERLIN2,EXOSC2,FAM98A,FLOT2,FLT1,GABRG2,GNG12,GRIA4,GRIK3,GRIN2B,GSK3B,H2AFJ,HCFC2,HDAC9,HSPH1,INSIG1,ITGB3,KAT6A,KCNE4,KCNQ3,KCNQ4,KDM5A,KDM5B,KLC1,KLHL15,KLHL9,LBX1,LIN7C,LRRK2,MAP1B,MAU2,MED1,…
GO:CC	integral component of plasma membrane	GO:0005887	4.1102e-05	ADCY1,ADRB1,BMPR1A,CASR,CFTR,CHRM1,CLCN4,CLCN5,DRD1,EPHB1,FLT1,GABRB2,GABRG2,GLRA2,GRIA4,GRIK3,GRIN2B,HTR7,IGDCC3,ITGB3,IYD,KCNE4,KCNK10,KCNK13,KCNQ3,KCNQ4,LRRTM2,MPZ,NEO1,NTRK2,OPN4,PLXNC1,RET,SCARA5,SCN1A,SCN3A,SCN4B,SEMA3C,SEMA3D,SEMA4D,SEMA6A,SLC11A2,SLC16A2,SLC26A9,SLC6A15,SSTR2,SV2B,TGFBR3,TSHR,VWC2L
GO:CC	nuclear part	GO:0044428	7.16772e-05	ALOX5,AMOT,ASH1L,ATXN1L,BRWD1,CASP8AP2,CBX7,CDK6,CEBPG,CENPA,CIAPIN1,COL4A3BP,CREB3L1,DHX35,DIS3,DNA2,DVL3,EGR1,EHF,ELF2,ELK4,ELL2,EPAS1,EXOSC2,FGF18,FGF2,FOSL2,H2AFJ,HBP1,HCFC2,HDAC9,HSPH1,IYD,KAT6A,KDM1B,KDM5A,KDM5B,MAU2,MBNL2,MCC,MED1,MED22,MXD1,MXI1,NAIF1,NFATC3,NFYA,NMNAT1,NOLC1,NOS1,NT5E,NUFIP2,ONECUT2,PAFAH1B1,PAPOLA,PARP1,PCGF3,PCGF5,PCNP,PDS5A,PHC3,PLEKHA8,PNO1,PNPO,PPIL4,PRDM15,PRPF4B,R…
GO:CC	bounding membrane of organelle	GO:0098588	7.97678e-05	ABCC4,ACBD3,AGPAT4,ANKFY1,ARCN1,ARFIP2,ARL8A,CABP7,CHST3,CISD2,CMTM6,COPB2,CUX1,DRD1,EPHB1,FLOT2,FUT8,FUT9,GALNT2,LEPROT,LRRK2,MFN2,MREG,MTX3,NOS1,NTRK2,PEX13,RET,SEC24A,SLC10A7,SLC11A2,SLC39A13,SNX4,ST3GAL1,SV2B,SYNGR1,TBC1D5,TMEM106B,TMEM184A,TMEM231,USP8,UVRAG,VPS36
GO:CC	synapse part	GO:0044456	0.000122727	ADAM10,ADCY1,ATP2B2,CADPS,CAMK2G,CHRM1,CLCN4,CLCN5,CNKSR2,DNAJC6,DRD1,GABRB2,GABRG2,GLRA2,GRIA4,GRIK3,GRIN2B,ITGB3,LIN7C,LRRK2,LRRTM2,MAP1B,NOS1,NTRK2,PAK2,PALM,PCLO,PPP3R1,STXBP1,SV2B,SYNGR1,SYNPO,USP8
GO:CC	intrinsic component of plasma membrane	GO:0031226	0.000126009	ADCY1,ADRB1,BMPR1A,CASR,CFTR,CHRM1,CLCN4,CLCN5,DRD1,EPHB1,FLT1,GABRB2,GABRG2,GLRA2,GRIA4,GRIK3,GRIN2B,HTR7,IGDCC3,ITGB3,IYD,KCNE4,KCNK10,KCNK13,KCNQ3,KCNQ4,LRRTM2,MPZ,NEO1,NTRK2,OPN4,PLXNC1,RET,SCARA5,SCN1A,SCN3A,SCN4B,SEMA3C,SEMA3D,SEMA4D,SEMA6A,SLC11A2,SLC16A2,SLC26A9,SLC6A15,SSTR2,SV2B,TGFBR3,TSHR,VWC2L
GO:CC	glutamatergic synapse	GO:0098978	0.000183411	ADAM10,ADCY1,CADPS,DGKE,DRD1,EPHB1,FLOT2,FZD4,GRIK3,GSK3B,ITGB3,LRRK2,PAK2,PPP3R1,PRKAR1A,PTPRD,STXBP1,SYNPO
GO:CC	postsynapse	GO:0098794	0.000208141	ADAM10,ADCY1,ATP2B2,CAMK2G,CHRM1,CNKSR2,DNAJC6,DRD1,GABRB2,GABRG2,GLRA2,GRIA4,GRIK3,GRIN2B,LRRK2,LRRTM2,MAP1B,NOS1,NTRK2,PAK2,PALM,PPP3R1,SYNPO,USP8
GO:CC	nuclear lumen	GO:0031981	0.000237575	ALOX5,ASH1L,ATXN1L,BRWD1,CASP8AP2,CBX7,CDK6,CEBPG,CENPA,CIAPIN1,COL4A3BP,CREB3L1,DIS3,DNA2,DVL3,EGR1,EHF,ELF2,ELK4,ELL2,EPAS1,EXOSC2,FGF18,FGF2,FOSL2,H2AFJ,HBP1,HCFC2,HDAC9,HSPH1,IYD,KAT6A,KDM1B,KDM5A,KDM5B,MAU2,MBNL2,MCC,MED1,MED22,MXD1,MXI1,NAIF1,NFATC3,NMNAT1,NOLC1,NOS1,NT5E,NUFIP2,ONECUT2,PAPOLA,PARP1,PCGF5,PCNP,PDS5A,PLEKHA8,PNO1,PNPO,PPIL4,PRDM15,PRPF4B,RAI14,RBM23,RECQL5,RNF169,RNF213,RORC…
GO:CC	postsynaptic specialization	GO:0099572	0.000250528	ADAM10,ADCY1,ATP2B2,CAMK2G,CNKSR2,DNAJC6,GABRB2,GRIA4,GRIK3,GRIN2B,LRRTM2,MAP1B,NOS1,NTRK2,PAK2,PALM,USP8
GO:CC	neuron projection	GO:0043005	0.000262144	AHCYL2,ARL8A,CAMK2G,CHRM1,CNNM1,DCX,DRD1,DYRK1A,EPHB1,FLOT2,FZD4,GABRB2,GABRG2,GLRA2,GRIN2B,GSK3B,HTR7,KCNN3,KCNQ3,LRRK2,MAP1B,MAPT,NRSN1,NTRK2,PAFAH1B1,PALM,PTPRF,RET,RGS9BP,SCN1A,SCN3A,STMN4,STXBP1,SV2B,SYNPO,TRIM9,UHMK1,UNC5C,USP8
GO:CC	plasma membrane bounded cell projection	GO:0120025	0.000623144	ABI2,ABLIM1,AHCYL2,AMOT,ANGPT1,ARL8A,ARPC5,CAMK2G,CDK6,CHRM1,CNNM1,DCX,DRD1,DYRK1A,EPHB1,FLOT2,FZD4,GABRB2,GABRG2,GLRA2,GPR83,GRIN2B,GSK3B,HTR7,KCNN3,KCNQ3,LRRK2,MAP1B,MAPT,NRSN1,NTRK2,PAFAH1B1,PALM,PODXL,PRKAR1A,PTPRF,RET,RGS9BP,SCN1A,SCN3A,SPAG16,STMN4,STXBP1,SV2B,SYNPO,TAPT1,TMEM231,TRIM9,TWF1,UHMK1,UNC5C,USP8,WASL
GO:CC	early endosome	GO:0005769	0.000655669	ADRB1,ANKFY1,ATP9A,CFTR,CLCN4,CLCN5,CMTM6,EPHB1,MMGT1,NIPA1,SLC11A2,SMAD7,SNX4,TMEM184A,USP8,UVRAG
GO:CC	nucleoplasm	GO:0005654	0.000712598	ALOX5,ASH1L,ATXN1L,CASP8AP2,CBX7,CDK6,CEBPG,CENPA,CIAPIN1,COL4A3BP,DIS3,EGR1,EHF,ELF2,ELK4,ELL2,EPAS1,FOSL2,H2AFJ,HBP1,HCFC2,HDAC9,HSPH1,IYD,KAT6A,KDM5A,KDM5B,MAU2,MBNL2,MCC,MED1,MED22,MXD1,NAIF1,NFATC3,NMNAT1,NOLC1,NOS1,NT5E,NUFIP2,ONECUT2,PAPOLA,PCNP,PDS5A,PLEKHA8,PNPO,PPIL4,PRDM15,PRPF4B,RBM23,RECQL5,RNF169,RORC,SAP30L,SATB1,SMAD3,SMAD5,SMARCC2,STAM2,STXBP1,SUMO1,SUPT6H,TEAD1,TNKS,TNRC6B,UHMK1…
GO:CC	endoplasmic reticulum	GO:0005783	0.000748112	ADAM10,ANKLE2,ARCN1,ARHGAP5,C2CD2L,CD74,CFTR,CISD2,CLCN4,CREB3L1,DNAJB2,DRD1,EDEM3,EPHB1,ERLIN1,ERLIN2,ERP44,ESYT2,FNDC5,GPR85,INSIG1,LPIN2,LRRK2,MMGT1,NOS1,OSBPL6,OSBPL7,OSTC,PGAP1,PIGH,SEC62,SLC10A7,SPTLC2,SYT6,TEX2,TMCC2,TMED7,TMEM50B,TMEM98,TOR1AIP2,TRAM2,UFD1L,UVRAG,XDH,ZDHHC22
GO:CC	cytoplasmic vesicle part	GO:0044433	0.000825052	ABCC4,ANKFY1,APPBP2,ARCN1,ARL8A,CMTM6,COPB2,EPHB1,FLOT2,IYD,LEPROT,LRRK2,MREG,NTRK2,RET,SEC24A,SLC11A2,SNX4,STAM,SV2B,SYNGR1,TBC1D5,TMEM184A,USP8,VPS36
GO:CC	organelle lumen	GO:0043233	0.000884329	ALOX5,ASH1L,ATXN1L,BRWD1,CASP8AP2,CBX7,CDK6,CEBPG,CENPA,CHCHD4,CIAPIN1,COL4A3BP,CREB3L1,DIS3,DNA2,DVL3,EDEM3,EGR1,EHF,ELF2,ELK4,ELL2,EPAS1,ERP44,EXOSC2,FGF18,FGF2,FOSL2,H2AFJ,HBP1,HCFC2,HDAC9,HSPH1,IYD,KAT6A,KDM1B,KDM5A,KDM5B,LRRK2,MAU2,MBNL2,MCC,MED1,MED22,MRPS35,MXD1,MXI1,NAIF1,NFATC3,NMNAT1,NOLC1,NOS1,NT5E,NUFIP2,ONECUT2,PAPOLA,PARP1,PCGF5,PCNP,PDS5A,PLEKHA8,PNO1,PNPO,PPIL4,PRDM15,PRPF4B,RAI14…
GO:CC	membrane-enclosed lumen	GO:0031974	0.000884329	ALOX5,ASH1L,ATXN1L,BRWD1,CASP8AP2,CBX7,CDK6,CEBPG,CENPA,CHCHD4,CIAPIN1,COL4A3BP,CREB3L1,DIS3,DNA2,DVL3,EDEM3,EGR1,EHF,ELF2,ELK4,ELL2,EPAS1,ERP44,EXOSC2,FGF18,FGF2,FOSL2,H2AFJ,HBP1,HCFC2,HDAC9,HSPH1,IYD,KAT6A,KDM1B,KDM5A,KDM5B,LRRK2,MAU2,MBNL2,MCC,MED1,MED22,MRPS35,MXD1,MXI1,NAIF1,NFATC3,NMNAT1,NOLC1,NOS1,NT5E,NUFIP2,ONECUT2,PAPOLA,PARP1,PCGF5,PCNP,PDS5A,PLEKHA8,PNO1,PNPO,PPIL4,PRDM15,PRPF4B,RAI14…
GO:CC	intracellular organelle lumen	GO:0070013	0.000884329	ALOX5,ASH1L,ATXN1L,BRWD1,CASP8AP2,CBX7,CDK6,CEBPG,CENPA,CHCHD4,CIAPIN1,COL4A3BP,CREB3L1,DIS3,DNA2,DVL3,EDEM3,EGR1,EHF,ELF2,ELK4,ELL2,EPAS1,ERP44,EXOSC2,FGF18,FGF2,FOSL2,H2AFJ,HBP1,HCFC2,HDAC9,HSPH1,IYD,KAT6A,KDM1B,KDM5A,KDM5B,LRRK2,MAU2,MBNL2,MCC,MED1,MED22,MRPS35,MXD1,MXI1,NAIF1,NFATC3,NMNAT1,NOLC1,NOS1,NT5E,NUFIP2,ONECUT2,PAPOLA,PARP1,PCGF5,PCNP,PDS5A,PLEKHA8,PNO1,PNPO,PPIL4,PRDM15,PRPF4B,RAI14…
GO:CC	cell projection	GO:0042995	0.00104802	ABI2,ABLIM1,AHCYL2,AMOT,ANGPT1,ARL8A,ARPC5,CAMK2G,CDK6,CHRM1,CNNM1,DCX,DRD1,DYRK1A,EPHB1,FLOT2,FZD4,GABRB2,GABRG2,GLRA2,GPR83,GRIN2B,GSK3B,HTR7,KCNN3,KCNQ3,LRRK2,MAP1B,MAPT,NRSN1,NTRK2,PAFAH1B1,PALM,PODXL,PRKAR1A,PTPRF,RET,RGS9BP,SCN1A,SCN3A,SPAG16,STMN4,STXBP1,SV2B,SYNPO,TAPT1,TMEM231,TRIM9,TWF1,UHMK1,UNC5C,USP8,WASL
GO:CC	postsynaptic density	GO:0014069	0.00129727	ADAM10,ADCY1,ATP2B2,CAMK2G,CNKSR2,DNAJC6,GRIA4,GRIK3,GRIN2B,MAP1B,NOS1,NTRK2,PAK2,PALM,USP8
GO:CC	asymmetric synapse	GO:0032279	0.00129727	ADAM10,ADCY1,ATP2B2,CAMK2G,CNKSR2,DNAJC6,GRIA4,GRIK3,GRIN2B,MAP1B,NOS1,NTRK2,PAK2,PALM,USP8
GO:CC	neuron to neuron synapse	GO:0098984	0.00317051	ADAM10,ADCY1,ATP2B2,CAMK2G,CNKSR2,DNAJC6,GRIA4,GRIK3,GRIN2B,MAP1B,NOS1,NTRK2,PAK2,PALM,USP8
GO:CC	endosomal part	GO:0044440	0.00419729	ANKFY1,ARL8A,CMTM6,EPHB1,LEPROT,LRRK2,MREG,NTRK2,RET,SLC11A2,SNX4,STAM,TBC1D5,TMEM184A,USP8,VPS36
GO:CC	Golgi apparatus	GO:0005794	0.00427472	ACBD3,ADAM10,ARCN1,ARFIP2,ASH1L,ATP9A,CABP7,CD74,CEP57,CHST3,CLCN4,CLCN5,COL4A3BP,COPB2,CUX1,EHF,FLOT2,FUT8,FUT9,GALNT2,KIAA0430,LEPROT,LRRK2,MMGT1,NMT2,PAQR3,PLEKHA8,SEC24A,SLC10A7,SLC30A7,SLC35D1,SLC39A13,ST3GAL1,ST3GAL6,TBC1D5,TMED7,TNKS,UHMK1,YES1,ZDHHC22,ZNF148
GO:CC	perinuclear endoplasmic reticulum	GO:0097038	0.00456871	ADAM10,CISD2,OSBPL6,OSBPL7,SYT6
GO:CC	whole membrane	GO:0098805	0.00525187	ABCC4,AGPAT4,ANGPT1,ANKFY1,ARCN1,ARL8A,CISD2,CMTM6,COPB2,EPHB1,ERLIN2,FLOT2,LEPROT,LRRK2,MFN2,MREG,MTX3,NOS1,NTRK2,PEX13,PRKAR1A,RET,SEC24A,SLC11A2,SNX4,SV2B,SYNGR1,TBC1D5,TMEM106B,TMEM184A,USP8,UVRAG,VPS36
GO:CC	plasma membrane region	GO:0098590	0.0058622	ABCC4,ADAM10,ADCY1,ATP2B2,C2CD2L,CFTR,CHRM1,DRD1,DSTYK,FLOT2,GABRB2,GABRG2,GRIA4,GRIK3,GRIN2B,ITGB3,LIN7C,LRRK2,LRRTM2,NOS1,NTRK2,PALM,PARD3,PODXL,PRKAR1A,SLC26A9,STXBP1,TJP1,TMEM231,TWF1
GO:CC	endoplasmic reticulum part	GO:0044432	0.00783033	ADAM10,ANKLE2,C2CD2L,CFTR,CISD2,CLCN4,DNAJB2,EDEM3,ERLIN1,ERLIN2,ERP44,ESYT2,INSIG1,LPIN2,LRRK2,MMGT1,NOS1,OSBPL6,OSBPL7,OSTC,PIGH,SEC62,SLC10A7,SPTLC2,SYT6,TMEM98,UFD1L
KEGG	KEGG root term	KEGG:00000	2.06196e-13	ABCC4,ABI2,ABL2,ACP2,ADCY1,ADRB1,AGPAT4,AGTR2,AHCYL2,AKR1E2,AKT3,ALDH5A1,ALOX5,AMOT,ANGPT1,ARHGAP5,ARHGEF7,ARPC5,ASH1L,ATP2B2,ATXN1L,AXIN2,BHMT,BMP6,BMP8A,BMPR1A,BNIP3L,BTRC,CA12,CACNA1E,CALCOCO2,CAMK2G,CAPZA1,CASR,CD164,CD74,CDC6,CDK6,CFTR,CHRM1,CHST3,COX7C,CREB3L1,DAB2,DDX5,DDX6,DGKE,DIS3,DNA2,DNAJB2,DNAJC6,DPAGT1,DRD1,DVL3,DYNC1I1,EDEM3,EDN1,EGR1,EIF3J,ELK4,ENAH,ENTPD1,EXOSC2,FABP3,FADS2,FGF18…
KEGG	MAPK signaling pathway	KEGG:04010	4.27217e-06	AKT3,ANGPT1,CACNA1E,ELK4,FGF18,FGF2,FLT1,GNG12,KRAS,MAP2K4,MAP3K14,MAP3K4,MAPK10,MAPT,NFATC3,NTRK2,PAK2,PPP3R1,RASGRP3,RPS6KA3,RPS6KA6,SOS1,TGFB3,VEGFC
KEGG	Insulin signaling pathway	KEGG:04910	0.000185006	AKT3,FLOT2,GINS4,GSK3B,IRS2,KRAS,MAPK10,PRKAB1,PRKAR1A,PTPRF,RPS6KB1,SOCS3,SOCS4,SOS1
KEGG	TGF-beta signaling pathway	KEGG:04350	0.00150407	BMP6,BMP8A,BMPR1A,GREM2,NEO1,RPS6KB1,SMAD3,SMAD5,SMAD7,TGFB3,THSD4
KEGG	ErbB signaling pathway	KEGG:04012	0.00289234	ABL2,AKT3,CAMK2G,GSK3B,KRAS,MAP2K4,MAPK10,PAK2,RPS6KB1,SOS1
REAC	REACTOME root term	REAC:0000000	2.5105e-19	ABCC4,ABI2,ACBD3,ADAMTS1,ADAMTS18,ADRB1,AGPAT4,AGTR2,AHCYL2,ALDH5A1,ALOX5,AMOT,ANGPT1,ANKLE2,ANO3,ARFIP2,ARHGAP5,ARHGEF7,ARL8A,ARPC5,ATP2B2,ATP9A,AXIN2,BHMT,BMPR1A,BRWD1,CA12,CACNA1E,CADM2,CAMK2G,CAPZA1,CASP8AP2,CASR,CD74,CDK6,CEP57,CFTR,CHST3,CLCN4,CLCN5,CLCN6,CMTM6,CNKSR2,COL4A3BP,COMMD5,DAB2,DDAH1,DDHD2,DGKE,DIS3,DLGAP2,DNAJC6,DPAGT1,DRD1,DYNC1I1,EDN1,EGLN1,EIF3J,EIF4E3,EIF4H,ELL2,ENTPD1,ENTPD…
REAC	Signal Transduction	REAC:R-GGA-162582	1.39122e-06	ABI2,ADRB1,AGTR2,AMOT,ANGPT1,ARHGAP5,ARHGEF7,ARPC5,AXIN2,BMPR1A,CASR,CFTR,CNKSR2,DGKE,DRD1,DYNC1I1,EDN1,FGD4,FGF18,FGF2,FLT1,FZD4,GNG12,GPR83,GSK3B,HTR7,ITCH,ITGB3,KL,KRAS,LRAT,NMT2,NMUR2,NTRK2,OPN4,PAFAH1B1,PAQR3,PARD3,PARP1,PDE11A,PHC3,PPP3R1,PRKAB1,PRKAR1A,RET,RGS6,RHOBTB2,RHPN1,RPS6KA3,RPS6KB1,SMAD5,SOS1,SSTR2,STAM,STAM2,TNKS,TRIO,TSHR,UHMK1,USP8,VEGFC,WASF2,WASL,WNT16,WWTR1,YES1
REAC	Neuronal System	REAC:R-GGA-112316	3.89363e-05	ALDH5A1,CACNA1E,CAMK2G,DLGAP2,GABRB2,GLRA2,GLS,GNG12,GRIA4,GRIK3,GRIN2B,KCNK10,KCNK13,KCNN3,KCNQ3,KCNQ4,LIN7C,PRKAR1A,PTPRD,PTPRF,RPS6KA3,RPS6KA6
REAC	Transmission across Chemical Synapses	REAC:R-GGA-112315	0.00481383	ALDH5A1,CACNA1E,CAMK2G,GABRB2,GLRA2,GLS,GNG12,GRIA4,GRIK3,GRIN2B,LIN7C,PRKAR1A,RPS6KA3,RPS6KA6
WP	WIKIPATHWAYS	WP:000000	2.7413e-09	ABI2,ADAM10,ADCY1,AGTR2,AHCYL2,AKT3,ARHGEF7,AXIN2,BHMT,CACNA1E,CDK6,CREB3L1,DRD1,DYRK1A,EGR1,ELK4,ENAH,FGF13,FGF14,FGF18,FGF2,FLT1,FZD4,GNG12,GSK3B,ITCH,ITGB3,KRAS,LRAT,LRRK2,MAP2K4,MAP3K14,MAP3K4,MAPK10,NFATC3,NFYA,NOV,NTRK2,PAFAH1B1,PAK2,PARP1,PPP3R1,PRKAR1A,PTPRF,RB1,RBM23,RGS6,RPS6KA3,RPS6KA6,RPS6KB1,SMAD3,SMAD5,SOCS3,SOCS4,STXBP1,TBC1D4,THRA,WASF2,WASL,YES1
WP	MAPK Signaling Pathway	WP:WP769	3.39132e-06	CACNA1E,FGF13,FGF14,FGF18,FGF2,GNG12,LRRK2,MAP3K14,MAP3K4,MAPK10,NFATC3,NTRK2,PAK2,PPP3R1,RPS6KA3
WP	Insulin Signaling	WP:WP743	8.4912e-05	EGR1,GSK3B,MAP3K14,MAP3K4,MAPK10,PTPRF,RPS6KA3,RPS6KA6,RPS6KB1,SOCS3,TBC1D4
WP	Regulation of Actin Cytoskeleton	WP:WP824	0.00125337	ABI2,ARHGEF7,ENAH,FGF13,FGF14,FGF18,FGF2,GNG12,KRAS,PAK2,WASF2
WP	EGFR1 Signaling Pathway	WP:WP752	0.00613807	ELK4,ITCH,KRAS,MAP3K14,MAP3K4,PRKAR1A,RPS6KA3,SMAD3,SOCS3,STXBP1,WASL
TF	Transfac	TF:M00000	4.4782e-92	ABCC4,ABI2,ABL2,ABLIM1,ACBD3,ACP2,ACTBL2,ADAM10,ADAMTS1,ADAMTS18,ADCK1,ADCY1,ADNP,ADRB1,AGPAT4,AGTR2,AHCYL2,AKR1E2,AKT3,AKTIP,ALDH5A1,ALOX5,AMOT,ANGEL1,ANGPT1,ANKFY1,ANKLE2,ANKRD50,ANO3,APPBP2,ARCN1,ARFIP2,ARHGAP5,ARHGEF7,ARID5B,ARL8A,ARPC5,ARRDC2,ASH1L,ATP2B2,ATP9A,ATPAF1,ATXN1L,AUTS2,AXIN2,BACH2,BATF3,BBX,BCL7A,BHMT,BMP6,BMP8A,BMPR1A,BNIP3L,BOLL,BRWD1,BTBD9,BTRC,C2CD2L,C8ORF34,CA12,CABP7,CACNA1…
TF	Factor: PU.1; motif: AGGAAG; match class: 0	TF:M02031_0	1.24134e-40	ABI2,ABL2,ABLIM1,ACBD3,ACP2,ACTBL2,ADAM10,ADAMTS1,ADAMTS18,ADCK1,ADCY1,ADNP,ADRB1,AGPAT4,AGTR2,AHCYL2,AKR1E2,AKTIP,ALDH5A1,ALOX5,AMOT,ANGPT1,ANKFY1,ANKLE2,ANKRD50,ANO3,APPBP2,ARCN1,ARFIP2,ARHGEF7,ARPC5,ARRDC2,ASH1L,ATP2B2,ATP9A,AUTS2,BATF3,BBX,BCL7A,BHMT,BMP6,BMPR1A,BNIP3L,BRWD1,BTBD9,BTRC,C2CD2L,C8ORF34,CA12,CABP7,CACNA1E,CADM2,CADPS,CALCOCO2,CAPZA1,CASKIN2,CASP8AP2,CBFA2T2,CBX7,CD164,CD74,CDC6,…
TF	Factor: PU.1; motif: AGGAAG	TF:M02031	1.24134e-40	ABI2,ABL2,ABLIM1,ACBD3,ACP2,ACTBL2,ADAM10,ADAMTS1,ADAMTS18,ADCK1,ADCY1,ADNP,ADRB1,AGPAT4,AGTR2,AHCYL2,AKR1E2,AKTIP,ALDH5A1,ALOX5,AMOT,ANGPT1,ANKFY1,ANKLE2,ANKRD50,ANO3,APPBP2,ARCN1,ARFIP2,ARHGEF7,ARPC5,ARRDC2,ASH1L,ATP2B2,ATP9A,AUTS2,BATF3,BBX,BCL7A,BHMT,BMP6,BMPR1A,BNIP3L,BRWD1,BTBD9,BTRC,C2CD2L,C8ORF34,CA12,CABP7,CACNA1E,CADM2,CADPS,CALCOCO2,CAPZA1,CASKIN2,CASP8AP2,CBFA2T2,CBX7,CD164,CD74,CDC6,…
TF	Factor: myogenin; motif: CAGCTG	TF:M02101	7.26861e-37	ABCC4,ABI2,ABL2,ABLIM1,ACP2,ACTBL2,ADAMTS1,ADAMTS18,ADCK1,ADNP,ADRB1,AGPAT4,AGTR2,AKR1E2,AKT3,AKTIP,ALDH5A1,ALOX5,AMOT,ANGEL1,ANGPT1,ANKFY1,ANKLE2,ANKRD50,ANO3,APPBP2,ARCN1,ARFIP2,ARHGEF7,ARID5B,ARL8A,ARPC5,ARRDC2,ASH1L,ATP2B2,ATPAF1,ATXN1L,BACH2,BATF3,BBX,BCL7A,BMP6,BMP8A,BNIP3L,BOLL,BTBD9,BTRC,C2CD2L,C8ORF34,CA12,CABP7,CADPS,CALCOCO2,CAMK2G,CAPZA1,CASKIN2,CASR,CBFA2T2,CBX7,CCNJL,CD164,CD74,CDCP…
TF	Factor: myogenin; motif: CAGCTG; match class: 1	TF:M02101_1	7.26861e-37	ABCC4,ABI2,ABL2,ABLIM1,ACP2,ACTBL2,ADAMTS1,ADAMTS18,ADCK1,ADNP,ADRB1,AGPAT4,AGTR2,AKR1E2,AKT3,AKTIP,ALDH5A1,ALOX5,AMOT,ANGEL1,ANGPT1,ANKFY1,ANKLE2,ANKRD50,ANO3,APPBP2,ARCN1,ARFIP2,ARHGEF7,ARID5B,ARL8A,ARPC5,ARRDC2,ASH1L,ATP2B2,ATPAF1,ATXN1L,BACH2,BATF3,BBX,BCL7A,BMP6,BMP8A,BNIP3L,BOLL,BTBD9,BTRC,C2CD2L,C8ORF34,CA12,CABP7,CADPS,CALCOCO2,CAMK2G,CAPZA1,CASKIN2,CASR,CBFA2T2,CBX7,CCNJL,CD164,CD74,CDCP…
TF	Factor: myogenin; motif: CAGCTG; match class: 0	TF:M02101_0	7.26861e-37	ABCC4,ABI2,ABL2,ABLIM1,ACP2,ACTBL2,ADAMTS1,ADAMTS18,ADCK1,ADNP,ADRB1,AGPAT4,AGTR2,AKR1E2,AKT3,AKTIP,ALDH5A1,ALOX5,AMOT,ANGEL1,ANGPT1,ANKFY1,ANKLE2,ANKRD50,ANO3,APPBP2,ARCN1,ARFIP2,ARHGEF7,ARID5B,ARL8A,ARPC5,ARRDC2,ASH1L,ATP2B2,ATPAF1,ATXN1L,BACH2,BATF3,BBX,BCL7A,BMP6,BMP8A,BNIP3L,BOLL,BTBD9,BTRC,C2CD2L,C8ORF34,CA12,CABP7,CADPS,CALCOCO2,CAMK2G,CAPZA1,CASKIN2,CASR,CBFA2T2,CBX7,CCNJL,CD164,CD74,CDCP…
TF	Factor: Pax-5; motif: RRMSWGANWYCTNRAGCGKRACSRYNSM; match class: 0	TF:M00144_0	1.5047e-36	ABCC4,ABI2,ACBD3,ACP2,ADAM10,ADAMTS1,ADAMTS18,ADCK1,ADNP,ADRB1,AGPAT4,AKT3,AKTIP,ALDH5A1,ALOX5,AMOT,ANGEL1,ANKFY1,ANKLE2,ANKRD50,ANO3,APPBP2,ARCN1,ARFIP2,ARID5B,ARPC5,ARRDC2,ATP9A,ATPAF1,ATXN1L,AUTS2,AXIN2,BATF3,BCL7A,BHMT,BMP8A,BNIP3L,BOLL,BRWD1,C2CD2L,CACNA1E,CADM2,CADPS,CALCOCO2,CAMK2G,CAPZA1,CASP8AP2,CASR,CBX7,CCDC6,CCNJL,CD164,CD74,CDC6,CDCA7,CDCP1,CDK6,CDYL2,CEBPG,CENPA,CEP57,CFTR,CHCHD4,CH…
TF	Factor: Pax-5; motif: RRMSWGANWYCTNRAGCGKRACSRYNSM	TF:M00144	1.5047e-36	ABCC4,ABI2,ACBD3,ACP2,ADAM10,ADAMTS1,ADAMTS18,ADCK1,ADNP,ADRB1,AGPAT4,AKT3,AKTIP,ALDH5A1,ALOX5,AMOT,ANGEL1,ANKFY1,ANKLE2,ANKRD50,ANO3,APPBP2,ARCN1,ARFIP2,ARID5B,ARPC5,ARRDC2,ATP9A,ATPAF1,ATXN1L,AUTS2,AXIN2,BATF3,BCL7A,BHMT,BMP8A,BNIP3L,BOLL,BRWD1,C2CD2L,CACNA1E,CADM2,CADPS,CALCOCO2,CAMK2G,CAPZA1,CASP8AP2,CASR,CBX7,CCDC6,CCNJL,CD164,CD74,CDC6,CDCA7,CDCP1,CDK6,CDYL2,CEBPG,CENPA,CEP57,CFTR,CHCHD4,CH…
TF	Factor: Pax-3; motif: NNNNNNCGTCACGSTYNNNNN; match class: 0	TF:M00327_0	1.30263e-35	ABCC4,ABL2,ABLIM1,ACBD3,ACP2,ACTBL2,ADAM10,ADAMTS1,ADAMTS18,ADCK1,ADNP,ADRB1,AHCYL2,AKR1E2,AKT3,AKTIP,ALDH5A1,ALOX5,ANGEL1,ANKFY1,ANKLE2,ANO3,APPBP2,ARCN1,ARFIP2,ARHGAP5,ARHGEF7,ARID5B,ARL8A,ARPC5,ARRDC2,ASH1L,ATP2B2,ATP9A,ATPAF1,ATXN1L,AXIN2,BACH2,BATF3,BBX,BCL7A,BHMT,BMP6,BMPR1A,BNIP3L,BOLL,BRWD1,BTBD9,BTRC,C2CD2L,CABP7,CACNA1E,CADM2,CADPS,CALCOCO2,CAMK2G,CAPZA1,CASP8AP2,CASR,CBFA2T2,CBX7,CCDC6…
TF	Factor: Pax-3; motif: NNNNNNCGTCACGSTYNNNNN	TF:M00327	1.30263e-35	ABCC4,ABL2,ABLIM1,ACBD3,ACP2,ACTBL2,ADAM10,ADAMTS1,ADAMTS18,ADCK1,ADNP,ADRB1,AHCYL2,AKR1E2,AKT3,AKTIP,ALDH5A1,ALOX5,ANGEL1,ANKFY1,ANKLE2,ANO3,APPBP2,ARCN1,ARFIP2,ARHGAP5,ARHGEF7,ARID5B,ARL8A,ARPC5,ARRDC2,ASH1L,ATP2B2,ATP9A,ATPAF1,ATXN1L,AXIN2,BACH2,BATF3,BBX,BCL7A,BHMT,BMP6,BMPR1A,BNIP3L,BOLL,BRWD1,BTBD9,BTRC,C2CD2L,CABP7,CACNA1E,CADM2,CADPS,CALCOCO2,CAMK2G,CAPZA1,CASP8AP2,CASR,CBFA2T2,CBX7,CCDC6…
TF	Factor: Cdx-1; motif: TTTATK	TF:M02086	2.32363e-33	ABCC4,ABI2,ABL2,ABLIM1,ACBD3,ACTBL2,ADAM10,ADAMTS1,ADAMTS18,ADCK1,ADCY1,ADNP,ADRB1,AGPAT4,AGTR2,AHCYL2,AKR1E2,AKT3,AKTIP,ALDH5A1,ALOX5,AMOT,ANGEL1,ANGPT1,ANKFY1,ANKLE2,ANKRD50,APPBP2,ARHGAP5,ARHGEF7,ARID5B,ARL8A,ARRDC2,ASH1L,ATP2B2,ATP9A,ATPAF1,ATXN1L,AUTS2,AXIN2,BACH2,BATF3,BBX,BCL7A,BMP6,BMP8A,BMPR1A,BNIP3L,BOLL,BTBD9,C2CD2L,C8ORF34,CA12,CACNA1E,CADM2,CADPS,CALCOCO2,CAMK2G,CAPZA1,CASP8AP2,CASR,…
TF	Factor: Cdx-1; motif: TTTATK; match class: 0	TF:M02086_0	2.32363e-33	ABCC4,ABI2,ABL2,ABLIM1,ACBD3,ACTBL2,ADAM10,ADAMTS1,ADAMTS18,ADCK1,ADCY1,ADNP,ADRB1,AGPAT4,AGTR2,AHCYL2,AKR1E2,AKT3,AKTIP,ALDH5A1,ALOX5,AMOT,ANGEL1,ANGPT1,ANKFY1,ANKLE2,ANKRD50,APPBP2,ARHGAP5,ARHGEF7,ARID5B,ARL8A,ARRDC2,ASH1L,ATP2B2,ATP9A,ATPAF1,ATXN1L,AUTS2,AXIN2,BACH2,BATF3,BBX,BCL7A,BMP6,BMP8A,BMPR1A,BNIP3L,BOLL,BTBD9,C2CD2L,C8ORF34,CA12,CACNA1E,CADM2,CADPS,CALCOCO2,CAMK2G,CAPZA1,CASP8AP2,CASR,…
TF	Factor: E2F; motif: GGCGSG; match class: 0	TF:M00803_0	8.08626e-33	ABCC4,ABI2,ACBD3,ACP2,ADAM10,ADAMTS1,ADAMTS18,ADCK1,ADRB1,AGPAT4,AKT3,AKTIP,ALDH5A1,ALOX5,ANGEL1,ANKLE2,APPBP2,ARCN1,ARFIP2,ARID5B,ARL8A,ARPC5,ATP9A,ATPAF1,ATXN1L,AUTS2,AXIN2,BATF3,BCL7A,BHMT,BMP6,BMP8A,BNIP3L,BOLL,BRWD1,BTRC,CABP7,CACNA1E,CADPS,CALCOCO2,CAPZA1,CASKIN2,CASP8AP2,CBX7,CCDC6,CCNJL,CD164,CDC6,CDCA7,CDCP1,CDK6,CDYL2,CEBPG,CENPA,CEP57,CFTR,CHCHD4,CHIC1,CHRM1,CHST3,CIAPIN1,CISD2,CLCN5,C…
TF	Factor: E2F; motif: GGCGSG	TF:M00803	8.08626e-33	ABCC4,ABI2,ACBD3,ACP2,ADAM10,ADAMTS1,ADAMTS18,ADCK1,ADRB1,AGPAT4,AKT3,AKTIP,ALDH5A1,ALOX5,ANGEL1,ANKLE2,APPBP2,ARCN1,ARFIP2,ARID5B,ARL8A,ARPC5,ATP9A,ATPAF1,ATXN1L,AUTS2,AXIN2,BATF3,BCL7A,BHMT,BMP6,BMP8A,BNIP3L,BOLL,BRWD1,BTRC,CABP7,CACNA1E,CADPS,CALCOCO2,CAPZA1,CASKIN2,CASP8AP2,CBX7,CCDC6,CCNJL,CD164,CDC6,CDCA7,CDCP1,CDK6,CDYL2,CEBPG,CENPA,CEP57,CFTR,CHCHD4,CHIC1,CHRM1,CHST3,CIAPIN1,CISD2,CLCN5,C…
TF	Factor: E2F; motif: GGCGSG; match class: 1	TF:M00803_1	6.55549e-31	ABCC4,ABI2,ACBD3,ACP2,ADAM10,ADAMTS1,ADAMTS18,ADCK1,ADRB1,AGPAT4,AKT3,ALDH5A1,ANGEL1,ANKLE2,APPBP2,ARCN1,ARFIP2,ARID5B,ARL8A,ARPC5,ATP9A,ATPAF1,ATXN1L,AUTS2,AXIN2,BATF3,BCL7A,BHMT,BMP8A,BNIP3L,BRWD1,BTRC,CABP7,CADPS,CALCOCO2,CAPZA1,CCDC6,CCNJL,CD164,CDC6,CDCA7,CDCP1,CDK6,CDYL2,CEBPG,CEP57,CFTR,CHCHD4,CHIC1,CHRM1,CHST3,CIAPIN1,CISD2,CMTM6,CNTD1,COBLL1,COL4A3BP,COMMD5,COPB2,CREB3L1,CRYZ,CTTNBP2NL,C…
TF	Factor: AP2; motif: GCCYGSGGSN	TF:M08867	7.98581e-31	ABCC4,ABI2,ACP2,ADAM10,ADAMTS1,ADAMTS18,ADNP,ADRB1,AGPAT4,AKT3,ALDH5A1,ALOX5,ANGEL1,ANKLE2,ANKRD50,ARCN1,ARFIP2,ARID5B,ARL8A,ATPAF1,ATXN1L,AUTS2,BATF3,BCL7A,BHMT,BMP6,BMP8A,BNIP3L,BRWD1,BTBD9,BTRC,CA12,CABP7,CACNA1E,CADPS,CALCOCO2,CAPZA1,CASKIN2,CCDC6,CCNJL,CD164,CDC6,CDCA7,CDK14,CEBPG,CENPA,CEP57,CFTR,CHRM1,CHST3,CIAPIN1,CISD2,CLCN5,CMTM6,COBLL1,COL4A3BP,COMMD5,COPB2,CREB3L1,CRYZ,CTTNBP2NL,CUX1,…
TF	Factor: AP2; motif: GCCYGSGGSN; match class: 0	TF:M08867_0	7.98581e-31	ABCC4,ABI2,ACP2,ADAM10,ADAMTS1,ADAMTS18,ADNP,ADRB1,AGPAT4,AKT3,ALDH5A1,ALOX5,ANGEL1,ANKLE2,ANKRD50,ARCN1,ARFIP2,ARID5B,ARL8A,ATPAF1,ATXN1L,AUTS2,BATF3,BCL7A,BHMT,BMP6,BMP8A,BNIP3L,BRWD1,BTBD9,BTRC,CA12,CABP7,CACNA1E,CADPS,CALCOCO2,CAPZA1,CASKIN2,CCDC6,CCNJL,CD164,CDC6,CDCA7,CDK14,CEBPG,CENPA,CEP57,CFTR,CHRM1,CHST3,CIAPIN1,CISD2,CLCN5,CMTM6,COBLL1,COL4A3BP,COMMD5,COPB2,CREB3L1,CRYZ,CTTNBP2NL,CUX1,…
TF	Factor: E2F-4; motif: GCGGGAAANA; match class: 0	TF:M02090_0	3.55465e-30	ABCC4,ABLIM1,ACBD3,ACP2,ADAM10,ADAMTS1,ADAMTS18,ADCK1,ADRB1,AGPAT4,AKT3,ALDH5A1,ALOX5,AMOT,ANGEL1,ANGPT1,ANKLE2,ANO3,APPBP2,ARCN1,ARFIP2,ARID5B,ARL8A,ATP9A,ATXN1L,AUTS2,AXIN2,BCL7A,BHMT,BMP6,BMP8A,BNIP3L,BRWD1,BTRC,C2CD2L,CABP7,CACNA1E,CADPS,CALCOCO2,CAMK2G,CAPZA1,CBX7,CCNJL,CD164,CD74,CDC6,CDCA7,CDCP1,CDK14,CDK6,CDYL2,CENPA,CFTR,CHCHD4,CHIC1,CHST3,CIAPIN1,CISD2,CLCN5,CLCN6,CMTM6,CNNM1,CNTD1,COBL…
TF	Factor: E2F-4; motif: GCGGGAAANA	TF:M02090	3.55465e-30	ABCC4,ABLIM1,ACBD3,ACP2,ADAM10,ADAMTS1,ADAMTS18,ADCK1,ADRB1,AGPAT4,AKT3,ALDH5A1,ALOX5,AMOT,ANGEL1,ANGPT1,ANKLE2,ANO3,APPBP2,ARCN1,ARFIP2,ARID5B,ARL8A,ATP9A,ATXN1L,AUTS2,AXIN2,BCL7A,BHMT,BMP6,BMP8A,BNIP3L,BRWD1,BTRC,C2CD2L,CABP7,CACNA1E,CADPS,CALCOCO2,CAMK2G,CAPZA1,CBX7,CCNJL,CD164,CD74,CDC6,CDCA7,CDCP1,CDK14,CDK6,CDYL2,CENPA,CFTR,CHCHD4,CHIC1,CHST3,CIAPIN1,CISD2,CLCN5,CLCN6,CMTM6,CNNM1,CNTD1,COBL…
TF	Factor: Churchill; motif: CGGGNN; match class: 1	TF:M00986_1	1.61305e-28	ABCC4,ABI2,ACBD3,ACP2,ADAM10,ADAMTS1,ADAMTS18,ADCK1,ADRB1,AGPAT4,AKT3,ALDH5A1,ANGEL1,ANKLE2,APPBP2,ARCN1,ARFIP2,ARID5B,ARPC5,ARRDC2,ATPAF1,ATXN1L,AUTS2,AXIN2,BATF3,BCL7A,BHMT,BMP6,BMP8A,BNIP3L,BRWD1,BTRC,CABP7,CADPS,CALCOCO2,CAPZA1,CBX7,CCDC6,CCNJL,CD164,CD74,CDC6,CDCA7,CDK6,CDYL2,CEBPG,CENPA,CEP57,CHIC1,CHRM1,CHST3,CISD2,CLCN5,CLCN6,CNNM1,COBLL1,COL4A3BP,COMMD5,CREB3L1,CRYZ,CTTNBP2NL,CUX1,DDHD2,…
TF	Factor: Churchill; motif: CGGGNN	TF:M00986	1.50303e-27	ABCC4,ABI2,ACBD3,ACP2,ADAM10,ADAMTS1,ADAMTS18,ADCK1,ADNP,ADRB1,AGPAT4,AKR1E2,AKT3,ALDH5A1,ALOX5,ANGEL1,ANGPT1,ANKLE2,APPBP2,ARCN1,ARFIP2,ARID5B,ARL8A,ARPC5,ARRDC2,ATP9A,ATPAF1,ATXN1L,AUTS2,AXIN2,BATF3,BCL7A,BHMT,BMP6,BMP8A,BNIP3L,BRWD1,BTRC,CA12,CABP7,CADPS,CALCOCO2,CAPZA1,CBX7,CCDC6,CCNJL,CD164,CD74,CDC6,CDCA7,CDK14,CDK6,CDYL2,CEBPG,CENPA,CEP57,CHCHD4,CHIC1,CHRM1,CHST3,CIAPIN1,CISD2,CLCN5,CLCN6,…
TF	Factor: Churchill; motif: CGGGNN; match class: 0	TF:M00986_0	1.50303e-27	ABCC4,ABI2,ACBD3,ACP2,ADAM10,ADAMTS1,ADAMTS18,ADCK1,ADNP,ADRB1,AGPAT4,AKR1E2,AKT3,ALDH5A1,ALOX5,ANGEL1,ANGPT1,ANKLE2,APPBP2,ARCN1,ARFIP2,ARID5B,ARL8A,ARPC5,ARRDC2,ATP9A,ATPAF1,ATXN1L,AUTS2,AXIN2,BATF3,BCL7A,BHMT,BMP6,BMP8A,BNIP3L,BRWD1,BTRC,CA12,CABP7,CADPS,CALCOCO2,CAPZA1,CBX7,CCDC6,CCNJL,CD164,CD74,CDC6,CDCA7,CDK14,CDK6,CDYL2,CEBPG,CENPA,CEP57,CHCHD4,CHIC1,CHRM1,CHST3,CIAPIN1,CISD2,CLCN5,CLCN6,…
TF	Factor: Sp1; motif: NGGGGCGGGGN	TF:M07395	2.8227e-27	ABCC4,ABI2,ACBD3,ACP2,ADAM10,ADAMTS1,ADCK1,ADRB1,AGPAT4,AKR1E2,AKT3,AKTIP,ANKLE2,APPBP2,ARCN1,ARFIP2,ARID5B,ARL8A,ARPC5,ATP9A,ATPAF1,ATXN1L,AUTS2,AXIN2,BCL7A,BHMT,BMP6,BMP8A,BNIP3L,BRWD1,BTRC,CADPS,CALCOCO2,CAPZA1,CASP8AP2,CBX7,CCNJL,CD164,CD74,CDC6,CDCA7,CDYL2,CEBPG,CENPA,CEP57,CFTR,CHCHD4,CHRM1,CIAPIN1,CISD2,CLCN5,CMTM6,CNNM1,COMMD5,CREB3L1,CRYZ,CTTNBP2NL,CUX1,DDAH1,DDHD2,DDX5,DDX6,DHX35,DNAJA3…
TF	Factor: Sp1; motif: NGGGGCGGGGN; match class: 0	TF:M07395_0	2.8227e-27	ABCC4,ABI2,ACBD3,ACP2,ADAM10,ADAMTS1,ADCK1,ADRB1,AGPAT4,AKR1E2,AKT3,AKTIP,ANKLE2,APPBP2,ARCN1,ARFIP2,ARID5B,ARL8A,ARPC5,ATP9A,ATPAF1,ATXN1L,AUTS2,AXIN2,BCL7A,BHMT,BMP6,BMP8A,BNIP3L,BRWD1,BTRC,CADPS,CALCOCO2,CAPZA1,CASP8AP2,CBX7,CCNJL,CD164,CD74,CDC6,CDCA7,CDYL2,CEBPG,CENPA,CEP57,CFTR,CHCHD4,CHRM1,CIAPIN1,CISD2,CLCN5,CMTM6,CNNM1,COMMD5,CREB3L1,CRYZ,CTTNBP2NL,CUX1,DDAH1,DDHD2,DDX5,DDX6,DHX35,DNAJA3…
TF	Factor: E2F-4; motif: NTTTCSCGCC	TF:M07380	8.36369e-26	ABCC4,ABI2,ACBD3,ACP2,ACTBL2,ADAM10,ADAMTS1,ADAMTS18,ADCK1,ADNP,ADRB1,AGPAT4,AGTR2,AKT3,ALDH5A1,ANKLE2,APPBP2,ARCN1,ARFIP2,ARID5B,ARL8A,ARPC5,ATPAF1,ATXN1L,AUTS2,AXIN2,BCL7A,BHMT,BMP8A,BNIP3L,BOLL,BRWD1,CACNA1E,CADPS,CALCOCO2,CASP8AP2,CBX7,CCDC6,CCNJL,CD164,CDC6,CDCA7,CDCP1,CDYL2,CEBPG,CEP57,CFTR,CHCHD4,CHIC1,CISD2,CLCN4,CLCN5,CLCN6,CMTM6,CNTD1,COBLL1,COL4A3BP,COMMD5,COPB2,COX7C,CREB3L1,CRYZ,CUX1…
TF	Factor: E2F-4; motif: NTTTCSCGCC; match class: 0	TF:M07380_0	8.36369e-26	ABCC4,ABI2,ACBD3,ACP2,ACTBL2,ADAM10,ADAMTS1,ADAMTS18,ADCK1,ADNP,ADRB1,AGPAT4,AGTR2,AKT3,ALDH5A1,ANKLE2,APPBP2,ARCN1,ARFIP2,ARID5B,ARL8A,ARPC5,ATPAF1,ATXN1L,AUTS2,AXIN2,BCL7A,BHMT,BMP8A,BNIP3L,BOLL,BRWD1,CACNA1E,CADPS,CALCOCO2,CASP8AP2,CBX7,CCDC6,CCNJL,CD164,CDC6,CDCA7,CDCP1,CDYL2,CEBPG,CEP57,CFTR,CHCHD4,CHIC1,CISD2,CLCN4,CLCN5,CLCN6,CMTM6,CNTD1,COBLL1,COL4A3BP,COMMD5,COPB2,COX7C,CREB3L1,CRYZ,CUX1…
TF	Factor: MafB; motif: GNTGAC; match class: 0	TF:M01227_0	1.91241e-25	ABCC4,ABL2,ABLIM1,ACBD3,ACP2,ACTBL2,ADAM10,ADAMTS1,AGPAT4,AGTR2,AKR1E2,AKTIP,ALDH5A1,ALOX5,ANGEL1,ANGPT1,ANKFY1,ANKLE2,ANKRD50,ANO3,ARHGEF7,ARID5B,ARL8A,ARPC5,ARRDC2,ASH1L,ATP2B2,ATP9A,ATPAF1,ATXN1L,AXIN2,BACH2,BATF3,BHMT,BMP6,BMP8A,BNIP3L,BOLL,BRWD1,BTBD9,BTRC,C2CD2L,C8ORF34,CA12,CABP7,CACNA1E,CADPS,CALCOCO2,CAMK2G,CAPZA1,CASKIN2,CBFA2T2,CBX7,CCDC6,CCNJL,CD164,CDC6,CDCA7,CDCP1,CDK14,CDK6,CEBPG,C…
TF	Factor: MafB; motif: GNTGAC	TF:M01227	1.91241e-25	ABCC4,ABL2,ABLIM1,ACBD3,ACP2,ACTBL2,ADAM10,ADAMTS1,AGPAT4,AGTR2,AKR1E2,AKTIP,ALDH5A1,ALOX5,ANGEL1,ANGPT1,ANKFY1,ANKLE2,ANKRD50,ANO3,ARHGEF7,ARID5B,ARL8A,ARPC5,ARRDC2,ASH1L,ATP2B2,ATP9A,ATPAF1,ATXN1L,AXIN2,BACH2,BATF3,BHMT,BMP6,BMP8A,BNIP3L,BOLL,BRWD1,BTBD9,BTRC,C2CD2L,C8ORF34,CA12,CABP7,CACNA1E,CADPS,CALCOCO2,CAMK2G,CAPZA1,CASKIN2,CBFA2T2,CBX7,CCDC6,CCNJL,CD164,CDC6,CDCA7,CDCP1,CDK14,CDK6,CEBPG,C…
TF	Factor: E2F-4; motif: NTTTCSCGCC; match class: 1	TF:M07380_1	2.38154e-25	ABCC4,ABI2,ACBD3,ACP2,ADAMTS1,ADCK1,ADNP,ADRB1,AGPAT4,AKT3,ALDH5A1,ANKLE2,APPBP2,ARCN1,ARFIP2,ARID5B,ATPAF1,ATXN1L,AUTS2,BCL7A,BHMT,BMP8A,BNIP3L,BOLL,BRWD1,CADPS,CALCOCO2,CASP8AP2,CBX7,CCDC6,CCNJL,CD164,CDC6,CDCA7,CDYL2,CEBPG,CEP57,CFTR,CHCHD4,CHIC1,CISD2,CLCN6,CNTD1,COBLL1,COL4A3BP,COMMD5,COX7C,CREB3L1,CRYZ,CUX1,DDHD2,DDX5,DDX6,DNA2,DNAJA3,DNAJB2,DPAGT1,EDEM3,EDN1,EGR1,EIF3J,EIF4H,ELF2,ELL2,EMB,…
TF	Factor: Sp1; motif: GGGGCGGGGC; match class: 0	TF:M00931_0	5.82831e-25	ABI2,ACBD3,ACP2,ADAM10,ADAMTS1,ADCK1,ADRB1,AGPAT4,AKR1E2,AKT3,AKTIP,ANKLE2,APPBP2,ARCN1,ARFIP2,ARID5B,ARL8A,ARPC5,ATP9A,ATXN1L,AUTS2,AXIN2,BCL7A,BHMT,BMP6,BMP8A,BNIP3L,BOLL,BRWD1,BTRC,CADPS,CALCOCO2,CAPZA1,CASP8AP2,CBX7,CCNJL,CD164,CD74,CDC6,CDCA7,CDYL2,CEBPG,CENPA,CEP57,CFTR,CHRM1,CIAPIN1,CLCN5,CMTM6,CNNM1,CREB3L1,CRYZ,CTTNBP2NL,CUX1,DDAH1,DDHD2,DDX5,DDX6,DHX35,DNAJA3,DNAJB2,DNAJC6,DPAGT1,DSTYK,…
TF	Factor: Sp1; motif: GGGGCGGGGC	TF:M00931	5.82831e-25	ABI2,ACBD3,ACP2,ADAM10,ADAMTS1,ADCK1,ADRB1,AGPAT4,AKR1E2,AKT3,AKTIP,ANKLE2,APPBP2,ARCN1,ARFIP2,ARID5B,ARL8A,ARPC5,ATP9A,ATXN1L,AUTS2,AXIN2,BCL7A,BHMT,BMP6,BMP8A,BNIP3L,BOLL,BRWD1,BTRC,CADPS,CALCOCO2,CAPZA1,CASP8AP2,CBX7,CCNJL,CD164,CD74,CDC6,CDCA7,CDYL2,CEBPG,CENPA,CEP57,CFTR,CHRM1,CIAPIN1,CLCN5,CMTM6,CNNM1,CREB3L1,CRYZ,CTTNBP2NL,CUX1,DDAH1,DDHD2,DDX5,DDX6,DHX35,DNAJA3,DNAJB2,DNAJC6,DPAGT1,DSTYK,…
TF	Factor: Sp1; motif: NNGGGGCGGGGNN; match class: 0	TF:M00932_0	1.48775e-24	ABI2,ACBD3,ADAM10,ADAMTS1,ADCK1,ADRB1,AGPAT4,AKR1E2,AKT3,AKTIP,ANKLE2,ARCN1,ARFIP2,ARHGEF7,ARID5B,ARL8A,ARPC5,ATP9A,ATXN1L,AUTS2,AXIN2,BCL7A,BHMT,BMP6,BNIP3L,BOLL,BRWD1,BTRC,CADPS,CALCOCO2,CAPZA1,CASP8AP2,CBX7,CCNJL,CD164,CD74,CDC6,CDCA7,CDYL2,CEBPG,CENPA,CEP57,CFTR,CHRM1,CIAPIN1,CLCN5,CMTM6,CREB3L1,CRYZ,CTTNBP2NL,CUX1,DDAH1,DDHD2,DDX5,DDX6,DHX35,DNAJA3,DNAJB2,DNAJC6,DPAGT1,DSTYK,DVL3,EDN1,EIF3J,…
TF	Factor: Sp1; motif: NNGGGGCGGGGNN	TF:M00932	1.48775e-24	ABI2,ACBD3,ADAM10,ADAMTS1,ADCK1,ADRB1,AGPAT4,AKR1E2,AKT3,AKTIP,ANKLE2,ARCN1,ARFIP2,ARHGEF7,ARID5B,ARL8A,ARPC5,ATP9A,ATXN1L,AUTS2,AXIN2,BCL7A,BHMT,BMP6,BNIP3L,BOLL,BRWD1,BTRC,CADPS,CALCOCO2,CAPZA1,CASP8AP2,CBX7,CCNJL,CD164,CD74,CDC6,CDCA7,CDYL2,CEBPG,CENPA,CEP57,CFTR,CHRM1,CIAPIN1,CLCN5,CMTM6,CREB3L1,CRYZ,CTTNBP2NL,CUX1,DDAH1,DDHD2,DDX5,DDX6,DHX35,DNAJA3,DNAJB2,DNAJC6,DPAGT1,DSTYK,DVL3,EDN1,EIF3J,…
TF	Factor: Pax-3; motif: TCGTCACRCTTHM	TF:M00360	2.42302e-24	ABCC4,ABI2,ABL2,ABLIM1,ACP2,ADAM10,ADAMTS18,ADCK1,ADCY1,ADNP,ADRB1,AGPAT4,AHCYL2,ALDH5A1,AMOT,ANGEL1,ANGPT1,ANKLE2,ANO3,APPBP2,ARFIP2,ARHGEF7,ARL8A,ARPC5,ARRDC2,ATP2B2,ATP9A,ATPAF1,AUTS2,AXIN2,BACH2,BATF3,BBX,BCL7A,BHMT,BOLL,BRWD1,BTBD9,C2CD2L,CABP7,CACNA1E,CADM2,CADPS,CAMK2G,CASP8AP2,CBX7,CCDC6,CCNJL,CD74,CDC6,CDCA7,CDCP1,CDK6,CDYL2,CENPA,CEP57,CHIC1,CHST3,CIAPIN1,CLCN4,CLCN5,CLCN6,CMTM6,CNNM1,C…
TF	Factor: Pax-3; motif: TCGTCACRCTTHM; match class: 0	TF:M00360_0	2.42302e-24	ABCC4,ABI2,ABL2,ABLIM1,ACP2,ADAM10,ADAMTS18,ADCK1,ADCY1,ADNP,ADRB1,AGPAT4,AHCYL2,ALDH5A1,AMOT,ANGEL1,ANGPT1,ANKLE2,ANO3,APPBP2,ARFIP2,ARHGEF7,ARL8A,ARPC5,ARRDC2,ATP2B2,ATP9A,ATPAF1,AUTS2,AXIN2,BACH2,BATF3,BBX,BCL7A,BHMT,BOLL,BRWD1,BTBD9,C2CD2L,CABP7,CACNA1E,CADM2,CADPS,CAMK2G,CASP8AP2,CBX7,CCDC6,CCNJL,CD74,CDC6,CDCA7,CDCP1,CDK6,CDYL2,CENPA,CEP57,CHIC1,CHST3,CIAPIN1,CLCN4,CLCN5,CLCN6,CMTM6,CNNM1,C…
TF	Factor: E2F-4; motif: GCGGGAAANA; match class: 1	TF:M02090_1	3.05057e-24	ABCC4,ACBD3,ACP2,ADAM10,ADAMTS1,AGPAT4,AKT3,ALOX5,ANKLE2,APPBP2,ARID5B,ARL8A,ATP9A,ATXN1L,AUTS2,AXIN2,BCL7A,BHMT,BMP8A,BRWD1,CABP7,CAPZA1,CBX7,CCNJL,CD164,CDC6,CDCA7,CDYL2,CENPA,CFTR,CHCHD4,CHIC1,CHST3,CLCN6,CMTM6,COBLL1,COL4A3BP,COMMD5,COPB2,COX7C,CRYZ,CUX1,DDHD2,DNA2,DNAJA3,DNAJB2,DNAJC6,DRD1,EDN1,EGR1,EIF3J,EIF4E3,EIF4H,ELF2,ELL2,ENTPD7,EPAS1,EPHB1,ERLIN2,ERP44,EXOSC2,FADS2,FAM65A,FASTKD2,FGF1…
TF	Factor: Sp1; motif: NGGGGGCGGGGYN	TF:M00196	2.9152e-23	ABI2,ACBD3,ADAM10,ADAMTS1,ADCK1,ADRB1,AGPAT4,AKR1E2,AKT3,AKTIP,ANKLE2,ARCN1,ARFIP2,ARID5B,ARL8A,ARPC5,ATP9A,ATXN1L,AUTS2,AXIN2,BCL7A,BHMT,BMP6,BMP8A,BNIP3L,BOLL,BRWD1,BTRC,CADPS,CALCOCO2,CAPZA1,CASP8AP2,CBX7,CCNJL,CD164,CDC6,CDCA7,CDYL2,CEBPG,CENPA,CEP57,CFTR,CHIC1,CHRM1,CIAPIN1,CISD2,CLCN5,CMTM6,CREB3L1,CRYZ,CTTNBP2NL,CUX1,DDAH1,DDHD2,DDX5,DDX6,DHX35,DNAJA3,DNAJB2,DNAJC6,DPAGT1,DSTYK,DVL3,EDN1,E…
TF	Factor: Sp1; motif: NGGGGGCGGGGYN; match class: 0	TF:M00196_0	2.9152e-23	ABI2,ACBD3,ADAM10,ADAMTS1,ADCK1,ADRB1,AGPAT4,AKR1E2,AKT3,AKTIP,ANKLE2,ARCN1,ARFIP2,ARID5B,ARL8A,ARPC5,ATP9A,ATXN1L,AUTS2,AXIN2,BCL7A,BHMT,BMP6,BMP8A,BNIP3L,BOLL,BRWD1,BTRC,CADPS,CALCOCO2,CAPZA1,CASP8AP2,CBX7,CCNJL,CD164,CDC6,CDCA7,CDYL2,CEBPG,CENPA,CEP57,CFTR,CHIC1,CHRM1,CIAPIN1,CISD2,CLCN5,CMTM6,CREB3L1,CRYZ,CTTNBP2NL,CUX1,DDAH1,DDHD2,DDX5,DDX6,DHX35,DNAJA3,DNAJB2,DNAJC6,DPAGT1,DSTYK,DVL3,EDN1,E…
TF	Factor: Sp1; motif: NGGGGCGGGGN; match class: 1	TF:M07395_1	5.66642e-22	ABI2,ACBD3,ADAMTS1,ADRB1,AKT3,ARCN1,ARFIP2,ARID5B,ARL8A,ARPC5,ATP9A,ATXN1L,AUTS2,BHMT,BMP6,BMP8A,BNIP3L,BRWD1,CADPS,CALCOCO2,CAPZA1,CBX7,CD164,CDC6,CDCA7,CDYL2,CEBPG,CENPA,CEP57,CFTR,CHRM1,CIAPIN1,CLCN5,CREB3L1,CTTNBP2NL,CUX1,DDX5,DDX6,DHX35,DNAJA3,DVL3,EIF3J,EIF4E3,EIF4H,ELF2,ELL2,EMX2,ENTPD7,EPAS1,EPHB1,ERP44,EXOSC2,FAM89A,FGF14,FGF18,FIBCD1,FNDC5,FOSL2,FOXK1,FOXN2,FPGS,GLIS2,GLS,GLTP,GOLGA7,GP…
TF	Factor: Pax-5; motif: BCNNNRNGCANBGNTGNRTAGCSGCHNB; match class: 0	TF:M00143_0	6.9822e-22	ABCC4,ABLIM1,ACBD3,ACP2,ACTBL2,ADAMTS1,ADAMTS18,ADCK1,ADNP,ADRB1,AKR1E2,AKTIP,ALDH5A1,ALOX5,ANGEL1,ANKLE2,ANKRD50,APPBP2,ARCN1,ARFIP2,ARID5B,ARL8A,ARPC5,ATP2B2,ATP9A,ATPAF1,ATXN1L,AUTS2,AXIN2,BACH2,BATF3,BHMT,BMP6,BMP8A,BNIP3L,BOLL,BRWD1,BTRC,CABP7,CACNA1E,CADPS,CALCOCO2,CAMK2G,CAPZA1,CASP8AP2,CASR,CBX7,CCDC6,CCNJL,CD164,CD74,CDC6,CDCA7,CDCP1,CDK6,CDYL2,CEBPG,CENPA,CEP57,CFTR,CHCHD4,CHIC1,CHRM1,C…
TF	Factor: Pax-5; motif: BCNNNRNGCANBGNTGNRTAGCSGCHNB	TF:M00143	6.9822e-22	ABCC4,ABLIM1,ACBD3,ACP2,ACTBL2,ADAMTS1,ADAMTS18,ADCK1,ADNP,ADRB1,AKR1E2,AKTIP,ALDH5A1,ALOX5,ANGEL1,ANKLE2,ANKRD50,APPBP2,ARCN1,ARFIP2,ARID5B,ARL8A,ARPC5,ATP2B2,ATP9A,ATPAF1,ATXN1L,AUTS2,AXIN2,BACH2,BATF3,BHMT,BMP6,BMP8A,BNIP3L,BOLL,BRWD1,BTRC,CABP7,CACNA1E,CADPS,CALCOCO2,CAMK2G,CAPZA1,CASP8AP2,CASR,CBX7,CCDC6,CCNJL,CD164,CD74,CDC6,CDCA7,CDCP1,CDK6,CDYL2,CEBPG,CENPA,CEP57,CFTR,CHCHD4,CHIC1,CHRM1,C…
TF	Factor: E2F-1; motif: NNNSSCGCSAANN	TF:M07250	6.14967e-21	ABI2,ACBD3,ACP2,ADAM10,ALDH5A1,ALOX5,ANGEL1,ANKLE2,APPBP2,ARCN1,ARFIP2,ARID5B,ARL8A,ARPC5,ATPAF1,ATXN1L,AXIN2,BACH2,BATF3,BCL7A,BHMT,BMP8A,BNIP3L,BRWD1,CA12,CABP7,CACNA1E,CADPS,CASP8AP2,CBX7,CCDC6,CCNJL,CD164,CDC6,CDCA7,CDCP1,CDYL2,CEBPG,CENPA,CEP57,CHIC1,CISD2,CLCN5,CMTM6,CNNM1,COBLL1,COL4A3BP,COMMD5,COPB2,CREB3L1,CRYZ,CTTNBP2NL,CUX1,DDAH1,DDX5,DDX6,DHX35,DIS3,DNAJA3,DNAJB2,DVL3,EDEM3,EGR1,EIF3J…
TF	Factor: E2F-1; motif: NNNSSCGCSAANN; match class: 0	TF:M07250_0	6.14967e-21	ABI2,ACBD3,ACP2,ADAM10,ALDH5A1,ALOX5,ANGEL1,ANKLE2,APPBP2,ARCN1,ARFIP2,ARID5B,ARL8A,ARPC5,ATPAF1,ATXN1L,AXIN2,BACH2,BATF3,BCL7A,BHMT,BMP8A,BNIP3L,BRWD1,CA12,CABP7,CACNA1E,CADPS,CASP8AP2,CBX7,CCDC6,CCNJL,CD164,CDC6,CDCA7,CDCP1,CDYL2,CEBPG,CENPA,CEP57,CHIC1,CISD2,CLCN5,CMTM6,CNNM1,COBLL1,COL4A3BP,COMMD5,COPB2,CREB3L1,CRYZ,CTTNBP2NL,CUX1,DDAH1,DDX5,DDX6,DHX35,DIS3,DNAJA3,DNAJB2,DVL3,EDEM3,EGR1,EIF3J…
TF	Factor: AP-2alpha; motif: NSCCNCRGGSN	TF:M07348	9.15427e-21	ABI2,ABLIM1,ACP2,ADAM10,ADAMTS18,ADRB1,AGPAT4,AKT3,ALDH5A1,ALOX5,ANGEL1,ANKLE2,ARCN1,ARFIP2,ARL8A,ARPC5,ASH1L,ATP2B2,ATP9A,ATXN1L,BATF3,BCL7A,BHMT,BMP6,BNIP3L,BRWD1,BTBD9,BTRC,CA12,CABP7,CACNA1E,CCDC6,CD164,CDCA7,CDYL2,CEBPG,CEP57,CFTR,CHCHD4,CHRM1,CIAPIN1,CMTM6,COBLL1,COL4A3BP,COMMD5,CREB3L1,CRYZ,CUX1,DDAH1,DDX6,DIS3,DNAJA3,DNAJB2,DRD1,DVL3,EDEM3,EGLN1,EGR1,EIF4E3,ELF2,EMB,ENTPD7,EPAS1,EPHB1,ERL…
TF	Factor: AP-2alpha; motif: NSCCNCRGGSN; match class: 0	TF:M07348_0	9.15427e-21	ABI2,ABLIM1,ACP2,ADAM10,ADAMTS18,ADRB1,AGPAT4,AKT3,ALDH5A1,ALOX5,ANGEL1,ANKLE2,ARCN1,ARFIP2,ARL8A,ARPC5,ASH1L,ATP2B2,ATP9A,ATXN1L,BATF3,BCL7A,BHMT,BMP6,BNIP3L,BRWD1,BTBD9,BTRC,CA12,CABP7,CACNA1E,CCDC6,CD164,CDCA7,CDYL2,CEBPG,CEP57,CFTR,CHCHD4,CHRM1,CIAPIN1,CMTM6,COBLL1,COL4A3BP,COMMD5,CREB3L1,CRYZ,CUX1,DDAH1,DDX6,DIS3,DNAJA3,DNAJB2,DRD1,DVL3,EDEM3,EGLN1,EGR1,EIF4E3,ELF2,EMB,ENTPD7,EPAS1,EPHB1,ERL…
TF	Factor: E2F-1; motif: TWSGCGCGAAAAYKR; match class: 0	TF:M00024_0	1.37931e-20	ACBD3,ACP2,ADAM10,ADCK1,ADCY1,AGPAT4,AGTR2,AHCYL2,AKT3,AMOT,ANGPT1,ANKLE2,ANKRD50,ANO3,APPBP2,ARHGAP5,ARID5B,ARL8A,ATP9A,AXIN2,BACH2,BMP6,BMP8A,BNIP3L,BOLL,BRWD1,BTRC,CABP7,CAMK2G,CAPZA1,CCNJL,CDCA7,CDYL2,CEBPG,CENPA,CHCHD4,CLCN5,CMTM6,COBLL1,COL4A3BP,COMMD5,COPB2,COX7C,CRYZ,CUX1,DCX,DDX6,DIS3,DMBX1,DNAJC6,DPAGT1,DRD1,DYNC1I1,DYRK1A,EDEM3,EDN1,EGR1,EHF,EIF3J,EIF4H,EMX2,ENAH,ENTPD7,EPAS1,EPHB1,EPY…
TF	Factor: E2F-1; motif: TWSGCGCGAAAAYKR	TF:M00024	1.37931e-20	ACBD3,ACP2,ADAM10,ADCK1,ADCY1,AGPAT4,AGTR2,AHCYL2,AKT3,AMOT,ANGPT1,ANKLE2,ANKRD50,ANO3,APPBP2,ARHGAP5,ARID5B,ARL8A,ATP9A,AXIN2,BACH2,BMP6,BMP8A,BNIP3L,BOLL,BRWD1,BTRC,CABP7,CAMK2G,CAPZA1,CCNJL,CDCA7,CDYL2,CEBPG,CENPA,CHCHD4,CLCN5,CMTM6,COBLL1,COL4A3BP,COMMD5,COPB2,COX7C,CRYZ,CUX1,DCX,DDX6,DIS3,DMBX1,DNAJC6,DPAGT1,DRD1,DYNC1I1,DYRK1A,EDEM3,EDN1,EGR1,EHF,EIF3J,EIF4H,EMX2,ENAH,ENTPD7,EPAS1,EPHB1,EPY…
TF	Factor: Pax-6; motif: NNNNTTCACGCWTGANTKNNN; match class: 0	TF:M00097_0	1.56267e-20	ABI2,ABL2,ABLIM1,ACBD3,ACP2,ACTBL2,ADAM10,ADAMTS1,ADCY1,ADNP,AGPAT4,AGTR2,AHCYL2,AKR1E2,AKT3,AKTIP,AMOT,ANGPT1,ANKFY1,ANKRD50,ANO3,APPBP2,ARHGAP5,ARHGEF7,ARID5B,ARPC5,ASH1L,ATP2B2,ATP9A,ATPAF1,BACH2,BHMT,BMP8A,BOLL,BRWD1,BTBD9,C2CD2L,C8ORF34,CA12,CACNA1E,CADM2,CAMK2G,CAPZA1,CASKIN2,CASP8AP2,CASR,CBFA2T2,CBX7,CD164,CDCA7,CDCP1,CDK14,CDK6,CEP57,CFTR,CHRM1,CLCN4,CNKSR2,CNNM1,COMMD5,COX7C,CREB3L1,CTT…
TF	Factor: Pax-6; motif: NNNNTTCACGCWTGANTKNNN	TF:M00097	1.56267e-20	ABI2,ABL2,ABLIM1,ACBD3,ACP2,ACTBL2,ADAM10,ADAMTS1,ADCY1,ADNP,AGPAT4,AGTR2,AHCYL2,AKR1E2,AKT3,AKTIP,AMOT,ANGPT1,ANKFY1,ANKRD50,ANO3,APPBP2,ARHGAP5,ARHGEF7,ARID5B,ARPC5,ASH1L,ATP2B2,ATP9A,ATPAF1,BACH2,BHMT,BMP8A,BOLL,BRWD1,BTBD9,C2CD2L,C8ORF34,CA12,CACNA1E,CADM2,CAMK2G,CAPZA1,CASKIN2,CASP8AP2,CASR,CBFA2T2,CBX7,CD164,CDCA7,CDCP1,CDK14,CDK6,CEP57,CFTR,CHRM1,CLCN4,CNKSR2,CNNM1,COMMD5,COX7C,CREB3L1,CTT…
TF	Factor: HOXA13; motif: ATAAMA; match class: 0	TF:M01292_0	3.97205e-20	ABCC4,ABL2,ABLIM1,ACTBL2,ADAM10,ADAMTS1,ADCK1,ADCY1,ADNP,ADRB1,AGPAT4,AGTR2,AHCYL2,AKT3,AKTIP,ALDH5A1,ALOX5,AMOT,ANGEL1,ANGPT1,ANKFY1,ANKRD50,ARHGAP5,ARHGEF7,ARRDC2,ASH1L,ATP2B2,ATPAF1,ATXN1L,AUTS2,AXIN2,BACH2,BATF3,BBX,BHMT,BMP6,BMPR1A,BNIP3L,BOLL,C2CD2L,C8ORF34,CA12,CADM2,CAMK2G,CAPZA1,CASKIN2,CASP8AP2,CASR,CBX7,CD164,CDCA7,CDK14,CDK6,CDYL2,CEBPG,CENPA,CFTR,CHCHD4,CHIC1,CIAPIN1,CLCN4,CLCN5,CMTM…
TF	Factor: HOXA13; motif: ATAAMA	TF:M01292	3.97205e-20	ABCC4,ABL2,ABLIM1,ACTBL2,ADAM10,ADAMTS1,ADCK1,ADCY1,ADNP,ADRB1,AGPAT4,AGTR2,AHCYL2,AKT3,AKTIP,ALDH5A1,ALOX5,AMOT,ANGEL1,ANGPT1,ANKFY1,ANKRD50,ARHGAP5,ARHGEF7,ARRDC2,ASH1L,ATP2B2,ATPAF1,ATXN1L,AUTS2,AXIN2,BACH2,BATF3,BBX,BHMT,BMP6,BMPR1A,BNIP3L,BOLL,C2CD2L,C8ORF34,CA12,CADM2,CAMK2G,CAPZA1,CASKIN2,CASP8AP2,CASR,CBX7,CD164,CDCA7,CDK14,CDK6,CDYL2,CEBPG,CENPA,CFTR,CHCHD4,CHIC1,CIAPIN1,CLCN4,CLCN5,CMTM…
TF	Factor: Sp1; motif: CCCCGCCCCN	TF:M00933	1.47287e-19	ABI2,ACBD3,ADAMTS1,ADCK1,ADRB1,AKT3,AKTIP,ANKLE2,APPBP2,ARCN1,ARFIP2,ARHGEF7,ARID5B,ARL8A,ATP9A,ATXN1L,AUTS2,AXIN2,BCL7A,BHMT,BMP6,BNIP3L,BRWD1,BTRC,CA12,CADPS,CAPZA1,CASP8AP2,CBX7,CD164,CDC6,CDCA7,CDYL2,CEBPG,CENPA,CFTR,CHRM1,CIAPIN1,CLCN5,CNNM1,COBLL1,CREB3L1,CRYZ,CTTNBP2NL,CUX1,DDHD2,DDX5,DDX6,DGKE,DHX35,DNAJA3,DNAJC6,DPAGT1,DVL3,EDN1,EIF3J,EIF4E3,EIF4H,ELF2,ELL2,EMX2,ENTPD7,EPAS1,EPHB1,ERLIN1…
TF	Factor: Sp1; motif: CCCCGCCCCN; match class: 0	TF:M00933_0	1.47287e-19	ABI2,ACBD3,ADAMTS1,ADCK1,ADRB1,AKT3,AKTIP,ANKLE2,APPBP2,ARCN1,ARFIP2,ARHGEF7,ARID5B,ARL8A,ATP9A,ATXN1L,AUTS2,AXIN2,BCL7A,BHMT,BMP6,BNIP3L,BRWD1,BTRC,CA12,CADPS,CAPZA1,CASP8AP2,CBX7,CD164,CDC6,CDCA7,CDYL2,CEBPG,CENPA,CFTR,CHRM1,CIAPIN1,CLCN5,CNNM1,COBLL1,CREB3L1,CRYZ,CTTNBP2NL,CUX1,DDHD2,DDX5,DDX6,DGKE,DHX35,DNAJA3,DNAJC6,DPAGT1,DVL3,EDN1,EIF3J,EIF4E3,EIF4H,ELF2,ELL2,EMX2,ENTPD7,EPAS1,EPHB1,ERLIN1…
TF	Factor: E2F-1; motif: TTGGCGCGRAANNGNM; match class: 0	TF:M00938_0	2.59346e-19	ABI2,ACBD3,ACP2,ADAM10,ADAMTS1,ADAMTS18,ADCK1,AKT3,AKTIP,ALOX5,ANKLE2,ARCN1,ARFIP2,ARID5B,ARL8A,ATP9A,ATXN1L,BCL7A,BHMT,BMP8A,BRWD1,BTRC,CABP7,CADPS,CASP8AP2,CCDC6,CCNJL,CDC6,CDCA7,CDK6,CDYL2,CEBPG,CEP57,CHCHD4,CHIC1,CHRM1,CISD2,CLCN5,CNNM1,COBLL1,COMMD5,COPB2,CRYZ,CTTNBP2NL,DDAH1,DDX5,DDX6,DNA2,DRD1,EDEM3,EDN1,EGR1,EIF3J,EIF4H,ELF2,ELL2,EMX2,ENTPD7,EPAS1,EPHB1,ERP44,FAM89A,FAM98A,FASTKD2,FGF14,F…
TF	Factor: E2F-1; motif: TTGGCGCGRAANNGNM	TF:M00938	2.59346e-19	ABI2,ACBD3,ACP2,ADAM10,ADAMTS1,ADAMTS18,ADCK1,AKT3,AKTIP,ALOX5,ANKLE2,ARCN1,ARFIP2,ARID5B,ARL8A,ATP9A,ATXN1L,BCL7A,BHMT,BMP8A,BRWD1,BTRC,CABP7,CADPS,CASP8AP2,CCDC6,CCNJL,CDC6,CDCA7,CDK6,CDYL2,CEBPG,CEP57,CHCHD4,CHIC1,CHRM1,CISD2,CLCN5,CNNM1,COBLL1,COMMD5,COPB2,CRYZ,CTTNBP2NL,DDAH1,DDX5,DDX6,DNA2,DRD1,EDEM3,EDN1,EGR1,EIF3J,EIF4H,ELF2,ELL2,EMX2,ENTPD7,EPAS1,EPHB1,ERP44,FAM89A,FAM98A,FASTKD2,FGF14,F…
TF	Factor: TCF-7; motif: TCAAAG; match class: 0	TF:M00805_0	4.04969e-19	ABCC4,ABL2,ABLIM1,ACBD3,ADAMTS18,ADCY1,ADNP,AGTR2,AHCYL2,AKR1E2,AKTIP,ALDH5A1,AMOT,ANGEL1,ANKFY1,ANKRD50,APPBP2,ARCN1,ARFIP2,ARHGAP5,ARHGEF7,ARL8A,ARPC5,ARRDC2,ASH1L,ATP2B2,ATP9A,ATPAF1,AUTS2,AXIN2,BACH2,BATF3,BCL7A,BHMT,BMP6,BMPR1A,BOLL,BTBD9,C8ORF34,CA12,CADM2,CADPS,CAMK2G,CAPZA1,CASKIN2,CASR,CBFA2T2,CCNJL,CDCP1,CDK14,CEBPG,CEP57,CHST3,CIAPIN1,CLCN5,CLCN6,CMTM6,CNKSR2,COMMD5,CREB3L1,CRYZ,CTXN2,…
TF	Factor: TCF-7; motif: TCAAAG	TF:M00805	4.04969e-19	ABCC4,ABL2,ABLIM1,ACBD3,ADAMTS18,ADCY1,ADNP,AGTR2,AHCYL2,AKR1E2,AKTIP,ALDH5A1,AMOT,ANGEL1,ANKFY1,ANKRD50,APPBP2,ARCN1,ARFIP2,ARHGAP5,ARHGEF7,ARL8A,ARPC5,ARRDC2,ASH1L,ATP2B2,ATP9A,ATPAF1,AUTS2,AXIN2,BACH2,BATF3,BCL7A,BHMT,BMP6,BMPR1A,BOLL,BTBD9,C8ORF34,CA12,CADM2,CADPS,CAMK2G,CAPZA1,CASKIN2,CASR,CBFA2T2,CCNJL,CDCP1,CDK14,CEBPG,CEP57,CHST3,CIAPIN1,CLCN5,CLCN6,CMTM6,CNKSR2,COMMD5,CREB3L1,CRYZ,CTXN2,…
TF	Factor: Sox-9; motif: NNNNNACAAARGNNSMN	TF:M07269	8.26929e-19	ABLIM1,ACBD3,ACTBL2,ADAMTS18,ADCK1,ADCY1,AGPAT4,AMOT,ANGEL1,ANKRD50,ANO3,ARCN1,ARID5B,ARL8A,ARPC5,ATP2B2,ATPAF1,ATXN1L,AUTS2,AXIN2,BACH2,BATF3,BBX,BCL7A,BMP8A,BOLL,BTRC,C8ORF34,CA12,CADPS,CAPZA1,CASKIN2,CASP8AP2,CASR,CD74,CDK14,CDK6,CFTR,CHRM1,CHST3,CIAPIN1,CLCN4,CLCN5,CLCN6,CMTM6,CNTD1,COMMD5,COPB2,COX7C,CRYZ,CTTNBP2NL,CTXN2,CUX1,DCX,DDHD2,DDX5,DGKE,DHX40,DIRAS2,DIS3,DLGAP2,DPAGT1,DRD1,DRP2,DTNA…
TF	Factor: Sox-9; motif: NNNNNACAAARGNNSMN; match class: 0	TF:M07269_0	8.26929e-19	ABLIM1,ACBD3,ACTBL2,ADAMTS18,ADCK1,ADCY1,AGPAT4,AMOT,ANGEL1,ANKRD50,ANO3,ARCN1,ARID5B,ARL8A,ARPC5,ATP2B2,ATPAF1,ATXN1L,AUTS2,AXIN2,BACH2,BATF3,BBX,BCL7A,BMP8A,BOLL,BTRC,C8ORF34,CA12,CADPS,CAPZA1,CASKIN2,CASP8AP2,CASR,CD74,CDK14,CDK6,CFTR,CHRM1,CHST3,CIAPIN1,CLCN4,CLCN5,CLCN6,CMTM6,CNTD1,COMMD5,COPB2,COX7C,CRYZ,CTTNBP2NL,CTXN2,CUX1,DCX,DDHD2,DDX5,DGKE,DHX40,DIRAS2,DIS3,DLGAP2,DPAGT1,DRD1,DRP2,DTNA…
TF	Factor: VDR; motif: GGGKNARNRRGGWSA	TF:M00444	1.86945e-18	ADAMTS1,ADAMTS18,AGTR2,AHCYL2,AKT3,ALOX5,ANGEL1,ANO3,APPBP2,ARCN1,ARFIP2,ARID5B,ARPC5,ARRDC2,ASH1L,ATP9A,ATXN1L,AUTS2,AXIN2,BHMT,BMP6,BMP8A,BNIP3L,BTBD9,BTRC,CA12,CABP7,CALCOCO2,CBX7,CCNJL,CD164,CD74,CDC6,CDCA7,CDCP1,CDYL2,CEBPG,CENPA,CEP57,CHIC1,CHRM1,CISD2,CLCN5,CNNM1,COBLL1,COL4A3BP,COMMD5,COX7C,CREB3L1,CUX1,DDHD2,DDX5,DDX6,DGKE,DHX35,DNAJA3,DNAJB2,DNAJC6,DPP8,DRP2,DSTYK,DTNA,DYRK1A,EDN1,EIF4H…
TF	Factor: VDR; motif: GGGKNARNRRGGWSA; match class: 0	TF:M00444_0	1.86945e-18	ADAMTS1,ADAMTS18,AGTR2,AHCYL2,AKT3,ALOX5,ANGEL1,ANO3,APPBP2,ARCN1,ARFIP2,ARID5B,ARPC5,ARRDC2,ASH1L,ATP9A,ATXN1L,AUTS2,AXIN2,BHMT,BMP6,BMP8A,BNIP3L,BTBD9,BTRC,CA12,CABP7,CALCOCO2,CBX7,CCNJL,CD164,CD74,CDC6,CDCA7,CDCP1,CDYL2,CEBPG,CENPA,CEP57,CHIC1,CHRM1,CISD2,CLCN5,CNNM1,COBLL1,COL4A3BP,COMMD5,COX7C,CREB3L1,CUX1,DDHD2,DDX5,DDX6,DGKE,DHX35,DNAJA3,DNAJB2,DNAJC6,DPP8,DRP2,DSTYK,DTNA,DYRK1A,EDN1,EIF4H…
TF	Factor: Sp1; motif: GGGGCGGGGT	TF:M00008	3.11998e-18	ABCC4,ABI2,ACBD3,ACP2,ADRB1,AGPAT4,AKT3,AKTIP,ANGEL1,ANKFY1,ANKLE2,ANO3,ARCN1,ARFIP2,ARID5B,ARL8A,ATP9A,ATXN1L,AUTS2,BATF3,BCL7A,BHMT,BMP6,BOLL,BTRC,CADPS,CAPZA1,CASP8AP2,CBX7,CCNJL,CD164,CDC6,CDCA7,CEBPG,CENPA,CFTR,CHCHD4,CHIC1,CHRM1,CIAPIN1,CISD2,CLCN5,CLCN6,CNNM1,CREB3L1,CRYZ,CTTNBP2NL,DDHD2,DDX5,DDX6,DHX35,DNAJA3,DNAJB2,DPAGT1,DSTYK,DVL3,EGR1,EIF3J,EIF4E3,EIF4H,ELF2,EMB,ENTPD7,EPAS1,EPHB1,ERL…
TF	Factor: Sp1; motif: GGGGCGGGGT; match class: 0	TF:M00008_0	3.11998e-18	ABCC4,ABI2,ACBD3,ACP2,ADRB1,AGPAT4,AKT3,AKTIP,ANGEL1,ANKFY1,ANKLE2,ANO3,ARCN1,ARFIP2,ARID5B,ARL8A,ATP9A,ATXN1L,AUTS2,BATF3,BCL7A,BHMT,BMP6,BOLL,BTRC,CADPS,CAPZA1,CASP8AP2,CBX7,CCNJL,CD164,CDC6,CDCA7,CEBPG,CENPA,CFTR,CHCHD4,CHIC1,CHRM1,CIAPIN1,CISD2,CLCN5,CLCN6,CNNM1,CREB3L1,CRYZ,CTTNBP2NL,DDHD2,DDX5,DDX6,DHX35,DNAJA3,DNAJB2,DPAGT1,DSTYK,DVL3,EGR1,EIF3J,EIF4E3,EIF4H,ELF2,EMB,ENTPD7,EPAS1,EPHB1,ERL…
TF	Factor: Sp1; motif: GGGGCGGGGC; match class: 1	TF:M00931_1	3.72097e-18	ABI2,ACBD3,ACP2,ADAMTS1,ADRB1,AGPAT4,AKT3,ARCN1,ARFIP2,ARID5B,ARL8A,ARPC5,ATP9A,ATXN1L,AUTS2,BHMT,BMP6,BNIP3L,BRWD1,CAPZA1,CBX7,CD164,CDC6,CDCA7,CDYL2,CEBPG,CENPA,CEP57,CFTR,CHRM1,CIAPIN1,CLCN5,CREB3L1,CRYZ,CTTNBP2NL,CUX1,DDHD2,DDX5,DDX6,DNAJA3,DSTYK,DVL3,EIF3J,EIF4H,ELF2,EMX2,EPAS1,EPHB1,ERP44,EXOSC2,FAM89A,FGF14,FGF18,FIBCD1,FNDC5,FOSL2,FOXK1,FOXN2,FPGS,GLIS2,GLTP,GOLGA7,GPT2,GRIK3,GRM8,HCFC2,H…
TF	Factor: Sp1; motif: NNGGGGCGGGGNN; match class: 1	TF:M00932_1	1.05296e-17	ABI2,ACBD3,ADAMTS1,ADRB1,AKT3,ARCN1,ARFIP2,ARID5B,ARL8A,ATP9A,ATXN1L,AUTS2,BHMT,BMP6,BNIP3L,BRWD1,CAPZA1,CBX7,CD164,CDC6,CDCA7,CDYL2,CEBPG,CENPA,CEP57,CFTR,CHRM1,CIAPIN1,CLCN5,CREB3L1,CTTNBP2NL,CUX1,DDHD2,DDX5,DDX6,DNAJA3,DSTYK,DVL3,EIF3J,EIF4H,ELF2,EPAS1,EPHB1,ERP44,EXOSC2,FAM89A,FGF14,FIBCD1,FNDC5,FOSL2,FOXK1,FOXN2,FPGS,GLIS2,GLTP,GOLGA7,GPT2,GRIK3,GRM8,HCFC2,HIBADH,HMG20A,INO80D,INSIG1,IPO4,KA…
TF	Factor: Cdx-1; motif: TTTATK; match class: 1	TF:M02086_1	1.05991e-17	ABL2,ABLIM1,ACBD3,ACTBL2,ADCY1,ADNP,AGPAT4,AKTIP,ALOX5,AMOT,ANGPT1,ANKFY1,ANKLE2,ANKRD50,ARHGAP5,ARHGEF7,ARID5B,ARRDC2,ASH1L,ATP2B2,ATPAF1,AUTS2,AXIN2,BATF3,BBX,BMP8A,BMPR1A,BNIP3L,BTBD9,C8ORF34,CA12,CACNA1E,CADM2,CAMK2G,CAPZA1,CASP8AP2,CASR,CBFA2T2,CDC6,CDCA7,CDK14,CDYL2,CEBPG,CENPA,CFTR,CHCHD4,CHRM1,CLCN4,CNKSR2,CNNM1,CNTD1,COL4A3BP,CTXN2,DAB2,DCX,DGKE,DHX35,DHX40,DIRAS2,DLGAP2,DMBX1,DNA2,DPAGT…
TF	Factor: E2F-1; motif: NNNSSCGCSAANN; match class: 1	TF:M07250_1	2.23942e-17	ABI2,ACBD3,ACP2,ALOX5,ANKLE2,ARFIP2,ARID5B,ARPC5,ATXN1L,BATF3,BCL7A,BMP8A,BNIP3L,BRWD1,CADPS,CASP8AP2,CBX7,CDC6,CDCA7,CDYL2,CEBPG,CENPA,CEP57,CHIC1,CISD2,CLCN5,COBLL1,COL4A3BP,COPB2,CRYZ,CTTNBP2NL,DDAH1,DDX5,DNAJA3,DNAJB2,EIF3J,EIF4H,ELF2,ENTPD7,EPAS1,EPHB1,FASTKD2,FGF18,FOSL2,FZD4,GLS,GLTP,GPR85,GPRIN1,GRIN2B,GRM8,GULP1,HBP1,HMG20A,INSIG1,INSM2,IPP,KAT6A,KIAA2022,KLF15,KRAS,LMBRD2,LPCAT1,LPIN2,L…
TF	Factor: NF-E4; motif: GTGAGGS; match class: 0	TF:M08826_0	2.43047e-17	ABCC4,ABI2,ACBD3,ACP2,ACTBL2,ADAM10,ADAMTS1,ADAMTS18,ADCK1,ADNP,ADRB1,AGPAT4,AHCYL2,AKR1E2,AKT3,AMOT,ANGPT1,ANKLE2,APPBP2,ARCN1,ARFIP2,ARHGEF7,ARL8A,ARPC5,ASH1L,ATP9A,ATPAF1,ATXN1L,AUTS2,BACH2,BCL7A,BMP6,BNIP3L,BRWD1,BTRC,C2CD2L,CA12,CABP7,CACNA1E,CAMK2G,CAPZA1,CBFA2T2,CBX7,CCNJL,CD164,CDC6,CDCA7,CDK6,CEBPG,CEP57,CFTR,CHCHD4,CHIC1,CHRM1,CHST3,CIAPIN1,CISD2,CLCN5,CLCN6,CMTM6,COBLL1,COL4A3BP,COMMD5…
TF	Factor: NF-E4; motif: GTGAGGS	TF:M08826	2.43047e-17	ABCC4,ABI2,ACBD3,ACP2,ACTBL2,ADAM10,ADAMTS1,ADAMTS18,ADCK1,ADNP,ADRB1,AGPAT4,AHCYL2,AKR1E2,AKT3,AMOT,ANGPT1,ANKLE2,APPBP2,ARCN1,ARFIP2,ARHGEF7,ARL8A,ARPC5,ASH1L,ATP9A,ATPAF1,ATXN1L,AUTS2,BACH2,BCL7A,BMP6,BNIP3L,BRWD1,BTRC,C2CD2L,CA12,CABP7,CACNA1E,CAMK2G,CAPZA1,CBFA2T2,CBX7,CCNJL,CD164,CDC6,CDCA7,CDK6,CEBPG,CEP57,CFTR,CHCHD4,CHIC1,CHRM1,CHST3,CIAPIN1,CISD2,CLCN5,CLCN6,CMTM6,COBLL1,COL4A3BP,COMMD5…
TF	Factor: Foxc1; motif: TTVYTTTNW; match class: 0	TF:M07254_0	7.81139e-17	ABLIM1,ACP2,ADCY1,ADNP,ADRB1,AGPAT4,AGTR2,AHCYL2,ALOX5,AMOT,ANGEL1,ANO3,APPBP2,ARHGAP5,ARHGEF7,ARL8A,ARRDC2,ASH1L,ATP2B2,ATP9A,AUTS2,BACH2,BBX,BMP6,BMP8A,BMPR1A,BOLL,BRWD1,C2CD2L,C8ORF34,CADPS,CASKIN2,CASP8AP2,CBX7,CD164,CD74,CDC6,CEBPG,CEP57,CHCHD4,CHST3,CIAPIN1,CLCN4,CMTM6,CNTD1,COBLL1,COPB2,COX7C,CTXN2,DDX6,DGKE,DHX35,DHX40,DIRAS2,DPP8,DTNA,DVL3,DYNC1I1,EHF,EIF3J,ELF5,ELK4,ELL2,EMB,ENOX1,EPHB1…
TF	Factor: Foxc1; motif: TTVYTTTNW	TF:M07254	7.81139e-17	ABLIM1,ACP2,ADCY1,ADNP,ADRB1,AGPAT4,AGTR2,AHCYL2,ALOX5,AMOT,ANGEL1,ANO3,APPBP2,ARHGAP5,ARHGEF7,ARL8A,ARRDC2,ASH1L,ATP2B2,ATP9A,AUTS2,BACH2,BBX,BMP6,BMP8A,BMPR1A,BOLL,BRWD1,C2CD2L,C8ORF34,CADPS,CASKIN2,CASP8AP2,CBX7,CD164,CD74,CDC6,CEBPG,CEP57,CHCHD4,CHST3,CIAPIN1,CLCN4,CMTM6,CNTD1,COBLL1,COPB2,COX7C,CTXN2,DDX6,DGKE,DHX35,DHX40,DIRAS2,DPP8,DTNA,DVL3,DYNC1I1,EHF,EIF3J,ELF5,ELK4,ELL2,EMB,ENOX1,EPHB1…
TF	Factor: E2F1; motif: NNNNNGCGSSAAAN; match class: 0	TF:M08874_0	1.75371e-16	ABCC4,ACBD3,ADAM10,ADCK1,ADRB1,AKT3,AKTIP,ALOX5,ANGPT1,ANKLE2,APPBP2,ARCN1,ARID5B,ARPC5,ATXN1L,AUTS2,AXIN2,BATF3,BMP8A,BNIP3L,BRWD1,CALCOCO2,CASP8AP2,CCNJL,CD164,CDC6,CDCA7,CDYL2,CENPA,CEP57,CFTR,CHCHD4,CHRM1,CLCN5,CLCN6,CMTM6,COBLL1,COL4A3BP,COPB2,CRYZ,DMBX1,DNA2,DNAJA3,DNAJB2,DYNC1I1,EDN1,EIF3J,EIF4E3,EIF4H,ELF2,ELL2,EMB,ENAH,ENTPD7,EPAS1,ERLIN1,ERP44,EXOSC2,FADS2,FAM65A,FAM98A,FASTKD2,FGF14,FG…
TF	Factor: E2F1; motif: NNNNNGCGSSAAAN	TF:M08874	1.75371e-16	ABCC4,ACBD3,ADAM10,ADCK1,ADRB1,AKT3,AKTIP,ALOX5,ANGPT1,ANKLE2,APPBP2,ARCN1,ARID5B,ARPC5,ATXN1L,AUTS2,AXIN2,BATF3,BMP8A,BNIP3L,BRWD1,CALCOCO2,CASP8AP2,CCNJL,CD164,CDC6,CDCA7,CDYL2,CENPA,CEP57,CFTR,CHCHD4,CHRM1,CLCN5,CLCN6,CMTM6,COBLL1,COL4A3BP,COPB2,CRYZ,DMBX1,DNA2,DNAJA3,DNAJB2,DYNC1I1,EDN1,EIF3J,EIF4E3,EIF4H,ELF2,ELL2,EMB,ENAH,ENTPD7,EPAS1,ERLIN1,ERP44,EXOSC2,FADS2,FAM65A,FAM98A,FASTKD2,FGF14,FG…
TF	Factor: E2F-1; motif: TTTSGCGS	TF:M00431	1.82825e-16	ABI2,ACBD3,ACP2,ADAM10,ADRB1,ALOX5,ANGEL1,ANGPT1,ANKLE2,ARCN1,ARFIP2,ARID5B,ATXN1L,BACH2,BCL7A,BHMT,BMP8A,BNIP3L,BRWD1,CA12,CABP7,CADPS,CASP8AP2,CBX7,CCNJL,CD164,CDC6,CDCA7,CDCP1,CDYL2,CEBPG,CENPA,CEP57,CHCHD4,CHIC1,CLCN5,CNNM1,COBLL1,COL4A3BP,COMMD5,COPB2,CREB3L1,CRYZ,CTTNBP2NL,CUX1,DDAH1,DDX5,DDX6,DIS3,DNAJA3,DNAJB2,DVL3,EDEM3,EDN1,EIF3J,EIF4H,ELF2,ELL2,EMB,ENAH,ENTPD7,ERP44,ESYT2,EXOSC2,FADS2,…
TF	Factor: E2F-1; motif: TTTSGCGS; match class: 0	TF:M00431_0	1.82825e-16	ABI2,ACBD3,ACP2,ADAM10,ADRB1,ALOX5,ANGEL1,ANGPT1,ANKLE2,ARCN1,ARFIP2,ARID5B,ATXN1L,BACH2,BCL7A,BHMT,BMP8A,BNIP3L,BRWD1,CA12,CABP7,CADPS,CASP8AP2,CBX7,CCNJL,CD164,CDC6,CDCA7,CDCP1,CDYL2,CEBPG,CENPA,CEP57,CHCHD4,CHIC1,CLCN5,CNNM1,COBLL1,COL4A3BP,COMMD5,COPB2,CREB3L1,CRYZ,CTTNBP2NL,CUX1,DDAH1,DDX5,DDX6,DIS3,DNAJA3,DNAJB2,DVL3,EDEM3,EDN1,EIF3J,EIF4H,ELF2,ELL2,EMB,ENAH,ENTPD7,ERP44,ESYT2,EXOSC2,FADS2,…
TF	Factor: Sp1; motif: NGGGGGCGGGGYN; match class: 1	TF:M00196_1	1.83108e-16	ABI2,ACBD3,ADAMTS1,ADRB1,AKT3,ARCN1,ARFIP2,ARID5B,ARL8A,ATP9A,ATXN1L,AUTS2,BHMT,BMP6,BNIP3L,BRWD1,CAPZA1,CASP8AP2,CBX7,CD164,CDC6,CDCA7,CDYL2,CEBPG,CENPA,CEP57,CHRM1,CIAPIN1,CLCN5,CREB3L1,CTTNBP2NL,CUX1,DDHD2,DDX5,DDX6,DNAJA3,DSTYK,DVL3,EIF3J,EIF4H,ELF2,ENTPD7,EPHB1,ERP44,EXOSC2,FAM89A,FIBCD1,FNDC5,FOSL2,FOXK1,FOXN2,FPGS,GLIS2,GLTP,GOLGA7,GPT2,GRIK3,GRM8,HCFC2,HIBADH,HMG20A,INO80D,INSIG1,IPO4,KCN…
TF	Factor: Pax-5; motif: RRMSWGANWYCTNRAGCGKRACSRYNSM; match class: 1	TF:M00144_1	4.01426e-16	ABCC4,ACBD3,ACP2,ADAM10,ADAMTS1,ADCK1,ADRB1,AKT3,ALDH5A1,ALOX5,ANKLE2,APPBP2,ARCN1,ARFIP2,ARID5B,ARPC5,ATP9A,AUTS2,AXIN2,BATF3,BRWD1,CADPS,CALCOCO2,CASP8AP2,CBX7,CCDC6,CCNJL,CD164,CD74,CDC6,CDCP1,CDK6,CENPA,CEP57,CFTR,CHCHD4,CHST3,CIAPIN1,CNTD1,COBLL1,COL4A3BP,COMMD5,COPB2,COX7C,CREB3L1,CRYZ,CTTNBP2NL,DDX5,DDX6,DHX35,DNA2,DNAJA3,DNAJB2,DRP2,DSTYK,EDEM3,EDN1,EGR1,EIF3J,EIF4E3,ELF2,EMX2,ENTPD1,ENTP…
TF	Factor: MAFB; motif: NTCAGCN	TF:M08888	9.53813e-16	ABCC4,ABI2,ABL2,ABLIM1,ACTBL2,ADCK1,ADCY1,ADNP,AGPAT4,AHCYL2,AKR1E2,AKTIP,ANGEL1,ANGPT1,ANO3,ARCN1,ARHGEF7,ARID5B,ARL8A,ARPC5,ARRDC2,ASH1L,ATP2B2,ATP9A,ATPAF1,ATXN1L,BACH2,BATF3,BBX,BCL7A,BMP8A,BMPR1A,BNIP3L,BOLL,BRWD1,BTBD9,BTRC,C2CD2L,C8ORF34,CADPS,CALCOCO2,CASKIN2,CASP8AP2,CBFA2T2,CBX7,CCDC6,CCNJL,CD164,CD74,CDCP1,CDK14,CDYL2,CEBPG,CHCHD4,CHIC1,CISD2,CLCN4,CLCN5,CLCN6,CMTM6,CNKSR2,CNNM1,CNTD1,…
TF	Factor: MAFB; motif: NTCAGCN; match class: 0	TF:M08888_0	9.53813e-16	ABCC4,ABI2,ABL2,ABLIM1,ACTBL2,ADCK1,ADCY1,ADNP,AGPAT4,AHCYL2,AKR1E2,AKTIP,ANGEL1,ANGPT1,ANO3,ARCN1,ARHGEF7,ARID5B,ARL8A,ARPC5,ARRDC2,ASH1L,ATP2B2,ATP9A,ATPAF1,ATXN1L,BACH2,BATF3,BBX,BCL7A,BMP8A,BMPR1A,BNIP3L,BOLL,BRWD1,BTBD9,BTRC,C2CD2L,C8ORF34,CADPS,CALCOCO2,CASKIN2,CASP8AP2,CBFA2T2,CBX7,CCDC6,CCNJL,CD164,CD74,CDCP1,CDK14,CDYL2,CEBPG,CHCHD4,CHIC1,CISD2,CLCN4,CLCN5,CLCN6,CMTM6,CNKSR2,CNNM1,CNTD1,…
TF	Factor: E2F-1; motif: NKTSSCGC; match class: 0	TF:M00428_0	1.22363e-15	ABI2,ACBD3,ACTBL2,ADAM10,ADAMTS18,ADCK1,ADRB1,ALOX5,ANKLE2,ARCN1,ARFIP2,ARID5B,ARL8A,ARPC5,ATP9A,ATPAF1,ATXN1L,AUTS2,BATF3,BMP8A,BNIP3L,BRWD1,BTRC,CABP7,CACNA1E,CADPS,CASP8AP2,CCDC6,CCNJL,CD164,CDC6,CDCA7,CDK6,CDYL2,CEBPG,CENPA,CEP57,CHIC1,CHRM1,CIAPIN1,CISD2,CLCN5,CMTM6,CNNM1,COL4A3BP,COPB2,CRYZ,CTTNBP2NL,DDX5,DDX6,DIS3,DNAJA3,DNAJB2,DNAJC6,DPAGT1,DRD1,DSTYK,EDEM3,EDN1,EIF3J,EIF4H,ELF2,ELL2,ENTP…
TF	Factor: E2F-1; motif: NKTSSCGC	TF:M00428	1.22363e-15	ABI2,ACBD3,ACTBL2,ADAM10,ADAMTS18,ADCK1,ADRB1,ALOX5,ANKLE2,ARCN1,ARFIP2,ARID5B,ARL8A,ARPC5,ATP9A,ATPAF1,ATXN1L,AUTS2,BATF3,BMP8A,BNIP3L,BRWD1,BTRC,CABP7,CACNA1E,CADPS,CASP8AP2,CCDC6,CCNJL,CD164,CDC6,CDCA7,CDK6,CDYL2,CEBPG,CENPA,CEP57,CHIC1,CHRM1,CIAPIN1,CISD2,CLCN5,CMTM6,CNNM1,COL4A3BP,COPB2,CRYZ,CTTNBP2NL,DDX5,DDX6,DIS3,DNAJA3,DNAJB2,DNAJC6,DPAGT1,DRD1,DSTYK,EDEM3,EDN1,EIF3J,EIF4H,ELF2,ELL2,ENTP…
TF	Factor: Pax-3; motif: NNNNNNCGTCACGSTYNNNNN; match class: 1	TF:M00327_1	2.08811e-15	ABCC4,ACTBL2,ADAMTS1,ADAMTS18,ADCK1,ADNP,ADRB1,AHCYL2,AKR1E2,AKT3,AKTIP,ALOX5,ANKLE2,ARCN1,ARFIP2,ARHGAP5,ARHGEF7,ARL8A,ATXN1L,BACH2,BATF3,BCL7A,BHMT,BMPR1A,BNIP3L,BOLL,BRWD1,CADM2,CADPS,CALCOCO2,CAPZA1,CASP8AP2,CASR,CCDC6,CCNJL,CD164,CDC6,CDCA7,CDCP1,CDYL2,CEBPG,CEP57,CFTR,CHCHD4,CHRM1,CIAPIN1,CLCN4,CLCN5,CLCN6,CMTM6,CNTD1,COPB2,CRYZ,DCX,DDX5,DDX6,DHX35,DHX40,DIS3,DLGAP2,DNA2,DNAJA3,DNAJB2,DNAJC…
TF	Factor: MafB; motif: CRCTGACNANN; match class: 0	TF:M03830_0	3.61584e-15	ABCC4,ABL2,ABLIM1,ACP2,ADAMTS18,ADCK1,ADCY1,AKTIP,ALDH5A1,ALOX5,AMOT,ANGEL1,ANGPT1,ANKLE2,ANKRD50,ARCN1,ARHGAP5,ARRDC2,ATP9A,AXIN2,BACH2,BATF3,BBX,BCL7A,BMP6,BMP8A,BNIP3L,BOLL,BRWD1,BTRC,C2CD2L,C8ORF34,CABP7,CACNA1E,CADPS,CAMK2G,CAPZA1,CASKIN2,CASP8AP2,CASR,CBFA2T2,CBX7,CCDC6,CCNJL,CD164,CD74,CDYL2,CHCHD4,CHRM1,CHST3,CISD2,CLCN4,CLCN5,CLCN6,CNNM1,COMMD5,CREB3L1,CRYZ,DDAH1,DDX5,DDX6,DGKE,DHX40,DMB…
TF	Factor: MafB; motif: CRCTGACNANN	TF:M03830	3.61584e-15	ABCC4,ABL2,ABLIM1,ACP2,ADAMTS18,ADCK1,ADCY1,AKTIP,ALDH5A1,ALOX5,AMOT,ANGEL1,ANGPT1,ANKLE2,ANKRD50,ARCN1,ARHGAP5,ARRDC2,ATP9A,AXIN2,BACH2,BATF3,BBX,BCL7A,BMP6,BMP8A,BNIP3L,BOLL,BRWD1,BTRC,C2CD2L,C8ORF34,CABP7,CACNA1E,CADPS,CAMK2G,CAPZA1,CASKIN2,CASP8AP2,CASR,CBFA2T2,CBX7,CCDC6,CCNJL,CD164,CD74,CDYL2,CHCHD4,CHRM1,CHST3,CISD2,CLCN4,CLCN5,CLCN6,CNNM1,COMMD5,CREB3L1,CRYZ,DDAH1,DDX5,DDX6,DGKE,DHX40,DMB…
TF	Factor: AP2; motif: GCCYGSGGSN; match class: 1	TF:M08867_1	4.57044e-15	ABCC4,ABI2,ACP2,ADAM10,ADAMTS1,ADAMTS18,AGPAT4,AKT3,ALDH5A1,ANKLE2,ATXN1L,BATF3,BCL7A,BHMT,BMP6,BRWD1,BTRC,CABP7,CACNA1E,CADPS,CCDC6,CDC6,CEBPG,CHRM1,CMTM6,COBLL1,COMMD5,COPB2,CREB3L1,DDHD2,DDX6,DNAJA3,DRD1,DSTYK,DVL3,EDN1,EGR1,ELF2,EMB,ENTPD7,EPAS1,EPHB1,FADS2,FAM89A,FGF14,FGF18,FIBCD1,FKBP3,FLT1,FNDC5,FOSL2,FOXK1,FOXN2,GANC,GLIS2,GLS,GPR85,GPRIN1,GPT2,GRM8,GULP1,HBP1,HMG20A,HOXC5,INO80D,INSM2,K…
TF	Factor: E2F-1; motif: NTTSGCGG; match class: 0	TF:M00430_0	9.84316e-15	ABCC4,ABI2,ACP2,ADCK1,ALDH5A1,ALOX5,ANGEL1,ARHGEF7,ARID5B,ARPC5,ATPAF1,ATXN1L,AXIN2,BACH2,BCL7A,BHMT,BNIP3L,CA12,CABP7,CADPS,CASP8AP2,CBX7,CCDC6,CCNJL,CD164,CDC6,CDCA7,CDCP1,CDK6,CDYL2,CEBPG,CENPA,CEP57,CFTR,CHIC1,CHRM1,CMTM6,COBLL1,COMMD5,COPB2,CREB3L1,CRYZ,CTTNBP2NL,CUX1,DDAH1,DDX5,DDX6,DNA2,DNAJA3,DNAJB2,DRD1,DVL3,EDEM3,EGLN1,EGR1,EIF4H,ELF2,EMX2,ENAH,ENTPD7,EPAS1,EPHB1,ERLIN1,ERP44,EXOSC2,FAD…
TF	Factor: E2F-1; motif: NTTSGCGG	TF:M00430	9.84316e-15	ABCC4,ABI2,ACP2,ADCK1,ALDH5A1,ALOX5,ANGEL1,ARHGEF7,ARID5B,ARPC5,ATPAF1,ATXN1L,AXIN2,BACH2,BCL7A,BHMT,BNIP3L,CA12,CABP7,CADPS,CASP8AP2,CBX7,CCDC6,CCNJL,CD164,CDC6,CDCA7,CDCP1,CDK6,CDYL2,CEBPG,CENPA,CEP57,CFTR,CHIC1,CHRM1,CMTM6,COBLL1,COMMD5,COPB2,CREB3L1,CRYZ,CTTNBP2NL,CUX1,DDAH1,DDX5,DDX6,DNA2,DNAJA3,DNAJB2,DRD1,DVL3,EDEM3,EGLN1,EGR1,EIF4H,ELF2,EMX2,ENAH,ENTPD7,EPAS1,EPHB1,ERLIN1,ERP44,EXOSC2,FAD…
TF	Factor: p53; motif: RGRCWWGYCYNGRCWWGYYY; match class: 0	TF:M01652_0	1.81143e-14	ABI2,ACP2,ADAM10,ADAMTS18,ADCY1,AGTR2,AKR1E2,ALDH5A1,ANGEL1,ANKLE2,ANO3,APPBP2,ARFIP2,ARID5B,ARL8A,ATXN1L,AUTS2,AXIN2,BMP6,BNIP3L,BRWD1,BTRC,CABP7,CADPS,CALCOCO2,CAMK2G,CAPZA1,CASKIN2,CCDC6,CCNJL,CDC6,CFTR,CHRM1,CHST3,CIAPIN1,CLCN4,CNKSR2,CNTD1,COBLL1,COPB2,CREB3L1,CRYZ,CTTNBP2NL,CTXN2,DDAH1,DDX5,DDX6,DMBX1,DNAJA3,DNAJB2,DPAGT1,DSTYK,DTNA,DVL3,EDEM3,EGR1,EHF,EIF3J,EIF4E3,EIF4H,ELF2,ELK4,EPAS1,ERL…
TF	Factor: p53; motif: RGRCWWGYCYNGRCWWGYYY	TF:M01652	1.81143e-14	ABI2,ACP2,ADAM10,ADAMTS18,ADCY1,AGTR2,AKR1E2,ALDH5A1,ANGEL1,ANKLE2,ANO3,APPBP2,ARFIP2,ARID5B,ARL8A,ATXN1L,AUTS2,AXIN2,BMP6,BNIP3L,BRWD1,BTRC,CABP7,CADPS,CALCOCO2,CAMK2G,CAPZA1,CASKIN2,CCDC6,CCNJL,CDC6,CFTR,CHRM1,CHST3,CIAPIN1,CLCN4,CNKSR2,CNTD1,COBLL1,COPB2,CREB3L1,CRYZ,CTTNBP2NL,CTXN2,DDAH1,DDX5,DDX6,DMBX1,DNAJA3,DNAJB2,DPAGT1,DSTYK,DTNA,DVL3,EDEM3,EGR1,EHF,EIF3J,EIF4E3,EIF4H,ELF2,ELK4,EPAS1,ERL…
TF	Factor: SP1; motif: GGGGYGGGGNS; match class: 0	TF:M01303_0	2.70516e-14	ABI2,ACBD3,ADAMTS1,ADAMTS18,ADRB1,AKT3,AKTIP,ANKLE2,APPBP2,ARCN1,ARFIP2,ARID5B,ARL8A,ATP9A,ATXN1L,AUTS2,AXIN2,BCL7A,BHMT,BMP6,BNIP3L,BRWD1,BTRC,CADPS,CALCOCO2,CAPZA1,CASP8AP2,CBX7,CCNJL,CD164,CDC6,CDCA7,CDYL2,CEBPG,CENPA,CFTR,CIAPIN1,CLCN5,CNNM1,COL4A3BP,COMMD5,COX7C,CREB3L1,CTTNBP2NL,CUX1,DDHD2,DDX6,DHX35,DNAJA3,DNAJB2,DNAJC6,DPAGT1,DVL3,EIF3J,EIF4E3,EIF4H,ELF2,ELK4,EMX2,ENTPD7,EPAS1,EPHB1,ERLIN…
TF	Factor: SP1; motif: GGGGYGGGGNS	TF:M01303	2.70516e-14	ABI2,ACBD3,ADAMTS1,ADAMTS18,ADRB1,AKT3,AKTIP,ANKLE2,APPBP2,ARCN1,ARFIP2,ARID5B,ARL8A,ATP9A,ATXN1L,AUTS2,AXIN2,BCL7A,BHMT,BMP6,BNIP3L,BRWD1,BTRC,CADPS,CALCOCO2,CAPZA1,CASP8AP2,CBX7,CCNJL,CD164,CDC6,CDCA7,CDYL2,CEBPG,CENPA,CFTR,CIAPIN1,CLCN5,CNNM1,COL4A3BP,COMMD5,COX7C,CREB3L1,CTTNBP2NL,CUX1,DDHD2,DDX6,DHX35,DNAJA3,DNAJB2,DNAJC6,DPAGT1,DVL3,EIF3J,EIF4E3,EIF4H,ELF2,ELK4,EMX2,ENTPD7,EPAS1,EPHB1,ERLIN…
TF	Factor: LF-A1; motif: GGGSTCWR	TF:M00646	5.55467e-14	ABCC4,ABI2,ABL2,ACBD3,ADAMTS1,ADAMTS18,ADCK1,ADCY1,AHCYL2,AKT3,ALDH5A1,ALOX5,AMOT,ANGEL1,ANKFY1,ANKLE2,ANKRD50,APPBP2,ARCN1,ARFIP2,ARHGEF7,ARL8A,ASH1L,ATP2B2,ATXN1L,BHMT,BMP6,BMP8A,BOLL,BRWD1,BTBD9,C2CD2L,C8ORF34,CABP7,CACNA1E,CADM2,CADPS,CALCOCO2,CAMK2G,CASKIN2,CASP8AP2,CASR,CBFA2T2,CCDC6,CCNJL,CD74,CDC6,CDCP1,CEBPG,CENPA,CEP57,CHIC1,CHRM1,CHST3,CIAPIN1,CISD2,CLCN5,CLCN6,CNKSR2,CNNM1,CNTD1,COBLL…
TF	Factor: LF-A1; motif: GGGSTCWR; match class: 0	TF:M00646_0	5.55467e-14	ABCC4,ABI2,ABL2,ACBD3,ADAMTS1,ADAMTS18,ADCK1,ADCY1,AHCYL2,AKT3,ALDH5A1,ALOX5,AMOT,ANGEL1,ANKFY1,ANKLE2,ANKRD50,APPBP2,ARCN1,ARFIP2,ARHGEF7,ARL8A,ASH1L,ATP2B2,ATXN1L,BHMT,BMP6,BMP8A,BOLL,BRWD1,BTBD9,C2CD2L,C8ORF34,CABP7,CACNA1E,CADM2,CADPS,CALCOCO2,CAMK2G,CASKIN2,CASP8AP2,CASR,CBFA2T2,CCDC6,CCNJL,CD74,CDC6,CDCP1,CEBPG,CENPA,CEP57,CHIC1,CHRM1,CHST3,CIAPIN1,CISD2,CLCN5,CLCN6,CNKSR2,CNNM1,CNTD1,COBLL…
TF	Factor: MRF4; motif: CASCTGC; match class: 0	TF:M03831_0	5.90674e-14	ABCC4,ABL2,ABLIM1,ACP2,ADAMTS18,ADNP,AGPAT4,AGTR2,AHCYL2,ALDH5A1,ALOX5,ANKFY1,ARFIP2,ARHGAP5,ARID5B,ASH1L,ATP2B2,ATP9A,ATXN1L,AUTS2,BATF3,BMP8A,BRWD1,BTBD9,BTRC,CACNA1E,CADM2,CALCOCO2,CBFA2T2,CBX7,CCNJL,CD74,CDCA7,CDCP1,CEP57,CFTR,CHIC1,CHRM1,CHST3,CLCN6,CMTM6,CNNM1,CNTD1,COBLL1,COMMD5,CTTNBP2NL,DCX,DDAH1,DDHD2,DGKE,DIRAS2,DNAJB2,DPP8,DRD1,DRP2,DSTYK,DTNA,EDN1,EGLN1,EIF3J,EIF4E3,ELF2,EMB,ENOX1,EN…
TF	Factor: MRF4; motif: CASCTGC	TF:M03831	5.90674e-14	ABCC4,ABL2,ABLIM1,ACP2,ADAMTS18,ADNP,AGPAT4,AGTR2,AHCYL2,ALDH5A1,ALOX5,ANKFY1,ARFIP2,ARHGAP5,ARID5B,ASH1L,ATP2B2,ATP9A,ATXN1L,AUTS2,BATF3,BMP8A,BRWD1,BTBD9,BTRC,CACNA1E,CADM2,CALCOCO2,CBFA2T2,CBX7,CCNJL,CD74,CDCA7,CDCP1,CEP57,CFTR,CHIC1,CHRM1,CHST3,CLCN6,CMTM6,CNNM1,CNTD1,COBLL1,COMMD5,CTTNBP2NL,DCX,DDAH1,DDHD2,DGKE,DIRAS2,DNAJB2,DPP8,DRD1,DRP2,DSTYK,DTNA,EDN1,EGLN1,EIF3J,EIF4E3,ELF2,EMB,ENOX1,EN…
TF	Factor: c-Myc:Max; motif: GCCAYGYGSN; match class: 0	TF:M00322_0	2.74433e-13	ABCC4,ABI2,ACP2,ADAM10,ADRB1,AKT3,ANKLE2,APPBP2,ARFIP2,ARID5B,ARL8A,ATP2B2,ATP9A,ATPAF1,ATXN1L,AXIN2,BACH2,BATF3,BHMT,BMP6,BMP8A,BNIP3L,BTBD9,BTRC,CABP7,CALCOCO2,CAPZA1,CBX7,CCDC6,CCNJL,CD74,CDC6,CDCA7,CDCP1,CDK14,CDK6,CDYL2,CEBPG,CENPA,CEP57,CHIC1,CHST3,CIAPIN1,CISD2,CNKSR2,CNTD1,COBLL1,COL4A3BP,COMMD5,COPB2,CRYZ,CTXN2,DDAH1,DDX5,DDX6,DHX35,DIS3,DNA2,DNAJA3,DNAJB2,DNAJC6,DRP2,DSTYK,EDEM3,EDN1,EG…
TF	Factor: c-Myc:Max; motif: GCCAYGYGSN	TF:M00322	2.74433e-13	ABCC4,ABI2,ACP2,ADAM10,ADRB1,AKT3,ANKLE2,APPBP2,ARFIP2,ARID5B,ARL8A,ATP2B2,ATP9A,ATPAF1,ATXN1L,AXIN2,BACH2,BATF3,BHMT,BMP6,BMP8A,BNIP3L,BTBD9,BTRC,CABP7,CALCOCO2,CAPZA1,CBX7,CCDC6,CCNJL,CD74,CDC6,CDCA7,CDCP1,CDK14,CDK6,CDYL2,CEBPG,CENPA,CEP57,CHIC1,CHST3,CIAPIN1,CISD2,CNKSR2,CNTD1,COBLL1,COL4A3BP,COMMD5,COPB2,CRYZ,CTXN2,DDAH1,DDX5,DDX6,DHX35,DIS3,DNA2,DNAJA3,DNAJB2,DNAJC6,DRP2,DSTYK,EDEM3,EDN1,EG…
TF	Factor: PU.1; motif: AGGAAG; match class: 1	TF:M02031_1	2.89833e-13	ABI2,ABL2,ABLIM1,ACP2,ADAM10,ADAMTS18,ADCK1,ADCY1,ADNP,ADRB1,AGPAT4,AGTR2,AKR1E2,AKTIP,AMOT,ANGPT1,ANKFY1,ANO3,APPBP2,ARCN1,ARHGEF7,ARPC5,ARRDC2,ASH1L,ATP9A,AUTS2,BATF3,BBX,BMPR1A,BRWD1,BTBD9,BTRC,C2CD2L,C8ORF34,CA12,CABP7,CACNA1E,CADM2,CADPS,CALCOCO2,CASKIN2,CASP8AP2,CBFA2T2,CBX7,CD164,CD74,CDC6,CDCP1,CDK14,CDK6,CEBPG,CHIC1,CHRM1,CHST3,CIAPIN1,CISD2,CLCN4,CLCN6,CMTM6,COMMD5,COPB2,COX7C,CREB3L1,C…
TF	Factor: E2F; motif: NNTTTCGCGCN; match class: 0	TF:M08875_0	4.39834e-13	ACBD3,ADAM10,ADRB1,ALOX5,ANGPT1,ANKLE2,APPBP2,ARCN1,ARID5B,ARL8A,ARPC5,BCL7A,BMP8A,BNIP3L,BRWD1,CABP7,CASP8AP2,CCNJL,CD164,CDC6,CDCA7,CDYL2,CENPA,CEP57,CHCHD4,CHRM1,CLCN5,COBLL1,COL4A3BP,COPB2,CRYZ,DIS3,DNAJA3,DNAJB2,EDN1,EIF3J,EIF4H,ELF2,ELL2,EMB,ENAH,ENTPD7,EPAS1,EPHB1,ERP44,EXOSC2,FAM65A,FAM98A,FASTKD2,FGF13,FGF14,FGF18,FLOT2,FNDC5,FPGS,FUT9,GINS4,GLS,GLTP,GOLGA7,GRIA4,GRM8,GULP1,HBP1,HMG20A,H…
TF	Factor: E2F; motif: NNTTTCGCGCN	TF:M08875	4.39834e-13	ACBD3,ADAM10,ADRB1,ALOX5,ANGPT1,ANKLE2,APPBP2,ARCN1,ARID5B,ARL8A,ARPC5,BCL7A,BMP8A,BNIP3L,BRWD1,CABP7,CASP8AP2,CCNJL,CD164,CDC6,CDCA7,CDYL2,CENPA,CEP57,CHCHD4,CHRM1,CLCN5,COBLL1,COL4A3BP,COPB2,CRYZ,DIS3,DNAJA3,DNAJB2,EDN1,EIF3J,EIF4H,ELF2,ELL2,EMB,ENAH,ENTPD7,EPAS1,EPHB1,ERP44,EXOSC2,FAM65A,FAM98A,FASTKD2,FGF13,FGF14,FGF18,FLOT2,FNDC5,FPGS,FUT9,GINS4,GLS,GLTP,GOLGA7,GRIA4,GRM8,GULP1,HBP1,HMG20A,H…
TF	Factor: Msx-2; motif: NNNGACYAATTAGYNNT; match class: 0	TF:M01393_0	5.02066e-13	ABI2,ABL2,ADCY1,ADNP,AGPAT4,AGTR2,AKT3,AKTIP,AMOT,ANGPT1,ANKFY1,ANKRD50,ANO3,APPBP2,ARHGEF7,ARL8A,ASH1L,ATP2B2,ATPAF1,AUTS2,BACH2,BBX,BCL7A,BMPR1A,BNIP3L,BTBD9,BTRC,C2CD2L,C8ORF34,CA12,CACNA1E,CADM2,CADPS,CAMK2G,CASR,CBFA2T2,CBX7,CDCA7,CDK14,CDYL2,CEBPG,CFTR,CHRM1,CISD2,CLCN4,CMTM6,CNKSR2,COBLL1,COMMD5,COX7C,CTTNBP2NL,CTXN2,DAB2,DCX,DDHD2,DGKE,DHX35,DHX40,DIRAS2,DMBX1,DNA2,DPAGT1,DTNA,DYNC1I1,EGL…
TF	Factor: Msx-2; motif: NNNGACYAATTAGYNNT	TF:M01393	5.02066e-13	ABI2,ABL2,ADCY1,ADNP,AGPAT4,AGTR2,AKT3,AKTIP,AMOT,ANGPT1,ANKFY1,ANKRD50,ANO3,APPBP2,ARHGEF7,ARL8A,ASH1L,ATP2B2,ATPAF1,AUTS2,BACH2,BBX,BCL7A,BMPR1A,BNIP3L,BTBD9,BTRC,C2CD2L,C8ORF34,CA12,CACNA1E,CADM2,CADPS,CAMK2G,CASR,CBFA2T2,CBX7,CDCA7,CDK14,CDYL2,CEBPG,CFTR,CHRM1,CISD2,CLCN4,CMTM6,CNKSR2,COBLL1,COMMD5,COX7C,CTTNBP2NL,CTXN2,DAB2,DCX,DDHD2,DGKE,DHX35,DHX40,DIRAS2,DMBX1,DNA2,DPAGT1,DTNA,DYNC1I1,EGL…
TF	Factor: NKX2B; motif: CACTTNA	TF:M02109	7.06843e-13	ABL2,ABLIM1,ACBD3,ACTBL2,ADAM10,ADAMTS1,ADAMTS18,ADCY1,ADNP,ADRB1,AGTR2,AKR1E2,AKTIP,ALDH5A1,ALOX5,AMOT,ANGPT1,ANKFY1,ANKLE2,ANO3,ARL8A,ARRDC2,ASH1L,ATP2B2,ATPAF1,BACH2,BATF3,BBX,BMPR1A,BNIP3L,BTBD9,C2CD2L,CADM2,CAMK2G,CAPZA1,CASKIN2,CBFA2T2,CBX7,CCDC6,CCNJL,CDCP1,CDK14,CDYL2,CEP57,CFTR,CIAPIN1,CISD2,CLCN4,CLCN5,CLCN6,CMTM6,CNKSR2,COBLL1,COX7C,CREB3L1,DAB2,DCX,DGKE,DHX40,DIRAS2,DIS3,DLGAP2,DNA2,D…
TF	Factor: NKX2B; motif: CACTTNA; match class: 0	TF:M02109_0	7.06843e-13	ABL2,ABLIM1,ACBD3,ACTBL2,ADAM10,ADAMTS1,ADAMTS18,ADCY1,ADNP,ADRB1,AGTR2,AKR1E2,AKTIP,ALDH5A1,ALOX5,AMOT,ANGPT1,ANKFY1,ANKLE2,ANO3,ARL8A,ARRDC2,ASH1L,ATP2B2,ATPAF1,BACH2,BATF3,BBX,BMPR1A,BNIP3L,BTBD9,C2CD2L,CADM2,CAMK2G,CAPZA1,CASKIN2,CBFA2T2,CBX7,CCDC6,CCNJL,CDCP1,CDK14,CDYL2,CEP57,CFTR,CIAPIN1,CISD2,CLCN4,CLCN5,CLCN6,CMTM6,CNKSR2,COBLL1,COX7C,CREB3L1,DAB2,DCX,DGKE,DHX40,DIRAS2,DIS3,DLGAP2,DNA2,D…
TF	Factor: Pax-6; motif: CTGACCTGGAACTM; match class: 0	TF:M00979_0	8.36755e-13	ABL2,ABLIM1,ACBD3,ACTBL2,ADAMTS1,ADNP,AGTR2,AHCYL2,AKR1E2,AKTIP,AMOT,ANGPT1,ANKFY1,ANKRD50,ANO3,ARFIP2,ARHGAP5,ARHGEF7,ARL8A,ARPC5,ARRDC2,ASH1L,ATP2B2,ATP9A,ATXN1L,AXIN2,BATF3,BCL7A,BMP8A,CA12,CACNA1E,CAMK2G,CAPZA1,CASKIN2,CASP8AP2,CBFA2T2,CBX7,CCNJL,CD164,CDCP1,CDK14,CEBPG,CENPA,CHCHD4,CHRM1,CISD2,CMTM6,CNNM1,CNTD1,COL4A3BP,CREB3L1,CUX1,DCX,DDHD2,DHX35,DHX40,DIRAS2,DMBX1,DNAJB2,DVL3,DYRK1A,EDEM3…
TF	Factor: Pax-6; motif: CTGACCTGGAACTM	TF:M00979	8.36755e-13	ABL2,ABLIM1,ACBD3,ACTBL2,ADAMTS1,ADNP,AGTR2,AHCYL2,AKR1E2,AKTIP,AMOT,ANGPT1,ANKFY1,ANKRD50,ANO3,ARFIP2,ARHGAP5,ARHGEF7,ARL8A,ARPC5,ARRDC2,ASH1L,ATP2B2,ATP9A,ATXN1L,AXIN2,BATF3,BCL7A,BMP8A,CA12,CACNA1E,CAMK2G,CAPZA1,CASKIN2,CASP8AP2,CBFA2T2,CBX7,CCNJL,CD164,CDCP1,CDK14,CEBPG,CENPA,CHCHD4,CHRM1,CISD2,CMTM6,CNNM1,CNTD1,COL4A3BP,CREB3L1,CUX1,DCX,DDHD2,DHX35,DHX40,DIRAS2,DMBX1,DNAJB2,DVL3,DYRK1A,EDEM3…
TF	Factor: LBP-1; motif: CAGCTGS; match class: 0	TF:M00644_0	8.48091e-13	ABCC4,ABI2,ABL2,ABLIM1,ACP2,ACTBL2,ADAMTS1,ADAMTS18,ADCK1,ADNP,ADRB1,AGPAT4,AKR1E2,AKT3,AKTIP,ALDH5A1,ALOX5,AMOT,ANGEL1,ANGPT1,ANKFY1,ANKLE2,ANKRD50,ANO3,APPBP2,ARCN1,ARFIP2,ARHGEF7,ARID5B,ARL8A,ARPC5,ARRDC2,ASH1L,ATP2B2,ATPAF1,BACH2,BATF3,BCL7A,BMP6,BMP8A,BNIP3L,BTBD9,BTRC,C8ORF34,CA12,CABP7,CALCOCO2,CAPZA1,CASKIN2,CASR,CBFA2T2,CBX7,CCNJL,CD74,CDCP1,CDK14,CDK6,CENPA,CEP57,CFTR,CHCHD4,CHST3,CIAPI…
TF	Factor: LBP-1; motif: CAGCTGS	TF:M00644	8.48091e-13	ABCC4,ABI2,ABL2,ABLIM1,ACP2,ACTBL2,ADAMTS1,ADAMTS18,ADCK1,ADNP,ADRB1,AGPAT4,AKR1E2,AKT3,AKTIP,ALDH5A1,ALOX5,AMOT,ANGEL1,ANGPT1,ANKFY1,ANKLE2,ANKRD50,ANO3,APPBP2,ARCN1,ARFIP2,ARHGEF7,ARID5B,ARL8A,ARPC5,ARRDC2,ASH1L,ATP2B2,ATPAF1,BACH2,BATF3,BCL7A,BMP6,BMP8A,BNIP3L,BTBD9,BTRC,C8ORF34,CA12,CABP7,CALCOCO2,CAPZA1,CASKIN2,CASR,CBFA2T2,CBX7,CCNJL,CD74,CDCP1,CDK14,CDK6,CENPA,CEP57,CFTR,CHCHD4,CHST3,CIAPI…
TF	Factor: myogenin; motif: CRSCTGTTBNNTTTGGCACGSNGCCARCH	TF:M00056	1.65448e-12	ABCC4,ABI2,ABLIM1,ACBD3,ACP2,ACTBL2,ADAM10,ADCK1,ADNP,ADRB1,AGTR2,AKR1E2,AKTIP,ALDH5A1,ANGEL1,ANKLE2,ANKRD50,ANO3,APPBP2,ARFIP2,ARHGAP5,ARHGEF7,ARL8A,ARPC5,ARRDC2,ATP2B2,ATP9A,ATPAF1,ATXN1L,AUTS2,AXIN2,BBX,BCL7A,BHMT,BOLL,BRWD1,BTBD9,BTRC,CA12,CACNA1E,CADM2,CADPS,CALCOCO2,CAPZA1,CASKIN2,CBFA2T2,CBX7,CCNJL,CD164,CD74,CDCP1,CDK14,CDYL2,CFTR,CHCHD4,CHIC1,CHRM1,CHST3,CIAPIN1,CLCN5,CLCN6,CMTM6,CNKSR2,…
TF	Factor: myogenin; motif: CRSCTGTTBNNTTTGGCACGSNGCCARCH; match class: 0	TF:M00056_0	1.65448e-12	ABCC4,ABI2,ABLIM1,ACBD3,ACP2,ACTBL2,ADAM10,ADCK1,ADNP,ADRB1,AGTR2,AKR1E2,AKTIP,ALDH5A1,ANGEL1,ANKLE2,ANKRD50,ANO3,APPBP2,ARFIP2,ARHGAP5,ARHGEF7,ARL8A,ARPC5,ARRDC2,ATP2B2,ATP9A,ATPAF1,ATXN1L,AUTS2,AXIN2,BBX,BCL7A,BHMT,BOLL,BRWD1,BTBD9,BTRC,CA12,CACNA1E,CADM2,CADPS,CALCOCO2,CAPZA1,CASKIN2,CBFA2T2,CBX7,CCNJL,CD164,CD74,CDCP1,CDK14,CDYL2,CFTR,CHCHD4,CHIC1,CHRM1,CHST3,CIAPIN1,CLCN5,CLCN6,CMTM6,CNKSR2,…
TF	Factor: Pax-5; motif: BCNNNRNGCANBGNTGNRTAGCSGCHNB; match class: 1	TF:M00143_1	3.24079e-12	ABCC4,ACBD3,ACP2,ADAMTS18,ADCK1,ADNP,ADRB1,AKR1E2,ALOX5,ANGEL1,ANKLE2,APPBP2,ARCN1,ARFIP2,ARID5B,ARL8A,ATP2B2,ATP9A,ATPAF1,AUTS2,AXIN2,BACH2,BATF3,BNIP3L,CABP7,CACNA1E,CADPS,CALCOCO2,CAMK2G,CAPZA1,CASR,CCDC6,CCNJL,CD74,CDC6,CDCP1,CDK6,CEP57,CFTR,CHCHD4,CHIC1,CHRM1,CHST3,CIAPIN1,CLCN5,CLCN6,CMTM6,CNNM1,COBLL1,COMMD5,COPB2,CREB3L1,CTTNBP2NL,DDAH1,DDHD2,DDX6,DNAJA3,DNAJB2,DNAJC6,DRD1,EGR1,EIF3J,EIF4…
TF	Factor: C/EBP; motif: NNATTGCNNAANNN	TF:M00190	3.66205e-12	ABCC4,ABL2,ADAMTS18,ADCY1,AGPAT4,AGTR2,AHCYL2,ANKFY1,APPBP2,ARHGEF7,ARL8A,ARRDC2,ASH1L,ATP2B2,BACH2,BCL7A,BMPR1A,BOLL,BTRC,C2CD2L,C8ORF34,CACNA1E,CADM2,CADPS,CAPZA1,CASP8AP2,CASR,CCNJL,CD164,CDYL2,CEBPG,CFTR,CHIC1,CISD2,CLCN4,CNKSR2,CTXN2,DAB2,DDX5,DGKE,DIS3,DLGAP2,DMBX1,DNA2,DTNA,EGLN1,ELF5,ELK4,ENOX1,EPYC,ERLIN1,ERP44,FADS6,FAM167A,FAM72A,FAM83A,FAM89A,FAM8A1,FAM98A,FGF14,FGF18,FGF2,FOXN2,FUT8,…
TF	Factor: C/EBP; motif: NNATTGCNNAANNN; match class: 0	TF:M00190_0	3.66205e-12	ABCC4,ABL2,ADAMTS18,ADCY1,AGPAT4,AGTR2,AHCYL2,ANKFY1,APPBP2,ARHGEF7,ARL8A,ARRDC2,ASH1L,ATP2B2,BACH2,BCL7A,BMPR1A,BOLL,BTRC,C2CD2L,C8ORF34,CACNA1E,CADM2,CADPS,CAPZA1,CASP8AP2,CASR,CCNJL,CD164,CDYL2,CEBPG,CFTR,CHIC1,CISD2,CLCN4,CNKSR2,CTXN2,DAB2,DDX5,DGKE,DIS3,DLGAP2,DMBX1,DNA2,DTNA,EGLN1,ELF5,ELK4,ENOX1,EPYC,ERLIN1,ERP44,FADS6,FAM167A,FAM72A,FAM83A,FAM89A,FAM8A1,FAM98A,FGF14,FGF18,FGF2,FOXN2,FUT8,…
TF	Factor: Elk-1; motif: GGAAGN	TF:M03819	6.46164e-12	ABCC4,ABI2,ABL2,ABLIM1,ACBD3,ACP2,ACTBL2,ADAMTS1,ADCK1,ADNP,AGPAT4,AKTIP,ALDH5A1,AMOT,ANGEL1,ANGPT1,ANKLE2,ANKRD50,ANO3,ARFIP2,ARHGEF7,ARL8A,ARRDC2,ASH1L,ATP2B2,AUTS2,BACH2,BATF3,BBX,BMP6,BMP8A,BMPR1A,BRWD1,C2CD2L,CA12,CACNA1E,CADM2,CAMK2G,CAPZA1,CASKIN2,CASR,CBFA2T2,CBX7,CD74,CDC6,CDCP1,CDK14,CDK6,CEBPG,CENPA,CISD2,CLCN4,CMTM6,CNTD1,COMMD5,COX7C,CTTNBP2NL,CTXN2,DAB2,DCX,DDAH1,DDX5,DDX6,DGKE,DHX3…
TF	Factor: Elk-1; motif: GGAAGN; match class: 0	TF:M03819_0	6.46164e-12	ABCC4,ABI2,ABL2,ABLIM1,ACBD3,ACP2,ACTBL2,ADAMTS1,ADCK1,ADNP,AGPAT4,AKTIP,ALDH5A1,AMOT,ANGEL1,ANGPT1,ANKLE2,ANKRD50,ANO3,ARFIP2,ARHGEF7,ARL8A,ARRDC2,ASH1L,ATP2B2,AUTS2,BACH2,BATF3,BBX,BMP6,BMP8A,BMPR1A,BRWD1,C2CD2L,CA12,CACNA1E,CADM2,CAMK2G,CAPZA1,CASKIN2,CASR,CBFA2T2,CBX7,CD74,CDC6,CDCP1,CDK14,CDK6,CEBPG,CENPA,CISD2,CLCN4,CMTM6,CNTD1,COMMD5,COX7C,CTTNBP2NL,CTXN2,DAB2,DCX,DDAH1,DDX5,DDX6,DGKE,DHX3…
TF	Factor: SOX; motif: CTCTTTGTTANGA	TF:M01014	8.91729e-12	ABLIM1,ACBD3,ADCK1,ADCY1,ADNP,ADRB1,AGPAT4,AHCYL2,AKT3,ANKFY1,ANKLE2,APPBP2,ARCN1,ARHGAP5,ARL8A,ASH1L,ATPAF1,AUTS2,AXIN2,BBX,BMP8A,BTBD9,BTRC,C2CD2L,C8ORF34,CACNA1E,CADM2,CBFA2T2,CCNJL,CD74,CDCA7,CDK14,CFTR,CHST3,CISD2,DAB2,DCX,DDAH1,DDX6,DGKE,DIRAS2,DLGAP2,DPP8,DRP2,DTNA,DVL3,DYRK1A,EDN1,EGR1,EHF,ELF5,ELK4,ENAH,ENTPD1,EPHB1,ERP44,ESYT2,FADS6,FAM167A,FAM72A,FAM98A,FGD4,FGF13,FGF18,FGF2,FKBP3,FLT1…
TF	Factor: SOX; motif: CTCTTTGTTANGA; match class: 0	TF:M01014_0	8.91729e-12	ABLIM1,ACBD3,ADCK1,ADCY1,ADNP,ADRB1,AGPAT4,AHCYL2,AKT3,ANKFY1,ANKLE2,APPBP2,ARCN1,ARHGAP5,ARL8A,ASH1L,ATPAF1,AUTS2,AXIN2,BBX,BMP8A,BTBD9,BTRC,C2CD2L,C8ORF34,CACNA1E,CADM2,CBFA2T2,CCNJL,CD74,CDCA7,CDK14,CFTR,CHST3,CISD2,DAB2,DCX,DDAH1,DDX6,DGKE,DIRAS2,DLGAP2,DPP8,DRP2,DTNA,DVL3,DYRK1A,EDN1,EGR1,EHF,ELF5,ELK4,ENAH,ENTPD1,EPHB1,ERP44,ESYT2,FADS6,FAM167A,FAM72A,FAM98A,FGD4,FGF13,FGF18,FGF2,FKBP3,FLT1…
TF	Factor: C-Jun; motif: TGACTC	TF:M03541	1.04276e-11	ABCC4,ABL2,ABLIM1,ACBD3,ACTBL2,ADAMTS1,ADNP,AKR1E2,AKT3,AMOT,ANGPT1,ANKFY1,ANKRD50,ANO3,ARFIP2,ARHGAP5,ARHGEF7,ARPC5,ATP2B2,ATPAF1,ATXN1L,AXIN2,BATF3,BBX,BNIP3L,BRWD1,BTRC,C2CD2L,C8ORF34,CA12,CACNA1E,CADPS,CALCOCO2,CAMK2G,CASKIN2,CASR,CBX7,CD164,CDC6,CDCA7,CDK14,CDK6,CENPA,CEP57,CHIC1,CHST3,CIAPIN1,CLCN5,CLCN6,CNKSR2,CNNM1,COL4A3BP,COPB2,COX7C,CTTNBP2NL,CUX1,DAB2,DDAH1,DHX35,DHX40,DIS3,DNAJB2,DNA…
TF	Factor: C-Jun; motif: TGACTC; match class: 0	TF:M03541_0	1.04276e-11	ABCC4,ABL2,ABLIM1,ACBD3,ACTBL2,ADAMTS1,ADNP,AKR1E2,AKT3,AMOT,ANGPT1,ANKFY1,ANKRD50,ANO3,ARFIP2,ARHGAP5,ARHGEF7,ARPC5,ATP2B2,ATPAF1,ATXN1L,AXIN2,BATF3,BBX,BNIP3L,BRWD1,BTRC,C2CD2L,C8ORF34,CA12,CACNA1E,CADPS,CALCOCO2,CAMK2G,CASKIN2,CASR,CBX7,CD164,CDC6,CDCA7,CDK14,CDK6,CENPA,CEP57,CHIC1,CHST3,CIAPIN1,CLCN5,CLCN6,CNKSR2,CNNM1,COL4A3BP,COPB2,COX7C,CTTNBP2NL,CUX1,DAB2,DDAH1,DHX35,DHX40,DIS3,DNAJB2,DNA…
TF	Factor: E2F; motif: NKCGCGCSAAAN; match class: 0	TF:M00920_0	1.48029e-11	ABI2,ACBD3,ACP2,ADAM10,ALDH5A1,AMOT,ANGEL1,ANKLE2,ARFIP2,ARID5B,ATXN1L,AXIN2,BACH2,BATF3,BCL7A,BNIP3L,BRWD1,CA12,CABP7,CACNA1E,CASP8AP2,CCNJL,CDC6,CDCA7,CDCP1,CDYL2,CEBPG,CENPA,CEP57,CLCN5,CMTM6,CNNM1,COBLL1,COL4A3BP,COMMD5,COPB2,CREB3L1,CRYZ,CTTNBP2NL,DDX5,DNAJA3,DNAJB2,DNAJC6,DRD1,DYNC1I1,EIF3J,ELF2,ENTPD7,EPAS1,EPHB1,ESYT2,EXOSC2,FAM65A,FAM83A,FASTKD2,FGF14,FLOT2,FPGS,FZD4,GLTP,GNE,GPR85,GRIA4…
TF	Factor: E2F; motif: NKCGCGCSAAAN	TF:M00920	1.48029e-11	ABI2,ACBD3,ACP2,ADAM10,ALDH5A1,AMOT,ANGEL1,ANKLE2,ARFIP2,ARID5B,ATXN1L,AXIN2,BACH2,BATF3,BCL7A,BNIP3L,BRWD1,CA12,CABP7,CACNA1E,CASP8AP2,CCNJL,CDC6,CDCA7,CDCP1,CDYL2,CEBPG,CENPA,CEP57,CLCN5,CMTM6,CNNM1,COBLL1,COL4A3BP,COMMD5,COPB2,CREB3L1,CRYZ,CTTNBP2NL,DDX5,DNAJA3,DNAJB2,DNAJC6,DRD1,DYNC1I1,EIF3J,ELF2,ENTPD7,EPAS1,EPHB1,ESYT2,EXOSC2,FAM65A,FAM83A,FASTKD2,FGF14,FLOT2,FPGS,FZD4,GLTP,GNE,GPR85,GRIA4…
TF	Factor: GATA-3; motif: AGATAA; match class: 0	TF:M01878_0	1.8021e-11	ABL2,ABLIM1,ACBD3,ACTBL2,ADCK1,ADCY1,ADNP,ADRB1,AGTR2,AKR1E2,AKTIP,ALOX5,AMOT,ANGPT1,ANKFY1,ANKRD50,ANO3,APPBP2,ARHGAP5,ARHGEF7,ARRDC2,ASH1L,ATP2B2,ATPAF1,AUTS2,BACH2,BBX,BMPR1A,BNIP3L,BTRC,C2CD2L,C8ORF34,CA12,CADM2,CALCOCO2,CAMK2G,CASP8AP2,CASR,CCDC6,CCNJL,CDCA7,CHCHD4,CIAPIN1,CLCN4,CLCN6,CMTM6,CNKSR2,COBLL1,CRYZ,CTTNBP2NL,CTXN2,DAB2,DCX,DDX6,DIRAS2,DIS3,DLGAP2,DMBX1,DPAGT1,DPP8,DRD1,DRP2,DVL3,D…
TF	Factor: GATA-3; motif: AGATAA	TF:M01878	1.8021e-11	ABL2,ABLIM1,ACBD3,ACTBL2,ADCK1,ADCY1,ADNP,ADRB1,AGTR2,AKR1E2,AKTIP,ALOX5,AMOT,ANGPT1,ANKFY1,ANKRD50,ANO3,APPBP2,ARHGAP5,ARHGEF7,ARRDC2,ASH1L,ATP2B2,ATPAF1,AUTS2,BACH2,BBX,BMPR1A,BNIP3L,BTRC,C2CD2L,C8ORF34,CA12,CADM2,CALCOCO2,CAMK2G,CASP8AP2,CASR,CCDC6,CCNJL,CDCA7,CHCHD4,CIAPIN1,CLCN4,CLCN6,CMTM6,CNKSR2,COBLL1,CRYZ,CTTNBP2NL,CTXN2,DAB2,DCX,DDX6,DIRAS2,DIS3,DLGAP2,DMBX1,DPAGT1,DPP8,DRD1,DRP2,DVL3,D…
TF	Factor: E2F-1; motif: TTGGCGCGRAANNGNM; match class: 1	TF:M00938_1	5.33541e-11	ACP2,ADAMTS1,ADCK1,AKT3,AKTIP,ANKLE2,ARID5B,ARL8A,ATXN1L,BHMT,BRWD1,CABP7,CCNJL,CDCA7,CDK6,CEBPG,CEP57,CHCHD4,CHRM1,CISD2,COPB2,CRYZ,CTTNBP2NL,DDX5,EDEM3,EDN1,ELF2,ELL2,ENTPD7,EPHB1,FAM89A,FASTKD2,FGF14,FGF18,FOSL2,GLIS2,GLS,GLTP,GPR85,GPT2,GRIK3,GRM8,GULP1,HBP1,INO80D,INSM2,KAT6A,KCNK13,KIAA2022,KLHL15,LCORL,LGI2,LMBRD2,LPCAT1,MAP3K14,MED1,MMGT1,MPRIP,MYBL1,NAIF1,NANOS1,NFATC3,NKX2-2,NRSN1,NUFIP…
TF	Factor: p53; motif: RGRCWWGYCYNGRCWWGYYY; match class: 1	TF:M01652_1	6.81798e-11	ABI2,ACP2,ADAM10,ADAMTS18,ADCY1,AGTR2,AKR1E2,ALDH5A1,ANGEL1,ANKLE2,ANO3,APPBP2,ARFIP2,ARID5B,ATXN1L,AUTS2,BMP6,BNIP3L,BRWD1,CADPS,CALCOCO2,CAMK2G,CAPZA1,CASKIN2,CCDC6,CCNJL,CDC6,CFTR,CHST3,CIAPIN1,CNKSR2,COBLL1,COPB2,CTTNBP2NL,CTXN2,DDAH1,DDX5,DNAJA3,DNAJB2,DPAGT1,DSTYK,DTNA,DVL3,EGR1,EHF,EIF3J,EIF4E3,EIF4H,ELF2,ELK4,EPAS1,ERLIN2,ESYT2,FAM65A,FLOT2,FOXK1,FRMD5,FUT9,GLRA2,GLTP,GPATCH8,GPRIN1,GPT2,…
TF	Factor: c-Myb; motif: NCNRNNGRCNGTTGGKGG	TF:M00004	7.13688e-11	ABCC4,ABI2,ACBD3,ACP2,ADAMTS18,ADCK1,ADRB1,AHCYL2,AKR1E2,AKTIP,ALOX5,ANGEL1,ANKFY1,ANO3,APPBP2,ARRDC2,ATP2B2,ATPAF1,ATXN1L,BACH2,BATF3,BCL7A,BMP6,BMPR1A,BNIP3L,BRWD1,BTRC,CA12,CACNA1E,CADPS,CALCOCO2,CAPZA1,CBX7,CD164,CD74,CDC6,CDCA7,CDK14,CENPA,CEP57,CHRM1,CHST3,CIAPIN1,CISD2,CLCN4,CLCN5,CLCN6,CMTM6,CNNM1,CNTD1,COMMD5,CREB3L1,CTXN2,DDX5,DLGAP2,DPAGT1,DSTYK,DTNA,EDN1,EGR1,EHF,EIF4E3,ELF2,ELL2,EMB,…
TF	Factor: c-Myb; motif: NCNRNNGRCNGTTGGKGG; match class: 0	TF:M00004_0	7.13688e-11	ABCC4,ABI2,ACBD3,ACP2,ADAMTS18,ADCK1,ADRB1,AHCYL2,AKR1E2,AKTIP,ALOX5,ANGEL1,ANKFY1,ANO3,APPBP2,ARRDC2,ATP2B2,ATPAF1,ATXN1L,BACH2,BATF3,BCL7A,BMP6,BMPR1A,BNIP3L,BRWD1,BTRC,CA12,CACNA1E,CADPS,CALCOCO2,CAPZA1,CBX7,CD164,CD74,CDC6,CDCA7,CDK14,CENPA,CEP57,CHRM1,CHST3,CIAPIN1,CISD2,CLCN4,CLCN5,CLCN6,CMTM6,CNNM1,CNTD1,COMMD5,CREB3L1,CTXN2,DDX5,DLGAP2,DPAGT1,DSTYK,DTNA,EDN1,EGR1,EHF,EIF4E3,ELF2,ELL2,EMB,…
TF	Factor: YY1; motif: NNNCGGCCATCTTGNCTSNW; match class: 0	TF:M00069_0	1.42972e-10	ABCC4,ABI2,ACBD3,ACTBL2,ADAM10,ADAMTS18,ADCK1,ADNP,ADRB1,AKR1E2,AKT3,ALDH5A1,ALOX5,ANGPT1,APPBP2,ARCN1,ARHGEF7,ARID5B,ARPC5,ATPAF1,BCL7A,BMPR1A,BNIP3L,BOLL,BRWD1,BTRC,C2CD2L,CABP7,CAMK2G,CAPZA1,CASKIN2,CBFA2T2,CD74,CDC6,CDCP1,CDK14,CDYL2,CEBPG,CEP57,CHIC1,CIAPIN1,CLCN5,CLCN6,CNTD1,COBLL1,COL4A3BP,COPB2,CRYZ,CTTNBP2NL,CUX1,DDAH1,DDX5,DDX6,DGKE,DHX35,DHX40,DIRAS2,DLGAP2,DNA2,DNAJA3,DPAGT1,DPP8,DSTY…
TF	Factor: YY1; motif: NNNCGGCCATCTTGNCTSNW	TF:M00069	1.42972e-10	ABCC4,ABI2,ACBD3,ACTBL2,ADAM10,ADAMTS18,ADCK1,ADNP,ADRB1,AKR1E2,AKT3,ALDH5A1,ALOX5,ANGPT1,APPBP2,ARCN1,ARHGEF7,ARID5B,ARPC5,ATPAF1,BCL7A,BMPR1A,BNIP3L,BOLL,BRWD1,BTRC,C2CD2L,CABP7,CAMK2G,CAPZA1,CASKIN2,CBFA2T2,CD74,CDC6,CDCP1,CDK14,CDYL2,CEBPG,CEP57,CHIC1,CIAPIN1,CLCN5,CLCN6,CNTD1,COBLL1,COL4A3BP,COPB2,CRYZ,CTTNBP2NL,CUX1,DDAH1,DDX5,DDX6,DGKE,DHX35,DHX40,DIRAS2,DLGAP2,DNA2,DNAJA3,DPAGT1,DPP8,DSTY…
TF	Factor: c-Myc; motif: CACGTGGC; match class: 0	TF:M03867_0	1.4427e-10	ABCC4,ADCK1,ADRB1,AGPAT4,AHCYL2,ALOX5,ANGPT1,APPBP2,ARHGEF7,ARL8A,ARRDC2,ATP2B2,BATF3,BHMT,BMP6,BMP8A,BOLL,BRWD1,BTBD9,CACNA1E,CADPS,CCNJL,CD164,CD74,CDCA7,CDK14,CENPA,CEP57,CFTR,CHCHD4,CHIC1,CHRM1,CHST3,CIAPIN1,CISD2,CLCN6,CMTM6,CNKSR2,CNNM1,CNTD1,COL4A3BP,COX7C,DDAH1,DDX5,DDX6,DGKE,DHX35,DIS3,DNAJC6,DSTYK,DYNC1I1,EDEM3,EDN1,EIF3J,EIF4E3,EIF4H,ELF2,ELK4,ELL2,EMB,EPYC,ERLIN1,ERLIN2,FABP3,FADS2,FA…
TF	Factor: c-Myc; motif: CACGTGGC	TF:M03867	1.4427e-10	ABCC4,ADCK1,ADRB1,AGPAT4,AHCYL2,ALOX5,ANGPT1,APPBP2,ARHGEF7,ARL8A,ARRDC2,ATP2B2,BATF3,BHMT,BMP6,BMP8A,BOLL,BRWD1,BTBD9,CACNA1E,CADPS,CCNJL,CD164,CD74,CDCA7,CDK14,CENPA,CEP57,CFTR,CHCHD4,CHIC1,CHRM1,CHST3,CIAPIN1,CISD2,CLCN6,CMTM6,CNKSR2,CNNM1,CNTD1,COL4A3BP,COX7C,DDAH1,DDX5,DDX6,DGKE,DHX35,DIS3,DNAJC6,DSTYK,DYNC1I1,EDEM3,EDN1,EIF3J,EIF4E3,EIF4H,ELF2,ELK4,ELL2,EMB,EPYC,ERLIN1,ERLIN2,FABP3,FADS2,FA…
TF	Factor: GR; motif: NNNNNNCNNTNTGTNCTNN	TF:M00192	2.75446e-10	ABL2,ABLIM1,ACP2,ACTBL2,ADAM10,ADAMTS18,ADCK1,ADNP,AGPAT4,AHCYL2,AKR1E2,ALDH5A1,AMOT,ANGEL1,ANKFY1,ANKLE2,ANKRD50,ARRDC2,ASH1L,ATP2B2,ATXN1L,AUTS2,BACH2,BBX,BCL7A,BHMT,BMP6,BMPR1A,BNIP3L,BTBD9,BTRC,C2CD2L,C8ORF34,CADPS,CASKIN2,CASP8AP2,CASR,CBFA2T2,CBX7,CCNJL,CD74,CDCP1,CDK14,CDK6,CEBPG,CENPA,CHCHD4,CHIC1,CHST3,CIAPIN1,CLCN4,CLCN5,CLCN6,CNKSR2,CNTD1,COL4A3BP,COPB2,COX7C,CRYZ,CUX1,DAB2,DCX,DDAH1,D…
TF	Factor: GR; motif: NNNNNNCNNTNTGTNCTNN; match class: 0	TF:M00192_0	2.75446e-10	ABL2,ABLIM1,ACP2,ACTBL2,ADAM10,ADAMTS18,ADCK1,ADNP,AGPAT4,AHCYL2,AKR1E2,ALDH5A1,AMOT,ANGEL1,ANKFY1,ANKLE2,ANKRD50,ARRDC2,ASH1L,ATP2B2,ATXN1L,AUTS2,BACH2,BBX,BCL7A,BHMT,BMP6,BMPR1A,BNIP3L,BTBD9,BTRC,C2CD2L,C8ORF34,CADPS,CASKIN2,CASP8AP2,CASR,CBFA2T2,CBX7,CCNJL,CD74,CDCP1,CDK14,CDK6,CEBPG,CENPA,CHCHD4,CHIC1,CHST3,CIAPIN1,CLCN4,CLCN5,CLCN6,CNKSR2,CNTD1,COL4A3BP,COPB2,COX7C,CRYZ,CUX1,DAB2,DCX,DDAH1,D…
TF	Factor: C/EBP; motif: NTTRCNNAANNN; match class: 0	TF:M00912_0	2.87444e-10	ABL2,ACBD3,ACTBL2,ADAMTS18,ADCY1,AGTR2,AHCYL2,AKR1E2,ANKFY1,ANO3,ARL8A,ARRDC2,ASH1L,AUTS2,BACH2,BCL7A,BMPR1A,C2CD2L,C8ORF34,CA12,CACNA1E,CADM2,CADPS,CAPZA1,CASR,CBFA2T2,CD164,CDYL2,CHST3,CLCN4,CNKSR2,CTXN2,DLGAP2,DNA2,DPP8,DTNA,DYNC1I1,EGLN1,ELF5,ELK4,EMX2,EPYC,ERP44,FADS6,FAM167A,FAM72A,FAM83A,FAM89A,FAM8A1,FAM98A,FGF18,FGF2,FLOT2,FUT8,GABRG2,GDA,GLIS3,GLRA2,GLS,GOT2,GPIHBP1,GPR83,GSK3B,GULP1,H2…
TF	Factor: C/EBP; motif: NTTRCNNAANNN	TF:M00912	2.87444e-10	ABL2,ACBD3,ACTBL2,ADAMTS18,ADCY1,AGTR2,AHCYL2,AKR1E2,ANKFY1,ANO3,ARL8A,ARRDC2,ASH1L,AUTS2,BACH2,BCL7A,BMPR1A,C2CD2L,C8ORF34,CA12,CACNA1E,CADM2,CADPS,CAPZA1,CASR,CBFA2T2,CD164,CDYL2,CHST3,CLCN4,CNKSR2,CTXN2,DLGAP2,DNA2,DPP8,DTNA,DYNC1I1,EGLN1,ELF5,ELK4,EMX2,EPYC,ERP44,FADS6,FAM167A,FAM72A,FAM83A,FAM89A,FAM8A1,FAM98A,FGF18,FGF2,FLOT2,FUT8,GABRG2,GDA,GLIS3,GLRA2,GLS,GOT2,GPIHBP1,GPR83,GSK3B,GULP1,H2…
TF	Factor: E2F; motif: TTTSGCGSG; match class: 0	TF:M00939_0	3.17581e-10	ABI2,ACBD3,ACP2,ADAM10,ALDH5A1,AMOT,ANGEL1,ANKLE2,ARFIP2,ARID5B,ATXN1L,AXIN2,BACH2,BATF3,BCL7A,BNIP3L,BRWD1,CA12,CABP7,CADPS,CASKIN2,CASP8AP2,CBX7,CCNJL,CDC6,CDCA7,CDCP1,CDYL2,CEBPG,CENPA,CEP57,CLCN5,CMTM6,CNNM1,COBLL1,COL4A3BP,COMMD5,COPB2,CREB3L1,CRYZ,CTTNBP2NL,DDX5,DNAJA3,DNAJB2,DNAJC6,DRD1,DYNC1I1,EGR1,EIF3J,EIF4H,ELF2,ENTPD7,EPAS1,EPHB1,ESYT2,EXOSC2,FAM65A,FASTKD2,FGF13,FGF14,FLOT2,FPGS,FZD4…
TF	Factor: E2F; motif: TTTSGCGSG	TF:M00939	3.17581e-10	ABI2,ACBD3,ACP2,ADAM10,ALDH5A1,AMOT,ANGEL1,ANKLE2,ARFIP2,ARID5B,ATXN1L,AXIN2,BACH2,BATF3,BCL7A,BNIP3L,BRWD1,CA12,CABP7,CADPS,CASKIN2,CASP8AP2,CBX7,CCNJL,CDC6,CDCA7,CDCP1,CDYL2,CEBPG,CENPA,CEP57,CLCN5,CMTM6,CNNM1,COBLL1,COL4A3BP,COMMD5,COPB2,CREB3L1,CRYZ,CTTNBP2NL,DDX5,DNAJA3,DNAJB2,DNAJC6,DRD1,DYNC1I1,EGR1,EIF3J,EIF4H,ELF2,ENTPD7,EPAS1,EPHB1,ESYT2,EXOSC2,FAM65A,FASTKD2,FGF13,FGF14,FLOT2,FPGS,FZD4…
TF	Factor: Nkx3-2; motif: TRAGTG; match class: 0	TF:M01181_0	3.72326e-10	ABL2,ACBD3,ACTBL2,ADAMTS1,ADCK1,AGPAT4,AGTR2,AHCYL2,AKR1E2,ALDH5A1,ALOX5,AMOT,ANGPT1,ANKLE2,ANO3,ARL8A,ASH1L,ATP9A,ATPAF1,BACH2,BBX,BHMT,BMPR1A,C2CD2L,C8ORF34,CACNA1E,CADM2,CAMK2G,CAPZA1,CBFA2T2,CCDC6,CDCP1,CDK14,CHCHD4,CLCN4,CLCN6,CMTM6,CNKSR2,CNNM1,COBLL1,COPB2,COX7C,CREB3L1,DAB2,DCX,DGKE,DHX40,DIRAS2,DLGAP2,DMBX1,DNA2,DYNC1I1,DYRK1A,EDEM3,EHF,EIF3J,ELK4,ELL2,EMB,ENAH,ENOX1,EPHB1,ERLIN1,ERLIN2,…
TF	Factor: Nkx3-2; motif: TRAGTG	TF:M01181	3.72326e-10	ABL2,ACBD3,ACTBL2,ADAMTS1,ADCK1,AGPAT4,AGTR2,AHCYL2,AKR1E2,ALDH5A1,ALOX5,AMOT,ANGPT1,ANKLE2,ANO3,ARL8A,ASH1L,ATP9A,ATPAF1,BACH2,BBX,BHMT,BMPR1A,C2CD2L,C8ORF34,CACNA1E,CADM2,CAMK2G,CAPZA1,CBFA2T2,CCDC6,CDCP1,CDK14,CHCHD4,CLCN4,CLCN6,CMTM6,CNKSR2,CNNM1,COBLL1,COPB2,COX7C,CREB3L1,DAB2,DCX,DGKE,DHX40,DIRAS2,DLGAP2,DMBX1,DNA2,DYNC1I1,DYRK1A,EDEM3,EHF,EIF3J,ELK4,ELL2,EMB,ENAH,ENOX1,EPHB1,ERLIN1,ERLIN2,…
TF	Factor: C/EBP; motif: NNNTKNNGNAAN	TF:M00770	4.33317e-10	ABL2,ACBD3,ACTBL2,ADAMTS18,ADCY1,AGTR2,AHCYL2,AKR1E2,ANKFY1,ANO3,ARHGEF7,ARRDC2,ASH1L,ATP9A,BATF3,BMPR1A,CA12,CADM2,CADPS,CASP8AP2,CASR,CBFA2T2,CBX7,CDCP1,CDYL2,CLCN4,CNKSR2,CNNM1,COMMD5,CTXN2,DAB2,DHX40,DIRAS2,DIS3,DLGAP2,DTNA,DYRK1A,EGLN1,EMX2,ENAH,EPHB1,ERP44,FAM167A,FAM72A,FAM8A1,FGD4,FGF14,FGF18,FGF2,FIBCD1,FOSL2,FUT9,FZD4,GABRG2,GANC,GDA,GLIS3,GLS,GOT2,GPIHBP1,GPR83,GREM2,GRIN2B,GSK3B,GULP1…
TF	Factor: C/EBP; motif: NNNTKNNGNAAN; match class: 0	TF:M00770_0	4.33317e-10	ABL2,ACBD3,ACTBL2,ADAMTS18,ADCY1,AGTR2,AHCYL2,AKR1E2,ANKFY1,ANO3,ARHGEF7,ARRDC2,ASH1L,ATP9A,BATF3,BMPR1A,CA12,CADM2,CADPS,CASP8AP2,CASR,CBFA2T2,CBX7,CDCP1,CDYL2,CLCN4,CNKSR2,CNNM1,COMMD5,CTXN2,DAB2,DHX40,DIRAS2,DIS3,DLGAP2,DTNA,DYRK1A,EGLN1,EMX2,ENAH,EPHB1,ERP44,FAM167A,FAM72A,FAM8A1,FGD4,FGF14,FGF18,FGF2,FIBCD1,FOSL2,FUT9,FZD4,GABRG2,GANC,GDA,GLIS3,GLS,GOT2,GPIHBP1,GPR83,GREM2,GRIN2B,GSK3B,GULP1…
TF	Factor: E2F; motif: TTTSGCGC; match class: 0	TF:M00050_0	4.36098e-10	ABCC4,ACBD3,ADAM10,ADCK1,ADRB1,AKTIP,ALDH5A1,AMOT,ANGPT1,ANKLE2,ARCN1,ARID5B,ARL8A,ATXN1L,AUTS2,AXIN2,BATF3,BNIP3L,CA12,CABP7,CAMK2G,CASP8AP2,CCDC6,CCNJL,CD164,CDCA7,CDCP1,CDYL2,CEP57,CFTR,CHCHD4,CLCN6,CMTM6,COBLL1,COMMD5,COPB2,CREB3L1,CRYZ,DCX,DMBX1,DNAJA3,DNAJC6,DPAGT1,DRD1,DYNC1I1,EDEM3,EDN1,EIF4E3,EIF4H,ELF2,ELL2,EMB,EMX2,ENAH,ENTPD7,EPAS1,ERLIN1,ERP44,EXOSC2,FABP3,FADS2,FAM65A,FAM98A,FASTKD2…
TF	Factor: E2F; motif: TTTSGCGC	TF:M00050	4.36098e-10	ABCC4,ACBD3,ADAM10,ADCK1,ADRB1,AKTIP,ALDH5A1,AMOT,ANGPT1,ANKLE2,ARCN1,ARID5B,ARL8A,ATXN1L,AUTS2,AXIN2,BATF3,BNIP3L,CA12,CABP7,CAMK2G,CASP8AP2,CCDC6,CCNJL,CD164,CDCA7,CDCP1,CDYL2,CEP57,CFTR,CHCHD4,CLCN6,CMTM6,COBLL1,COMMD5,COPB2,CREB3L1,CRYZ,DCX,DMBX1,DNAJA3,DNAJC6,DPAGT1,DRD1,DYNC1I1,EDEM3,EDN1,EIF4E3,EIF4H,ELF2,ELL2,EMB,EMX2,ENAH,ENTPD7,EPAS1,ERLIN1,ERP44,EXOSC2,FABP3,FADS2,FAM65A,FAM98A,FASTKD2…
TF	Factor: TEF-1; motif: GRRATG	TF:M00704	5.53891e-10	ABL2,ABLIM1,ACTBL2,ADAMTS18,ADCY1,ADNP,AGPAT4,AGTR2,AHCYL2,AKR1E2,ALDH5A1,ALOX5,AMOT,ANGPT1,ANKFY1,ANO3,ARCN1,ARFIP2,ARHGAP5,ARHGEF7,ARL8A,ARPC5,ASH1L,ATPAF1,AUTS2,AXIN2,BACH2,BCL7A,BMPR1A,BNIP3L,BOLL,BTBD9,BTRC,C2CD2L,CA12,CABP7,CADM2,CALCOCO2,CAPZA1,CASKIN2,CBFA2T2,CBX7,CCDC6,CCNJL,CDC6,CDCA7,CDCP1,CDK6,CENPA,CHCHD4,CHIC1,CHST3,CIAPIN1,CISD2,CLCN5,CNNM1,COBLL1,COMMD5,COPB2,COX7C,CREB3L1,CTTNBP2…
TF	Factor: TEF-1; motif: GRRATG; match class: 0	TF:M00704_0	5.53891e-10	ABL2,ABLIM1,ACTBL2,ADAMTS18,ADCY1,ADNP,AGPAT4,AGTR2,AHCYL2,AKR1E2,ALDH5A1,ALOX5,AMOT,ANGPT1,ANKFY1,ANO3,ARCN1,ARFIP2,ARHGAP5,ARHGEF7,ARL8A,ARPC5,ASH1L,ATPAF1,AUTS2,AXIN2,BACH2,BCL7A,BMPR1A,BNIP3L,BOLL,BTBD9,BTRC,C2CD2L,CA12,CABP7,CADM2,CALCOCO2,CAPZA1,CASKIN2,CBFA2T2,CBX7,CCDC6,CCNJL,CDC6,CDCA7,CDCP1,CDK6,CENPA,CHCHD4,CHIC1,CHST3,CIAPIN1,CISD2,CLCN5,CNNM1,COBLL1,COMMD5,COPB2,COX7C,CREB3L1,CTTNBP2…
TF	Factor: Max; motif: NNANCACGTGNTNN	TF:M00119	6.64277e-10	ABCC4,ABI2,ADAMTS1,ADCK1,AGPAT4,AKR1E2,AKT3,ANGPT1,ANKLE2,APPBP2,ARCN1,ARFIP2,ARHGAP5,ARL8A,ARRDC2,ATP9A,BACH2,BATF3,BHMT,BMP6,BMP8A,BTBD9,BTRC,C2CD2L,CA12,CABP7,CACNA1E,CBFA2T2,CBX7,CCNJL,CD164,CD74,CDC6,CDK14,CDK6,CEBPG,CEP57,CFTR,CHCHD4,CHST3,CIAPIN1,CLCN6,CNKSR2,CNTD1,COX7C,DDAH1,DDHD2,DDX6,DGKE,DHX35,DIS3,DNAJA3,DNAJC6,DPAGT1,DRP2,DSTYK,DTNA,DYNC1I1,EDEM3,EDN1,EIF3J,EIF4H,ELF2,ELK4,ELL2,EMB,…
TF	Factor: Max; motif: NNANCACGTGNTNN; match class: 0	TF:M00119_0	6.64277e-10	ABCC4,ABI2,ADAMTS1,ADCK1,AGPAT4,AKR1E2,AKT3,ANGPT1,ANKLE2,APPBP2,ARCN1,ARFIP2,ARHGAP5,ARL8A,ARRDC2,ATP9A,BACH2,BATF3,BHMT,BMP6,BMP8A,BTBD9,BTRC,C2CD2L,CA12,CABP7,CACNA1E,CBFA2T2,CBX7,CCNJL,CD164,CD74,CDC6,CDK14,CDK6,CEBPG,CEP57,CFTR,CHCHD4,CHST3,CIAPIN1,CLCN6,CNKSR2,CNTD1,COX7C,DDAH1,DDHD2,DDX6,DGKE,DHX35,DIS3,DNAJA3,DNAJC6,DPAGT1,DRP2,DSTYK,DTNA,DYNC1I1,EDEM3,EDN1,EIF3J,EIF4H,ELF2,ELK4,ELL2,EMB,…
TF	Factor: Max; motif: NNANCACGTGNTNN; match class: 1	TF:M00119_1	6.64277e-10	ABCC4,ABI2,ADAMTS1,ADCK1,AGPAT4,AKR1E2,AKT3,ANGPT1,ANKLE2,APPBP2,ARCN1,ARFIP2,ARHGAP5,ARL8A,ARRDC2,ATP9A,BACH2,BATF3,BHMT,BMP6,BMP8A,BTBD9,BTRC,C2CD2L,CA12,CABP7,CACNA1E,CBFA2T2,CBX7,CCNJL,CD164,CD74,CDC6,CDK14,CDK6,CEBPG,CEP57,CFTR,CHCHD4,CHST3,CIAPIN1,CLCN6,CNKSR2,CNTD1,COX7C,DDAH1,DDHD2,DDX6,DGKE,DHX35,DIS3,DNAJA3,DNAJC6,DPAGT1,DRP2,DSTYK,DTNA,DYNC1I1,EDEM3,EDN1,EIF3J,EIF4H,ELF2,ELK4,ELL2,EMB,…
TF	Factor: c-Myc:Max; motif: NNNNNNNCACGTGNNNNNNN; match class: 1	TF:M00615_1	8.34524e-10	ABCC4,ABI2,ADAMTS1,ADCK1,ADNP,AGPAT4,AKR1E2,AKT3,AMOT,ANGPT1,ANKLE2,APPBP2,ARFIP2,ARL8A,ARRDC2,ATP9A,BATF3,BHMT,BMP6,BMP8A,BTBD9,BTRC,C2CD2L,CABP7,CACNA1E,CBFA2T2,CBX7,CCNJL,CD164,CD74,CDC6,CDK14,CDK6,CEBPG,CEP57,CFTR,CHCHD4,CHST3,CIAPIN1,CLCN6,CNKSR2,CNTD1,COPB2,COX7C,CRYZ,DDAH1,DDHD2,DDX6,DGKE,DHX35,DHX40,DIS3,DNA2,DNAJA3,DNAJC6,DPAGT1,DRP2,DSTYK,DYNC1I1,EDEM3,EDN1,EIF3J,EIF4H,ELF2,ELK4,ELL2,EM…
TF	Factor: c-Myc:Max; motif: NNNNNNNCACGTGNNNNNNN; match class: 0	TF:M00615_0	8.34524e-10	ABCC4,ABI2,ADAMTS1,ADCK1,ADNP,AGPAT4,AKR1E2,AKT3,AMOT,ANGPT1,ANKLE2,APPBP2,ARFIP2,ARL8A,ARRDC2,ATP9A,BATF3,BHMT,BMP6,BMP8A,BTBD9,BTRC,C2CD2L,CABP7,CACNA1E,CBFA2T2,CBX7,CCNJL,CD164,CD74,CDC6,CDK14,CDK6,CEBPG,CEP57,CFTR,CHCHD4,CHST3,CIAPIN1,CLCN6,CNKSR2,CNTD1,COPB2,COX7C,CRYZ,DDAH1,DDHD2,DDX6,DGKE,DHX35,DHX40,DIS3,DNA2,DNAJA3,DNAJC6,DPAGT1,DRP2,DSTYK,DYNC1I1,EDEM3,EDN1,EIF3J,EIF4H,ELF2,ELK4,ELL2,EM…
TF	Factor: c-Myc:Max; motif: NNNNNNNCACGTGNNNNNNN	TF:M00615	8.34524e-10	ABCC4,ABI2,ADAMTS1,ADCK1,ADNP,AGPAT4,AKR1E2,AKT3,AMOT,ANGPT1,ANKLE2,APPBP2,ARFIP2,ARL8A,ARRDC2,ATP9A,BATF3,BHMT,BMP6,BMP8A,BTBD9,BTRC,C2CD2L,CABP7,CACNA1E,CBFA2T2,CBX7,CCNJL,CD164,CD74,CDC6,CDK14,CDK6,CEBPG,CEP57,CFTR,CHCHD4,CHST3,CIAPIN1,CLCN6,CNKSR2,CNTD1,COPB2,COX7C,CRYZ,DDAH1,DDHD2,DDX6,DGKE,DHX35,DHX40,DIS3,DNA2,DNAJA3,DNAJC6,DPAGT1,DRP2,DSTYK,DYNC1I1,EDEM3,EDN1,EIF3J,EIF4H,ELF2,ELK4,ELL2,EM…
TF	Factor: C/EBPalpha; motif: NNNTTNNGCAANN	TF:M01866	5.69997e-09	ABL2,ACBD3,ADAMTS18,ADCY1,AGTR2,AHCYL2,AKR1E2,ANKFY1,ANO3,ARL8A,ASH1L,ATP2B2,AUTS2,BACH2,BCL7A,BMPR1A,BTRC,C2CD2L,CA12,CADPS,CAPZA1,CASP8AP2,CASR,CCNJL,CD164,CDYL2,CEBPG,CFTR,CHCHD4,CHST3,CLCN4,CNKSR2,COMMD5,CTXN2,DAB2,DHX40,DLGAP2,DMBX1,DNA2,DPP8,DRP2,DTNA,DYNC1I1,EGLN1,ELF5,ELK4,EMX2,ERP44,FADS6,FAM167A,FAM72A,FAM83A,FAM89A,FAM98A,FGF14,FGF18,FGF2,FIBCD1,FLOT2,FOXN2,FUT8,FUT9,FZD4,GLIS3,GLS,GOT…
TF	Factor: C/EBPalpha; motif: NNNTTNNGCAANN; match class: 0	TF:M01866_0	5.69997e-09	ABL2,ACBD3,ADAMTS18,ADCY1,AGTR2,AHCYL2,AKR1E2,ANKFY1,ANO3,ARL8A,ASH1L,ATP2B2,AUTS2,BACH2,BCL7A,BMPR1A,BTRC,C2CD2L,CA12,CADPS,CAPZA1,CASP8AP2,CASR,CCNJL,CD164,CDYL2,CEBPG,CFTR,CHCHD4,CHST3,CLCN4,CNKSR2,COMMD5,CTXN2,DAB2,DHX40,DLGAP2,DMBX1,DNA2,DPP8,DRP2,DTNA,DYNC1I1,EGLN1,ELF5,ELK4,EMX2,ERP44,FADS6,FAM167A,FAM72A,FAM83A,FAM89A,FAM98A,FGF14,FGF18,FGF2,FIBCD1,FLOT2,FOXN2,FUT8,FUT9,FZD4,GLIS3,GLS,GOT…
TF	Factor: Msx-1; motif: WNGNAATTANV	TF:M08822	8.89386e-09	ABL2,ABLIM1,ACTBL2,ADCY1,AHCYL2,AKTIP,AMOT,ANGEL1,ANGPT1,ANKLE2,ANKRD50,ANO3,ARHGAP5,ARPC5,ARRDC2,ASH1L,ATP2B2,BACH2,BCL7A,BMPR1A,BNIP3L,BRWD1,C2CD2L,C8ORF34,CA12,CACNA1E,CADM2,CALCOCO2,CAMK2G,CASR,CDCP1,CEBPG,CFTR,CHCHD4,CIAPIN1,CTXN2,DAB2,DGKE,DHX35,DMBX1,DNAJC6,DPP8,DTNA,DYNC1I1,EGLN1,EGR1,EHF,EIF3J,ELK4,ELL2,EMB,ENOX1,ENTPD1,ERLIN2,FAM167A,FAM72A,FAM89A,FGD4,FGF18,FGF2,FUT8,FUT9,GABRB2,GALNT2…
TF	Factor: Msx-1; motif: WNGNAATTANV; match class: 0	TF:M08822_0	8.89386e-09	ABL2,ABLIM1,ACTBL2,ADCY1,AHCYL2,AKTIP,AMOT,ANGEL1,ANGPT1,ANKLE2,ANKRD50,ANO3,ARHGAP5,ARPC5,ARRDC2,ASH1L,ATP2B2,BACH2,BCL7A,BMPR1A,BNIP3L,BRWD1,C2CD2L,C8ORF34,CA12,CACNA1E,CADM2,CALCOCO2,CAMK2G,CASR,CDCP1,CEBPG,CFTR,CHCHD4,CIAPIN1,CTXN2,DAB2,DGKE,DHX35,DMBX1,DNAJC6,DPP8,DTNA,DYNC1I1,EGLN1,EGR1,EHF,EIF3J,ELK4,ELL2,EMB,ENOX1,ENTPD1,ERLIN2,FAM167A,FAM72A,FAM89A,FGD4,FGF18,FGF2,FUT8,FUT9,GABRB2,GALNT2…
TF	Factor: E2F1; motif: NNNNNGCGSSAAAN; match class: 1	TF:M08874_1	9.71016e-09	ABCC4,ANKLE2,ARCN1,ARID5B,BATF3,BMP8A,BRWD1,CD164,CDC6,CDCA7,CDYL2,CEP57,CHCHD4,COBLL1,COL4A3BP,COPB2,CRYZ,DNAJA3,EDN1,EIF3J,ELF2,ELL2,EXOSC2,FADS2,FGF14,FGF18,GOLGA7,GRIA4,GRM8,GULP1,HMG20A,HTR7,INSM2,KAT6A,KLHL15,LPCAT1,MEX3A,MMGT1,MRPS35,MYBL1,NANOS1,NFATC3,NUCKS1,NUDCD2,NUFIP2,PARM1,PIGH,PITX1,PKIA,PPP6R3,RB1,RECQL5,RELL1,RNF169,RNF44,RPS6KB1,SBNO1,SEC24A,SLC10A7,SLC25A36,SOBP,ST3GAL6,TAPT1,T…
TF	Factor: E2F-1; motif: TTTSGCGCGMNR; match class: 0	TF:M00516_0	1.26503e-08	ABI2,ACBD3,ACTBL2,ADAM10,ALOX5,AMOT,ANKLE2,ARCN1,ARFIP2,ARID5B,ATXN1L,AXIN2,BATF3,BMP8A,BNIP3L,BRWD1,CA12,CABP7,CACNA1E,CADPS,CASP8AP2,CCDC6,CCNJL,CD164,CDC6,CDCA7,CDCP1,CDK6,CDYL2,CEBPG,CENPA,CEP57,CHIC1,CLCN5,CNNM1,COBLL1,COL4A3BP,COMMD5,COPB2,CRYZ,CTTNBP2NL,DDX5,DIS3,DNAJA3,DNAJB2,DNAJC6,DRD1,DYNC1I1,EDN1,EIF3J,EIF4H,ELF2,ENTPD7,EPAS1,ESYT2,EXOSC2,FAM65A,FASTKD2,FGF13,FGF14,FLOT2,FNDC5,FPGS,FU…
TF	Factor: E2F-1; motif: TTTSGCGCGMNR	TF:M00516	1.26503e-08	ABI2,ACBD3,ACTBL2,ADAM10,ALOX5,AMOT,ANKLE2,ARCN1,ARFIP2,ARID5B,ATXN1L,AXIN2,BATF3,BMP8A,BNIP3L,BRWD1,CA12,CABP7,CACNA1E,CADPS,CASP8AP2,CCDC6,CCNJL,CD164,CDC6,CDCA7,CDCP1,CDK6,CDYL2,CEBPG,CENPA,CEP57,CHIC1,CLCN5,CNNM1,COBLL1,COL4A3BP,COMMD5,COPB2,CRYZ,CTTNBP2NL,DDX5,DIS3,DNAJA3,DNAJB2,DNAJC6,DRD1,DYNC1I1,EDN1,EIF3J,EIF4H,ELF2,ENTPD7,EPAS1,ESYT2,EXOSC2,FAM65A,FASTKD2,FGF13,FGF14,FLOT2,FNDC5,FPGS,FU…
TF	Factor: c-Myc:Max; motif: NNACCACGTGGTNN; match class: 0	TF:M00118_0	1.48728e-08	ABCC4,ABI2,ADAMTS1,ADCK1,AGPAT4,AKR1E2,AKT3,ANGPT1,ANKLE2,APPBP2,ARCN1,ARFIP2,ARL8A,ARRDC2,ATP9A,BACH2,BATF3,BHMT,BMP6,BMP8A,BTBD9,BTRC,C2CD2L,CA12,CABP7,CACNA1E,CBFA2T2,CBX7,CCNJL,CD164,CD74,CDC6,CDK14,CDK6,CDYL2,CEBPG,CEP57,CFTR,CHCHD4,CHIC1,CHST3,CIAPIN1,CLCN6,CNKSR2,CNNM1,CNTD1,COX7C,DDAH1,DDHD2,DDX5,DDX6,DGKE,DHX35,DIS3,DNA2,DNAJA3,DNAJC6,DPAGT1,DRP2,DSTYK,DVL3,DYNC1I1,EDEM3,EDN1,EIF3J,EIF4H…
TF	Factor: c-Myc:Max; motif: NNACCACGTGGTNN	TF:M00118	1.48728e-08	ABCC4,ABI2,ADAMTS1,ADCK1,AGPAT4,AKR1E2,AKT3,ANGPT1,ANKLE2,APPBP2,ARCN1,ARFIP2,ARL8A,ARRDC2,ATP9A,BACH2,BATF3,BHMT,BMP6,BMP8A,BTBD9,BTRC,C2CD2L,CA12,CABP7,CACNA1E,CBFA2T2,CBX7,CCNJL,CD164,CD74,CDC6,CDK14,CDK6,CDYL2,CEBPG,CEP57,CFTR,CHCHD4,CHIC1,CHST3,CIAPIN1,CLCN6,CNKSR2,CNNM1,CNTD1,COX7C,DDAH1,DDHD2,DDX5,DDX6,DGKE,DHX35,DIS3,DNA2,DNAJA3,DNAJC6,DPAGT1,DRP2,DSTYK,DVL3,DYNC1I1,EDEM3,EDN1,EIF3J,EIF4H…
TF	Factor: c-Myc:Max; motif: NNACCACGTGGTNN; match class: 1	TF:M00118_1	1.48728e-08	ABCC4,ABI2,ADAMTS1,ADCK1,AGPAT4,AKR1E2,AKT3,ANGPT1,ANKLE2,APPBP2,ARCN1,ARFIP2,ARL8A,ARRDC2,ATP9A,BACH2,BATF3,BHMT,BMP6,BMP8A,BTBD9,BTRC,C2CD2L,CA12,CABP7,CACNA1E,CBFA2T2,CBX7,CCNJL,CD164,CD74,CDC6,CDK14,CDK6,CDYL2,CEBPG,CEP57,CFTR,CHCHD4,CHIC1,CHST3,CIAPIN1,CLCN6,CNKSR2,CNNM1,CNTD1,COX7C,DDAH1,DDHD2,DDX5,DDX6,DGKE,DHX35,DIS3,DNA2,DNAJA3,DNAJC6,DPAGT1,DRP2,DSTYK,DVL3,DYNC1I1,EDEM3,EDN1,EIF3J,EIF4H…
TF	Factor: HSF2; motif: NGAANNWTCK	TF:M00147	1.57615e-08	ABI2,ABL2,ABLIM1,ADCY1,AGPAT4,AGTR2,AHCYL2,ALDH5A1,ANGPT1,ANKLE2,ANKRD50,ARHGEF7,ARID5B,ARRDC2,ASH1L,BBX,BMP6,BMPR1A,C2CD2L,C8ORF34,CA12,CADM2,CASP8AP2,CCDC6,CD164,CDC6,CDCA7,CDYL2,CEBPG,CHCHD4,CHIC1,CNTD1,COBLL1,COPB2,CUX1,DAB2,DGKE,DIS3,DNA2,DNAJB2,DSTYK,DYRK1A,EIF4E3,EMB,EMX2,ENAH,EPAS1,EPYC,ESYT2,FADS6,FAM72A,FAM83A,FAM89A,FAM98A,FASTKD2,FGF2,FNDC3B,FUT9,GANC,GNA12,GRM8,HCFC2,HDAC9,HSPH1,IL17…
TF	Factor: HSF2; motif: NGAANNWTCK; match class: 0	TF:M00147_0	1.57615e-08	ABI2,ABL2,ABLIM1,ADCY1,AGPAT4,AGTR2,AHCYL2,ALDH5A1,ANGPT1,ANKLE2,ANKRD50,ARHGEF7,ARID5B,ARRDC2,ASH1L,BBX,BMP6,BMPR1A,C2CD2L,C8ORF34,CA12,CADM2,CASP8AP2,CCDC6,CD164,CDC6,CDCA7,CDYL2,CEBPG,CHCHD4,CHIC1,CNTD1,COBLL1,COPB2,CUX1,DAB2,DGKE,DIS3,DNA2,DNAJB2,DSTYK,DYRK1A,EIF4E3,EMB,EMX2,ENAH,EPAS1,EPYC,ESYT2,FADS6,FAM72A,FAM83A,FAM89A,FAM98A,FASTKD2,FGF2,FNDC3B,FUT9,GANC,GNA12,GRM8,HCFC2,HDAC9,HSPH1,IL17…
TF	Factor: YY1; motif: CCATNTT	TF:M01894	2.33406e-08	ACTBL2,ADCK1,ADCY1,AHCYL2,AKTIP,ANO3,ARHGAP5,ARL8A,ATP2B2,BACH2,BHMT,BMP6,BOLL,C2CD2L,C8ORF34,CA12,CALCOCO2,CAPZA1,CASR,CDK14,CDYL2,CENPA,CHST3,CISD2,CLCN4,CLCN6,CNKSR2,CNTD1,COPB2,CTXN2,CUX1,DDX5,DDX6,DIS3,DLGAP2,DMBX1,DPP8,DRP2,DYRK1A,EIF3J,ELF5,EMB,EMX2,ENAH,EPYC,ESYT2,EXOSC2,FADS2,FNDC3B,FOSL2,GABRG2,GALNT2,GDA,GINS4,GLIS3,GLS,GOLGA7,GPATCH8,GPR85,GREM2,GSK3B,GULP1,HBP1,HOXC5,IL17A,INSIG1,ITC…
TF	Factor: YY1; motif: CCATNTT; match class: 0	TF:M01894_0	2.33406e-08	ACTBL2,ADCK1,ADCY1,AHCYL2,AKTIP,ANO3,ARHGAP5,ARL8A,ATP2B2,BACH2,BHMT,BMP6,BOLL,C2CD2L,C8ORF34,CA12,CALCOCO2,CAPZA1,CASR,CDK14,CDYL2,CENPA,CHST3,CISD2,CLCN4,CLCN6,CNKSR2,CNTD1,COPB2,CTXN2,CUX1,DDX5,DDX6,DIS3,DLGAP2,DMBX1,DPP8,DRP2,DYRK1A,EIF3J,ELF5,EMB,EMX2,ENAH,EPYC,ESYT2,EXOSC2,FADS2,FNDC3B,FOSL2,GABRG2,GALNT2,GDA,GINS4,GLIS3,GLS,GOLGA7,GPATCH8,GPR85,GREM2,GSK3B,GULP1,HBP1,HOXC5,IL17A,INSIG1,ITC…
TF	Factor: HOXA13; motif: ATAAMA; match class: 1	TF:M01292_1	2.50398e-08	ABLIM1,ACTBL2,ADAM10,ADCY1,ADNP,AGPAT4,AGTR2,AKTIP,ANGPT1,ANKFY1,ANKRD50,ARHGAP5,ASH1L,ATP2B2,AUTS2,AXIN2,BACH2,BATF3,BBX,BMPR1A,C2CD2L,C8ORF34,CAMK2G,CAPZA1,CASP8AP2,CASR,CDCA7,CDK14,CFTR,CHCHD4,CLCN4,CLCN5,CMTM6,CNKSR2,CNNM1,CNTD1,COL4A3BP,COX7C,CTXN2,DAB2,DDX6,DGKE,DHX35,DLGAP2,DMBX1,DPP8,DRP2,DTNA,DVL3,DYNC1I1,DYRK1A,EDN1,EIF4E3,ELF5,EMB,ENAH,EPAS1,EPYC,ERLIN2,ERP44,EXOSC2,FABP3,FADS6,FASTKD2…
TF	Factor: Msx-1; motif: CNGTAWNTG	TF:M00394	2.57009e-08	ABCC4,ABI2,ABL2,ABLIM1,ACBD3,ACTBL2,ADAMTS18,AGPAT4,AGTR2,AKR1E2,ALOX5,ANGPT1,ANKFY1,ANKLE2,ANO3,APPBP2,ARHGEF7,ARL8A,ARPC5,ATP2B2,ATP9A,BACH2,BBX,BCL7A,BHMT,BMPR1A,BOLL,BTBD9,C2CD2L,CACNA1E,CAMK2G,CASP8AP2,CBX7,CD74,CDC6,CDCA7,CDCP1,CDK6,CFTR,CHCHD4,CHIC1,CHST3,CLCN4,CMTM6,CNKSR2,COBLL1,COL4A3BP,COPB2,COX7C,CTTNBP2NL,CTXN2,CUX1,DAB2,DCX,DGKE,DHX35,DHX40,DIRAS2,DLGAP2,DMBX1,DPAGT1,DPP8,DRD1,DVL3,…
TF	Factor: Msx-1; motif: CNGTAWNTG; match class: 0	TF:M00394_0	2.57009e-08	ABCC4,ABI2,ABL2,ABLIM1,ACBD3,ACTBL2,ADAMTS18,AGPAT4,AGTR2,AKR1E2,ALOX5,ANGPT1,ANKFY1,ANKLE2,ANO3,APPBP2,ARHGEF7,ARL8A,ARPC5,ATP2B2,ATP9A,BACH2,BBX,BCL7A,BHMT,BMPR1A,BOLL,BTBD9,C2CD2L,CACNA1E,CAMK2G,CASP8AP2,CBX7,CD74,CDC6,CDCA7,CDCP1,CDK6,CFTR,CHCHD4,CHIC1,CHST3,CLCN4,CMTM6,CNKSR2,COBLL1,COL4A3BP,COPB2,COX7C,CTTNBP2NL,CTXN2,CUX1,DAB2,DCX,DGKE,DHX35,DHX40,DIRAS2,DLGAP2,DMBX1,DPAGT1,DPP8,DRD1,DVL3,…
TF	Factor: GATA-5; motif: TATCTN; match class: 0	TF:M02006_0	2.93988e-08	ABLIM1,ACBD3,ACTBL2,ADAM10,ADAMTS18,ADCY1,ADNP,ADRB1,AGPAT4,AGTR2,AKR1E2,ALDH5A1,ALOX5,ANGPT1,ANKRD50,ANO3,ARHGEF7,ARL8A,ARRDC2,ATP2B2,AXIN2,BACH2,BATF3,BBX,BMP6,BNIP3L,BOLL,C2CD2L,CA12,CADM2,CAMK2G,CASKIN2,CASR,CBFA2T2,CBX7,CCDC6,CCNJL,CDK14,CDK6,CEP57,CHCHD4,CHRM1,CHST3,CIAPIN1,CISD2,CLCN4,CLCN5,CLCN6,CMTM6,CNNM1,COBLL1,CTXN2,CUX1,DAB2,DCX,DDHD2,DHX40,DIRAS2,DIS3,DLGAP2,DMBX1,DPP8,DRD1,DRP2,DVL…
TF	Factor: GATA-5; motif: TATCTN	TF:M02006	2.93988e-08	ABLIM1,ACBD3,ACTBL2,ADAM10,ADAMTS18,ADCY1,ADNP,ADRB1,AGPAT4,AGTR2,AKR1E2,ALDH5A1,ALOX5,ANGPT1,ANKRD50,ANO3,ARHGEF7,ARL8A,ARRDC2,ATP2B2,AXIN2,BACH2,BATF3,BBX,BMP6,BNIP3L,BOLL,C2CD2L,CA12,CADM2,CAMK2G,CASKIN2,CASR,CBFA2T2,CBX7,CCDC6,CCNJL,CDK14,CDK6,CEP57,CHCHD4,CHRM1,CHST3,CIAPIN1,CISD2,CLCN4,CLCN5,CLCN6,CMTM6,CNNM1,COBLL1,CTXN2,CUX1,DAB2,DCX,DDHD2,DHX40,DIRAS2,DIS3,DLGAP2,DMBX1,DPP8,DRD1,DRP2,DVL…
TF	Factor: SREBP-2; motif: NTCACCYNNNN	TF:M03852	3.74905e-08	ABCC4,ADAMTS1,ADAMTS18,ADCK1,AGPAT4,AHCYL2,AKR1E2,AKT3,ALOX5,ANKRD50,APPBP2,ARFIP2,ARPC5,ASH1L,ATP9A,ATXN1L,AUTS2,AXIN2,BACH2,BATF3,BHMT,BMPR1A,BNIP3L,BRWD1,BTRC,CABP7,CACNA1E,CASKIN2,CBX7,CCNJL,CD164,CDCA7,CDK6,CEBPG,CENPA,CEP57,CFTR,CHCHD4,CHRM1,CIAPIN1,CLCN6,CNTD1,COBLL1,COL4A3BP,COPB2,COX7C,CREB3L1,CRYZ,CUX1,DCX,DDAH1,DHX35,DMBX1,DNA2,DNAJB2,DPAGT1,DRD1,DRP2,DVL3,DYNC1I1,EDEM3,EDN1,EGR1,EHF,E…
TF	Factor: SREBP-2; motif: NTCACCYNNNN; match class: 0	TF:M03852_0	3.74905e-08	ABCC4,ADAMTS1,ADAMTS18,ADCK1,AGPAT4,AHCYL2,AKR1E2,AKT3,ALOX5,ANKRD50,APPBP2,ARFIP2,ARPC5,ASH1L,ATP9A,ATXN1L,AUTS2,AXIN2,BACH2,BATF3,BHMT,BMPR1A,BNIP3L,BRWD1,BTRC,CABP7,CACNA1E,CASKIN2,CBX7,CCNJL,CD164,CDCA7,CDK6,CEBPG,CENPA,CEP57,CFTR,CHCHD4,CHRM1,CIAPIN1,CLCN6,CNTD1,COBLL1,COL4A3BP,COPB2,COX7C,CREB3L1,CRYZ,CUX1,DCX,DDAH1,DHX35,DMBX1,DNA2,DNAJB2,DPAGT1,DRD1,DRP2,DVL3,DYNC1I1,EDEM3,EDN1,EGR1,EHF,E…
TF	Factor: TEF; motif: ATGTTWAYATAA	TF:M00672	5.44454e-08	ABL2,ABLIM1,ACTBL2,ADCY1,ADNP,AGPAT4,AHCYL2,AKTIP,ANKFY1,ANKLE2,ARHGAP5,ARID5B,ASH1L,ATP2B2,ATP9A,ATXN1L,BACH2,BATF3,BTBD9,C2CD2L,CA12,CADM2,CAMK2G,CASKIN2,CCDC6,CDK6,CFTR,CISD2,CLCN4,CLCN6,COL4A3BP,COPB2,CTTNBP2NL,DAB2,DCX,DGKE,DHX35,DIS3,DMBX1,DPP8,DTNA,DYRK1A,EGLN1,EHF,ELF5,EMB,EMX2,ENAH,ENOX1,ENTPD1,ESYT2,EXOSC2,FAM8A1,FAM98A,FGD4,FGF2,FUT8,FUT9,GABRB2,GABRG2,GLIS3,GLRA2,GNA12,GNE,GPIHBP1,GPR…
TF	Factor: TEF; motif: ATGTTWAYATAA; match class: 0	TF:M00672_0	5.44454e-08	ABL2,ABLIM1,ACTBL2,ADCY1,ADNP,AGPAT4,AHCYL2,AKTIP,ANKFY1,ANKLE2,ARHGAP5,ARID5B,ASH1L,ATP2B2,ATP9A,ATXN1L,BACH2,BATF3,BTBD9,C2CD2L,CA12,CADM2,CAMK2G,CASKIN2,CCDC6,CDK6,CFTR,CISD2,CLCN4,CLCN6,COL4A3BP,COPB2,CTTNBP2NL,DAB2,DCX,DGKE,DHX35,DIS3,DMBX1,DPP8,DTNA,DYRK1A,EGLN1,EHF,ELF5,EMB,EMX2,ENAH,ENOX1,ENTPD1,ESYT2,EXOSC2,FAM8A1,FAM98A,FGD4,FGF2,FUT8,FUT9,GABRB2,GABRG2,GLIS3,GLRA2,GNA12,GNE,GPIHBP1,GPR…
TF	Factor: AP-2alpha; motif: NSCCNCRGGSN; match class: 1	TF:M07348_1	5.69799e-08	ACP2,ADAM10,AKT3,ARCN1,ATP9A,ATXN1L,BCL7A,BHMT,BRWD1,CACNA1E,CD164,CDCA7,CEBPG,CMTM6,COBLL1,COMMD5,DDX6,DVL3,EGR1,EPAS1,EPHB1,ERP44,FAM65A,FGF18,FIBCD1,FKBP3,FLT1,GLS,GPR85,GPRIN1,GPT2,GRM8,GULP1,HBP1,HMG20A,HPSE2,INO80D,INSM2,KIAA2022,LCORL,LMX1A,MAP1B,MAP3K14,MAU2,MKX,MMGT1,MTX3,MXI1,MYBL1,NOLC1,NTRK2,NUCKS1,PARD3,PARP1,PCGF5,PCNP,PDE11A,PDS5A,PGS1,PIGH,PPP1R14C,PTCHD1,PWWP2A,RECQL5,RELL1,RGS9B…
TF	Factor: Sp1; motif: GGGGCGGGGT; match class: 1	TF:M00008_1	5.8675e-08	ABI2,ACBD3,ACP2,ADRB1,AGPAT4,AKT3,ARCN1,ARID5B,ATP9A,ATXN1L,CBX7,CD164,CDC6,CEBPG,CFTR,CREB3L1,CRYZ,CTTNBP2NL,DDHD2,DDX6,DNAJA3,DSTYK,EGR1,EIF3J,ELF2,EPAS1,EPHB1,ERP44,FAM89A,FKBP3,FOSL2,FOXN2,FPGS,GOLGA7,GPT2,HIBADH,HMG20A,IPO4,KCNN3,KCNQ3,KDM5A,KLHL9,KRAS,LBX1,LCORL,LHFPL2,LMBRD2,LRAT,LRCH1,MAP1B,MAP3K14,MED1,MEX3A,MID1IP1,MMGT1,MPP5,MPRIP,MXD1,MXI1,MYBL1,NFATC3,NFIX,NOV,NUCKS1,ONECUT2,PAFAH1B1…
TF	Factor: Sp1; motif: CCCCGCCCCN; match class: 1	TF:M00933_1	6.61974e-08	ABI2,ACBD3,ADRB1,AKT3,ARCN1,ARFIP2,ARID5B,ATP9A,ATXN1L,AUTS2,BMP6,BRWD1,CAPZA1,CBX7,CD164,CDC6,CDCA7,CDYL2,CEBPG,CENPA,CFTR,CHRM1,CLCN5,CREB3L1,CTTNBP2NL,CUX1,DDHD2,DDX6,DNAJA3,EIF3J,ELF2,EPHB1,EXOSC2,FAM89A,FOSL2,FOXK1,FOXN2,FPGS,GLIS2,GLTP,GOLGA7,GRIN2B,HIBADH,HOXC5,INO80D,INSIG1,IPO4,KCNK10,KCNN3,KCNQ3,KDM5A,KIAA1644,KIAA2022,KLHL9,LCORL,LHFPL2,LPCAT1,LRAT,LRCH1,MAP1B,MAP3K14,MAU2,MECP2,MED1,M…
TF	Factor: PR; motif: NNNNNNGGNACRNNNTGTTCTNNNNNN	TF:M00954	8.85491e-08	ACBD3,ACTBL2,ADCK1,ADCY1,AGPAT4,AGTR2,AHCYL2,AKTIP,AMOT,ANKLE2,APPBP2,ARRDC2,ASH1L,ATXN1L,AXIN2,BCL7A,BMP6,BTBD9,C8ORF34,CACNA1E,CAMK2G,CASP8AP2,CBFA2T2,CCNJL,CEP57,CHCHD4,CHIC1,CHRM1,CLCN4,CNKSR2,COL4A3BP,CRYZ,DAB2,DCX,DDX6,DHX40,DNAJC6,DPP8,DRP2,DSTYK,DTNA,DYRK1A,EHF,EMB,ENOX1,EPYC,ERP44,ESYT2,FABP3,FADS6,FAM72A,FAM83A,FGF2,FIBCD1,FLOT2,FNDC5,GABRG2,GALNT2,GINS4,GLRA2,GOT2,GPATCH8,GPIHBP1,GPR83…
TF	Factor: PR; motif: NNNNNNGGNACRNNNTGTTCTNNNNNN; match class: 0	TF:M00954_0	8.85491e-08	ACBD3,ACTBL2,ADCK1,ADCY1,AGPAT4,AGTR2,AHCYL2,AKTIP,AMOT,ANKLE2,APPBP2,ARRDC2,ASH1L,ATXN1L,AXIN2,BCL7A,BMP6,BTBD9,C8ORF34,CACNA1E,CAMK2G,CASP8AP2,CBFA2T2,CCNJL,CEP57,CHCHD4,CHIC1,CHRM1,CLCN4,CNKSR2,COL4A3BP,CRYZ,DAB2,DCX,DDX6,DHX40,DNAJC6,DPP8,DRP2,DSTYK,DTNA,DYRK1A,EHF,EMB,ENOX1,EPYC,ERP44,ESYT2,FABP3,FADS6,FAM72A,FAM83A,FGF2,FIBCD1,FLOT2,FNDC5,GABRG2,GALNT2,GINS4,GLRA2,GOT2,GPATCH8,GPIHBP1,GPR83…
TF	Factor: E2F; motif: TTTSGCGSG; match class: 0	TF:M00918_0	1.06136e-07	ABI2,ACBD3,ADAM10,ALDH5A1,AMOT,ANKLE2,ARFIP2,ARID5B,ARL8A,ATXN1L,AXIN2,BATF3,BNIP3L,BRWD1,CA12,CABP7,CAMK2G,CASKIN2,CASP8AP2,CBX7,CCDC6,CCNJL,CDC6,CDCA7,CDCP1,CDK6,CDYL2,CEBPG,CENPA,CEP57,CLCN5,CNNM1,COBLL1,COL4A3BP,COMMD5,CRYZ,CTTNBP2NL,DDX5,DNAJC6,DPAGT1,DRD1,DYNC1I1,EGR1,EIF3J,EIF4H,ELF2,EMX2,ENTPD7,EPAS1,ESYT2,EXOSC2,FAM65A,FASTKD2,FGF13,FGF14,FPGS,FZD4,GLIS3,GNE,GRIA4,HMG20A,INO80D,INSM2,ITP…
TF	Factor: E2F; motif: TTTSGCGSG	TF:M00918	1.06136e-07	ABI2,ACBD3,ADAM10,ALDH5A1,AMOT,ANKLE2,ARFIP2,ARID5B,ARL8A,ATXN1L,AXIN2,BATF3,BNIP3L,BRWD1,CA12,CABP7,CAMK2G,CASKIN2,CASP8AP2,CBX7,CCDC6,CCNJL,CDC6,CDCA7,CDCP1,CDK6,CDYL2,CEBPG,CENPA,CEP57,CLCN5,CNNM1,COBLL1,COL4A3BP,COMMD5,CRYZ,CTTNBP2NL,DDX5,DNAJC6,DPAGT1,DRD1,DYNC1I1,EGR1,EIF3J,EIF4H,ELF2,EMX2,ENTPD7,EPAS1,ESYT2,EXOSC2,FAM65A,FASTKD2,FGF13,FGF14,FPGS,FZD4,GLIS3,GNE,GRIA4,HMG20A,INO80D,INSM2,ITP…
TF	Factor: NF-E2; motif: TGCTGAGTCAY	TF:M00037	1.40251e-07	ABCC4,ABLIM1,ACBD3,ACTBL2,ADNP,AKT3,AKTIP,ANGEL1,ANO3,ARFIP2,ARHGAP5,ARHGEF7,ASH1L,ATP2B2,BATF3,BBX,BMPR1A,BRWD1,BTRC,C2CD2L,C8ORF34,CA12,CADM2,CADPS,CALCOCO2,CAMK2G,CBX7,CCDC6,CD164,CD74,CDC6,CDK14,CHCHD4,CHIC1,CHST3,CLCN6,CNNM1,CTTNBP2NL,CTXN2,DAB2,DDAH1,DHX35,DHX40,DIRAS2,DNA2,DNAJB2,DRP2,DTNA,DYNC1I1,EDN1,EGR1,EIF3J,ENTPD1,FAM65A,FAM83A,FAM89A,FAM98A,FGD4,FGF2,FLT1,FNDC5,FOSL2,FOXN2,FZD4,GALN…
TF	Factor: NF-E2; motif: TGCTGAGTCAY; match class: 0	TF:M00037_0	1.40251e-07	ABCC4,ABLIM1,ACBD3,ACTBL2,ADNP,AKT3,AKTIP,ANGEL1,ANO3,ARFIP2,ARHGAP5,ARHGEF7,ASH1L,ATP2B2,BATF3,BBX,BMPR1A,BRWD1,BTRC,C2CD2L,C8ORF34,CA12,CADM2,CADPS,CALCOCO2,CAMK2G,CBX7,CCDC6,CD164,CD74,CDC6,CDK14,CHCHD4,CHIC1,CHST3,CLCN6,CNNM1,CTTNBP2NL,CTXN2,DAB2,DDAH1,DHX35,DHX40,DIRAS2,DNA2,DNAJB2,DRP2,DTNA,DYNC1I1,EDN1,EGR1,EIF3J,ENTPD1,FAM65A,FAM83A,FAM89A,FAM98A,FGD4,FGF2,FLT1,FNDC5,FOSL2,FOXN2,FZD4,GALN…
TF	Factor: IRF-1; motif: TTCACTT; match class: 0	TF:M00747_0	1.87026e-07	ABL2,ACBD3,ACTBL2,ADAMTS18,ADCK1,ADNP,AGTR2,ALDH5A1,AMOT,ANGPT1,APPBP2,ARHGAP5,ASH1L,ATPAF1,BACH2,BATF3,BMP6,BNIP3L,BOLL,CA12,CAMK2G,CAPZA1,CASR,CBFA2T2,CBX7,CD74,CFTR,CMTM6,CNNM1,COBLL1,CTXN2,DHX40,DIS3,DMBX1,DNA2,DPAGT1,DRP2,DYNC1I1,DYRK1A,EDEM3,EDN1,EIF3J,ENAH,ENOX1,EPYC,ERLIN2,ESYT2,FNDC3B,FOXN2,FUT8,FUT9,GABRB2,GABRG2,GALNT2,GANC,GNA12,GOLGA7,GPT2,H2AFJ,HDAC9,HOXC5,IL17A,ITCH,ITPK1,IYD,KCNE4…
TF	Factor: IRF-1; motif: TTCACTT	TF:M00747	1.87026e-07	ABL2,ACBD3,ACTBL2,ADAMTS18,ADCK1,ADNP,AGTR2,ALDH5A1,AMOT,ANGPT1,APPBP2,ARHGAP5,ASH1L,ATPAF1,BACH2,BATF3,BMP6,BNIP3L,BOLL,CA12,CAMK2G,CAPZA1,CASR,CBFA2T2,CBX7,CD74,CFTR,CMTM6,CNNM1,COBLL1,CTXN2,DHX40,DIS3,DMBX1,DNA2,DPAGT1,DRP2,DYNC1I1,DYRK1A,EDEM3,EDN1,EIF3J,ENAH,ENOX1,EPYC,ERLIN2,ESYT2,FNDC3B,FOXN2,FUT8,FUT9,GABRB2,GABRG2,GALNT2,GANC,GNA12,GOLGA7,GPT2,H2AFJ,HDAC9,HOXC5,IL17A,ITCH,ITPK1,IYD,KCNE4…
TF	Factor: SREBP-2; motif: NNGYCACNNSMN	TF:M01177	3.26007e-07	ABCC4,ABI2,ADAM10,ADAMTS1,ADRB1,ALDH5A1,ANGEL1,ANKLE2,APPBP2,ARCN1,ARFIP2,ARRDC2,AXIN2,BNIP3L,BRWD1,CA12,CABP7,CACNA1E,CADPS,CCDC6,CD164,CD74,CDC6,CDCA7,CDK14,CDK6,CEBPG,CENPA,CHRM1,CHST3,CISD2,CLCN4,CLCN5,CLCN6,COBLL1,COL4A3BP,COMMD5,COPB2,COX7C,CRYZ,DDAH1,DDHD2,DDX5,DDX6,DHX35,DNAJB2,DNAJC6,DPAGT1,DRD1,DSTYK,DTNA,EHF,EIF3J,EIF4H,ELF5,ELK4,ELL2,EMX2,ENTPD7,EPHB1,ERLIN1,EXOSC2,FABP3,FAM65A,FAM83A…
TF	Factor: SREBP-2; motif: NNGYCACNNSMN; match class: 0	TF:M01177_0	3.26007e-07	ABCC4,ABI2,ADAM10,ADAMTS1,ADRB1,ALDH5A1,ANGEL1,ANKLE2,APPBP2,ARCN1,ARFIP2,ARRDC2,AXIN2,BNIP3L,BRWD1,CA12,CABP7,CACNA1E,CADPS,CCDC6,CD164,CD74,CDC6,CDCA7,CDK14,CDK6,CEBPG,CENPA,CHRM1,CHST3,CISD2,CLCN4,CLCN5,CLCN6,COBLL1,COL4A3BP,COMMD5,COPB2,COX7C,CRYZ,DDAH1,DDHD2,DDX5,DDX6,DHX35,DNAJB2,DNAJC6,DPAGT1,DRD1,DSTYK,DTNA,EHF,EIF3J,EIF4H,ELF5,ELK4,ELL2,EMX2,ENTPD7,EPHB1,ERLIN1,EXOSC2,FABP3,FAM65A,FAM83A…
TF	Factor: C-Myc; motif: NGCCACGTGNN; match class: 0	TF:M07601_0	3.57213e-07	ABCC4,ABI2,ADAMTS1,ADCK1,AGPAT4,AKR1E2,AKT3,ANGPT1,ANKLE2,APPBP2,ARFIP2,ARL8A,ARRDC2,ATP9A,BATF3,BHMT,BMP6,BMP8A,BTBD9,C2CD2L,CABP7,CACNA1E,CBFA2T2,CBX7,CCNJL,CD164,CD74,CDC6,CDK14,CDK6,CEBPG,CEP57,CFTR,CHCHD4,CHST3,CIAPIN1,CLCN6,CNKSR2,CNTD1,COX7C,DDAH1,DDHD2,DDX6,DGKE,DHX35,DIS3,DNAJA3,DNAJC6,DPAGT1,DRP2,DSTYK,DYNC1I1,EDEM3,EDN1,EIF3J,EIF4H,ELF2,ELK4,ELL2,EMB,ENTPD7,EPYC,ERLIN1,ERLIN2,EXOSC2,FA…
TF	Factor: C-Myc; motif: NGCCACGTGNN	TF:M07601	3.57213e-07	ABCC4,ABI2,ADAMTS1,ADCK1,AGPAT4,AKR1E2,AKT3,ANGPT1,ANKLE2,APPBP2,ARFIP2,ARL8A,ARRDC2,ATP9A,BATF3,BHMT,BMP6,BMP8A,BTBD9,C2CD2L,CABP7,CACNA1E,CBFA2T2,CBX7,CCNJL,CD164,CD74,CDC6,CDK14,CDK6,CEBPG,CEP57,CFTR,CHCHD4,CHST3,CIAPIN1,CLCN6,CNKSR2,CNTD1,COX7C,DDAH1,DDHD2,DDX6,DGKE,DHX35,DIS3,DNAJA3,DNAJC6,DPAGT1,DRP2,DSTYK,DYNC1I1,EDEM3,EDN1,EIF3J,EIF4H,ELF2,ELK4,ELL2,EMB,ENTPD7,EPYC,ERLIN1,ERLIN2,EXOSC2,FA…
TF	Factor: MEIS1A:HOXA9; motif: TGACAGKTTTAYGA; match class: 0	TF:M00420_0	4.40317e-07	ABL2,ABLIM1,ACTBL2,ADCK1,AGPAT4,AKTIP,ANGEL1,ANKLE2,ANKRD50,ANO3,ARRDC2,ATP9A,BACH2,BATF3,BBX,BMPR1A,BTBD9,CAMK2G,CASP8AP2,CASR,CD164,CDK14,CDK6,CHCHD4,CLCN4,CNKSR2,CNNM1,CNTD1,COBLL1,DAB2,DGKE,DIRAS2,DIS3,DLGAP2,DNA2,DNAJA3,DNAJC6,DTNA,DYNC1I1,DYRK1A,EGLN1,EHF,ENAH,ENTPD1,EPYC,ERLIN2,FABP3,FAM167A,FAM89A,FAM8A1,FGD4,FGF13,FGF14,FGF18,FIBCD1,FLOT2,FNDC3B,FNDC5,FRMD5,FUT8,FUT9,GABRG2,GALNT2,GANC,G…
TF	Factor: MEIS1A:HOXA9; motif: TGACAGKTTTAYGA	TF:M00420	4.40317e-07	ABL2,ABLIM1,ACTBL2,ADCK1,AGPAT4,AKTIP,ANGEL1,ANKLE2,ANKRD50,ANO3,ARRDC2,ATP9A,BACH2,BATF3,BBX,BMPR1A,BTBD9,CAMK2G,CASP8AP2,CASR,CD164,CDK14,CDK6,CHCHD4,CLCN4,CNKSR2,CNNM1,CNTD1,COBLL1,DAB2,DGKE,DIRAS2,DIS3,DLGAP2,DNA2,DNAJA3,DNAJC6,DTNA,DYNC1I1,DYRK1A,EGLN1,EHF,ENAH,ENTPD1,EPYC,ERLIN2,FABP3,FAM167A,FAM89A,FAM8A1,FGD4,FGF13,FGF14,FGF18,FIBCD1,FLOT2,FNDC3B,FNDC5,FRMD5,FUT8,FUT9,GABRG2,GALNT2,GANC,G…
TF	Factor: SREBP-1; motif: KATCACCCCAC; match class: 0	TF:M00221_0	4.79709e-07	ABCC4,ABI2,ADAMTS18,ADCK1,ADNP,AHCYL2,ANKFY1,APPBP2,ARCN1,ARFIP2,ASH1L,AUTS2,BATF3,BHMT,BMP8A,BMPR1A,BNIP3L,BTRC,CABP7,CACNA1E,CADPS,CALCOCO2,CASP8AP2,CBX7,CD74,CDCA7,CDYL2,CEBPG,CENPA,CEP57,CFTR,CHRM1,CHST3,CIAPIN1,CNNM1,CNTD1,COBLL1,COL4A3BP,COPB2,COX7C,CREB3L1,DCX,DDX6,DHX35,DMBX1,DNA2,DNAJB2,DNAJC6,DPAGT1,DRP2,DSTYK,DTNA,DYNC1I1,EDEM3,EDN1,EHF,EIF3J,ELK4,ELL2,ENTPD1,EPHB1,ERLIN1,ERLIN2,ESYT2,…
TF	Factor: SREBP-1; motif: KATCACCCCAC	TF:M00221	4.79709e-07	ABCC4,ABI2,ADAMTS18,ADCK1,ADNP,AHCYL2,ANKFY1,APPBP2,ARCN1,ARFIP2,ASH1L,AUTS2,BATF3,BHMT,BMP8A,BMPR1A,BNIP3L,BTRC,CABP7,CACNA1E,CADPS,CALCOCO2,CASP8AP2,CBX7,CD74,CDCA7,CDYL2,CEBPG,CENPA,CEP57,CFTR,CHRM1,CHST3,CIAPIN1,CNNM1,CNTD1,COBLL1,COL4A3BP,COPB2,COX7C,CREB3L1,DCX,DDX6,DHX35,DMBX1,DNA2,DNAJB2,DNAJC6,DPAGT1,DRP2,DSTYK,DTNA,DYNC1I1,EDEM3,EDN1,EHF,EIF3J,ELK4,ELL2,ENTPD1,EPHB1,ERLIN1,ERLIN2,ESYT2,…
TF	Factor: Sox-9; motif: RNACAAAGGVN	TF:M01284	4.91813e-07	ABLIM1,ACBD3,ACTBL2,ADCK1,ADRB1,AGPAT4,AMOT,ANKRD50,ANO3,APPBP2,ARCN1,ARHGEF7,ARID5B,ARL8A,ARPC5,ATP2B2,ATPAF1,AUTS2,BACH2,BTBD9,CAMK2G,CAPZA1,CASR,CD74,CDK6,CHST3,CLCN4,CMTM6,COMMD5,COPB2,COX7C,CTXN2,CUX1,DAB2,DCX,DDAH1,DDHD2,DDX5,DIRAS2,DLGAP2,DRD1,DTNA,DVL3,DYNC1I1,EGLN1,EHF,EIF4H,ELF5,ELK4,EPYC,ERLIN2,ERP44,FADS6,FAM89A,FAM8A1,FGF13,FGF18,FLT1,FUT8,FUT9,FZD4,GINS4,GLIS2,GLRA2,GLS,GNE,GOLGA7,G…
TF	Factor: Sox-9; motif: RNACAAAGGVN; match class: 0	TF:M01284_0	4.91813e-07	ABLIM1,ACBD3,ACTBL2,ADCK1,ADRB1,AGPAT4,AMOT,ANKRD50,ANO3,APPBP2,ARCN1,ARHGEF7,ARID5B,ARL8A,ARPC5,ATP2B2,ATPAF1,AUTS2,BACH2,BTBD9,CAMK2G,CAPZA1,CASR,CD74,CDK6,CHST3,CLCN4,CMTM6,COMMD5,COPB2,COX7C,CTXN2,CUX1,DAB2,DCX,DDAH1,DDHD2,DDX5,DIRAS2,DLGAP2,DRD1,DTNA,DVL3,DYNC1I1,EGLN1,EHF,EIF4H,ELF5,ELK4,EPYC,ERLIN2,ERP44,FADS6,FAM89A,FAM8A1,FGF13,FGF18,FLT1,FUT8,FUT9,FZD4,GINS4,GLIS2,GLRA2,GLS,GNE,GOLGA7,G…
TF	Factor: GR; motif: AGAACAN; match class: 0	TF:M07355_0	5.64009e-07	ABCC4,ACTBL2,ADAM10,ADCY1,AGPAT4,AGTR2,AHCYL2,AKR1E2,AMOT,ANGPT1,ANKRD50,ANO3,ARID5B,ARRDC2,ATPAF1,ATXN1L,BMP6,BTBD9,C2CD2L,C8ORF34,CADM2,CALCOCO2,CASP8AP2,CBFA2T2,CCNJL,CD74,CDC6,CDCA7,CDK14,CEP57,CHCHD4,CHIC1,CHRM1,CIAPIN1,CISD2,CNNM1,COPB2,COX7C,CRYZ,DAB2,DDX6,DGKE,DHX40,DPAGT1,DPP8,DRP2,DTNA,DVL3,DYNC1I1,DYRK1A,EHF,ELK4,ELL2,EMB,ENTPD1,EPAS1,EPYC,ESYT2,FADS6,FAM167A,FAM83A,FAM89A,FAM8A1,FIBCD…
TF	Factor: GR; motif: AGAACAN	TF:M07355	5.64009e-07	ABCC4,ACTBL2,ADAM10,ADCY1,AGPAT4,AGTR2,AHCYL2,AKR1E2,AMOT,ANGPT1,ANKRD50,ANO3,ARID5B,ARRDC2,ATPAF1,ATXN1L,BMP6,BTBD9,C2CD2L,C8ORF34,CADM2,CALCOCO2,CASP8AP2,CBFA2T2,CCNJL,CD74,CDC6,CDCA7,CDK14,CEP57,CHCHD4,CHIC1,CHRM1,CIAPIN1,CISD2,CNNM1,COPB2,COX7C,CRYZ,DAB2,DDX6,DGKE,DHX40,DPAGT1,DPP8,DRP2,DTNA,DVL3,DYNC1I1,DYRK1A,EHF,ELK4,ELL2,EMB,ENTPD1,EPAS1,EPYC,ESYT2,FADS6,FAM167A,FAM83A,FAM89A,FAM8A1,FIBCD…
TF	Factor: VDR,; motif: RRTGNMCYTNNTGAMCCNYNT; match class: 0	TF:M00966_0	5.65107e-07	ABL2,ABLIM1,ACBD3,ADAM10,ADAMTS18,ADCK1,ADNP,ADRB1,AHCYL2,AKT3,AKTIP,ALDH5A1,ANGPT1,APPBP2,ARFIP2,ARHGEF7,ARID5B,ARL8A,ARRDC2,ASH1L,ATP2B2,ATP9A,AXIN2,BACH2,BATF3,BCL7A,BHMT,BMP8A,BTBD9,C8ORF34,CABP7,CADM2,CADPS,CALCOCO2,CAMK2G,CD74,CDC6,CDCP1,CEBPG,CEP57,CFTR,CHCHD4,CHRM1,CHST3,CIAPIN1,CNNM1,CNTD1,COBLL1,COX7C,CREB3L1,CUX1,DAB2,DCX,DDX5,DGKE,DHX35,DIS3,DLGAP2,DMBX1,DNAJA3,DNAJB2,DNAJC6,DPAGT1,DR…
TF	Factor: VDR,; motif: RRTGNMCYTNNTGAMCCNYNT	TF:M00966	5.65107e-07	ABL2,ABLIM1,ACBD3,ADAM10,ADAMTS18,ADCK1,ADNP,ADRB1,AHCYL2,AKT3,AKTIP,ALDH5A1,ANGPT1,APPBP2,ARFIP2,ARHGEF7,ARID5B,ARL8A,ARRDC2,ASH1L,ATP2B2,ATP9A,AXIN2,BACH2,BATF3,BCL7A,BHMT,BMP8A,BTBD9,C8ORF34,CABP7,CADM2,CADPS,CALCOCO2,CAMK2G,CD74,CDC6,CDCP1,CEBPG,CEP57,CFTR,CHCHD4,CHRM1,CHST3,CIAPIN1,CNNM1,CNTD1,COBLL1,COX7C,CREB3L1,CUX1,DAB2,DCX,DDX5,DGKE,DHX35,DIS3,DLGAP2,DMBX1,DNAJA3,DNAJB2,DNAJC6,DPAGT1,DR…
TF	Factor: Hoxa9; motif: NTTAAWTAMA; match class: 0	TF:M07457_0	5.91358e-07	ADAMTS1,AGPAT4,AHCYL2,AKTIP,ALOX5,ANKLE2,ANKRD50,ASH1L,BACH2,BATF3,BBX,BMPR1A,BNIP3L,BOLL,BTBD9,C2CD2L,CA12,CASR,CBX7,CCNJL,CDC6,CEBPG,COL4A3BP,COPB2,DAB2,DCX,DGKE,DHX35,DHX40,DLGAP2,DNA2,DVL3,DYRK1A,EGR1,EHF,EIF4E3,ELF5,EMB,ENOX1,EPAS1,ERLIN2,ESYT2,FAM72A,FAM98A,FGD4,FGF18,FUT9,GABRB2,GDA,GLIS3,GNA12,GPR83,GPR85,GRIN2B,H2AFJ,HDAC9,IL17A,INO80D,ITCH,ITPK1,JOSD1,KCNE4,KCNK10,KCNQ3,KIAA0825,KIAA121…
TF	Factor: Hoxa9; motif: NTTAAWTAMA	TF:M07457	5.91358e-07	ADAMTS1,AGPAT4,AHCYL2,AKTIP,ALOX5,ANKLE2,ANKRD50,ASH1L,BACH2,BATF3,BBX,BMPR1A,BNIP3L,BOLL,BTBD9,C2CD2L,CA12,CASR,CBX7,CCNJL,CDC6,CEBPG,COL4A3BP,COPB2,DAB2,DCX,DGKE,DHX35,DHX40,DLGAP2,DNA2,DVL3,DYRK1A,EGR1,EHF,EIF4E3,ELF5,EMB,ENOX1,EPAS1,ERLIN2,ESYT2,FAM72A,FAM98A,FGD4,FGF18,FUT9,GABRB2,GDA,GLIS3,GNA12,GPR83,GPR85,GRIN2B,H2AFJ,HDAC9,IL17A,INO80D,ITCH,ITPK1,JOSD1,KCNE4,KCNK10,KCNQ3,KIAA0825,KIAA121…
TF	Factor: c-MAF; motif: CNNNCTCAGCA	TF:M03816	6.26233e-07	ABI2,ABL2,ACTBL2,ADAMTS1,ADCY1,ADNP,AKTIP,ALDH5A1,ALOX5,ANGEL1,ANGPT1,ANKFY1,ANO3,ARFIP2,ARPC5,ARRDC2,ASH1L,ATP9A,ATXN1L,BCL7A,BMP8A,BNIP3L,BRWD1,C8ORF34,CA12,CACNA1E,CALCOCO2,CASKIN2,CASP8AP2,CBX7,CCNJL,CD164,CD74,CDCA7,CDCP1,CDK14,CDYL2,CEBPG,CHCHD4,CISD2,CLCN5,CMTM6,CNKSR2,CNNM1,COBLL1,COL4A3BP,COMMD5,CRYZ,DDAH1,DDHD2,DHX40,DIS3,DMBX1,DNAJB2,DRD1,DRP2,DSTYK,DYNC1I1,EDN1,EIF4E3,ELK4,ELL2,EMB,EN…
TF	Factor: c-MAF; motif: CNNNCTCAGCA; match class: 0	TF:M03816_0	6.26233e-07	ABI2,ABL2,ACTBL2,ADAMTS1,ADCY1,ADNP,AKTIP,ALDH5A1,ALOX5,ANGEL1,ANGPT1,ANKFY1,ANO3,ARFIP2,ARPC5,ARRDC2,ASH1L,ATP9A,ATXN1L,BCL7A,BMP8A,BNIP3L,BRWD1,C8ORF34,CA12,CACNA1E,CALCOCO2,CASKIN2,CASP8AP2,CBX7,CCNJL,CD164,CD74,CDCA7,CDCP1,CDK14,CDYL2,CEBPG,CHCHD4,CISD2,CLCN5,CMTM6,CNKSR2,CNNM1,COBLL1,COL4A3BP,COMMD5,CRYZ,DDAH1,DDHD2,DHX40,DIS3,DMBX1,DNAJB2,DRD1,DRP2,DSTYK,DYNC1I1,EDN1,EIF4E3,ELK4,ELL2,EMB,EN…
TF	Factor: GATA-2; motif: NNNGATRNNN; match class: 0	TF:M00076_0	6.30988e-07	ABLIM1,ADAM10,ADNP,ADRB1,AGPAT4,AHCYL2,AKT3,ALDH5A1,ANGEL1,ANGPT1,ANKLE2,BNIP3L,CABP7,CALCOCO2,CBFA2T2,CBX7,CDK6,CENPA,CEP57,CHIC1,CHST3,CLCN4,COMMD5,DDAH1,DSTYK,DVL3,EGR1,EMB,ERP44,FADS6,FAM72A,FGD4,FGF14,FLT1,GINS4,GLIS3,GRIA4,GRIN2B,GRM8,HMG20A,HSPH1,IGDCC3,ITCH,KAT6A,KCNE4,KIAA1211,KRAS,LPCAT1,LPIN2,LSM12,MACROD2,MAP2K4,MAPK10,MAPT,MAU2,MFN2,MMGT1,MTUS1,MXRA7,MYNN,NFATC3,NIT1,NMNAT1,OSBPL1A,O…
TF	Factor: GATA-2; motif: NNNGATRNNN	TF:M00076	6.30988e-07	ABLIM1,ADAM10,ADNP,ADRB1,AGPAT4,AHCYL2,AKT3,ALDH5A1,ANGEL1,ANGPT1,ANKLE2,BNIP3L,CABP7,CALCOCO2,CBFA2T2,CBX7,CDK6,CENPA,CEP57,CHIC1,CHST3,CLCN4,COMMD5,DDAH1,DSTYK,DVL3,EGR1,EMB,ERP44,FADS6,FAM72A,FGD4,FGF14,FLT1,GINS4,GLIS3,GRIA4,GRIN2B,GRM8,HMG20A,HSPH1,IGDCC3,ITCH,KAT6A,KCNE4,KIAA1211,KRAS,LPCAT1,LPIN2,LSM12,MACROD2,MAP2K4,MAPK10,MAPT,MAU2,MFN2,MMGT1,MTUS1,MXRA7,MYNN,NFATC3,NIT1,NMNAT1,OSBPL1A,O…
TF	Factor: OCT-x; motif: CTNATTTGCATAY; match class: 0	TF:M00210_0	6.66097e-07	ABL2,ADCY1,ADNP,AGPAT4,AKR1E2,AKTIP,AMOT,ANGPT1,ANKRD50,ARHGAP5,ARHGEF7,ARRDC2,ATP2B2,BACH2,BBX,BNIP3L,BTRC,C8ORF34,CA12,CADM2,CAMK2G,CASKIN2,CASR,CBFA2T2,CDK14,CHRM1,CTXN2,DDX6,DHX35,DLGAP2,DNAJC6,DPP8,DVL3,DYNC1I1,DYRK1A,EDEM3,EGLN1,EHF,EIF4E3,ELK4,ENAH,EPAS1,EPYC,ERLIN2,EXOSC2,FAM83A,FAM8A1,FGD4,FGF13,FUT8,FUT9,GABRB2,GABRG2,GANC,GDA,GLIS3,GLRA2,GLS,GPATCH8,GPR85,GULP1,H2AFJ,HAPLN1,HOXC5,IGDCC…
TF	Factor: OCT-x; motif: CTNATTTGCATAY	TF:M00210	6.66097e-07	ABL2,ADCY1,ADNP,AGPAT4,AKR1E2,AKTIP,AMOT,ANGPT1,ANKRD50,ARHGAP5,ARHGEF7,ARRDC2,ATP2B2,BACH2,BBX,BNIP3L,BTRC,C8ORF34,CA12,CADM2,CAMK2G,CASKIN2,CASR,CBFA2T2,CDK14,CHRM1,CTXN2,DDX6,DHX35,DLGAP2,DNAJC6,DPP8,DVL3,DYNC1I1,DYRK1A,EDEM3,EGLN1,EHF,EIF4E3,ELK4,ENAH,EPAS1,EPYC,ERLIN2,EXOSC2,FAM83A,FAM8A1,FGD4,FGF13,FUT8,FUT9,GABRB2,GABRG2,GANC,GDA,GLIS3,GLRA2,GLS,GPATCH8,GPR85,GULP1,H2AFJ,HAPLN1,HOXC5,IGDCC…
TF	Factor: E2F; motif: NCSCGCSAAAN; match class: 0	TF:M00919_0	7.33135e-07	ABI2,ACBD3,ACP2,ADAM10,ALDH5A1,AMOT,ANGEL1,ANKLE2,ARFIP2,ARID5B,ATXN1L,AXIN2,BACH2,BATF3,BCL7A,BNIP3L,BRWD1,CA12,CABP7,CASP8AP2,CBX7,CCNJL,CDC6,CDCA7,CDCP1,CDYL2,CEBPG,CENPA,CEP57,CLCN5,CMTM6,CNNM1,COBLL1,COL4A3BP,COMMD5,COPB2,CREB3L1,CRYZ,CTTNBP2NL,DDX5,DNAJA3,DNAJB2,DNAJC6,DRD1,DYNC1I1,EIF3J,EIF4H,ELF2,ENTPD7,EPAS1,EPHB1,ESYT2,EXOSC2,FAM65A,FASTKD2,FGF13,FGF14,FPGS,FZD4,GNE,GPR85,GRIA4,GULP1,HM…
TF	Factor: E2F; motif: NCSCGCSAAAN	TF:M00919	7.33135e-07	ABI2,ACBD3,ACP2,ADAM10,ALDH5A1,AMOT,ANGEL1,ANKLE2,ARFIP2,ARID5B,ATXN1L,AXIN2,BACH2,BATF3,BCL7A,BNIP3L,BRWD1,CA12,CABP7,CASP8AP2,CBX7,CCNJL,CDC6,CDCA7,CDCP1,CDYL2,CEBPG,CENPA,CEP57,CLCN5,CMTM6,CNNM1,COBLL1,COL4A3BP,COMMD5,COPB2,CREB3L1,CRYZ,CTTNBP2NL,DDX5,DNAJA3,DNAJB2,DNAJC6,DRD1,DYNC1I1,EIF3J,EIF4H,ELF2,ENTPD7,EPAS1,EPHB1,ESYT2,EXOSC2,FAM65A,FASTKD2,FGF13,FGF14,FPGS,FZD4,GNE,GPR85,GRIA4,GULP1,HM…
TF	Factor: Smad1; motif: NGGCAGACN; match class: 0	TF:M03845_0	8.32848e-07	ABCC4,ACP2,ADAMTS1,ADCK1,AGPAT4,AKT3,ALOX5,AMOT,APPBP2,ARPC5,ATP9A,ATXN1L,BTRC,CACNA1E,CALCOCO2,CCDC6,CCNJL,CD74,CDK6,CEBPG,CEP57,CHRM1,CHST3,CIAPIN1,CLCN5,CNTD1,COL4A3BP,CREB3L1,DCX,DDHD2,DDX6,DHX40,DIS3,DLGAP2,DMBX1,DNAJC6,DRP2,DTNA,EHF,EIF3J,ELL2,EPYC,FADS6,FAM72A,FAM8A1,FGD4,FGF14,FKBP3,FLT1,FNDC5,FRMD5,GDA,GLIS2,GLTP,GNE,GNG12,GPATCH8,GPR83,GPR85,GPT2,GSK3B,HAPLN1,HIBADH,HMG20A,IGDCC3,IYD,KC…
TF	Factor: Smad1; motif: NGGCAGACN	TF:M03845	8.32848e-07	ABCC4,ACP2,ADAMTS1,ADCK1,AGPAT4,AKT3,ALOX5,AMOT,APPBP2,ARPC5,ATP9A,ATXN1L,BTRC,CACNA1E,CALCOCO2,CCDC6,CCNJL,CD74,CDK6,CEBPG,CEP57,CHRM1,CHST3,CIAPIN1,CLCN5,CNTD1,COL4A3BP,CREB3L1,DCX,DDHD2,DDX6,DHX40,DIS3,DLGAP2,DMBX1,DNAJC6,DRP2,DTNA,EHF,EIF3J,ELL2,EPYC,FADS6,FAM72A,FAM8A1,FGD4,FGF14,FKBP3,FLT1,FNDC5,FRMD5,GDA,GLIS2,GLTP,GNE,GNG12,GPATCH8,GPR83,GPR85,GPT2,GSK3B,HAPLN1,HIBADH,HMG20A,IGDCC3,IYD,KC…
TF	Factor: Oct-1; motif: NNNRTAATNANNN	TF:M00137	8.95236e-07	ABL2,ABLIM1,ACTBL2,ADAMTS1,ADCK1,ADCY1,ADNP,AGTR2,AHCYL2,ALDH5A1,ALOX5,AMOT,ANGEL1,ANKFY1,ANKRD50,ARHGAP5,ASH1L,ATP2B2,BACH2,BBX,BMPR1A,BNIP3L,BRWD1,BTBD9,C8ORF34,CA12,CADM2,CADPS,CAMK2G,CASP8AP2,CASR,CD164,CDCA7,CDK14,CDK6,CEBPG,CISD2,CLCN4,CLCN5,CNKSR2,CNTD1,COL4A3BP,CTXN2,DAB2,DCX,DDAH1,DGKE,DLGAP2,DNAJC6,DPP8,DTNA,DYRK1A,EHF,EMB,ENAH,ENOX1,ENTPD1,EPAS1,EPYC,FADS2,FAM167A,FAM65A,FAM83A,FAM8A1,…
TF	Factor: Oct-1; motif: NNNRTAATNANNN; match class: 0	TF:M00137_0	8.95236e-07	ABL2,ABLIM1,ACTBL2,ADAMTS1,ADCK1,ADCY1,ADNP,AGTR2,AHCYL2,ALDH5A1,ALOX5,AMOT,ANGEL1,ANKFY1,ANKRD50,ARHGAP5,ASH1L,ATP2B2,BACH2,BBX,BMPR1A,BNIP3L,BRWD1,BTBD9,C8ORF34,CA12,CADM2,CADPS,CAMK2G,CASP8AP2,CASR,CD164,CDCA7,CDK14,CDK6,CEBPG,CISD2,CLCN4,CLCN5,CNKSR2,CNTD1,COL4A3BP,CTXN2,DAB2,DCX,DDAH1,DGKE,DLGAP2,DNAJC6,DPP8,DTNA,DYRK1A,EHF,EMB,ENAH,ENOX1,ENTPD1,EPAS1,EPYC,FADS2,FAM167A,FAM65A,FAM83A,FAM8A1,…
TF	Factor: GATA-1; motif: NCWGATAACA	TF:M00346	9.16175e-07	ABI2,ABLIM1,ACTBL2,ADNP,AGPAT4,AHCYL2,AKR1E2,AKTIP,ANKRD50,ANO3,APPBP2,ARHGAP5,ARHGEF7,ARRDC2,BACH2,BHMT,BMPR1A,BNIP3L,CA12,CAMK2G,CAPZA1,CASP8AP2,CCDC6,CDCP1,CHIC1,CIAPIN1,CNNM1,COBLL1,COL4A3BP,CTTNBP2NL,DAB2,DDAH1,DGKE,DHX35,DHX40,DIRAS2,DIS3,DLGAP2,DMBX1,DPP8,DSTYK,DYNC1I1,ELF5,EMB,ENAH,EPHB1,ERLIN2,FADS6,FAM65A,FAM98A,FGD4,FGF18,FKBP3,FOXK1,GABRB2,GALNT2,GANC,GLIS3,GLS,GNA12,GNE,GREM2,GRIK3,G…
TF	Factor: GATA-1; motif: NCWGATAACA; match class: 0	TF:M00346_0	9.16175e-07	ABI2,ABLIM1,ACTBL2,ADNP,AGPAT4,AHCYL2,AKR1E2,AKTIP,ANKRD50,ANO3,APPBP2,ARHGAP5,ARHGEF7,ARRDC2,BACH2,BHMT,BMPR1A,BNIP3L,CA12,CAMK2G,CAPZA1,CASP8AP2,CCDC6,CDCP1,CHIC1,CIAPIN1,CNNM1,COBLL1,COL4A3BP,CTTNBP2NL,DAB2,DDAH1,DGKE,DHX35,DHX40,DIRAS2,DIS3,DLGAP2,DMBX1,DPP8,DSTYK,DYNC1I1,ELF5,EMB,ENAH,EPHB1,ERLIN2,FADS6,FAM65A,FAM98A,FGD4,FGF18,FKBP3,FOXK1,GABRB2,GALNT2,GANC,GLIS3,GLS,GNA12,GNE,GREM2,GRIK3,G…
TF	Factor: GR; motif: CNNNNTGTYCTNN; match class: 0	TF:M01836_0	9.92755e-07	ABCC4,ABL2,ABLIM1,ACBD3,ACP2,ADCK1,ADNP,AGPAT4,AHCYL2,AMOT,ANGPT1,ANKFY1,ANKLE2,APPBP2,ARRDC2,ATP2B2,ATPAF1,AUTS2,BBX,BCL7A,BMPR1A,BTBD9,C2CD2L,C8ORF34,CA12,CACNA1E,CALCOCO2,CASKIN2,CASP8AP2,CBFA2T2,CCDC6,CCNJL,CD74,CDCP1,CDK14,CDK6,CEBPG,CENPA,CHCHD4,CHIC1,CHST3,CLCN5,CNKSR2,CNNM1,CRYZ,DHX35,DHX40,DIRAS2,DPAGT1,DRD1,DVL3,DYRK1A,EDEM3,EDN1,EGLN1,EHF,ENAH,ERLIN1,ERP44,ESYT2,FABP3,FAM72A,FAM89A,FAM…
TF	Factor: GR; motif: CNNNNTGTYCTNN	TF:M01836	9.92755e-07	ABCC4,ABL2,ABLIM1,ACBD3,ACP2,ADCK1,ADNP,AGPAT4,AHCYL2,AMOT,ANGPT1,ANKFY1,ANKLE2,APPBP2,ARRDC2,ATP2B2,ATPAF1,AUTS2,BBX,BCL7A,BMPR1A,BTBD9,C2CD2L,C8ORF34,CA12,CACNA1E,CALCOCO2,CASKIN2,CASP8AP2,CBFA2T2,CCDC6,CCNJL,CD74,CDCP1,CDK14,CDK6,CEBPG,CENPA,CHCHD4,CHIC1,CHST3,CLCN5,CNKSR2,CNNM1,CRYZ,DHX35,DHX40,DIRAS2,DPAGT1,DRD1,DVL3,DYRK1A,EDEM3,EDN1,EGLN1,EHF,ENAH,ERLIN1,ERP44,ESYT2,FABP3,FAM72A,FAM89A,FAM…
TF	Factor: GATA-1; motif: SNNGATNNNN; match class: 0	TF:M00075_0	9.93308e-07	ABI2,ACBD3,ACP2,ADAM10,ADAMTS1,ADNP,ADRB1,AGPAT4,AKT3,ALOX5,AMOT,ANKLE2,APPBP2,ARFIP2,ATXN1L,AXIN2,BCL7A,BHMT,BMP8A,BRWD1,CABP7,CACNA1E,CCDC6,CD164,CD74,CDC6,CDCP1,CDK14,CDK6,CENPA,CHCHD4,CHST3,CIAPIN1,CLCN4,CLCN6,CMTM6,CNNM1,CRYZ,CTTNBP2NL,DDAH1,DDX5,DIRAS2,DIS3,DLGAP2,DNA2,DNAJA3,DRP2,DSTYK,DTNA,EGLN1,EGR1,EIF4E3,EIF4H,ELK4,ELL2,EMX2,ERLIN1,ERLIN2,ERP44,EXOSC2,FADS6,FAM167A,FAM89A,FAM8A1,FGF13,…
TF	Factor: GATA-1; motif: SNNGATNNNN	TF:M00075	9.93308e-07	ABI2,ACBD3,ACP2,ADAM10,ADAMTS1,ADNP,ADRB1,AGPAT4,AKT3,ALOX5,AMOT,ANKLE2,APPBP2,ARFIP2,ATXN1L,AXIN2,BCL7A,BHMT,BMP8A,BRWD1,CABP7,CACNA1E,CCDC6,CD164,CD74,CDC6,CDCP1,CDK14,CDK6,CENPA,CHCHD4,CHST3,CIAPIN1,CLCN4,CLCN6,CMTM6,CNNM1,CRYZ,CTTNBP2NL,DDAH1,DDX5,DIRAS2,DIS3,DLGAP2,DNA2,DNAJA3,DRP2,DSTYK,DTNA,EGLN1,EGR1,EIF4E3,EIF4H,ELK4,ELL2,EMX2,ERLIN1,ERLIN2,ERP44,EXOSC2,FADS6,FAM167A,FAM89A,FAM8A1,FGF13,…
TF	Factor: TCF-7; motif: TCAAAG; match class: 1	TF:M00805_1	1.30664e-06	ABCC4,ABL2,ACBD3,ADNP,AHCYL2,AKTIP,AMOT,ANGEL1,ARHGAP5,ARHGEF7,ARPC5,ATP2B2,BATF3,BMPR1A,BOLL,C8ORF34,CA12,CADM2,CAMK2G,CASKIN2,CASR,CBFA2T2,CDCP1,CDK14,CIAPIN1,CMTM6,CNKSR2,COMMD5,CREB3L1,CUX1,DDX5,DDX6,DGKE,DMBX1,DPP8,DTNA,DYNC1I1,DYRK1A,EDEM3,EGLN1,EHF,ELL2,EMB,ENOX1,EPHB1,EPYC,ESYT2,FAM167A,FAM72A,FGD4,FGF13,FNDC3B,GABRG2,GALNT2,GANC,GDA,GLRA2,GNA12,GNE,GPIHBP1,GPR83,GULP1,H2AFJ,HAPLN1,HDAC9,…
TF	Factor: HOXD13; motif: WNNAATAAWAY; match class: 1	TF:M08817_1	1.77516e-06	ABLIM1,ACTBL2,ATP2B2,BMPR1A,C8ORF34,CLCN4,CTXN2,DAB2,DYRK1A,EMB,ENAH,EPYC,EXOSC2,FNDC3B,FUT9,GABRB2,GABRG2,GALNT2,GDA,GINS4,GSK3B,IL17A,INO80D,ITPK1,KIAA1211,KIAA1644,MACROD2,MAPK10,MCC,NFYA,OSBPL1A,PCGF3,PCNP,PEX13,PHC3,PPP6R3,PRPF4B,PTPRD,RAD51B,RASGRP3,RIMBP2,SAMD12,SATB1,SCN3A,SEMA3C,SEMA4D,SESTD1,SH3RF3,SLC14A1,SSFA2,TBC1D5,TLL2,TNFAIP8,TNRC6B,TOP2B,TSHZ2,VANGL1,WASF2,WDR37,ZC3H12B,ZC3H12C
TF	Factor: SMAD3; motif: CAGACAS; match class: 0	TF:M07429_0	2.03028e-06	ABCC4,ABL2,ABLIM1,ADCK1,ADCY1,AHCYL2,AKR1E2,AKT3,AKTIP,ANGEL1,ANKFY1,ANKRD50,APPBP2,ARHGEF7,ARL8A,ARRDC2,ATP9A,ATXN1L,BHMT,BMP6,BMPR1A,BNIP3L,BOLL,BTRC,CADPS,CALCOCO2,CASKIN2,CBFA2T2,CCNJL,CD74,CDK14,CEP57,CHIC1,CHRM1,CIAPIN1,CLCN5,CNKSR2,CNTD1,COL4A3BP,DCX,DDX5,DDX6,DGKE,DIRAS2,DIS3,DMBX1,DRD1,DRP2,DTNA,DYRK1A,EHF,EIF4H,ELF2,ELF5,ELK4,EMB,ENAH,ENTPD1,EPAS1,ERLIN1,EXOSC2,FAM167A,FAM65A,FAM72A,FAM…
TF	Factor: SMAD3; motif: CAGACAS	TF:M07429	2.03028e-06	ABCC4,ABL2,ABLIM1,ADCK1,ADCY1,AHCYL2,AKR1E2,AKT3,AKTIP,ANGEL1,ANKFY1,ANKRD50,APPBP2,ARHGEF7,ARL8A,ARRDC2,ATP9A,ATXN1L,BHMT,BMP6,BMPR1A,BNIP3L,BOLL,BTRC,CADPS,CALCOCO2,CASKIN2,CBFA2T2,CCNJL,CD74,CDK14,CEP57,CHIC1,CHRM1,CIAPIN1,CLCN5,CNKSR2,CNTD1,COL4A3BP,DCX,DDX5,DDX6,DGKE,DIRAS2,DIS3,DMBX1,DRD1,DRP2,DTNA,DYRK1A,EHF,EIF4H,ELF2,ELF5,ELK4,EMB,ENAH,ENTPD1,EPAS1,ERLIN1,EXOSC2,FAM167A,FAM65A,FAM72A,FAM…
TF	Factor: AP-1; motif: NTGASTCAG	TF:M00199	2.23486e-06	ABCC4,ABLIM1,ACTBL2,AKT3,ANO3,ARFIP2,ARHGAP5,ATP2B2,ATP9A,ATPAF1,BATF3,BBX,BMPR1A,BRWD1,BTRC,C2CD2L,CA12,CADM2,CADPS,CAMK2G,CBX7,CD164,CHST3,CLCN6,CNKSR2,CNNM1,CNTD1,COL4A3BP,CTTNBP2NL,DAB2,DDAH1,DHX35,DHX40,DNAJB2,DRP2,DYNC1I1,EDN1,EGLN1,EIF3J,ELL2,ENTPD1,EPAS1,FAM89A,FGD4,FLT1,FOSL2,FOXN2,FUT8,FUT9,GALNT2,GDA,GNA12,GPATCH8,HBP1,HPSE2,HTR7,IL17A,IYD,KCNE4,KIAA1456,KIAA1644,KLC1,KLF15,KRAS,LEPROT…
TF	Factor: AP-1; motif: NTGASTCAG; match class: 0	TF:M00199_0	2.23486e-06	ABCC4,ABLIM1,ACTBL2,AKT3,ANO3,ARFIP2,ARHGAP5,ATP2B2,ATP9A,ATPAF1,BATF3,BBX,BMPR1A,BRWD1,BTRC,C2CD2L,CA12,CADM2,CADPS,CAMK2G,CBX7,CD164,CHST3,CLCN6,CNKSR2,CNNM1,CNTD1,COL4A3BP,CTTNBP2NL,DAB2,DDAH1,DHX35,DHX40,DNAJB2,DRP2,DYNC1I1,EDN1,EGLN1,EIF3J,ELL2,ENTPD1,EPAS1,FAM89A,FGD4,FLT1,FOSL2,FOXN2,FUT8,FUT9,GALNT2,GDA,GNA12,GPATCH8,HBP1,HPSE2,HTR7,IL17A,IYD,KCNE4,KIAA1456,KIAA1644,KLC1,KLF15,KRAS,LEPROT…
TF	Factor: MYB; motif: NAACNGNCN	TF:M00913	2.62118e-06	ABCC4,ACBD3,ACP2,AGTR2,AKTIP,ANO3,APPBP2,ARHGAP5,ARHGEF7,ARPC5,ARRDC2,ATP2B2,ATXN1L,BBX,BCL7A,BHMT,BNIP3L,BRWD1,BTBD9,C8ORF34,CACNA1E,CALCOCO2,CAPZA1,CASKIN2,CASP8AP2,CDCA7,CDK14,CHCHD4,CIAPIN1,CLCN4,CLCN5,COBLL1,COMMD5,COX7C,CTXN2,DAB2,DGKE,DIRAS2,DPAGT1,DRD1,DYNC1I1,DYRK1A,EHF,EIF4E3,ELL2,FABP3,FADS2,FAM72A,FAM89A,FAM98A,FGD4,FGF13,FGF18,FLOT2,FOSL2,FOXN2,FPGS,FUT9,GALNT2,GANC,GDA,GLIS3,GLS,GRE…
TF	Factor: MYB; motif: NAACNGNCN; match class: 0	TF:M00913_0	2.62118e-06	ABCC4,ACBD3,ACP2,AGTR2,AKTIP,ANO3,APPBP2,ARHGAP5,ARHGEF7,ARPC5,ARRDC2,ATP2B2,ATXN1L,BBX,BCL7A,BHMT,BNIP3L,BRWD1,BTBD9,C8ORF34,CACNA1E,CALCOCO2,CAPZA1,CASKIN2,CASP8AP2,CDCA7,CDK14,CHCHD4,CIAPIN1,CLCN4,CLCN5,COBLL1,COMMD5,COX7C,CTXN2,DAB2,DGKE,DIRAS2,DPAGT1,DRD1,DYNC1I1,DYRK1A,EHF,EIF4E3,ELL2,FABP3,FADS2,FAM72A,FAM89A,FAM98A,FGD4,FGF13,FGF18,FLOT2,FOSL2,FOXN2,FPGS,FUT9,GALNT2,GANC,GDA,GLIS3,GLS,GRE…
TF	Factor: YB-1; motif: NNNNCCAATNN	TF:M03862	2.69548e-06	ABCC4,ABLIM1,ADRB1,AGPAT4,AHCYL2,AKTIP,ANO3,APPBP2,ARCN1,ARHGAP5,ARHGEF7,ARPC5,ARRDC2,ASH1L,ATP9A,ATXN1L,AXIN2,BBX,BMP8A,BMPR1A,BNIP3L,BRWD1,BTBD9,C2CD2L,CA12,CADM2,CALCOCO2,CASKIN2,CASP8AP2,CASR,CBFA2T2,CD164,CD74,CDC6,CDK14,CEBPG,CEP57,CFTR,CHCHD4,CHRM1,CIAPIN1,CLCN4,CNNM1,CNTD1,COX7C,CREB3L1,CTTNBP2NL,CTXN2,CUX1,DDAH1,DHX35,DHX40,DIS3,DNA2,DNAJB2,DPAGT1,DSTYK,DVL3,EDEM3,EGR1,ELF2,ELF5,ELL2,EMX…
TF	Factor: YB-1; motif: NNNNCCAATNN; match class: 0	TF:M03862_0	2.69548e-06	ABCC4,ABLIM1,ADRB1,AGPAT4,AHCYL2,AKTIP,ANO3,APPBP2,ARCN1,ARHGAP5,ARHGEF7,ARPC5,ARRDC2,ASH1L,ATP9A,ATXN1L,AXIN2,BBX,BMP8A,BMPR1A,BNIP3L,BRWD1,BTBD9,C2CD2L,CA12,CADM2,CALCOCO2,CASKIN2,CASP8AP2,CASR,CBFA2T2,CD164,CD74,CDC6,CDK14,CEBPG,CEP57,CFTR,CHCHD4,CHRM1,CIAPIN1,CLCN4,CNNM1,CNTD1,COX7C,CREB3L1,CTTNBP2NL,CTXN2,CUX1,DDAH1,DHX35,DHX40,DIS3,DNA2,DNAJB2,DPAGT1,DSTYK,DVL3,EDEM3,EGR1,ELF2,ELF5,ELL2,EMX…
TF	Factor: Msx-2; motif: TAATTAN; match class: 0	TF:M07425_0	2.88518e-06	ABI2,ABL2,ADAMTS1,ADCY1,AGTR2,AHCYL2,AKTIP,ALOX5,ANKLE2,ANKRD50,ASH1L,ATPAF1,BACH2,BBX,BMPR1A,BNIP3L,BOLL,BTBD9,C8ORF34,CA12,CACNA1E,CADPS,CAMK2G,CCNJL,CEBPG,CHIC1,CLCN4,CNKSR2,COMMD5,COPB2,COX7C,DAB2,DDHD2,DHX35,DHX40,DNA2,DNAJC6,DTNA,EGR1,EIF4E3,EMB,ENOX1,FABP3,FADS6,FGD4,FGF18,FGF2,FNDC3B,FUT8,FUT9,GABRB2,GDA,GPATCH8,GPR83,GREM2,GRIK3,GULP1,HDAC9,ITCH,KCNE4,KCNQ3,KCNQ4,KDM5B,KIAA0430,KIAA1211,…
TF	Factor: Msx-2; motif: TAATTAN	TF:M07425	2.88518e-06	ABI2,ABL2,ADAMTS1,ADCY1,AGTR2,AHCYL2,AKTIP,ALOX5,ANKLE2,ANKRD50,ASH1L,ATPAF1,BACH2,BBX,BMPR1A,BNIP3L,BOLL,BTBD9,C8ORF34,CA12,CACNA1E,CADPS,CAMK2G,CCNJL,CEBPG,CHIC1,CLCN4,CNKSR2,COMMD5,COPB2,COX7C,DAB2,DDHD2,DHX35,DHX40,DNA2,DNAJC6,DTNA,EGR1,EIF4E3,EMB,ENOX1,FABP3,FADS6,FGD4,FGF18,FGF2,FNDC3B,FUT8,FUT9,GABRB2,GDA,GPATCH8,GPR83,GREM2,GRIK3,GULP1,HDAC9,ITCH,KCNE4,KCNQ3,KCNQ4,KDM5B,KIAA0430,KIAA1211,…
TF	Factor: MAF; motif: NGCTGAGTCAN	TF:M00983	3.20752e-06	ABCC4,ABL2,ABLIM1,ACTBL2,AKR1E2,AKT3,ANO3,ARFIP2,ARHGAP5,ARHGEF7,ATP2B2,ATPAF1,BATF3,BBX,BMPR1A,BNIP3L,BRWD1,BTRC,C2CD2L,CA12,CACNA1E,CAMK2G,CASKIN2,CBX7,CD164,CDK14,CHST3,CIAPIN1,CLCN6,CNKSR2,CNNM1,COL4A3BP,COX7C,CTTNBP2NL,CUX1,DAB2,DDAH1,DHX35,DHX40,DNAJB2,DNAJC6,DRP2,DTNA,DYNC1I1,EDN1,EIF3J,ENTPD1,EPAS1,FAM167A,FAM65A,FGD4,FLOT2,FLT1,FOSL2,FOXN2,FUT8,FUT9,FZD4,GABRG2,GALNT2,GDA,GNA12,GPATCH8,G…
TF	Factor: MAF; motif: NGCTGAGTCAN; match class: 0	TF:M00983_0	3.20752e-06	ABCC4,ABL2,ABLIM1,ACTBL2,AKR1E2,AKT3,ANO3,ARFIP2,ARHGAP5,ARHGEF7,ATP2B2,ATPAF1,BATF3,BBX,BMPR1A,BNIP3L,BRWD1,BTRC,C2CD2L,CA12,CACNA1E,CAMK2G,CASKIN2,CBX7,CD164,CDK14,CHST3,CIAPIN1,CLCN6,CNKSR2,CNNM1,COL4A3BP,COX7C,CTTNBP2NL,CUX1,DAB2,DDAH1,DHX35,DHX40,DNAJB2,DNAJC6,DRP2,DTNA,DYNC1I1,EDN1,EIF3J,ENTPD1,EPAS1,FAM167A,FAM65A,FGD4,FLOT2,FLT1,FOSL2,FOXN2,FUT8,FUT9,FZD4,GABRG2,GALNT2,GDA,GNA12,GPATCH8,G…
TF	Factor: c-Myc; motif: RACCACGTGCTC; match class: 0	TF:M01145_0	3.22135e-06	ABCC4,ABL2,ADAMTS1,ADCK1,AGPAT4,AKR1E2,APPBP2,ARCN1,ARFIP2,ARRDC2,ATP9A,ATPAF1,BACH2,BATF3,BHMT,BMP6,BMP8A,BTBD9,C2CD2L,CA12,CABP7,CACNA1E,CCNJL,CD164,CD74,CDC6,CDK14,CEBPG,CFTR,CHCHD4,CHIC1,CHST3,CIAPIN1,CLCN6,CNKSR2,CNNM1,CNTD1,COL4A3BP,COX7C,CTXN2,DDAH1,DDHD2,DDX5,DDX6,DGKE,DHX35,DIS3,DMBX1,DNAJA3,DPP8,DRP2,DSTYK,DYNC1I1,EDEM3,EDN1,EIF3J,EIF4H,ELF2,ELK4,ELL2,EMB,EPAS1,EPYC,ERLIN1,ERLIN2,EXOSC2…
TF	Factor: c-Myc; motif: RACCACGTGCTC	TF:M01145	3.22135e-06	ABCC4,ABL2,ADAMTS1,ADCK1,AGPAT4,AKR1E2,APPBP2,ARCN1,ARFIP2,ARRDC2,ATP9A,ATPAF1,BACH2,BATF3,BHMT,BMP6,BMP8A,BTBD9,C2CD2L,CA12,CABP7,CACNA1E,CCNJL,CD164,CD74,CDC6,CDK14,CEBPG,CFTR,CHCHD4,CHIC1,CHST3,CIAPIN1,CLCN6,CNKSR2,CNNM1,CNTD1,COL4A3BP,COX7C,CTXN2,DDAH1,DDHD2,DDX5,DDX6,DGKE,DHX35,DIS3,DMBX1,DNAJA3,DPP8,DRP2,DSTYK,DYNC1I1,EDEM3,EDN1,EIF3J,EIF4H,ELF2,ELK4,ELL2,EMB,EPAS1,EPYC,ERLIN1,ERLIN2,EXOSC2…
TF	Factor: Foxc1; motif: TTVYTTTNW; match class: 1	TF:M07254_1	3.3322e-06	ADNP,AGTR2,AMOT,ANO3,APPBP2,ARHGAP5,ASH1L,ATP2B2,AUTS2,BBX,BMP8A,BMPR1A,BOLL,CHCHD4,CLCN4,COX7C,CTXN2,DHX40,DIRAS2,DPP8,DTNA,EMB,ENOX1,EPHB1,FAM72A,FAM8A1,FGD4,FGF18,FGF2,FNDC3B,FOSL2,FUT8,FUT9,FZD4,GABRG2,GDA,GLIS3,GNA12,GPIHBP1,GRIA4,GRIN2B,GSK3B,H2AFJ,HBP1,HOXC5,HTR7,IYD,JOSD1,KAT6A,KIAA1211,KIAA1456,KLC1,KLF12,LGALS8,LMX1A,LPCAT1,LPIN2,LRRC8C,MACROD2,MAP2K4,MAP3K4,MBNL2,MCC,MIPOL1,NEO1,NKAIN2…
TF	Factor: YY1; motif: NNNNAARATGGNNNN; match class: 0	TF:M07370_0	3.62073e-06	ABI2,ACTBL2,ADAM10,ADCK1,AGTR2,ALDH5A1,ANO3,APPBP2,ARCN1,ARHGAP5,ATP2B2,BACH2,BHMT,BMP6,BMPR1A,BOLL,BRWD1,C2CD2L,CA12,CALCOCO2,CAPZA1,CASR,CDK14,CDYL2,CEBPG,CENPA,CHIC1,CHST3,CIAPIN1,CISD2,CLCN5,CLCN6,CNTD1,COL4A3BP,COPB2,COX7C,CTXN2,CUX1,DDX5,DDX6,DLGAP2,DNA2,DNAJA3,DNAJC6,DPAGT1,DYRK1A,EGLN1,EIF3J,ELL2,ENTPD1,ERP44,EXOSC2,FADS2,FAM98A,FLOT2,FPGS,GABRG2,GINS4,GLS,GNG12,GOLGA7,GPATCH8,H2AFJ,HAPLN…
TF	Factor: YY1; motif: NNNNAARATGGNNNN	TF:M07370	3.62073e-06	ABI2,ACTBL2,ADAM10,ADCK1,AGTR2,ALDH5A1,ANO3,APPBP2,ARCN1,ARHGAP5,ATP2B2,BACH2,BHMT,BMP6,BMPR1A,BOLL,BRWD1,C2CD2L,CA12,CALCOCO2,CAPZA1,CASR,CDK14,CDYL2,CEBPG,CENPA,CHIC1,CHST3,CIAPIN1,CISD2,CLCN5,CLCN6,CNTD1,COL4A3BP,COPB2,COX7C,CTXN2,CUX1,DDX5,DDX6,DLGAP2,DNA2,DNAJA3,DNAJC6,DPAGT1,DYRK1A,EGLN1,EIF3J,ELL2,ENTPD1,ERP44,EXOSC2,FADS2,FAM98A,FLOT2,FPGS,GABRG2,GINS4,GLS,GNG12,GOLGA7,GPATCH8,H2AFJ,HAPLN…
TF	Factor: MafB; motif: GNTGAC; match class: 1	TF:M01227_1	3.78935e-06	ABLIM1,ACP2,ALOX5,ANGEL1,ANKFY1,ANO3,ARHGEF7,ARID5B,ARPC5,ATP9A,ATXN1L,BACH2,BMP8A,BNIP3L,BRWD1,CA12,CACNA1E,CADPS,CALCOCO2,CAMK2G,CASKIN2,CBFA2T2,CCDC6,CCNJL,CD164,CDCA7,CDK14,CENPA,CEP57,CHRM1,CLCN5,CNNM1,COMMD5,CRYZ,DDAH1,DDX5,DNA2,DNAJB2,DNAJC6,DPAGT1,DRP2,EGLN1,EGR1,ELK4,ENTPD1,EPHB1,FABP3,FAM167A,FAM72A,FASTKD2,FGF18,FGF2,FLOT2,FNDC5,FOXK1,FPGS,GABRG2,GLTP,GOT2,GPATCH8,GPR85,GPRIN1,GREM2,GU…
TF	Factor: C/EBPalpha; motif: NNNNNTTKCNNAAN; match class: 0	TF:M07037_0	4.16764e-06	ABCC4,ADAMTS18,ADCY1,AGTR2,AHCYL2,AKR1E2,ANKFY1,ARL8A,ASH1L,AUTS2,BACH2,BCL7A,BTRC,C2CD2L,C8ORF34,CA12,CADM2,CADPS,CAPZA1,CASP8AP2,CASR,CCNJL,CD164,CHIC1,CLCN4,CNKSR2,CTXN2,DAB2,DDX5,DIS3,DMBX1,DRP2,EGLN1,ELF5,EMX2,ENOX1,ERP44,FADS6,FAM72A,FAM83A,FAM89A,FAM8A1,FGF14,FLOT2,FOXN2,FUT8,GLIS3,GLRA2,GLS,GPATCH8,HAPLN1,HBP1,ITPK1,KAT6A,KIAA1211,KLC1,KLF12,KLHL9,LEPROT,LGALS8,LIN7C,LYRM1,MAP2K4,MAP3K4,M…
TF	Factor: C/EBPalpha; motif: NNNNNTTKCNNAAN	TF:M07037	4.16764e-06	ABCC4,ADAMTS18,ADCY1,AGTR2,AHCYL2,AKR1E2,ANKFY1,ARL8A,ASH1L,AUTS2,BACH2,BCL7A,BTRC,C2CD2L,C8ORF34,CA12,CADM2,CADPS,CAPZA1,CASP8AP2,CASR,CCNJL,CD164,CHIC1,CLCN4,CNKSR2,CTXN2,DAB2,DDX5,DIS3,DMBX1,DRP2,EGLN1,ELF5,EMX2,ENOX1,ERP44,FADS6,FAM72A,FAM83A,FAM89A,FAM8A1,FGF14,FLOT2,FOXN2,FUT8,GLIS3,GLRA2,GLS,GPATCH8,HAPLN1,HBP1,ITPK1,KAT6A,KIAA1211,KLC1,KLF12,KLHL9,LEPROT,LGALS8,LIN7C,LYRM1,MAP2K4,MAP3K4,M…
TF	Factor: c-Myc:Max; motif: GCCAYGYGSN; match class: 1	TF:M00322_1	4.31065e-06	ABCC4,ACP2,AKT3,APPBP2,ARFIP2,ARID5B,ARL8A,ATPAF1,ATXN1L,BMP6,BMP8A,BTRC,CABP7,CD74,CDK6,CDYL2,CIAPIN1,CNTD1,COL4A3BP,COMMD5,CRYZ,DDAH1,DDX5,DDX6,DNA2,DNAJA3,DNAJC6,EDEM3,EIF3J,ELF2,ELL2,ENTPD7,FABP3,FAM72A,FAM98A,FNDC5,FPGS,FRMD5,FZD4,GABRB2,GLRA2,GLS,GPR83,GPRIN1,HCFC2,HMG20A,HSPH1,INO80D,INSIG1,IPO4,KIAA1644,KIAA2022,KLHL9,KRAS,LCORL,MEX3A,MID1IP1,MMGT1,MPRIP,NAIF1,NANOS1,NFATC3,NKX2-2,NOLC1,N…
TF	Factor: YY1; motif: GCCGCCATTTTG	TF:M02044	4.37207e-06	ABI2,ACBD3,ACTBL2,ADCK1,AKR1E2,AKT3,ALDH5A1,ANO3,APPBP2,ARCN1,ARHGAP5,ARPC5,ATPAF1,AXIN2,BCL7A,BMPR1A,BNIP3L,BOLL,BRWD1,CALCOCO2,CAPZA1,CCDC6,CDK14,CDK6,CDYL2,CEBPG,CHIC1,CIAPIN1,CISD2,CLCN5,CLCN6,CMTM6,CNTD1,COL4A3BP,COPB2,COX7C,CRYZ,CTTNBP2NL,CTXN2,CUX1,DDX5,DDX6,DHX35,DLGAP2,DNAJA3,DPAGT1,DPP8,DYRK1A,EDEM3,EGR1,EHF,EIF3J,ELF2,ELL2,ENTPD7,ERP44,EXOSC2,FABP3,FAM83A,FAM89A,FAM98A,FLOT2,FOXN2,FPGS…
TF	Factor: YY1; motif: GCCGCCATTTTG; match class: 0	TF:M02044_0	4.37207e-06	ABI2,ACBD3,ACTBL2,ADCK1,AKR1E2,AKT3,ALDH5A1,ANO3,APPBP2,ARCN1,ARHGAP5,ARPC5,ATPAF1,AXIN2,BCL7A,BMPR1A,BNIP3L,BOLL,BRWD1,CALCOCO2,CAPZA1,CCDC6,CDK14,CDK6,CDYL2,CEBPG,CHIC1,CIAPIN1,CISD2,CLCN5,CLCN6,CMTM6,CNTD1,COL4A3BP,COPB2,COX7C,CRYZ,CTTNBP2NL,CTXN2,CUX1,DDX5,DDX6,DHX35,DLGAP2,DNAJA3,DPAGT1,DPP8,DYRK1A,EDEM3,EGR1,EHF,EIF3J,ELF2,ELL2,ENTPD7,ERP44,EXOSC2,FABP3,FAM83A,FAM89A,FAM98A,FLOT2,FOXN2,FPGS…
TF	Factor: Myc; motif: CACGTGS	TF:M00799	4.6685e-06	ABCC4,ADAMTS1,ADCK1,AGPAT4,AKR1E2,ANGPT1,ANKLE2,APPBP2,ARFIP2,ARL8A,ARRDC2,ATP9A,BATF3,BHMT,BMP6,BMP8A,BTBD9,CABP7,CACNA1E,CCNJL,CD164,CD74,CDC6,CDK14,CDK6,CEBPG,CFTR,CHCHD4,CHST3,CIAPIN1,CLCN6,CNKSR2,CNTD1,COX7C,DDAH1,DDHD2,DDX6,DGKE,DHX35,DIS3,DNAJA3,DNAJC6,DPAGT1,DRP2,DSTYK,DYNC1I1,EDEM3,EDN1,EIF3J,EIF4H,ELF2,ELL2,EMB,ENTPD7,ERLIN1,ERLIN2,EXOSC2,FABP3,FADS2,FADS6,FAM65A,FAM72A,FAM83A,FAM89A,FA…
TF	Factor: Myc; motif: CACGTGS; match class: 0	TF:M00799_0	4.6685e-06	ABCC4,ADAMTS1,ADCK1,AGPAT4,AKR1E2,ANGPT1,ANKLE2,APPBP2,ARFIP2,ARL8A,ARRDC2,ATP9A,BATF3,BHMT,BMP6,BMP8A,BTBD9,CABP7,CACNA1E,CCNJL,CD164,CD74,CDC6,CDK14,CDK6,CEBPG,CFTR,CHCHD4,CHST3,CIAPIN1,CLCN6,CNKSR2,CNTD1,COX7C,DDAH1,DDHD2,DDX6,DGKE,DHX35,DIS3,DNAJA3,DNAJC6,DPAGT1,DRP2,DSTYK,DYNC1I1,EDEM3,EDN1,EIF3J,EIF4H,ELF2,ELL2,EMB,ENTPD7,ERLIN1,ERLIN2,EXOSC2,FABP3,FADS2,FADS6,FAM65A,FAM72A,FAM83A,FAM89A,FA…
TF	Factor: YY1; motif: GCCATNTTN	TF:M00793	4.75888e-06	ABI2,ACTBL2,ADAM10,ADCK1,ALDH5A1,ANO3,APPBP2,ARCN1,ARHGAP5,BMPR1A,BOLL,BRWD1,C2CD2L,CA12,CAPZA1,CDK14,CDYL2,CEBPG,CHIC1,CIAPIN1,CLCN5,CLCN6,CNTD1,COL4A3BP,COPB2,COX7C,CTTNBP2NL,CUX1,DDX5,DDX6,DLGAP2,DNA2,DNAJA3,DPAGT1,DPP8,DYRK1A,EGLN1,EHF,EIF3J,ELL2,ENTPD1,ERP44,EXOSC2,FAM89A,FAM98A,FLOT2,FOXK1,FOXN2,FPGS,GANC,GINS4,GNA12,GNG12,GPATCH8,H2AFJ,HAPLN1,HCFC2,IPO4,KAT6A,KIAA1456,KIAA1644,KLHL15,KLHL9…
TF	Factor: YY1; motif: GCCATNTTN; match class: 0	TF:M00793_0	4.75888e-06	ABI2,ACTBL2,ADAM10,ADCK1,ALDH5A1,ANO3,APPBP2,ARCN1,ARHGAP5,BMPR1A,BOLL,BRWD1,C2CD2L,CA12,CAPZA1,CDK14,CDYL2,CEBPG,CHIC1,CIAPIN1,CLCN5,CLCN6,CNTD1,COL4A3BP,COPB2,COX7C,CTTNBP2NL,CUX1,DDX5,DDX6,DLGAP2,DNA2,DNAJA3,DPAGT1,DPP8,DYRK1A,EGLN1,EHF,EIF3J,ELL2,ENTPD1,ERP44,EXOSC2,FAM89A,FAM98A,FLOT2,FOXK1,FOXN2,FPGS,GANC,GINS4,GNA12,GNG12,GPATCH8,H2AFJ,HAPLN1,HCFC2,IPO4,KAT6A,KIAA1456,KIAA1644,KLHL15,KLHL9…
TF	Factor: Nrf2; motif: NNTGACTCAGCAN	TF:M07265	4.88923e-06	ABCC4,ABI2,ABLIM1,ACTBL2,ADAMTS1,ADAMTS18,ADNP,AKR1E2,ANO3,ARCN1,ARFIP2,ARHGAP5,ARPC5,ARRDC2,ATP2B2,BMP8A,BNIP3L,BTRC,C2CD2L,CA12,CACNA1E,CADM2,CALCOCO2,CAMK2G,CASKIN2,CD164,CEP57,CIAPIN1,CLCN6,CNTD1,COX7C,CREB3L1,CUX1,DHX35,DIRAS2,DLGAP2,DMBX1,DNAJB2,DNAJC6,DTNA,DYNC1I1,EDN1,EIF3J,ELL2,ENAH,ENTPD1,ERP44,FADS2,FAM167A,FAM65A,FAM98A,FASTKD2,FGF13,FGF2,FKBP3,FLOT2,FLT1,FNDC3B,FOSL2,FOXN2,GABRB2,GLT…
TF	Factor: Nrf2; motif: NNTGACTCAGCAN; match class: 0	TF:M07265_0	4.88923e-06	ABCC4,ABI2,ABLIM1,ACTBL2,ADAMTS1,ADAMTS18,ADNP,AKR1E2,ANO3,ARCN1,ARFIP2,ARHGAP5,ARPC5,ARRDC2,ATP2B2,BMP8A,BNIP3L,BTRC,C2CD2L,CA12,CACNA1E,CADM2,CALCOCO2,CAMK2G,CASKIN2,CD164,CEP57,CIAPIN1,CLCN6,CNTD1,COX7C,CREB3L1,CUX1,DHX35,DIRAS2,DLGAP2,DMBX1,DNAJB2,DNAJC6,DTNA,DYNC1I1,EDN1,EIF3J,ELL2,ENAH,ENTPD1,ERP44,FADS2,FAM167A,FAM65A,FAM98A,FASTKD2,FGF13,FGF2,FKBP3,FLOT2,FLT1,FNDC3B,FOSL2,FOXN2,GABRB2,GLT…
TF	Factor: HSF2; motif: NGAANNWTCK; match class: 1	TF:M00147_1	6.3866e-06	ABI2,ABL2,ABLIM1,ADCY1,AGPAT4,AGTR2,AHCYL2,ANGPT1,ANKLE2,ANKRD50,ARHGEF7,ARRDC2,ASH1L,BBX,BMP6,BMPR1A,C8ORF34,CA12,CADM2,CASP8AP2,CCDC6,CD164,CDC6,CDYL2,CHCHD4,CHIC1,COBLL1,COPB2,DAB2,DGKE,DNAJB2,DSTYK,EIF4E3,EMB,EMX2,EPAS1,EPYC,ESYT2,FADS6,FAM72A,FAM83A,FAM89A,FAM98A,FASTKD2,FNDC3B,FUT9,GANC,GNA12,GRM8,IL17A,IPP,ITGB3,KIAA1456,KLF15,LHFPL2,LMX1A,LRRK2,LRRTM2,LSM12,MACROD2,MAP3K4,MAPT,MBNL2,MCC,M…
TF	Factor: Lhx2; motif: WATTAN	TF:M07047	7.15377e-06	ABI2,ABL2,ACTBL2,ADNP,AGPAT4,AGTR2,AKTIP,AMOT,ANGPT1,ANKFY1,ANKRD50,APPBP2,ARHGAP5,ARHGEF7,ARL8A,ATPAF1,BACH2,BCL7A,BMPR1A,BNIP3L,BTBD9,BTRC,C8ORF34,CA12,CACNA1E,CADM2,CADPS,CALCOCO2,CAMK2G,CASP8AP2,CASR,CBX7,CCNJL,CDYL2,CFTR,CHIC1,CLCN4,CMTM6,CNKSR2,COBLL1,COMMD5,COPB2,COX7C,CTXN2,DAB2,DDHD2,DGKE,DHX35,DHX40,DIS3,DMBX1,DPP8,DTNA,EGLN1,EHF,ELF5,ELK4,EMB,EMX2,ENAH,ENOX1,ENTPD1,FAM167A,FAM65A,FGD4,…
TF	Factor: Lhx2; motif: WATTAN; match class: 0	TF:M07047_0	7.15377e-06	ABI2,ABL2,ACTBL2,ADNP,AGPAT4,AGTR2,AKTIP,AMOT,ANGPT1,ANKFY1,ANKRD50,APPBP2,ARHGAP5,ARHGEF7,ARL8A,ATPAF1,BACH2,BCL7A,BMPR1A,BNIP3L,BTBD9,BTRC,C8ORF34,CA12,CACNA1E,CADM2,CADPS,CALCOCO2,CAMK2G,CASP8AP2,CASR,CBX7,CCNJL,CDYL2,CFTR,CHIC1,CLCN4,CMTM6,CNKSR2,COBLL1,COMMD5,COPB2,COX7C,CTXN2,DAB2,DDHD2,DGKE,DHX35,DHX40,DIS3,DMBX1,DPP8,DTNA,EGLN1,EHF,ELF5,ELK4,EMB,EMX2,ENAH,ENOX1,ENTPD1,FAM167A,FAM65A,FGD4,…
TF	Factor: FOXD3; motif: NAWTGTTTRTTT	TF:M00130	7.73836e-06	ABLIM1,ACTBL2,ADNP,AHCYL2,AMOT,ANKFY1,ANO3,ARID5B,ASH1L,BMP8A,BMPR1A,BNIP3L,BRWD1,C2CD2L,CADPS,CCNJL,CDK14,CLCN4,CNTD1,COL4A3BP,COMMD5,COPB2,COX7C,CTXN2,DIRAS2,DPAGT1,DSTYK,EIF4E3,ELF5,EMB,EPHB1,FGD4,FGF13,FGF18,FOSL2,FOXN2,FPGS,FUT8,FUT9,FZD4,GABRB2,GABRG2,GALNT2,GDA,GINS4,GLIS3,GLS,GNA12,GPR85,GSK3B,H2AFJ,HBP1,HDAC9,HTR7,ITPK1,JOSD1,KCNK10,KIAA1211,KLC1,KLHL15,KRAS,LGALS8,LHFPL2,LMBRD2,LPCAT1,L…
TF	Factor: FOXD3; motif: NAWTGTTTRTTT; match class: 0	TF:M00130_0	7.73836e-06	ABLIM1,ACTBL2,ADNP,AHCYL2,AMOT,ANKFY1,ANO3,ARID5B,ASH1L,BMP8A,BMPR1A,BNIP3L,BRWD1,C2CD2L,CADPS,CCNJL,CDK14,CLCN4,CNTD1,COL4A3BP,COMMD5,COPB2,COX7C,CTXN2,DIRAS2,DPAGT1,DSTYK,EIF4E3,ELF5,EMB,EPHB1,FGD4,FGF13,FGF18,FOSL2,FOXN2,FPGS,FUT8,FUT9,FZD4,GABRB2,GABRG2,GALNT2,GDA,GINS4,GLIS3,GLS,GNA12,GPR85,GSK3B,H2AFJ,HBP1,HDAC9,HTR7,ITPK1,JOSD1,KCNK10,KIAA1211,KLC1,KLHL15,KRAS,LGALS8,LHFPL2,LMBRD2,LPCAT1,L…
TF	Factor: YY1; motif: NYNKCCATNTT; match class: 0	TF:M01035_0	8.33518e-06	ABI2,ACTBL2,ADAM10,ADCK1,AGTR2,ALDH5A1,ANO3,APPBP2,ARCN1,ARHGAP5,BHMT,BMPR1A,BOLL,BRWD1,C2CD2L,CA12,CALCOCO2,CAPZA1,CDK14,CDYL2,CEBPG,CENPA,CHIC1,CIAPIN1,CLCN5,CLCN6,CNTD1,COL4A3BP,COPB2,COX7C,CTTNBP2NL,CUX1,DDX5,DDX6,DLGAP2,DNAJA3,DNAJC6,DPAGT1,DPP8,DYRK1A,EGLN1,EGR1,EHF,EIF3J,ELL2,ENTPD1,ERP44,EXOSC2,FAM167A,FAM89A,FAM98A,FLOT2,FOXK1,FOXN2,FPGS,GABRG2,GANC,GINS4,GLS,GNA12,GOLGA7,H2AFJ,HAPLN1,HC…
TF	Factor: YY1; motif: NYNKCCATNTT	TF:M01035	8.33518e-06	ABI2,ACTBL2,ADAM10,ADCK1,AGTR2,ALDH5A1,ANO3,APPBP2,ARCN1,ARHGAP5,BHMT,BMPR1A,BOLL,BRWD1,C2CD2L,CA12,CALCOCO2,CAPZA1,CDK14,CDYL2,CEBPG,CENPA,CHIC1,CIAPIN1,CLCN5,CLCN6,CNTD1,COL4A3BP,COPB2,COX7C,CTTNBP2NL,CUX1,DDX5,DDX6,DLGAP2,DNAJA3,DNAJC6,DPAGT1,DPP8,DYRK1A,EGLN1,EGR1,EHF,EIF3J,ELL2,ENTPD1,ERP44,EXOSC2,FAM167A,FAM89A,FAM98A,FLOT2,FOXK1,FOXN2,FPGS,GABRG2,GANC,GINS4,GLS,GNA12,GOLGA7,H2AFJ,HAPLN1,HC…
TF	Factor: Freac-3; motif: NNNNNGTAAATAAACA	TF:M00291	9.05796e-06	ABL2,ACP2,ADAMTS18,ADCY1,ADRB1,AKT3,AKTIP,ALOX5,ANGPT1,ANKFY1,ANO3,ARHGAP5,ARID5B,ATPAF1,AUTS2,BACH2,BATF3,BHMT,BMPR1A,BTRC,C8ORF34,CADM2,CAMK2G,CASR,CDC6,CDCP1,CEP57,CHCHD4,CIAPIN1,COPB2,COX7C,CTXN2,DAB2,DDX6,DGKE,DHX40,DIS3,DLGAP2,DNA2,DTNA,DYNC1I1,DYRK1A,EHF,ELF5,ELK4,ENAH,EPAS1,EPYC,EXOSC2,FAM98A,FGD4,FGF2,FNDC3B,FUT8,FUT9,GABRB2,GALNT2,GDA,GLRA2,GOLGA7,GPATCH8,GPIHBP1,GPR85,GRIN2B,GRM8,GSK3B…
TF	Factor: Freac-3; motif: NNNNNGTAAATAAACA; match class: 0	TF:M00291_0	9.05796e-06	ABL2,ACP2,ADAMTS18,ADCY1,ADRB1,AKT3,AKTIP,ALOX5,ANGPT1,ANKFY1,ANO3,ARHGAP5,ARID5B,ATPAF1,AUTS2,BACH2,BATF3,BHMT,BMPR1A,BTRC,C8ORF34,CADM2,CAMK2G,CASR,CDC6,CDCP1,CEP57,CHCHD4,CIAPIN1,COPB2,COX7C,CTXN2,DAB2,DDX6,DGKE,DHX40,DIS3,DLGAP2,DNA2,DTNA,DYNC1I1,DYRK1A,EHF,ELF5,ELK4,ENAH,EPAS1,EPYC,EXOSC2,FAM98A,FGD4,FGF2,FNDC3B,FUT8,FUT9,GABRB2,GALNT2,GDA,GLRA2,GOLGA7,GPATCH8,GPIHBP1,GPR85,GRIN2B,GRM8,GSK3B…
TF	Factor: c-Ets-1; motif: NNNRCCGGAWRYNNNN	TF:M01078	1.37149e-05	ABI2,ABL2,ACBD3,ACP2,ADAM10,AGPAT4,AKTIP,ANGPT1,ANKLE2,APPBP2,ARCN1,ARFIP2,ARPC5,ATP9A,ATPAF1,ATXN1L,BACH2,CA12,CALCOCO2,CAPZA1,CASR,CCNJL,CDCA7,CDCP1,CENPA,CHCHD4,CLCN5,CNTD1,COPB2,COX7C,CRYZ,CTTNBP2NL,DAB2,DDHD2,DDX5,DDX6,DHX35,DHX40,DNAJA3,DNAJB2,EDEM3,EGLN1,EGR1,EHF,ENTPD1,ENTPD7,EPHB1,ERP44,ESYT2,EXOSC2,FABP3,FADS6,FAM98A,FGF18,FNDC5,FPGS,GABRB2,GINS4,GLTP,GNE,GPATCH8,GRIK3,HDAC9,HSPH1,IPO4,…
TF	Factor: c-Ets-1; motif: NNNRCCGGAWRYNNNN; match class: 0	TF:M01078_0	1.37149e-05	ABI2,ABL2,ACBD3,ACP2,ADAM10,AGPAT4,AKTIP,ANGPT1,ANKLE2,APPBP2,ARCN1,ARFIP2,ARPC5,ATP9A,ATPAF1,ATXN1L,BACH2,CA12,CALCOCO2,CAPZA1,CASR,CCNJL,CDCA7,CDCP1,CENPA,CHCHD4,CLCN5,CNTD1,COPB2,COX7C,CRYZ,CTTNBP2NL,DAB2,DDHD2,DDX5,DDX6,DHX35,DHX40,DNAJA3,DNAJB2,EDEM3,EGLN1,EGR1,EHF,ENTPD1,ENTPD7,EPHB1,ERP44,ESYT2,EXOSC2,FABP3,FADS6,FAM98A,FGF18,FNDC5,FPGS,GABRB2,GINS4,GLTP,GNE,GPATCH8,GRIK3,HDAC9,HSPH1,IPO4,…
TF	Factor: ARNTLIKE; motif: NNNSCACGTG; match class: 0	TF:M08868_0	1.59515e-05	ABCC4,ABI2,ADAMTS1,AGPAT4,AKR1E2,AKT3,ANGPT1,ANKLE2,APPBP2,ARFIP2,ARL8A,ARRDC2,ATP9A,BATF3,BHMT,BMP6,BMP8A,BTBD9,CABP7,CACNA1E,CCNJL,CD164,CD74,CDC6,CDK14,CDK6,CEBPG,CFTR,CHST3,CIAPIN1,CLCN6,CNKSR2,CNTD1,COX7C,DDAH1,DDHD2,DDX6,DGKE,DHX35,DIS3,DNAJA3,DNAJC6,DPAGT1,DRP2,DSTYK,EDEM3,EDN1,EIF3J,EIF4H,ELF2,ELL2,EMB,ENTPD7,ERLIN1,ERLIN2,EXOSC2,FABP3,FADS6,FAM65A,FAM72A,FAM83A,FAM89A,FAM8A1,FGF13,FGF14,…
TF	Factor: ARNTLIKE; motif: NNNSCACGTG	TF:M08868	1.59515e-05	ABCC4,ABI2,ADAMTS1,AGPAT4,AKR1E2,AKT3,ANGPT1,ANKLE2,APPBP2,ARFIP2,ARL8A,ARRDC2,ATP9A,BATF3,BHMT,BMP6,BMP8A,BTBD9,CABP7,CACNA1E,CCNJL,CD164,CD74,CDC6,CDK14,CDK6,CEBPG,CFTR,CHST3,CIAPIN1,CLCN6,CNKSR2,CNTD1,COX7C,DDAH1,DDHD2,DDX6,DGKE,DHX35,DIS3,DNAJA3,DNAJC6,DPAGT1,DRP2,DSTYK,EDEM3,EDN1,EIF3J,EIF4H,ELF2,ELL2,EMB,ENTPD7,ERLIN1,ERLIN2,EXOSC2,FABP3,FADS6,FAM65A,FAM72A,FAM83A,FAM89A,FAM8A1,FGF13,FGF14,…
TF	Factor: HOXD13; motif: WNNAATAAWAY; match class: 0	TF:M08817_0	1.80679e-05	ABCC4,ABLIM1,ACTBL2,ADAM10,ADNP,AGTR2,AKT3,AMOT,ANGEL1,ANGPT1,ANKFY1,ANO3,ARRDC2,ATP2B2,BBX,BMPR1A,BTBD9,C8ORF34,CADM2,CAMK2G,CASR,CD164,CDK14,CDYL2,CLCN4,CNKSR2,CNNM1,CNTD1,COL4A3BP,CTXN2,DAB2,DRP2,DYRK1A,EGLN1,EMB,ENAH,ENOX1,EPAS1,EPYC,ERP44,EXOSC2,FABP3,FADS6,FAM89A,FGD4,FNDC3B,FOSL2,FUT9,FZD4,GABRB2,GABRG2,GALNT2,GDA,GINS4,GPIHBP1,GRIA4,GSK3B,HAPLN1,IL17A,INO80D,ITCH,ITPK1,KCNK10,KCNK13,KCNQ3…
TF	Factor: HOXD13; motif: WNNAATAAWAY	TF:M08817	1.80679e-05	ABCC4,ABLIM1,ACTBL2,ADAM10,ADNP,AGTR2,AKT3,AMOT,ANGEL1,ANGPT1,ANKFY1,ANO3,ARRDC2,ATP2B2,BBX,BMPR1A,BTBD9,C8ORF34,CADM2,CAMK2G,CASR,CD164,CDK14,CDYL2,CLCN4,CNKSR2,CNNM1,CNTD1,COL4A3BP,CTXN2,DAB2,DRP2,DYRK1A,EGLN1,EMB,ENAH,ENOX1,EPAS1,EPYC,ERP44,EXOSC2,FABP3,FADS6,FAM89A,FGD4,FNDC3B,FOSL2,FUT9,FZD4,GABRB2,GABRG2,GALNT2,GDA,GINS4,GPIHBP1,GRIA4,GSK3B,HAPLN1,IL17A,INO80D,ITCH,ITPK1,KCNK10,KCNK13,KCNQ3…
TF	Factor: N-Myc; motif: NNCCACGTGNNN; match class: 0	TF:M00055_0	1.98954e-05	ABCC4,ADCK1,AGPAT4,AKR1E2,AKT3,ANGPT1,APPBP2,ARL8A,ARRDC2,ATP9A,BATF3,BHMT,BMP6,BMP8A,BTBD9,BTRC,CBFA2T2,CCNJL,CD164,CD74,CDC6,CDK14,CFTR,CHCHD4,CHST3,CIAPIN1,CLCN6,CNKSR2,CNTD1,COX7C,DDAH1,DDX6,DGKE,DHX35,DIS3,DNAJC6,DPAGT1,DSTYK,DYNC1I1,EDEM3,EDN1,EIF3J,EIF4H,ELF2,ELK4,ELL2,EMB,ENTPD7,ERLIN1,ERLIN2,EXOSC2,FABP3,FADS2,FADS6,FAM65A,FAM72A,FAM83A,FAM89A,FAM8A1,FGF13,FGF14,FKBP3,FLOT2,FNDC5,FOXN2,F…
TF	Factor: N-Myc; motif: NNCCACGTGNNN	TF:M00055	1.98954e-05	ABCC4,ADCK1,AGPAT4,AKR1E2,AKT3,ANGPT1,APPBP2,ARL8A,ARRDC2,ATP9A,BATF3,BHMT,BMP6,BMP8A,BTBD9,BTRC,CBFA2T2,CCNJL,CD164,CD74,CDC6,CDK14,CFTR,CHCHD4,CHST3,CIAPIN1,CLCN6,CNKSR2,CNTD1,COX7C,DDAH1,DDX6,DGKE,DHX35,DIS3,DNAJC6,DPAGT1,DSTYK,DYNC1I1,EDEM3,EDN1,EIF3J,EIF4H,ELF2,ELK4,ELL2,EMB,ENTPD7,ERLIN1,ERLIN2,EXOSC2,FABP3,FADS2,FADS6,FAM65A,FAM72A,FAM83A,FAM89A,FAM8A1,FGF13,FGF14,FKBP3,FLOT2,FNDC5,FOXN2,F…
TF	Factor: c-Ets-1; motif: CMGGAAGY; match class: 0	TF:M00743_0	2.11232e-05	ABCC4,ABI2,ACBD3,ADAMTS1,ADAMTS18,ADCK1,AKR1E2,ANGEL1,ANGPT1,ANKLE2,ARCN1,ARFIP2,ARHGEF7,ATP9A,ATXN1L,AXIN2,BCL7A,BMP6,BOLL,BTRC,CA12,CACNA1E,CAPZA1,CASP8AP2,CBFA2T2,CDCA7,CFTR,CHCHD4,CHIC1,CMTM6,CNTD1,COMMD5,COPB2,CRYZ,DDX5,DHX35,DIS3,DNA2,DPAGT1,DPP8,EDEM3,EGR1,EIF3J,EIF4H,ELF2,ERLIN1,ERP44,ESYT2,FADS2,FAM167A,FASTKD2,FNDC3B,FOXN2,FRMD5,FZD4,GABRG2,GINS4,GLIS2,GNG12,GPATCH8,GRIA4,GRM8,GSK3B,H2A…
TF	Factor: c-Ets-1; motif: CMGGAAGY	TF:M00743	2.11232e-05	ABCC4,ABI2,ACBD3,ADAMTS1,ADAMTS18,ADCK1,AKR1E2,ANGEL1,ANGPT1,ANKLE2,ARCN1,ARFIP2,ARHGEF7,ATP9A,ATXN1L,AXIN2,BCL7A,BMP6,BOLL,BTRC,CA12,CACNA1E,CAPZA1,CASP8AP2,CBFA2T2,CDCA7,CFTR,CHCHD4,CHIC1,CMTM6,CNTD1,COMMD5,COPB2,CRYZ,DDX5,DHX35,DIS3,DNA2,DPAGT1,DPP8,EDEM3,EGR1,EIF3J,EIF4H,ELF2,ERLIN1,ERP44,ESYT2,FADS2,FAM167A,FASTKD2,FNDC3B,FOXN2,FRMD5,FZD4,GABRG2,GINS4,GLIS2,GNG12,GPATCH8,GRIA4,GRM8,GSK3B,H2A…
TF	Factor: CREB1; motif: NNNNTGACGTNANNN; match class: 0	TF:M07248_0	2.28607e-05	ABL2,AKT3,AKTIP,ARCN1,ARFIP2,ARHGAP5,ARID5B,ARL8A,BBX,BMP8A,BOLL,CALCOCO2,CAMK2G,CASP8AP2,CD164,CD74,CDCP1,CDYL2,CENPA,CEP57,CIAPIN1,CLCN4,CLCN5,CNNM1,CNTD1,DDHD2,DDX5,DDX6,DLGAP2,DNAJA3,DNAJB2,DSTYK,EDN1,EGR1,ELL2,ENAH,ENTPD7,ERLIN1,ERLIN2,FAM72A,FGF18,FOXK1,FPGS,GLIS3,GOT2,GPR83,GPRIN1,GREM2,GULP1,HAPLN1,HBP1,HDAC9,HMG20A,HPSE2,HSPH1,HTR7,INSIG1,ITGB3,KCNK10,KCNQ4,KDM5A,KIAA1644,KIAA2022,KLF12,…
TF	Factor: CREB1; motif: NNNNTGACGTNANNN	TF:M07248	2.28607e-05	ABL2,AKT3,AKTIP,ARCN1,ARFIP2,ARHGAP5,ARID5B,ARL8A,BBX,BMP8A,BOLL,CALCOCO2,CAMK2G,CASP8AP2,CD164,CD74,CDCP1,CDYL2,CENPA,CEP57,CIAPIN1,CLCN4,CLCN5,CNNM1,CNTD1,DDHD2,DDX5,DDX6,DLGAP2,DNAJA3,DNAJB2,DSTYK,EDN1,EGR1,ELL2,ENAH,ENTPD7,ERLIN1,ERLIN2,FAM72A,FGF18,FOXK1,FPGS,GLIS3,GOT2,GPR83,GPRIN1,GREM2,GULP1,HAPLN1,HBP1,HDAC9,HMG20A,HPSE2,HSPH1,HTR7,INSIG1,ITGB3,KCNK10,KCNQ4,KDM5A,KIAA1644,KIAA2022,KLF12,…
TF	Factor: p53; motif: GGACATGCCCGGGCATGTCY	TF:M00034	2.28658e-05	ABLIM1,ACP2,ADAM10,AKR1E2,ALDH5A1,ANGEL1,ANKLE2,APPBP2,ARFIP2,ARID5B,ATP9A,ATXN1L,AXIN2,BNIP3L,CADM2,CALCOCO2,CBX7,CCNJL,CEBPG,CFTR,CHRM1,CHST3,CLCN5,CNKSR2,COBLL1,COMMD5,COPB2,CRYZ,CTTNBP2NL,CTXN2,DDAH1,DDHD2,DDX5,DHX40,DNAJA3,DNAJC6,DSTYK,DTNA,EGR1,EIF4E3,EMX2,ERLIN2,FGF13,FKBP3,FLOT2,FLT1,GLIS2,GLRA2,GLTP,GPR85,GPRIN1,GREM2,GRIA4,GRIK3,GRIN2B,GRM8,HMG20A,HOXC5,HPSE2,INSM2,KCNN3,KCNQ4,KDM1B,KDM…
TF	Factor: p53; motif: GGACATGCCCGGGCATGTCY; match class: 0	TF:M00034_0	2.28658e-05	ABLIM1,ACP2,ADAM10,AKR1E2,ALDH5A1,ANGEL1,ANKLE2,APPBP2,ARFIP2,ARID5B,ATP9A,ATXN1L,AXIN2,BNIP3L,CADM2,CALCOCO2,CBX7,CCNJL,CEBPG,CFTR,CHRM1,CHST3,CLCN5,CNKSR2,COBLL1,COMMD5,COPB2,CRYZ,CTTNBP2NL,CTXN2,DDAH1,DDHD2,DDX5,DHX40,DNAJA3,DNAJC6,DSTYK,DTNA,EGR1,EIF4E3,EMX2,ERLIN2,FGF13,FKBP3,FLOT2,FLT1,GLIS2,GLRA2,GLTP,GPR85,GPRIN1,GREM2,GRIA4,GRIK3,GRIN2B,GRM8,HMG20A,HOXC5,HPSE2,INSM2,KCNN3,KCNQ4,KDM1B,KDM…
TF	Factor: Elk-1; motif: RACCGGAAGTR	TF:M01165	2.89273e-05	ABCC4,ABI2,ACBD3,ADRB1,AKR1E2,ALOX5,ANGPT1,ANKLE2,ARCN1,ARFIP2,ARHGEF7,ATP9A,AUTS2,AXIN2,BATF3,BMP6,BMP8A,CACNA1E,CADM2,CAPZA1,CASP8AP2,CASR,CDCA7,CENPA,CHRM1,CLCN5,CNNM1,CTTNBP2NL,CTXN2,DAB2,DDHD2,DDX5,DDX6,DGKE,DHX35,DLGAP2,DVL3,DYNC1I1,EDEM3,EGR1,EHF,EIF3J,EIF4E3,ELF2,EMX2,EPAS1,EPHB1,EPYC,ERLIN2,ERP44,ESYT2,FGF13,FGF18,FRMD5,GINS4,GLIS2,GLIS3,GLRA2,GPATCH8,GPIHBP1,GRIA4,HSPH1,IL17A,INSIG1,IPO…
TF	Factor: Elk-1; motif: RACCGGAAGTR; match class: 0	TF:M01165_0	2.89273e-05	ABCC4,ABI2,ACBD3,ADRB1,AKR1E2,ALOX5,ANGPT1,ANKLE2,ARCN1,ARFIP2,ARHGEF7,ATP9A,AUTS2,AXIN2,BATF3,BMP6,BMP8A,CACNA1E,CADM2,CAPZA1,CASP8AP2,CASR,CDCA7,CENPA,CHRM1,CLCN5,CNNM1,CTTNBP2NL,CTXN2,DAB2,DDHD2,DDX5,DDX6,DGKE,DHX35,DLGAP2,DVL3,DYNC1I1,EDEM3,EGR1,EHF,EIF3J,EIF4E3,ELF2,EMX2,EPAS1,EPHB1,EPYC,ERLIN2,ERP44,ESYT2,FGF13,FGF18,FRMD5,GINS4,GLIS2,GLIS3,GLRA2,GPATCH8,GPIHBP1,GRIA4,HSPH1,IL17A,INSIG1,IPO…
TF	Factor: HOXD13; motif: NNNYYAATAAAANNNN; match class: 0	TF:M01404_0	3.06325e-05	ABCC4,ACTBL2,ADAM10,ADCK1,AGPAT4,AKTIP,ALDH5A1,ANGPT1,ANKFY1,ANKRD50,ARHGAP5,ASH1L,ATP2B2,ATPAF1,AUTS2,BBX,BMPR1A,C2CD2L,C8ORF34,CA12,CAMK2G,CAPZA1,CDK14,CMTM6,CNTD1,CTXN2,DAB2,DCX,DDX6,DGKE,DHX35,DPP8,DYRK1A,EIF4E3,EMB,ENAH,EPYC,ERLIN1,ERP44,FABP3,FGD4,FGF18,FIBCD1,FNDC3B,FZD4,GABRG2,GALNT2,GDA,GINS4,GNE,GREM2,GRM8,H2AFJ,HDAC9,HOXC5,HTR7,IGDCC3,INO80D,ITPK1,JOSD1,KIAA0430,KIAA0825,KIAA1211,KIAA1…
TF	Factor: HOXD13; motif: NNNYYAATAAAANNNN	TF:M01404	3.06325e-05	ABCC4,ACTBL2,ADAM10,ADCK1,AGPAT4,AKTIP,ALDH5A1,ANGPT1,ANKFY1,ANKRD50,ARHGAP5,ASH1L,ATP2B2,ATPAF1,AUTS2,BBX,BMPR1A,C2CD2L,C8ORF34,CA12,CAMK2G,CAPZA1,CDK14,CMTM6,CNTD1,CTXN2,DAB2,DCX,DDX6,DGKE,DHX35,DPP8,DYRK1A,EIF4E3,EMB,ENAH,EPYC,ERLIN1,ERP44,FABP3,FGD4,FGF18,FIBCD1,FNDC3B,FZD4,GABRG2,GALNT2,GDA,GINS4,GNE,GREM2,GRM8,H2AFJ,HDAC9,HOXC5,HTR7,IGDCC3,INO80D,ITPK1,JOSD1,KIAA0430,KIAA0825,KIAA1211,KIAA1…
TF	Factor: E2F; motif: NNTTTCGCGCN; match class: 1	TF:M08875_1	3.50334e-05	ANKLE2,APPBP2,ARID5B,BMP8A,BRWD1,CD164,CDC6,CDCA7,CDYL2,CHCHD4,COL4A3BP,COPB2,CRYZ,DNAJA3,EIF3J,EIF4H,ELL2,FASTKD2,FGF18,GRIA4,HMG20A,HTR7,INO80D,INSM2,KAT6A,LPCAT1,MYBL1,NUCKS1,NUFIP2,PIGH,PPP3R1,PRKAR1A,RB1,RECQL5,RELL1,RNF44,SBNO1,SLC10A7,SLC25A36,SOBP,SPTLC2,ST3GAL6,STK17B,SUMO1,TAPT1,TBC1D13,TMEM86A,TRIO,UBE2D3,UBXN7,UFD1L,WTAP
TF	Factor: AP-1; motif: NNNTGAGTCAKCN	TF:M00517	3.93104e-05	ABCC4,ABLIM1,ACTBL2,ADNP,AGTR2,AKT3,ANGPT1,ANO3,ARFIP2,ARHGAP5,ATP2B2,BATF3,BBX,BRWD1,BTRC,C2CD2L,CA12,CADM2,CADPS,CAMK2G,CBX7,CD164,CDK14,CHST3,CLCN4,CLCN6,CNKSR2,CNNM1,COL4A3BP,CTTNBP2NL,DAB2,DDAH1,DHX35,DHX40,DNAJB2,DRP2,DYNC1I1,EDN1,EIF3J,ELF5,ELL2,ENTPD1,EPAS1,FAM89A,FGD4,FGF2,FLT1,FOSL2,FOXN2,FUT8,FUT9,GALNT2,GDA,GNA12,GPATCH8,GSK3B,HBP1,HPSE2,HTR7,IL17A,ITGB3,IYD,KCNE4,KIAA1456,KIAA1644,KL…
TF	Factor: AP-1; motif: NNNTGAGTCAKCN; match class: 0	TF:M00517_0	3.93104e-05	ABCC4,ABLIM1,ACTBL2,ADNP,AGTR2,AKT3,ANGPT1,ANO3,ARFIP2,ARHGAP5,ATP2B2,BATF3,BBX,BRWD1,BTRC,C2CD2L,CA12,CADM2,CADPS,CAMK2G,CBX7,CD164,CDK14,CHST3,CLCN4,CLCN6,CNKSR2,CNNM1,COL4A3BP,CTTNBP2NL,DAB2,DDAH1,DHX35,DHX40,DNAJB2,DRP2,DYNC1I1,EDN1,EIF3J,ELF5,ELL2,ENTPD1,EPAS1,FAM89A,FGD4,FGF2,FLT1,FOSL2,FOXN2,FUT8,FUT9,GALNT2,GDA,GNA12,GPATCH8,GSK3B,HBP1,HPSE2,HTR7,IL17A,ITGB3,IYD,KCNE4,KIAA1456,KIAA1644,KL…
TF	Factor: myogenin; motif: RGCAGSTG	TF:M00712	4.50908e-05	ABI2,ABL2,ACP2,ADNP,AGPAT4,AGTR2,AKTIP,ALDH5A1,ALOX5,ANKLE2,ANO3,APPBP2,ARFIP2,ARHGEF7,ARRDC2,ATP2B2,ATP9A,BCL7A,BTBD9,CACNA1E,CADM2,CAPZA1,CBFA2T2,CCNJL,CD74,CDCP1,CHST3,CIAPIN1,CISD2,CLCN5,CLCN6,CNNM1,CNTD1,COBLL1,COL4A3BP,COMMD5,COPB2,CREB3L1,CTTNBP2NL,DDAH1,DGKE,DIRAS2,DNAJA3,DNAJB2,DRD1,EDN1,EHF,ELF2,ELL2,EMB,EPAS1,ERLIN1,FABP3,FADS6,FAM167A,FAM65A,FAM8A1,FGF13,FGF18,FIBCD1,FOXK1,FOXN2,FRMD5…
TF	Factor: myogenin; motif: RGCAGSTG; match class: 0	TF:M00712_0	4.50908e-05	ABI2,ABL2,ACP2,ADNP,AGPAT4,AGTR2,AKTIP,ALDH5A1,ALOX5,ANKLE2,ANO3,APPBP2,ARFIP2,ARHGEF7,ARRDC2,ATP2B2,ATP9A,BCL7A,BTBD9,CACNA1E,CADM2,CAPZA1,CBFA2T2,CCNJL,CD74,CDCP1,CHST3,CIAPIN1,CISD2,CLCN5,CLCN6,CNNM1,CNTD1,COBLL1,COL4A3BP,COMMD5,COPB2,CREB3L1,CTTNBP2NL,DDAH1,DGKE,DIRAS2,DNAJA3,DNAJB2,DRD1,EDN1,EHF,ELF2,ELL2,EMB,EPAS1,ERLIN1,FABP3,FADS6,FAM167A,FAM65A,FAM8A1,FGF13,FGF18,FIBCD1,FOXK1,FOXN2,FRMD5…
TF	Factor: E2F-1; motif: TTTSGCGS; match class: 1	TF:M00431_1	4.68101e-05	ACP2,ALOX5,ANKLE2,ARID5B,BRWD1,CADPS,CASP8AP2,CD164,CDC6,CDCA7,CDYL2,CEBPG,CENPA,CHCHD4,COPB2,CRYZ,CTTNBP2NL,DNAJA3,DNAJB2,EIF4H,ELL2,ENTPD7,FASTKD2,FZD4,GRIA4,HBP1,HMG20A,HSPH1,INO80D,IPP,KAT6A,LPCAT1,LPIN2,MMGT1,NFIX,NMT2,PAPOLA,PDS5A,PIGH,PNO1,PTCHD1,PWWP2A,RB1,RPS6KB1,SBNO1,SDC2,SLC25A36,SLC35D1,SPTLC2,TAPT1,TBC1D13,THSD4,TMEFF2,TMEM69,UBE2D3,UBXN7,UFD1L,USP24,WWTR1
TF	Factor: oct-2; motif: NNWNATGCAAATNN; match class: 0	TF:M03836_0	5.09818e-05	ABL2,ADCY1,ADNP,AGPAT4,AHCYL2,AKT3,ALDH5A1,AMOT,ANGPT1,ANKRD50,ARHGAP5,ARHGEF7,ARRDC2,BACH2,BBX,BOLL,BTRC,C8ORF34,CA12,CADM2,CAMK2G,CASP8AP2,CASR,CBFA2T2,CDK14,CHRM1,CNKSR2,COMMD5,CTXN2,DDX6,DLGAP2,DNAJC6,DVL3,DYNC1I1,EGLN1,EHF,ENAH,ENOX1,EPAS1,EPYC,ERLIN1,EXOSC2,FGD4,FGF13,FGF2,FOXK1,FUT9,GABRG2,GANC,GDA,GINS4,GLIS3,GLRA2,GLS,GPATCH8,GPR85,H2AFJ,HAPLN1,HCFC2,IL17A,IYD,KCNE4,KIAA0825,KLC1,KLF15,L…
TF	Factor: oct-2; motif: NNWNATGCAAATNN	TF:M03836	5.09818e-05	ABL2,ADCY1,ADNP,AGPAT4,AHCYL2,AKT3,ALDH5A1,AMOT,ANGPT1,ANKRD50,ARHGAP5,ARHGEF7,ARRDC2,BACH2,BBX,BOLL,BTRC,C8ORF34,CA12,CADM2,CAMK2G,CASP8AP2,CASR,CBFA2T2,CDK14,CHRM1,CNKSR2,COMMD5,CTXN2,DDX6,DLGAP2,DNAJC6,DVL3,DYNC1I1,EGLN1,EHF,ENAH,ENOX1,EPAS1,EPYC,ERLIN1,EXOSC2,FGD4,FGF13,FGF2,FOXK1,FUT9,GABRG2,GANC,GDA,GINS4,GLIS3,GLRA2,GLS,GPATCH8,GPR85,H2AFJ,HAPLN1,HCFC2,IL17A,IYD,KCNE4,KIAA0825,KLC1,KLF15,L…
TF	Factor: Oct-1; motif: NNNNATGCAAATNAN	TF:M00195	5.11217e-05	ABL2,ADCY1,ADNP,AHCYL2,AKR1E2,AMOT,ANGPT1,ANKRD50,ARHGAP5,ARHGEF7,ARRDC2,ATP2B2,BACH2,BBX,BNIP3L,BOLL,BTRC,C8ORF34,CA12,CADM2,CAMK2G,CASKIN2,CASR,CDK14,CHRM1,CTXN2,DDX6,DLGAP2,DNAJC6,DVL3,DYRK1A,EGLN1,EHF,ELK4,ENAH,EPAS1,EPYC,EXOSC2,FAM83A,FGD4,FGF13,GABRB2,GABRG2,GANC,GLIS3,GLRA2,GLS,GPATCH8,GPR85,GULP1,H2AFJ,HOXC5,IL17A,IYD,KCNE4,KIAA0825,KLC1,KLF15,LCORL,LRRK2,MAPK10,MBNL2,MCC,MID1IP1,MIPOL1,M…
TF	Factor: Oct-1; motif: NNNNATGCAAATNAN; match class: 0	TF:M00195_0	5.11217e-05	ABL2,ADCY1,ADNP,AHCYL2,AKR1E2,AMOT,ANGPT1,ANKRD50,ARHGAP5,ARHGEF7,ARRDC2,ATP2B2,BACH2,BBX,BNIP3L,BOLL,BTRC,C8ORF34,CA12,CADM2,CAMK2G,CASKIN2,CASR,CDK14,CHRM1,CTXN2,DDX6,DLGAP2,DNAJC6,DVL3,DYRK1A,EGLN1,EHF,ELK4,ENAH,EPAS1,EPYC,EXOSC2,FAM83A,FGD4,FGF13,GABRB2,GABRG2,GANC,GLIS3,GLRA2,GLS,GPATCH8,GPR85,GULP1,H2AFJ,HOXC5,IL17A,IYD,KCNE4,KIAA0825,KLC1,KLF15,LCORL,LRRK2,MAPK10,MBNL2,MCC,MID1IP1,MIPOL1,M…
TF	Factor: c-Maf; motif: NWNNNTGCTGACKNNNNNN; match class: 0	TF:M01070_0	5.11706e-05	ABCC4,ABI2,ABL2,ABLIM1,ACTBL2,ADAMTS1,ADCY1,AKR1E2,ALDH5A1,ALOX5,ANGEL1,ANGPT1,ANKFY1,ANKLE2,ANKRD50,ANO3,ARFIP2,ARHGEF7,ARID5B,ARPC5,ASH1L,ATP9A,ATXN1L,BACH2,BATF3,BBX,BMP6,BMPR1A,BNIP3L,BTBD9,C8ORF34,CA12,CACNA1E,CALCOCO2,CAMK2G,CASKIN2,CBFA2T2,CBX7,CCDC6,CCNJL,CD164,CDCA7,CDCP1,CDK14,CHRM1,CHST3,CLCN6,CNNM1,CNTD1,COMMD5,CREB3L1,CTTNBP2NL,DCX,DDAH1,DDHD2,DHX40,DIS3,DNAJB2,DNAJC6,DPAGT1,DRP2,DVL…
TF	Factor: c-Maf; motif: NWNNNTGCTGACKNNNNNN	TF:M01070	5.11706e-05	ABCC4,ABI2,ABL2,ABLIM1,ACTBL2,ADAMTS1,ADCY1,AKR1E2,ALDH5A1,ALOX5,ANGEL1,ANGPT1,ANKFY1,ANKLE2,ANKRD50,ANO3,ARFIP2,ARHGEF7,ARID5B,ARPC5,ASH1L,ATP9A,ATXN1L,BACH2,BATF3,BBX,BMP6,BMPR1A,BNIP3L,BTBD9,C8ORF34,CA12,CACNA1E,CALCOCO2,CAMK2G,CASKIN2,CBFA2T2,CBX7,CCDC6,CCNJL,CD164,CDCA7,CDCP1,CDK14,CHRM1,CHST3,CLCN6,CNNM1,CNTD1,COMMD5,CREB3L1,CTTNBP2NL,DCX,DDAH1,DDHD2,DHX40,DIS3,DNAJB2,DNAJC6,DPAGT1,DRP2,DVL…
TF	Factor: HOXA10; motif: TTATNNYWN	TF:M07257	5.8163e-05	ACTBL2,AGPAT4,AGTR2,ALDH5A1,ANO3,ASH1L,ATP2B2,BMP8A,BMPR1A,BNIP3L,C2CD2L,CA12,CADM2,CAPZA1,CASP8AP2,CASR,CDC6,CDK6,CHCHD4,CLCN4,COBLL1,COX7C,DDX6,DHX40,DIS3,DNA2,ENAH,ERP44,FGF2,FLT1,GABRB2,GABRG2,GALNT2,GDA,GINS4,GLIS3,GOLGA7,GPR85,GREM2,HAPLN1,HDAC9,HTR7,INO80D,KDM1B,KIAA0825,KIAA1211,KIAA1456,KL,KLC1,KLHL15,KLHL9,KRAS,LIN7C,LPIN2,LRAT,MAP2K4,MAP3K4,MCC,MED22,MIPOL1,MTX3,MXRA7,MYBL1,NFYA,NIPA1,…
TF	Factor: HOXA10; motif: TTATNNYWN; match class: 0	TF:M07257_0	5.8163e-05	ACTBL2,AGPAT4,AGTR2,ALDH5A1,ANO3,ASH1L,ATP2B2,BMP8A,BMPR1A,BNIP3L,C2CD2L,CA12,CADM2,CAPZA1,CASP8AP2,CASR,CDC6,CDK6,CHCHD4,CLCN4,COBLL1,COX7C,DDX6,DHX40,DIS3,DNA2,ENAH,ERP44,FGF2,FLT1,GABRB2,GABRG2,GALNT2,GDA,GINS4,GLIS3,GOLGA7,GPR85,GREM2,HAPLN1,HDAC9,HTR7,INO80D,KDM1B,KIAA0825,KIAA1211,KIAA1456,KL,KLC1,KLHL15,KLHL9,KRAS,LIN7C,LPIN2,LRAT,MAP2K4,MAP3K4,MCC,MED22,MIPOL1,MTX3,MXRA7,MYBL1,NFYA,NIPA1,…
TF	Factor: Msx-2; motif: NNNGACYAATTAGYNNT; match class: 1	TF:M01393_1	7.74368e-05	ABL2,ADCY1,AMOT,ANKFY1,ASH1L,ATPAF1,BACH2,BBX,BMPR1A,BNIP3L,BTBD9,BTRC,C2CD2L,C8ORF34,CA12,CACNA1E,CADPS,CAMK2G,CASR,CDYL2,CNKSR2,COMMD5,COX7C,CTXN2,DCX,DDHD2,DHX35,DHX40,DIRAS2,DMBX1,DTNA,EGR1,EHF,EIF4E3,ELF5,EMX2,ENOX1,FAM167A,FAM65A,FAM72A,FAM83A,FGD4,FNDC3B,FUT8,GABRB2,GDA,GNE,GPATCH8,GSK3B,GULP1,HAPLN1,HDAC9,HOXC5,IGDCC3,ITCH,ITPK1,KCNE4,KCNK10,KIAA0430,KIAA1211,KIAA1644,KLF12,LBX1,LCORL,LHF…
TF	Factor: E2F; motif: NKCGCGCSAAAN; match class: 1	TF:M00920_1	7.95567e-05	ABI2,ACBD3,ARID5B,BATF3,CASP8AP2,CDC6,CDCA7,CDYL2,CEP57,CLCN5,CRYZ,DDX5,DNAJB2,DRD1,ENTPD7,EPAS1,EXOSC2,FASTKD2,HMG20A,KAT6A,MED1,MXI1,NFATC3,PAPOLA,PCNP,PDS5A,PIGH,PITX1,PNO1,PTCHD1,SLC35D1,SOBP,SPTLC2,ST3GAL6,SUMO1,THSD4,TMEM39A,UFD1L,WTAP
TF	Factor: CdxA; motif: AWTWMTR; match class: 0	TF:M00101_0	8.6069e-05	ABLIM1,ACTBL2,ADAMTS18,ADCY1,ADNP,AGPAT4,AGTR2,AHCYL2,AMOT,ANKFY1,ANKLE2,ANKRD50,ANO3,ARHGAP5,ARPC5,ARRDC2,ATP2B2,AUTS2,BBX,BMPR1A,BNIP3L,BTBD9,C2CD2L,C8ORF34,CA12,CADM2,CAMK2G,CASR,CBFA2T2,CDK6,CDYL2,CHCHD4,CHRM1,CLCN4,CLCN5,CNKSR2,CNTD1,COBLL1,DGKE,DIRAS2,DMBX1,DYNC1I1,DYRK1A,EDEM3,EGR1,EHF,EIF4E3,ENAH,ENOX1,ENTPD1,ESYT2,FAM167A,FAM89A,FAM98A,FGD4,FGF2,FLT1,FUT8,FUT9,FZD4,GABRG2,GALNT2,GDA,GINS…
TF	Factor: CdxA; motif: AWTWMTR	TF:M00101	8.6069e-05	ABLIM1,ACTBL2,ADAMTS18,ADCY1,ADNP,AGPAT4,AGTR2,AHCYL2,AMOT,ANKFY1,ANKLE2,ANKRD50,ANO3,ARHGAP5,ARPC5,ARRDC2,ATP2B2,AUTS2,BBX,BMPR1A,BNIP3L,BTBD9,C2CD2L,C8ORF34,CA12,CADM2,CAMK2G,CASR,CBFA2T2,CDK6,CDYL2,CHCHD4,CHRM1,CLCN4,CLCN5,CNKSR2,CNTD1,COBLL1,DGKE,DIRAS2,DMBX1,DYNC1I1,DYRK1A,EDEM3,EGR1,EHF,EIF4E3,ENAH,ENOX1,ENTPD1,ESYT2,FAM167A,FAM89A,FAM98A,FGD4,FGF2,FLT1,FUT8,FUT9,FZD4,GABRG2,GALNT2,GDA,GINS…
TF	Factor: MEIS1B:HOXA9; motif: TGACASTTTWAYRR	TF:M00421	8.95842e-05	ABCC4,ABL2,ABLIM1,ADAMTS18,ADCK1,ADCY1,AGPAT4,AKR1E2,AKTIP,AMOT,ANGPT1,ANKRD50,ANO3,ARHGAP5,ATP2B2,ATP9A,ATPAF1,BACH2,BCL7A,BHMT,BMP6,BMPR1A,BTBD9,C8ORF34,CA12,CADM2,CASP8AP2,CDC6,CHCHD4,CLCN4,CLCN5,CMTM6,CNKSR2,CNNM1,CNTD1,COBLL1,DGKE,DHX40,DIRAS2,DIS3,DLGAP2,DMBX1,DNA2,DNAJA3,DRD1,DRP2,DVL3,DYNC1I1,DYRK1A,EGLN1,EHF,ELF5,ELK4,EMB,ENTPD1,EPYC,ERLIN2,FABP3,FAM167A,FAM72A,FAM83A,FAM98A,FGD4,FGF13,F…
TF	Factor: MEIS1B:HOXA9; motif: TGACASTTTWAYRR; match class: 0	TF:M00421_0	8.95842e-05	ABCC4,ABL2,ABLIM1,ADAMTS18,ADCK1,ADCY1,AGPAT4,AKR1E2,AKTIP,AMOT,ANGPT1,ANKRD50,ANO3,ARHGAP5,ATP2B2,ATP9A,ATPAF1,BACH2,BCL7A,BHMT,BMP6,BMPR1A,BTBD9,C8ORF34,CA12,CADM2,CASP8AP2,CDC6,CHCHD4,CLCN4,CLCN5,CMTM6,CNKSR2,CNNM1,CNTD1,COBLL1,DGKE,DHX40,DIRAS2,DIS3,DLGAP2,DMBX1,DNA2,DNAJA3,DRD1,DRP2,DVL3,DYNC1I1,DYRK1A,EGLN1,EHF,ELF5,ELK4,EMB,ENTPD1,EPYC,ERLIN2,FABP3,FAM167A,FAM72A,FAM83A,FAM98A,FGD4,FGF13,F…
TF	Factor: USF; motif: GYCACGTGNC; match class: 0	TF:M00187_0	9.59551e-05	ABCC4,ADCK1,ADRB1,AGPAT4,AKR1E2,AKT3,ANKLE2,ARL8A,ATP9A,ATPAF1,BATF3,BTBD9,CASKIN2,CASP8AP2,CBFA2T2,CCNJL,CD164,CDC6,CEBPG,CEP57,CHCHD4,CHRM1,CLCN6,CMTM6,COL4A3BP,COPB2,CRYZ,DDAH1,DDX6,DHX35,DNAJA3,DNAJB2,DNAJC6,EDEM3,EDN1,EGR1,EPYC,ERLIN2,FABP3,FAM89A,FGF14,FNDC5,FOXN2,FPGS,FRMD5,GABRB2,GLIS2,GNG12,GPRIN1,GRM8,GULP1,HAPLN1,HBP1,HCFC2,HOXC5,INSIG1,INSM2,IPO4,ITCH,IYD,JOSD1,KDM1B,KLHL9,LCORL,LEPRO…
TF	Factor: USF; motif: GYCACGTGNC	TF:M00187	9.59551e-05	ABCC4,ADCK1,ADRB1,AGPAT4,AKR1E2,AKT3,ANKLE2,ARL8A,ATP9A,ATPAF1,BATF3,BTBD9,CASKIN2,CASP8AP2,CBFA2T2,CCNJL,CD164,CDC6,CEBPG,CEP57,CHCHD4,CHRM1,CLCN6,CMTM6,COL4A3BP,COPB2,CRYZ,DDAH1,DDX6,DHX35,DNAJA3,DNAJB2,DNAJC6,EDEM3,EDN1,EGR1,EPYC,ERLIN2,FABP3,FAM89A,FGF14,FNDC5,FOXN2,FPGS,FRMD5,GABRB2,GLIS2,GNG12,GPRIN1,GRM8,GULP1,HAPLN1,HBP1,HCFC2,HOXC5,INSIG1,INSM2,IPO4,ITCH,IYD,JOSD1,KDM1B,KLHL9,LCORL,LEPRO…
TF	Factor: Lhx2; motif: WATTAN; match class: 1	TF:M07047_1	0.000108964	ABI2,ABL2,ACTBL2,AKTIP,AMOT,ANKFY1,BACH2,BCL7A,BMPR1A,BTRC,C8ORF34,CA12,CACNA1E,CADM2,CADPS,CASR,CLCN4,CNKSR2,COMMD5,CTXN2,DAB2,DHX35,DTNA,EGLN1,EHF,EMX2,ENOX1,FAM167A,FGD4,FUT8,GABRG2,GLIS3,GNE,GULP1,IYD,KCNK13,KDM5B,KIAA0430,KIAA1644,KLC1,KLF12,KLF15,LUZP2,MBNL2,MCC,NIPA1,NKAIN2,NOLC1,OPN4,PADI2,PEX13,PFKFB3,PHC3,PLXNC1,PPP6R3,PTPRT,RCAN1,RET,RGS3,RIMBP2,RPS6KA3,RREB1,SAMD12,SATB1,SCN1A,SCN3A,S…
TF	Factor: c-Myc; motif: KACCACGTGSYY; match class: 0	TF:M01154_0	0.000112696	ABCC4,ADCK1,AGPAT4,AKR1E2,AKT3,ANGPT1,APPBP2,ARFIP2,ARL8A,ARRDC2,BATF3,BHMT,BMP6,BMP8A,BTBD9,C2CD2L,CA12,CACNA1E,CCNJL,CD164,CD74,CDC6,CDK14,CEBPG,CFTR,CHCHD4,CHST3,CIAPIN1,CLCN6,CNKSR2,CNTD1,COX7C,DDAH1,DDHD2,DDX6,DGKE,DHX35,DIS3,DNA2,DNAJA3,DNAJC6,DRP2,DSTYK,DYNC1I1,EDEM3,EDN1,EIF3J,EIF4H,ELF2,ELL2,EMB,ENTPD7,ERLIN1,ERLIN2,EXOSC2,FABP3,FADS2,FADS6,FAM65A,FAM72A,FAM83A,FAM89A,FAM8A1,FGF13,FGF14,…
TF	Factor: c-Myc; motif: KACCACGTGSYY	TF:M01154	0.000112696	ABCC4,ADCK1,AGPAT4,AKR1E2,AKT3,ANGPT1,APPBP2,ARFIP2,ARL8A,ARRDC2,BATF3,BHMT,BMP6,BMP8A,BTBD9,C2CD2L,CA12,CACNA1E,CCNJL,CD164,CD74,CDC6,CDK14,CEBPG,CFTR,CHCHD4,CHST3,CIAPIN1,CLCN6,CNKSR2,CNTD1,COX7C,DDAH1,DDHD2,DDX6,DGKE,DHX35,DIS3,DNA2,DNAJA3,DNAJC6,DRP2,DSTYK,DYNC1I1,EDEM3,EDN1,EIF3J,EIF4H,ELF2,ELL2,EMB,ENTPD7,ERLIN1,ERLIN2,EXOSC2,FABP3,FADS2,FADS6,FAM65A,FAM72A,FAM83A,FAM89A,FAM8A1,FGF13,FGF14,…
TF	Factor: Elk-1; motif: CTTCCKG	TF:M07252	0.000135933	ABL2,ABLIM1,ACBD3,ACTBL2,ADAMTS1,ADAMTS18,ADCK1,ADRB1,AGPAT4,AKR1E2,AKTIP,ALDH5A1,ALOX5,AMOT,ANKFY1,ARCN1,ARFIP2,ARHGEF7,ARPC5,ARRDC2,ASH1L,ATP9A,AUTS2,BATF3,BCL7A,BMP6,BNIP3L,BTBD9,BTRC,C2CD2L,CA12,CACNA1E,CADM2,CASP8AP2,CBFA2T2,CD164,CDC6,CDCP1,CEBPG,CFTR,CHIC1,CHRM1,CIAPIN1,CISD2,CLCN6,CMTM6,COL4A3BP,COMMD5,CREB3L1,CTXN2,DDAH1,DDX5,DGKE,DHX35,DIS3,DLGAP2,DNAJB2,DPAGT1,DPP8,DRP2,EGLN1,EGR1,EHF,…
TF	Factor: c-Ets-2; motif: CTTCCTG	TF:M01207	0.000135933	ABL2,ABLIM1,ACBD3,ACTBL2,ADAMTS1,ADAMTS18,ADCK1,ADRB1,AGPAT4,AKR1E2,AKTIP,ALDH5A1,ALOX5,AMOT,ANKFY1,ARCN1,ARFIP2,ARHGEF7,ARPC5,ARRDC2,ASH1L,ATP9A,AUTS2,BATF3,BCL7A,BMP6,BNIP3L,BTBD9,BTRC,C2CD2L,CA12,CACNA1E,CADM2,CASP8AP2,CBFA2T2,CD164,CDC6,CDCP1,CEBPG,CFTR,CHIC1,CHRM1,CIAPIN1,CISD2,CLCN6,CMTM6,COL4A3BP,COMMD5,CREB3L1,CTXN2,DDAH1,DDX5,DGKE,DHX35,DIS3,DLGAP2,DNAJB2,DPAGT1,DPP8,DRP2,EGLN1,EGR1,EHF,…
TF	Factor: c-Ets-2; motif: CTTCCTG; match class: 0	TF:M01207_0	0.000135933	ABL2,ABLIM1,ACBD3,ACTBL2,ADAMTS1,ADAMTS18,ADCK1,ADRB1,AGPAT4,AKR1E2,AKTIP,ALDH5A1,ALOX5,AMOT,ANKFY1,ARCN1,ARFIP2,ARHGEF7,ARPC5,ARRDC2,ASH1L,ATP9A,AUTS2,BATF3,BCL7A,BMP6,BNIP3L,BTBD9,BTRC,C2CD2L,CA12,CACNA1E,CADM2,CASP8AP2,CBFA2T2,CD164,CDC6,CDCP1,CEBPG,CFTR,CHIC1,CHRM1,CIAPIN1,CISD2,CLCN6,CMTM6,COL4A3BP,COMMD5,CREB3L1,CTXN2,DDAH1,DDX5,DGKE,DHX35,DIS3,DLGAP2,DNAJB2,DPAGT1,DPP8,DRP2,EGLN1,EGR1,EHF,…
TF	Factor: Elk-1; motif: CTTCCKG; match class: 0	TF:M07252_0	0.000135933	ABL2,ABLIM1,ACBD3,ACTBL2,ADAMTS1,ADAMTS18,ADCK1,ADRB1,AGPAT4,AKR1E2,AKTIP,ALDH5A1,ALOX5,AMOT,ANKFY1,ARCN1,ARFIP2,ARHGEF7,ARPC5,ARRDC2,ASH1L,ATP9A,AUTS2,BATF3,BCL7A,BMP6,BNIP3L,BTBD9,BTRC,C2CD2L,CA12,CACNA1E,CADM2,CASP8AP2,CBFA2T2,CD164,CDC6,CDCP1,CEBPG,CFTR,CHIC1,CHRM1,CIAPIN1,CISD2,CLCN6,CMTM6,COL4A3BP,COMMD5,CREB3L1,CTXN2,DDAH1,DDX5,DGKE,DHX35,DIS3,DLGAP2,DNAJB2,DPAGT1,DPP8,DRP2,EGLN1,EGR1,EHF,…
TF	Factor: AP-1; motif: NTGASTCAG; match class: 1	TF:M00199_1	0.000137576	ABCC4,ABLIM1,ACTBL2,AKT3,ANO3,ARFIP2,ARHGAP5,ATP2B2,BATF3,BBX,BRWD1,BTRC,C2CD2L,CA12,CAMK2G,CBX7,CD164,CHST3,CLCN6,CNKSR2,CNNM1,COL4A3BP,CTTNBP2NL,DAB2,DDAH1,DHX35,DHX40,DNAJB2,DRP2,DYNC1I1,EDN1,EIF3J,ELL2,ENTPD1,EPAS1,FGD4,FLT1,FOSL2,FOXN2,FUT8,FUT9,GALNT2,GDA,GNA12,GPATCH8,HBP1,HPSE2,HTR7,IL17A,IYD,KCNE4,KIAA1456,KIAA1644,KLC1,KRAS,LEPROT,LGALS8,LMX1A,LPIN2,LSM12,MAP1B,MAP3K14,MAP3K4,MBNL2,MPP5…
TF	Factor: C/EBPbeta; motif: TKNNGCAANN	TF:M01896	0.000140903	ADAMTS18,ADCY1,AGTR2,AHCYL2,AKR1E2,ARL8A,ASH1L,ATP2B2,AUTS2,BACH2,BCL7A,BOLL,BTRC,C2CD2L,C8ORF34,CA12,CADM2,CADPS,CAPZA1,CD164,CFTR,CHIC1,CHST3,CLCN4,CNKSR2,COMMD5,COX7C,CTXN2,DDX5,DHX40,DIS3,DLGAP2,DPP8,DRP2,DYNC1I1,EGLN1,EIF4E3,ELF5,ELK4,EMX2,ENOX1,EPYC,ERLIN1,FADS6,FAM72A,FAM83A,FAM89A,FAM8A1,FAM98A,FIBCD1,FLOT2,FOXN2,FUT8,GDA,GLIS3,GOT2,GPIHBP1,GSK3B,GULP1,H2AFJ,HAPLN1,HBP1,HDAC9,HOXC5,HPSE2,…
TF	Factor: C/EBPbeta; motif: TKNNGCAANN; match class: 0	TF:M01896_0	0.000140903	ADAMTS18,ADCY1,AGTR2,AHCYL2,AKR1E2,ARL8A,ASH1L,ATP2B2,AUTS2,BACH2,BCL7A,BOLL,BTRC,C2CD2L,C8ORF34,CA12,CADM2,CADPS,CAPZA1,CD164,CFTR,CHIC1,CHST3,CLCN4,CNKSR2,COMMD5,COX7C,CTXN2,DDX5,DHX40,DIS3,DLGAP2,DPP8,DRP2,DYNC1I1,EGLN1,EIF4E3,ELF5,ELK4,EMX2,ENOX1,EPYC,ERLIN1,FADS6,FAM72A,FAM83A,FAM89A,FAM8A1,FAM98A,FIBCD1,FLOT2,FOXN2,FUT8,GDA,GLIS3,GOT2,GPIHBP1,GSK3B,GULP1,H2AFJ,HAPLN1,HBP1,HDAC9,HOXC5,HPSE2,…
TF	Factor: Tal; motif: GWSNNCABCTGC	TF:M07469	0.00015035	ABLIM1,ADRB1,AGPAT4,ANKFY1,ARCN1,ARRDC2,ASH1L,ATP2B2,BACH2,BMP8A,BOLL,BRWD1,C8ORF34,CADM2,CADPS,CALCOCO2,CBFA2T2,CDK14,CHRM1,CHST3,CIAPIN1,CNTD1,COBLL1,DDAH1,DDX5,DMBX1,DNAJA3,EDN1,ELF2,ELK4,ENAH,EPAS1,ERLIN1,ERLIN2,ESYT2,FABP3,FADS6,FAM65A,FAM83A,FAM8A1,FGF13,FKBP3,FLOT2,FLT1,FNDC5,FOXK1,FPGS,FRMD5,FUT8,FZD4,GALNT2,GLS,GPR83,GPRIN1,GRIK3,GRM8,GSK3B,HAPLN1,HIBADH,HSPH1,INSIG1,KCNK13,KCNN3,KCNQ4,K…
TF	Factor: Tal; motif: GWSNNCABCTGC; match class: 0	TF:M07469_0	0.00015035	ABLIM1,ADRB1,AGPAT4,ANKFY1,ARCN1,ARRDC2,ASH1L,ATP2B2,BACH2,BMP8A,BOLL,BRWD1,C8ORF34,CADM2,CADPS,CALCOCO2,CBFA2T2,CDK14,CHRM1,CHST3,CIAPIN1,CNTD1,COBLL1,DDAH1,DDX5,DMBX1,DNAJA3,EDN1,ELF2,ELK4,ENAH,EPAS1,ERLIN1,ERLIN2,ESYT2,FABP3,FADS6,FAM65A,FAM83A,FAM8A1,FGF13,FKBP3,FLOT2,FLT1,FNDC5,FOXK1,FPGS,FRMD5,FUT8,FZD4,GALNT2,GLS,GPR83,GPRIN1,GRIK3,GRM8,GSK3B,HAPLN1,HIBADH,HSPH1,INSIG1,KCNK13,KCNN3,KCNQ4,K…
TF	Factor: Pax-3; motif: TCGTCACRCTTHM; match class: 1	TF:M00360_1	0.000150602	ABLIM1,ADAM10,ADCK1,ADCY1,ADRB1,ALDH5A1,ANGPT1,ARFIP2,ARHGEF7,ARRDC2,AUTS2,BCL7A,BOLL,BRWD1,C2CD2L,CACNA1E,CADPS,CDC6,CDCA7,CDK6,CDYL2,CIAPIN1,CNNM1,COL4A3BP,CRYZ,DAB2,DDAH1,DDX5,DHX35,DHX40,DMBX1,DNAJA3,DNAJB2,DPAGT1,DPP8,DRD1,DRP2,EDN1,EIF3J,ELF5,ELL2,ENTPD1,ENTPD7,EPHB1,ESYT2,EXOSC2,FAM65A,FAM98A,FGF13,FGF14,FLT1,FNDC3B,FOSL2,FOXN2,GABRB2,GNG12,GOLGA7,GPR83,GPRIN1,GPT2,GRIK3,GRIN2B,GRM8,GULP1,…
TF	Factor: Sox-6; motif: NARACAAAARN; match class: 0	TF:M03888_0	0.000175841	ADAMTS18,ADCK1,ANKRD50,ATP2B2,ATXN1L,BATF3,BBX,BCL7A,CA12,CASKIN2,CASP8AP2,CDCP1,CDK14,CFTR,CHRM1,CMTM6,CNTD1,CTTNBP2NL,CTXN2,DGKE,DHX40,DPAGT1,DYNC1I1,EDEM3,EHF,EMB,ENAH,ENOX1,EPHB1,EPYC,ERLIN1,ERP44,FAM83A,FGD4,FGF18,FKBP3,GABRB2,GALNT2,GINS4,GLIS3,GOLGA7,GPATCH8,GRIN2B,GRM8,GSK3B,HBP1,INO80D,IYD,KDM5B,KLF12,KLF15,LCORL,LGALS8,LRRTM2,LUZP2,MACROD2,MAPT,MBNL2,MED1,MED22,MEX3A,MIPOL1,MPRIP,MREG,M…
TF	Factor: Sox-6; motif: NARACAAAARN	TF:M03888	0.000175841	ADAMTS18,ADCK1,ANKRD50,ATP2B2,ATXN1L,BATF3,BBX,BCL7A,CA12,CASKIN2,CASP8AP2,CDCP1,CDK14,CFTR,CHRM1,CMTM6,CNTD1,CTTNBP2NL,CTXN2,DGKE,DHX40,DPAGT1,DYNC1I1,EDEM3,EHF,EMB,ENAH,ENOX1,EPHB1,EPYC,ERLIN1,ERP44,FAM83A,FGD4,FGF18,FKBP3,GABRB2,GALNT2,GINS4,GLIS3,GOLGA7,GPATCH8,GRIN2B,GRM8,GSK3B,HBP1,INO80D,IYD,KDM5B,KLF12,KLF15,LCORL,LGALS8,LRRTM2,LUZP2,MACROD2,MAPT,MBNL2,MED1,MED22,MEX3A,MIPOL1,MPRIP,MREG,M…
TF	Factor: GR; motif: GGTACAANNTGTYCTK; match class: 0	TF:M00205_0	0.000193109	ACBD3,ACTBL2,ADAMTS1,ADCK1,ADCY1,AGPAT4,AGTR2,AHCYL2,ALDH5A1,AMOT,ANGEL1,ANKLE2,ANO3,APPBP2,ARPC5,BACH2,BCL7A,BHMT,BMP6,BMPR1A,BNIP3L,BTBD9,C2CD2L,C8ORF34,CACNA1E,CALCOCO2,CAMK2G,CAPZA1,CASKIN2,CASP8AP2,CCNJL,CD74,CDK6,CEBPG,CHCHD4,CHIC1,CHST3,CIAPIN1,CISD2,CMTM6,CNKSR2,CNTD1,COBLL1,COX7C,CREB3L1,CRYZ,CTXN2,DAB2,DDAH1,DHX40,DPP8,DRD1,DRP2,DTNA,DVL3,DYNC1I1,DYRK1A,EDEM3,EGR1,EHF,EIF4E3,ELK4,ELL2,E…
TF	Factor: GR; motif: GGTACAANNTGTYCTK	TF:M00205	0.000193109	ACBD3,ACTBL2,ADAMTS1,ADCK1,ADCY1,AGPAT4,AGTR2,AHCYL2,ALDH5A1,AMOT,ANGEL1,ANKLE2,ANO3,APPBP2,ARPC5,BACH2,BCL7A,BHMT,BMP6,BMPR1A,BNIP3L,BTBD9,C2CD2L,C8ORF34,CACNA1E,CALCOCO2,CAMK2G,CAPZA1,CASKIN2,CASP8AP2,CCNJL,CD74,CDK6,CEBPG,CHCHD4,CHIC1,CHST3,CIAPIN1,CISD2,CMTM6,CNKSR2,CNTD1,COBLL1,COX7C,CREB3L1,CRYZ,CTXN2,DAB2,DDAH1,DHX40,DPP8,DRD1,DRP2,DTNA,DVL3,DYNC1I1,DYRK1A,EDEM3,EGR1,EHF,EIF4E3,ELK4,ELL2,E…
TF	Factor: VDR; motif: GGGKNARNRRGGWSA; match class: 1	TF:M00444_1	0.000195546	ADAMTS18,AHCYL2,AKT3,APPBP2,ARID5B,AUTS2,AXIN2,BMP6,BNIP3L,BTRC,CABP7,CALCOCO2,CD164,CD74,CDC6,CDYL2,CENPA,CEP57,COX7C,CUX1,DDHD2,DDX5,DDX6,DGKE,DHX35,DNAJB2,DRP2,DSTYK,EDN1,EIF4H,ELF2,EMX2,ERLIN2,FABP3,FADS2,FADS6,FAM65A,FAM72A,FGF14,FIBCD1,FOSL2,FOXK1,FPGS,FZD4,GABRB2,GLIS2,GLTP,GRIA4,GRIK3,GRIN2B,HCFC2,HOXC5,HPSE2,HSPH1,INO80D,IPO4,KCNK10,KCNK13,KCNQ3,KCNQ4,KDM5A,KDM5B,KL,LBX1,LCORL,LEPROT,LMB…
TF	Factor: Octamer; motif: TNATTTGCATN	TF:M00795	0.000224214	ABI2,ADCY1,ADNP,AGTR2,AHCYL2,AKTIP,ALDH5A1,ALOX5,AMOT,ANKRD50,ARHGAP5,ARHGEF7,ARPC5,ARRDC2,ATP2B2,BACH2,BBX,BNIP3L,BOLL,C2CD2L,C8ORF34,CA12,CADM2,CAMK2G,CASKIN2,CHRM1,CTXN2,DAB2,DDX6,DGKE,DLGAP2,DNAJC6,DVL3,DYNC1I1,DYRK1A,EGLN1,EHF,ELK4,EMB,ENAH,EPAS1,EPYC,EXOSC2,FAM83A,FGD4,FUT8,FUT9,GABRG2,GANC,GDA,GLIS3,GLRA2,GLS,GNE,GPR85,GRIA4,GULP1,H2AFJ,HOXC5,IGDCC3,IL17A,KAT6A,KCNE4,KIAA0825,KIAA1211,KLC1…
TF	Factor: Octamer; motif: TNATTTGCATN; match class: 0	TF:M00795_0	0.000224214	ABI2,ADCY1,ADNP,AGTR2,AHCYL2,AKTIP,ALDH5A1,ALOX5,AMOT,ANKRD50,ARHGAP5,ARHGEF7,ARPC5,ARRDC2,ATP2B2,BACH2,BBX,BNIP3L,BOLL,C2CD2L,C8ORF34,CA12,CADM2,CAMK2G,CASKIN2,CHRM1,CTXN2,DAB2,DDX6,DGKE,DLGAP2,DNAJC6,DVL3,DYNC1I1,DYRK1A,EGLN1,EHF,ELK4,EMB,ENAH,EPAS1,EPYC,EXOSC2,FAM83A,FGD4,FUT8,FUT9,GABRG2,GANC,GDA,GLIS3,GLRA2,GLS,GNE,GPR85,GRIA4,GULP1,H2AFJ,HOXC5,IGDCC3,IL17A,KAT6A,KCNE4,KIAA0825,KIAA1211,KLC1…
TF	Factor: GATA-X; motif: NGATAAGNMNN	TF:M00203	0.0002668	ACBD3,ACTBL2,ADNP,AHCYL2,ALOX5,ANKRD50,APPBP2,ARHGAP5,ATPAF1,BACH2,BHMT,BMP8A,BMPR1A,C8ORF34,CA12,CADM2,CALCOCO2,CASR,CLCN6,CTTNBP2NL,DAB2,DHX35,DIRAS2,DIS3,DLGAP2,DMBX1,DYNC1I1,DYRK1A,EDN1,EHF,EIF4H,ELF2,ELF5,ENAH,ENOX1,ERP44,ESYT2,FAM65A,FAM83A,FGD4,FGF2,FIBCD1,FZD4,GABRB2,GALNT2,GNA12,GNE,GOT2,GPIHBP1,H2AFJ,IGDCC3,IL17A,INSIG1,ITCH,IYD,KCNK10,KCNQ4,KIAA0430,KIAA1456,KIAA1644,KLHL9,KRAS,LGALS8,…
TF	Factor: GATA-X; motif: NGATAAGNMNN; match class: 0	TF:M00203_0	0.0002668	ACBD3,ACTBL2,ADNP,AHCYL2,ALOX5,ANKRD50,APPBP2,ARHGAP5,ATPAF1,BACH2,BHMT,BMP8A,BMPR1A,C8ORF34,CA12,CADM2,CALCOCO2,CASR,CLCN6,CTTNBP2NL,DAB2,DHX35,DIRAS2,DIS3,DLGAP2,DMBX1,DYNC1I1,DYRK1A,EDN1,EHF,EIF4H,ELF2,ELF5,ENAH,ENOX1,ERP44,ESYT2,FAM65A,FAM83A,FGD4,FGF2,FIBCD1,FZD4,GABRB2,GALNT2,GNA12,GNE,GOT2,GPIHBP1,H2AFJ,IGDCC3,IL17A,INSIG1,ITCH,IYD,KCNK10,KCNQ4,KIAA0430,KIAA1456,KIAA1644,KLHL9,KRAS,LGALS8,…
TF	Factor: Pit-1; motif: NMTTCATAAWTATWNMNA; match class: 0	TF:M00802_0	0.000288968	ABI2,ABLIM1,ACTBL2,ADAMTS18,ADCY1,AHCYL2,AMOT,ANKRD50,ANO3,ARCN1,ARRDC2,ATP2B2,ATXN1L,AUTS2,BACH2,BATF3,BBX,C8ORF34,CADM2,CASP8AP2,CASR,CBX7,CCDC6,CDK14,CEBPG,CNKSR2,COPB2,CTXN2,DAB2,DCX,DDX6,DPP8,DYNC1I1,DYRK1A,EHF,ELL2,ENAH,ENOX1,ENTPD1,EPYC,ERP44,FAM98A,FOXN2,FUT8,FUT9,GABRG2,GALNT2,GDA,GINS4,GLRA2,GNE,GOLGA7,GRIA4,GSK3B,H2AFJ,HAPLN1,HTR7,ITPK1,IYD,KIAA0430,KIAA0825,KIAA1211,KIAA1456,KLC1,KLF1…
TF	Factor: Pit-1; motif: NMTTCATAAWTATWNMNA	TF:M00802	0.000288968	ABI2,ABLIM1,ACTBL2,ADAMTS18,ADCY1,AHCYL2,AMOT,ANKRD50,ANO3,ARCN1,ARRDC2,ATP2B2,ATXN1L,AUTS2,BACH2,BATF3,BBX,C8ORF34,CADM2,CASP8AP2,CASR,CBX7,CCDC6,CDK14,CEBPG,CNKSR2,COPB2,CTXN2,DAB2,DCX,DDX6,DPP8,DYNC1I1,DYRK1A,EHF,ELL2,ENAH,ENOX1,ENTPD1,EPYC,ERP44,FAM98A,FOXN2,FUT8,FUT9,GABRG2,GALNT2,GDA,GINS4,GLRA2,GNE,GOLGA7,GRIA4,GSK3B,H2AFJ,HAPLN1,HTR7,ITPK1,IYD,KIAA0430,KIAA0825,KIAA1211,KIAA1456,KLC1,KLF1…
TF	Factor: C/EBPbeta; motif: NNTTKCNNMAN; match class: 0	TF:M07315_0	0.000293872	ABCC4,ADAMTS18,ADCY1,AGTR2,AHCYL2,ANKFY1,ARL8A,AUTS2,BACH2,BCL7A,BTRC,C2CD2L,C8ORF34,CADM2,CADPS,CAPZA1,CASP8AP2,CASR,CCNJL,CD164,CEBPG,CHIC1,CLCN4,CNKSR2,CTXN2,DAB2,DDX5,DIS3,DRP2,EGLN1,ELF5,EMX2,ENOX1,ERP44,FADS6,FAM8A1,FGF14,FLOT2,FNDC3B,FUT8,GDA,GLIS3,GLRA2,GLS,GPATCH8,HBP1,ITGB3,ITPK1,KAT6A,KIAA1211,KLC1,KLF12,KLHL9,LEPROT,LGALS8,LIN7C,LYRM1,MAP2K4,MAP3K4,MAPT,MIPOL1,MTUS1,MTX3,NFYA,NUDCD2,O…
TF	Factor: C/EBPbeta; motif: NNTTKCNNMAN	TF:M07315	0.000293872	ABCC4,ADAMTS18,ADCY1,AGTR2,AHCYL2,ANKFY1,ARL8A,AUTS2,BACH2,BCL7A,BTRC,C2CD2L,C8ORF34,CADM2,CADPS,CAPZA1,CASP8AP2,CASR,CCNJL,CD164,CEBPG,CHIC1,CLCN4,CNKSR2,CTXN2,DAB2,DDX5,DIS3,DRP2,EGLN1,ELF5,EMX2,ENOX1,ERP44,FADS6,FAM8A1,FGF14,FLOT2,FNDC3B,FUT8,GDA,GLIS3,GLRA2,GLS,GPATCH8,HBP1,ITGB3,ITPK1,KAT6A,KIAA1211,KLC1,KLF12,KLHL9,LEPROT,LGALS8,LIN7C,LYRM1,MAP2K4,MAP3K4,MAPT,MIPOL1,MTUS1,MTX3,NFYA,NUDCD2,O…
TF	Factor: c-Myb; motif: NNNAACKGNNN; match class: 0	TF:M01821_0	0.000369527	ACBD3,ACP2,ADAMTS18,AKTIP,ANO3,APPBP2,ARHGAP5,ARRDC2,ATP2B2,ATXN1L,BBX,BRWD1,BTBD9,C8ORF34,CALCOCO2,CAPZA1,CASP8AP2,CDK14,CHCHD4,CIAPIN1,CLCN4,CLCN5,COMMD5,CTXN2,DGKE,DPAGT1,DRD1,DVL3,DYRK1A,EHF,EIF4E3,ELL2,FABP3,FAM72A,FAM89A,FAM98A,FGD4,FGF13,FLOT2,FOXN2,FPGS,FUT9,GALNT2,GANC,GDA,GLIS3,GLS,H2AFJ,HAPLN1,HBP1,HDAC9,HIBADH,HTR7,ITCH,IYD,JOSD1,KDM5B,KIAA1644,KL,KLC1,LHFPL2,LRCH1,LRRTM2,LUZP2,MAP3K4…
TF	Factor: c-Myb; motif: NNNAACKGNNN	TF:M01821	0.000369527	ACBD3,ACP2,ADAMTS18,AKTIP,ANO3,APPBP2,ARHGAP5,ARRDC2,ATP2B2,ATXN1L,BBX,BRWD1,BTBD9,C8ORF34,CALCOCO2,CAPZA1,CASP8AP2,CDK14,CHCHD4,CIAPIN1,CLCN4,CLCN5,COMMD5,CTXN2,DGKE,DPAGT1,DRD1,DVL3,DYRK1A,EHF,EIF4E3,ELL2,FABP3,FAM72A,FAM89A,FAM98A,FGD4,FGF13,FLOT2,FOXN2,FPGS,FUT9,GALNT2,GANC,GDA,GLIS3,GLS,H2AFJ,HAPLN1,HBP1,HDAC9,HIBADH,HTR7,ITCH,IYD,JOSD1,KDM5B,KIAA1644,KL,KLC1,LHFPL2,LRCH1,LRRTM2,LUZP2,MAP3K4…
TF	Factor: myogenin; motif: CRSCTGTTBNNTTTGGCACGSNGCCARCH; match class: 1	TF:M00056_1	0.000465045	ABI2,ABLIM1,ACBD3,ACP2,ANGEL1,ANKRD50,ARFIP2,ARHGEF7,ATP2B2,ATXN1L,AUTS2,AXIN2,BCL7A,BOLL,BRWD1,BTBD9,BTRC,CACNA1E,CALCOCO2,CASKIN2,CD74,CDCP1,CDYL2,CFTR,CIAPIN1,CLCN5,CLCN6,CMTM6,CNKSR2,DCX,DDAH1,DDX5,DHX40,DVL3,DYRK1A,EGR1,EHF,EIF4H,EPAS1,ESYT2,EXOSC2,FABP3,FADS6,FAM72A,FAM83A,FAM8A1,FGF13,FGF18,FGF2,FIBCD1,FKBP3,FLOT2,FLT1,FNDC3B,FNDC5,FPGS,FZD4,GLS,GLTP,GNE,GNG12,HAPLN1,HCFC2,ITCH,KCNE4,KCNK1…
TF	Factor: NF-1C; motif: TTGGCNN	TF:M07300	0.000493607	ABLIM1,ACBD3,ADRB1,AGPAT4,AHCYL2,AKR1E2,AKT3,AKTIP,AMOT,ANGEL1,ANKFY1,ANKRD50,ARCN1,ARHGEF7,ARID5B,ARPC5,ATP9A,ATPAF1,AXIN2,BBX,BHMT,BMP6,BNIP3L,BRWD1,CA12,CALCOCO2,CAMK2G,CAPZA1,CASKIN2,CASP8AP2,CD164,CD74,CDC6,CDCP1,CDK14,CDYL2,CEP57,CHCHD4,CHST3,CISD2,CNKSR2,CNTD1,COMMD5,CREB3L1,CTXN2,DDAH1,DGKE,DHX40,DIRAS2,DMBX1,DNA2,DNAJB2,DNAJC6,DPP8,DRP2,DSTYK,EDEM3,EIF4E3,EMB,EMX2,ENTPD7,EPHB1,EXOSC2,FAD…
TF	Factor: NF-1C; motif: TTGGCNN; match class: 0	TF:M07300_0	0.000493607	ABLIM1,ACBD3,ADRB1,AGPAT4,AHCYL2,AKR1E2,AKT3,AKTIP,AMOT,ANGEL1,ANKFY1,ANKRD50,ARCN1,ARHGEF7,ARID5B,ARPC5,ATP9A,ATPAF1,AXIN2,BBX,BHMT,BMP6,BNIP3L,BRWD1,CA12,CALCOCO2,CAMK2G,CAPZA1,CASKIN2,CASP8AP2,CD164,CD74,CDC6,CDCP1,CDK14,CDYL2,CEP57,CHCHD4,CHST3,CISD2,CNKSR2,CNTD1,COMMD5,CREB3L1,CTXN2,DDAH1,DGKE,DHX40,DIRAS2,DMBX1,DNA2,DNAJB2,DNAJC6,DPP8,DRP2,DSTYK,EDEM3,EIF4E3,EMB,EMX2,ENTPD7,EPHB1,EXOSC2,FAD…
TF	Factor: FOX; motif: KWTTGTTTRTTTW	TF:M00809	0.000497602	ABLIM1,ACBD3,ACTBL2,AKTIP,ANKFY1,ANO3,ARID5B,ASH1L,BACH2,CADPS,CCNJL,CDK14,CLCN4,CNTD1,COPB2,COX7C,CTXN2,DCX,DIRAS2,DPAGT1,DTNA,EDEM3,EIF4E3,EPHB1,EPYC,FADS6,FAM72A,FAM8A1,FGD4,FGF13,FGF2,FNDC3B,FOXN2,FUT9,GABRB2,GALNT2,GDA,GINS4,GLRA2,GLS,GNE,GPR85,GSK3B,HTR7,JOSD1,KCNK10,KIAA1211,KLC1,KLF15,KLHL15,LHFPL2,LRRC8C,MACROD2,MAPT,MCC,MEIS2,MIPOL1,MRPS35,MTUS1,MXI1,NRSN1,NT5E,OPN4,OSBPL6,OSTC,PALM,PAP…
TF	Factor: FOX; motif: KWTTGTTTRTTTW; match class: 0	TF:M00809_0	0.000497602	ABLIM1,ACBD3,ACTBL2,AKTIP,ANKFY1,ANO3,ARID5B,ASH1L,BACH2,CADPS,CCNJL,CDK14,CLCN4,CNTD1,COPB2,COX7C,CTXN2,DCX,DIRAS2,DPAGT1,DTNA,EDEM3,EIF4E3,EPHB1,EPYC,FADS6,FAM72A,FAM8A1,FGD4,FGF13,FGF2,FNDC3B,FOXN2,FUT9,GABRB2,GALNT2,GDA,GINS4,GLRA2,GLS,GNE,GPR85,GSK3B,HTR7,JOSD1,KCNK10,KIAA1211,KLC1,KLF15,KLHL15,LHFPL2,LRRC8C,MACROD2,MAPT,MCC,MEIS2,MIPOL1,MRPS35,MTUS1,MXI1,NRSN1,NT5E,OPN4,OSBPL6,OSTC,PALM,PAP…
TF	Factor: USF; motif: NCACGTGN; match class: 0	TF:M00217_0	0.000568027	ABCC4,ADAMTS1,ADCK1,AGPAT4,ANGPT1,APPBP2,ARL8A,ARRDC2,BATF3,BHMT,BMP6,BMP8A,BTBD9,CCNJL,CD164,CD74,CDK14,CDK6,CFTR,CHCHD4,CHST3,CIAPIN1,CLCN6,CNKSR2,CNTD1,COX7C,DDAH1,DDX6,DGKE,DHX35,DIS3,DNAJC6,DRP2,DSTYK,DYNC1I1,EDEM3,EDN1,EIF3J,EIF4H,ELF2,ELL2,EMB,ERLIN1,ERLIN2,FABP3,FADS2,FADS6,FAM65A,FAM72A,FAM89A,FGF13,FGF14,FKBP3,FNDC5,FOXN2,FPGS,FRMD5,GABRB2,GLIS2,GLTP,GNG12,GOT2,GPR83,GPRIN1,HAPLN1,HBP1,…
TF	Factor: USF; motif: NCACGTGN	TF:M00217	0.000568027	ABCC4,ADAMTS1,ADCK1,AGPAT4,ANGPT1,APPBP2,ARL8A,ARRDC2,BATF3,BHMT,BMP6,BMP8A,BTBD9,CCNJL,CD164,CD74,CDK14,CDK6,CFTR,CHCHD4,CHST3,CIAPIN1,CLCN6,CNKSR2,CNTD1,COX7C,DDAH1,DDX6,DGKE,DHX35,DIS3,DNAJC6,DRP2,DSTYK,DYNC1I1,EDEM3,EDN1,EIF3J,EIF4H,ELF2,ELL2,EMB,ERLIN1,ERLIN2,FABP3,FADS2,FADS6,FAM65A,FAM72A,FAM89A,FGF13,FGF14,FKBP3,FNDC5,FOXN2,FPGS,FRMD5,GABRB2,GLIS2,GLTP,GNG12,GOT2,GPR83,GPRIN1,HAPLN1,HBP1,…
TF	Factor: Oct-1; motif: TATGCAAATN; match class: 0	TF:M00342_0	0.000596081	ADCY1,ADNP,AGPAT4,AKR1E2,AKT3,AMOT,ANGPT1,ANKRD50,ARHGAP5,ARHGEF7,ARRDC2,BBX,C8ORF34,CA12,CADM2,CAMK2G,CASR,CBFA2T2,CHRM1,CHST3,CTXN2,DDX6,DIS3,DLGAP2,DNAJC6,DVL3,DYNC1I1,EGLN1,EHF,ELL2,ENOX1,EPAS1,EPYC,ERLIN1,EXOSC2,FGD4,FGF13,FUT9,GABRG2,GANC,GINS4,GLIS3,GLRA2,GLS,GPR85,H2AFJ,HOXC5,IL17A,IYD,KCNE4,KIAA0825,KLC1,KLF15,KLHL9,LMBRD2,LRRK2,MAP3K4,MBNL2,MIPOL1,MREG,MTUS1,MTX3,MYNN,NANOS1,NOS1,NXPH3,…
TF	Factor: Oct-1; motif: TATGCAAATN	TF:M00342	0.000596081	ADCY1,ADNP,AGPAT4,AKR1E2,AKT3,AMOT,ANGPT1,ANKRD50,ARHGAP5,ARHGEF7,ARRDC2,BBX,C8ORF34,CA12,CADM2,CAMK2G,CASR,CBFA2T2,CHRM1,CHST3,CTXN2,DDX6,DIS3,DLGAP2,DNAJC6,DVL3,DYNC1I1,EGLN1,EHF,ELL2,ENOX1,EPAS1,EPYC,ERLIN1,EXOSC2,FGD4,FGF13,FUT9,GABRG2,GANC,GINS4,GLIS3,GLRA2,GLS,GPR85,H2AFJ,HOXC5,IL17A,IYD,KCNE4,KIAA0825,KLC1,KLF15,KLHL9,LMBRD2,LRRK2,MAP3K4,MBNL2,MIPOL1,MREG,MTUS1,MTX3,MYNN,NANOS1,NOS1,NXPH3,…
TF	Factor: MafG; motif: CMATGACTCAGCAGA	TF:M07048	0.000624959	ABCC4,ABLIM1,ACTBL2,ADAMTS1,ADRB1,AKR1E2,AKTIP,ALOX5,ANO3,ARFIP2,ARHGEF7,ARPC5,ARRDC2,ATP2B2,BBX,BMP6,BMP8A,BMPR1A,CA12,CALCOCO2,CBFA2T2,CBX7,CD164,CD74,CDCA7,CDCP1,CDK14,CENPA,CHCHD4,CIAPIN1,CLCN6,CNKSR2,COPB2,CTTNBP2NL,CTXN2,DAB2,DDAH1,DDHD2,DHX35,DHX40,DMBX1,DNA2,DNAJA3,DNAJB2,DNAJC6,DPAGT1,DPP8,DRD1,DRP2,EDEM3,EDN1,EHF,EIF4E3,ELK4,EMB,ENAH,ENOX1,ENTPD1,ERLIN2,ERP44,FAM167A,FAM65A,FAM83A,FAM98…
TF	Factor: MafG; motif: CMATGACTCAGCAGA; match class: 0	TF:M07048_0	0.000624959	ABCC4,ABLIM1,ACTBL2,ADAMTS1,ADRB1,AKR1E2,AKTIP,ALOX5,ANO3,ARFIP2,ARHGEF7,ARPC5,ARRDC2,ATP2B2,BBX,BMP6,BMP8A,BMPR1A,CA12,CALCOCO2,CBFA2T2,CBX7,CD164,CD74,CDCA7,CDCP1,CDK14,CENPA,CHCHD4,CIAPIN1,CLCN6,CNKSR2,COPB2,CTTNBP2NL,CTXN2,DAB2,DDAH1,DDHD2,DHX35,DHX40,DMBX1,DNA2,DNAJA3,DNAJB2,DNAJC6,DPAGT1,DPP8,DRD1,DRP2,EDEM3,EDN1,EHF,EIF4E3,ELK4,EMB,ENAH,ENOX1,ENTPD1,ERLIN2,ERP44,FAM167A,FAM65A,FAM83A,FAM98…
TF	Factor: E2A; motif: CACCTGNY; match class: 0	TF:M00973_0	0.000625032	ADNP,AGTR2,AKT3,AKTIP,ALOX5,ATP9A,BBX,BMPR1A,BTBD9,CACNA1E,CADM2,CASKIN2,CBFA2T2,CD164,CFTR,CHST3,CNTD1,COBLL1,COMMD5,CTTNBP2NL,DGKE,DIRAS2,DMBX1,DNAJB2,DRD1,ELF2,EPAS1,ERLIN1,FADS2,FAM65A,FAM8A1,FASTKD2,FGF13,FOXK1,FUT9,FZD4,GABRB2,GLIS2,GLS,GLTP,GOT2,GPR83,HDAC9,HMG20A,HTR7,IL17A,INSIG1,KAT6A,KCNK13,KCNN3,KDM1B,KIAA0430,KIAA2022,KRAS,LCORL,LGI2,LRCH1,LSM12,MED1,MED22,NAIF1,NANOS1,NOS1,NOV,NTRK2…
TF	Factor: E2A; motif: CACCTGNY	TF:M00973	0.000625032	ADNP,AGTR2,AKT3,AKTIP,ALOX5,ATP9A,BBX,BMPR1A,BTBD9,CACNA1E,CADM2,CASKIN2,CBFA2T2,CD164,CFTR,CHST3,CNTD1,COBLL1,COMMD5,CTTNBP2NL,DGKE,DIRAS2,DMBX1,DNAJB2,DRD1,ELF2,EPAS1,ERLIN1,FADS2,FAM65A,FAM8A1,FASTKD2,FGF13,FOXK1,FUT9,FZD4,GABRB2,GLIS2,GLS,GLTP,GOT2,GPR83,HDAC9,HMG20A,HTR7,IL17A,INSIG1,KAT6A,KCNK13,KCNN3,KDM1B,KIAA0430,KIAA2022,KRAS,LCORL,LGI2,LRCH1,LSM12,MED1,MED22,NAIF1,NANOS1,NOS1,NOV,NTRK2…
TF	Factor: ER-alpha; motif: TGACCYN	TF:M03547	0.0006375	ABL2,ABLIM1,ADCY1,ARCN1,ARFIP2,ARPC5,ATP9A,BATF3,BHMT,BMPR1A,C2CD2L,CA12,CALCOCO2,CAPZA1,CASKIN2,CBFA2T2,CBX7,CHCHD4,CIAPIN1,CISD2,CLCN5,CNNM1,CUX1,DCX,DIRAS2,DMBX1,DPP8,DTNA,EGLN1,EIF3J,EIF4H,ELL2,ENOX1,ENTPD1,ERLIN2,FAM167A,FAM8A1,FAM98A,FIBCD1,FNDC3B,FOXN2,FUT9,GLRA2,GLS,GNG12,GOT2,GPIHBP1,GREM2,HCFC2,HDAC9,HMG20A,HPSE2,HTR7,IGDCC3,ITPK1,IYD,KCNK10,KCNQ3,KDM5B,KIAA1211,KLHL15,LBX1,LEPROT,LRAT,…
TF	Factor: ER-alpha; motif: TGACCYN; match class: 0	TF:M03547_0	0.0006375	ABL2,ABLIM1,ADCY1,ARCN1,ARFIP2,ARPC5,ATP9A,BATF3,BHMT,BMPR1A,C2CD2L,CA12,CALCOCO2,CAPZA1,CASKIN2,CBFA2T2,CBX7,CHCHD4,CIAPIN1,CISD2,CLCN5,CNNM1,CUX1,DCX,DIRAS2,DMBX1,DPP8,DTNA,EGLN1,EIF3J,EIF4H,ELL2,ENOX1,ENTPD1,ERLIN2,FAM167A,FAM8A1,FAM98A,FIBCD1,FNDC3B,FOXN2,FUT9,GLRA2,GLS,GNG12,GOT2,GPIHBP1,GREM2,HCFC2,HDAC9,HMG20A,HPSE2,HTR7,IGDCC3,ITPK1,IYD,KCNK10,KCNQ3,KDM5B,KIAA1211,KLHL15,LBX1,LEPROT,LRAT,…
TF	Factor: Oct-1; motif: NNGAATATKCANNNN	TF:M00136	0.000642276	ABI2,ABLIM1,ACTBL2,ADAMTS18,AGPAT4,AGTR2,AHCYL2,AKTIP,ALDH5A1,ALOX5,AMOT,ANGPT1,ANKRD50,ARHGEF7,ARRDC2,ASH1L,BMPR1A,BRWD1,C2CD2L,C8ORF34,CA12,CADM2,CAMK2G,CAPZA1,CASR,CCNJL,CDK6,CHIC1,CLCN4,CNKSR2,COBLL1,CREB3L1,DDX6,DHX35,DIRAS2,DIS3,DNAJC6,DYNC1I1,EGLN1,EIF4E3,EIF4H,ELF5,ENOX1,EPYC,ERLIN2,EXOSC2,FAM83A,FLOT2,FNDC3B,FOXK1,GABRB2,GABRG2,GALNT2,GLRA2,GLTP,GNE,GOLGA7,GREM2,GRIN2B,GRM8,HPSE2,IL17A,I…
TF	Factor: Oct-1; motif: NNGAATATKCANNNN; match class: 0	TF:M00136_0	0.000642276	ABI2,ABLIM1,ACTBL2,ADAMTS18,AGPAT4,AGTR2,AHCYL2,AKTIP,ALDH5A1,ALOX5,AMOT,ANGPT1,ANKRD50,ARHGEF7,ARRDC2,ASH1L,BMPR1A,BRWD1,C2CD2L,C8ORF34,CA12,CADM2,CAMK2G,CAPZA1,CASR,CCNJL,CDK6,CHIC1,CLCN4,CNKSR2,COBLL1,CREB3L1,DDX6,DHX35,DIRAS2,DIS3,DNAJC6,DYNC1I1,EGLN1,EIF4E3,EIF4H,ELF5,ENOX1,EPYC,ERLIN2,EXOSC2,FAM83A,FLOT2,FNDC3B,FOXK1,GABRB2,GABRG2,GALNT2,GLRA2,GLTP,GNE,GOLGA7,GREM2,GRIN2B,GRM8,HPSE2,IL17A,I…
TF	Factor: Elk-1; motif: NNNNCCGGAARTNN; match class: 0	TF:M00025_0	0.000656603	ABCC4,ABI2,ABL2,ACBD3,ADAM10,ADAMTS1,AGPAT4,AKR1E2,AKTIP,ANGPT1,ANKLE2,ARCN1,ARFIP2,ARL8A,ARPC5,ATP9A,ATXN1L,BMP6,CA12,CAPZA1,CCDC6,CDCA7,CDCP1,CEBPG,CENPA,CHCHD4,CLCN5,CMTM6,CNTD1,COL4A3BP,COPB2,COX7C,CTTNBP2NL,CUX1,DAB2,DDHD2,DDX5,DDX6,DHX35,DNAJA3,DPP8,DRD1,DVL3,EDEM3,EGLN1,EGR1,EHF,EIF4E3,EIF4H,ELF2,EPHB1,ERP44,ESYT2,EXOSC2,FAM89A,FGF14,FGF18,FNDC5,FOSL2,FPGS,GLIS2,GLS,GLTP,GPATCH8,GRIA4,GULP…
TF	Factor: Elk-1; motif: NNNNCCGGAARTNN	TF:M00025	0.000656603	ABCC4,ABI2,ABL2,ACBD3,ADAM10,ADAMTS1,AGPAT4,AKR1E2,AKTIP,ANGPT1,ANKLE2,ARCN1,ARFIP2,ARL8A,ARPC5,ATP9A,ATXN1L,BMP6,CA12,CAPZA1,CCDC6,CDCA7,CDCP1,CEBPG,CENPA,CHCHD4,CLCN5,CMTM6,CNTD1,COL4A3BP,COPB2,COX7C,CTTNBP2NL,CUX1,DAB2,DDHD2,DDX5,DDX6,DHX35,DNAJA3,DPP8,DRD1,DVL3,EDEM3,EGLN1,EGR1,EHF,EIF4E3,EIF4H,ELF2,EPHB1,ERP44,ESYT2,EXOSC2,FAM89A,FGF14,FGF18,FNDC5,FOSL2,FPGS,GLIS2,GLS,GLTP,GPATCH8,GRIA4,GULP…
TF	Factor: AP-3; motif: TKGAAAKN; match class: 0	TF:M04609_0	0.000691168	ACTBL2,ADCK1,ADCY1,ADNP,AKTIP,ALOX5,AMOT,APPBP2,ARHGAP5,ASH1L,BCL7A,BMPR1A,BNIP3L,BTBD9,CADPS,CASKIN2,CASR,CCDC6,CD74,CHIC1,CLCN4,CMTM6,CNNM1,COPB2,COX7C,CTXN2,DCX,DIRAS2,DMBX1,DPP8,DYRK1A,EHF,ELK4,ENOX1,EPYC,FADS6,FAM167A,FAM8A1,FAM98A,FGD4,FLT1,FNDC3B,FNDC5,GANC,GLIS2,GLIS3,GLRA2,GNE,GOLGA7,GOT2,GPR83,GRM8,HOXC5,IL17A,IYD,KAT6A,KCNK10,KDM5B,KIAA2022,KL,KLC1,KLHL15,LGI2,LSM12,LYRM1,MAP3K4,MBNL2,…
TF	Factor: AP-3; motif: TKGAAAKN	TF:M04609	0.000691168	ACTBL2,ADCK1,ADCY1,ADNP,AKTIP,ALOX5,AMOT,APPBP2,ARHGAP5,ASH1L,BCL7A,BMPR1A,BNIP3L,BTBD9,CADPS,CASKIN2,CASR,CCDC6,CD74,CHIC1,CLCN4,CMTM6,CNNM1,COPB2,COX7C,CTXN2,DCX,DIRAS2,DMBX1,DPP8,DYRK1A,EHF,ELK4,ENOX1,EPYC,FADS6,FAM167A,FAM8A1,FAM98A,FGD4,FLT1,FNDC3B,FNDC5,GANC,GLIS2,GLIS3,GLRA2,GNE,GOLGA7,GOT2,GPR83,GRM8,HOXC5,IL17A,IYD,KAT6A,KCNK10,KDM5B,KIAA2022,KL,KLC1,KLHL15,LGI2,LSM12,LYRM1,MAP3K4,MBNL2,…
TF	Factor: CdxA; motif: MTTTATR; match class: 0	TF:M00100_0	0.000712239	ABL2,ABLIM1,ACTBL2,AGPAT4,ANKFY1,ARHGAP5,ARID5B,ATP2B2,BATF3,BMPR1A,BNIP3L,BOLL,C2CD2L,CADM2,CFTR,CHST3,CISD2,CLCN4,CNKSR2,CNTD1,COX7C,CTTNBP2NL,DGKE,DIS3,DLGAP2,DPP8,EGLN1,ELF5,ELK4,EMX2,ENAH,EPYC,ERLIN2,EXOSC2,FABP3,FAM167A,FAM8A1,FAM98A,FGD4,FNDC5,FRMD5,FUT9,FZD4,GABRB2,GALNT2,GDA,GNE,GPR85,GSK3B,HDAC9,HOXC5,ITPK1,IYD,KCNK10,KIAA0825,KLC1,LRAT,LUZP2,MAPK10,MAPT,MIPOL1,MTUS1,MYNN,NEO1,NFASC,NKA…
TF	Factor: CdxA; motif: MTTTATR	TF:M00100	0.000712239	ABL2,ABLIM1,ACTBL2,AGPAT4,ANKFY1,ARHGAP5,ARID5B,ATP2B2,BATF3,BMPR1A,BNIP3L,BOLL,C2CD2L,CADM2,CFTR,CHST3,CISD2,CLCN4,CNKSR2,CNTD1,COX7C,CTTNBP2NL,DGKE,DIS3,DLGAP2,DPP8,EGLN1,ELF5,ELK4,EMX2,ENAH,EPYC,ERLIN2,EXOSC2,FABP3,FAM167A,FAM8A1,FAM98A,FGD4,FNDC5,FRMD5,FUT9,FZD4,GABRB2,GALNT2,GDA,GNE,GPR85,GSK3B,HDAC9,HOXC5,ITPK1,IYD,KCNK10,KIAA0825,KLC1,LRAT,LUZP2,MAPK10,MAPT,MIPOL1,MTUS1,MYNN,NEO1,NFASC,NKA…
TF	Factor: HOXA10; motif: NNNGYAATAAAATNNW	TF:M01464	0.000801854	ABCC4,ABLIM1,ACTBL2,ADNP,AGTR2,AKTIP,ALOX5,ANGPT1,ANKFY1,ARHGAP5,ARRDC2,ATP2B2,AUTS2,BMP8A,BMPR1A,C8ORF34,CA12,CAMK2G,CASR,CFTR,CMTM6,CNTD1,DMBX1,DNAJC6,DPP8,DRP2,EHF,EIF4E3,EMB,ENAH,EPYC,ERP44,EXOSC2,FABP3,FAM83A,FGD4,FLT1,FNDC3B,FUT9,FZD4,GALNT2,GDA,GLIS2,GLRA2,GPR83,GRIN2B,GRM8,H2AFJ,HDAC9,HTR7,IGDCC3,IL17A,ITPK1,KAT6A,KCNQ4,KDM1B,KIAA0825,KIAA1211,KIAA1644,KLF12,LIN7C,LRRTM2,LUZP2,LYRM1,MACRO…
TF	Factor: HOXA10; motif: NNNGYAATAAAATNNW; match class: 0	TF:M01464_0	0.000801854	ABCC4,ABLIM1,ACTBL2,ADNP,AGTR2,AKTIP,ALOX5,ANGPT1,ANKFY1,ARHGAP5,ARRDC2,ATP2B2,AUTS2,BMP8A,BMPR1A,C8ORF34,CA12,CAMK2G,CASR,CFTR,CMTM6,CNTD1,DMBX1,DNAJC6,DPP8,DRP2,EHF,EIF4E3,EMB,ENAH,EPYC,ERP44,EXOSC2,FABP3,FAM83A,FGD4,FLT1,FNDC3B,FUT9,FZD4,GALNT2,GDA,GLIS2,GLRA2,GPR83,GRIN2B,GRM8,H2AFJ,HDAC9,HTR7,IGDCC3,IL17A,ITPK1,KAT6A,KCNQ4,KDM1B,KIAA0825,KIAA1211,KIAA1644,KLF12,LIN7C,LRRTM2,LUZP2,LYRM1,MACRO…
TF	Factor: C/EBPbeta; motif: RNRTKDNGMAAKNN	TF:M00109	0.000811893	ADCY1,AGTR2,AHCYL2,ARL8A,BACH2,BBX,BCL7A,BMPR1A,BRWD1,BTBD9,C2CD2L,CADM2,CADPS,CAPZA1,CASR,CEBPG,CNKSR2,CTXN2,DAB2,DIRAS2,DLGAP2,DYRK1A,EGLN1,EHF,ELF5,ELK4,ENOX1,FADS2,FADS6,FGD4,FOSL2,FUT8,GABRG2,GALNT2,GDA,GLIS3,GLS,GNA12,GOLGA7,H2AFJ,HAPLN1,HBP1,KAT6A,KIAA1211,KLF12,KLHL9,LGALS8,LHFPL2,LIN7C,MACROD2,MBNL2,MCC,NFASC,NIPA1,NKAIN2,NMNAT1,PADI2,PAPOLA,PCGF3,PFKFB3,PHC3,PITX1,PLAGL2,PLEKHA8,PODXL,P…
TF	Factor: C/EBPbeta; motif: RNRTKDNGMAAKNN; match class: 0	TF:M00109_0	0.000811893	ADCY1,AGTR2,AHCYL2,ARL8A,BACH2,BBX,BCL7A,BMPR1A,BRWD1,BTBD9,C2CD2L,CADM2,CADPS,CAPZA1,CASR,CEBPG,CNKSR2,CTXN2,DAB2,DIRAS2,DLGAP2,DYRK1A,EGLN1,EHF,ELF5,ELK4,ENOX1,FADS2,FADS6,FGD4,FOSL2,FUT8,GABRG2,GALNT2,GDA,GLIS3,GLS,GNA12,GOLGA7,H2AFJ,HAPLN1,HBP1,KAT6A,KIAA1211,KLF12,KLHL9,LGALS8,LHFPL2,LIN7C,MACROD2,MBNL2,MCC,NFASC,NIPA1,NKAIN2,NMNAT1,PADI2,PAPOLA,PCGF3,PFKFB3,PHC3,PITX1,PLAGL2,PLEKHA8,PODXL,P…
TF	Factor: E2F-1; motif: NTTSGCGG; match class: 1	TF:M00430_1	0.000814971	ACP2,ALOX5,ARID5B,ATXN1L,AXIN2,BACH2,BCL7A,CABP7,CDCA7,CDCP1,CDYL2,CEBPG,CEP57,CTTNBP2NL,CUX1,DDAH1,DNAJB2,EIF4H,ELF2,EMX2,ENAH,ERP44,FIBCD1,FOXN2,GLTP,GNE,GPR85,GRIA4,HBP1,INSM2,IPP,KIAA1644,MPP5,MPRIP,MREG,NAIF1,NMT2,NTRK2,NUCKS1,PAPOLA,PLCXD3,PNPO,PRTG,PWWP2A,RB1,RIOK3,RNF141,RNF44,RPS6KA6,RPS6KB1,SLC10A7,SLC25A36,SNX4,SPTLC2,STK17B,TBC1D13,TGFB3,THRA,THSD4,TMED7,TMEM69,TRAM2,UBXN7,UFD1L,USP24…
TF	Factor: C-Myc; motif: NGCCACGTGNN; match class: 1	TF:M07601_1	0.000955576	ABCC4,ABI2,ADCK1,AGPAT4,AKR1E2,AKT3,ANGPT1,ARFIP2,ARRDC2,ATP9A,BATF3,BHMT,BMP6,BMP8A,BTBD9,CACNA1E,CBFA2T2,CBX7,CCNJL,CD164,CDC6,CEBPG,CEP57,CFTR,CHST3,CLCN6,CNTD1,COX7C,DDAH1,DDHD2,DDX6,DHX35,DNAJC6,DPAGT1,DYNC1I1,EDEM3,EDN1,ELF2,ENTPD7,EPYC,ERLIN2,EXOSC2,FADS2,FAM65A,FAM72A,FAM83A,FAM89A,FGF13,FGF14,FKBP3,FLOT2,FOXN2,FPGS,FRMD5,GABRB2,GLIS2,GNG12,GOLGA7,GOT2,GPATCH8,GPR83,GPRIN1,HBP1,HCFC2,HIBA…
TF	Factor: NKX25; motif: NNANCCACTTRAAWTT; match class: 0	TF:M01414_0	0.00101999	ABL2,ABLIM1,ACBD3,ADAM10,ADAMTS18,AGPAT4,AKR1E2,ANGPT1,ANKFY1,ANKLE2,APPBP2,ARRDC2,ASH1L,ATP2B2,ATXN1L,BACH2,BATF3,BBX,BMP6,BMPR1A,BNIP3L,BTBD9,C2CD2L,CADM2,CAMK2G,CAPZA1,CBX7,CCDC6,CD164,CDCP1,CDK14,CDYL2,CFTR,CLCN4,CLCN5,CNKSR2,COPB2,COX7C,CREB3L1,DAB2,DDX5,DGKE,DHX40,DIRAS2,DIS3,DLGAP2,DMBX1,DNAJC6,DPAGT1,DYRK1A,EDEM3,EDN1,EHF,EIF4E3,EMX2,ENAH,ENOX1,ERLIN2,ESYT2,EXOSC2,FADS2,FAM167A,FAM72A,FAM…
TF	Factor: NKX25; motif: NNANCCACTTRAAWTT	TF:M01414	0.00101999	ABL2,ABLIM1,ACBD3,ADAM10,ADAMTS18,AGPAT4,AKR1E2,ANGPT1,ANKFY1,ANKLE2,APPBP2,ARRDC2,ASH1L,ATP2B2,ATXN1L,BACH2,BATF3,BBX,BMP6,BMPR1A,BNIP3L,BTBD9,C2CD2L,CADM2,CAMK2G,CAPZA1,CBX7,CCDC6,CD164,CDCP1,CDK14,CDYL2,CFTR,CLCN4,CLCN5,CNKSR2,COPB2,COX7C,CREB3L1,DAB2,DDX5,DGKE,DHX40,DIRAS2,DIS3,DLGAP2,DMBX1,DNAJC6,DPAGT1,DYRK1A,EDEM3,EDN1,EHF,EIF4E3,EMX2,ENAH,ENOX1,ERLIN2,ESYT2,EXOSC2,FADS2,FAM167A,FAM72A,FAM…
TF	Factor: PR; motif: NNNNNNRGNACNNKNTGTTCTNNNNNN; match class: 0	TF:M00957_0	0.00117883	ACBD3,ACTBL2,AGTR2,AHCYL2,AKTIP,AMOT,ANKFY1,ANKLE2,APPBP2,ARID5B,ARRDC2,ATXN1L,BBX,BTBD9,C2CD2L,C8ORF34,CA12,CACNA1E,CAMK2G,CASKIN2,CASP8AP2,CBFA2T2,CCNJL,CDK6,CENPA,CHCHD4,CHIC1,CNKSR2,CRYZ,DHX40,DIRAS2,DNA2,DPP8,DRP2,DTNA,EHF,ERP44,ESYT2,FABP3,FADS6,FAM72A,FAM89A,FGF2,FLOT2,GABRG2,GALNT2,GINS4,GLRA2,GPATCH8,GREM2,GRIA4,GRIN2B,GSK3B,HAPLN1,KCNN3,KDM5A,KDM5B,KIAA0825,KIAA1211,KIAA1456,LGI2,LMBRD2…
TF	Factor: PR; motif: NNNNNNRGNACNNKNTGTTCTNNNNNN	TF:M00957	0.00117883	ACBD3,ACTBL2,AGTR2,AHCYL2,AKTIP,AMOT,ANKFY1,ANKLE2,APPBP2,ARID5B,ARRDC2,ATXN1L,BBX,BTBD9,C2CD2L,C8ORF34,CA12,CACNA1E,CAMK2G,CASKIN2,CASP8AP2,CBFA2T2,CCNJL,CDK6,CENPA,CHCHD4,CHIC1,CNKSR2,CRYZ,DHX40,DIRAS2,DNA2,DPP8,DRP2,DTNA,EHF,ERP44,ESYT2,FABP3,FADS6,FAM72A,FAM89A,FGF2,FLOT2,GABRG2,GALNT2,GINS4,GLRA2,GPATCH8,GREM2,GRIA4,GRIN2B,GSK3B,HAPLN1,KCNN3,KDM5A,KDM5B,KIAA0825,KIAA1211,KIAA1456,LGI2,LMBRD2…
TF	Factor: ATF2:c-Jun; motif: TGACGTYA	TF:M00041	0.00119939	ABLIM1,ACTBL2,ADAMTS18,ADCK1,ADNP,ANO3,ARFIP2,ARHGAP5,ARHGEF7,ARID5B,ARPC5,ARRDC2,ATP2B2,ATPAF1,BBX,BTBD9,C2CD2L,CACNA1E,CALCOCO2,CAMK2G,CAPZA1,CD164,CD74,CEBPG,CENPA,CFTR,CIAPIN1,CLCN4,CLCN5,CMTM6,CNTD1,CTXN2,DLGAP2,DNAJB2,DRD1,DVL3,ELF5,ELL2,EMB,ENTPD7,ERLIN1,ERLIN2,FAM65A,FGF18,FLOT2,FUT9,GABRG2,GLIS3,GNE,GPR83,GULP1,HAPLN1,HDAC9,HMG20A,HSPH1,IL17A,INSIG1,IPO4,KCNN3,KIAA1211,KIAA2022,KLF12,KRA…
TF	Factor: ATF2:c-Jun; motif: TGACGTYA; match class: 0	TF:M00041_0	0.00119939	ABLIM1,ACTBL2,ADAMTS18,ADCK1,ADNP,ANO3,ARFIP2,ARHGAP5,ARHGEF7,ARID5B,ARPC5,ARRDC2,ATP2B2,ATPAF1,BBX,BTBD9,C2CD2L,CACNA1E,CALCOCO2,CAMK2G,CAPZA1,CD164,CD74,CEBPG,CENPA,CFTR,CIAPIN1,CLCN4,CLCN5,CMTM6,CNTD1,CTXN2,DLGAP2,DNAJB2,DRD1,DVL3,ELF5,ELL2,EMB,ENTPD7,ERLIN1,ERLIN2,FAM65A,FGF18,FLOT2,FUT9,GABRG2,GLIS3,GNE,GPR83,GULP1,HAPLN1,HDAC9,HMG20A,HSPH1,IL17A,INSIG1,IPO4,KCNN3,KIAA1211,KIAA2022,KLF12,KRA…
TF	Factor: HSF1; motif: AGAANRTTCN	TF:M00146	0.00120395	ABI2,ABL2,ADCY1,AHCYL2,ANGPT1,ASH1L,BMP6,C8ORF34,CA12,CADM2,CDYL2,CEBPG,CHCHD4,COPB2,CUX1,DGKE,DNA2,EIF4E3,EPAS1,EPYC,ESYT2,FADS6,FAM83A,FAM89A,FGF2,FNDC3B,FUT9,GRM8,ITGB3,KAT6A,KDM1B,KLF12,KLF15,LGI2,LHFPL2,LRRK2,LRRTM2,MACROD2,MAP2K4,MAP3K4,MAPT,MCC,MED1,MIPOL1,NIPA1,NKAIN2,OCIAD1,PLAGL2,PLXNC1,PPIL4,PPP1R14C,PPP6R3,RAD51B,RASGRP3,RGS6,RGS9BP,RLIM,RPS6KA3,SCN1A,SCN3A,SEMA3D,SEMA6A,SLC25A36,SPAG…
TF	Factor: HSF1; motif: AGAANRTTCN; match class: 0	TF:M00146_0	0.00120395	ABI2,ABL2,ADCY1,AHCYL2,ANGPT1,ASH1L,BMP6,C8ORF34,CA12,CADM2,CDYL2,CEBPG,CHCHD4,COPB2,CUX1,DGKE,DNA2,EIF4E3,EPAS1,EPYC,ESYT2,FADS6,FAM83A,FAM89A,FGF2,FNDC3B,FUT9,GRM8,ITGB3,KAT6A,KDM1B,KLF12,KLF15,LGI2,LHFPL2,LRRK2,LRRTM2,MACROD2,MAP2K4,MAP3K4,MAPT,MCC,MED1,MIPOL1,NIPA1,NKAIN2,OCIAD1,PLAGL2,PLXNC1,PPIL4,PPP1R14C,PPP6R3,RAD51B,RASGRP3,RGS6,RGS9BP,RLIM,RPS6KA3,SCN1A,SCN3A,SEMA3D,SEMA6A,SLC25A36,SPAG…
TF	Factor: Pit-1; motif: NNWWATTCAT	TF:M03559	0.00133931	ABLIM1,ADAMTS18,ADCY1,ADNP,ALOX5,ANO3,APPBP2,ARCN1,ARHGAP5,ARPC5,ARRDC2,ATP2B2,AUTS2,BACH2,BMPR1A,BTBD9,C8ORF34,CA12,CACNA1E,CADM2,CAMK2G,CD164,CDK14,CDK6,CLCN4,CNKSR2,CNNM1,CTXN2,DAB2,DDX6,DGKE,DHX40,DIRAS2,DLGAP2,DNA2,DPP8,DYNC1I1,EIF4E3,ELF5,ELL2,EMX2,ENAH,ENOX1,ENTPD1,EPYC,ERLIN2,FASTKD2,FUT8,GABRG2,GINS4,GLIS3,GLTP,GNE,GOLGA7,GSK3B,HAPLN1,IGDCC3,IL17A,INO80D,ITCH,ITPK1,IYD,KAT6A,KCNE4,KCNQ3,…
TF	Factor: Pit-1; motif: NNWWATTCAT; match class: 0	TF:M03559_0	0.00133931	ABLIM1,ADAMTS18,ADCY1,ADNP,ALOX5,ANO3,APPBP2,ARCN1,ARHGAP5,ARPC5,ARRDC2,ATP2B2,AUTS2,BACH2,BMPR1A,BTBD9,C8ORF34,CA12,CACNA1E,CADM2,CAMK2G,CD164,CDK14,CDK6,CLCN4,CNKSR2,CNNM1,CTXN2,DAB2,DDX6,DGKE,DHX40,DIRAS2,DLGAP2,DNA2,DPP8,DYNC1I1,EIF4E3,ELF5,ELL2,EMX2,ENAH,ENOX1,ENTPD1,EPYC,ERLIN2,FASTKD2,FUT8,GABRG2,GINS4,GLIS3,GLTP,GNE,GOLGA7,GSK3B,HAPLN1,IGDCC3,IL17A,INO80D,ITCH,ITPK1,IYD,KAT6A,KCNE4,KCNQ3,…
TF	Factor: Pax-6; motif: NNNNTTCACGCWTGANTKNNN; match class: 1	TF:M00097_1	0.00137952	ABL2,ABLIM1,ACBD3,ACTBL2,ADCY1,ADNP,AGTR2,AKR1E2,AKTIP,AMOT,ANKRD50,ANO3,ARHGAP5,ASH1L,ATP9A,BACH2,BHMT,C2CD2L,CA12,CADM2,CAPZA1,CASR,CBX7,CD164,CDCA7,CFTR,CLCN4,CNKSR2,CNNM1,COX7C,CREB3L1,CTTNBP2NL,CTXN2,DAB2,DIRAS2,DIS3,DRD1,DYNC1I1,DYRK1A,ELF5,EMB,EPYC,FABP3,FGD4,FGF14,FGF2,FUT9,GALNT2,GANC,GDA,GINS4,GNA12,GNE,GOLGA7,GOT2,GPR85,GREM2,GRIN2B,GSK3B,GULP1,H2AFJ,HOXC5,IGDCC3,INO80D,KCNE4,KIAA1211,…
TF	Factor: Smad3; motif: NGNCAGACASNNN; match class: 0	TF:M01888_0	0.00145269	ABL2,ABLIM1,AHCYL2,AKT3,AKTIP,ALOX5,ANKFY1,ARHGEF7,BHMT,BTRC,CACNA1E,CADM2,CADPS,CALCOCO2,CCNJL,CD74,CDK14,CIAPIN1,CLCN5,CNTD1,CREB3L1,DDHD2,DHX40,DNA2,DRP2,ERLIN1,FABP3,FAM167A,FAM72A,FAM83A,FASTKD2,FGF14,FKBP3,FNDC3B,FNDC5,FRMD5,GINS4,GOLGA7,GOT2,GPT2,GREM2,IGDCC3,ITCH,ITPK1,IYD,KCNE4,KCNK13,KDM1B,KDM5B,KLC1,KLHL15,LCORL,LGALS8,LMBRD2,MAP1B,MAPT,MBNL2,MED22,MMGT1,MPP5,MXD1,MXRA7,NAIF1,NFASC,NFI…
TF	Factor: Smad3; motif: NGNCAGACASNNN	TF:M01888	0.00145269	ABL2,ABLIM1,AHCYL2,AKT3,AKTIP,ALOX5,ANKFY1,ARHGEF7,BHMT,BTRC,CACNA1E,CADM2,CADPS,CALCOCO2,CCNJL,CD74,CDK14,CIAPIN1,CLCN5,CNTD1,CREB3L1,DDHD2,DHX40,DNA2,DRP2,ERLIN1,FABP3,FAM167A,FAM72A,FAM83A,FASTKD2,FGF14,FKBP3,FNDC3B,FNDC5,FRMD5,GINS4,GOLGA7,GOT2,GPT2,GREM2,IGDCC3,ITCH,ITPK1,IYD,KCNE4,KCNK13,KDM1B,KDM5B,KLC1,KLHL15,LCORL,LGALS8,LMBRD2,MAP1B,MAPT,MBNL2,MED22,MMGT1,MPP5,MXD1,MXRA7,NAIF1,NFASC,NFI…
TF	Factor: MafA; motif: GGTCAGCAGH; match class: 0	TF:M03796_0	0.00148216	ABCC4,ABI2,AHCYL2,AKTIP,ANGEL1,ANKFY1,ANKLE2,ANO3,ARPC5,ARRDC2,ASH1L,ATP9A,ATXN1L,BACH2,BATF3,BMP8A,BTBD9,C8ORF34,CALCOCO2,CASP8AP2,CBFA2T2,CD164,CD74,CDCP1,CDK14,CEBPG,CHCHD4,CHRM1,CLCN6,CMTM6,CNNM1,COL4A3BP,COMMD5,COPB2,CREB3L1,CRYZ,DIS3,DMBX1,DNA2,DNAJB2,DNAJC6,DPAGT1,DPP8,DRD1,DRP2,EDN1,EGLN1,EGR1,ELF5,ELK4,EMB,ENOX1,ENTPD1,EPAS1,EPHB1,EPYC,ERLIN2,ESYT2,EXOSC2,FABP3,FADS2,FADS6,FAM167A,FAM65A…
TF	Factor: MafA; motif: GGTCAGCAGH	TF:M03796	0.00148216	ABCC4,ABI2,AHCYL2,AKTIP,ANGEL1,ANKFY1,ANKLE2,ANO3,ARPC5,ARRDC2,ASH1L,ATP9A,ATXN1L,BACH2,BATF3,BMP8A,BTBD9,C8ORF34,CALCOCO2,CASP8AP2,CBFA2T2,CD164,CD74,CDCP1,CDK14,CEBPG,CHCHD4,CHRM1,CLCN6,CMTM6,CNNM1,COL4A3BP,COMMD5,COPB2,CREB3L1,CRYZ,DIS3,DMBX1,DNA2,DNAJB2,DNAJC6,DPAGT1,DPP8,DRD1,DRP2,EDN1,EGLN1,EGR1,ELF5,ELK4,EMB,ENOX1,ENTPD1,EPAS1,EPHB1,EPYC,ERLIN2,ESYT2,EXOSC2,FABP3,FADS2,FADS6,FAM167A,FAM65A…
TF	Factor: E2F-1; motif: TWSGCGCGAAAAYKR; match class: 1	TF:M00024_1	0.00150961	ACP2,AGPAT4,AGTR2,AHCYL2,ANGPT1,ANO3,ARID5B,BACH2,BNIP3L,BRWD1,CAMK2G,CDYL2,CENPA,CHCHD4,COBLL1,COMMD5,COPB2,DDX6,DNAJC6,DRD1,DYNC1I1,EPAS1,FAM72A,FLT1,GPR85,GRIA4,HBP1,HMG20A,ITGB3,KCNK13,KDM1B,KIAA0430,LCORL,LPCAT1,LPIN2,MED1,MEIS2,NANOS1,NUCKS1,NUFIP2,OCIAD1,OSTC,PCGF3,PCNP,PITX1,PLXNC1,PNPO,PPP6R3,PRTG,PTPRF,RASGRP3,RB1,RECQL5,RNF213,RPS6KB1,RREB1,SATB1,SCRN1,SDC2,SEC62,SESN1,SLC10A7,SMAD7,SO…
TF	Factor: NFATc4; motif: NGGAAAAN; match class: 0	TF:M07301_0	0.00154347	ACP2,ADCY1,ADNP,AGTR2,AKTIP,ANKLE2,ANKRD50,ANO3,ARHGAP5,AUTS2,BACH2,BNIP3L,BTRC,C2CD2L,C8ORF34,CA12,CAMK2G,CAPZA1,CBFA2T2,CEBPG,COX7C,CTXN2,CUX1,DDX5,DHX40,DIRAS2,DPP8,DRD1,DVL3,EDEM3,EHF,EIF4E3,ELF5,EMB,ENAH,ENTPD1,EPYC,FABP3,FAM89A,FAM98A,FGD4,FZD4,GLIS3,GLRA2,GNE,HSPH1,IL17A,IPP,ITGB3,KCNE4,KDM1B,KDM5A,KIAA0430,KIAA1456,KLF15,LGALS8,LGI2,LIN7C,MAPK10,MCC,MKX,MTX3,NFASC,NIPA1,NUCKS1,NXPH3,OSBPL…
TF	Factor: NFATc4; motif: NGGAAAAN	TF:M07301	0.00154347	ACP2,ADCY1,ADNP,AGTR2,AKTIP,ANKLE2,ANKRD50,ANO3,ARHGAP5,AUTS2,BACH2,BNIP3L,BTRC,C2CD2L,C8ORF34,CA12,CAMK2G,CAPZA1,CBFA2T2,CEBPG,COX7C,CTXN2,CUX1,DDX5,DHX40,DIRAS2,DPP8,DRD1,DVL3,EDEM3,EHF,EIF4E3,ELF5,EMB,ENAH,ENTPD1,EPYC,FABP3,FAM89A,FAM98A,FGD4,FZD4,GLIS3,GLRA2,GNE,HSPH1,IL17A,IPP,ITGB3,KCNE4,KDM1B,KDM5A,KIAA0430,KIAA1456,KLF15,LGALS8,LGI2,LIN7C,MAPK10,MCC,MKX,MTX3,NFASC,NIPA1,NUCKS1,NXPH3,OSBPL…
TF	Factor: LBP-1; motif: CAGCTGS; match class: 1	TF:M00644_1	0.00162069	ACP2,ACTBL2,ADNP,AGPAT4,AKR1E2,AKTIP,ALDH5A1,ANKFY1,ANKLE2,ANKRD50,ANO3,ARFIP2,ARID5B,ARL8A,ARRDC2,ASH1L,ATP2B2,BATF3,BCL7A,CA12,CAPZA1,CBFA2T2,CCNJL,CD74,CDCP1,CDK14,CDK6,CHCHD4,CHST3,CIAPIN1,CISD2,CLCN6,CNNM1,COPB2,CUX1,DDAH1,DDX6,DGKE,DLGAP2,DNAJA3,DRP2,ELK4,ELL2,ENTPD1,ERLIN1,FABP3,FAM167A,FAM65A,FAM98A,FGF13,FGF18,FKBP3,FLOT2,FLT1,FNDC5,FOXN2,FPGS,FRMD5,GABRB2,GINS4,GLIS3,GNG12,GPATCH8,GPRIN…
TF	Factor: C/EBPbeta; motif: NKNTTGCNYAAYNN	TF:M00117	0.00199239	ABL2,AGTR2,AKR1E2,ARL8A,ASH1L,ATP2B2,AUTS2,BACH2,BCL7A,BTRC,C2CD2L,CA12,CACNA1E,CADM2,CADPS,CAPZA1,CCNJL,CD164,CEBPG,CFTR,CHST3,CLCN4,CNKSR2,COMMD5,COX7C,CTXN2,DDX5,DHX40,DLGAP2,DPP8,DRP2,DYNC1I1,EGLN1,ELF5,ELK4,EMX2,EPHB1,EPYC,ERP44,FADS6,FAM72A,FAM83A,FAM89A,FAM8A1,FAM98A,FIBCD1,FLOT2,FOXN2,FUT8,GABRG2,GLIS3,GLS,GPIHBP1,GSK3B,GULP1,HAPLN1,HBP1,HDAC9,HOXC5,ITGB3,ITPK1,JOSD1,KAT6A,KCNE4,KIAA0430,…
TF	Factor: C/EBPbeta; motif: NKNTTGCNYAAYNN; match class: 0	TF:M00117_0	0.00199239	ABL2,AGTR2,AKR1E2,ARL8A,ASH1L,ATP2B2,AUTS2,BACH2,BCL7A,BTRC,C2CD2L,CA12,CACNA1E,CADM2,CADPS,CAPZA1,CCNJL,CD164,CEBPG,CFTR,CHST3,CLCN4,CNKSR2,COMMD5,COX7C,CTXN2,DDX5,DHX40,DLGAP2,DPP8,DRP2,DYNC1I1,EGLN1,ELF5,ELK4,EMX2,EPHB1,EPYC,ERP44,FADS6,FAM72A,FAM83A,FAM89A,FAM8A1,FAM98A,FIBCD1,FLOT2,FOXN2,FUT8,GABRG2,GLIS3,GLS,GPIHBP1,GSK3B,GULP1,HAPLN1,HBP1,HDAC9,HOXC5,ITGB3,ITPK1,JOSD1,KAT6A,KCNE4,KIAA0430,…
TF	Factor: MAF; motif: GCTGAGTCAN; match class: 0	TF:M07296_0	0.00210306	ABCC4,ABI2,ABLIM1,ACTBL2,ADAMTS18,ADNP,AKR1E2,ANO3,ARFIP2,ARHGAP5,ARRDC2,BATF3,BMP8A,BNIP3L,BTRC,C2CD2L,CA12,CADM2,CASKIN2,CBX7,CD164,CEP57,CHRM1,CIAPIN1,CLCN4,COX7C,CUX1,DAB2,DHX35,DMBX1,DNAJB2,DNAJC6,DRP2,DTNA,DYNC1I1,EDN1,EIF3J,ELL2,ENTPD1,ERLIN1,FAM65A,FAM83A,FAM98A,FGD4,FGF2,FKBP3,FLOT2,FLT1,FOSL2,GLTP,GNA12,GOT2,GPATCH8,GPR83,GPR85,GRIK3,HBP1,HPSE2,IL17A,ITCH,ITGB3,IYD,KCNE4,KRAS,LIN7C,LMBR…
TF	Factor: MAF; motif: GCTGAGTCAN	TF:M07296	0.00210306	ABCC4,ABI2,ABLIM1,ACTBL2,ADAMTS18,ADNP,AKR1E2,ANO3,ARFIP2,ARHGAP5,ARRDC2,BATF3,BMP8A,BNIP3L,BTRC,C2CD2L,CA12,CADM2,CASKIN2,CBX7,CD164,CEP57,CHRM1,CIAPIN1,CLCN4,COX7C,CUX1,DAB2,DHX35,DMBX1,DNAJB2,DNAJC6,DRP2,DTNA,DYNC1I1,EDN1,EIF3J,ELL2,ENTPD1,ERLIN1,FAM65A,FAM83A,FAM98A,FGD4,FGF2,FKBP3,FLOT2,FLT1,FOSL2,GLTP,GNA12,GOT2,GPATCH8,GPR83,GPR85,GRIK3,HBP1,HPSE2,IL17A,ITCH,ITGB3,IYD,KCNE4,KRAS,LIN7C,LMBR…
TF	Factor: SP1; motif: GGGGYGGGGNS; match class: 1	TF:M01303_1	0.00220049	ABI2,ACBD3,ADRB1,AKT3,ARCN1,ARFIP2,ARID5B,ATXN1L,AUTS2,AXIN2,BMP6,BTRC,CAPZA1,CBX7,CD164,CDC6,CDCA7,CDYL2,CENPA,CREB3L1,CTTNBP2NL,DDHD2,DDX6,DNAJA3,EIF3J,EIF4H,ELF2,EPHB1,EXOSC2,FAM89A,FIBCD1,FOSL2,FOXK1,FOXN2,FPGS,GLIS2,GOLGA7,GRIN2B,HCFC2,HIBADH,HOXC5,INO80D,IPO4,KCNQ3,KIAA2022,LCORL,MAP3K14,MAU2,MECP2,MEX3A,MID1IP1,MMGT1,MPP5,MPRIP,MXD1,MXI1,NFASC,NFATC3,NFIX,NUCKS1,NUFIP2,PAFAH1B1,PAFAH1B2,PA…
TF	Factor: Myc; motif: CACGTGS; match class: 1	TF:M00799_1	0.00232069	ABCC4,APPBP2,ARFIP2,ATP9A,BATF3,BHMT,BMP8A,BTBD9,CACNA1E,CCNJL,CD164,CD74,CDC6,CDK14,CEBPG,CFTR,CIAPIN1,CLCN6,CNKSR2,CNTD1,DDAH1,DDHD2,DDX6,DHX35,DIS3,DSTYK,EDEM3,EDN1,EIF3J,EIF4H,ELF2,ELL2,EMB,ERLIN1,FAM65A,FAM72A,FGF13,FLOT2,FNDC5,FPGS,GABRB2,GLIS2,GLTP,GNG12,GOT2,GPR83,GPRIN1,HCFC2,HSPH1,IGDCC3,JOSD1,KLHL15,KLHL9,LRRK2,LUZP2,MEX3A,MXI1,NANOS1,NEO1,NFATC3,NKX2-2,NOLC1,NTRK2,NUFIP2,OSBPL1A,PDE11…
TF	Factor: Sp3; motif: ASMCTTGGGSRGGG	TF:M00665	0.0026114	ADAMTS1,AGTR2,AKR1E2,AKT3,ALDH5A1,APPBP2,ARFIP2,ARHGEF7,ASH1L,ATP2B2,ATP9A,AUTS2,AXIN2,BCL7A,BHMT,BTRC,CABP7,CADPS,CALCOCO2,CBFA2T2,CD164,CD74,CDC6,CDCA7,CHCHD4,CIAPIN1,CLCN5,COBLL1,CREB3L1,CUX1,DDX6,DIRAS2,DNAJC6,EHF,EIF4E3,EIF4H,ELK4,EMX2,EPAS1,ERLIN1,ERP44,ESYT2,EXOSC2,FADS2,FAM167A,FAM65A,FAM83A,FAM98A,FGF14,FLT1,FOSL2,FOXK1,FPGS,FZD4,GABRG2,GINS4,GLIS2,GLRA2,GLTP,GPATCH8,GPIHBP1,GPR83,GPR85,…
TF	Factor: Sp3; motif: ASMCTTGGGSRGGG; match class: 0	TF:M00665_0	0.0026114	ADAMTS1,AGTR2,AKR1E2,AKT3,ALDH5A1,APPBP2,ARFIP2,ARHGEF7,ASH1L,ATP2B2,ATP9A,AUTS2,AXIN2,BCL7A,BHMT,BTRC,CABP7,CADPS,CALCOCO2,CBFA2T2,CD164,CD74,CDC6,CDCA7,CHCHD4,CIAPIN1,CLCN5,COBLL1,CREB3L1,CUX1,DDX6,DIRAS2,DNAJC6,EHF,EIF4E3,EIF4H,ELK4,EMX2,EPAS1,ERLIN1,ERP44,ESYT2,EXOSC2,FADS2,FAM167A,FAM65A,FAM83A,FAM98A,FGF14,FLT1,FOSL2,FOXK1,FPGS,FZD4,GABRG2,GINS4,GLIS2,GLRA2,GLTP,GPATCH8,GPIHBP1,GPR83,GPR85,…
TF	Factor: USF1; motif: NNNNGTCACGTGGN; match class: 0	TF:M07067_0	0.00271853	ADCK1,ADCY1,AGPAT4,AKR1E2,AKT3,ARFIP2,ARL8A,ARRDC2,BATF3,BMP6,BMP8A,BTBD9,CBFA2T2,CCDC6,CCNJL,CD164,CD74,CDC6,CEP57,CFTR,CHST3,CLCN6,COX7C,DDAH1,DDX6,DHX35,DNAJC6,EDEM3,EDN1,EPYC,ERLIN2,FABP3,FADS2,FAM65A,FAM83A,FAM89A,FGF14,FKBP3,FLOT2,FPGS,FRMD5,GABRB2,GNG12,GOT2,GPRIN1,HAPLN1,HBP1,HCFC2,HOXC5,INSIG1,IPO4,ITCH,IYD,JOSD1,KLHL15,KLHL9,LCORL,LIN7C,LPIN2,LRRK2,MEX3A,MID1IP1,MXI1,MYNN,NAIF1,NANOS1,N…
TF	Factor: USF1; motif: NNNNGTCACGTGGN	TF:M07067	0.00271853	ADCK1,ADCY1,AGPAT4,AKR1E2,AKT3,ARFIP2,ARL8A,ARRDC2,BATF3,BMP6,BMP8A,BTBD9,CBFA2T2,CCDC6,CCNJL,CD164,CD74,CDC6,CEP57,CFTR,CHST3,CLCN6,COX7C,DDAH1,DDX6,DHX35,DNAJC6,EDEM3,EDN1,EPYC,ERLIN2,FABP3,FADS2,FAM65A,FAM83A,FAM89A,FGF14,FKBP3,FLOT2,FPGS,FRMD5,GABRB2,GNG12,GOT2,GPRIN1,HAPLN1,HBP1,HCFC2,HOXC5,INSIG1,IPO4,ITCH,IYD,JOSD1,KLHL15,KLHL9,LCORL,LIN7C,LPIN2,LRRK2,MEX3A,MID1IP1,MXI1,MYNN,NAIF1,NANOS1,N…
TF	Factor: AP-1; motif: NNNTGAGTCAKCN; match class: 1	TF:M00517_1	0.00281157	ABCC4,ABLIM1,ACTBL2,ANO3,ARFIP2,ARHGAP5,BATF3,BBX,BTRC,CA12,CAMK2G,CBX7,CD164,CHST3,DAB2,DDAH1,DHX35,DHX40,DNAJB2,DRP2,DYNC1I1,EDN1,ELL2,ENTPD1,FGD4,FLT1,FOSL2,FOXN2,FUT9,GALNT2,GDA,GNA12,GPATCH8,HPSE2,HTR7,IL17A,ITGB3,IYD,KCNE4,KIAA1644,KLC1,KRAS,LEPROT,LGALS8,LMX1A,LPIN2,LSM12,MAP1B,MAP3K4,MTUS1,MXD1,MXI1,MXRA7,NFYA,NIPA1,OPN4,PAK2,PAQR5,PASD1,PCGF5,PFKFB3,PGK1,PIGH,PLEKHA8,PPIL4,PRPF4B,PTPRT,R…
TF	Factor: C/EBPalpha; motif: NNATTRCNNAANNN	TF:M00116	0.00286566	ABCC4,ADAMTS18,ADCY1,AGTR2,ANKFY1,ARL8A,BACH2,BCL7A,BOLL,BTRC,C2CD2L,CADM2,CADPS,CASP8AP2,CASR,CCNJL,CEBPG,CHIC1,CNKSR2,CTXN2,DAB2,DIS3,DMBX1,ELF5,ENOX1,ERP44,FADS6,FAM167A,FAM72A,FAM8A1,FGF14,FGF2,FOSL2,FUT8,GINS4,GLIS3,GLRA2,GLS,GPATCH8,GPR83,HBP1,HDAC9,INSIG1,ITCH,ITPK1,KAT6A,KIAA1211,KIAA1456,KLF12,KLHL9,LEPROT,LGALS8,LIN7C,LRCH1,LUZP2,LYRM1,MAP2K4,MED1,MIPOL1,MREG,MTX3,MYNN,NFYA,NUDCD2,OSBPL…
TF	Factor: C/EBPalpha; motif: NNATTRCNNAANNN; match class: 0	TF:M00116_0	0.00286566	ABCC4,ADAMTS18,ADCY1,AGTR2,ANKFY1,ARL8A,BACH2,BCL7A,BOLL,BTRC,C2CD2L,CADM2,CADPS,CASP8AP2,CASR,CCNJL,CEBPG,CHIC1,CNKSR2,CTXN2,DAB2,DIS3,DMBX1,ELF5,ENOX1,ERP44,FADS6,FAM167A,FAM72A,FAM8A1,FGF14,FGF2,FOSL2,FUT8,GINS4,GLIS3,GLRA2,GLS,GPATCH8,GPR83,HBP1,HDAC9,INSIG1,ITCH,ITPK1,KAT6A,KIAA1211,KIAA1456,KLF12,KLHL9,LEPROT,LGALS8,LIN7C,LRCH1,LUZP2,LYRM1,MAP2K4,MED1,MIPOL1,MREG,MTX3,MYNN,NFYA,NUDCD2,OSBPL…
TF	Factor: CSX; motif: TSYCACTTSM; match class: 0	TF:M01043_0	0.00298807	ABI2,ABL2,ABLIM1,ACTBL2,ADCY1,ADRB1,AGPAT4,AKR1E2,AKTIP,ANGEL1,ARRDC2,ATP2B2,ATPAF1,ATXN1L,BMP6,BMP8A,BMPR1A,BNIP3L,CADM2,CAMK2G,CASP8AP2,CASR,CBFA2T2,CD74,CDYL2,CFTR,CHST3,CLCN5,CMTM6,CNKSR2,CNNM1,CNTD1,COMMD5,COPB2,COX7C,CREB3L1,DAB2,DDX5,DGKE,DHX35,DHX40,DIS3,DLGAP2,DNAJC6,DRP2,DVL3,DYRK1A,EDN1,EIF4E3,ELK4,ENOX1,EPAS1,EPYC,ERLIN2,FAM167A,FASTKD2,FGD4,FGF2,FOXN2,FUT8,GABRG2,GALNT2,GANC,GLIS3,GN…
TF	Factor: CSX; motif: TSYCACTTSM	TF:M01043	0.00298807	ABI2,ABL2,ABLIM1,ACTBL2,ADCY1,ADRB1,AGPAT4,AKR1E2,AKTIP,ANGEL1,ARRDC2,ATP2B2,ATPAF1,ATXN1L,BMP6,BMP8A,BMPR1A,BNIP3L,CADM2,CAMK2G,CASP8AP2,CASR,CBFA2T2,CD74,CDYL2,CFTR,CHST3,CLCN5,CMTM6,CNKSR2,CNNM1,CNTD1,COMMD5,COPB2,COX7C,CREB3L1,DAB2,DDX5,DGKE,DHX35,DHX40,DIS3,DLGAP2,DNAJC6,DRP2,DVL3,DYRK1A,EDN1,EIF4E3,ELK4,ENOX1,EPAS1,EPYC,ERLIN2,FAM167A,FASTKD2,FGD4,FGF2,FOXN2,FUT8,GABRG2,GALNT2,GANC,GLIS3,GN…
TF	Factor: E2F-1; motif: NKTSSCGC; match class: 1	TF:M00428_1	0.00299654	ACBD3,ADAMTS18,ALOX5,ANKLE2,ARFIP2,ARID5B,BATF3,BRWD1,CASP8AP2,CDC6,CDCA7,CDK6,CDYL2,CEBPG,CEP57,CISD2,CLCN5,COPB2,CRYZ,DDX5,DDX6,DNAJA3,EDN1,EIF4H,ENTPD7,EPHB1,ERLIN2,EXOSC2,FABP3,FAM98A,FASTKD2,FPGS,GINS4,GLTP,HCFC2,HMG20A,HPSE2,INSM2,KAT6A,LBX1,LCORL,LPIN2,LRCH1,MMGT1,MPRIP,NAIF1,NFATC3,NIT1,NPR3,NUDCD2,NUFIP2,ONECUT2,PDS5A,PEX13,PIGH,PNO1,PRKAB1,RECQL5,RGS9BP,RNF44,SBNO1,SEC24A,SEC62,SLC30A7,…
TF	Factor: NF-1; motif: TTGGCNN	TF:M07364	0.00300756	ABI2,ACP2,ADNP,ALDH5A1,AMOT,ANGPT1,ARFIP2,ATP2B2,ATP9A,BMPR1A,BTBD9,BTRC,CALCOCO2,CASKIN2,CASP8AP2,CASR,CD164,CD74,CDCA7,CEBPG,CFTR,CHIC1,CLCN6,COMMD5,CRYZ,CTXN2,DAB2,DCX,DDX5,DGKE,DHX35,DHX40,DIRAS2,DMBX1,DNAJC6,DPAGT1,DTNA,DVL3,EGLN1,ELF5,ENAH,FABP3,FAM98A,FGD4,FGF13,FGF14,FGF2,FIBCD1,FRMD5,FUT9,GABRB2,GABRG2,GLRA2,GNA12,GNE,GOT2,GPATCH8,GPRIN1,GPT2,GRIA4,GSK3B,HBP1,HOXC5,ITCH,KCNE4,KCNK10,KCNQ…
TF	Factor: NF-1; motif: TTGGCNN; match class: 0	TF:M07364_0	0.00300756	ABI2,ACP2,ADNP,ALDH5A1,AMOT,ANGPT1,ARFIP2,ATP2B2,ATP9A,BMPR1A,BTBD9,BTRC,CALCOCO2,CASKIN2,CASP8AP2,CASR,CD164,CD74,CDCA7,CEBPG,CFTR,CHIC1,CLCN6,COMMD5,CRYZ,CTXN2,DAB2,DCX,DDX5,DGKE,DHX35,DHX40,DIRAS2,DMBX1,DNAJC6,DPAGT1,DTNA,DVL3,EGLN1,ELF5,ENAH,FABP3,FAM98A,FGD4,FGF13,FGF14,FGF2,FIBCD1,FRMD5,FUT9,GABRB2,GABRG2,GLRA2,GNA12,GNE,GOT2,GPATCH8,GPRIN1,GPT2,GRIA4,GSK3B,HBP1,HOXC5,ITCH,KCNE4,KCNK10,KCNQ…
TF	Factor: TCF7RELATED; motif: NANNWWCAAAGN	TF:M08902	0.00368314	ABLIM1,ACBD3,ADAMTS18,AGPAT4,AGTR2,AKR1E2,AKT3,ANKRD50,ANO3,ARCN1,ARL8A,ATPAF1,AUTS2,AXIN2,BOLL,BTBD9,CA12,CADM2,CAPZA1,CASKIN2,CCNJL,CD74,CDK14,CEP57,CNTD1,COPB2,CRYZ,DAB2,DDX5,DHX35,DLGAP2,DPP8,DTNA,EDEM3,EGR1,EIF4E3,EPHB1,EXOSC2,FAM89A,FGF13,FGF18,GINS4,GOLGA7,H2AFJ,HAPLN1,INO80D,ITCH,KCNK10,KCNK13,KDM5B,KIAA0825,KIAA1644,KLF12,KLHL9,LGALS8,LRRTM2,LUZP2,MACROD2,MID1IP1,MPP5,MREG,MYNN,NFYA,NKAI…
TF	Factor: TCF7RELATED; motif: NANNWWCAAAGN; match class: 0	TF:M08902_0	0.00368314	ABLIM1,ACBD3,ADAMTS18,AGPAT4,AGTR2,AKR1E2,AKT3,ANKRD50,ANO3,ARCN1,ARL8A,ATPAF1,AUTS2,AXIN2,BOLL,BTBD9,CA12,CADM2,CAPZA1,CASKIN2,CCNJL,CD74,CDK14,CEP57,CNTD1,COPB2,CRYZ,DAB2,DDX5,DHX35,DLGAP2,DPP8,DTNA,EDEM3,EGR1,EIF4E3,EPHB1,EXOSC2,FAM89A,FGF13,FGF18,GINS4,GOLGA7,H2AFJ,HAPLN1,INO80D,ITCH,KCNK10,KCNK13,KDM5B,KIAA0825,KIAA1644,KLF12,KLHL9,LGALS8,LRRTM2,LUZP2,MACROD2,MID1IP1,MPP5,MREG,MYNN,NFYA,NKAI…
TF	Factor: LEF-1; motif: WCAAAGN; match class: 0	TF:M03794_0	0.00369501	ADNP,AGTR2,ANKRD50,APPBP2,ARFIP2,ARHGEF7,ARL8A,ARPC5,AXIN2,BMPR1A,BOLL,BTBD9,C8ORF34,CAMK2G,CASR,CDK14,CEBPG,CMTM6,DDX5,DLGAP2,DTNA,DYNC1I1,DYRK1A,EDEM3,EHF,EIF4H,ESYT2,FAM72A,FGD4,FGF13,FGF18,FOXK1,FRMD5,GABRG2,GALNT2,GDA,GLRA2,GNE,GOT2,GPR85,GRIK3,HOXC5,IGDCC3,INSIG1,ITCH,IYD,KDM1B,KIAA0825,KLC1,KLHL9,LEPROT,LGALS8,LHFPL2,LRRTM2,LSM12,LUZP2,LYRM1,MACROD2,MAP1B,MAP3K4,MIPOL1,MTUS1,NKX2-2,NUDCD2,…
TF	Factor: LEF-1; motif: WCAAAGN	TF:M03794	0.00369501	ADNP,AGTR2,ANKRD50,APPBP2,ARFIP2,ARHGEF7,ARL8A,ARPC5,AXIN2,BMPR1A,BOLL,BTBD9,C8ORF34,CAMK2G,CASR,CDK14,CEBPG,CMTM6,DDX5,DLGAP2,DTNA,DYNC1I1,DYRK1A,EDEM3,EHF,EIF4H,ESYT2,FAM72A,FGD4,FGF13,FGF18,FOXK1,FRMD5,GABRG2,GALNT2,GDA,GLRA2,GNE,GOT2,GPR85,GRIK3,HOXC5,IGDCC3,INSIG1,ITCH,IYD,KDM1B,KIAA0825,KLC1,KLHL9,LEPROT,LGALS8,LHFPL2,LRRTM2,LSM12,LUZP2,LYRM1,MACROD2,MAP1B,MAP3K4,MIPOL1,MTUS1,NKX2-2,NUDCD2,…
TF	Factor: LEF-1; motif: WCAAAGN; match class: 0	TF:M02019_0	0.00369501	ADNP,AGTR2,ANKRD50,APPBP2,ARFIP2,ARHGEF7,ARL8A,ARPC5,AXIN2,BMPR1A,BOLL,BTBD9,C8ORF34,CAMK2G,CASR,CDK14,CEBPG,CMTM6,DDX5,DLGAP2,DTNA,DYNC1I1,DYRK1A,EDEM3,EHF,EIF4H,ESYT2,FAM72A,FGD4,FGF13,FGF18,FOXK1,FRMD5,GABRG2,GALNT2,GDA,GLRA2,GNE,GOT2,GPR85,GRIK3,HOXC5,IGDCC3,INSIG1,ITCH,IYD,KDM1B,KIAA0825,KLC1,KLHL9,LEPROT,LGALS8,LHFPL2,LRRTM2,LSM12,LUZP2,LYRM1,MACROD2,MAP1B,MAP3K4,MIPOL1,MTUS1,NKX2-2,NUDCD2,…
TF	Factor: LEF-1; motif: WCAAAGN	TF:M02019	0.00369501	ADNP,AGTR2,ANKRD50,APPBP2,ARFIP2,ARHGEF7,ARL8A,ARPC5,AXIN2,BMPR1A,BOLL,BTBD9,C8ORF34,CAMK2G,CASR,CDK14,CEBPG,CMTM6,DDX5,DLGAP2,DTNA,DYNC1I1,DYRK1A,EDEM3,EHF,EIF4H,ESYT2,FAM72A,FGD4,FGF13,FGF18,FOXK1,FRMD5,GABRG2,GALNT2,GDA,GLRA2,GNE,GOT2,GPR85,GRIK3,HOXC5,IGDCC3,INSIG1,ITCH,IYD,KDM1B,KIAA0825,KLC1,KLHL9,LEPROT,LGALS8,LHFPL2,LRRTM2,LSM12,LUZP2,LYRM1,MACROD2,MAP1B,MAP3K4,MIPOL1,MTUS1,NKX2-2,NUDCD2,…
TF	Factor: Sox-9; motif: MACARWGNNNYCNTTNW	TF:M08838	0.00391173	ABLIM1,ACP2,ADCK1,ADCY1,AGPAT4,AGTR2,AHCYL2,AKR1E2,ALOX5,AMOT,ANGEL1,ANO3,APPBP2,ATP2B2,ATP9A,BATF3,BCL7A,BNIP3L,BOLL,C2CD2L,CA12,CALCOCO2,CAPZA1,CEBPG,CHIC1,CLCN4,CLCN5,COPB2,COX7C,CREB3L1,CTXN2,DDAH1,DIS3,DYNC1I1,EDEM3,EHF,EIF4E3,ELF5,ELK4,ENOX1,EPYC,ERLIN1,FADS2,FAM89A,FAM8A1,FASTKD2,FGD4,FGF2,FNDC3B,FPGS,GABRG2,GALNT2,GINS4,GLIS3,GNA12,GPT2,GREM2,GRIN2B,GSK3B,GULP1,HBP1,HMG20A,HSPH1,IL17A,IPP…
TF	Factor: Sox-9; motif: MACARWGNNNYCNTTNW; match class: 0	TF:M08838_0	0.00391173	ABLIM1,ACP2,ADCK1,ADCY1,AGPAT4,AGTR2,AHCYL2,AKR1E2,ALOX5,AMOT,ANGEL1,ANO3,APPBP2,ATP2B2,ATP9A,BATF3,BCL7A,BNIP3L,BOLL,C2CD2L,CA12,CALCOCO2,CAPZA1,CEBPG,CHIC1,CLCN4,CLCN5,COPB2,COX7C,CREB3L1,CTXN2,DDAH1,DIS3,DYNC1I1,EDEM3,EHF,EIF4E3,ELF5,ELK4,ENOX1,EPYC,ERLIN1,FADS2,FAM89A,FAM8A1,FASTKD2,FGD4,FGF2,FNDC3B,FPGS,GABRG2,GALNT2,GINS4,GLIS3,GNA12,GPT2,GREM2,GRIN2B,GSK3B,GULP1,HBP1,HMG20A,HSPH1,IL17A,IPP…
TF	Factor: p53; motif: GGACATGCCCGGGCATGTCY; match class: 1	TF:M00034_1	0.00414286	ABLIM1,ALDH5A1,ANGEL1,ARID5B,ATP9A,AXIN2,BNIP3L,CADM2,CEBPG,CFTR,CHRM1,CHST3,CLCN5,CNKSR2,COBLL1,COMMD5,CTTNBP2NL,CTXN2,DDAH1,DDX5,DHX40,DNAJA3,DSTYK,EGR1,FGF13,FLOT2,FLT1,GLTP,GPRIN1,GREM2,GRIA4,GRM8,HMG20A,INSM2,KCNN3,KDM5A,KIAA2022,LHFPL2,LRAT,LRRTM2,LYRM1,MAU2,MED22,MIPOL1,MTX3,NIT1,NMT2,NOV,NT5E,NUCKS1,PAFAH1B1,PCGF5,PDE11A,PGK1,PIK3IP1,PLXNC1,RB1,RFK,RGS3,RGS6,RNF44,RPS6KA6,SCARA5,SDK2,SEMA…
TF	Factor: Sox-2; motif: NNNANAACAAWGRNN	TF:M07308	0.00419384	ACBD3,ADNP,ADRB1,AGPAT4,AKT3,ANKFY1,APPBP2,ARCN1,ARHGAP5,ARL8A,ATPAF1,AUTS2,C2CD2L,CASR,CD74,CHST3,CLCN4,COPB2,DAB2,DCX,DDAH1,DIRAS2,DPP8,ELK4,ELL2,ENAH,FAM72A,FLT1,GNA12,H2AFJ,KCNK10,KCNK13,KDM5B,KIAA0825,KLC1,LRRK2,MAPT,MED22,MID1IP1,MREG,NFIX,OSBPL6,PADI2,PAPOLA,PCGF3,PCNP,PHC3,PIGH,PRPF4B,RAD51B,RGS3,RLIM,RNF213,RNF44,RPS6KA6,SATB1,SEMA6A,SESN1,SLC39A13,SLC7A1,SNX4,SNX6,ST3GAL1,ST3GAL6,STAM2,…
TF	Factor: Sox-2; motif: NNNANAACAAWGRNN; match class: 0	TF:M07308_0	0.00419384	ACBD3,ADNP,ADRB1,AGPAT4,AKT3,ANKFY1,APPBP2,ARCN1,ARHGAP5,ARL8A,ATPAF1,AUTS2,C2CD2L,CASR,CD74,CHST3,CLCN4,COPB2,DAB2,DCX,DDAH1,DIRAS2,DPP8,ELK4,ELL2,ENAH,FAM72A,FLT1,GNA12,H2AFJ,KCNK10,KCNK13,KDM5B,KIAA0825,KLC1,LRRK2,MAPT,MED22,MID1IP1,MREG,NFIX,OSBPL6,PADI2,PAPOLA,PCGF3,PCNP,PHC3,PIGH,PRPF4B,RAD51B,RGS3,RLIM,RNF213,RNF44,RPS6KA6,SATB1,SEMA6A,SESN1,SLC39A13,SLC7A1,SNX4,SNX6,ST3GAL1,ST3GAL6,STAM2,…
TF	Factor: Cdx; motif: NAYNRHNARAKTHATAAA	TF:M00991	0.00424337	ACTBL2,ADAMTS1,ADAMTS18,ADCK1,AGPAT4,AHCYL2,ANKRD50,ARHGAP5,ARID5B,BACH2,BBX,BMPR1A,C8ORF34,CADM2,CAPZA1,CNKSR2,COBLL1,COX7C,DCX,DLGAP2,DPAGT1,DYRK1A,EDEM3,EHF,ELF5,ESYT2,FABP3,FADS6,FAM89A,FGD4,FGF13,FOXN2,FUT8,GALNT2,GDA,GINS4,GNE,HOXC5,HTR7,KDM5A,KIAA0430,KIAA0825,KIAA1211,LBX1,LMBRD2,MACROD2,MAPK10,MAPT,MCC,MRPS35,NEO1,NIPA1,PCGF3,PCNP,PHC3,PLCXD3,PLXNC1,PPIL4,PPP6R3,PTPRF,PTPRT,RAD51B,RAI14,…
TF	Factor: Cdx; motif: NAYNRHNARAKTHATAAA; match class: 0	TF:M00991_0	0.00424337	ACTBL2,ADAMTS1,ADAMTS18,ADCK1,AGPAT4,AHCYL2,ANKRD50,ARHGAP5,ARID5B,BACH2,BBX,BMPR1A,C8ORF34,CADM2,CAPZA1,CNKSR2,COBLL1,COX7C,DCX,DLGAP2,DPAGT1,DYRK1A,EDEM3,EHF,ELF5,ESYT2,FABP3,FADS6,FAM89A,FGD4,FGF13,FOXN2,FUT8,GALNT2,GDA,GINS4,GNE,HOXC5,HTR7,KDM5A,KIAA0430,KIAA0825,KIAA1211,LBX1,LMBRD2,MACROD2,MAPK10,MAPT,MCC,MRPS35,NEO1,NIPA1,PCGF3,PCNP,PHC3,PLCXD3,PLXNC1,PPIL4,PPP6R3,PTPRF,PTPRT,RAD51B,RAI14,…
TF	Factor: PU.1; motif: WGAGGAAG; match class: 0	TF:M00658_0	0.00440828	ABI2,ACP2,ADCK1,ADCY1,ADRB1,AGPAT4,ANGPT1,ARCN1,ARHGEF7,ASH1L,ATP2B2,BBX,BMPR1A,BTRC,C2CD2L,C8ORF34,CA12,CADPS,CASKIN2,CBFA2T2,CHCHD4,CHST3,CIAPIN1,CISD2,CLCN6,CREB3L1,CTXN2,DLGAP2,DPP8,DRP2,DVL3,DYNC1I1,EMB,EMX2,ENOX1,ERLIN1,ERLIN2,FADS2,FAM98A,FGD4,FGF13,FUT8,GABRB2,GPATCH8,GRIK3,GULP1,IGDCC3,IYD,KCNK13,KCNQ4,KDM5A,KIAA1211,KIAA1644,KL,LBX1,LGALS8,LMBRD2,LPCAT1,LPIN2,LSM12,LUZP2,MACROD2,MAP2K4,…
TF	Factor: PU.1; motif: WGAGGAAG	TF:M00658	0.00440828	ABI2,ACP2,ADCK1,ADCY1,ADRB1,AGPAT4,ANGPT1,ARCN1,ARHGEF7,ASH1L,ATP2B2,BBX,BMPR1A,BTRC,C2CD2L,C8ORF34,CA12,CADPS,CASKIN2,CBFA2T2,CHCHD4,CHST3,CIAPIN1,CISD2,CLCN6,CREB3L1,CTXN2,DLGAP2,DPP8,DRP2,DVL3,DYNC1I1,EMB,EMX2,ENOX1,ERLIN1,ERLIN2,FADS2,FAM98A,FGD4,FGF13,FUT8,GABRB2,GPATCH8,GRIK3,GULP1,IGDCC3,IYD,KCNK13,KCNQ4,KDM5A,KIAA1211,KIAA1644,KL,LBX1,LGALS8,LMBRD2,LPCAT1,LPIN2,LSM12,LUZP2,MACROD2,MAP2K4,…
TF	Factor: c-Fos; motif: TGACTCAN	TF:M03815	0.00442691	ABCC4,ABLIM1,ACTBL2,ANO3,ARFIP2,ARHGAP5,BATF3,BBX,BTRC,CA12,CBX7,CD164,DAB2,DDAH1,DHX35,DNAJB2,DRP2,DYNC1I1,EDN1,ENTPD1,FGD4,FLT1,FOSL2,FOXN2,FUT9,GALNT2,GDA,GNA12,HPSE2,IL17A,IYD,KCNE4,KIAA1644,KLC1,KRAS,LGALS8,LPIN2,LSM12,MAP3K4,MTUS1,MXI1,NFYA,NIPA1,OPN4,PAK2,PASD1,PCGF5,PIGH,PLEKHA8,PPIL4,PRPF4B,PTPRT,RASGRP3,RFK,SATB1,SDC2,SEMA3D,SFXN5,SH3PXD2A,SLC30A7,SLC4A7,SOCS3,ST3GAL1,STAM2,SYNGR1,TAPT1…
TF	Factor: c-Fos; motif: TGACTCAN; match class: 0	TF:M03815_0	0.00442691	ABCC4,ABLIM1,ACTBL2,ANO3,ARFIP2,ARHGAP5,BATF3,BBX,BTRC,CA12,CBX7,CD164,DAB2,DDAH1,DHX35,DNAJB2,DRP2,DYNC1I1,EDN1,ENTPD1,FGD4,FLT1,FOSL2,FOXN2,FUT9,GALNT2,GDA,GNA12,HPSE2,IL17A,IYD,KCNE4,KIAA1644,KLC1,KRAS,LGALS8,LPIN2,LSM12,MAP3K4,MTUS1,MXI1,NFYA,NIPA1,OPN4,PAK2,PASD1,PCGF5,PIGH,PLEKHA8,PPIL4,PRPF4B,PTPRT,RASGRP3,RFK,SATB1,SDC2,SEMA3D,SFXN5,SH3PXD2A,SLC30A7,SLC4A7,SOCS3,ST3GAL1,STAM2,SYNGR1,TAPT1…
TF	Factor: c-Myb; motif: NNNNCMGTTNNN	TF:M07299	0.00461887	ACBD3,ACP2,AKTIP,ANKFY1,ANO3,APPBP2,ARRDC2,ATP2B2,ATXN1L,BMPR1A,BRWD1,BTBD9,CALCOCO2,CAPZA1,CASP8AP2,CD74,CDK14,CENPA,CHCHD4,CHIC1,CIAPIN1,CLCN4,CLCN5,COMMD5,CTXN2,DPAGT1,DYRK1A,EHF,EIF4E3,ELK4,ELL2,ERLIN2,FABP3,FAM167A,FAM72A,FAM89A,FAM98A,FGD4,FGF13,FLOT2,FOXK1,FOXN2,FUT9,GALNT2,GANC,GDA,GPRIN1,HAPLN1,HDAC9,HIBADH,HTR7,ITCH,IYD,KDM5B,KIAA1644,KLC1,LHFPL2,LRCH1,LRRTM2,LUZP2,MAP3K4,MAPT,MBNL2,MCC…
TF	Factor: c-Myb; motif: NNNNCMGTTNNN; match class: 0	TF:M07299_0	0.00461887	ACBD3,ACP2,AKTIP,ANKFY1,ANO3,APPBP2,ARRDC2,ATP2B2,ATXN1L,BMPR1A,BRWD1,BTBD9,CALCOCO2,CAPZA1,CASP8AP2,CD74,CDK14,CENPA,CHCHD4,CHIC1,CIAPIN1,CLCN4,CLCN5,COMMD5,CTXN2,DPAGT1,DYRK1A,EHF,EIF4E3,ELK4,ELL2,ERLIN2,FABP3,FAM167A,FAM72A,FAM89A,FAM98A,FGD4,FGF13,FLOT2,FOXK1,FOXN2,FUT9,GALNT2,GANC,GDA,GPRIN1,HAPLN1,HDAC9,HIBADH,HTR7,ITCH,IYD,KDM5B,KIAA1644,KLC1,LHFPL2,LRCH1,LRRTM2,LUZP2,MAP3K4,MAPT,MBNL2,MCC…
TF	Factor: HOXA13; motif: AMRTAAAMC; match class: 0	TF:M01297_0	0.0046464	AMOT,ATP2B2,CBFA2T2,CD164,CHCHD4,CNNM1,COL4A3BP,DYRK1A,EGLN1,ENAH,EPYC,EXOSC2,FAM83A,FUT9,GABRB2,GABRG2,GALNT2,GINS4,GPIHBP1,HDAC9,INO80D,ITCH,KAT6A,KCNK10,KIAA1644,MAP2K4,MED22,NKAIN2,NRIP2,NUCKS1,NXPH3,OPN4,OSBPL1A,PAQR5,PCYT1B,PITX1,PLCXD3,PPP1R14C,PRPF4B,PRTG,RAD51B,RASGRP3,RGS3,RIMBP2,RIMKLB,SAP30L,SATB1,SBNO1,SCN3A,SEMA3C,SEMA6A,SESTD1,SLC10A7,SLC14A1,SLC4A7,SLC6A15,SMAD5,SNX4,TEAD1,TMEM106…
TF	Factor: HOXA13; motif: AMRTAAAMC	TF:M01297	0.0046464	AMOT,ATP2B2,CBFA2T2,CD164,CHCHD4,CNNM1,COL4A3BP,DYRK1A,EGLN1,ENAH,EPYC,EXOSC2,FAM83A,FUT9,GABRB2,GABRG2,GALNT2,GINS4,GPIHBP1,HDAC9,INO80D,ITCH,KAT6A,KCNK10,KIAA1644,MAP2K4,MED22,NKAIN2,NRIP2,NUCKS1,NXPH3,OPN4,OSBPL1A,PAQR5,PCYT1B,PITX1,PLCXD3,PPP1R14C,PRPF4B,PRTG,RAD51B,RASGRP3,RGS3,RIMBP2,RIMKLB,SAP30L,SATB1,SBNO1,SCN3A,SEMA3C,SEMA6A,SESTD1,SLC10A7,SLC14A1,SLC4A7,SLC6A15,SMAD5,SNX4,TEAD1,TMEM106…
TF	Factor: HNF-3beta; motif: NTRTTTRYT; match class: 0	TF:M02014_0	0.0048647	ABLIM1,ACTBL2,ADNP,AGPAT4,AKT3,ANKFY1,ARHGEF7,ARRDC2,BOLL,BTRC,CA12,CADPS,CAMK2G,CCNJL,CDCA7,CDK6,CFTR,CHIC1,DDX5,DHX35,DHX40,DIRAS2,DNA2,DPAGT1,DPP8,DVL3,DYRK1A,EDEM3,ELK4,EPAS1,EPHB1,EPYC,FKBP3,FNDC3B,FOXN2,FUT8,FZD4,GINS4,GLRA2,GPATCH8,GPIHBP1,GPT2,GREM2,GSK3B,GULP1,HAPLN1,HBP1,IGDCC3,IPP,ITPK1,KIAA0430,KIAA1211,KLC1,KRAS,LEPROT,LSM12,MBNL2,MRPS35,MXI1,MYBL1,MYNN,NKAIN2,NOS1,NRIP2,OCIAD1,OPN4,…
TF	Factor: HNF-3beta; motif: NTRTTTRYT	TF:M02014	0.0048647	ABLIM1,ACTBL2,ADNP,AGPAT4,AKT3,ANKFY1,ARHGEF7,ARRDC2,BOLL,BTRC,CA12,CADPS,CAMK2G,CCNJL,CDCA7,CDK6,CFTR,CHIC1,DDX5,DHX35,DHX40,DIRAS2,DNA2,DPAGT1,DPP8,DVL3,DYRK1A,EDEM3,ELK4,EPAS1,EPHB1,EPYC,FKBP3,FNDC3B,FOXN2,FUT8,FZD4,GINS4,GLRA2,GPATCH8,GPIHBP1,GPT2,GREM2,GSK3B,GULP1,HAPLN1,HBP1,IGDCC3,IPP,ITPK1,KIAA0430,KIAA1211,KLC1,KRAS,LEPROT,LSM12,MBNL2,MRPS35,MXI1,MYBL1,MYNN,NKAIN2,NOS1,NRIP2,OCIAD1,OPN4,…
TF	Factor: MyoD; motif: CASCTGNCN; match class: 0	TF:M02100_0	0.00496995	AKR1E2,AKTIP,ANKFY1,CDK6,CHCHD4,CLCN4,CNKSR2,CREB3L1,DLGAP2,DNAJA3,ENTPD1,EPAS1,FOXK1,GDA,GPR83,GPR85,GRIN2B,HAPLN1,LEPROT,LRAT,MEIS2,MPRIP,MREG,NAIF1,PAK2,PCNP,PCYT1B,PLAGL2,PPIL4,PTPRD,RNF144B,RNF44,SAP30L,SCN1A,SEMA3D,SEMA6A,SMAD5,SOCS4,SV2B,SYNGR1,SYT14,TEAD3,TMEM50B,TNFAIP8,TOP2B,WFDC1
TF	Factor: MyoD; motif: CASCTGNCN	TF:M02100	0.00496995	AKR1E2,AKTIP,ANKFY1,CDK6,CHCHD4,CLCN4,CNKSR2,CREB3L1,DLGAP2,DNAJA3,ENTPD1,EPAS1,FOXK1,GDA,GPR83,GPR85,GRIN2B,HAPLN1,LEPROT,LRAT,MEIS2,MPRIP,MREG,NAIF1,PAK2,PCNP,PCYT1B,PLAGL2,PPIL4,PTPRD,RNF144B,RNF44,SAP30L,SCN1A,SEMA3D,SEMA6A,SMAD5,SOCS4,SV2B,SYNGR1,SYT14,TEAD3,TMEM50B,TNFAIP8,TOP2B,WFDC1
TF	Factor: TCF11:MafG; motif: NNNNNATGACTCAGCANTTNNG	TF:M00284	0.00516518	ABCC4,ABI2,ABL2,ABLIM1,ACTBL2,ADAMTS1,ADNP,ADRB1,AKR1E2,AKTIP,ALDH5A1,ANO3,ARHGAP5,ARRDC2,BACH2,BMP8A,BNIP3L,BOLL,BTBD9,BTRC,C2CD2L,CACNA1E,CALCOCO2,CAMK2G,CASKIN2,CCDC6,CD164,CDCP1,CEBPG,CHCHD4,CLCN6,CNTD1,CREB3L1,DAB2,DCX,DDHD2,DHX35,DHX40,DIS3,DLGAP2,DNAJB2,DTNA,DYNC1I1,EDEM3,EDN1,EIF3J,ENAH,ENTPD1,FAM167A,FAM65A,FAM98A,FASTKD2,FGF13,FKBP3,FLT1,FNDC3B,GABRB2,GDA,GLTP,GPATCH8,GPR83,HOXC5,HPSE2,…
TF	Factor: TCF11:MafG; motif: NNNNNATGACTCAGCANTTNNG; match class: 0	TF:M00284_0	0.00516518	ABCC4,ABI2,ABL2,ABLIM1,ACTBL2,ADAMTS1,ADNP,ADRB1,AKR1E2,AKTIP,ALDH5A1,ANO3,ARHGAP5,ARRDC2,BACH2,BMP8A,BNIP3L,BOLL,BTBD9,BTRC,C2CD2L,CACNA1E,CALCOCO2,CAMK2G,CASKIN2,CCDC6,CD164,CDCP1,CEBPG,CHCHD4,CLCN6,CNTD1,CREB3L1,DAB2,DCX,DDHD2,DHX35,DHX40,DIS3,DLGAP2,DNAJB2,DTNA,DYNC1I1,EDEM3,EDN1,EIF3J,ENAH,ENTPD1,FAM167A,FAM65A,FAM98A,FASTKD2,FGF13,FKBP3,FLT1,FNDC3B,GABRB2,GDA,GLTP,GPATCH8,GPR83,HOXC5,HPSE2,…
TF	Factor: Oct-1; motif: CWNAWTKWSATRYN; match class: 0	TF:M00162_0	0.0054388	ABI2,ADCY1,ADNP,AGPAT4,AHCYL2,ANGEL1,ANGPT1,ANKFY1,ANKRD50,BMPR1A,BNIP3L,BOLL,BTBD9,BTRC,CADM2,CDK14,CENPA,DAB2,DGKE,DHX40,DIS3,DRD1,DVL3,EDEM3,EDN1,ELF5,ELK4,ENTPD1,FAM167A,FUT9,GABRG2,GANC,GNE,GPIHBP1,GSK3B,GULP1,HDAC9,HIBADH,HSPH1,IGDCC3,ITPK1,KCNK10,KIAA0430,KL,KLF12,KLHL15,LCORL,LIN7C,LRRK2,MACROD2,MAP1B,MAP3K4,MBNL2,MCC,MIPOL1,MPP5,MRPS35,MYNN,NFYA,NKAIN2,NOLC1,NPR3,OPN4,PASD1,PCGF3,PCLO,PC…
TF	Factor: Oct-1; motif: CWNAWTKWSATRYN	TF:M00162	0.0054388	ABI2,ADCY1,ADNP,AGPAT4,AHCYL2,ANGEL1,ANGPT1,ANKFY1,ANKRD50,BMPR1A,BNIP3L,BOLL,BTBD9,BTRC,CADM2,CDK14,CENPA,DAB2,DGKE,DHX40,DIS3,DRD1,DVL3,EDEM3,EDN1,ELF5,ELK4,ENTPD1,FAM167A,FUT9,GABRG2,GANC,GNE,GPIHBP1,GSK3B,GULP1,HDAC9,HIBADH,HSPH1,IGDCC3,ITPK1,KCNK10,KIAA0430,KL,KLF12,KLHL15,LCORL,LIN7C,LRRK2,MACROD2,MAP1B,MAP3K4,MBNL2,MCC,MIPOL1,MPP5,MRPS35,MYNN,NFYA,NKAIN2,NOLC1,NPR3,OPN4,PASD1,PCGF3,PCLO,PC…
TF	Factor: Lhx2; motif: NYTAATTASNK	TF:M07385	0.00554307	ABI2,ABL2,ADNP,AKTIP,ATPAF1,BNIP3L,C8ORF34,CACNA1E,CADPS,CLCN4,CNKSR2,COMMD5,COX7C,DDHD2,DHX35,DHX40,EHF,EMX2,FUT8,GLIS3,GPATCH8,GRIK3,GULP1,KDM5B,KIAA1456,KIAA1644,KLF12,KLHL9,LBX1,LHFPL2,NFASC,NOLC1,OPN4,OSBPL6,PCGF3,PFKFB3,PHC3,PLXNC1,RCAN1,RELL1,RGS3,RNF44,SAMD12,SAP30L,SCN1A,SETD7,SLC6A15,STAM,STK17B,TBC1D5,TMEM167A,TMEM86A,TNFAIP8,TNRC6B,TRIM9,VAT1,WNT16,XDH,XYLT1,ZHX1,ZMYND11
TF	Factor: Lhx2; motif: NYTAATTASNK; match class: 0	TF:M07385_0	0.00554307	ABI2,ABL2,ADNP,AKTIP,ATPAF1,BNIP3L,C8ORF34,CACNA1E,CADPS,CLCN4,CNKSR2,COMMD5,COX7C,DDHD2,DHX35,DHX40,EHF,EMX2,FUT8,GLIS3,GPATCH8,GRIK3,GULP1,KDM5B,KIAA1456,KIAA1644,KLF12,KLHL9,LBX1,LHFPL2,NFASC,NOLC1,OPN4,OSBPL6,PCGF3,PFKFB3,PHC3,PLXNC1,RCAN1,RELL1,RGS3,RNF44,SAMD12,SAP30L,SCN1A,SETD7,SLC6A15,STAM,STK17B,TBC1D5,TMEM167A,TMEM86A,TNFAIP8,TNRC6B,TRIM9,VAT1,WNT16,XDH,XYLT1,ZHX1,ZMYND11
TF	Factor: c-Myc; motif: RACCACGTGCTC; match class: 1	TF:M01145_1	0.00563038	ABCC4,ADCK1,AKR1E2,ATP9A,BATF3,BHMT,BMP8A,C2CD2L,CACNA1E,CD164,CD74,CDC6,CDK14,CFTR,CHCHD4,CHST3,CLCN6,CNKSR2,CNTD1,COX7C,DDAH1,DDHD2,DDX6,DHX35,DNAJA3,DRP2,DSTYK,DYNC1I1,EDEM3,EIF3J,ELF2,EMB,EPYC,ERLIN2,FADS6,FAM65A,FAM72A,FAM8A1,FGF13,FLOT2,FNDC5,FOXN2,FPGS,FRMD5,GABRB2,GLTP,GNG12,GOLGA7,GOT2,GPR83,GPRIN1,HBP1,HCFC2,HIBADH,HPSE2,IGDCC3,JOSD1,KCNE4,KLF12,KLHL15,KLHL9,LEPROT,LPIN2,LRRK2,LUZP2,MEX…
TF	Factor: Tal-1; motif: CAGATGG	TF:M03804	0.00591151	ABI2,ABL2,ADCK1,ADCY1,AGTR2,ALDH5A1,ALOX5,AMOT,ANGEL1,APPBP2,ARHGEF7,ARRDC2,ASH1L,ATP2B2,ATP9A,ATXN1L,AXIN2,BMPR1A,BNIP3L,BTBD9,CA12,CASKIN2,CBFA2T2,CCNJL,CD74,CEP57,CIAPIN1,CISD2,CNNM1,COBLL1,COPB2,DCX,DHX40,DMBX1,DNAJA3,DPAGT1,DVL3,EGLN1,EIF4E3,ELF5,ELK4,EPHB1,EPYC,FABP3,FAM167A,FAM83A,FAM89A,FAM8A1,FGD4,FKBP3,FOXK1,FOXN2,GABRG2,GALNT2,GANC,GLTP,GNA12,GOT2,GPATCH8,GPRIN1,GRIN2B,HAPLN1,HBP1,HTR7…
TF	Factor: Tal-1; motif: CAGATGG; match class: 0	TF:M03804_0	0.00591151	ABI2,ABL2,ADCK1,ADCY1,AGTR2,ALDH5A1,ALOX5,AMOT,ANGEL1,APPBP2,ARHGEF7,ARRDC2,ASH1L,ATP2B2,ATP9A,ATXN1L,AXIN2,BMPR1A,BNIP3L,BTBD9,CA12,CASKIN2,CBFA2T2,CCNJL,CD74,CEP57,CIAPIN1,CISD2,CNNM1,COBLL1,COPB2,DCX,DHX40,DMBX1,DNAJA3,DPAGT1,DVL3,EGLN1,EIF4E3,ELF5,ELK4,EPHB1,EPYC,FABP3,FAM167A,FAM83A,FAM89A,FAM8A1,FGD4,FKBP3,FOXK1,FOXN2,GABRG2,GALNT2,GANC,GLTP,GNA12,GOT2,GPATCH8,GPRIN1,GRIN2B,HAPLN1,HBP1,HTR7…
TF	Factor: MAFA; motif: TCAGCAN; match class: 0	TF:M01709_0	0.00653314	ABI2,ABL2,ADCY1,ADRB1,AGPAT4,AKTIP,ALDH5A1,ANGPT1,ANO3,ARFIP2,ARHGEF7,ARL8A,ASH1L,ATP2B2,ATP9A,ATXN1L,BACH2,BTBD9,BTRC,C8ORF34,CA12,CACNA1E,CALCOCO2,CAMK2G,CASKIN2,CASP8AP2,CBFA2T2,CBX7,CD164,CD74,CDCP1,CDK14,CEBPG,CHIC1,CHST3,CLCN5,CNKSR2,COL4A3BP,COMMD5,CRYZ,CTTNBP2NL,DHX35,DHX40,DMBX1,DNAJB2,DNAJC6,DRD1,DVL3,EDN1,EIF4E3,ELK4,ELL2,EMB,ENAH,ENOX1,ENTPD1,ENTPD7,EPHB1,FABP3,FADS2,FAM167A,FAM65A,FA…
TF	Factor: MAFA; motif: TCAGCAN	TF:M01709	0.00653314	ABI2,ABL2,ADCY1,ADRB1,AGPAT4,AKTIP,ALDH5A1,ANGPT1,ANO3,ARFIP2,ARHGEF7,ARL8A,ASH1L,ATP2B2,ATP9A,ATXN1L,BACH2,BTBD9,BTRC,C8ORF34,CA12,CACNA1E,CALCOCO2,CAMK2G,CASKIN2,CASP8AP2,CBFA2T2,CBX7,CD164,CD74,CDCP1,CDK14,CEBPG,CHIC1,CHST3,CLCN5,CNKSR2,COL4A3BP,COMMD5,CRYZ,CTTNBP2NL,DHX35,DHX40,DMBX1,DNAJB2,DNAJC6,DRD1,DVL3,EDN1,EIF4E3,ELK4,ELL2,EMB,ENAH,ENOX1,ENTPD1,ENTPD7,EPHB1,FABP3,FADS2,FAM167A,FAM65A,FA…
TF	Factor: SREBP-1; motif: CACSCCA; match class: 0	TF:M00749_0	0.0066403	ABCC4,ACP2,ADAMTS1,ADAMTS18,ADRB1,AHCYL2,AKR1E2,ALOX5,ANKFY1,ANKLE2,APPBP2,ARFIP2,ARPC5,ARRDC2,ASH1L,ATPAF1,AXIN2,BHMT,BMP6,BMPR1A,BNIP3L,BRWD1,CA12,CABP7,CACNA1E,CALCOCO2,CAPZA1,CASKIN2,CASP8AP2,CBFA2T2,CBX7,CCNJL,CD164,CD74,CDK6,CDYL2,CENPA,CEP57,CHIC1,CHST3,CIAPIN1,CISD2,CNNM1,CNTD1,COBLL1,COX7C,CRYZ,CTXN2,DDX5,DHX35,DMBX1,DNA2,DNAJA3,DNAJB2,DNAJC6,DRP2,DSTYK,DYNC1I1,EDEM3,EDN1,EHF,EIF3J,EIF4H…
TF	Factor: SREBP-1; motif: CACSCCA	TF:M00749	0.0066403	ABCC4,ACP2,ADAMTS1,ADAMTS18,ADRB1,AHCYL2,AKR1E2,ALOX5,ANKFY1,ANKLE2,APPBP2,ARFIP2,ARPC5,ARRDC2,ASH1L,ATPAF1,AXIN2,BHMT,BMP6,BMPR1A,BNIP3L,BRWD1,CA12,CABP7,CACNA1E,CALCOCO2,CAPZA1,CASKIN2,CASP8AP2,CBFA2T2,CBX7,CCNJL,CD164,CD74,CDK6,CDYL2,CENPA,CEP57,CHIC1,CHST3,CIAPIN1,CISD2,CNNM1,CNTD1,COBLL1,COX7C,CRYZ,CTXN2,DDX5,DHX35,DMBX1,DNA2,DNAJA3,DNAJB2,DNAJC6,DRP2,DSTYK,DYNC1I1,EDEM3,EDN1,EHF,EIF3J,EIF4H…
TF	Factor: E2F; motif: TTTSGCGC; match class: 1	TF:M00050_1	0.00677458	ANKLE2,ARID5B,AUTS2,AXIN2,BATF3,CCNJL,CDCA7,CDYL2,CEP57,CHCHD4,COBLL1,CRYZ,DPAGT1,DRD1,EIF4H,ELL2,ENTPD7,FADS2,GRIA4,HMG20A,INO80D,LCORL,LPCAT1,MAPT,MPRIP,MRPS35,NANOS1,NFIX,NOV,NTRK2,PAPOLA,PARM1,PITX1,PPIL4,PPP6R3,RB1,RNF169,SATB1,SCRN1,SESTD1,SLC10A7,SOBP,SPTLC2,ST3GAL6,TAPT1,UBE2D3,UBXN7,UFD1L,UNC5C
TF	Factor: TEF-1; motif: GRRATG; match class: 1	TF:M00704_1	0.00682787	ABL2,ABLIM1,ACTBL2,ADCY1,AHCYL2,AMOT,ARFIP2,ASH1L,ATPAF1,AXIN2,BOLL,BTBD9,BTRC,C2CD2L,CA12,CABP7,CALCOCO2,CBFA2T2,CDCP1,CDK6,CHST3,CIAPIN1,CISD2,CLCN5,CNNM1,COBLL1,COMMD5,COX7C,DAB2,DCX,DDHD2,DHX35,DLGAP2,DPP8,DRP2,DYRK1A,EGLN1,ELF5,ELL2,ENAH,ENOX1,ENTPD1,ERLIN1,ERLIN2,FAM167A,FAM83A,GABRB2,GDA,GINS4,GLIS2,GLRA2,GLS,GNA12,GRIA4,GRIN2B,HAPLN1,HDAC9,HIBADH,HTR7,IPP,ITGB3,IYD,JOSD1,KCNQ4,KIAA0430,KI…
TF	Factor: IRF4; motif: MNNRAAANGAAA; match class: 0	TF:M08886_0	0.00712765	ADAMTS1,ADCY1,AGPAT4,AGTR2,ANGPT1,ANKRD50,ANO3,APPBP2,ARHGEF7,ASH1L,AUTS2,AXIN2,BBX,CADM2,CAMK2G,CAPZA1,CASR,CDCP1,CFTR,CHRM1,DDX6,DIRAS2,DMBX1,DNAJC6,DYNC1I1,EGLN1,EMB,EPYC,ERLIN1,ESYT2,EXOSC2,FADS2,FGF2,FLOT2,FNDC3B,FOSL2,GABRB2,GABRG2,GLRA2,GPR85,GRIA4,GRM8,GSK3B,HBP1,HDAC9,HMG20A,HOXC5,HTR7,IGDCC3,ITCH,KAT6A,KCNK10,KIAA0430,KIAA1456,KLF12,KLF15,LMX1A,LPCAT1,LPIN2,LRAT,LRRC8C,MACROD2,MAP2K4,ME…
TF	Factor: IRF4; motif: MNNRAAANGAAA	TF:M08886	0.00712765	ADAMTS1,ADCY1,AGPAT4,AGTR2,ANGPT1,ANKRD50,ANO3,APPBP2,ARHGEF7,ASH1L,AUTS2,AXIN2,BBX,CADM2,CAMK2G,CAPZA1,CASR,CDCP1,CFTR,CHRM1,DDX6,DIRAS2,DMBX1,DNAJC6,DYNC1I1,EGLN1,EMB,EPYC,ERLIN1,ESYT2,EXOSC2,FADS2,FGF2,FLOT2,FNDC3B,FOSL2,GABRB2,GABRG2,GLRA2,GPR85,GRIA4,GRM8,GSK3B,HBP1,HDAC9,HMG20A,HOXC5,HTR7,IGDCC3,ITCH,KAT6A,KCNK10,KIAA0430,KIAA1456,KLF12,KLF15,LMX1A,LPCAT1,LPIN2,LRAT,LRRC8C,MACROD2,MAP2K4,ME…
TF	Factor: MAFB; motif: NTCAGCN; match class: 1	TF:M08888_1	0.0071426	ABCC4,ABI2,ABL2,ADCY1,AHCYL2,AKR1E2,AKTIP,ANGPT1,ANO3,ARPC5,ASH1L,ATP9A,BACH2,BBX,BNIP3L,BOLL,C8ORF34,CALCOCO2,CASKIN2,CASP8AP2,CBX7,CCDC6,CCNJL,CD74,CDK14,CEBPG,CHCHD4,CLCN5,CLCN6,CNKSR2,CNNM1,CNTD1,COL4A3BP,CRYZ,CTTNBP2NL,DDHD2,DGKE,DHX35,DHX40,DIS3,DMBX1,DNA2,DNAJC6,DPP8,DRD1,EDN1,EGLN1,EMB,ENAH,ENOX1,ENTPD1,EPHB1,ERLIN2,ERP44,FADS6,FAM167A,FAM65A,FAM89A,FAM8A1,FASTKD2,FGD4,FGF13,FIBCD1,FLOT2,…
TF	Factor: E2F-1; motif: TTTSGCGCGMNR; match class: 1	TF:M00516_1	0.00736458	ABI2,ACBD3,ACTBL2,ARID5B,BATF3,BRWD1,CACNA1E,CASP8AP2,CDC6,CDCA7,CDYL2,CEP57,CLCN5,COPB2,CRYZ,DDX5,DNAJB2,DRD1,EIF4H,ENTPD7,EXOSC2,FASTKD2,HMG20A,KAT6A,LPCAT1,LPIN2,MMGT1,MPRIP,MXI1,NAIF1,NFIX,NOLC1,PAPOLA,PDS5A,PIGH,PITX1,RHOBTB2,RPS6KB1,SBNO1,SLC35D1,SOBP,SPTLC2,ST3GAL6,SUMO1,TAPT1,TMEM39A,TRIB1,UFD1L,WTAP
TF	Factor: Oct-1; motif: MKVATTTGCATATT; match class: 0	TF:M00161_0	0.00791384	ADNP,AKTIP,ALDH5A1,AMOT,ARHGEF7,ATP2B2,BACH2,BBX,BNIP3L,C8ORF34,CAMK2G,CHRM1,CTXN2,DIS3,DLGAP2,DNAJC6,DVL3,EGLN1,EHF,ELK4,EMB,ENAH,EPAS1,EPYC,FGD4,FUT8,FUT9,GABRB2,GANC,GLIS3,GLRA2,GLS,GULP1,H2AFJ,HOXC5,HSPH1,IGDCC3,KCNE4,KIAA0825,KIAA1211,KLC1,KLF15,LCORL,LRRK2,MAP3K4,MBNL2,MCC,MIPOL1,MRPS35,MTUS1,MTX3,MYNN,NANOS1,NMUR2,NOS1,OPN4,OSBPL1A,PCGF3,PLCXD3,PPP6R3,PRTG,PTPRD,PWWP2A,RCAN1,RIMBP2,RREB1,R…
TF	Factor: Oct-1; motif: MKVATTTGCATATT	TF:M00161	0.00791384	ADNP,AKTIP,ALDH5A1,AMOT,ARHGEF7,ATP2B2,BACH2,BBX,BNIP3L,C8ORF34,CAMK2G,CHRM1,CTXN2,DIS3,DLGAP2,DNAJC6,DVL3,EGLN1,EHF,ELK4,EMB,ENAH,EPAS1,EPYC,FGD4,FUT8,FUT9,GABRB2,GANC,GLIS3,GLRA2,GLS,GULP1,H2AFJ,HOXC5,HSPH1,IGDCC3,KCNE4,KIAA0825,KIAA1211,KLC1,KLF15,LCORL,LRRK2,MAP3K4,MBNL2,MCC,MIPOL1,MRPS35,MTUS1,MTX3,MYNN,NANOS1,NMUR2,NOS1,OPN4,OSBPL1A,PCGF3,PLCXD3,PPP6R3,PRTG,PTPRD,PWWP2A,RCAN1,RIMBP2,RREB1,R…
TF	Factor: NF-E4; motif: GTGAGGS; match class: 1	TF:M08826_1	0.0087444	ABI2,ACBD3,ACP2,ADAMTS1,APPBP2,ARHGEF7,ARPC5,ATP9A,ATXN1L,BCL7A,BNIP3L,BTRC,CAPZA1,CBFA2T2,CBX7,CCNJL,CDC6,CDCA7,CEP57,CHRM1,CIAPIN1,CISD2,CLCN5,CLCN6,COBLL1,DDX5,DNAJC6,DPAGT1,EDEM3,EIF4H,EPHB1,ERLIN1,FAM65A,FAM8A1,FAM98A,FASTKD2,FGF2,FNDC5,FRMD5,FZD4,GLS,GNE,GPATCH8,GREM2,HAPLN1,HBP1,HCFC2,HMG20A,HPSE2,HSPH1,INO80D,INSIG1,IPP,ITGB3,KCNQ3,KDM1B,KLC1,KLHL9,LCORL,LEPROT,LHFPL2,LMBRD2,LMX1A,LPIN2,L…
TF	Factor: AP-1; motif: NTGACTCAN	TF:M00925	0.00918053	ABCC4,ABLIM1,ARFIP2,ARHGAP5,ATP2B2,BATF3,BBX,BRWD1,C2CD2L,CBX7,CD164,CHST3,CLCN6,COL4A3BP,DAB2,DDAH1,DHX35,DHX40,DNAJB2,DYNC1I1,ELL2,ENTPD1,EPAS1,FGD4,FLT1,FOSL2,FOXN2,GNA12,GPATCH8,HPSE2,HTR7,IL17A,IYD,KCNE4,KIAA1456,KIAA1644,KLC1,LEPROT,LGALS8,LMX1A,MAP1B,MPP5,MTUS1,MXD1,MXI1,NFYA,OPN4,PAQR5,PASD1,PCYT1B,PGK1,PIGH,PLAGL2,PPIL4,PRPF4B,PWWP2A,RELL1,RFK,RIMBP2,RPS6KA3,SCN1A,SEMA3D,SFXN5,SLC11A2,SL…
TF	Factor: AP-1; motif: NTGACTCAN; match class: 0	TF:M00925_0	0.00918053	ABCC4,ABLIM1,ARFIP2,ARHGAP5,ATP2B2,BATF3,BBX,BRWD1,C2CD2L,CBX7,CD164,CHST3,CLCN6,COL4A3BP,DAB2,DDAH1,DHX35,DHX40,DNAJB2,DYNC1I1,ELL2,ENTPD1,EPAS1,FGD4,FLT1,FOSL2,FOXN2,GNA12,GPATCH8,HPSE2,HTR7,IL17A,IYD,KCNE4,KIAA1456,KIAA1644,KLC1,LEPROT,LGALS8,LMX1A,MAP1B,MPP5,MTUS1,MXD1,MXI1,NFYA,OPN4,PAQR5,PASD1,PCYT1B,PGK1,PIGH,PLAGL2,PPIL4,PRPF4B,PWWP2A,RELL1,RFK,RIMBP2,RPS6KA3,SCN1A,SEMA3D,SFXN5,SLC11A2,SL…
TF	Factor: GATA-2; motif: ASAGATAANA	TF:M00349	0.0095701	ABLIM1,ACTBL2,ADNP,AKR1E2,AKTIP,ALOX5,ANGPT1,ANKFY1,ANO3,ARHGAP5,ARRDC2,ASH1L,ATPAF1,BACH2,BBX,BNIP3L,CA12,CADM2,CASP8AP2,CASR,CLCN6,CMTM6,CTXN2,DAB2,DCX,DDX6,DIS3,DLGAP2,DMBX1,DYNC1I1,DYRK1A,EIF4E3,ELF5,EMX2,ENOX1,EPAS1,EPHB1,ERP44,FADS6,FAM89A,FGD4,FGF2,FOXK1,GABRB2,GALNT2,GINS4,GNA12,GPR83,GPR85,GPT2,GRIK3,GULP1,H2AFJ,HAPLN1,HSPH1,IGDCC3,ITCH,IYD,KCNK10,KIAA1211,KLHL9,LGI2,LIN7C,LRCH1,LRRK2,LR…
TF	Factor: GATA-2; motif: ASAGATAANA; match class: 0	TF:M00349_0	0.0095701	ABLIM1,ACTBL2,ADNP,AKR1E2,AKTIP,ALOX5,ANGPT1,ANKFY1,ANO3,ARHGAP5,ARRDC2,ASH1L,ATPAF1,BACH2,BBX,BNIP3L,CA12,CADM2,CASP8AP2,CASR,CLCN6,CMTM6,CTXN2,DAB2,DCX,DDX6,DIS3,DLGAP2,DMBX1,DYNC1I1,DYRK1A,EIF4E3,ELF5,EMX2,ENOX1,EPAS1,EPHB1,ERP44,FADS6,FAM89A,FGD4,FGF2,FOXK1,GABRB2,GALNT2,GINS4,GNA12,GPR83,GPR85,GPT2,GRIK3,GULP1,H2AFJ,HAPLN1,HSPH1,IGDCC3,ITCH,IYD,KCNK10,KIAA1211,KLHL9,LGI2,LIN7C,LRCH1,LRRK2,LR…
HP	Phenotypic abnormality	HP:0000118	3.12773e-10	ACP2,ADAM10,ADAMTS18,ADCY1,ADNP,AGTR2,AKT3,ALDH5A1,ALOX5,ANKLE2,ANO3,ARCN1,ASH1L,ATP2B2,AUTS2,AXIN2,BMPR1A,BTRC,CA12,CACNA1E,CASR,CD164,CDC6,CDCA7,CDK6,CEP57,CFTR,CHRM1,CHST3,CISD2,CLCN4,CLCN5,CNKSR2,COL4A3BP,COPB2,CREB3L1,DCX,DDHD2,DGKE,DNA2,DNAJB2,DNAJC6,DPAGT1,DSTYK,DTNA,DVL3,DYRK1A,EDN1,EGLN1,EMX2,ENTPD1,EPAS1,ERLIN1,ERLIN2,EXOSC2,FASTKD2,FGD4,FGF14,FUT8,FZD4,GABRB2,GABRG2,GLIS2,GLIS3,GLS,GNE…
HP	Abnormality of the skeletal system	HP:0000924	3.36945e-10	ADNP,AGTR2,AKT3,ANKLE2,ARCN1,AUTS2,AXIN2,BMPR1A,BTRC,CACNA1E,CASR,CDC6,CDCA7,CDK6,CEP57,CFTR,CHRM1,CHST3,CISD2,CLCN4,CLCN5,CNKSR2,COL4A3BP,COPB2,CREB3L1,DDHD2,DNA2,DNAJC6,DPAGT1,DSTYK,DVL3,DYRK1A,EDN1,ENTPD1,ERLIN1,ERLIN2,EXOSC2,FGD4,FUT8,FZD4,GABRB2,GABRG2,GLIS3,GLS,GNE,GPT2,GRIA4,GRIN2B,IL17A,ITCH,IYD,KAT6A,KDM5B,KIAA2022,KRAS,LPIN2,LRAT,MAP1B,MAPT,MECP2,MEIS2,MFN2,MPZ,NFASC,NFIX,NIPA1,NMNAT1,N…
HP	HP root	HP:0000001	3.68819e-10	ACP2,ADAM10,ADAMTS18,ADCY1,ADNP,AGTR2,AKT3,ALDH5A1,ALOX5,ANKLE2,ANO3,ARCN1,ASH1L,ATP2B2,AUTS2,AXIN2,BMPR1A,BTRC,CA12,CACNA1E,CASR,CD164,CDC6,CDCA7,CDK6,CEP57,CFTR,CHRM1,CHST3,CISD2,CLCN4,CLCN5,CNKSR2,COL4A3BP,COPB2,CREB3L1,DCX,DDHD2,DGKE,DNA2,DNAJB2,DNAJC6,DPAGT1,DSTYK,DTNA,DVL3,DYRK1A,EDN1,EGLN1,EMX2,ENTPD1,EPAS1,ERLIN1,ERLIN2,EXOSC2,FASTKD2,FGD4,FGF14,FUT8,FZD4,GABRB2,GABRG2,GLIS2,GLIS3,GLS,GNE…
HP	Abnormality of limbs	HP:0040064	5.69286e-10	ADNP,AGTR2,AKT3,ANKLE2,ARCN1,AUTS2,BMPR1A,BTRC,CASR,CDC6,CDCA7,CEP57,CFTR,CHRM1,CHST3,CLCN4,CLCN5,CNKSR2,COL4A3BP,CREB3L1,DDHD2,DNA2,DNAJB2,DNAJC6,DPAGT1,DSTYK,DVL3,DYRK1A,ENTPD1,ERLIN1,ERLIN2,EXOSC2,FGD4,FGF14,FUT8,GABRB2,GABRG2,GNE,ITCH,KAT6A,KRAS,LPIN2,MAP1B,MAPT,MECP2,MEIS2,MFN2,MPZ,NFASC,NFIX,NIPA1,NTRK2,PAFAH1B1,PEX13,PIGH,PITX1,PODXL,PRKAR1A,PTCHD1,RAB3GAP2,RB1,RET,RHOBTB2,RLIM,RPS6KA3,RRE…
HP	Abnormal axial skeleton morphology	HP:0009121	1.46659e-09	ADNP,AGTR2,AKT3,ANKLE2,ARCN1,AUTS2,AXIN2,BMPR1A,CACNA1E,CASR,CDC6,CDCA7,CDK6,CEP57,CFTR,CHRM1,CHST3,CLCN4,CNKSR2,COL4A3BP,COPB2,CREB3L1,DNA2,DNAJC6,DPAGT1,DSTYK,DVL3,DYRK1A,EDN1,ENTPD1,ERLIN1,ERLIN2,FGD4,FUT8,GABRB2,GLIS3,GLS,GNE,GPT2,GRIA4,GRIN2B,ITCH,IYD,KAT6A,KDM5B,KIAA2022,KRAS,LRAT,MAP1B,MAPT,MECP2,MEIS2,MFN2,MPZ,NFASC,NFIX,NMNAT1,NT5E,NTN1,NTRK2,PAFAH1B1,PCLO,PEX13,PGAP1,PIGH,PITX1,PNPO,POD…
HP	Abnormality of head or neck	HP:0000152	1.98941e-09	ADAMTS18,ADNP,AGTR2,AKT3,ANKLE2,ANO3,ARCN1,ASH1L,AUTS2,AXIN2,BMPR1A,CACNA1E,CDC6,CDCA7,CDK6,CEP57,CFTR,CHRM1,CHST3,CLCN4,CNKSR2,COL4A3BP,COPB2,CREB3L1,DDHD2,DNA2,DNAJC6,DPAGT1,DSTYK,DVL3,DYRK1A,EDN1,ENTPD1,ERLIN2,EXOSC2,FUT8,FZD4,GABRB2,GLIS3,GLS,GNE,GPT2,GREM2,GRIA4,GRIN2B,HPSE2,IL17A,ITCH,ITGB3,IYD,KAT6A,KCNQ3,KDM5B,KIAA2022,KLHL15,KRAS,LRAT,LRRK2,MAPT,MECP2,MEIS2,MFN2,MPZ,NFASC,NFIX,NMNAT1,NTR…
HP	Abnormality of the head	HP:0000234	3.02654e-09	ADAMTS18,ADNP,AGTR2,AKT3,ANKLE2,ANO3,ARCN1,ASH1L,AUTS2,AXIN2,BMPR1A,CACNA1E,CDC6,CDCA7,CDK6,CEP57,CFTR,CHRM1,CHST3,CLCN4,CNKSR2,COL4A3BP,COPB2,CREB3L1,DDHD2,DNA2,DNAJC6,DPAGT1,DSTYK,DVL3,DYRK1A,EDN1,ENTPD1,ERLIN2,EXOSC2,FUT8,FZD4,GABRB2,GLIS3,GLS,GNE,GPT2,GREM2,GRIA4,GRIN2B,HPSE2,IL17A,ITCH,ITGB3,IYD,KAT6A,KCNQ3,KDM5B,KIAA2022,KLHL15,KRAS,LRAT,LRRK2,MAPT,MECP2,MEIS2,MFN2,MPZ,NFASC,NFIX,NMNAT1,NTR…
HP	Mode of inheritance	HP:0000005	4.13997e-09	ACP2,ADAM10,ADAMTS18,ADCY1,ADNP,AKT3,ALDH5A1,ALOX5,ANKLE2,ANO3,ARCN1,ASH1L,ATP2B2,AUTS2,AXIN2,BMPR1A,CA12,CACNA1E,CASR,CD164,CDC6,CDCA7,CDK6,CEP57,CFTR,CHRM1,CHST3,CISD2,CLCN4,CLCN5,CNKSR2,COL4A3BP,COPB2,CREB3L1,DCX,DDHD2,DGKE,DNA2,DNAJB2,DNAJC6,DPAGT1,DSTYK,DTNA,DVL3,DYRK1A,EDN1,EGLN1,ENTPD1,EPAS1,ERLIN1,ERLIN2,EXOSC2,FASTKD2,FGD4,FGF14,FUT8,FZD4,GABRB2,GABRG2,GLIS2,GLIS3,GLS,GNE,GPT2,GREM2,GRIA…
HP	Abnormality of the mouth	HP:0000153	6.40524e-09	ADNP,AGTR2,AKT3,ANKLE2,ARCN1,AUTS2,AXIN2,BMPR1A,CDC6,CDCA7,CDK6,CEP57,CFTR,CHRM1,CHST3,CLCN4,CNKSR2,COL4A3BP,COPB2,CREB3L1,DDHD2,DPAGT1,DVL3,DYRK1A,EDN1,ERLIN2,EXOSC2,FUT8,GABRB2,GLIS3,GNE,GPT2,GREM2,IL17A,ITGB3,IYD,KAT6A,KCNQ3,KDM5B,KIAA2022,KLHL15,KRAS,MECP2,MEIS2,NFASC,NFIX,NTRK2,PAFAH1B1,PCLO,PEX13,PGAP1,PIGH,PRKAR1A,PTCHD1,PTPRF,RAB3GAP2,RB1,RELT,RET,RHOBTB2,RLIM,RPS6KA3,RREB1,SCN3A,SLC10A7,…
HP	Abnormality of the musculature	HP:0003011	7.77027e-09	ACP2,ADNP,AGTR2,ALDH5A1,ANKLE2,ANO3,ASH1L,AUTS2,BMPR1A,CACNA1E,CASR,CDC6,CDCA7,CEP57,CHRM1,CHST3,CISD2,CLCN4,CNKSR2,COL4A3BP,COPB2,DCX,DDHD2,DNA2,DNAJB2,DNAJC6,DPAGT1,DSTYK,DVL3,DYRK1A,EDN1,ENTPD1,ERLIN1,ERLIN2,FASTKD2,FGD4,FGF14,FUT8,GABRB2,GABRG2,GLS,GNE,GPT2,GRIA4,GRIN2B,ITCH,IYD,KAT6A,KCNQ3,KDM5B,KIAA2022,KRAS,LPIN2,LRAT,LRRK2,MAPT,MECP2,MFN2,MPZ,NFASC,NFIX,NIPA1,NMNAT1,NTN1,NTRK2,PAFAH1B1,PC…
HP	Intellectual disability	HP:0001249	7.80838e-09	ADNP,AGTR2,AKT3,ALDH5A1,ANKLE2,ARCN1,ASH1L,AUTS2,BMPR1A,CDC6,CDCA7,CDK6,CEP57,CISD2,CLCN4,CNKSR2,COL4A3BP,COPB2,DCX,DDHD2,DNA2,DNAJC6,DPAGT1,DVL3,DYRK1A,ENTPD1,ERLIN2,EXOSC2,FASTKD2,FGF14,FUT8,GABRB2,GABRG2,GNE,GPT2,GRIA4,GRIN2B,IYD,KAT6A,KDM5B,KIAA2022,KLHL15,KRAS,LRAT,MAPK10,MECP2,MEIS2,NFIX,NMNAT1,NTN1,NTRK2,PAFAH1B1,PGAP1,PGK1,PODXL,PRKAR1A,PTCHD1,RAB3GAP2,RB1,RET,RHOBTB2,RLIM,RNF213,RPS6KA3,…
HP	Abnormal oral morphology	HP:0031816	8.34262e-09	ADNP,AGTR2,AKT3,ANKLE2,ARCN1,AUTS2,AXIN2,BMPR1A,CDC6,CDCA7,CDK6,CEP57,CHST3,CLCN4,CNKSR2,COL4A3BP,COPB2,CREB3L1,DDHD2,DPAGT1,DVL3,DYRK1A,EDN1,ERLIN2,EXOSC2,FUT8,GABRB2,GLIS3,GNE,GREM2,IL17A,ITGB3,IYD,KAT6A,KDM5B,KIAA2022,KLHL15,KRAS,MECP2,MEIS2,NFASC,NFIX,NTRK2,PAFAH1B1,PCLO,PEX13,PGAP1,PIGH,PRKAR1A,PTCHD1,PTPRF,RAB3GAP2,RB1,RELT,RET,RHOBTB2,RLIM,RPS6KA3,RREB1,SCN3A,SLC10A7,SLC16A2,SLC35D1,SLC39A…
HP	Abnormal oral cavity morphology	HP:0000163	8.34262e-09	ADNP,AGTR2,AKT3,ANKLE2,ARCN1,AUTS2,AXIN2,BMPR1A,CDC6,CDCA7,CDK6,CEP57,CHST3,CLCN4,CNKSR2,COL4A3BP,COPB2,CREB3L1,DDHD2,DPAGT1,DVL3,DYRK1A,EDN1,ERLIN2,EXOSC2,FUT8,GABRB2,GLIS3,GNE,GREM2,IL17A,ITGB3,IYD,KAT6A,KDM5B,KIAA2022,KLHL15,KRAS,MECP2,MEIS2,NFASC,NFIX,NTRK2,PAFAH1B1,PCLO,PEX13,PGAP1,PIGH,PRKAR1A,PTCHD1,PTPRF,RAB3GAP2,RB1,RELT,RET,RHOBTB2,RLIM,RPS6KA3,RREB1,SCN3A,SLC10A7,SLC16A2,SLC35D1,SLC39A…
HP	Abnormality of nervous system physiology	HP:0012638	8.39138e-09	ACP2,ADNP,AGTR2,AKT3,ALDH5A1,ANKLE2,ANO3,ARCN1,ASH1L,AUTS2,BMPR1A,CACNA1E,CASR,CDC6,CDCA7,CDK6,CEP57,CHRM1,CHST3,CISD2,CLCN4,CNKSR2,COL4A3BP,COPB2,DCX,DDHD2,DNA2,DNAJB2,DNAJC6,DPAGT1,DSTYK,DVL3,DYRK1A,EDN1,ENTPD1,ERLIN1,ERLIN2,EXOSC2,FASTKD2,FGD4,FGF14,FUT8,GABRB2,GABRG2,GLIS3,GLS,GNE,GPT2,GRIA4,GRIN2B,HPSE2,IL17A,ITCH,ITGB3,IYD,KAT6A,KCNQ3,KDM5B,KIAA2022,KLHL15,KRAS,LPIN2,LRAT,LRRK2,MAP1B,MAPK10…
HP	Abnormality of the nervous system	HP:0000707	8.56823e-09	ACP2,ADNP,AGTR2,AKT3,ALDH5A1,ANKLE2,ANO3,ARCN1,ASH1L,AUTS2,BMPR1A,CACNA1E,CASR,CDC6,CDCA7,CDK6,CEP57,CFTR,CHRM1,CHST3,CISD2,CLCN4,CNKSR2,COL4A3BP,COPB2,DCX,DDHD2,DNA2,DNAJB2,DNAJC6,DPAGT1,DSTYK,DVL3,DYRK1A,EDN1,EMX2,ENTPD1,ERLIN1,ERLIN2,EXOSC2,FASTKD2,FGD4,FGF14,FUT8,GABRB2,GABRG2,GLIS3,GLS,GNE,GPT2,GRIA4,GRIN2B,HPSE2,IL17A,ITCH,ITGB3,IYD,KAT6A,KCNQ3,KDM5B,KIAA2022,KLHL15,KRAS,LPIN2,LRAT,LRRK2,MA…
HP	Abnormality of the face	HP:0000271	1.14667e-08	ADAMTS18,ADNP,AGTR2,AKT3,ANKLE2,ANO3,ARCN1,ASH1L,AUTS2,AXIN2,BMPR1A,CDC6,CDCA7,CDK6,CEP57,CFTR,CHRM1,CHST3,CLCN4,CNKSR2,COL4A3BP,COPB2,CREB3L1,DDHD2,DNA2,DNAJC6,DPAGT1,DSTYK,DVL3,DYRK1A,EDN1,ERLIN2,EXOSC2,FUT8,GABRB2,GLIS3,GNE,GPT2,GREM2,HPSE2,IL17A,ITCH,ITGB3,IYD,KAT6A,KCNQ3,KDM5B,KIAA2022,KLHL15,KRAS,LRAT,LRRK2,MAPT,MECP2,MEIS2,MFN2,MPZ,NFASC,NFIX,NTRK2,PAFAH1B1,PCLO,PEX13,PGAP1,PIGH,PODXL,PRKA…
HP	Abnormality of skeletal morphology	HP:0011842	1.3248e-08	ADNP,AGTR2,AKT3,ANKLE2,ARCN1,AUTS2,AXIN2,BMPR1A,BTRC,CACNA1E,CASR,CDC6,CDCA7,CDK6,CEP57,CFTR,CHRM1,CHST3,CLCN4,CLCN5,CNKSR2,COL4A3BP,COPB2,CREB3L1,DDHD2,DNA2,DNAJC6,DPAGT1,DSTYK,DVL3,DYRK1A,EDN1,ENTPD1,ERLIN1,ERLIN2,EXOSC2,FGD4,FUT8,GABRB2,GABRG2,GLIS3,GLS,GNE,GPT2,GRIA4,GRIN2B,ITCH,IYD,KAT6A,KDM5B,KIAA2022,KRAS,LPIN2,LRAT,MAP1B,MAPT,MECP2,MEIS2,MFN2,MPZ,NFASC,NFIX,NIPA1,NMNAT1,NT5E,NTN1,NTRK2,PA…
HP	Neurodevelopmental delay	HP:0012758	1.63338e-08	ADNP,AGTR2,ALDH5A1,ANKLE2,ARCN1,ASH1L,AUTS2,BMPR1A,CACNA1E,CDC6,CDCA7,CDK6,CEP57,CHST3,CLCN4,CNKSR2,COL4A3BP,COPB2,DCX,DDHD2,DNA2,DPAGT1,DVL3,DYRK1A,EDN1,ERLIN2,EXOSC2,FASTKD2,FGD4,FUT8,GABRB2,GABRG2,GLIS3,GNE,GPT2,GRIA4,GRIN2B,ITCH,ITGB3,IYD,KAT6A,KDM5B,KIAA2022,KLHL15,KRAS,LRAT,MECP2,MEIS2,MFN2,MPZ,NFASC,NFIX,NMNAT1,NTRK2,PAFAH1B1,PCLO,PEX13,PGAP1,PGK1,PIGH,PNPO,PRKAR1A,PTCHD1,RAB3GAP2,RET,RHOB…
HP	Neurodevelopmental abnormality	HP:0012759	2.27751e-08	ADNP,AGTR2,AKT3,ALDH5A1,ANKLE2,ARCN1,ASH1L,AUTS2,BMPR1A,CACNA1E,CDC6,CDCA7,CDK6,CEP57,CHST3,CISD2,CLCN4,CNKSR2,COL4A3BP,COPB2,DCX,DDHD2,DNA2,DNAJC6,DPAGT1,DVL3,DYRK1A,EDN1,ENTPD1,ERLIN2,EXOSC2,FASTKD2,FGD4,FGF14,FUT8,GABRB2,GABRG2,GLIS3,GNE,GPT2,GRIA4,GRIN2B,ITCH,ITGB3,IYD,KAT6A,KDM5B,KIAA2022,KLHL15,KRAS,LRAT,MAPK10,MAPT,MECP2,MEIS2,MFN2,MPZ,NFASC,NFIX,NMNAT1,NTN1,NTRK2,PAFAH1B1,PCLO,PEX13,PGAP1…
HP	Abnormality of higher mental function	HP:0011446	5.55215e-08	ADNP,AGTR2,AKT3,ALDH5A1,ANKLE2,ARCN1,ASH1L,AUTS2,BMPR1A,CACNA1E,CASR,CDC6,CDCA7,CDK6,CEP57,CHRM1,CISD2,CLCN4,CNKSR2,COL4A3BP,COPB2,DCX,DDHD2,DNA2,DNAJB2,DNAJC6,DPAGT1,DSTYK,DVL3,DYRK1A,ENTPD1,ERLIN1,ERLIN2,EXOSC2,FASTKD2,FGF14,FUT8,GABRB2,GABRG2,GNE,GPT2,GRIA4,GRIN2B,IYD,KAT6A,KCNQ3,KDM5B,KIAA2022,KLHL15,KRAS,LRAT,LRRK2,MAPK10,MAPT,MECP2,MEIS2,MFN2,NFASC,NFIX,NMNAT1,NTN1,NTRK2,PAFAH1B1,PEX13,PGAP…
HP	Morphological abnormality of the central nervous system	HP:0002011	6.34126e-08	ADNP,AGTR2,AKT3,ANKLE2,ARCN1,AUTS2,BMPR1A,CACNA1E,CASR,CDC6,CDCA7,CDK6,CEP57,CFTR,CHST3,CISD2,CLCN4,CNKSR2,COL4A3BP,COPB2,DCX,DDHD2,DNA2,DNAJC6,DPAGT1,DSTYK,DYRK1A,EDN1,EMX2,ENTPD1,ERLIN1,ERLIN2,EXOSC2,FASTKD2,FGF14,FUT8,GABRB2,GABRG2,GLS,GPT2,GRIA4,GRIN2B,ITGB3,KAT6A,KDM5B,KIAA2022,KLHL15,KRAS,LRAT,LRRK2,MAP1B,MAPK10,MAPT,MECP2,MEIS2,MFN2,MPZ,NANOS1,NFASC,NFIX,NIPA1,NMNAT1,NTN1,NTRK2,PAFAH1B1,PC…
HP	Abnormality of brain morphology	HP:0012443	8.65967e-08	ADNP,AKT3,ANKLE2,ARCN1,AUTS2,BMPR1A,CACNA1E,CASR,CDC6,CDCA7,CDK6,CEP57,CFTR,CHST3,CISD2,CLCN4,CNKSR2,COL4A3BP,COPB2,DCX,DDHD2,DNA2,DNAJC6,DPAGT1,DSTYK,DYRK1A,EDN1,EMX2,ENTPD1,ERLIN1,ERLIN2,EXOSC2,FASTKD2,FGF14,FUT8,GABRB2,GABRG2,GLS,GPT2,GRIA4,GRIN2B,ITGB3,KAT6A,KDM5B,KIAA2022,KLHL15,KRAS,LRAT,LRRK2,MAPK10,MAPT,MECP2,MEIS2,MFN2,NANOS1,NFASC,NFIX,NMNAT1,NTN1,NTRK2,PAFAH1B1,PCLO,PEX13,PGAP1,PIGH,PN…
HP	Behavioral abnormality	HP:0000708	9.17047e-08	ADNP,AGTR2,ALDH5A1,ARCN1,ASH1L,AUTS2,BMPR1A,CASR,CEP57,CISD2,CLCN4,CNKSR2,COL4A3BP,DNA2,DNAJC6,DPAGT1,DYRK1A,EDN1,ENTPD1,ERLIN2,FGF14,GABRB2,GABRG2,GLS,GNE,GPT2,GRIA4,GRIN2B,HPSE2,IYD,KCNQ3,KDM5B,KIAA2022,KRAS,LRAT,LRRK2,MAPK10,MAPT,MECP2,MEIS2,MFN2,NFASC,NFIX,NMNAT1,NTRK2,PEX13,PGAP1,PGK1,PIGH,PODXL,PRKAR1A,PTCHD1,RET,RGS9BP,RLIM,RPS6KA3,RREB1,SCN3A,SLC16A2,SMARCC2,SOBP,STXBP1,SYT14,THRA,TMEM106…
HP	Abnormality of skull size	HP:0000240	1.63707e-07	ADNP,AGTR2,AKT3,ANKLE2,ARCN1,AUTS2,BMPR1A,CACNA1E,CDC6,CDCA7,CDK6,CEP57,CLCN4,CNKSR2,COL4A3BP,COPB2,DNA2,DPAGT1,DSTYK,DVL3,DYRK1A,EDN1,ENTPD1,FUT8,GABRB2,GLS,GPT2,GRIA4,GRIN2B,ITCH,KAT6A,KDM5B,KIAA2022,KRAS,MECP2,MEIS2,NFASC,NFIX,NTRK2,PAFAH1B1,PCLO,PEX13,PGAP1,PIGH,PITX1,PNPO,PTCHD1,RAB3GAP2,RB1,RHOBTB2,RLIM,RPS6KA3,RREB1,SCN3A,SLC16A2,SLC35D1,SMARCC2,SOS1,STXBP1,TAPT1,THRA,TMEM231,TRIO,UBR1,UFD…
HP	Abnormality of nervous system morphology	HP:0012639	1.964e-07	ADNP,AGTR2,AKT3,ANKLE2,ARCN1,AUTS2,BMPR1A,CACNA1E,CASR,CDC6,CDCA7,CDK6,CEP57,CFTR,CHST3,CISD2,CLCN4,CNKSR2,COL4A3BP,COPB2,DCX,DDHD2,DNA2,DNAJB2,DNAJC6,DPAGT1,DSTYK,DYRK1A,EDN1,EMX2,ENTPD1,ERLIN1,ERLIN2,EXOSC2,FASTKD2,FGD4,FGF14,FUT8,GABRB2,GABRG2,GLS,GNE,GPT2,GRIA4,GRIN2B,ITGB3,KAT6A,KCNQ3,KDM5B,KIAA2022,KLHL15,KRAS,LRAT,LRRK2,MAP1B,MAPK10,MAPT,MECP2,MEIS2,MFN2,MPZ,NANOS1,NFASC,NFIX,NIPA1,NMNAT1,…
HP	Abnormal appendicular skeleton morphology	HP:0011844	2.26517e-07	ADNP,AGTR2,AKT3,ANKLE2,ARCN1,BMPR1A,BTRC,CASR,CDC6,CDCA7,CEP57,CFTR,CHRM1,CHST3,CLCN4,CLCN5,CNKSR2,COL4A3BP,DPAGT1,DSTYK,DVL3,DYRK1A,ERLIN2,EXOSC2,FUT8,GABRG2,GNE,ITCH,KAT6A,KRAS,LPIN2,MAP1B,MECP2,MEIS2,MFN2,MPZ,NFASC,NFIX,NIPA1,PAFAH1B1,PEX13,PIGH,PITX1,PRKAR1A,PTCHD1,RAB3GAP2,RB1,RET,RLIM,RPS6KA3,RREB1,SEMA3C,SEMA3D,SLC10A7,SLC16A2,SLC35D1,SLC39A13,SMAD3,SMARCC2,SOS1,STXBP1,TAPT1,TGFB3,THRA,TME…
HP	Abnormal muscle tone	HP:0003808	2.97468e-07	ACP2,ADNP,ALDH5A1,ANKLE2,ASH1L,AUTS2,BMPR1A,CACNA1E,CASR,CEP57,CHST3,CLCN4,CNKSR2,COL4A3BP,COPB2,DCX,DDHD2,DNA2,DNAJC6,DPAGT1,DSTYK,DYRK1A,EDN1,ENTPD1,ERLIN1,ERLIN2,FASTKD2,FUT8,GABRB2,GABRG2,GLS,GNE,GPT2,GRIA4,GRIN2B,IYD,KAT6A,KCNQ3,KDM5B,KIAA2022,KRAS,LRAT,LRRK2,MAPT,MECP2,MFN2,MPZ,NFASC,NFIX,NIPA1,NMNAT1,NTRK2,PAFAH1B1,PCLO,PEX13,PGAP1,PIGH,PNPO,PODXL,PTCHD1,RAB3GAP2,RB1,RET,RHOBTB2,RLIM,RPS6K…
HP	Abnormality of movement	HP:0100022	4.43186e-07	ADNP,AGTR2,ALDH5A1,ANKLE2,ANO3,ARCN1,ASH1L,AUTS2,BMPR1A,CACNA1E,CASR,CDK6,CHST3,CLCN4,CNKSR2,COL4A3BP,COPB2,DDHD2,DNA2,DNAJB2,DNAJC6,DPAGT1,DSTYK,DYRK1A,ENTPD1,ERLIN1,ERLIN2,FGD4,FGF14,GABRB2,GABRG2,GNE,GPT2,GRIA4,GRIN2B,ITGB3,KAT6A,KCNQ3,KDM5B,KIAA2022,KRAS,LRAT,LRRK2,MAPK10,MAPT,MECP2,MFN2,MPZ,NFASC,NIPA1,NTN1,NTRK2,PCLO,PEX13,PGAP1,PGK1,PNPO,PODXL,PRKAR1A,PTCHD1,RAB3GAP2,RET,RFXAP,RHOBTB2,RLIM…
HP	Abnormality of the lower limb	HP:0002814	4.4373e-07	ADNP,AGTR2,ANKLE2,ARCN1,BMPR1A,CDC6,CHRM1,CHST3,CLCN4,CLCN5,CNKSR2,COL4A3BP,DDHD2,DNAJB2,DNAJC6,DPAGT1,DSTYK,DVL3,DYRK1A,ENTPD1,ERLIN1,ERLIN2,FGD4,FGF14,FUT8,GABRG2,GNE,KRAS,MAP1B,MAPT,MECP2,MEIS2,MFN2,MPZ,NFIX,NIPA1,PAFAH1B1,PIGH,PITX1,PODXL,PRKAR1A,PTCHD1,RAB3GAP2,RB1,RET,RLIM,RPS6KA3,RREB1,SLC10A7,SLC16A2,SLC35D1,SLC39A13,SMAD3,SMARCC2,SPTLC2,STXBP1,TAPT1,TGFB3,THRA,TMEM231,TRIO,UFD1L,USP8,VAN…
HP	Impairment in personality functioning	HP:0031466	6.0384e-07	ADNP,ALDH5A1,ASH1L,BMPR1A,CASR,CISD2,CLCN4,CNKSR2,DNA2,DNAJC6,DYRK1A,FGF14,GABRB2,GABRG2,KDM5B,KRAS,LRRK2,MAPK10,MAPT,MECP2,NFASC,NFIX,NTRK2,PGAP1,PGK1,PODXL,PRKAR1A,PTCHD1,RET,RLIM,RPS6KA3,RREB1,SCN3A,STXBP1,TMEM106B,UFD1L,USP8,VANGL1
HP	Delayed speech and language development	HP:0000750	6.41081e-07	ADNP,AGTR2,ALDH5A1,ASH1L,AUTS2,CACNA1E,CLCN4,CNKSR2,DYRK1A,ERLIN2,EXOSC2,GABRB2,GNE,GPT2,GRIA4,GRIN2B,KAT6A,KDM5B,KIAA2022,KLHL15,MECP2,MEIS2,NFIX,NTRK2,PGAP1,PGK1,PRKAR1A,PTCHD1,RAB3GAP2,RHOBTB2,RLIM,RPS6KA3,SCN3A,SLC16A2,SMARCC2,SOBP,STXBP1,TMEM106B,TMEM231,TRIO,TSHR,XYLT1,ZMYND11
HP	Abnormal emotion/affect behavior	HP:0100851	7.93139e-07	ADNP,ALDH5A1,BMPR1A,CLCN4,DNAJC6,DPAGT1,DYRK1A,ENTPD1,FGF14,GLS,GRIA4,KCNQ3,KRAS,LRRK2,MAPK10,MAPT,MECP2,NFASC,PIGH,PODXL,PRKAR1A,PTCHD1,RLIM,RPS6KA3,SLC16A2,SMARCC2,STXBP1,TMEM106B,TMEM231,TRIO,USP8,VDR,ZMYND11
HP	Autosomal dominant inheritance	HP:0000006	1.41415e-06	ADAM10,ADNP,AKT3,ALOX5,ANO3,ARCN1,ASH1L,AUTS2,AXIN2,BMPR1A,CA12,CACNA1E,CASR,CD164,CFTR,CHST3,COL4A3BP,DNA2,DPAGT1,DSTYK,DTNA,DVL3,DYRK1A,EDN1,EGLN1,EPAS1,FGF14,FZD4,GABRB2,GABRG2,GLS,GNE,GREM2,GRIA4,GRIN2B,IL17A,ITGB3,KAT6A,KCNQ3,KCNQ4,KRAS,LRAT,LRRK2,MAPT,MEIS2,MFN2,MPZ,MXI1,NANOS1,NFIX,NIPA1,NTN1,NTRK2,PAFAH1B1,PITX1,PRKAR1A,RB1,RET,RFXAP,RHOBTB2,SAMD12,SCN3A,SCN4B,SMAD3,SMARCC2,SOS1,SPTLC2,ST…
HP	Abnormal muscle physiology	HP:0011804	2.10162e-06	ACP2,ADNP,AGTR2,ALDH5A1,ANKLE2,ASH1L,AUTS2,BMPR1A,CACNA1E,CASR,CEP57,CHST3,CLCN4,CNKSR2,COL4A3BP,COPB2,DCX,DDHD2,DNA2,DNAJB2,DNAJC6,DPAGT1,DSTYK,DYRK1A,EDN1,ENTPD1,ERLIN1,ERLIN2,FASTKD2,FGD4,FGF14,FUT8,GABRB2,GABRG2,GLS,GNE,GPT2,GRIA4,GRIN2B,IYD,KAT6A,KCNQ3,KDM5B,KIAA2022,KRAS,LRAT,LRRK2,MAPT,MECP2,MFN2,MPZ,NFASC,NFIX,NIPA1,NMNAT1,NTN1,NTRK2,PAFAH1B1,PCLO,PEX13,PGAP1,PGK1,PIGH,PNPO,PODXL,PRKAR1A,…
HP	Global developmental delay	HP:0001263	2.82891e-06	ADNP,AGTR2,ALDH5A1,ANKLE2,ASH1L,AUTS2,CDC6,CDCA7,CDK6,CEP57,CLCN4,CNKSR2,COL4A3BP,COPB2,DDHD2,DNA2,DPAGT1,DVL3,DYRK1A,EDN1,FASTKD2,FUT8,GABRB2,GLIS3,GNE,GPT2,GRIA4,GRIN2B,ITCH,ITGB3,IYD,KAT6A,KDM5B,KIAA2022,KLHL15,KRAS,LRAT,MECP2,MEIS2,NFASC,NMNAT1,NTRK2,PAFAH1B1,PCLO,PEX13,PGAP1,PGK1,PIGH,PNPO,PRKAR1A,PTCHD1,RAB3GAP2,RET,RHOBTB2,RLIM,RPS6KA3,RREB1,SCN3A,SLC10A7,SLC16A2,SMARCC2,SOBP,STXBP1,SYT14,…
HP	Abnormal skeletal muscle morphology	HP:0011805	3.57076e-06	AGTR2,ANKLE2,ANO3,AUTS2,BMPR1A,CACNA1E,CASR,CDC6,CDCA7,CEP57,CHRM1,CHST3,CISD2,CLCN4,CNKSR2,DDHD2,DNA2,DNAJB2,DNAJC6,DPAGT1,DSTYK,DVL3,ENTPD1,ERLIN1,ERLIN2,FASTKD2,FGD4,FUT8,GABRB2,GNE,GRIA4,ITCH,IYD,KRAS,LPIN2,LRRK2,MAPT,MECP2,MFN2,MPZ,NIPA1,NTRK2,PEX13,PGAP1,PGK1,PITX1,PODXL,PRKAR1A,PTCHD1,RAB3GAP2,RET,RHOBTB2,RLIM,RPS6KA3,SCN3A,SLC10A7,SLC16A2,SLC39A13,SMAD3,SMARCC2,SOS1,STXBP1,TAPT1,TGFB3,THR…
HP	Abnormal skull morphology	HP:0000929	3.7914e-06	ADNP,AGTR2,AKT3,ANKLE2,ARCN1,AUTS2,AXIN2,BMPR1A,CACNA1E,CDC6,CDCA7,CDK6,CEP57,CHST3,CLCN4,CNKSR2,COL4A3BP,COPB2,DNA2,DPAGT1,DSTYK,DVL3,DYRK1A,EDN1,ENTPD1,ERLIN2,FUT8,GABRB2,GLIS3,GLS,GNE,GPT2,GRIA4,GRIN2B,ITCH,IYD,KAT6A,KDM5B,KIAA2022,KRAS,LRAT,MECP2,MEIS2,NFASC,NFIX,NMNAT1,NTRK2,PAFAH1B1,PCLO,PEX13,PGAP1,PIGH,PITX1,PNPO,PRKAR1A,PTCHD1,RAB3GAP2,RB1,RFXAP,RHOBTB2,RLIM,RPS6KA3,RREB1,SCN3A,SLC10A7,S…
HP	Abnormality of the digestive system	HP:0025031	4.21345e-06	ACP2,ADNP,AGTR2,ARCN1,ASH1L,AUTS2,AXIN2,BMPR1A,CA12,CASR,CDC6,CDCA7,CEP57,CFTR,CHRM1,CHST3,CISD2,CLCN4,CNKSR2,DCX,DDHD2,DNAJC6,DPAGT1,DSTYK,DVL3,DYRK1A,EDN1,ERLIN2,FASTKD2,FUT8,GABRB2,GLIS3,GNE,GPT2,GRIA4,HPSE2,IL17A,ITCH,ITGB3,IYD,KAT6A,KCNQ3,KDM5B,KIAA2022,KRAS,LPIN2,LRRK2,MAP1B,MAPT,MECP2,MEIS2,MFN2,MPZ,NFASC,NFIX,NTRK2,PAFAH1B1,PEX13,PGAP1,PNPO,PODXL,PRKAR1A,PTCHD1,RAB3GAP2,RB1,RET,RFXAP,RLIM…
HP	Slanting of the palpebral fissure	HP:0200006	4.4737e-06	ADNP,AGTR2,ANKLE2,AUTS2,BMPR1A,CDK6,CEP57,CHST3,CLCN4,CNKSR2,COL4A3BP,COPB2,DVL3,EXOSC2,GABRB2,KDM5B,KRAS,MECP2,MEIS2,NFIX,NTRK2,PAFAH1B1,PEX13,PTCHD1,RAB3GAP2,RET,RLIM,RPS6KA3,RREB1,SCN3A,SLC16A2,SLC39A13,SOS1,STXBP1,TGFB3,TRIO,UFD1L,ZNF148
HP	Abnormality of the eye	HP:0000478	5.21202e-06	ADAMTS18,ADNP,AKT3,ALDH5A1,ANKLE2,ARCN1,ATP2B2,AUTS2,BMPR1A,BTRC,CACNA1E,CASR,CDCA7,CEP57,CHST3,CISD2,CLCN4,CNKSR2,COL4A3BP,COPB2,CREB3L1,DCX,DDHD2,DNA2,DNAJC6,DPAGT1,DVL3,DYRK1A,EDN1,ENTPD1,ERLIN2,EXOSC2,FASTKD2,FGF14,FUT8,FZD4,GABRB2,GABRG2,GLIS3,GNE,GPT2,GRIA4,IL17A,ITCH,ITGB3,KAT6A,KCNQ3,KDM5B,KIAA2022,KRAS,LRAT,LRRK2,MAPT,MECP2,MEIS2,MFN2,MPZ,NFASC,NFIX,NMNAT1,NTRK2,PAFAH1B1,PCLO,PEX13,PGAP1…
HP	Aplasia/Hypoplasia of the cerebrum	HP:0007364	5.56405e-06	ADNP,AKT3,ANKLE2,ARCN1,AUTS2,CDC6,CDCA7,CDK6,CEP57,CNKSR2,COL4A3BP,COPB2,DCX,DDHD2,DNA2,DPAGT1,DSTYK,DYRK1A,EMX2,ENTPD1,ERLIN2,FUT8,GABRB2,GLS,GPT2,GRIA4,GRIN2B,KAT6A,KDM5B,KIAA2022,KRAS,MECP2,MEIS2,NFASC,NFIX,NTN1,NTRK2,PAFAH1B1,PCLO,PEX13,PGAP1,PIGH,PNPO,RAB3GAP2,RB1,RHOBTB2,RLIM,RPS6KA3,RREB1,SCN3A,SLC16A2,SMARCC2,STXBP1,TAPT1,TMEM106B,TMEM231,TRIO,UBR1,UFD1L,VANGL1,XYLT1,ZNF148
HP	Abnormal facial shape	HP:0001999	6.87669e-06	ADNP,ASH1L,AUTS2,BMPR1A,CDC6,CDCA7,CEP57,CHST3,CLCN4,DSTYK,DVL3,EDN1,FUT8,GNE,HPSE2,ITCH,IYD,KAT6A,KDM5B,KIAA2022,KLHL15,KRAS,MEIS2,NFIX,NTRK2,PEX13,PGAP1,PRKAR1A,RFXAP,RHOBTB2,RPS6KA3,RREB1,SLC10A7,SLC16A2,SMAD3,SMARCC2,SOS1,TAPT1,TGFB3,THRA,TMEM231,TRIO,TSHR,UFD1L,USP8,VEGFC,WRN,XYLT1,ZMYND11,ZNF148
HP	Absent speech	HP:0001344	7.47627e-06	ASH1L,CACNA1E,CLCN4,CNKSR2,ERLIN2,GABRB2,GPT2,GRIA4,GRIN2B,KAT6A,KIAA2022,KLHL15,MECP2,NTRK2,PGAP1,RAB3GAP2,RHOBTB2,SCN3A,SLC16A2,STXBP1,TMEM231,TRIO
HP	Short stature	HP:0004322	8.43092e-06	ADNP,ANKLE2,ARCN1,AUTS2,BMPR1A,CASR,CDC6,CDCA7,CDK6,CEP57,CHST3,CLCN5,CNKSR2,COPB2,CREB3L1,DDHD2,DNA2,DSTYK,DVL3,DYRK1A,EXOSC2,FUT8,GABRB2,GRIA4,IYD,KAT6A,KRAS,MECP2,MEIS2,NTRK2,PCLO,PEX13,PGAP1,PRKAR1A,RAB3GAP2,RB1,RET,RLIM,RPS6KA3,RREB1,SCN3A,SEMA3C,SEMA3D,SLC10A7,SLC35D1,SLC39A13,SLC9A1,SMARCC2,SOS1,STXBP1,TGFB3,TSHR,UBR1,UFD1L,VDR,WRN,XYLT1,ZNF148
HP	Hyperactivity	HP:0000752	8.54346e-06	ADNP,AGTR2,ALDH5A1,ASH1L,BMPR1A,CLCN4,CNKSR2,DYRK1A,GABRB2,GABRG2,GNE,GRIA4,KDM5B,KIAA2022,KRAS,MAPK10,MECP2,NTRK2,PGAP1,PRKAR1A,PTCHD1,RPS6KA3,RREB1,SCN3A,SMARCC2,STXBP1,TRIO,TSHR,UFD1L
HP	Growth delay	HP:0001510	8.77556e-06	ADNP,ANKLE2,ARCN1,AUTS2,BMPR1A,CASR,CDC6,CDCA7,CDK6,CEP57,CHST3,CISD2,CLCN5,CNKSR2,COPB2,CREB3L1,DCX,DDHD2,DNA2,DSTYK,DVL3,DYRK1A,ENTPD1,EXOSC2,FUT8,GABRB2,GLIS3,GRIA4,IYD,KAT6A,KIAA2022,KRAS,LPIN2,MECP2,MEIS2,NTRK2,PAFAH1B1,PCLO,PEX13,PGAP1,PIGH,PRKAR1A,RAB3GAP2,RB1,RET,RLIM,RPS6KA3,RREB1,SCN3A,SEMA3C,SEMA3D,SLC10A7,SLC35D1,SLC39A13,SLC9A1,SMARCC2,SOS1,STXBP1,TAPT1,TGFB3,THRA,TSHR,TTC7A,UBR1,UFD…
HP	Abnormality of body height	HP:0000002	9.15556e-06	ADNP,ANKLE2,ARCN1,AUTS2,BMPR1A,CASR,CDC6,CDCA7,CDK6,CEP57,CHST3,CLCN5,CNKSR2,COPB2,CREB3L1,DDHD2,DNA2,DSTYK,DVL3,DYRK1A,EXOSC2,FUT8,GABRB2,GRIA4,IYD,KAT6A,KRAS,MECP2,MEIS2,NFIX,NTRK2,PAFAH1B1,PCLO,PEX13,PGAP1,PRKAR1A,RAB3GAP2,RB1,RET,RLIM,RPS6KA3,RREB1,SCN3A,SEMA3C,SEMA3D,SLC10A7,SLC35D1,SLC39A13,SLC9A1,SMAD3,SMARCC2,SOS1,STXBP1,TGFB3,TSHR,UBR1,UFD1L,VDR,WRN,XYLT1,ZNF148
HP	Abnormal eyelid morphology	HP:0000492	1.07824e-05	ADAMTS18,ADNP,AGTR2,AKT3,ANKLE2,AUTS2,BMPR1A,CDCA7,CDK6,CEP57,CHST3,CLCN4,CNKSR2,COL4A3BP,COPB2,DDHD2,DVL3,EXOSC2,GABRB2,GLIS3,GNE,KAT6A,KDM5B,KRAS,MECP2,MEIS2,NFIX,NTRK2,PAFAH1B1,PCLO,PEX13,PRKAR1A,PTCHD1,RAB3GAP2,RB1,RET,RHOBTB2,RLIM,RPS6KA3,RREB1,SCN3A,SLC16A2,SLC39A13,SMARCC2,SOS1,STXBP1,TAPT1,TGFB3,TRIO,UFD1L,VEGFC,XYLT1,ZNF148
HP	Abnormality of digestive system physiology	HP:0025032	1.18277e-05	ACP2,ADNP,ARCN1,ASH1L,AUTS2,BMPR1A,CA12,CASR,CDC6,CFTR,CHRM1,CISD2,CNKSR2,DCX,DDHD2,DNAJC6,DSTYK,DYRK1A,EDN1,ERLIN2,FASTKD2,FUT8,GABRB2,GNE,GPT2,GRIA4,HPSE2,IL17A,ITCH,ITGB3,IYD,KAT6A,KCNQ3,KDM5B,KIAA2022,KRAS,LRRK2,MAP1B,MAPT,MECP2,MEIS2,MPZ,NFASC,NFIX,NTRK2,PEX13,PGAP1,PNPO,PODXL,PRKAR1A,RAB3GAP2,RET,RFXAP,RLIM,RPS6KA3,RREB1,SCN3A,SEMA3C,SEMA3D,SLC16A2,SMAD3,SMARCC2,SOS1,STXBP1,SYT14,TGFB3,THRA…
HP	Abnormality of limb bone morphology	HP:0002813	1.33668e-05	ADNP,AGTR2,AKT3,ANKLE2,ARCN1,BMPR1A,BTRC,CASR,CDC6,CDCA7,CEP57,CFTR,CHST3,CLCN4,CLCN5,CNKSR2,COL4A3BP,DPAGT1,DVL3,DYRK1A,ERLIN2,EXOSC2,GABRG2,GNE,ITCH,KAT6A,KRAS,LPIN2,MECP2,MEIS2,MFN2,MPZ,NFASC,NFIX,PAFAH1B1,PIGH,PITX1,PRKAR1A,PTCHD1,RAB3GAP2,RB1,RET,RLIM,RPS6KA3,RREB1,SEMA3C,SEMA3D,SLC10A7,SLC16A2,SLC35D1,SLC39A13,SMAD3,SMARCC2,SOS1,STXBP1,TAPT1,TGFB3,TMEM231,TRIO,UBR1,UFD1L,VDR,WRN,XYLT1
HP	Abnormality of limb bone	HP:0040068	1.33668e-05	ADNP,AGTR2,AKT3,ANKLE2,ARCN1,BMPR1A,BTRC,CASR,CDC6,CDCA7,CEP57,CFTR,CHST3,CLCN4,CLCN5,CNKSR2,COL4A3BP,DPAGT1,DVL3,DYRK1A,ERLIN2,EXOSC2,GABRG2,GNE,ITCH,KAT6A,KRAS,LPIN2,MECP2,MEIS2,MFN2,MPZ,NFASC,NFIX,PAFAH1B1,PIGH,PITX1,PRKAR1A,PTCHD1,RAB3GAP2,RB1,RET,RLIM,RPS6KA3,RREB1,SEMA3C,SEMA3D,SLC10A7,SLC16A2,SLC35D1,SLC39A13,SMAD3,SMARCC2,SOS1,STXBP1,TAPT1,TGFB3,TMEM231,TRIO,UBR1,UFD1L,VDR,WRN,XYLT1
HP	Autistic behavior	HP:0000729	1.35686e-05	ADNP,AGTR2,ALDH5A1,ASH1L,AUTS2,CLCN4,CNKSR2,DNAJC6,DYRK1A,GABRB2,GABRG2,KDM5B,KIAA2022,LRRK2,MAPK10,MAPT,MECP2,MEIS2,NTRK2,PGAP1,PODXL,PRKAR1A,PTCHD1,RPS6KA3,RREB1,SCN3A,STXBP1,TMEM106B,TMEM231,TRIO,UFD1L
HP	Aplasia/Hypoplasia involving the central nervous system	HP:0002977	1.61151e-05	ADNP,AKT3,ANKLE2,ARCN1,AUTS2,CACNA1E,CDC6,CDCA7,CDK6,CEP57,CISD2,CLCN4,CNKSR2,COL4A3BP,COPB2,DCX,DDHD2,DNA2,DPAGT1,DSTYK,DYRK1A,EMX2,ENTPD1,ERLIN2,FUT8,GABRB2,GABRG2,GLS,GPT2,GRIA4,GRIN2B,KAT6A,KDM5B,KIAA2022,KRAS,LRRK2,MAPT,MECP2,MEIS2,NFASC,NFIX,NTN1,NTRK2,PAFAH1B1,PCLO,PEX13,PGAP1,PIGH,PNPO,RAB3GAP2,RB1,RHOBTB2,RLIM,RPS6KA3,RREB1,SCN3A,SLC16A2,SMARCC2,STXBP1,TAPT1,TMEM106B,TMEM231,TRIO,UBR1,UF…
HP	Neurological speech impairment	HP:0002167	1.73831e-05	ADNP,AGTR2,ASH1L,BMPR1A,CACNA1E,CISD2,CLCN4,CNKSR2,DCX,DDHD2,DNAJB2,DNAJC6,ENTPD1,ERLIN1,ERLIN2,FGF14,GABRB2,GPT2,GRIA4,GRIN2B,KAT6A,KCNQ3,KDM5B,KIAA2022,KLHL15,KRAS,MAPT,MECP2,MFN2,NFASC,NTRK2,PGAP1,PIGH,PODXL,PTCHD1,RAB3GAP2,RET,RFXAP,RHOBTB2,RLIM,RPS6KA3,RREB1,SCN3A,SLC16A2,SLC9A1,SOBP,SOS1,STXBP1,SYT14,TMEM106B,TMEM231,TRIO,UFD1L,ZNF148
HP	Aplasia/hypoplasia involving the skeleton	HP:0009115	1.87402e-05	ADNP,AGTR2,ANKLE2,ARCN1,AXIN2,BMPR1A,BTRC,CDC6,CDCA7,CEP57,CHST3,CLCN4,CNKSR2,COL4A3BP,CREB3L1,DNA2,DPAGT1,DSTYK,DVL3,DYRK1A,EDN1,FUT8,KAT6A,KRAS,MECP2,MEIS2,NFASC,NFIX,PEX13,PITX1,PRKAR1A,PTCHD1,RAB3GAP2,RB1,RHOBTB2,RLIM,RPS6KA3,RREB1,SLC10A7,SLC35D1,SLC39A13,SMARCC2,SOS1,STXBP1,SUMO1,TAPT1,TMEM231,TRIO,UFD1L,VANGL1,WRN,XYLT1
HP	Muscular hypotonia	HP:0001252	2.0152e-05	ACP2,ADNP,ALDH5A1,ASH1L,BMPR1A,CACNA1E,CASR,CEP57,CHST3,CLCN4,CNKSR2,COL4A3BP,DCX,DNA2,DPAGT1,DYRK1A,EDN1,FASTKD2,FUT8,GABRB2,GABRG2,GLS,GNE,GPT2,GRIA4,GRIN2B,IYD,KAT6A,KCNQ3,KDM5B,KIAA2022,KRAS,LRAT,MECP2,MPZ,NFASC,NFIX,NMNAT1,NTRK2,PAFAH1B1,PCLO,PEX13,PGAP1,PIGH,PNPO,PTCHD1,RAB3GAP2,RB1,RET,RHOBTB2,RLIM,RPS6KA3,RREB1,SCN3A,SLC16A2,SMARCC2,SOS1,STXBP1,TGFB3,THRA,TMEM106B,TMEM231,TSHR,UBR1,UFD1L,…
HP	Abdominal symptom	HP:0011458	2.28163e-05	ACP2,ADNP,ARCN1,ASH1L,AUTS2,BMPR1A,CA12,CASR,CDC6,CFTR,CHRM1,CISD2,CNKSR2,DCX,DDHD2,DNAJC6,DYRK1A,EDN1,FUT8,GABRB2,GNE,GPT2,GRIA4,HPSE2,IL17A,ITCH,ITGB3,IYD,KAT6A,KCNQ3,KDM5B,KIAA2022,KRAS,LRRK2,MAPT,MECP2,NFASC,NFIX,NTRK2,PEX13,PGAP1,PNPO,PODXL,PRKAR1A,RAB3GAP2,RET,RFXAP,RLIM,RPS6KA3,RREB1,SCN3A,SEMA3C,SEMA3D,SLC16A2,SMARCC2,SOS1,STXBP1,THRA,TMEM106B,TRIO,TSHR,TTC7A,UFD1L,USP8,VANGL1,VDR,ZNF148
HP	Downslanted palpebral fissures	HP:0000494	2.3395e-05	ADNP,AGTR2,AUTS2,BMPR1A,CEP57,CHST3,CLCN4,CNKSR2,DVL3,GABRB2,KDM5B,KRAS,MECP2,NFIX,NTRK2,PAFAH1B1,PTCHD1,RAB3GAP2,RET,RLIM,RPS6KA3,RREB1,SCN3A,SLC39A13,SOS1,STXBP1,TGFB3,TRIO,UFD1L,ZNF148
HP	Seizures	HP:0001250	2.48633e-05	ADNP,AGTR2,AKT3,ALDH5A1,ANKLE2,ARCN1,ASH1L,BMPR1A,CACNA1E,CASR,CEP57,CISD2,CLCN4,CNKSR2,COL4A3BP,DCX,DNAJC6,DPAGT1,DSTYK,DYRK1A,ERLIN2,FASTKD2,FUT8,GABRB2,GABRG2,GNE,GPT2,GRIA4,GRIN2B,IL17A,KAT6A,KCNQ3,KDM5B,KIAA2022,KLHL15,KRAS,LRAT,MAP1B,MAPK10,MAPT,MECP2,MEIS2,NFASC,NFIX,NIPA1,NMNAT1,NTRK2,PAFAH1B1,PCLO,PEX13,PGAP1,PGK1,PIGH,PNPO,PODXL,PTCHD1,RAB3GAP2,RET,RHOBTB2,RNF213,RPS6KA3,RREB1,SAMD12,SC…
HP	Gait disturbance	HP:0001288	2.66377e-05	ARCN1,BMPR1A,CACNA1E,CHST3,CNKSR2,COL4A3BP,DDHD2,DNA2,DNAJB2,DNAJC6,DPAGT1,DSTYK,DYRK1A,ENTPD1,ERLIN1,ERLIN2,FGD4,FGF14,GABRB2,GNE,GPT2,GRIA4,KDM5B,KRAS,LRAT,LRRK2,MAPK10,MAPT,MECP2,MFN2,MPZ,NIPA1,NTRK2,PGAP1,PNPO,PODXL,RFXAP,RHOBTB2,RLIM,RPS6KA3,SCN3A,SLC16A2,SLC39A13,SLC9A1,STXBP1,SYT14,THRA,TMEM106B,TRIO,USP8,VDR
HP	Abnormal aggressive, impulsive or violent behavior	HP:0006919	3.59511e-05	ADNP,ALDH5A1,CLCN4,DPAGT1,ENTPD1,FGF14,GLS,KCNQ3,MAPK10,MAPT,MECP2,NFASC,PIGH,PTCHD1,RLIM,RPS6KA3,SMARCC2,STXBP1,TMEM106B,TMEM231,TRIO,ZMYND11
HP	Impaired continence	HP:0031064	3.73337e-05	ADNP,AGTR2,CLCN4,CNKSR2,DDHD2,DSTYK,GABRG2,HPSE2,KIAA2022,MECP2,NIPA1,PTCHD1,RPS6KA3,RREB1,SLC16A2,TRIO,UFD1L,VANGL1
HP	Short attention span	HP:0000736	4.23321e-05	ADNP,AGTR2,BMPR1A,CLCN4,CNKSR2,DNAJC6,GABRB2,GABRG2,GNE,GRIA4,KDM5B,KRAS,LRRK2,MECP2,NTRK2,PGAP1,PODXL,PTCHD1,RPS6KA3,RREB1,SCN3A,SOBP,STXBP1,TRIO,UFD1L
HP	Abnormal digit morphology	HP:0011297	4.4634e-05	ADNP,AGTR2,AKT3,ANKLE2,ARCN1,BMPR1A,BTRC,CDC6,CDCA7,CEP57,CFTR,CHST3,CLCN4,CNKSR2,COL4A3BP,DPAGT1,DVL3,DYRK1A,ERLIN2,EXOSC2,GNE,ITCH,KAT6A,KRAS,MECP2,MEIS2,MFN2,MPZ,NFASC,NFIX,PAFAH1B1,PIGH,PITX1,PRKAR1A,PTCHD1,RAB3GAP2,RB1,RET,RLIM,RPS6KA3,RREB1,SEMA3C,SEMA3D,SLC16A2,SLC35D1,SLC39A13,SMAD3,SMARCC2,SOS1,STXBP1,TAPT1,TGFB3,TMEM231,TRIO,UBR1,UFD1L,XYLT1
HP	Abnormality of upper lip	HP:0000177	4.65229e-05	ADNP,AGTR2,ANKLE2,AUTS2,CDC6,CDK6,CHST3,CLCN4,CNKSR2,COL4A3BP,COPB2,DVL3,DYRK1A,EXOSC2,GLIS3,GNE,KAT6A,KIAA2022,KRAS,MECP2,MEIS2,NFIX,PAFAH1B1,PCLO,PTCHD1,PTPRF,RAB3GAP2,RET,RHOBTB2,RPS6KA3,RREB1,SMARCC2,STXBP1,SUMO1,TAPT1,TGFB3,TRIO,UFD1L,XYLT1,ZNF148
HP	Impairment of activities of daily living	HP:0031058	4.73366e-05	ADNP,AGTR2,CLCN4,CNKSR2,DDHD2,DSTYK,GABRG2,HPSE2,KIAA2022,MECP2,NIPA1,PTCHD1,RPS6KA3,RREB1,SLC16A2,TRIO,UFD1L,VANGL1
HP	Abnormality of the lower urinary tract	HP:0010936	5.12107e-05	ADNP,AGTR2,ANKLE2,ARCN1,CDC6,CDCA7,CDK6,CHRM1,CISD2,CLCN4,CNKSR2,COPB2,DDHD2,DSTYK,DVL3,ERLIN2,GABRG2,HPSE2,KDM5B,KIAA2022,KRAS,LRRK2,MAPT,MECP2,NIPA1,PEX13,PRKAR1A,PTCHD1,RLIM,RPS6KA3,RREB1,SLC16A2,SMAD3,TAPT1,TMEM231,TRIO,UBR1,UFD1L,VANGL1
HP	Abnormality of the ocular adnexa	HP:0032039	5.13321e-05	ADAMTS18,ADNP,AGTR2,AKT3,ANKLE2,ANO3,AUTS2,BMPR1A,CDCA7,CDK6,CEP57,CHST3,CLCN4,CNKSR2,COL4A3BP,COPB2,DDHD2,DVL3,EXOSC2,GABRB2,GLIS3,GNE,KAT6A,KDM5B,KRAS,MAPT,MECP2,MEIS2,NFIX,NTRK2,PAFAH1B1,PCLO,PEX13,PRKAR1A,PTCHD1,RAB3GAP2,RB1,RET,RHOBTB2,RLIM,RPS6KA3,RREB1,SCN3A,SLC16A2,SLC39A13,SMARCC2,SOS1,STXBP1,TAPT1,TGFB3,TMEM231,TRIO,TTC7A,UBR1,UFD1L,VEGFC,XYLT1,ZNF148
HP	Abnormality of the palpebral fissures	HP:0008050	5.37873e-05	ADNP,AGTR2,ANKLE2,AUTS2,BMPR1A,CDK6,CEP57,CHST3,CLCN4,CNKSR2,COL4A3BP,COPB2,DVL3,EXOSC2,GABRB2,KDM5B,KRAS,MECP2,MEIS2,NFIX,NTRK2,PAFAH1B1,PCLO,PEX13,PTCHD1,RAB3GAP2,RET,RLIM,RPS6KA3,RREB1,SCN3A,SLC16A2,SLC39A13,SOS1,STXBP1,TGFB3,TRIO,UFD1L,ZNF148
HP	Hypertonia	HP:0001276	7.33037e-05	ACP2,ADNP,ANKLE2,AUTS2,BMPR1A,CACNA1E,CLCN4,CNKSR2,COPB2,DCX,DDHD2,DNAJC6,DPAGT1,DSTYK,ENTPD1,ERLIN1,ERLIN2,GABRB2,GPT2,GRIA4,GRIN2B,KCNQ3,KDM5B,KIAA2022,KRAS,LRRK2,MAPT,MECP2,MFN2,NFASC,NIPA1,NTRK2,PAFAH1B1,PCLO,PEX13,PGAP1,PNPO,PODXL,RAB3GAP2,RHOBTB2,RLIM,RPS6KA3,SCN3A,SLC16A2,STXBP1,TMEM106B,TMEM231,USP8
HP	Aggressive behavior	HP:0000718	7.50919e-05	ADNP,ALDH5A1,CLCN4,DPAGT1,ENTPD1,FGF14,KCNQ3,MAPK10,MAPT,MECP2,NFASC,PIGH,PTCHD1,RLIM,SMARCC2,TMEM106B,TMEM231,TRIO,ZMYND11
HP	Abnormal ocular adnexa morphology	HP:0030669	7.53093e-05	ADAMTS18,ADNP,AGTR2,AKT3,ANKLE2,AUTS2,BMPR1A,CDCA7,CDK6,CEP57,CHST3,CLCN4,CNKSR2,COL4A3BP,COPB2,DDHD2,DVL3,EXOSC2,GABRB2,GLIS3,GNE,KAT6A,KDM5B,KRAS,MAPT,MECP2,MEIS2,NFIX,NTRK2,PAFAH1B1,PCLO,PEX13,PRKAR1A,PTCHD1,RAB3GAP2,RB1,RET,RHOBTB2,RLIM,RPS6KA3,RREB1,SCN3A,SLC16A2,SLC39A13,SMARCC2,SOS1,STXBP1,TAPT1,TGFB3,TMEM231,TRIO,TTC7A,UBR1,UFD1L,VEGFC,XYLT1,ZNF148
HP	Feeding difficulties	HP:0011968	7.56156e-05	ADNP,ARCN1,ASH1L,AUTS2,CA12,CASR,CDC6,CISD2,CNKSR2,DCX,DYRK1A,EDN1,FUT8,GABRB2,GPT2,GRIA4,IL17A,KAT6A,KDM5B,KIAA2022,KRAS,MECP2,NFASC,NFIX,NTRK2,PEX13,PGAP1,PNPO,RAB3GAP2,RET,RLIM,RPS6KA3,RREB1,SCN3A,SLC16A2,SMARCC2,SOS1,STXBP1,THRA,TMEM106B,TRIO,TSHR,UFD1L,ZNF148
HP	Growth abnormality	HP:0001507	8.30346e-05	ADNP,AGTR2,ANKLE2,ARCN1,AUTS2,BMPR1A,CA12,CASR,CDC6,CDCA7,CDK6,CEP57,CFTR,CHRM1,CHST3,CISD2,CLCN4,CLCN5,CNKSR2,COPB2,CREB3L1,DCX,DDHD2,DNA2,DSTYK,DVL3,DYRK1A,ENTPD1,EXOSC2,FASTKD2,FUT8,FZD4,GABRB2,GLIS3,GPT2,GRIA4,IYD,KAT6A,KIAA2022,KRAS,LPIN2,LRAT,LRRK2,MECP2,MEIS2,NFASC,NFIX,NTRK2,PAFAH1B1,PCLO,PEX13,PGAP1,PIGH,PNPO,PRKAR1A,PTCHD1,RAB3GAP2,RB1,RET,RFXAP,RLIM,RPS6KA3,RREB1,SCN3A,SEMA3C,SEMA3D,SL…
HP	Microcephaly	HP:0000252	8.38206e-05	ADNP,ANKLE2,ARCN1,AUTS2,CDC6,CDCA7,CDK6,CEP57,CNKSR2,COL4A3BP,COPB2,DNA2,DPAGT1,DSTYK,DYRK1A,ENTPD1,FUT8,GABRB2,GLS,GPT2,GRIA4,GRIN2B,KAT6A,KDM5B,KIAA2022,MECP2,MEIS2,NFASC,NTRK2,PAFAH1B1,PCLO,PEX13,PGAP1,PIGH,PNPO,RAB3GAP2,RB1,RHOBTB2,RLIM,RPS6KA3,RREB1,SCN3A,SLC16A2,SMARCC2,STXBP1,TAPT1,TMEM231,TRIO,UBR1,UFD1L,XYLT1,ZNF148
HP	Decreased head circumference	HP:0040195	9.36204e-05	ADNP,ANKLE2,ARCN1,AUTS2,CDC6,CDCA7,CDK6,CEP57,CNKSR2,COL4A3BP,COPB2,DNA2,DPAGT1,DSTYK,DYRK1A,ENTPD1,FUT8,GABRB2,GLS,GPT2,GRIA4,GRIN2B,KAT6A,KDM5B,KIAA2022,MECP2,MEIS2,NFASC,NTRK2,PAFAH1B1,PCLO,PEX13,PGAP1,PIGH,PNPO,RAB3GAP2,RB1,RHOBTB2,RLIM,RPS6KA3,RREB1,SCN3A,SLC16A2,SMARCC2,STXBP1,TAPT1,TMEM231,TRIO,UBR1,UFD1L,XYLT1,ZNF148
HP	Abnormality of the bladder	HP:0000014	9.69309e-05	ADNP,AGTR2,ANKLE2,CDK6,CHRM1,CISD2,CLCN4,CNKSR2,COPB2,DDHD2,DSTYK,ERLIN2,GABRG2,HPSE2,KIAA2022,KRAS,LRRK2,MAPT,MECP2,NIPA1,PTCHD1,RPS6KA3,RREB1,SLC16A2,SMAD3,TRIO,UFD1L,VANGL1
HP	Decreased body weight	HP:0004325	0.000103064	AGTR2,ANKLE2,ARCN1,AUTS2,BMPR1A,CA12,CASR,CDC6,CEP57,CFTR,CHRM1,CLCN4,CNKSR2,COPB2,CREB3L1,DNA2,DYRK1A,FASTKD2,FUT8,FZD4,GABRB2,GPT2,GRIA4,KIAA2022,KRAS,LPIN2,LRRK2,MECP2,NFASC,NFIX,NTRK2,PCLO,PEX13,PNPO,PRKAR1A,PTCHD1,RB1,RET,RFXAP,RPS6KA3,RREB1,SCN3A,SEMA3C,SEMA3D,SLC39A13,SMARCC2,STXBP1,TAPT1,TGFB3,TRIO,TSHR,UBR1,UFD1L,USP8,VDR,WRN
HP	Abnormality of the orbital region	HP:0000315	0.000111976	ADAMTS18,ADNP,AGTR2,AKT3,ANKLE2,ANO3,AUTS2,BMPR1A,CDCA7,CDK6,CEP57,CHST3,CLCN4,CNKSR2,COL4A3BP,COPB2,DDHD2,DVL3,EXOSC2,GABRB2,GLIS3,GNE,KAT6A,KDM5B,KRAS,MAPT,MECP2,MEIS2,NFIX,NTRK2,PAFAH1B1,PCLO,PEX13,PRKAR1A,PTCHD1,RAB3GAP2,RB1,RET,RHOBTB2,RLIM,RPS6KA3,RREB1,SCN3A,SLC16A2,SLC39A13,SMARCC2,SOS1,STXBP1,TAPT1,TGFB3,TMEM231,TRIO,TTC7A,UBR1,UFD1L,VEGFC,XYLT1,ZNF148
HP	Abnormality of the cerebrum	HP:0002060	0.000127559	ADNP,AKT3,ANKLE2,ARCN1,AUTS2,CACNA1E,CASR,CDC6,CDCA7,CDK6,CEP57,CISD2,CLCN4,CNKSR2,COL4A3BP,COPB2,DCX,DDHD2,DNA2,DPAGT1,DSTYK,DYRK1A,EMX2,ENTPD1,ERLIN2,FASTKD2,FUT8,GABRB2,GABRG2,GLS,GPT2,GRIA4,GRIN2B,KAT6A,KDM5B,KIAA2022,KLHL15,KRAS,LRRK2,MAPT,MECP2,MEIS2,NFASC,NFIX,NTN1,NTRK2,PAFAH1B1,PCLO,PEX13,PGAP1,PIGH,PNPO,RAB3GAP2,RB1,RHOBTB2,RLIM,RPS6KA3,RREB1,SCN3A,SLC16A2,SMARCC2,STXBP1,TAPT1,TGFBR3,TM…
HP	Abnormality of the dentition	HP:0000164	0.000138361	ADNP,AGTR2,AXIN2,CHST3,CLCN4,CNKSR2,COL4A3BP,CREB3L1,DVL3,EDN1,GABRB2,GREM2,IL17A,KAT6A,KRAS,MECP2,MEIS2,NFIX,NTRK2,PGAP1,PRKAR1A,PTCHD1,RAB3GAP2,RELT,RPS6KA3,RREB1,SCN3A,SLC10A7,SLC39A13,SMAD3,SMARCC2,SOBP,SOS1,STXBP1,SUMO1,THRA,TMEM231,TRIO,TTC7A,UBR1,UFD1L,VDR,XYLT1
HP	Involuntary movements	HP:0004305	0.000142677	ADNP,ANO3,CACNA1E,CASR,CNKSR2,COL4A3BP,DNAJC6,DPAGT1,DYRK1A,ERLIN1,FGF14,GABRB2,GABRG2,GPT2,GRIA4,GRIN2B,KCNQ3,KDM5B,KIAA2022,LRRK2,MAPK10,MAPT,MECP2,MFN2,MPZ,NFASC,NIPA1,NTRK2,PGAP1,PGK1,PNPO,PODXL,PTCHD1,RAB3GAP2,RET,RHOBTB2,RLIM,SAMD12,SCN3A,SLC16A2,SLC9A1,STXBP1,TMEM106B,TMEM231,TRIO,TSHR,USP8
HP	Abnormality of the philtrum	HP:0000288	0.000147785	ADNP,AGTR2,AUTS2,CDC6,CHST3,CLCN4,CNKSR2,COL4A3BP,DVL3,DYRK1A,EXOSC2,GLIS3,GNE,KIAA2022,KRAS,MECP2,MEIS2,NFIX,PCLO,PTCHD1,PTPRF,RAB3GAP2,RHOBTB2,RPS6KA3,RREB1,SMARCC2,STXBP1,TGFB3,TRIO,UFD1L,XYLT1,ZNF148
HP	Abnormality of skeletal physiology	HP:0011843	0.000163952	ADNP,ANKLE2,ARCN1,AUTS2,BMPR1A,CACNA1E,CASR,CDC6,CEP57,CHST3,CISD2,CLCN5,DDHD2,DNA2,DPAGT1,DVL3,ERLIN1,ERLIN2,FUT8,FZD4,GNE,GRIA4,ITCH,KRAS,LPIN2,MAP1B,MECP2,MFN2,NFASC,NFIX,NIPA1,NTN1,PITX1,PRKAR1A,RAB3GAP2,RB1,RET,RPS6KA3,RREB1,SLC10A7,SLC16A2,SLC35D1,SLC39A13,SMAD3,SMARCC2,SOBP,SOS1,SPTLC2,STXBP1,TAPT1,TGFB3,THRA,TSHR,UBR1,UFD1L,USP8,VANGL1,VDR,WRN,XYLT1
HP	Abnormality of forebrain morphology	HP:0100547	0.000227086	ADNP,AKT3,ANKLE2,ARCN1,AUTS2,CACNA1E,CASR,CDC6,CDCA7,CDK6,CEP57,CISD2,CLCN4,CNKSR2,COL4A3BP,COPB2,DCX,DDHD2,DNA2,DPAGT1,DSTYK,DYRK1A,EMX2,ENTPD1,ERLIN2,FASTKD2,FUT8,GABRB2,GABRG2,GLS,GPT2,GRIA4,GRIN2B,KAT6A,KDM5B,KIAA2022,KLHL15,KRAS,LRRK2,MAPT,MECP2,MEIS2,NFASC,NFIX,NTN1,NTRK2,PAFAH1B1,PCLO,PEX13,PGAP1,PIGH,PNPO,RAB3GAP2,RB1,RHOBTB2,RLIM,RPS6KA3,RREB1,SCN3A,SLC16A2,SMARCC2,STXBP1,TAPT1,TGFBR3,TM…
HP	2-3 toe syndactyly	HP:0004691	0.000250838	ADNP,AGTR2,ARCN1,CLCN4,CNKSR2,COL4A3BP,GNE,MECP2,MEIS2,PTCHD1,RPS6KA3,TRIO
HP	Sleep disturbance	HP:0002360	0.000287807	ADNP,ARCN1,CEP57,CISD2,COL4A3BP,DNA2,DNAJC6,EDN1,GNE,IYD,KDM5B,LRRK2,MAPT,MECP2,MFN2,NFIX,PGAP1,PODXL,RET,RPS6KA3,SMARCC2,STXBP1,THRA,TRIO,TSHR,USP8
HP	Abnormality of central motor function	HP:0011442	0.00033371	ACP2,ADNP,AGTR2,ALDH5A1,ANKLE2,ANO3,ARCN1,AUTS2,BMPR1A,CACNA1E,CISD2,CLCN4,CNKSR2,COPB2,DCX,DDHD2,DNAJC6,DPAGT1,DSTYK,DYRK1A,ENTPD1,ERLIN1,ERLIN2,FASTKD2,FGF14,GABRB2,GABRG2,GPT2,GRIA4,GRIN2B,ITGB3,KCNQ3,KDM5B,KIAA2022,KRAS,LRAT,LRRK2,MAPT,MECP2,MFN2,MPZ,NFASC,NFIX,NIPA1,NMNAT1,NTN1,NTRK2,PAFAH1B1,PCLO,PEX13,PGAP1,PGK1,PNPO,PODXL,PTCHD1,RAB3GAP2,RET,RFXAP,RHOBTB2,RLIM,RPS6KA3,SCN3A,SLC16A2,SLC9A1…
HP	Abnormality of the foot	HP:0001760	0.000365436	ADNP,AGTR2,ARCN1,BMPR1A,CHRM1,CHST3,CLCN4,CNKSR2,COL4A3BP,DDHD2,DNAJB2,DNAJC6,DPAGT1,DVL3,DYRK1A,ENTPD1,ERLIN2,FGD4,FGF14,GABRG2,GNE,KRAS,MECP2,MEIS2,MFN2,MPZ,NIPA1,PIGH,PITX1,PODXL,PRKAR1A,PTCHD1,RAB3GAP2,RET,RLIM,RPS6KA3,RREB1,SLC10A7,SLC16A2,SLC35D1,SLC39A13,SMAD3,SMARCC2,SPTLC2,STXBP1,TGFB3,TMEM231,TRIO,UFD1L,USP8,VANGL1,WRN,XYLT1,ZNF148
HP	Abnormality of the stomach	HP:0002577	0.000373662	ADNP,AGTR2,AXIN2,BMPR1A,CDC6,CEP57,CISD2,CLCN4,CNKSR2,DNAJC6,GABRB2,GLIS3,KAT6A,KIAA2022,KRAS,LRRK2,MAP1B,MECP2,MEIS2,NTRK2,PEX13,PODXL,PRKAR1A,PTCHD1,RET,RPS6KA3,RREB1,SCN3A,STXBP1,TGFB3,UFD1L
HP	Abnormal lip morphology	HP:0000159	0.000454296	ADNP,AGTR2,ANKLE2,AUTS2,CDC6,CDK6,CHST3,CLCN4,CNKSR2,COL4A3BP,COPB2,DVL3,DYRK1A,EXOSC2,GLIS3,GNE,IL17A,KAT6A,KDM5B,KIAA2022,KRAS,MECP2,MEIS2,NFIX,PAFAH1B1,PCLO,PTCHD1,PTPRF,RAB3GAP2,RET,RHOBTB2,RPS6KA3,RREB1,SMARCC2,SOS1,STXBP1,SUMO1,TAPT1,TGFB3,TRIO,UFD1L,XYLT1,ZNF148
HP	Constitutional symptom	HP:0025142	0.000529968	ADNP,AGTR2,BMPR1A,CASR,CFTR,CHST3,CLCN4,CLCN5,CNKSR2,DDHD2,DNA2,DNAJC6,DSTYK,ERLIN1,GABRG2,GNE,HPSE2,IYD,KCNQ3,KIAA2022,KRAS,LPIN2,MECP2,MFN2,NIPA1,NTN1,PGK1,PODXL,PRKAR1A,PTCHD1,RB1,RET,RPS6KA3,RREB1,SEMA3C,SEMA3D,SLC16A2,SMAD3,TGFB3,TRIO,TSHR,UFD1L,USP8,VANGL1,VDR
HP	Generalized tonic-clonic seizures	HP:0002069	0.00058905	AGTR2,ALDH5A1,CLCN4,CNKSR2,COL4A3BP,GABRG2,GPT2,KCNQ3,MAPK10,MAPT,MECP2,NIPA1,PTCHD1,RPS6KA3,SAMD12,STXBP1,TMEM106B
HP	Anxiety	HP:0000739	0.00061386	ADNP,ALDH5A1,ASH1L,BMPR1A,CASR,CLCN4,DNAJC6,GABRG2,KRAS,LRRK2,MAPT,MECP2,NFASC,NFIX,PODXL,PRKAR1A,RET,RLIM,RREB1,TMEM106B,UFD1L,USP8
HP	Abnormal eye physiology	HP:0012373	0.000673278	ADNP,ALDH5A1,ANKLE2,ARCN1,AUTS2,BMPR1A,CACNA1E,CDCA7,CEP57,CHST3,CISD2,CLCN4,CNKSR2,COL4A3BP,COPB2,DCX,DDHD2,DNA2,DNAJC6,DPAGT1,DVL3,EDN1,ERLIN2,EXOSC2,FASTKD2,FGF14,FUT8,FZD4,GABRB2,GABRG2,GLIS3,GRIA4,IL17A,ITGB3,KAT6A,KCNQ3,KDM5B,KIAA2022,KRAS,LRAT,LRRK2,MAPT,MECP2,MFN2,MPZ,NFIX,NMNAT1,NTRK2,PEX13,PGAP1,PGK1,PNPO,PODXL,PRKAR1A,RAB3GAP2,RB1,RET,RGS9BP,RPS6KA3,RREB1,SAMD12,SCN3A,SLC16A2,SLC9A1,SM…
HP	Abnormality of the urinary system	HP:0000079	0.000697703	ADNP,AGTR2,AKT3,ALDH5A1,ANKLE2,ARCN1,AXIN2,CASR,CDC6,CDCA7,CDK6,CEP57,CFTR,CHRM1,CISD2,CLCN4,CLCN5,CNKSR2,COPB2,DDHD2,DGKE,DNA2,DSTYK,DVL3,ERLIN2,FASTKD2,FUT8,GABRG2,GLIS2,GLIS3,HPSE2,IL17A,ITGB3,KAT6A,KDM5B,KIAA2022,KRAS,LPIN2,LRRK2,MAPT,MECP2,NIPA1,PAFAH1B1,PEX13,PGK1,PRKAR1A,PTCHD1,RAB3GAP2,RET,RFXAP,RLIM,RPS6KA3,RREB1,SLC16A2,SMAD3,SMARCC2,STXBP1,TAPT1,TMEM231,TRIO,UBR1,UFD1L,USP8,VANGL1,VDR,…
HP	Abnormal fear/anxiety-related behavior	HP:0100852	0.000767283	ADNP,ALDH5A1,ASH1L,BMPR1A,CASR,CLCN4,DNAJC6,GABRG2,KRAS,LRRK2,MAPT,MECP2,NFASC,NFIX,PODXL,PRKAR1A,RET,RLIM,RREB1,TMEM106B,UFD1L,USP8
HP	Abnormality of the genitourinary system	HP:0000119	0.00083326	ADNP,AGTR2,AKT3,ALDH5A1,ANKLE2,ARCN1,ASH1L,AXIN2,BMPR1A,CASR,CDC6,CDCA7,CDK6,CEP57,CFTR,CHRM1,CISD2,CLCN4,CLCN5,CNKSR2,COPB2,DCX,DDHD2,DGKE,DNA2,DNAJC6,DPAGT1,DSTYK,DVL3,ERLIN2,FASTKD2,FUT8,GABRG2,GLIS2,GLIS3,HPSE2,IL17A,ITGB3,KAT6A,KDM5B,KIAA2022,KLHL15,KRAS,LPIN2,LRAT,LRRK2,MAPT,MECP2,MXI1,NANOS1,NIPA1,NTN1,PAFAH1B1,PEX13,PGK1,PODXL,PRKAR1A,PTCHD1,RAB3GAP2,RB1,RET,RFXAP,RLIM,RPS6KA3,RREB1,SLC16…
HP	Functional abnormality of the bladder	HP:0000009	0.000834147	ADNP,AGTR2,ANKLE2,CDK6,CHRM1,CISD2,CLCN4,CNKSR2,COPB2,DDHD2,DSTYK,GABRG2,HPSE2,KIAA2022,LRRK2,MAPT,MECP2,NIPA1,PTCHD1,RPS6KA3,RREB1,SLC16A2,TRIO,UFD1L,VANGL1
HP	Small for gestational age	HP:0001518	0.000837278	AGTR2,AUTS2,CEP57,CLCN4,CNKSR2,CREB3L1,DYRK1A,FZD4,MECP2,PTCHD1,RET,RPS6KA3,TAPT1,TGFB3,TSHR,UBR1
HP	Abnormality of the hand	HP:0001155	0.000876757	ADNP,AGTR2,AKT3,ANKLE2,AUTS2,BMPR1A,BTRC,CDC6,CEP57,CHST3,CLCN4,CNKSR2,DPAGT1,DVL3,ERLIN2,EXOSC2,GNE,KRAS,MAPT,MECP2,MEIS2,MFN2,MPZ,NFASC,NFIX,PAFAH1B1,PEX13,PIGH,PITX1,PRKAR1A,PTCHD1,RAB3GAP2,RB1,RET,RLIM,RPS6KA3,RREB1,SEMA3C,SEMA3D,SLC10A7,SLC16A2,SLC35D1,SLC39A13,SMAD3,SMARCC2,SOS1,STXBP1,TAPT1,TGFB3,TMEM231,TRIO,UBR1,UFD1L,WRN,XYLT1
HP	Urinary incontinence	HP:0000020	0.000923526	ADNP,AGTR2,CLCN4,CNKSR2,DDHD2,GABRG2,HPSE2,KIAA2022,MECP2,NIPA1,PTCHD1,RPS6KA3,SLC16A2,TRIO,VANGL1
HP	Upper motor neuron dysfunction	HP:0002493	0.00101604	ACP2,ADNP,AGTR2,ANKLE2,AUTS2,BMPR1A,CACNA1E,CLCN4,CNKSR2,COPB2,DCX,DDHD2,DNAJC6,DPAGT1,DSTYK,ENTPD1,ERLIN1,ERLIN2,GABRB2,GPT2,GRIA4,GRIN2B,KCNQ3,KDM5B,KIAA2022,KRAS,LRAT,LRRK2,MAPT,MECP2,MFN2,NFASC,NIPA1,NMNAT1,NTRK2,PAFAH1B1,PCLO,PEX13,PGAP1,PNPO,PODXL,PTCHD1,RAB3GAP2,RHOBTB2,RLIM,RPS6KA3,SCN3A,SLC16A2,STXBP1,TGFBR3,TMEM106B,TMEM231,USP8
HP	Constipation	HP:0002019	0.00120159	ADNP,BMPR1A,CASR,CHRM1,CISD2,DDHD2,DNAJC6,HPSE2,IYD,KRAS,LRRK2,MAPT,MECP2,PODXL,RET,RREB1,SEMA3C,SEMA3D,THRA,TRIO,TSHR,UFD1L,VANGL1
HP	Thin upper lip vermilion	HP:0000219	0.0019359	ADNP,AGTR2,ANKLE2,CDK6,CLCN4,CNKSR2,COPB2,DVL3,DYRK1A,EXOSC2,GLIS3,GNE,KAT6A,MECP2,PTCHD1,RHOBTB2,RPS6KA3,SMARCC2
HP	Abnormality of body weight	HP:0004323	0.00203147	ADNP,AGTR2,ANKLE2,ARCN1,AUTS2,BMPR1A,CA12,CASR,CDC6,CEP57,CFTR,CHRM1,CLCN4,CNKSR2,COPB2,CREB3L1,DNA2,DYRK1A,FASTKD2,FUT8,FZD4,GABRB2,GPT2,GRIA4,KIAA2022,KRAS,LPIN2,LRAT,LRRK2,MECP2,NFASC,NFIX,NTRK2,PCLO,PEX13,PNPO,PRKAR1A,PTCHD1,RB1,RET,RFXAP,RPS6KA3,RREB1,SCN3A,SEMA3C,SEMA3D,SLC10A7,SLC39A13,SMARCC2,STXBP1,TAPT1,TGFB3,THRA,TRIO,TSHR,UBR1,UFD1L,USP8,VDR,WRN,XYLT1
HP	Attention deficit hyperactivity disorder	HP:0007018	0.00205242	ADNP,AGTR2,BMPR1A,CLCN4,CNKSR2,GABRB2,GABRG2,GNE,GRIA4,KRAS,MECP2,NTRK2,PTCHD1,RPS6KA3,RREB1,SCN3A,STXBP1,TRIO,UFD1L
HP	Myoclonus	HP:0001336	0.0020792	ANO3,CACNA1E,CASR,CNKSR2,DNAJC6,GABRB2,GABRG2,GRIN2B,KCNQ3,MAPK10,MAPT,MECP2,NFASC,NTRK2,PNPO,PODXL,SAMD12,SCN3A,STXBP1,TMEM231
HP	Abnormal subarachnoid space morphology	HP:0012703	0.00242121	AGTR2,CLCN4,CNKSR2,ITGB3,MECP2,PTCHD1,RPS6KA3,SMAD3,TGFB3,TGFBR3
HP	Status epilepticus	HP:0002133	0.00291704	ALDH5A1,CACNA1E,CNKSR2,GABRB2,GABRG2,GRIA4,KCNQ3,KIAA2022,NTRK2,PNPO,RHOBTB2,SCN3A,STXBP1
HP	Abnormality of the forehead	HP:0000290	0.00307108	ADNP,AKT3,ANKLE2,BMPR1A,CDC6,CDK6,CEP57,CHST3,CNKSR2,COPB2,DVL3,DYRK1A,EXOSC2,FUT8,GABRB2,GNE,GPT2,ITCH,KAT6A,KDM5B,KIAA2022,KRAS,MEIS2,NFIX,NTRK2,PAFAH1B1,PEX13,RAB3GAP2,RLIM,RPS6KA3,SCN3A,SLC16A2,SMAD3,SOS1,STXBP1,TAPT1,TMEM231,TRIO,TTC7A,VDR,ZNF148
HP	Abnormality of the upper limb	HP:0002817	0.00313386	ADNP,AGTR2,AKT3,ANKLE2,AUTS2,BMPR1A,BTRC,CDC6,CEP57,CHST3,CLCN4,CLCN5,CNKSR2,DPAGT1,DVL3,ERLIN2,EXOSC2,GNE,KRAS,MAPT,MECP2,MEIS2,MFN2,MPZ,NFASC,NFIX,PAFAH1B1,PEX13,PIGH,PITX1,PRKAR1A,PTCHD1,RAB3GAP2,RB1,RET,RLIM,RPS6KA3,RREB1,SEMA3C,SEMA3D,SLC10A7,SLC16A2,SLC35D1,SLC39A13,SMAD3,SMARCC2,SOS1,STXBP1,TAPT1,TGFB3,TMEM231,TRIO,UBR1,UFD1L,VDR,WRN,XYLT1
HP	Long palpebral fissure	HP:0000637	0.00349719	ADNP,AGTR2,CLCN4,CNKSR2,DVL3,KRAS,MECP2,PCLO,PTCHD1,RPS6KA3
HP	Abnormality of the nose	HP:0000366	0.00360589	ADAMTS18,ADNP,AGTR2,AKT3,AUTS2,BMPR1A,CDCA7,CEP57,CHST3,CLCN4,CNKSR2,COL4A3BP,DNA2,DNAJC6,DVL3,DYRK1A,EXOSC2,FUT8,GLIS3,GNE,ITGB3,KAT6A,KDM5B,KIAA2022,KLHL15,KRAS,LRAT,LRRK2,MECP2,MEIS2,MFN2,NFASC,NFIX,PAFAH1B1,PCLO,PEX13,PODXL,PRKAR1A,PTCHD1,PTPRF,RAB3GAP2,RB1,RET,RFXAP,RHOBTB2,RLIM,RPS6KA3,RREB1,SMARCC2,SOS1,STXBP1,TAPT1,TMEM231,TRIO,UBR1,UFD1L,WRN,XYLT1,ZNF148
HP	Spasticity	HP:0001257	0.00378578	ACP2,ANKLE2,CACNA1E,CLCN4,CNKSR2,COPB2,DCX,DDHD2,DNAJC6,DSTYK,ENTPD1,ERLIN1,ERLIN2,GABRB2,GPT2,GRIA4,GRIN2B,KDM5B,KIAA2022,KRAS,LRRK2,MAPT,MECP2,MFN2,NIPA1,NTRK2,PAFAH1B1,PCLO,PEX13,PGAP1,PODXL,RAB3GAP2,RLIM,RPS6KA3,SCN3A,SLC16A2,STXBP1,TMEM231,USP8
HP	Abnormality of connective tissue	HP:0003549	0.00432985	ADNP,ANKLE2,AUTS2,BMPR1A,CACNA1E,CDC6,CDCA7,CHST3,DDHD2,DNA2,DPAGT1,DVL3,ERLIN1,ERLIN2,FUT8,GLIS3,GNE,GRIA4,IL17A,ITCH,IYD,KDM5B,KRAS,LPIN2,LRAT,MAP1B,MECP2,MEIS2,MFN2,NFIX,PAFAH1B1,PITX1,RAB3GAP2,RELT,RLIM,RPS6KA3,RREB1,SLC10A7,SLC16A2,SLC39A13,SMAD3,SMARCC2,STXBP1,TAPT1,TGFB3,THRA,TSHR,TTC7A,UFD1L,USP8,VANGL1,VDR,VEGFC,WRN,XYLT1
HP	Abnormality of the abdominal wall	HP:0004298	0.0061596	ADNP,CDCA7,CHRM1,CHST3,DVL3,GLIS3,GNE,IYD,KDM5B,KRAS,MECP2,MEIS2,NFIX,PAFAH1B1,RPS6KA3,RREB1,SLC10A7,SMAD3,SOS1,STXBP1,TGFB3,THRA,TSHR,TTC7A,UFD1L,XYLT1
HP	Abnormality of joint mobility	HP:0011729	0.00705291	ADNP,ANKLE2,AUTS2,BMPR1A,CACNA1E,CDC6,CHST3,CISD2,DDHD2,DNA2,DPAGT1,DVL3,ERLIN1,ERLIN2,FUT8,GNE,GRIA4,ITCH,KRAS,LPIN2,MAP1B,MECP2,MFN2,NFASC,NFIX,NIPA1,NTN1,PITX1,RAB3GAP2,RET,RPS6KA3,RREB1,SLC10A7,SLC16A2,SLC39A13,SMAD3,SMARCC2,SOBP,SOS1,STXBP1,TAPT1,TGFB3,UBR1,UFD1L,VANGL1,WRN,XYLT1
HP	Long philtrum	HP:0000343	0.00736164	ADNP,AGTR2,CDC6,CHST3,CLCN4,CNKSR2,DVL3,EXOSC2,GLIS3,GNE,KRAS,MECP2,MEIS2,PCLO,PTCHD1,RPS6KA3,RREB1,STXBP1,TRIO,UFD1L,XYLT1
HP	Intellectual disability, severe	HP:0010864	0.00749107	AGTR2,ANKLE2,CDK6,CLCN4,CNKSR2,COPB2,DCX,DYRK1A,KAT6A,KDM5B,MECP2,NFIX,NTRK2,PGAP1,PTCHD1,RAB3GAP2,RPS6KA3,SLC16A2,SOBP,STXBP1,TMEM231,TSHR
HP	Absence seizure	HP:0002121	0.00791243	AGTR2,ALDH5A1,CLCN4,CNKSR2,GABRG2,KCNQ3,KIAA2022,MAPK10,MECP2,PTCHD1,RPS6KA3,STXBP1
HP	Abnormality of globe location	HP:0100886	0.00823233	AKT3,ARCN1,AUTS2,BMPR1A,CDCA7,CEP57,CHST3,DVL3,DYRK1A,EXOSC2,GNE,GPT2,ITCH,KCNQ3,KRAS,MEIS2,NFASC,NFIX,PAFAH1B1,PCLO,PRKAR1A,RAB3GAP2,RB1,RET,RLIM,RPS6KA3,RREB1,SLC16A2,SLC39A13,SMAD3,SOS1,TAPT1,TGFB3,THRA,TMEM231,TSHR,TTC7A,UFD1L,XYLT1,ZMYND11
HP	Abnormal corpus callosum morphology	HP:0001273	0.00917789	ADNP,AKT3,ANKLE2,CACNA1E,CDK6,CEP57,CNKSR2,COPB2,DCX,DDHD2,EMX2,ERLIN2,GABRB2,GPT2,GRIA4,KDM5B,KIAA2022,KRAS,NFIX,NTN1,NTRK2,PAFAH1B1,PCLO,PGAP1,PIGH,RAB3GAP2,RB1,RHOBTB2,RPS6KA3,SCN3A,SMARCC2,STXBP1,TMEM106B,TMEM231,ZNF148
HP	Abnormality of finger	HP:0001167	0.00942977	ADNP,AGTR2,AKT3,ANKLE2,BMPR1A,CDC6,CEP57,CHST3,CLCN4,CNKSR2,DPAGT1,DVL3,EXOSC2,KRAS,MECP2,MEIS2,NFASC,NFIX,PAFAH1B1,PIGH,PITX1,PRKAR1A,PTCHD1,RAB3GAP2,RB1,RET,RLIM,RPS6KA3,RREB1,SEMA3C,SEMA3D,SLC16A2,SLC39A13,SMAD3,SMARCC2,SOS1,STXBP1,TAPT1,TGFB3,TMEM231,TRIO,UBR1,UFD1L,XYLT1
