# Supplementary material for: Epigenetic Factor MicroRNAs Likely Mediate Vaccine Protection Efficacy against Lymphomas in Response to Tumor Virus Infection in Chickens through Target Gene Involved Signaling Pathways
Source: Vet Sci. 2024 Mar 22;11(4):139. doi: 10.3390/vetsci11040139 (PMC11053969; doi:10.3390/vetsci11040139)
Supplement: Supplementary file 1 [file vetsci-11-00139-s001.zip › Table S9. GO terms enrichment of target genes predicted for line 63 differentially expressed miRNAs in response to Rispens and MDV inoculation.xlsx]

## Sheet: gProfiler_ggallus_12-8-2019_9-5
Source	Term_name	Term_id	Adjusted_p_value	Intersections
GO:MF	molecular_function	GO:0003674	9.50795e-245	AACS,AAK1,ABAT,ABCA1,ABCA2,ABCA8,ABCD2,ABCD3,ABCD4,ABCG4,ABI2,ABL2,ABLIM3,ABR,ACACA,ACADSB,ACAT2,ACBD5,ACOX3,ACPP,ACTR2,ACVR1B,ACVR1C,ACVR2B,ACVRL1,ADAM11,ADAM33,ADAMTS10,ADAMTS15,ADAMTS5,ADAMTS9,ADAMTSL1,ADCY1,ADCY6,ADCY7,ADCY9,ADCYAP1R1,ADH5,ADIPOQ,ADIPOR2,ADRA2B,ADRB1,ADSS,AFAP1,AFAP1L2,AFF1,AFF2,AFTPH,AGGF1,AGPAT5,AGPS,AGRP,AHCYL2,AHI1,AHR,AIDA,AK2,AK3,AK5,AKAP13,ALDH5A1,ALG2,ALG6,ALPK2,ALPK3…
GO:MF	binding	GO:0005488	1.24318e-185	AAK1,ABAT,ABCA1,ABCA2,ABCA8,ABCD2,ABCD3,ABCD4,ABCG4,ABI2,ABL2,ABLIM3,ABR,ACACA,ACADSB,ACBD5,ACOX3,ACPP,ACTR2,ACVR1B,ACVR1C,ACVR2B,ACVRL1,ADAMTS15,ADAMTS5,ADAMTS9,ADCY1,ADCY6,ADCY7,ADCY9,ADCYAP1R1,ADH5,ADIPOQ,ADIPOR2,ADRB1,ADSS,AFAP1,AFAP1L2,AFF1,AFF2,AFTPH,AGGF1,AGPS,AGRP,AHI1,AHR,AIDA,AK2,AK3,AK5,AKAP13,ALG2,ALPK2,ALPK3,AMBRA1,AMIGO3,AMOTL1,ANGPT1,ANK2,ANK3,ANKFY1,ANKIB1,ANKRD13B,ANKRD22,ANKRD28…
GO:MF	protein binding	GO:0005515	1.22792e-116	AAK1,ABCA1,ABCD2,ABCD3,ABCG4,ABI2,ABL2,ABLIM3,ABR,ACACA,ACPP,ACTR2,ACVR2B,ADCY6,ADH5,ADIPOQ,ADIPOR2,ADRB1,AFAP1,AFAP1L2,AFTPH,AGGF1,AGRP,AHI1,AHR,AIDA,AKAP13,ALG2,AMBRA1,AMIGO3,AMOTL1,ANGPT1,ANK2,ANK3,ANKFY1,ANKIB1,ANKRD13B,ANKRD22,ANKRD28,ANKRD44,ANKRD52,ANKS6,ANO1,ANO3,ANO5,ANO6,ANP32A,ANTXR1,ANXA11,ANXA7,AP2B1,API5,APPBP2,APPL2,AQP1,ARFGEF1,ARFGEF2,ARFIP1,ARFIP2,ARHGAP12,ARHGAP17,ARHGAP21,ARHG…
GO:MF	ion binding	GO:0043167	5.90508e-52	AAK1,ABAT,ABCA1,ABCA2,ABCA8,ABCD2,ABCD3,ABCD4,ABCG4,ABL2,ABLIM3,ACACA,ACADSB,ACBD5,ACOX3,ACTR2,ACVR1B,ACVR1C,ACVR2B,ACVRL1,ADAMTS15,ADAMTS5,ADAMTS9,ADCY1,ADCY6,ADCY7,ADH5,ADIPOQ,ADSS,AGPS,AIDA,AK2,AK3,AK5,ALPK2,ALPK3,ANKFY1,ANKIB1,ANXA11,ANXA7,AOX1,APPL2,ARF1,ARF3,ARFIP1,ARFIP2,ARHGAP35,ARIH1,ARIH2,ARL13B,ARL3,ARL4A,ARL8A,ARMC1,ATAD2,ATL2,ATOX1,ATP10A,ATP10B,ATP10D,ATP13A3,ATP2B2,ATP2B4,ATP2C1,AT…
GO:MF	organic cyclic compound binding	GO:0097159	6.77834e-45	AAK1,ABAT,ABCA1,ABCA2,ABCA8,ABCD2,ABCD3,ABCD4,ABCG4,ABL2,ACACA,ACADSB,ACBD5,ACOX3,ACTR2,ACVR1B,ACVR1C,ACVR2B,ACVRL1,ADCY1,ADCY6,ADCY7,ADCY9,ADRB1,ADSS,AFF1,AFF2,AGGF1,AGPS,AHR,AK2,AK3,AK5,ALPK2,ALPK3,AOX1,ARC,ARF1,ARF3,ARHGAP35,ARID2,ARID5B,ARL13B,ARL3,ARL4A,ARL8A,ARPP21,ATAD2,ATL2,ATOH8,ATP10A,ATP10B,ATP10D,ATP13A3,ATP2B2,ATP2B4,ATP2C1,ATP5B,ATP6V1B2,ATP7B,ATP8A1,ATRX,ATXN1,ATXN1L,BACH2,BCL2,BCO…
GO:MF	heterocyclic compound binding	GO:1901363	7.9056e-44	AAK1,ABAT,ABCA1,ABCA2,ABCA8,ABCD2,ABCD3,ABCD4,ABCG4,ABL2,ACACA,ACADSB,ACBD5,ACOX3,ACTR2,ACVR1B,ACVR1C,ACVR2B,ACVRL1,ADCY1,ADCY6,ADCY7,ADCY9,ADSS,AFF1,AFF2,AGGF1,AGPS,AHR,AK2,AK3,AK5,ALPK2,ALPK3,AOX1,ARC,ARF1,ARF3,ARHGAP35,ARID2,ARID5B,ARL13B,ARL3,ARL4A,ARL8A,ARPP21,ATAD2,ATL2,ATOH8,ATP10A,ATP10B,ATP10D,ATP13A3,ATP2B2,ATP2B4,ATP2C1,ATP5B,ATP6V1B2,ATP7B,ATP8A1,ATRX,ATXN1,ATXN1L,BACH2,BCL2,BCOR,BDH2…
GO:MF	catalytic activity	GO:0003824	2.70666e-35	AACS,AAK1,ABAT,ABCA1,ABCA2,ABCA8,ABCD2,ABCD3,ABCD4,ABCG4,ABL2,ACACA,ACADSB,ACAT2,ACOX3,ACPP,ACVR1B,ACVR1C,ACVR2B,ACVRL1,ADAM11,ADAM33,ADAMTS10,ADAMTS15,ADAMTS5,ADAMTS9,ADAMTSL1,ADCY1,ADCY6,ADCY7,ADCY9,ADH5,ADSS,AGPAT5,AGPS,AHCYL2,AK2,AK3,AK5,AKAP13,ALDH5A1,ALG2,ALG6,ALPK2,ALPK3,AMD1,ANKIB1,AOX1,ARHGAP35,ARIH1,ARIH2,ARL3,ASB2,ASB4,ASPH,ATAD2,ATG4B,ATL2,ATP13A3,ATP5B,ATRX,AZIN1,B3GALNT2,B3GNT7,B4GA…
GO:MF	enzyme binding	GO:0019899	1.54979e-33	ABCA1,ABR,ADCY6,ADRB1,AKAP13,AMBRA1,ANGPT1,ANKFY1,ANKIB1,ARFGEF1,ARFGEF2,ARHGAP17,ARHGEF11,ARHGEF17,ARHGEF37,ARHGEF4,ASB4,ATG14,BCL2,BCOR,BICD2,BMPR2,CAP1,CAP2,CAST,CAV2,CBL,CBX5,CCBE1,CCND1,CCND2,CCNF,CCNI,CDC42EP3,CDC42SE1,CDC42SE2,CDC73,CDK12,CFTR,CLTC,CNST,CNTLN,CPNE3,CREB1,CSRNP2,CUL3,CUL4B,CUL5,CYLD,CYTH3,DAAM2,DCUN1D1,DCUN1D3,DERL3,DGKI,DHCR24,DLG1,DOCK10,DOCK3,DOCK5,DPYSL2,DSCAM,EGF,EGR1,…
GO:MF	anion binding	GO:0043168	5.43693e-33	AAK1,ABAT,ABCA1,ABCA2,ABCA8,ABCD2,ABCD3,ABCD4,ABCG4,ABL2,ACACA,ACADSB,ACBD5,ACOX3,ACTR2,ACVR1B,ACVR1C,ACVR2B,ACVRL1,ADAMTS15,ADAMTS5,ADCY1,ADCY6,ADCY7,ADH5,ADIPOQ,ADSS,AGPS,AIDA,AK2,AK3,AK5,ALPK2,ALPK3,ANKFY1,ANXA11,ANXA7,AOX1,APPL2,ARF1,ARF3,ARFIP1,ARFIP2,ARHGAP35,ARL13B,ARL3,ARL4A,ARL8A,ATAD2,ATL2,ATP10A,ATP10B,ATP10D,ATP13A3,ATP2B2,ATP2B4,ATP2C1,ATP5B,ATP6V1B2,ATP7B,ATP8A1,ATRX,BMPR2,BRIP1,C2C…
GO:MF	cation binding	GO:0043169	8.11727e-27	ABCA1,ABL2,ABLIM3,ACACA,ACVR2B,ADAMTS15,ADAMTS5,ADAMTS9,ADCY1,ADCY6,ADCY7,ADH5,ADSS,ANKFY1,ANKIB1,ANXA11,ANXA7,AOX1,ARIH1,ARIH2,ARL3,ARMC1,ATOX1,ATP10A,ATP10B,ATP10D,ATP13A3,ATP7B,ATP8A1,ATRX,BHMT,BRAP,BRIP1,CA13,CA2,CA8,CACNA1E,CALB1,CALM1,CALN1,CASR,CBFA2T2,CBFA2T3,CBL,CCBE1,CD93,CDC42BPA,CDH23,CDH6,CERK,CETN3,CHURC1,CIT,CNOT4,CPD,CPNE9,CSRP1,CYB5B,CYLD,CYP2U1,CYP46A1,DAG1,DCHS1,DCP2,DDHD1,DGKB…
GO:MF	transferase activity	GO:0016740	9.73391e-27	AAK1,ABAT,ABL2,ACAT2,ACVR1B,ACVR1C,ACVR2B,ACVRL1,AGPAT5,AGPS,AK2,AK3,AK5,AKAP13,ALG2,ALG6,ALPK2,ALPK3,ANKIB1,ARIH1,ARIH2,ASB2,ASB4,B3GALNT2,B3GNT7,B4GALT1,B4GALT3,B4GALT5,B4GALT6,BCAT1,BCOR,BHMT,BMPR2,BRAP,CAB39L,CAMK1G,CASK,CBL,CCND1,CCND2,CCNF,CCNI,CDC42BPA,CDK12,CDK19,CDK9,CDS1,CERK,CERS2,CERS3,CHST11,CIT,CLK2,CLK3,CNOT4,COX10,CPNE3,CSGALNACT1,CSNK1E,CSNK1G1,CSNK2A2,CUL3,DCAKD,DCLK1,DGKB,DGKE,…
GO:MF	catalytic activity, acting on a protein	GO:0140096	1.01455e-26	AAK1,ABL2,ACVR1B,ACVR1C,ACVR2B,ACVRL1,ADAM11,ADAM33,ADAMTS10,ADAMTS15,ADAMTS5,ADAMTS9,ADAMTSL1,AKAP13,ALPK2,ALPK3,ANKIB1,ARIH1,ARIH2,ASB2,ASB4,ASPH,ATG4B,BACE1,BCOR,BMPR2,BRAP,CAB39L,CAMK1G,CAPN5,CASK,CASP14,CBL,CCND1,CCND2,CCNF,CCNI,CDC42BPA,CDK12,CDK19,CDK9,CIT,CLK2,CLK3,CNOT4,CPD,CPNE3,CSNK1E,CSNK1G1,CSNK2A2,CTSC,CTSE,CTSS,CUL3,CYLD,DCLK1,DSTYK,DUSP16,DUSP19,DUSP5,DUSP7,DYRK2,EGLN3,EIF2AK1,ENP…
GO:MF	metal ion binding	GO:0046872	2.83812e-26	ABL2,ABLIM3,ACACA,ACVR2B,ADAMTS15,ADAMTS5,ADAMTS9,ADCY1,ADCY6,ADCY7,ADH5,ADSS,ANKFY1,ANKIB1,ANXA11,ANXA7,AOX1,ARIH1,ARIH2,ARL3,ARMC1,ATOX1,ATP10A,ATP10B,ATP10D,ATP13A3,ATP7B,ATP8A1,ATRX,BHMT,BRAP,BRIP1,CA13,CA2,CA8,CACNA1E,CALB1,CALM1,CALN1,CASR,CBFA2T2,CBFA2T3,CBL,CCBE1,CD93,CDC42BPA,CDH23,CDH6,CERK,CETN3,CHURC1,CIT,CNOT4,CPD,CPNE9,CSRP1,CYB5B,CYLD,CYP2U1,CYP46A1,DAG1,DCHS1,DCP2,DDHD1,DGKB,DGKG,…
GO:MF	carbohydrate derivative binding	GO:0097367	3.64874e-23	AAK1,ABCA1,ABCA2,ABCA8,ABCD2,ABCD3,ABCD4,ABCG4,ABL2,ACACA,ACBD5,ACTR2,ACVR1B,ACVR1C,ACVR2B,ACVRL1,ADAMTS15,ADAMTS5,ADCY1,ADCY6,ADCY7,ADIPOQ,ADSS,AK2,AK3,AK5,ALPK2,ALPK3,ARF1,ARF3,ARHGAP35,ARL13B,ARL3,ARL4A,ARL8A,ATAD2,ATL2,ATP10A,ATP10B,ATP10D,ATP13A3,ATP2B2,ATP2B4,ATP2C1,ATP5B,ATP6V1B2,ATP7B,ATP8A1,ATRX,BMPR2,BRIP1,CAMK1G,CASK,CDC42BPA,CDK12,CDK19,CDK9,CFTR,CHD2,CHD9,CHRD,CIT,CLK2,CLK3,CNGA2,CNG…
GO:MF	ribonucleotide binding	GO:0032553	1.08982e-20	AAK1,ABCA1,ABCA2,ABCA8,ABCD2,ABCD3,ABCD4,ABCG4,ABL2,ACACA,ACBD5,ACTR2,ACVR1B,ACVR1C,ACVR2B,ACVRL1,ADCY1,ADCY6,ADCY7,ADSS,AK2,AK3,AK5,ALPK2,ALPK3,ARF1,ARF3,ARHGAP35,ARL13B,ARL3,ARL4A,ARL8A,ATAD2,ATL2,ATP10A,ATP10B,ATP10D,ATP13A3,ATP2B2,ATP2B4,ATP2C1,ATP5B,ATP6V1B2,ATP7B,ATP8A1,ATRX,BMPR2,BRIP1,CAMK1G,CASK,CDC42BPA,CDK12,CDK19,CDK9,CFTR,CHD2,CHD9,CIT,CLK2,CLK3,CNGA2,CNGA3,CNNM2,CSNK1E,CSNK1G1,CSNK2…
GO:MF	purine ribonucleotide binding	GO:0032555	1.64536e-20	AAK1,ABCA1,ABCA2,ABCA8,ABCD2,ABCD3,ABCD4,ABCG4,ABL2,ACACA,ACBD5,ACTR2,ACVR1B,ACVR1C,ACVR2B,ACVRL1,ADCY1,ADCY6,ADCY7,ADSS,AK2,AK3,AK5,ALPK2,ALPK3,ARF1,ARF3,ARHGAP35,ARL13B,ARL3,ARL4A,ARL8A,ATAD2,ATL2,ATP10A,ATP10B,ATP10D,ATP13A3,ATP2B2,ATP2B4,ATP2C1,ATP5B,ATP6V1B2,ATP7B,ATP8A1,ATRX,BMPR2,BRIP1,CAMK1G,CASK,CDC42BPA,CDK12,CDK19,CDK9,CFTR,CHD2,CHD9,CIT,CLK2,CLK3,CNGA2,CNGA3,CNNM2,CSNK1E,CSNK1G1,CSNK2…
GO:MF	purine nucleotide binding	GO:0017076	3.97023e-20	AAK1,ABCA1,ABCA2,ABCA8,ABCD2,ABCD3,ABCD4,ABCG4,ABL2,ACACA,ACBD5,ACTR2,ACVR1B,ACVR1C,ACVR2B,ACVRL1,ADCY1,ADCY6,ADCY7,ADSS,AK2,AK3,AK5,ALPK2,ALPK3,ARF1,ARF3,ARHGAP35,ARL13B,ARL3,ARL4A,ARL8A,ATAD2,ATL2,ATP10A,ATP10B,ATP10D,ATP13A3,ATP2B2,ATP2B4,ATP2C1,ATP5B,ATP6V1B2,ATP7B,ATP8A1,ATRX,BMPR2,BRIP1,CAMK1G,CASK,CDC42BPA,CDK12,CDK19,CDK9,CFTR,CHD2,CHD9,CIT,CLK2,CLK3,CNGA2,CNGA3,CNNM2,CSNK1E,CSNK1G1,CSNK2…
GO:MF	nucleotide binding	GO:0000166	5.32176e-20	AAK1,ABCA1,ABCA2,ABCA8,ABCD2,ABCD3,ABCD4,ABCG4,ABL2,ACACA,ACADSB,ACBD5,ACOX3,ACTR2,ACVR1B,ACVR1C,ACVR2B,ACVRL1,ADCY1,ADCY6,ADCY7,ADCY9,ADSS,AGPS,AK2,AK3,AK5,ALPK2,ALPK3,AOX1,ARF1,ARF3,ARHGAP35,ARL13B,ARL3,ARL4A,ARL8A,ATAD2,ATL2,ATP10A,ATP10B,ATP10D,ATP13A3,ATP2B2,ATP2B4,ATP2C1,ATP5B,ATP6V1B2,ATP7B,ATP8A1,ATRX,BDH2,BMPR2,BRIP1,CAMK1G,CASK,CDC42BPA,CDK12,CDK19,CDK9,CFTR,CHD2,CHD9,CIT,CLK2,CLK3,CNGA…
GO:MF	nucleoside phosphate binding	GO:1901265	5.32176e-20	AAK1,ABCA1,ABCA2,ABCA8,ABCD2,ABCD3,ABCD4,ABCG4,ABL2,ACACA,ACADSB,ACBD5,ACOX3,ACTR2,ACVR1B,ACVR1C,ACVR2B,ACVRL1,ADCY1,ADCY6,ADCY7,ADCY9,ADSS,AGPS,AK2,AK3,AK5,ALPK2,ALPK3,AOX1,ARF1,ARF3,ARHGAP35,ARL13B,ARL3,ARL4A,ARL8A,ATAD2,ATL2,ATP10A,ATP10B,ATP10D,ATP13A3,ATP2B2,ATP2B4,ATP2C1,ATP5B,ATP6V1B2,ATP7B,ATP8A1,ATRX,BDH2,BMPR2,BRIP1,CAMK1G,CASK,CDC42BPA,CDK12,CDK19,CDK9,CFTR,CHD2,CHD9,CIT,CLK2,CLK3,CNGA…
GO:MF	small molecule binding	GO:0036094	6.48084e-20	AAK1,ABAT,ABCA1,ABCA2,ABCA8,ABCD2,ABCD3,ABCD4,ABCG4,ABL2,ACACA,ACADSB,ACBD5,ACOX3,ACTR2,ACVR1B,ACVR1C,ACVR2B,ACVRL1,ADCY1,ADCY6,ADCY7,ADCY9,ADH5,ADIPOQ,ADSS,AGPS,AK2,AK3,AK5,ALPK2,ALPK3,AOX1,ARF1,ARF3,ARHGAP35,ARL13B,ARL3,ARL4A,ARL8A,ATAD2,ATL2,ATP10A,ATP10B,ATP10D,ATP13A3,ATP2B2,ATP2B4,ATP2C1,ATP5B,ATP6V1B2,ATP7B,ATP8A1,ATRX,BDH2,BMPR2,BRIP1,CALB1,CAMK1G,CASK,CASR,CDC42BPA,CDK12,CDK19,CDK9,CFTR,…
GO:MF	transporter activity	GO:0005215	6.51796e-20	ABCA1,ABCA2,ABCA8,ABCD2,ABCD3,ABCD4,ABCG4,ANKH,ANO5,ANO6,AQP1,AQP4,ATP10A,ATP10B,ATP10D,ATP1B3,ATP2B2,ATP2B4,ATP2C1,ATP5B,ATP5C1,ATP5F1,ATP6V1C1,ATP7B,ATP8A1,BCL2,C2CD2L,CACHD1,CACNA1E,CACNB2,CACNB4,CACNG4,CFTR,CLCN4,CLCN5,CLCN6,CNGA2,CNGA3,CNNM2,CNNM4,COX10,FAM155B,FLVCR1,FLVCR2,GABRA3,GABRB2,GABRB3,GJA1,GJA5,GJC1,GLRA2,GLTP,GRIA3,GRIA4,GRIK3,GRIN2A,GRIN3A,IGF1R,IPO9,KCNA4,KCNA6,KCNC1,KCNC4,KCND…
GO:MF	purine ribonucleoside triphosphate binding	GO:0035639	1.13186e-19	AAK1,ABCA1,ABCA2,ABCA8,ABCD2,ABCD3,ABCD4,ABCG4,ABL2,ACACA,ACTR2,ACVR1B,ACVR1C,ACVR2B,ACVRL1,ADCY1,ADCY6,ADCY7,ADSS,AK2,AK3,AK5,ALPK2,ALPK3,ARF1,ARF3,ARHGAP35,ARL13B,ARL3,ARL4A,ARL8A,ATAD2,ATL2,ATP10A,ATP10B,ATP10D,ATP13A3,ATP2B2,ATP2B4,ATP2C1,ATP5B,ATP6V1B2,ATP7B,ATP8A1,ATRX,BMPR2,BRIP1,CAMK1G,CASK,CDC42BPA,CDK12,CDK19,CDK9,CFTR,CHD2,CHD9,CIT,CLK2,CLK3,CNNM2,CSNK1E,CSNK1G1,CSNK2A2,DCAKD,DCLK1,DDX…
GO:MF	phosphotransferase activity, alcohol group as acceptor	GO:0016773	5.47322e-19	AAK1,ABL2,ACVR1B,ACVR1C,ACVR2B,ACVRL1,AKAP13,ALPK2,ALPK3,BMPR2,CAB39L,CAMK1G,CASK,CCND1,CCND2,CCNF,CCNI,CDC42BPA,CDK12,CDK19,CDK9,CERK,CIT,CLK2,CLK3,CPNE3,CSNK1E,CSNK1G1,CSNK2A2,DCAKD,DCLK1,DGKB,DGKE,DGKG,DGKI,DSTYK,DYRK2,EIF2AK1,EPHA5,ERBB4,FGFR3,FLT1,FLT4,GK5,GLYCTK,IGF1R,IPMK,JAK1,KSR2,LATS1,LRRK1,MAP2K3,MAP2K4,MAP2K6,MAP3K1,MAP3K3,MAP4K3,MAPK1,MAPK14,MAPK6,MAPK9,MAPKAPK2,MARK2,MAST3,MKNK2,MMD…
GO:MF	kinase activity	GO:0016301	1.32762e-18	AAK1,ABL2,ACVR1B,ACVR1C,ACVR2B,ACVRL1,AK2,AK3,AK5,AKAP13,ALPK2,ALPK3,BMPR2,CAB39L,CAMK1G,CASK,CCND1,CCND2,CCNF,CCNI,CDC42BPA,CDK12,CDK19,CDK9,CERK,CIT,CLK2,CLK3,CPNE3,CSNK1E,CSNK1G1,CSNK2A2,DCAKD,DCLK1,DGKB,DGKE,DGKG,DGKI,DSTYK,DYRK2,EIF2AK1,EPHA5,ERBB4,FGFR3,FLT1,FLT4,GK5,GLYCTK,IGF1R,IPMK,ITPKB,JAK1,KSR2,LATS1,LRRK1,MAP2K3,MAP2K4,MAP2K6,MAP3K1,MAP3K3,MAP4K3,MAPK1,MAPK14,MAPK6,MAPK9,MAPKAPK2,MAR…
GO:MF	nucleic acid binding	GO:0003676	1.51491e-18	AFF1,AFF2,AGGF1,AHR,ARC,ARHGAP35,ARID2,ARID5B,ARPP21,ATOH8,ATXN1,ATXN1L,BACH2,BCL2,BCOR,BEND3,BNC2,BRAP,BRIP1,CASZ1,CBX7,CDC5L,CELF1,CELF2,CELF5,CERS2,CERS3,CHD2,CHTF8,CNOT4,CNP,CPEB1,CPNE9,CREB1,CREB3L2,CREB5,CSDC2,CSRNP2,CSRNP3,CTIF,CUL4B,CUX1,CUX2,DCLRE1A,DCP2,DDX23,DEDD,DICER1,DLX1,DMRTA2,DMTF1,DNAJB6,E2F1,E2F8,EARS2,EBF2,EDC3,EEA1,EEPD1,EGR1,EGR3,EIF1AX,EIF2S1,EIF4B,EIF4E,EIF4E3,EIF5,ELAVL1,…
GO:MF	DNA binding	GO:0003677	5.19518e-18	AFF1,AHR,ARHGAP35,ARID2,ARID5B,ATOH8,BACH2,BCL2,BCOR,BEND3,BNC2,BRIP1,CDC5L,CERS2,CERS3,CHD2,CHTF8,CREB1,CREB3L2,CREB5,CSRNP2,CSRNP3,CUL4B,CUX1,CUX2,DCLRE1A,DEDD,DICER1,DLX1,DMRTA2,DMTF1,DNAJB6,E2F1,E2F8,EBF2,EEPD1,EGR1,EGR3,ELF2,ELF3,ELK4,ERBB4,ESR1,ETV3,ETV5,FLI1,FOXF2,FOXL2,FOXN3,FOXO1,FOXO3,FOXP1,GABPB2,GATA2,GATA5,GATAD2B,GLIS2,GMEB1,GMEB2,GZF1,H2AFY,HDAC1,HDX,HEYL,HLF,HMG20A,HNRNPU,HOXB5,HO…
GO:MF	transcription regulator activity	GO:0140110	5.87905e-18	AFF1,AHR,ARHGAP35,ARID5B,ATOH8,BACH2,BCL9L,BCOR,CBFA2T2,CBFA2T3,CCND1,CDYL,CREB1,CREB3L2,CREB5,CREBL2,CSRNP2,CSRNP3,CUX2,DMRTA2,E2F1,E2F8,EBF2,EGR1,ELF2,ELF3,ELK4,ESR1,ETV3,ETV5,FLI1,FOXF2,FOXL2,FOXN3,FOXO1,FOXO3,FOXP1,GATA2,GATA5,GLIS2,GMEB1,GMEB2,GPBP1,GZF1,HDAC1,HLF,HNRNPU,HOXB5,HOXB6,HOXC13,HSF1,ID2,ID4,IKZF1,JAZF1,KAT2B,KDM5A,KLF10,KLF11,KLF12,KLF15,KLF5,KLF6,KLF9,L3MBTL3,L3MBTL4,LHX5,LMCD1,…
GO:MF	transmembrane transporter activity	GO:0022857	3.59237e-17	ABCA1,ABCA2,ABCA8,ABCD2,ABCD3,ABCD4,ABCG4,ANKH,ANO5,ANO6,AQP1,AQP4,ATP1B3,ATP2B2,ATP2B4,ATP2C1,ATP5B,ATP5C1,ATP5F1,ATP6V1C1,ATP7B,BCL2,CACHD1,CACNA1E,CACNB2,CACNB4,CACNG4,CFTR,CLCN4,CLCN5,CLCN6,CNGA2,CNGA3,CNNM2,CNNM4,COX10,FAM155B,FLVCR1,FLVCR2,GABRA3,GABRB2,GABRB3,GJA1,GJA5,GJC1,GLRA2,GRIA3,GRIA4,GRIK3,GRIN2A,GRIN3A,KCNA4,KCNA6,KCNC1,KCNC4,KCND2,KCNE4,KCNH1,KCNJ13,KCNJ2,KCNK2,KCNK3,KCNK4,KCNMA1…
GO:MF	DNA-binding transcription factor activity	GO:0003700	1.16402e-16	AFF1,AHR,ARHGAP35,ATOH8,BACH2,CBFA2T2,CBFA2T3,CREB1,CREB3L2,CREB5,CREBL2,CSRNP2,CSRNP3,CUX2,DMRTA2,E2F1,E2F8,EBF2,EGR1,ELF2,ELF3,ELK4,ESR1,ETV3,ETV5,FLI1,FOXF2,FOXL2,FOXN3,FOXO1,FOXO3,FOXP1,GATA2,GATA5,GLIS2,GMEB1,GPBP1,GZF1,HLF,HOXB5,HOXB6,HOXC13,HSF1,ID2,ID4,IKZF1,KDM5A,KLF10,KLF11,KLF12,KLF15,KLF5,KLF6,KLF9,L3MBTL3,L3MBTL4,LHX5,LMX1B,MAFB,MAFF,MGA,MITF,MLXIP,MTF1,MYOG,NEUROD1,NFAT5,NFE2,NFIB,N…
GO:MF	GTPase binding	GO:0051020	4.03889e-16	ABCA1,ABR,ADRB1,AKAP13,AMBRA1,ANKFY1,ARFGEF1,ARFGEF2,ARHGAP17,ARHGEF11,ARHGEF17,ARHGEF37,ARHGEF4,ATG14,BICD2,CDC42EP3,CDC42SE1,CDC42SE2,CYTH3,DAAM2,DGKI,DOCK10,DOCK3,DOCK5,EGF,ELMO1,FARP1,FBXO8,FGD4,FMNL3,GCLM,GDI2,GNB1,HSP90AA1,IPO7,IPO9,IQGAP1,IQGAP2,IQSEC1,ITSN1,KIF3B,LLGL1,LLGL2,MICAL3,MYO5A,MYO9B,PAK2,PAK3,PEX5L,PREX1,RAB11FIP4,RAB3IL1,RAF1,RALBP1,RALGPS1,RAPGEF2,RAPGEF5,RAPGEF6,RAPGEFL1,RAS…
GO:MF	protein kinase activity	GO:0004672	4.1741e-16	AAK1,ABL2,ACVR1B,ACVR1C,ACVR2B,ACVRL1,AKAP13,ALPK2,ALPK3,BMPR2,CAB39L,CAMK1G,CASK,CCND1,CCND2,CCNF,CCNI,CDC42BPA,CDK12,CDK19,CDK9,CIT,CLK2,CLK3,CPNE3,CSNK1E,CSNK1G1,CSNK2A2,DCLK1,DSTYK,DYRK2,EIF2AK1,EPHA5,ERBB4,FGFR3,FLT1,FLT4,IGF1R,JAK1,KSR2,LATS1,LRRK1,MAP2K3,MAP2K4,MAP2K6,MAP3K1,MAP3K3,MAP4K3,MAPK1,MAPK14,MAPK6,MAPK9,MAPKAPK2,MARK2,MAST3,MKNK2,MMD2,MYLK,NEK7,NPR1,NRBP1,NRK,NRP2,NTRK2,NUAK1,PAK…
GO:MF	transferase activity, transferring phosphorus-containing groups	GO:0016772	5.95032e-16	AAK1,ABL2,ACVR1B,ACVR1C,ACVR2B,ACVRL1,AK2,AK3,AK5,AKAP13,ALPK2,ALPK3,BMPR2,CAB39L,CAMK1G,CASK,CCND1,CCND2,CCNF,CCNI,CDC42BPA,CDK12,CDK19,CDK9,CDS1,CERK,CIT,CLK2,CLK3,CPNE3,CSNK1E,CSNK1G1,CSNK2A2,DCAKD,DCLK1,DGKB,DGKE,DGKG,DGKI,DSTYK,DYRK2,EIF2AK1,EPHA5,ERBB4,FAM46A,FAM46C,FGFR3,FLT1,FLT4,GK5,GLYCTK,IGF1R,IPMK,ITPKB,JAK1,KSR2,LATS1,LRRK1,MAP2K3,MAP2K4,MAP2K6,MAP3K1,MAP3K3,MAP4K3,MAPK1,MAPK14,MAPK6…
GO:MF	regulatory region nucleic acid binding	GO:0001067	3.14264e-15	AHR,ARHGAP35,ARID5B,ATOH8,BACH2,BCOR,CHD2,CREB1,CREB3L2,CUX1,CUX2,DLX1,DMTF1,E2F1,E2F8,EBF2,EGR1,ELF3,ELK4,ERBB4,ETV5,FLI1,FOXF2,FOXL2,FOXO3,FOXP1,GABPB2,GATA2,GATA5,GLIS2,GMEB1,GMEB2,GZF1,H2AFY,HDAC1,HLF,HNRNPU,HOXB5,HOXB6,HSF1,IKZF1,KAT2B,KDM2B,KDM5A,KDM6A,KLF10,KLF11,KLF15,KLF5,KLF6,LHX5,LMX1B,MAFB,MAFF,MED8,MGA,MLXIP,MTF1,MYOG,NEUROD1,NFAT5,NFIB,NFYC,NHLH1,NKRF,NKX2-1,NKX2-2,NONO,NR1D2,NR3C1,…
GO:MF	transcription regulatory region DNA binding	GO:0044212	3.14264e-15	AHR,ARHGAP35,ARID5B,ATOH8,BACH2,BCOR,CHD2,CREB1,CREB3L2,CUX1,CUX2,DLX1,DMTF1,E2F1,E2F8,EBF2,EGR1,ELF3,ELK4,ERBB4,ETV5,FLI1,FOXF2,FOXL2,FOXO3,FOXP1,GABPB2,GATA2,GATA5,GLIS2,GMEB1,GMEB2,GZF1,H2AFY,HDAC1,HLF,HNRNPU,HOXB5,HOXB6,HSF1,IKZF1,KAT2B,KDM2B,KDM5A,KDM6A,KLF10,KLF11,KLF15,KLF5,KLF6,LHX5,LMX1B,MAFB,MAFF,MED8,MGA,MLXIP,MTF1,MYOG,NEUROD1,NFAT5,NFIB,NFYC,NHLH1,NKRF,NKX2-1,NKX2-2,NONO,NR1D2,NR3C1,…
GO:MF	adenyl ribonucleotide binding	GO:0032559	3.22481e-15	AAK1,ABCA1,ABCA2,ABCA8,ABCD2,ABCD3,ABCD4,ABCG4,ABL2,ACACA,ACBD5,ACTR2,ACVR1B,ACVR1C,ACVR2B,ACVRL1,ADCY1,ADCY6,ADCY7,AK2,AK3,AK5,ALPK2,ALPK3,ATAD2,ATP10A,ATP10B,ATP10D,ATP13A3,ATP2B2,ATP2B4,ATP2C1,ATP5B,ATP6V1B2,ATP7B,ATP8A1,ATRX,BMPR2,BRIP1,CAMK1G,CASK,CDC42BPA,CDK12,CDK19,CDK9,CFTR,CHD2,CHD9,CIT,CLK2,CLK3,CNNM2,CSNK1E,CSNK1G1,CSNK2A2,DCAKD,DCLK1,DDX23,DGKB,DGKE,DGKG,DGKI,DICER1,DNAJA2,DSTYK,DYNC…
GO:MF	ATP binding	GO:0005524	4.01584e-15	AAK1,ABCA1,ABCA2,ABCA8,ABCD2,ABCD3,ABCD4,ABCG4,ABL2,ACACA,ACTR2,ACVR1B,ACVR1C,ACVR2B,ACVRL1,ADCY1,ADCY6,ADCY7,AK2,AK3,AK5,ALPK2,ALPK3,ATAD2,ATP10A,ATP10B,ATP10D,ATP13A3,ATP2B2,ATP2B4,ATP2C1,ATP5B,ATP6V1B2,ATP7B,ATP8A1,ATRX,BMPR2,BRIP1,CAMK1G,CASK,CDC42BPA,CDK12,CDK19,CDK9,CFTR,CHD2,CHD9,CIT,CLK2,CLK3,CNNM2,CSNK1E,CSNK1G1,CSNK2A2,DCAKD,DCLK1,DDX23,DGKB,DGKE,DGKG,DGKI,DICER1,DNAJA2,DSTYK,DYNC1LI1,D…
GO:MF	adenyl nucleotide binding	GO:0030554	5.19205e-15	AAK1,ABCA1,ABCA2,ABCA8,ABCD2,ABCD3,ABCD4,ABCG4,ABL2,ACACA,ACBD5,ACTR2,ACVR1B,ACVR1C,ACVR2B,ACVRL1,ADCY1,ADCY6,ADCY7,AK2,AK3,AK5,ALPK2,ALPK3,ATAD2,ATP10A,ATP10B,ATP10D,ATP13A3,ATP2B2,ATP2B4,ATP2C1,ATP5B,ATP6V1B2,ATP7B,ATP8A1,ATRX,BMPR2,BRIP1,CAMK1G,CASK,CDC42BPA,CDK12,CDK19,CDK9,CFTR,CHD2,CHD9,CIT,CLK2,CLK3,CNNM2,CSNK1E,CSNK1G1,CSNK2A2,DCAKD,DCLK1,DDX23,DGKB,DGKE,DGKG,DGKI,DICER1,DNAJA2,DSTYK,DYNC…
GO:MF	drug binding	GO:0008144	1.03357e-14	AAK1,ABAT,ABCA1,ABCA2,ABCA8,ABCD2,ABCD3,ABCD4,ABCG4,ABL2,ACACA,ACTR2,ACVR1B,ACVR1C,ACVR2B,ACVRL1,ADCY1,ADCY6,ADCY7,AK2,AK3,AK5,ALPK2,ALPK3,ATAD2,ATP10A,ATP10B,ATP10D,ATP13A3,ATP2B2,ATP2B4,ATP2C1,ATP5B,ATP6V1B2,ATP7B,ATP8A1,ATRX,BMPR2,BRIP1,CAMK1G,CASK,CDC42BPA,CDK12,CDK19,CDK9,CFTR,CHD2,CHD9,CIT,CLK2,CLK3,CNNM2,CSNK1E,CSNK1G1,CSNK2A2,DCAKD,DCLK1,DDX23,DGKB,DGKE,DGKG,DGKI,DICER1,DNAJA2,DRD5,DSTYK,…
GO:MF	sequence-specific DNA binding	GO:0043565	3.11672e-14	AHR,ARHGAP35,ATOH8,BACH2,BCL2,BCOR,BEND3,CHD2,CREB1,CREB3L2,CSRNP2,CSRNP3,CUX1,CUX2,DLX1,DMRTA2,DMTF1,E2F1,E2F8,EBF2,EGR1,EGR3,ELF2,ELF3,ELK4,ESR1,ETV3,ETV5,FLI1,FOXF2,FOXL2,FOXN3,FOXO1,FOXO3,FOXP1,GATA2,GATA5,GATAD2B,GLIS2,GMEB1,GMEB2,GZF1,H2AFY,HDAC1,HLF,HNRNPU,HOXB5,HOXB6,HOXC13,HOXC9,HSF1,KAT2B,KDM2B,KDM6A,KLF10,KLF15,KLF5,KLF6,LHX5,LMX1B,MAFB,MAFF,MED8,MGA,MLH3,MLXIP,MTF1,MYOG,NEUROD1,NFAT5,…
GO:MF	RNA polymerase II regulatory region sequence-specific DNA binding	GO:0000977	3.77866e-14	ARHGAP35,ATOH8,BACH2,BCOR,CHD2,CREB1,CREB3L2,CUX1,CUX2,DLX1,DMTF1,E2F8,EBF2,EGR1,ELF3,ELK4,ETV5,FLI1,FOXF2,FOXL2,FOXO3,FOXP1,GATA2,GATA5,GLIS2,GMEB1,GMEB2,GZF1,H2AFY,HDAC1,HLF,HNRNPU,HOXB5,HOXB6,HSF1,KAT2B,KDM2B,KDM6A,KLF10,KLF15,KLF5,KLF6,LHX5,LMX1B,MAFB,MAFF,MED8,MGA,MLXIP,MTF1,MYOG,NEUROD1,NFAT5,NFIB,NFYC,NHLH1,NKRF,NKX2-1,NKX2-2,NONO,NR1D2,NR3C1,NR4A3,NR5A2,ONECUT2,OSR1,PAX5,PBX1,PGR,PKNOX2,P…
GO:MF	DNA-binding transcription factor activity, RNA polymerase II-specific	GO:0000981	5.96401e-14	ARHGAP35,CREB1,CREB3L2,CSRNP2,CSRNP3,CUX2,E2F1,E2F8,EBF2,EGR1,ELF2,ELF3,ELK4,ETV3,ETV5,FLI1,FOXF2,FOXL2,FOXO1,FOXO3,FOXP1,GATA2,GATA5,GLIS2,GMEB1,GZF1,HLF,HOXB5,HOXC13,HSF1,KLF10,KLF11,KLF12,KLF15,KLF5,KLF6,KLF9,LHX5,LMX1B,MAFB,MGA,MLXIP,MTF1,MYOG,NEUROD1,NFAT5,NFIB,NFIX,NFYC,NHLH1,NKRF,NKX2-1,NR1D2,NR3C1,NR4A3,NR5A2,ONECUT2,PAX5,PAX7,PBX1,PGR,PHF6,PKNOX1,PLAGL2,POU2F1,PPARA,PPARD,PROX1,PRRX1,PTF…
GO:MF	RNA polymerase II regulatory region DNA binding	GO:0001012	6.68756e-14	ARHGAP35,ATOH8,BACH2,BCOR,CHD2,CREB1,CREB3L2,CUX1,CUX2,DLX1,DMTF1,E2F8,EBF2,EGR1,ELF3,ELK4,ETV5,FLI1,FOXF2,FOXL2,FOXO3,FOXP1,GATA2,GATA5,GLIS2,GMEB1,GMEB2,GZF1,H2AFY,HDAC1,HLF,HNRNPU,HOXB5,HOXB6,HSF1,KAT2B,KDM2B,KDM6A,KLF10,KLF15,KLF5,KLF6,LHX5,LMX1B,MAFB,MAFF,MED8,MGA,MLXIP,MTF1,MYOG,NEUROD1,NFAT5,NFIB,NFYC,NHLH1,NKRF,NKX2-1,NKX2-2,NONO,NR1D2,NR3C1,NR4A3,NR5A2,ONECUT2,OSR1,PAX5,PBX1,PGR,PKNOX2,P…
GO:MF	sequence-specific double-stranded DNA binding	GO:1990837	7.28026e-14	AHR,ARHGAP35,ATOH8,BACH2,BCOR,BEND3,CHD2,CREB1,CREB3L2,CUX1,CUX2,DLX1,DMTF1,E2F1,E2F8,EBF2,EGR1,ELF3,ELK4,ETV5,FLI1,FOXF2,FOXL2,FOXO3,FOXP1,GATA2,GATA5,GLIS2,GMEB1,GMEB2,GZF1,H2AFY,HDAC1,HLF,HNRNPU,HOXB5,HOXB6,HSF1,KAT2B,KDM2B,KDM6A,KLF10,KLF15,KLF5,KLF6,LHX5,LMX1B,MAFB,MAFF,MED8,MGA,MLH3,MLXIP,MTF1,MYOG,NEUROD1,NFAT5,NFIB,NFYC,NHLH1,NKRF,NKX2-1,NKX2-2,NONO,NR1D2,NR3C1,NR4A3,NR5A2,ONECUT2,ORC2,OR…
GO:MF	transcription regulatory region sequence-specific DNA binding	GO:0000976	1.08616e-13	AHR,ARHGAP35,ATOH8,BACH2,BCOR,CHD2,CREB1,CREB3L2,CUX1,CUX2,DLX1,DMTF1,E2F1,E2F8,EBF2,EGR1,ELF3,ELK4,ETV5,FLI1,FOXF2,FOXL2,FOXO3,FOXP1,GATA2,GATA5,GLIS2,GMEB1,GMEB2,GZF1,H2AFY,HDAC1,HLF,HNRNPU,HOXB5,HOXB6,HSF1,KAT2B,KDM2B,KDM6A,KLF10,KLF15,KLF5,KLF6,LHX5,LMX1B,MAFB,MAFF,MED8,MGA,MLXIP,MTF1,MYOG,NEUROD1,NFAT5,NFIB,NFYC,NHLH1,NKRF,NKX2-1,NKX2-2,NONO,NR1D2,NR3C1,NR4A3,NR5A2,ONECUT2,OSR1,PAX5,PBX1,PGR…
GO:MF	molecular function regulator	GO:0098772	1.45661e-13	ABR,ADIPOQ,ADRB1,AKAP13,ARFGEF1,ARFGEF2,ARHGAP12,ARHGAP17,ARHGAP21,ARHGAP26,ARHGAP35,ARHGEF11,ARHGEF17,ARHGEF37,ARHGEF4,ATP1B3,AZIN1,BCL2,BMP7,BMP8A,CACNG4,CAST,CCL20,CCNC,CCND1,CCND2,CCNF,CCNI,CCNL1,CCNT2,CFTR,CISH,COL6A3,CSF1,CSF2,CTSC,CX3CL1,CXCL12,CYTH3,DCP1A,DGKI,DKK3,DLG1,DNAJA2,DNAJB6,DOCK10,DOCK3,DOCK5,DPM2,EDN3,EGF,EIF5,ELMO1,ELMOD2,ELMOD3,ENSA,FARP1,FBXO8,FGD4,FGF1,FGF13,FGF14,FGF19,FGF…
GO:MF	double-stranded DNA binding	GO:0003690	1.59017e-13	AFF1,AHR,ARHGAP35,ATOH8,BACH2,BCOR,BEND3,CHD2,CREB1,CREB3L2,CUX1,CUX2,DLX1,DMTF1,E2F1,E2F8,EBF2,EGR1,ELF3,ELK4,ETV5,FLI1,FOXF2,FOXL2,FOXO3,FOXP1,GATA2,GATA5,GLIS2,GMEB1,GMEB2,GZF1,H2AFY,HDAC1,HLF,HNRNPU,HOXB5,HOXB6,HSF1,KAT2B,KDM2B,KDM6A,KLF10,KLF15,KLF5,KLF6,LHX5,LMX1B,MAFB,MAFF,MAU2,MECP2,MED8,MGA,MLH3,MLXIP,MSH3,MTF1,MYOG,NEUROD1,NFAT5,NFIB,NFYC,NHLH1,NKRF,NKX2-1,NKX2-2,NONO,NR1D2,NR3C1,NR4A3,…
GO:MF	protein serine/threonine kinase activity	GO:0004674	5.42634e-13	AAK1,ACVR1B,ACVR1C,ACVR2B,ACVRL1,AKAP13,ALPK2,ALPK3,BMPR2,CAB39L,CAMK1G,CDC42BPA,CDK12,CDK19,CDK9,CIT,CLK3,CPNE3,CSNK1E,CSNK1G1,CSNK2A2,DCLK1,DYRK2,EIF2AK1,LATS1,MAP2K3,MAP2K4,MAP2K6,MAP3K1,MAP3K3,MAP4K3,MAPK1,MAPK14,MAPK6,MAPK9,MAPKAPK2,MARK2,MAST3,MKNK2,MYLK,NEK7,NUAK1,PAK2,PAK3,PHKA1,PRKAA1,PRKAB1,PRKACB,PRKCA,PRKG1,PSKH1,PTGES3,RAF1,ROCK1,RPS6KA3,RPS6KA6,SGK1,SIK3,SMG1,SNRK,SRPK1,SRPK2,STK24,…
GO:MF	ion transmembrane transporter activity	GO:0015075	6.64587e-13	ANKH,ANO5,ANO6,AQP1,ATP1B3,ATP2B2,ATP2B4,ATP2C1,ATP5B,ATP5C1,ATP5F1,ATP6V1C1,ATP7B,CACHD1,CACNA1E,CACNB2,CACNB4,CACNG4,CFTR,CLCN4,CLCN5,CLCN6,CNGA2,CNGA3,CNNM2,CNNM4,COX10,FAM155B,GABRA3,GABRB2,GABRB3,GJC1,GLRA2,GRIA3,GRIA4,GRIK3,GRIN2A,GRIN3A,KCNA4,KCNA6,KCNC1,KCNC4,KCND2,KCNE4,KCNH1,KCNJ13,KCNJ2,KCNK2,KCNK3,KCNK4,KCNMA1,KCNN3,KCNS1,KCNT2,KCNV1,LRRC8B,NIPA1,NIPAL3,NTRK2,ORAI2,P2RX7,PANX1,RHBG,SC…
GO:MF	cytoskeletal protein binding	GO:0008092	4.82086e-12	ABLIM3,ACTR2,ANTXR1,ARFGEF1,ARL3,ARPC4,BICD2,BLOC1S2,CACNB2,CALD1,CALM1,CAMSAP1,CAP1,CAP2,CCDC88A,CDH6,CEP350,CETN3,CFL2,CNN2,CSRP1,CTNNA1,DAAM2,DAG1,DLG5,DNAL1,DNM3,DPYSL2,DPYSL5,DST,EML1,EML6,ENC1,FARP1,FBLIM1,FERMT1,FLII,FMNL3,GABARAPL1,GAS2,HIP1,HNRNPU,HOOK1,HPCA,HSP90AA1,IQGAP2,JAKMIP3,KATNAL1,KCNC1,KCNMA1,KIF13B,KIF1B,KIF24,KIF3A,KIF3B,KIF4A,KIF9,KIRREL,KLHL17,LARP6,LASP1,LLGL1,LLGL2,MACF1,…
GO:MF	inorganic molecular entity transmembrane transporter activity	GO:0015318	2.31604e-11	ANKH,ANO5,ANO6,AQP1,AQP4,ATP1B3,ATP2B2,ATP2B4,ATP2C1,ATP5B,ATP5C1,ATP5F1,ATP6V1C1,ATP7B,CACHD1,CACNA1E,CACNB2,CACNB4,CACNG4,CFTR,CLCN4,CLCN5,CLCN6,CNGA2,CNGA3,CNNM2,CNNM4,COX10,FAM155B,GABRA3,GABRB2,GABRB3,GJC1,GLRA2,GRIA3,GRIA4,GRIK3,GRIN2A,GRIN3A,KCNA4,KCNA6,KCNC1,KCNC4,KCND2,KCNE4,KCNH1,KCNJ13,KCNJ2,KCNK2,KCNK3,KCNK4,KCNMA1,KCNN3,KCNS1,KCNT2,KCNV1,LRRC8B,NIPA1,NIPAL3,ORAI2,P2RX7,PANX1,SCN1A,SC…
GO:MF	small GTPase binding	GO:0031267	2.34369e-11	ABCA1,ABR,ADRB1,AKAP13,ANKFY1,ARHGAP17,ARHGEF11,ARHGEF17,ARHGEF37,ARHGEF4,BICD2,CDC42EP3,CDC42SE1,CDC42SE2,DAAM2,DGKI,EGF,FARP1,FGD4,FMNL3,GDI2,IPO7,IPO9,IQGAP1,IQGAP2,ITSN1,KIF3B,LLGL1,LLGL2,MICAL3,MYO5A,MYO9B,PAK2,PAK3,PEX5L,PREX1,RAB11FIP4,RAF1,RALBP1,RAPGEF2,RASGRP1,RCC2,RGL1,RILPL1,RIMS1,RIMS2,RIMS3,RIMS4,ROCK1,RUNDC1,SGSM2,SIKE1,SRGAP1,SRGAP2,STXBP5,STXBP5L,STXBP6,TBC1D12,TBC1D13,TBC1D22A,T…
GO:MF	identical protein binding	GO:0042802	5.19595e-11	ABCD2,ABCD3,ABCG4,ACACA,ACPP,ADH5,ADIPOQ,ADIPOR2,AHI1,AMOTL1,ANO6,ANXA7,APPL2,ATL2,BCL2,BRAP,C1QL2,C1QTNF2,CAP2,CASR,CAV2,CBX5,CD2AP,CDH6,CLK3,CLN6,COL2A1,COQ9,CREB1,CTSE,CUL3,DCP1A,DLK2,DMRTA2,E2F8,EDC3,EEA1,EIF2AK1,ELAVL1,ERBB4,EXD2,FBN1,FGFR3,FLT4,FMR1,FOXP1,FZD4,GABPB2,GABRB3,GCG,GCH1,GLTP,GPD1L,GRIN3A,HARS,HIF1AN,HIP1,HMG20A,HNRNPU,HOOK1,HPCA,HPGDS,HS2ST1,HSF1,HSP90AA1,IGF1R,IL6R,ILDR1,INHBA…
GO:MF	Ras GTPase binding	GO:0017016	1.35071e-10	ABR,ADRB1,AKAP13,ANKFY1,ARHGAP17,ARHGEF11,ARHGEF17,ARHGEF37,ARHGEF4,BICD2,CDC42EP3,CDC42SE1,CDC42SE2,DAAM2,DGKI,EGF,FARP1,FGD4,FMNL3,GDI2,IPO7,IPO9,IQGAP1,IQGAP2,ITSN1,KIF3B,LLGL1,LLGL2,MICAL3,MYO5A,MYO9B,PAK2,PAK3,PREX1,RAB11FIP4,RAF1,RALBP1,RAPGEF2,RASGRP1,RCC2,RGL1,RIMS1,RIMS2,RIMS3,RIMS4,ROCK1,RUNDC1,SGSM2,SIKE1,SRGAP1,SRGAP2,STXBP5,STXBP5L,STXBP6,TBC1D12,TBC1D13,TBC1D22A,TBC1D25,TBC1D30,TBC1…
GO:MF	lipid binding	GO:0008289	2.74668e-10	ABCA1,ACBD5,ACOX3,ADH5,AIDA,ANKFY1,ANXA11,ANXA7,APPL2,ARFIP1,ARFIP2,ARHGAP35,C2CD2L,CALB1,COQ9,CPNE3,CPNE9,EEA1,ESR1,F3,GLTP,GPR12,HIP1,IQGAP1,IQGAP2,JAG1,KCNJ2,LANCL2,LDLRAP1,LPAR4,MAPKAP1,MPPE1,MREG,NF1,NME4,NR3C1,NR3C2,NR5A2,OPHN1,OSBP2,OSBPL11,OSBPL3,P2RX7,PACSIN1,PARD3B,PCYT1B,PFN2,PGR,PLA2G5,PLEKHA3,PLEKHA8,PPARA,PPARD,PROM2,PTCH1,RAPGEF2,RASGRP1,RBP1,RORA,RORC,RPS6KC1,SAP30L,SESTD1,SH3GL2,…
GO:MF	cation transmembrane transporter activity	GO:0008324	4.1636e-10	ANO6,AQP1,ATP1B3,ATP2B2,ATP2B4,ATP2C1,ATP5B,ATP5C1,ATP5F1,ATP6V1C1,ATP7B,CACHD1,CACNA1E,CACNB2,CACNB4,CACNG4,CLCN4,CLCN5,CNGA2,CNGA3,CNNM2,CNNM4,COX10,FAM155B,GRIA3,GRIA4,GRIK3,GRIN2A,GRIN3A,KCNA4,KCNA6,KCNC1,KCNC4,KCND2,KCNE4,KCNH1,KCNJ13,KCNJ2,KCNK2,KCNK3,KCNK4,KCNMA1,KCNN3,KCNS1,KCNT2,KCNV1,NIPA1,NIPAL3,ORAI2,P2RX7,PANX1,RHBG,SCN1A,SCN2A,SCN3A,SCN4B,SCN8A,SCNN1G,SLC11A2,SLC18A3,SLC1A2,SLC1A4,S…
GO:MF	kinase binding	GO:0019900	1.29748e-09	ANGPT1,BMPR2,CAV2,CBL,CCND1,CCND2,CCNF,CCNI,CDK12,CLTC,CNTLN,CPNE3,CYLD,DLG1,DPYSL2,DSCAM,ELAVL1,GCH1,GPRC5B,H2AFY,HSF1,HSP90AA1,IQGAP1,ITGB3,JAKMIP3,KAT2B,KIF13B,LATS1,LLGL1,LRP4,MAP2K3,MAP2K6,MAP3K1,MAPK14,MAPK6,MAPKAPK2,NELL2,NIN,NR3C1,NR4A3,PAK2,PARP8,PDE3B,PDE8A,PFKFB2,PIP5K1A,PLCG1,PPM1D,PPP1CB,PPP1R12A,PPP1R12B,PRKAA1,PRKAB1,PRKAR2B,PTPRK,RB1CC1,RBBP6,RCC2,RHOB,RHOJ,RHOV,RICTOR,RND3,RNF138…
GO:MF	protein kinase binding	GO:0019901	1.5337e-09	ANGPT1,BMPR2,CAV2,CBL,CCND1,CCND2,CCNF,CCNI,CDK12,CLTC,CNTLN,CPNE3,CYLD,DLG1,DPYSL2,DSCAM,ELAVL1,GCH1,GPRC5B,H2AFY,HSF1,HSP90AA1,IQGAP1,ITGB3,KAT2B,KIF13B,LATS1,LLGL1,LRP4,MAP2K3,MAP2K6,MAP3K1,MAPK14,MAPK6,MAPKAPK2,NELL2,NR3C1,NR4A3,PAK2,PDE3B,PFKFB2,PLCG1,PPM1D,PPP1CB,PPP1R12A,PPP1R12B,PRKAA1,PRKAB1,PRKAR2B,PTPRK,RB1CC1,RBBP6,RCC2,RHOB,RHOJ,RHOV,RICTOR,RND3,RNF138,SH2B3,SHC3,SHC4,SIKE1,SIRT1,SOX…
GO:MF	proximal promoter sequence-specific DNA binding	GO:0000987	3.23029e-09	ATOH8,CHD2,CREB1,CREB3L2,CUX2,DMTF1,E2F1,E2F8,EBF2,ELF3,ELK4,FLI1,FOXL2,FOXO3,FOXP1,GATA2,GATA5,GMEB1,GMEB2,GZF1,HDAC1,HNRNPU,HSF1,KDM2B,KDM6A,KLF10,KLF15,KLF5,KLF6,MAFB,MAFF,MED8,MYOG,NEUROD1,NFAT5,NFIB,NFYC,NKRF,NKX2-1,NKX2-2,NONO,NR1D2,NR3C1,NR4A3,NR5A2,ONECUT2,PAX5,PBX1,PGR,POU2AF1,POU2F1,PPARA,PROX1,PRRX1,PTF1A,RAD23B,RFX4,RFX6,RORB,RORC,SIX4,SMAD5,SOX21,SOX4,SOX6,SOX9,SRF,TBR1,TBX2,TCF12,TC…
GO:MF	RNA polymerase II proximal promoter sequence-specific DNA binding	GO:0000978	4.34735e-09	ATOH8,CHD2,CREB1,CREB3L2,CUX2,DMTF1,E2F8,EBF2,ELF3,ELK4,FLI1,FOXL2,FOXO3,FOXP1,GATA2,GATA5,GMEB1,GMEB2,GZF1,HDAC1,HNRNPU,HSF1,KDM2B,KDM6A,KLF10,KLF15,KLF5,KLF6,MAFB,MAFF,MED8,MYOG,NEUROD1,NFAT5,NFIB,NFYC,NKRF,NKX2-1,NKX2-2,NONO,NR1D2,NR3C1,NR4A3,NR5A2,ONECUT2,PAX5,PBX1,PGR,POU2AF1,POU2F1,PPARA,PROX1,PRRX1,PTF1A,RAD23B,RFX4,RFX6,RORB,RORC,SIX4,SMAD5,SOX21,SOX4,SOX6,SOX9,SRF,TBR1,TBX2,TCF12,TCF7,TF…
GO:MF	signaling receptor binding	GO:0005102	1.24307e-08	AAK1,ABCA1,ADIPOQ,ADRB1,AGRP,ANGPT1,ANXA7,AQP1,ARHGEF11,ARRDC3,ATP5B,BMP7,BMP8A,BRE,C1QTNF2,CBL,CCL20,COL2A1,CPNE3,CRTAM,CSF1,CSF2,CUL3,CX3CL1,CXCL12,DKK3,DLK2,DSCAM,EDN3,EFNA5,EFNB2,EGF,ENSA,ERBB4,FBN1,FGF1,FGF13,FGF14,FGF19,FGF23,FGF6,FLRT2,FOXL2,FSHB,FZD1,GABARAPL1,GCG,GDF11,GDF2,GHR,GNRH1,HIF1AN,HOMER1,IGF1,IGF1R,IL13,IL6R,INHBA,IRS1,ITGB3,ITGB8,JAG1,JAK1,KITLG,KL,LATS1,LDLRAP1,LRP4,MAGI2,MED…
GO:MF	transition metal ion binding	GO:0046914	4.24438e-08	ABL2,ADAMTS15,ADAMTS5,ADAMTS9,ADH5,AOX1,ATOX1,ATP7B,BHMT,BRAP,CA13,CA2,CA8,CALB1,CHURC1,CPD,CYLD,CYP2U1,CYP46A1,DCP2,DRP2,DTNA,DYRK2,EARS2,EGLN1,EGLN3,EGR1,ENPEP,ESR1,EXD2,FBXO40,FGD4,FTL,GALNT1,GATA2,GATA5,GATAD2B,GCH1,HEPHL1,HIF1AN,ISCU,KCMF1,KDM2A,KDM5A,L3MBTL3,L3MBTL4,LMCD1,LOXL3,LOXL4,MAP3K1,MBTD1,MIB1,MID1,MID2,MMP11,MMP24,MMP28,MPPE1,NR1D2,NR3C1,NR3C2,NR4A3,NR5A2,PGR,PHC1,PHC3,PIKFYVE,PPAR…
GO:MF	phospholipid binding	GO:0005543	4.47119e-08	ABCA1,AIDA,ANKFY1,ANXA11,ANXA7,APPL2,ARFIP1,ARFIP2,ARHGAP35,C2CD2L,CPNE3,CPNE9,EEA1,F3,GLTP,GPR12,HIP1,IQGAP1,IQGAP2,JAG1,KCNJ2,LANCL2,LDLRAP1,LPAR4,MAPKAP1,MPPE1,MREG,NF1,NME4,NR5A2,OPHN1,PACSIN1,PARD3B,PCYT1B,PFN2,PLA2G5,PLEKHA3,PLEKHA8,RAPGEF2,RASGRP1,RPS6KC1,SAP30L,SESTD1,SH3PXD2B,SNX10,SNX11,SNX18,SNX19,SNX3,SNX30,SNX33,STXBP6,SYT11,SYT15,SYT2,SYT4,THBS1,THY1,TPCN1,VPS36,WIPI2,ZCCHC2,ZFYVE9
GO:MF	zinc ion binding	GO:0008270	5.9764e-08	ADAMTS15,ADAMTS5,ADAMTS9,ADH5,BHMT,BRAP,CA13,CA2,CA8,CALB1,CHURC1,CPD,CYLD,DRP2,DTNA,EARS2,EGR1,ENPEP,ESR1,FBXO40,FGD4,GATA2,GATA5,GATAD2B,GCH1,HIF1AN,KCMF1,KDM2A,KDM5A,L3MBTL3,L3MBTL4,LMCD1,MAP3K1,MBTD1,MIB1,MID1,MID2,MMP11,MMP24,MMP28,NR1D2,NR3C1,NR3C2,NR4A3,NR5A2,PGR,PHC1,PHC3,PIKFYVE,PPARA,PPARD,PRICKLE2,PRKCA,QPCTL,RASGRP1,RBBP6,RERE,RNF145,RNF165,RNF41,RNF8,RNPEPL1,RORA,RORB,RORC,SAMHD1,SAP…
GO:MF	DNA-binding transcription activator activity, RNA polymerase II-specific	GO:0001228	1.14165e-07	CREB1,CREB3L2,CSRNP2,CSRNP3,EBF2,EGR1,ELF3,ETV5,FLI1,FOXF2,FOXL2,FOXO3,GATA2,GMEB1,HLF,HOXB5,HOXC13,KLF10,KLF15,KLF5,KLF6,MAFB,MGA,MLXIP,MYOG,NEUROD1,NFAT5,NFIB,NFYC,NKRF,NR3C1,NR4A3,NR5A2,ONECUT2,PAX5,PBX1,PGR,PLAGL2,PPARA,PTF1A,RFX6,RORB,SIRT1,SIX4,SOX21,SOX4,SOX9,SRF,TBR1,TBX18,TBX2,TCF12,TFAP2B,TFDP1,TFDP2,VEZF1,ZIC3
GO:MF	DNA-binding transcription activator activity	GO:0001216	1.34589e-07	CREB1,CREB3L2,CSRNP2,CSRNP3,EBF2,EGR1,ELF3,ETV5,FLI1,FOXF2,FOXL2,FOXO3,GATA2,GMEB1,HLF,HOXB5,HOXC13,KLF10,KLF15,KLF5,KLF6,MAFB,MGA,MLXIP,MYOG,NEUROD1,NFAT5,NFIB,NFYC,NKRF,NR3C1,NR4A3,NR5A2,ONECUT2,PAX5,PBX1,PGR,PLAGL2,PPARA,PTF1A,RFX6,RORB,SIRT1,SIX4,SOX21,SOX4,SOX9,SRF,TBR1,TBX18,TBX2,TCF12,TFAP2B,TFDP1,TFDP2,VEZF1,ZIC3
GO:MF	inorganic cation transmembrane transporter activity	GO:0022890	1.72242e-07	ANO6,AQP1,ATP1B3,ATP2B2,ATP2B4,ATP2C1,ATP5B,ATP5C1,ATP5F1,ATP6V1C1,ATP7B,CACHD1,CACNA1E,CACNB2,CACNB4,CACNG4,CLCN4,CLCN5,CNGA2,CNGA3,CNNM2,CNNM4,COX10,FAM155B,GRIA3,GRIA4,GRIK3,GRIN2A,GRIN3A,KCNA4,KCNA6,KCNC1,KCNC4,KCND2,KCNE4,KCNH1,KCNJ13,KCNJ2,KCNK2,KCNK3,KCNK4,KCNMA1,KCNN3,KCNS1,KCNT2,KCNV1,NIPA1,NIPAL3,ORAI2,P2RX7,PANX1,SCN1A,SCN2A,SCN3A,SCN4B,SCN8A,SCNN1G,SLC11A2,SLC1A2,SLC23A2,SLC24A3,SLC24…
GO:MF	phosphoric ester hydrolase activity	GO:0042578	3.178e-07	ACPP,CNP,CTDSP1,DUSP16,DUSP19,DUSP5,DUSP7,ENPP6,EYA1,EYA3,EYA4,FRMPD2,GPCPD1,GPLD1,HDHD2,IMPAD1,LPIN2,MPPE1,NT5C2,OCRL,PDE1A,PDE1C,PDE3B,PDE4D,PDE5A,PDE7B,PDE8A,PFKFB2,PFKFB3,PHOSPHO1,PLCG1,PLCL1,PPM1A,PPM1D,PPM1E,PPM1F,PPP1CB,PPP2CA,PPP2R2A,PPP2R5D,PPP3CA,PPP3R1,PPP6C,PRKAR2B,PTP4A1,PTPMT1,PTPN3,PTPRA,PTPRB,PTPRD,PTPRK,PTPRN,PTPRN2,PTPRO,PTPRQ,PTPRT,PTPRZ1,SAMHD1,SGPP1,SMPD3,SMPD4,SSH2
GO:MF	metal ion transmembrane transporter activity	GO:0046873	7.87649e-07	AQP1,ATP1B3,ATP2B2,ATP2B4,ATP2C1,ATP7B,CACHD1,CACNA1E,CACNB2,CACNB4,CACNG4,CNGA2,CNNM2,CNNM4,FAM155B,GRIK3,GRIN2A,GRIN3A,KCNA4,KCNA6,KCNC1,KCNC4,KCND2,KCNE4,KCNH1,KCNJ13,KCNJ2,KCNK2,KCNK3,KCNK4,KCNMA1,KCNN3,KCNS1,KCNT2,KCNV1,NIPA1,NIPAL3,ORAI2,PANX1,SCN1A,SCN2A,SCN3A,SCN4B,SCN8A,SCNN1G,SLC11A2,SLC1A2,SLC23A2,SLC24A3,SLC24A4,SLC31A2,SLC39A11,SLC4A4,SLC4A7,SLC4A8,SLC5A7,SLC6A1,SLC6A12,SLC6A6,SLC8A1…
GO:MF	ubiquitin-protein transferase activity	GO:0004842	2.16577e-06	ANKIB1,ARIH1,ARIH2,ASB2,ASB4,BCOR,BRAP,CBL,CNOT4,CUL3,FBXL2,FBXL7,FBXO40,G2E3,HECW2,ITCH,KCMF1,KLHL13,MIB1,MYLIP,PELI2,PJA2,RBBP6,RMND5A,RNF138,RNF145,RNF165,RNF180,RNF185,RNF19A,RNF2,RNF220,RNF26,RNF31,RNF41,RNF43,RNF8,SEL1L,SGSM2,SH3RF1,SIAH2,SMURF1,TOPORS,TRAF6,TRIM2,TRIM23,TTC3,UBE2J1,UBE2QL1,UBE2W,UBE3A,UBR7,WWP1,WWP2,ZNRF2
GO:MF	protein dimerization activity	GO:0046983	2.59381e-06	ABCD2,ABCD3,ABCG4,ACPP,ADCY6,ADH5,ADIPOQ,ADIPOR2,ADRB1,AHR,ALG2,ANO1,ANO3,ANO5,ANO6,APPL2,ATOH8,BCL2,CASR,CAV2,CBX5,CDH6,CLN6,COQ9,CTSE,CUL3,DLK2,DMRTA2,E2F1,E2F8,EBF2,EEA1,EIF2AK1,ELAVL1,ERBB4,EXD2,FLT4,FMR1,FOXP1,FZD4,GABPB2,GCH1,GPD1L,H2AFY,HEYL,HIF1AN,HIP1,HMG20A,HPGDS,HSF1,HSP90AA1,ID2,ID4,IL6R,ITGA3,LRP4,MAD2L1,MAPK6,MCL1,MGA,MID1,MID2,MITF,MLXIP,MMAA,MYH9,MYOG,NEUROD1,NEUROD6,NFYC,NHLH1,NO…
GO:MF	enzyme activator activity	GO:0008047	3.99369e-06	ABR,ARHGAP12,ARHGAP17,ARHGAP21,ARHGAP26,ARHGAP35,ATP1B3,AZIN1,CCNT2,CTSC,DCP1A,DNAJA2,DNAJB6,DOCK5,ELMOD2,ELMOD3,FGF13,GARNL3,GDI2,GHR,GIT1,GIT2,GPRC5B,IQGAP1,ITSN1,LLGL1,LLGL2,MYO9B,NF1,OPHN1,PAK2,PARP8,PPP2R5D,PPP2R5E,RALBP1,RAPGEF2,RGS1,RGS6,RICTOR,RUNDC1,SEC23A,SFRP2,SGSM2,SH3PXD2B,SRGAP1,SRGAP2,STXBP5,STXBP5L,SYNGAP1,TBC1D12,TBC1D13,TBC1D22A,TBC1D25,TBC1D30,TBC1D5,TBC1D8,THY1,TOM1L1,TOR1AIP2…
GO:MF	ubiquitin-like protein transferase activity	GO:0019787	6.82727e-06	ANKIB1,ARIH1,ARIH2,ASB2,ASB4,BCOR,BRAP,CBL,CNOT4,CUL3,FBXL2,FBXL7,FBXO40,G2E3,HECW2,ITCH,KCMF1,KLHL13,MIB1,MYLIP,PELI2,PJA2,RBBP6,RMND5A,RNF138,RNF145,RNF165,RNF180,RNF185,RNF19A,RNF2,RNF220,RNF26,RNF31,RNF41,RNF43,RNF8,SEL1L,SGSM2,SH3RF1,SIAH2,SMURF1,SUMO2,TOPORS,TRAF6,TRIM2,TRIM23,TTC3,UBE2J1,UBE2QL1,UBE2W,UBE3A,UBR7,WWP1,WWP2,ZNRF2
GO:MF	active transmembrane transporter activity	GO:0022804	7.06207e-06	ABCA1,ABCA2,ABCA8,ABCD2,ABCD3,ABCD4,ABCG4,ATP1B3,ATP2B2,ATP2B4,ATP2C1,ATP5B,ATP5C1,ATP5F1,ATP6V1C1,ATP7B,CFTR,CLCN4,CLCN5,RALBP1,SEC61B,SLC16A10,SLC16A2,SLC1A2,SLC1A4,SLC23A2,SLC24A3,SLC24A4,SLC26A4,SLC26A7,SLC2A12,SLC2A13,SLC35D1,SLC35D3,SLC35E1,SLC35E2B,SLC45A2,SLC4A1,SLC4A3,SLC4A4,SLC4A7,SLC4A8,SLC5A7,SLC6A1,SLC6A12,SLC6A6,SLC8A1,SLC8A3,SLC9A1,SLC9A2,SLCO2B1,SLCO3A1,TIMM17A
GO:MF	transcription coregulator activity	GO:0003712	9.43736e-06	ARID5B,BCL9L,BCOR,CBFA2T2,CBFA2T3,CCND1,CDYL,E2F8,ELF3,GMEB1,GMEB2,HDAC1,HNRNPU,JAZF1,KAT2B,KDM5A,LMCD1,LPIN2,MED12L,MED13,MED18,MED8,MIER1,MIER3,NEUROD1,NKX2-2,NR1D2,NRG1,POU2AF1,PPARA,PPARD,PRRX1,RAP2C,RBFOX2,RCOR1,RCOR3,RERE,RUNX1T1,RYBP,SERTAD2,SFMBT2,SIRT1,SOX4,SUPT7L,TBL1X,TBL1XR1,TFAP2B,TFB2M,TFDP2,THRA,THRAP3,THRB,TLE1,USP22,WNT4,YAF2,ZFPM2,ZHX1,ZHX3
GO:MF	enzyme regulator activity	GO:0030234	1.41354e-05	ABR,ARHGAP12,ARHGAP17,ARHGAP21,ARHGAP26,ARHGAP35,ATP1B3,AZIN1,CAST,CCNC,CCND1,CCND2,CCNF,CCNI,CCNL1,CCNT2,CISH,COL6A3,CTSC,DCP1A,DGKI,DNAJA2,DNAJB6,DOCK5,DPM2,EIF5,ELMOD2,ELMOD3,ENSA,FGF13,FOXL2,FURIN,FZR1,GARNL3,GCLM,GDI2,GHR,GIT1,GIT2,GPRC5B,H2AFY,HSP90AA1,IQGAP1,ITSN1,KAT2B,LLGL1,LLGL2,MAT2B,MYO9B,NF1,OPHN1,PAK2,PARP8,PDZD3,PI15,PIK3R1,PPP1R12A,PPP1R12B,PPP1R3B,PPP2R2A,PPP2R2D,PPP2R5D,PPP2R5E,…
GO:MF	hydrolase activity	GO:0016787	1.68712e-05	ABCA1,ABCA2,ABCA8,ABCD2,ABCD3,ABCD4,ABCG4,ACPP,ADAM11,ADAM33,ADAMTS10,ADAMTS15,ADAMTS5,ADAMTS9,ADAMTSL1,AHCYL2,ARHGAP35,ARL3,ATAD2,ATG4B,ATL2,ATP13A3,ATP5B,ATRX,BACE1,BRIP1,CA2,CAPN5,CASP14,CFTR,CHD9,CHTF8,CNOT6L,CNP,CPD,CPPED1,CTDSP1,CTSC,CTSE,CTSS,CYLD,DAGLA,DCLRE1A,DCP2,DDHD1,DICER1,DIRAS2,DNAI1,DNAL1,DNM3,DPYSL2,DPYSL5,DUSP16,DUSP19,DUSP5,DUSP7,DYNC1LI1,EDC3,EDEM1,ENDOD1,ENDOU,ENPEP,ENPP6,ENT…
GO:MF	channel activity	GO:0015267	1.88501e-05	ANO5,ANO6,AQP1,AQP4,BCL2,CACHD1,CACNA1E,CACNB2,CACNB4,CACNG4,CFTR,CLCN4,CLCN5,CLCN6,CNGA2,CNGA3,FAM155B,GABRA3,GABRB2,GABRB3,GJA5,GJC1,GLRA2,GRIA3,GRIA4,GRIK3,GRIN2A,GRIN3A,KCNA4,KCNA6,KCNC1,KCNC4,KCND2,KCNE4,KCNH1,KCNJ13,KCNJ2,KCNK2,KCNK3,KCNK4,KCNMA1,KCNN3,KCNS1,KCNT2,KCNV1,LRRC8B,NTRK2,ORAI2,P2RX7,PANX1,SCN1A,SCN2A,SCN3A,SCN4B,SCN8A,SCNN1G,SLC1A4,SLC24A3,SLC24A4,TMEM150C,TMEM37,TPCN1,TRPM6,TTY…
GO:MF	passive transmembrane transporter activity	GO:0022803	1.88501e-05	ANO5,ANO6,AQP1,AQP4,BCL2,CACHD1,CACNA1E,CACNB2,CACNB4,CACNG4,CFTR,CLCN4,CLCN5,CLCN6,CNGA2,CNGA3,FAM155B,GABRA3,GABRB2,GABRB3,GJA5,GJC1,GLRA2,GRIA3,GRIA4,GRIK3,GRIN2A,GRIN3A,KCNA4,KCNA6,KCNC1,KCNC4,KCND2,KCNE4,KCNH1,KCNJ13,KCNJ2,KCNK2,KCNK3,KCNK4,KCNMA1,KCNN3,KCNS1,KCNT2,KCNV1,LRRC8B,NTRK2,ORAI2,P2RX7,PANX1,SCN1A,SCN2A,SCN3A,SCN4B,SCN8A,SCNN1G,SLC1A4,SLC24A3,SLC24A4,TMEM150C,TMEM37,TPCN1,TRPM6,TTY…
GO:MF	protein-containing complex binding	GO:0044877	2.1398e-05	AAK1,ABLIM3,ACTR2,ACVR1B,ACVR1C,ACVR2B,ANTXR1,ANXA7,APPL2,BICD2,CACNB2,CBX5,CCBE1,CETN3,CFTR,CLSPN,CPEB1,CTNNA1,EIF2S1,FBN1,FERMT1,FGF1,FLII,FMR1,FZD4,FZR1,GNAI3,GNB1,H2AFY,HIP1,HNRNPU,IGF1,IGF1R,IQGAP2,IRS1,ITGA2,ITGB3,ITGB8,KIF3A,KIF3B,KLHL17,KRAS,LASP1,LDLRAP1,LETMD1,LRRC15,MACF1,MRC2,MTHFR,MYH11,MYH9,MYO5A,MYO6,NEBL,NID1,NOV,NRG1,PAFAH1B1,PANX1,PDGFRA,PEX26,PHF6,PHIP,PKNOX2,PPP1R9A,PTCH1,PTPR…
GO:MF	transcription factor binding	GO:0008134	2.31194e-05	AHR,ATOH8,BCL2,BCOR,CBX5,CCND1,CREB1,CRTC2,E2F1,E2F8,FOXF2,FOXL2,FOXO1,FOXO3,GABARAPL1,GATA2,HDAC1,HIF1AN,HNRNPU,ID2,ID4,KAT2B,KLF5,LATS1,MAFB,MAPK14,MDFI,MED13,MGA,MIER1,MIER3,NBN,NEUROD1,NFAT5,NKX2-2,NR1D2,NR4A3,PADI2,POLR1E,POU2AF1,POU2F1,PPARA,PPARD,PROX1,PTPRN,RBFOX2,RCOR1,RCOR3,RERE,RORA,RORB,RORC,SETD6,SIRT1,SRF,STK4,SUFU,SUMO1,TAF4,TBR1,TBX18,TBX2,TCF12,TFDP1,TFDP2,THRA,THRAP3,THRB,TLE1,T…
GO:MF	actin binding	GO:0003779	2.75174e-05	ABLIM3,ACTR2,ANTXR1,ARPC4,CACNB2,CALD1,CAP1,CAP2,CCDC88A,CFL2,CNN2,CTNNA1,DAAM2,DAG1,DST,ENC1,FERMT1,FLII,FMNL3,HIP1,HNRNPU,HOOK1,HPCA,IQGAP2,KCNMA1,KLHL17,LASP1,MACF1,MICAL2,MSN,MYH11,MYH9,MYO5A,MYO6,MYO9B,NEBL,OPHN1,PANX1,PARVA,PDLIM3,PDLIM5,PFN2,PKNOX2,PLEKHH2,PPP1R9A,SHROOM3,SSH2,SYNPO2,TLN2,TMEM57,TMOD1,TPM3,TPM4,VASH1,VCL,WASF2,WASL,WIPF3
GO:MF	anion transmembrane transporter activity	GO:0008509	0.00011165	ANKH,ANO5,ANO6,CFTR,CLCN4,CLCN5,CLCN6,GABRA3,GABRB2,GABRB3,GLRA2,LRRC8B,SLC16A1,SLC16A10,SLC16A2,SLC16A6,SLC16A9,SLC17A6,SLC1A2,SLC1A4,SLC23A2,SLC24A3,SLC24A4,SLC25A12,SLC25A15,SLC25A38,SLC26A4,SLC26A7,SLC35D1,SLC38A1,SLC38A2,SLC38A3,SLC46A1,SLC4A1,SLC4A3,SLC4A4,SLC4A7,SLC4A8,SLC6A1,SLC6A12,SLC6A6,SLC7A1,SLC7A2,SLC9A2,SLCO2B1,SLCO3A1,TTYH3,XPR1
GO:MF	voltage-gated ion channel activity	GO:0005244	0.0001252	ANO6,CACHD1,CACNA1E,CACNB2,CACNB4,CACNG4,CLCN4,CLCN5,CLCN6,CNGA2,GRIN2A,GRIN3A,KCNA4,KCNA6,KCNC1,KCNC4,KCND2,KCNE4,KCNH1,KCNJ13,KCNJ2,KCNK2,KCNK3,KCNMA1,KCNS1,KCNT2,KCNV1,NTRK2,SCN1A,SCN2A,SCN3A,SCN8A,TMEM37,TPCN1
GO:MF	voltage-gated channel activity	GO:0022832	0.0001252	ANO6,CACHD1,CACNA1E,CACNB2,CACNB4,CACNG4,CLCN4,CLCN5,CLCN6,CNGA2,GRIN2A,GRIN3A,KCNA4,KCNA6,KCNC1,KCNC4,KCND2,KCNE4,KCNH1,KCNJ13,KCNJ2,KCNK2,KCNK3,KCNMA1,KCNS1,KCNT2,KCNV1,NTRK2,SCN1A,SCN2A,SCN3A,SCN8A,TMEM37,TPCN1
GO:MF	Rho GTPase binding	GO:0017048	0.000189591	ABR,AKAP13,ARHGAP17,ARHGEF11,ARHGEF17,ARHGEF37,ARHGEF4,CDC42EP3,CDC42SE1,CDC42SE2,DAAM2,FARP1,FGD4,FMNL3,IQGAP1,IQGAP2,ITSN1,KIF3B,MYO9B,PAK2,PAK3,PREX1,RALBP1,RCC2,ROCK1,SGSM2,SIKE1,SRGAP1,SRGAP2,STXBP6,VAV2
GO:MF	ubiquitin protein ligase activity	GO:0061630	0.000217336	ANKIB1,ASB2,ASB4,BRAP,CBL,FBXO40,HECW2,ITCH,KCMF1,MYLIP,PELI2,PJA2,RBBP6,RNF138,RNF145,RNF165,RNF180,RNF185,RNF19A,RNF2,RNF26,RNF41,RNF43,RNF8,SH3RF1,SIAH2,SMURF1,TOPORS,TRIM2,UBE3A,UBR7,WWP1,WWP2,ZNRF2
GO:MF	monovalent inorganic cation transmembrane transporter activity	GO:0015077	0.000227181	AQP1,ATP1B3,ATP5B,ATP5C1,ATP5F1,ATP6V1C1,CLCN4,CLCN5,CNGA2,CNNM4,COX10,GRIK3,KCNA4,KCNA6,KCNC1,KCNC4,KCND2,KCNE4,KCNH1,KCNJ13,KCNJ2,KCNK2,KCNK3,KCNK4,KCNMA1,KCNN3,KCNS1,KCNT2,KCNV1,SCN1A,SCN2A,SCN3A,SCN4B,SCN8A,SCNN1G,SLC1A2,SLC23A2,SLC24A3,SLC24A4,SLC2A12,SLC2A13,SLC45A2,SLC46A1,SLC4A4,SLC4A7,SLC4A8,SLC5A7,SLC6A1,SLC6A12,SLC6A6,SLC8A1,SLC8A3,SLC9A1,SLC9A2,TPCN1
GO:MF	ion channel activity	GO:0005216	0.000245319	ANO5,ANO6,CACHD1,CACNA1E,CACNB2,CACNB4,CACNG4,CFTR,CLCN4,CLCN5,CLCN6,CNGA2,CNGA3,FAM155B,GABRA3,GABRB2,GABRB3,GJC1,GLRA2,GRIA3,GRIA4,GRIK3,GRIN2A,GRIN3A,KCNA4,KCNA6,KCNC1,KCNC4,KCND2,KCNE4,KCNH1,KCNJ13,KCNJ2,KCNK2,KCNK3,KCNK4,KCNMA1,KCNN3,KCNS1,KCNT2,KCNV1,LRRC8B,ORAI2,P2RX7,PANX1,SCN1A,SCN2A,SCN3A,SCN4B,SCN8A,SCNN1G,SLC1A4,SLC24A3,SLC24A4,TMEM37,TPCN1,TRPM6,TTYH3,UNC80
GO:MF	nucleoside-triphosphatase regulator activity	GO:0060589	0.000358471	ABR,ARHGAP12,ARHGAP17,ARHGAP21,ARHGAP26,ARHGAP35,ATP1B3,DGKI,DNAJA2,DNAJB6,DOCK5,EIF5,ELMOD2,ELMOD3,GARNL3,GDI2,GIT1,GIT2,LLGL1,LLGL2,MYO9B,NF1,OPHN1,RALBP1,RAPGEF2,RGS1,RGS6,RUNDC1,SEC23A,SGSM2,SRGAP1,SRGAP2,STXBP5,STXBP5L,SYNGAP1,TBC1D12,TBC1D13,TBC1D22A,TBC1D25,TBC1D30,TBC1D5,TBC1D8,THY1,TOR1AIP2,USP6NL
GO:MF	gated channel activity	GO:0022836	0.000381655	ANO5,ANO6,CACHD1,CACNA1E,CACNB2,CACNB4,CACNG4,CFTR,CLCN4,CLCN5,CLCN6,CNGA2,CNGA3,FAM155B,GABRA3,GABRB2,GABRB3,GLRA2,GRIA3,GRIA4,GRIK3,GRIN2A,GRIN3A,KCNA4,KCNA6,KCNC1,KCNC4,KCND2,KCNE4,KCNH1,KCNJ13,KCNJ2,KCNK2,KCNK3,KCNMA1,KCNN3,KCNS1,KCNT2,KCNV1,NTRK2,P2RX7,SCN1A,SCN2A,SCN3A,SCN8A,SCNN1G,TMEM150C,TMEM37,TPCN1,TTYH3
GO:MF	ion gated channel activity	GO:0022839	0.000513821	ANO5,ANO6,CACHD1,CACNA1E,CACNB2,CACNB4,CACNG4,CFTR,CLCN4,CLCN5,CLCN6,CNGA2,CNGA3,FAM155B,GABRA3,GABRB2,GABRB3,GLRA2,GRIA3,GRIA4,GRIK3,GRIN2A,GRIN3A,KCNA4,KCNA6,KCNC1,KCNC4,KCND2,KCNE4,KCNH1,KCNJ13,KCNJ2,KCNK2,KCNK3,KCNMA1,KCNN3,KCNS1,KCNT2,KCNV1,NTRK2,P2RX7,SCN1A,SCN2A,SCN3A,SCN8A,SCNN1G,TMEM37,TPCN1,TTYH3
GO:MF	phosphatase activity	GO:0016791	0.000552812	ACPP,CTDSP1,DUSP16,DUSP19,DUSP5,DUSP7,EYA1,EYA3,EYA4,FRMPD2,HDHD2,IMPAD1,LPIN2,NT5C2,OCRL,PFKFB2,PFKFB3,PHOSPHO1,PPM1A,PPM1D,PPM1E,PPM1F,PPP1CB,PPP2CA,PPP2R2A,PPP2R5D,PPP3CA,PPP3R1,PPP6C,PTP4A1,PTPMT1,PTPN3,PTPRA,PTPRB,PTPRD,PTPRK,PTPRN,PTPRN2,PTPRO,PTPRQ,PTPRT,PTPRZ1,SGPP1,SSH2
GO:MF	transcription corepressor activity	GO:0003714	0.00058077	BCOR,CBFA2T2,CBFA2T3,CCND1,CDYL,E2F8,HDAC1,HNRNPU,JAZF1,LMCD1,MIER1,MIER3,RBFOX2,RCOR1,RCOR3,RERE,RUNX1T1,RYBP,SFMBT2,SIRT1,TBL1X,TBL1XR1,TFAP2B,TLE1,WNT4,YAF2,ZFPM2,ZHX1,ZHX3
GO:MF	phosphatidylinositol binding	GO:0035091	0.000582096	AIDA,ANKFY1,APPL2,ARFIP1,C2CD2L,EEA1,HIP1,IQGAP1,IQGAP2,KCNJ2,LANCL2,LDLRAP1,MAPKAP1,MPPE1,MREG,PARD3B,PFN2,PLEKHA3,PLEKHA8,RPS6KC1,SAP30L,SESTD1,SH3PXD2B,SNX10,SNX11,SNX18,SNX19,SNX3,SNX30,SNX33,STXBP6,THY1,TPCN1,VPS36,WIPI2,ZCCHC2,ZFYVE9
GO:MF	GTPase regulator activity	GO:0030695	0.000588448	ABR,ARHGAP12,ARHGAP17,ARHGAP21,ARHGAP26,ARHGAP35,DGKI,DOCK5,EIF5,ELMOD2,ELMOD3,GARNL3,GDI2,GIT1,GIT2,LLGL1,LLGL2,MYO9B,NF1,OPHN1,RALBP1,RAPGEF2,RGS1,RGS6,RUNDC1,SEC23A,SGSM2,SRGAP1,SRGAP2,STXBP5,STXBP5L,SYNGAP1,TBC1D12,TBC1D13,TBC1D22A,TBC1D25,TBC1D30,TBC1D5,TBC1D8,THY1,USP6NL
GO:MF	GTPase activator activity	GO:0005096	0.000689537	ABR,ARHGAP12,ARHGAP17,ARHGAP21,ARHGAP26,ARHGAP35,DOCK5,ELMOD2,ELMOD3,GARNL3,GDI2,GIT1,GIT2,LLGL1,LLGL2,MYO9B,NF1,OPHN1,RALBP1,RAPGEF2,RGS1,RGS6,RUNDC1,SEC23A,SGSM2,SRGAP1,SRGAP2,STXBP5,STXBP5L,SYNGAP1,TBC1D12,TBC1D13,TBC1D22A,TBC1D25,TBC1D30,TBC1D5,TBC1D8,THY1,USP6NL
GO:MF	ubiquitin-like protein ligase activity	GO:0061659	0.000862518	ANKIB1,ASB2,ASB4,BRAP,CBL,FBXO40,HECW2,ITCH,KCMF1,MYLIP,PELI2,PJA2,RBBP6,RNF138,RNF145,RNF165,RNF180,RNF185,RNF19A,RNF2,RNF26,RNF41,RNF43,RNF8,SH3RF1,SIAH2,SMURF1,TOPORS,TRIM2,UBE3A,UBR7,WWP1,WWP2,ZNRF2
GO:MF	protein domain specific binding	GO:0019904	0.000911918	ABI2,ADRB1,AFAP1,AFAP1L2,AIDA,ARFIP1,ARFIP2,ATP2B2,ATP2B4,ATRX,BCL2,CALM1,CBL,CD2AP,CFTR,CNTLN,CUL3,DAG1,DICER1,DLG1,ELMO1,FZD1,FZD3,FZD4,GATA2,HDAC1,HIF1AN,HSP90AA1,IQGAP1,LLGL2,MCL1,MYH9,MYO5A,NLGN1,PROX1,PRRX1,QKI,RAPGEF2,RCC2,RHOQ,SH3PXD2B,SHCBP1,SHISA6,SIRT1,STRN,STX18,TFDP1,TFDP2,THAP7,TRAF4,UVRAG,VAPA,VRK2,WNT3,WNT5A,ZFYVE9
GO:MF	phosphoprotein phosphatase activity	GO:0004721	0.00135758	DUSP16,DUSP19,DUSP5,DUSP7,EYA1,EYA3,EYA4,FRMPD2,PPM1A,PPM1D,PPM1E,PPM1F,PPP1CB,PPP2CA,PPP2R2A,PPP2R5D,PPP3CA,PPP3R1,PPP6C,PTP4A1,PTPMT1,PTPN3,PTPRA,PTPRB,PTPRD,PTPRK,PTPRN,PTPRN2,PTPRO,PTPRQ,PTPRT,PTPRZ1,SSH2
GO:MF	protein homodimerization activity	GO:0042803	0.00280743	ABCD2,ABCD3,ABCG4,ACPP,ADH5,ADIPOQ,ANO6,APPL2,BCL2,CASR,CAV2,CBX5,CDH6,CLN6,COQ9,CTSE,CUL3,DLK2,DMRTA2,E2F8,EEA1,EIF2AK1,ELAVL1,ERBB4,EXD2,FLT4,FMR1,FOXP1,FZD4,GABPB2,GCH1,GPD1L,HIF1AN,HIP1,HPGDS,HSP90AA1,IL6R,LRP4,MAD2L1,MCL1,MID1,MID2,MMAA,MYH9,NTRK2,OLFM4,PADI2,PAFAH1B1,PDGFC,PIP4K2B,PNPO,PRDX6,PRTFDC1,PTPRO,RASGRP1,RHO,RNF8,SLC4A1,SRF,STK4,STOM,TERF2,TFAP2B,TGFB2,TPCN1,TYW5,USH1G,VCL,VPS4B,XP…
GO:MF	guanyl ribonucleotide binding	GO:0032561	0.00304953	ADSS,AK3,ARF1,ARF3,ARHGAP35,ARL13B,ARL3,ARL4A,ARL8A,ATL2,CNGA2,CNGA3,DIRAS2,DNM3,DYNC1LI1,EHD3,EHD4,GCH1,GNAI3,GPN2,GTPBP10,KRAS,MFN2,MMAA,MRAS,PDE5A,RAB14,RAB22A,RAB2A,RAB30,RAB31,RAB34,RAB37,RAB39B,RAB3B,RAB3C,RAB8B,RAB9B,RAP1A,RAP2C,RASL10B,RHOB,RHOJ,RHOQ,RHOV,RIT1,RND3,SAMHD1,SAR1A,SAR1B,TRIM23,TUBB,TUBB1,TUBG1
GO:MF	cation channel activity	GO:0005261	0.00325365	ANO6,CACHD1,CACNA1E,CACNB2,CACNB4,CACNG4,CNGA2,CNGA3,FAM155B,GRIA3,GRIA4,GRIK3,GRIN2A,GRIN3A,KCNA4,KCNA6,KCNC1,KCNC4,KCND2,KCNE4,KCNH1,KCNJ13,KCNJ2,KCNK2,KCNK3,KCNK4,KCNMA1,KCNN3,KCNS1,KCNT2,KCNV1,ORAI2,P2RX7,PANX1,SCN1A,SCN2A,SCN3A,SCN4B,SCN8A,SCNN1G,SLC24A3,SLC24A4,TMEM37,TPCN1,TRPM6,UNC80
GO:MF	GDP binding	GO:0019003	0.00406755	ARL3,DIRAS2,DYNC1LI1,GNAI3,KRAS,MRAS,RAB14,RAB22A,RAB31,RAB3B,RAB8B,RAB9B,RAP1A,RAP2C,RHOB,RIT1,TRIM23
GO:MF	guanyl nucleotide binding	GO:0019001	0.00412879	ADSS,AK3,ARF1,ARF3,ARHGAP35,ARL13B,ARL3,ARL4A,ARL8A,ATL2,CNGA2,CNGA3,DIRAS2,DNM3,DYNC1LI1,EHD3,EHD4,GCH1,GNAI3,GPN2,GTPBP10,KRAS,MFN2,MMAA,MRAS,PDE5A,RAB14,RAB22A,RAB2A,RAB30,RAB31,RAB34,RAB37,RAB39B,RAB3B,RAB3C,RAB8B,RAB9B,RAP1A,RAP2C,RASL10B,RHOB,RHOJ,RHOQ,RHOV,RIT1,RND3,SAMHD1,SAR1A,SAR1B,TRIM23,TUBB,TUBB1,TUBG1
GO:MF	tubulin binding	GO:0015631	0.00495683	ARL3,BLOC1S2,CAMSAP1,CCDC88A,CEP350,CETN3,DAG1,DNAL1,DNM3,DPYSL2,DPYSL5,DST,EML1,EML6,GABARAPL1,GAS2,HOOK1,JAKMIP3,KATNAL1,KIF13B,KIF1B,KIF24,KIF3A,KIF3B,KIF4A,KIF9,MACF1,MID1,MID2,NDE1,NDEL1,PAFAH1B1,PHF6,PRC1,RCC2,SPAST,SYT11,TAOK1,TMEM57,TPM3,TTLL4,UNC5C,VAPA
GO:MF	guanyl-nucleotide exchange factor activity	GO:0005085	0.00547899	ABR,ADRB1,AKAP13,ARFGEF1,ARFGEF2,ARHGEF11,ARHGEF17,ARHGEF37,ARHGEF4,CYTH3,DOCK10,DOCK3,DOCK5,EGF,ELMO1,FARP1,FBXO8,FGD4,GCLM,IQSEC1,ITSN1,PREX1,RAB3IL1,RALGPS1,RAPGEF2,RAPGEF5,RAPGEF6,RAPGEFL1,RASGRP1,RGL1,SEC61B,VAV2
GO:MF	secondary active transmembrane transporter activity	GO:0015291	0.00635434	CLCN4,CLCN5,SLC16A10,SLC16A2,SLC1A2,SLC1A4,SLC23A2,SLC24A3,SLC24A4,SLC26A4,SLC26A7,SLC2A12,SLC2A13,SLC35D1,SLC35D3,SLC35E1,SLC35E2B,SLC45A2,SLC4A1,SLC4A3,SLC4A4,SLC4A7,SLC4A8,SLC5A7,SLC6A1,SLC6A12,SLC6A6,SLC8A1,SLC8A3,SLC9A1,SLC9A2,SLCO2B1,SLCO3A1
GO:MF	organic anion transmembrane transporter activity	GO:0008514	0.00994886	CFTR,SLC16A1,SLC16A10,SLC16A2,SLC16A6,SLC16A9,SLC17A6,SLC1A2,SLC1A4,SLC23A2,SLC25A12,SLC25A15,SLC25A38,SLC26A4,SLC26A7,SLC35D1,SLC38A1,SLC38A2,SLC38A3,SLC46A1,SLC4A1,SLC4A4,SLC4A7,SLC4A8,SLC6A1,SLC6A12,SLC6A6,SLC7A1,SLC7A2,SLCO2B1,SLCO3A1
GO:BP	biological_process	GO:0008150	5.237e-242	AACS,AAK1,ABAT,ABCA1,ABCA2,ABCA8,ABCD2,ABCD3,ABCD4,ABCG4,ABI2,ABL2,ABLIM3,ABR,ACACA,ACADSB,ACAT2,ACBD5,ACOX3,ACPP,ACTR2,ACVR1B,ACVR1C,ACVR2B,ACVRL1,ADAM11,ADAM33,ADAMTS10,ADAMTS15,ADAMTS5,ADAMTS9,ADAMTSL1,ADCY1,ADCY6,ADCY7,ADCY9,ADCYAP1R1,ADH5,ADIPOQ,ADIPOR2,ADRA2B,ADRB1,ADSS,AFAP1,AFAP1L2,AFF1,AFF2,AFTPH,AGGF1,AGPAT5,AGPS,AGRP,AHCYL2,AHR,AIDA,AK2,AK3,AK5,AKAP13,ALDH5A1,ALG2,ALG6,ALPK2,ALPK3,AMBR…
GO:BP	cellular process	GO:0009987	2.8751e-195	AAK1,ABAT,ABCA1,ABCA2,ABCD2,ABCD3,ABCD4,ABCG4,ABI2,ABL2,ABLIM3,ABR,ACACA,ACAT2,ACBD5,ACOX3,ACPP,ACTR2,ACVR1B,ACVR1C,ACVR2B,ACVRL1,ADCY1,ADCY6,ADCY7,ADCY9,ADCYAP1R1,ADH5,ADIPOQ,ADIPOR2,ADRA2B,ADRB1,ADSS,AFAP1,AFAP1L2,AFF1,AFF2,AGPAT5,AGPS,AGRP,AHCYL2,AHR,AIDA,AK2,AK3,AK5,AKAP13,ALDH5A1,ALG2,ALG6,ALPK2,ALPK3,AMBRA1,AMD1,AMOTL1,ANGPT1,ANK2,ANK3,ANKFY1,ANKIB1,ANO1,ANO3,ANO6,ANTXR1,ANXA11,ANXA7,AOX1,A…
GO:BP	biological regulation	GO:0065007	1.10245e-152	AAK1,ABAT,ABCA1,ABCA2,ABCD2,ABL2,ABR,ACACA,ACOX3,ACPP,ACTR2,ACVR1B,ACVR1C,ACVR2B,ACVRL1,ADAMTS5,ADCY1,ADCY6,ADCY7,ADCY9,ADCYAP1R1,ADH5,ADIPOQ,ADIPOR2,ADRA2B,ADRB1,AFAP1,AFAP1L2,AFF1,AFF2,AGGF1,AGRP,AHR,AIDA,AKAP13,ALDH5A1,AMBRA1,AMOTL1,ANGPT1,ANK2,ANK3,ANKFY1,ANKIB1,ANO1,ANO3,ANO6,ANTXR1,ANXA7,AP2B1,API5,APPL2,AQP1,ARC,ARFGEF1,ARFGEF2,ARFIP1,ARHGAP1,ARHGAP11A,ARHGAP12,ARHGAP17,ARHGAP21,ARHGAP26,A…
GO:BP	regulation of biological process	GO:0050789	7.24387e-133	AAK1,ABCA1,ABCA2,ABCD2,ABL2,ABR,ACPP,ACTR2,ACVR1B,ACVR1C,ACVR2B,ACVRL1,ADAMTS5,ADCY1,ADCY6,ADCY7,ADCY9,ADCYAP1R1,ADIPOQ,ADIPOR2,ADRA2B,ADRB1,AFAP1,AFAP1L2,AFF1,AFF2,AGGF1,AGRP,AHR,AIDA,AKAP13,AMBRA1,AMOTL1,ANGPT1,ANK2,ANK3,ANKFY1,ANKIB1,ANO1,ANO6,ANTXR1,ANXA7,API5,APPL2,AQP1,ARC,ARFGEF1,ARFGEF2,ARFIP1,ARHGAP1,ARHGAP11A,ARHGAP12,ARHGAP17,ARHGAP21,ARHGAP26,ARHGAP35,ARHGAP36,ARHGAP39,ARHGEF11,ARHGEF…
GO:BP	regulation of cellular process	GO:0050794	1.48013e-125	AAK1,ABCA1,ABCA2,ABCD2,ABL2,ABR,ACPP,ACTR2,ACVR1B,ACVR1C,ACVR2B,ACVRL1,ADCY1,ADCY6,ADCY7,ADCY9,ADCYAP1R1,ADIPOQ,ADIPOR2,ADRA2B,ADRB1,AFAP1,AFAP1L2,AFF1,AFF2,AGRP,AHR,AIDA,AKAP13,AMBRA1,AMOTL1,ANGPT1,ANK2,ANK3,ANKFY1,ANKIB1,ANO1,ANO6,ANTXR1,ANXA7,API5,APPL2,AQP1,ARC,ARFGEF1,ARFGEF2,ARFIP1,ARHGAP1,ARHGAP11A,ARHGAP12,ARHGAP17,ARHGAP21,ARHGAP26,ARHGAP35,ARHGAP36,ARHGAP39,ARHGEF11,ARHGEF17,ARHGEF37,AR…
GO:BP	metabolic process	GO:0008152	1.83918e-103	AACS,AAK1,ABAT,ABCA1,ABCA2,ABCD2,ABCD3,ABCD4,ABL2,ABLIM3,ACACA,ACADSB,ACAT2,ACBD5,ACOX3,ACPP,ACTR2,ACVR1B,ACVR1C,ACVR2B,ACVRL1,ADAM11,ADAM33,ADAMTS10,ADAMTS15,ADAMTS5,ADAMTS9,ADAMTSL1,ADCY1,ADCY6,ADCY7,ADCY9,ADH5,ADIPOQ,ADIPOR2,ADRB1,ADSS,AFAP1L2,AFF1,AFF2,AGPAT5,AGPS,AHCYL2,AHR,AIDA,AK2,AK3,AK5,AKAP13,ALDH5A1,ALG2,ALG6,ALPK2,ALPK3,AMBRA1,AMD1,ANGPT1,ANKIB1,ANTXR1,ANXA7,AOX1,AP2B1,APPL2,ARC,ARFGE…
GO:BP	cellular metabolic process	GO:0044237	1.68779e-101	AAK1,ABAT,ABCA1,ABCA2,ABCD2,ABCD3,ABCD4,ABL2,ABLIM3,ACACA,ACAT2,ACBD5,ACOX3,ACPP,ACTR2,ACVR1B,ACVR1C,ACVR2B,ACVRL1,ADCY1,ADCY6,ADCY7,ADCY9,ADH5,ADIPOQ,ADSS,AFAP1L2,AFF1,AFF2,AGPAT5,AGPS,AHCYL2,AHR,AIDA,AK2,AK3,AK5,AKAP13,ALDH5A1,ALG2,ALG6,ALPK2,ALPK3,AMBRA1,AMD1,ANGPT1,ANKIB1,ANTXR1,ANXA7,AOX1,AP2B1,APPL2,ARC,ARFGEF1,ARFGEF2,ARHGAP35,ARHGEF11,ARID2,ARID5B,ARIH1,ARIH2,ARMC8,ARRDC3,ARRDC4,ASB14,ASB…
GO:BP	organic substance metabolic process	GO:0071704	5.50499e-99	AACS,AAK1,ABAT,ABCA1,ABCA2,ABCD2,ABCD3,ABCD4,ABL2,ABLIM3,ACACA,ACAT2,ACOX3,ACPP,ACTR2,ACVR1B,ACVR1C,ACVR2B,ACVRL1,ADAM11,ADAM33,ADAMTS10,ADAMTS15,ADAMTS5,ADAMTS9,ADAMTSL1,ADCY1,ADCY6,ADCY7,ADCY9,ADH5,ADIPOQ,ADSS,AFAP1L2,AFF1,AFF2,AGPAT5,AGPS,AHCYL2,AHR,AIDA,AK2,AK3,AK5,AKAP13,ALDH5A1,ALG2,ALG6,ALPK2,ALPK3,AMBRA1,AMD1,ANGPT1,ANKIB1,ANTXR1,ANXA7,AOX1,AP2B1,APPL2,ARC,ARFGEF1,ARFGEF2,ARHGAP35,ARHGEF1…
GO:BP	primary metabolic process	GO:0044238	5.36972e-89	AACS,AAK1,ABAT,ABCA1,ABCA2,ABCD2,ABCD3,ABL2,ABLIM3,ACACA,ACAT2,ACOX3,ACPP,ACTR2,ACVR1B,ACVR1C,ACVR2B,ACVRL1,ADAM11,ADAM33,ADAMTS10,ADAMTS15,ADAMTS5,ADAMTS9,ADAMTSL1,ADCY1,ADCY6,ADCY7,ADCY9,ADH5,ADIPOQ,ADSS,AFAP1L2,AFF1,AFF2,AGPAT5,AGPS,AHR,AIDA,AK2,AK3,AK5,AKAP13,ALDH5A1,ALG2,ALG6,ALPK2,ALPK3,AMBRA1,AMD1,ANGPT1,ANKIB1,ANTXR1,AOX1,APPL2,ARFGEF1,ARHGAP35,ARHGEF11,ARID2,ARID5B,ARIH1,ARIH2,ARMC8,ARRD…
GO:BP	localization	GO:0051179	4.60424e-87	AAK1,ABCA1,ABCA2,ABCA8,ABCD2,ABCD3,ABCD4,ABCG4,ABR,ACVR2B,ADCY1,ADCY6,ADIPOQ,AFTPH,AMOTL1,ANGPT1,ANK3,ANKFY1,ANKH,ANO1,ANO3,ANO5,ANO6,ANP32A,ANTXR1,ANXA11,AP2B1,AP4E1,APPBP2,APPL2,AQP1,AQP4,ARC,ARCN1,ARF1,ARFGEF2,ARFIP1,ARFIP2,ARHGAP17,ARHGAP35,ARID2,ARL13B,ARL3,ARL4A,ARL6IP1,ARL8A,ARMC1,ARRDC4,ATG14,ATG4B,ATG9B,ATOH8,ATOX1,ATP10A,ATP10B,ATP10D,ATP13A3,ATP1B3,ATP2B2,ATP2B4,ATP2C1,ATP5B,ATP5C1,ATP…
GO:BP	nitrogen compound metabolic process	GO:0006807	3.19163e-86	AAK1,ABAT,ABCA1,ABCA2,ABCD4,ABL2,ABLIM3,ACACA,ACPP,ACTR2,ACVR1B,ACVR1C,ACVR2B,ACVRL1,ADAM11,ADAM33,ADAMTS10,ADAMTS15,ADAMTS5,ADAMTS9,ADAMTSL1,ADCY1,ADCY6,ADCY7,ADCY9,ADH5,ADIPOQ,ADSS,AFAP1L2,AFF1,AFF2,AHCYL2,AHR,AIDA,AK2,AK3,AK5,AKAP13,ALDH5A1,ALG2,ALG6,ALPK2,ALPK3,AMD1,ANGPT1,ANKIB1,ANTXR1,AOX1,ARFGEF1,ARHGAP35,ARHGEF11,ARID2,ARID5B,ARIH1,ARIH2,ARMC8,ARRDC3,ARRDC4,ASB14,ASB2,ASB4,ASB7,ASPH,ATAD2…
GO:BP	cellular macromolecule metabolic process	GO:0044260	2.80755e-84	AAK1,ABCA1,ABCA2,ABL2,ABLIM3,ACTR2,ACVR1B,ACVR1C,ACVR2B,ACVRL1,ADCY1,ADH5,ADIPOQ,AFAP1L2,AFF1,AFF2,AHR,AIDA,AKAP13,ALG2,ALG6,ALPK2,ALPK3,ANGPT1,ANKIB1,ANTXR1,AP2B1,ARC,ARFGEF1,ARFGEF2,ARHGAP35,ARHGEF11,ARID2,ARID5B,ARIH1,ARIH2,ARMC8,ARRDC3,ARRDC4,ASB14,ASB2,ASB4,ASB7,ASPH,ATAD2,ATG14,ATOH8,ATRX,ATXN1,ATXN1L,B3GALNT2,B3GNT7,BACH2,BCL2,BCL9L,BCOR,BEND3,BMP7,BMP8A,BMPER,BMPR2,BRAP,BRE,BRIP1,BRWD1,C1…
GO:BP	macromolecule metabolic process	GO:0043170	4.69182e-83	AAK1,ABCA1,ABCA2,ABL2,ABLIM3,ACACA,ACTR2,ACVR1B,ACVR1C,ACVR2B,ACVRL1,ADAM11,ADAM33,ADAMTS10,ADAMTS15,ADAMTS5,ADAMTS9,ADAMTSL1,ADCY1,ADH5,ADIPOQ,AFAP1L2,AFF1,AFF2,AHR,AIDA,AKAP13,ALG2,ALG6,ALPK2,ALPK3,ANGPT1,ANKIB1,ANTXR1,ANXA7,AP2B1,ARC,ARFGEF1,ARFGEF2,ARHGAP35,ARHGEF11,ARID2,ARID5B,ARIH1,ARIH2,ARMC8,ARRDC3,ARRDC4,ASB14,ASB2,ASB4,ASB7,ASPH,ATAD2,ATG14,ATG4B,ATOH8,ATP7B,ATRX,ATXN1,ATXN1L,AZIN1,B3G…
GO:BP	anatomical structure development	GO:0048856	4.36091e-80	ABL2,ABR,ACVR1B,ACVR1C,ACVR2B,ACVRL1,ADCY1,ADIPOQ,ADIPOR2,AGGF1,AGPAT5,AIDA,ALDH5A1,ALPK3,AMBRA1,AMOTL1,ANGPT1,ANO6,ANTXR1,ANXA7,AP2B1,APPL2,AQP1,ARC,ARCN1,ARHGAP35,ARID2,ARID5B,ARL13B,ARL3,ARRDC3,ASB2,ASB4,ATOH8,ATP5B,ATRX,ATXN1,ATXN10,ATXN1L,BCL2,BCOR,BDH2,BMP7,BMP8A,BMPER,BMPR2,BNC2,BRIP1,BRWD1,BTBD6,BTBD7,CA2,CACNB4,CALB1,CAMSAP1,CAP1,CAP2,CAV2,CBFA2T2,CBLN2,CBX7,CCBE1,CCDC103,CCDC141,CCDC40,…
GO:BP	response to stimulus	GO:0050896	7.19192e-79	AAK1,ABCA1,ABCA2,ABCD4,ABCG4,ABL2,ABR,ACACA,ACPP,ACTR2,ACVR1B,ACVR1C,ACVR2B,ACVRL1,ADAMTS5,ADCY1,ADCY6,ADCY7,ADCY9,ADCYAP1R1,ADH5,ADIPOQ,ADIPOR2,ADRA2B,ADRB1,AFAP1,AFAP1L2,AGRP,AHR,AIDA,AKAP13,ALG2,AMBRA1,AMOTL1,ANGPT1,ANK2,ANK3,ANO1,ANO6,ANXA11,ANXA7,APPL2,AQP1,ARC,ARFGEF1,ARFGEF2,ARHGAP1,ARHGAP11A,ARHGAP12,ARHGAP17,ARHGAP21,ARHGAP26,ARHGAP35,ARHGAP36,ARHGAP39,ARHGEF11,ARHGEF17,ARHGEF37,ARHGEF4,…
GO:BP	developmental process	GO:0032502	6.83981e-78	ABL2,ABR,ACVR1B,ACVR1C,ACVR2B,ACVRL1,ADCY1,ADIPOQ,ADIPOR2,ADRB1,AGGF1,AGPAT5,AIDA,ALDH5A1,ALPK3,AMBRA1,AMOTL1,ANGPT1,ANO6,ANTXR1,ANXA7,AP2B1,APPL2,AQP1,ARC,ARCN1,ARHGAP35,ARID2,ARID5B,ARL13B,ARL3,ARRDC3,ASB2,ASB4,ATOH8,ATP5B,ATRX,ATXN1,ATXN10,ATXN1L,BCL2,BCOR,BDH2,BMP7,BMP8A,BMPER,BMPR2,BNC2,BRIP1,BRWD1,BTBD6,BTBD7,CA2,CACNB4,CALB1,CAMSAP1,CAP1,CAP2,CAV2,CBFA2T2,CBLN2,CBX7,CCBE1,CCDC103,CCDC141,C…
GO:BP	regulation of metabolic process	GO:0019222	7.2803e-76	ABCA2,ABCD2,ABL2,ACTR2,ACVR2B,ACVRL1,ADAMTS5,ADCY1,ADIPOQ,ADIPOR2,ADRB1,AFAP1L2,AFF1,AFF2,AHR,AIDA,AMBRA1,ANGPT1,ANKIB1,ANTXR1,ANXA7,APPL2,ARC,ARFGEF1,ARHGAP35,ARHGEF11,ARID2,ARID5B,ARRDC3,ARRDC4,ATAD2,ATG14,ATOH8,ATRX,ATXN1,ATXN1L,AZIN1,BACH2,BCL2,BCL9L,BCOR,BEND3,BMF,BMP7,BMP8A,BMPER,BMPR2,BRE,BRIP1,BRWD1,C1QTNF2,CASR,CAST,CASZ1,CAV2,CBFA2T2,CBFA2T3,CBL,CBX5,CBX7,CCBE1,CCL20,CCNC,CCND1,CCND2,CC…
GO:BP	cell communication	GO:0007154	1.02727e-74	AAK1,ABCA1,ABR,ACPP,ACVR1B,ACVR1C,ACVR2B,ACVRL1,ADCY1,ADCY6,ADCY7,ADCY9,ADCYAP1R1,ADIPOQ,ADIPOR2,ADRA2B,ADRB1,AFAP1,AFAP1L2,AGRP,AIDA,AKAP13,AMOTL1,ANGPT1,ANK2,ANK3,ANO1,ANO6,APPL2,AQP1,ARC,ARFGEF1,ARFGEF2,ARHGAP1,ARHGAP11A,ARHGAP12,ARHGAP17,ARHGAP21,ARHGAP26,ARHGAP35,ARHGAP36,ARHGAP39,ARHGEF11,ARHGEF17,ARHGEF37,ARHGEF4,ARL13B,ARL3,ARRDC3,ASB14,ASB2,ASB4,ASB7,ATG14,ATOH8,ATRX,BAIAP2L1,BCL2,BCL9L,…
GO:BP	multicellular organism development	GO:0007275	5.38375e-74	ABL2,ABR,ACVR1B,ACVR1C,ACVR2B,ACVRL1,ADCY1,ADIPOQ,ADIPOR2,AGGF1,AGPAT5,AIDA,ALDH5A1,ALPK3,AMBRA1,AMOTL1,ANGPT1,ANO6,ANTXR1,AP2B1,APPL2,AQP1,ARC,ARCN1,ARHGAP35,ARID2,ARID5B,ARL13B,ARL3,ARRDC3,ASB2,ASB4,ATOH8,ATP5B,ATRX,ATXN1,ATXN10,ATXN1L,BCL2,BCOR,BMP7,BMPER,BMPR2,BNC2,BRIP1,BTBD6,CACNB4,CALB1,CAMSAP1,CAV2,CBFA2T2,CBLN2,CBX7,CCBE1,CCDC103,CCDC141,CCDC40,CCDC85C,CCM2,CCND1,CDC73,CDH23,CDON,CERS3,C…
GO:BP	signaling	GO:0023052	6.15415e-74	AAK1,ABCA1,ABR,ACPP,ACVR1B,ACVR1C,ACVR2B,ACVRL1,ADCY1,ADCY6,ADCY7,ADCY9,ADCYAP1R1,ADIPOQ,ADIPOR2,ADRA2B,ADRB1,AFAP1,AFAP1L2,AGRP,AIDA,AKAP13,AMOTL1,ANGPT1,ANK2,ANK3,ANO1,ANO6,APPL2,AQP1,ARC,ARFGEF1,ARFGEF2,ARHGAP1,ARHGAP11A,ARHGAP12,ARHGAP17,ARHGAP21,ARHGAP26,ARHGAP35,ARHGAP36,ARHGAP39,ARHGEF11,ARHGEF17,ARHGEF37,ARHGEF4,ARL13B,ARL3,ARRDC3,ASB14,ASB2,ASB4,ASB7,ATOH8,ATRX,BAIAP2L1,BCL2,BCL9L,BLOC1S…
GO:BP	cellular response to stimulus	GO:0051716	2.23516e-73	AAK1,ABCA1,ABCD4,ABCG4,ABL2,ABR,ACACA,ACPP,ACTR2,ACVR1B,ACVR1C,ACVR2B,ACVRL1,ADCY1,ADCY6,ADCY7,ADCY9,ADCYAP1R1,ADH5,ADIPOQ,ADIPOR2,ADRA2B,ADRB1,AFAP1,AFAP1L2,AGRP,AHR,AIDA,AKAP13,AMBRA1,AMOTL1,ANGPT1,ANK2,ANK3,ANO1,ANO6,APPL2,ARC,ARFGEF1,ARFGEF2,ARHGAP1,ARHGAP11A,ARHGAP12,ARHGAP17,ARHGAP21,ARHGAP26,ARHGAP35,ARHGAP36,ARHGAP39,ARHGEF11,ARHGEF17,ARHGEF37,ARHGEF4,ARL13B,ARL3,ARPP21,ARRDC3,ASB14,ASB2,…
GO:BP	system development	GO:0048731	1.17085e-71	ABL2,ABR,ACVR1B,ACVR1C,ACVR2B,ACVRL1,ADCY1,ADIPOQ,ADIPOR2,AGGF1,AGPAT5,ALDH5A1,ALPK3,AMBRA1,AMOTL1,ANGPT1,ANO6,ANTXR1,AP2B1,APPL2,AQP1,ARCN1,ARHGAP35,ARID2,ARID5B,ARL13B,ARL3,ARRDC3,ASB2,ASB4,ATP5B,ATRX,ATXN1,ATXN10,ATXN1L,BCL2,BCOR,BMP7,BMPER,BMPR2,BNC2,BRIP1,BTBD6,CACNB4,CALB1,CAMSAP1,CAV2,CBFA2T2,CBLN2,CBX7,CCBE1,CCDC141,CCDC40,CCDC85C,CCM2,CCND1,CDC73,CDH23,CDON,CERS3,CHD2,CHRD,CHST11,CLDN18,…
GO:BP	positive regulation of biological process	GO:0048518	1.32134e-71	AAK1,ABCA1,ABCA2,ABCD2,ABL2,ABR,ACPP,ACTR2,ACVR2B,ADCY1,ADIPOQ,ADIPOR2,ADRB1,AFAP1L2,AGGF1,AHR,AMBRA1,AMOTL1,ANGPT1,ANKFY1,ANKIB1,ANO1,ANO6,ANTXR1,APPL2,AQP1,ARC,ARFGEF1,ARFGEF2,ARHGAP35,ARHGEF11,ARID5B,ARL6IP1,ARPC4,ARRDC3,ARRDC4,ASB4,ATAD2,ATG14,ATOH8,ATP5B,ATRX,ATXN1L,AZIN1,BAIAP2L1,BCL2,BCL9L,BEND3,BMF,BMP7,BMP8A,BMPER,BMPR2,BRE,C1QTNF2,C2CD2L,C7,CA2,CACNB2,CACNB4,CALB1,CASR,CAV2,CBFA2T2,CBL,…
GO:BP	multicellular organismal process	GO:0032501	7.81752e-71	ABCA1,ABL2,ABR,ACACA,ACPP,ACVR1B,ACVR1C,ACVR2B,ACVRL1,ADAMTS5,ADCY1,ADCY6,ADH5,ADIPOQ,ADIPOR2,ADRB1,AFAP1L2,AGGF1,AGPAT5,AIDA,ALDH5A1,ALPK3,AMBRA1,AMOTL1,ANGPT1,ANO6,ANTXR1,AP2B1,APPL2,AQP1,ARC,ARCN1,ARFGEF2,ARHGAP35,ARID2,ARID5B,ARL13B,ARL3,ARRDC3,ASB2,ASB4,ATOH8,ATP5B,ATRX,ATXN1,ATXN10,ATXN1L,BCL2,BCOR,BMP7,BMPER,BMPR2,BNC2,BRIP1,BTBD6,BTBD7,BTBD9,C5ORF30,CACNB2,CACNB4,CACNG4,CALB1,CALD1,CAMSAP…
GO:BP	regulation of cellular metabolic process	GO:0031323	2.70647e-69	ABCA2,ABCD2,ACTR2,ACVR2B,ACVRL1,ADCY1,ADIPOQ,AFAP1L2,AFF1,AFF2,AHR,AIDA,AMBRA1,ANGPT1,ANKIB1,ANTXR1,APPL2,ARC,ARFGEF1,ARHGAP35,ARHGEF11,ARID2,ARID5B,ARRDC3,ARRDC4,ATAD2,ATG14,ATOH8,ATRX,ATXN1,ATXN1L,BACH2,BCL2,BCL9L,BCOR,BEND3,BMF,BMP7,BMP8A,BMPER,BMPR2,BRE,BRIP1,BRWD1,C1QTNF2,CAST,CASZ1,CAV2,CBFA2T2,CBFA2T3,CBL,CBX5,CBX7,CCBE1,CCL20,CCNC,CCND1,CCND2,CCNF,CCNI,CCNL1,CCNT2,CD47,CDC73,CDK12,CDON,CD…
GO:BP	regulation of macromolecule metabolic process	GO:0060255	7.71207e-69	ABCA2,ACTR2,ACVR2B,ACVRL1,ADCY1,ADIPOQ,AFAP1L2,AFF1,AFF2,AHR,AIDA,ANGPT1,ANKIB1,ANTXR1,ANXA7,ARC,ARFGEF1,ARHGAP35,ARHGEF11,ARID2,ARID5B,ARRDC3,ARRDC4,ATAD2,ATG14,ATOH8,ATRX,ATXN1,ATXN1L,AZIN1,BACH2,BCL2,BCL9L,BCOR,BEND3,BMP7,BMP8A,BMPER,BMPR2,BRE,BRIP1,BRWD1,C1QTNF2,CASR,CAST,CASZ1,CAV2,CBFA2T2,CBFA2T3,CBL,CBX5,CBX7,CCBE1,CCL20,CCNC,CCND1,CCND2,CCNF,CCNI,CCNL1,CCNT2,CDC73,CDK12,CDON,CDYL,CELF1,CE…
GO:BP	positive regulation of cellular process	GO:0048522	6.26861e-67	AAK1,ABCA1,ABCA2,ABCD2,ABL2,ACPP,ACTR2,ACVR2B,ADCY1,ADIPOQ,AFAP1L2,AHR,AMBRA1,AMOTL1,ANGPT1,ANKFY1,ANKIB1,ANO1,ANO6,ANTXR1,APPL2,AQP1,ARC,ARFGEF1,ARHGAP35,ARHGEF11,ARID5B,ARPC4,ARRDC3,ARRDC4,ASB4,ATAD2,ATG14,ATOH8,ATP5B,ATRX,ATXN1L,BAIAP2L1,BCL2,BCL9L,BMF,BMP7,BMP8A,BMPER,BMPR2,BRE,C1QTNF2,C2CD2L,CA2,CACNB2,CACNB4,CALB1,CAV2,CBFA2T2,CBL,CBLN2,CCBE1,CCL20,CCNC,CCND1,CCND2,CCNT2,CD274,CD2AP,CD47,CD…
GO:BP	transport	GO:0006810	6.99715e-65	AAK1,ABCA1,ABCA2,ABCA8,ABCD2,ABCD3,ABCD4,ABCG4,ABR,ACVR2B,ADCY1,ADCY6,ADIPOQ,AFTPH,ANGPT1,ANK3,ANKFY1,ANKH,ANO1,ANO3,ANO5,ANO6,ANP32A,ANTXR1,ANXA11,AP2B1,AP4E1,APPBP2,APPL2,AQP1,AQP4,ARC,ARCN1,ARF1,ARFGEF2,ARFIP1,ARFIP2,ARHGAP17,ARL3,ARL4A,ARL6IP1,ARL8A,ARMC1,ARRDC4,ATG14,ATG4B,ATG9B,ATOX1,ATP10A,ATP10B,ATP10D,ATP13A3,ATP1B3,ATP2B2,ATP2B4,ATP2C1,ATP5B,ATP5C1,ATP5F1,ATP6V1B2,ATP6V1C1,ATP7B,ATP8A1,…
GO:BP	establishment of localization	GO:0051234	5.37162e-64	AAK1,ABCA1,ABCA2,ABCA8,ABCD2,ABCD3,ABCD4,ABCG4,ABR,ACVR2B,ADCY1,ADCY6,ADIPOQ,AFTPH,ANGPT1,ANK3,ANKFY1,ANKH,ANO1,ANO3,ANO5,ANO6,ANP32A,ANTXR1,ANXA11,AP2B1,AP4E1,APPBP2,APPL2,AQP1,AQP4,ARC,ARCN1,ARF1,ARFGEF2,ARFIP1,ARFIP2,ARHGAP17,ARL3,ARL4A,ARL6IP1,ARL8A,ARMC1,ARRDC4,ATG14,ATG4B,ATG9B,ATOX1,ATP10A,ATP10B,ATP10D,ATP13A3,ATP1B3,ATP2B2,ATP2B4,ATP2C1,ATP5B,ATP5C1,ATP5F1,ATP6V1B2,ATP6V1C1,ATP7B,ATP8A1,…
GO:BP	regulation of primary metabolic process	GO:0080090	2.15833e-63	ABCA2,ABCD2,ACTR2,ACVR2B,ACVRL1,ADCY1,ADIPOQ,AFAP1L2,AFF1,AFF2,AHR,AIDA,AMBRA1,ANGPT1,ANKIB1,ANTXR1,APPL2,ARFGEF1,ARHGAP35,ARHGEF11,ARID2,ARID5B,ARRDC3,ARRDC4,ATAD2,ATG14,ATOH8,ATRX,ATXN1,ATXN1L,AZIN1,BACH2,BCL2,BCL9L,BCOR,BEND3,BMP7,BMP8A,BMPER,BMPR2,BRE,BRIP1,BRWD1,C1QTNF2,CAST,CASZ1,CAV2,CBFA2T2,CBFA2T3,CBL,CBX5,CBX7,CCBE1,CCL20,CCNC,CCND1,CCND2,CCNF,CCNI,CCNL1,CCNT2,CDC73,CDK12,CDON,CDYL,CELF…
GO:BP	regulation of nitrogen compound metabolic process	GO:0051171	1.79869e-60	ABCA2,ACTR2,ACVR2B,ACVRL1,ADCY1,ADIPOQ,AFAP1L2,AFF1,AFF2,AHR,AIDA,ANGPT1,ANKIB1,ANTXR1,ARFGEF1,ARHGAP35,ARHGEF11,ARID2,ARID5B,ARRDC3,ARRDC4,ATAD2,ATG14,ATOH8,ATRX,ATXN1,ATXN1L,AZIN1,BACH2,BCL2,BCL9L,BCOR,BEND3,BMP7,BMP8A,BMPER,BMPR2,BRE,BRIP1,BRWD1,C1QTNF2,CAST,CASZ1,CAV2,CBFA2T2,CBFA2T3,CBL,CBX5,CBX7,CCBE1,CCL20,CCNC,CCND1,CCND2,CCNF,CCNI,CCNL1,CCNT2,CD47,CDC73,CDK12,CDON,CDYL,CELF1,CELF2,CELF5,…
GO:BP	organonitrogen compound metabolic process	GO:1901564	1.24285e-57	AAK1,ABAT,ABCA1,ABCA2,ABCD4,ABL2,ACACA,ACPP,ACVR1B,ACVR1C,ACVR2B,ACVRL1,ADAM11,ADAM33,ADAMTS10,ADAMTS15,ADAMTS5,ADAMTS9,ADAMTSL1,ADCY1,ADCY6,ADCY7,ADCY9,ADH5,ADIPOQ,ADSS,AHCYL2,AIDA,AK2,AK3,AKAP13,ALDH5A1,ALG2,ALG6,ALPK2,ALPK3,AMD1,ANGPT1,ANKIB1,ANTXR1,AOX1,ARFGEF1,ARIH1,ARIH2,ARMC8,ARRDC3,ARRDC4,ASB14,ASB2,ASB4,ASB7,ASPH,ATG14,ATG4B,ATP5B,ATP5C1,ATP5F1,ATP7B,ATRX,AZIN1,B3GALNT2,B3GNT7,B4GALT3,BA…
GO:BP	signal transduction	GO:0007165	1.51455e-57	AAK1,ABCA1,ABR,ACPP,ACVR1B,ACVR1C,ACVR2B,ACVRL1,ADCY1,ADCY6,ADCY7,ADCY9,ADCYAP1R1,ADIPOQ,ADIPOR2,ADRA2B,ADRB1,AFAP1,AFAP1L2,AGRP,AIDA,AKAP13,AMOTL1,ANGPT1,ANK2,ANK3,ANO6,APPL2,ARC,ARFGEF1,ARFGEF2,ARHGAP1,ARHGAP11A,ARHGAP12,ARHGAP17,ARHGAP21,ARHGAP26,ARHGAP35,ARHGAP36,ARHGAP39,ARHGEF11,ARHGEF17,ARHGEF37,ARHGEF4,ARL13B,ARL3,ARRDC3,ASB14,ASB2,ASB4,ASB7,ATOH8,ATRX,BAIAP2L1,BCL2,BCL9L,BLOC1S2,BMP7,BMP…
GO:BP	cellular protein modification process	GO:0006464	3.3444e-54	AAK1,ABCA1,ABCA2,ABL2,ACVR1B,ACVR1C,ACVR2B,ACVRL1,ADH5,ADIPOQ,AIDA,AKAP13,ALG2,ALG6,ALPK2,ALPK3,ANGPT1,ANKIB1,ARFGEF1,ARIH1,ARIH2,ARRDC3,ARRDC4,ASB14,ASB2,ASB4,ASB7,ASPH,ATG14,ATRX,B3GALNT2,B3GNT7,BCL2,BCOR,BEND3,BMP7,BMP8A,BMPER,BMPR2,BRAP,C1QTNF2,CAB39L,CAMK1G,CASK,CAV2,CBL,CCL20,CCNC,CCND1,CCND2,CCNF,CCNI,CCNL1,CCNT2,CDC42BPA,CDC73,CDK12,CDK19,CDK9,CDON,CDYL,CISH,CIT,CLK2,CLK3,CLSPN,CNOT4,CPNE…
GO:BP	protein modification process	GO:0036211	3.3444e-54	AAK1,ABCA1,ABCA2,ABL2,ACVR1B,ACVR1C,ACVR2B,ACVRL1,ADH5,ADIPOQ,AIDA,AKAP13,ALG2,ALG6,ALPK2,ALPK3,ANGPT1,ANKIB1,ARFGEF1,ARIH1,ARIH2,ARRDC3,ARRDC4,ASB14,ASB2,ASB4,ASB7,ASPH,ATG14,ATRX,B3GALNT2,B3GNT7,BCL2,BCOR,BEND3,BMP7,BMP8A,BMPER,BMPR2,BRAP,C1QTNF2,CAB39L,CAMK1G,CASK,CAV2,CBL,CCL20,CCNC,CCND1,CCND2,CCNF,CCNI,CCNL1,CCNT2,CDC42BPA,CDC73,CDK12,CDK19,CDK9,CDON,CDYL,CISH,CIT,CLK2,CLK3,CLSPN,CNOT4,CPNE…
GO:BP	cellular component organization	GO:0016043	6.6972e-54	AAK1,ABCA1,ABCA2,ABCD3,ABI2,ABL2,ABLIM3,ABR,ACACA,ACPP,ACTR2,ADCY1,AFAP1,AIDA,ALDH5A1,AMBRA1,AMOTL1,ANGPT1,ANK3,ANKFY1,ANO3,ANO6,ANTXR1,ANXA7,APOOL,APPL2,AQP1,ARC,ARFGEF1,ARFGEF2,ARHGAP17,ARHGAP26,ARHGAP35,ARHGEF17,ARID2,ARL13B,ARL3,ARPC4,ATAD2,ATG14,ATG2B,ATG9B,ATL2,ATP10A,ATP10B,ATP10D,ATP8A1,ATRX,ATXN10,ATXN1L,BAIAP2L1,BBS9,BCL2,BCOR,BEND3,BICD2,BLOC1S2,BMP7,BMPR2,BRE,BRIP1,BRWD1,BTBD9,CACNB2,…
GO:BP	negative regulation of biological process	GO:0048519	7.04041e-54	ABCA2,ABR,ACVR2B,ADAMTS5,ADIPOQ,ADRB1,AIDA,AMBRA1,ANGPT1,ANTXR1,ANXA7,API5,APPL2,ARC,ARFGEF1,ARHGAP35,ARID2,ARRDC3,ATAD2,ATG14,ATOH8,ATP5B,ATRX,ATXN1,ATXN1L,AZIN1,BCL2,BCL9L,BCOR,BEND3,BMF,BMP7,BMPER,BMPR2,BRAP,BRE,BTG1,BTG2,C5ORF30,CAMSAP1,CAST,CAV2,CBFA2T2,CBFA2T3,CBL,CBX5,CBX7,CCND1,CCNF,CD274,CD2AP,CDC73,CDK12,CDYL,CHRD,CHST11,CLDN18,CLSPN,CNN2,CNOT6L,CNST,CNTN2,COL2A1,COL6A3,CPEB1,CREB1,CSDC…
GO:BP	cellular protein metabolic process	GO:0044267	8.72998e-54	AAK1,ABCA1,ABCA2,ABL2,ACVR1B,ACVR1C,ACVR2B,ACVRL1,ADH5,ADIPOQ,AIDA,AKAP13,ALG2,ALG6,ALPK2,ALPK3,ANGPT1,ANKIB1,ANTXR1,ARFGEF1,ARIH1,ARIH2,ARMC8,ARRDC3,ARRDC4,ASB14,ASB2,ASB4,ASB7,ASPH,ATG14,ATRX,B3GALNT2,B3GNT7,BCL2,BCOR,BEND3,BMP7,BMP8A,BMPER,BMPR2,BRAP,C1QTNF2,C7,CAB39L,CAMK1G,CASK,CAST,CAV2,CBL,CCBE1,CCL20,CCNC,CCND1,CCND2,CCNF,CCNI,CCNL1,CCNT2,CDC42BPA,CDC73,CDK12,CDK19,CDK9,CDON,CDYL,CISH,CIT…
GO:BP	regulation of biological quality	GO:0065008	3.98724e-52	AAK1,ABAT,ABCA1,ABCA2,ABL2,ABR,ACACA,ACOX3,ACTR2,ACVR2B,ADAMTS5,ADCY1,ADCY6,ADH5,ADIPOQ,ADIPOR2,ADRB1,ALDH5A1,ANGPT1,ANK3,ANO1,ANO3,ANO6,ANXA7,AP2B1,APPL2,AQP1,ARC,ARFGEF1,ARHGAP35,ARID2,ARL6IP1,ARPC4,ARRDC3,ATOX1,ATP10A,ATP10B,ATP10D,ATP13A3,ATP1B3,ATP2B2,ATP2B4,ATP5B,ATP7B,ATP8A1,ATRX,BAIAP2L1,BCL2,BDH2,BLOC1S2,BMP7,BMPR2,BRWD1,BTBD9,C2CD2L,CA2,CACNB2,CACNB4,CACNG4,CALB1,CASR,CBLN2,CD47,CDC42EP…
GO:BP	macromolecule modification	GO:0043412	2.17867e-51	AAK1,ABCA1,ABCA2,ABL2,ACVR1B,ACVR1C,ACVR2B,ACVRL1,ADH5,ADIPOQ,AIDA,AKAP13,ALG2,ALG6,ALPK2,ALPK3,ANGPT1,ANKIB1,ARFGEF1,ARIH1,ARIH2,ARRDC3,ARRDC4,ASB14,ASB2,ASB4,ASB7,ASPH,ATG14,ATRX,B3GALNT2,B3GNT7,BCL2,BCOR,BEND3,BMP7,BMP8A,BMPER,BMPR2,BRAP,C1QTNF2,CAB39L,CAMK1G,CASK,CAV2,CBL,CCL20,CCNC,CCND1,CCND2,CCNF,CCNI,CCNL1,CCNT2,CDC42BPA,CDC73,CDK12,CDK19,CDK9,CDON,CDYL,CISH,CIT,CLK2,CLK3,CLSPN,CNOT4,CPNE…
GO:BP	protein metabolic process	GO:0019538	7.92728e-51	AAK1,ABCA1,ABCA2,ABL2,ACACA,ACVR1B,ACVR1C,ACVR2B,ACVRL1,ADAM11,ADAM33,ADAMTS10,ADAMTS15,ADAMTS5,ADAMTS9,ADAMTSL1,ADH5,ADIPOQ,AIDA,AKAP13,ALG2,ALG6,ALPK2,ALPK3,ANGPT1,ANKIB1,ANTXR1,ARFGEF1,ARIH1,ARIH2,ARMC8,ARRDC3,ARRDC4,ASB14,ASB2,ASB4,ASB7,ASPH,ATG14,ATG4B,ATP7B,ATRX,AZIN1,B3GALNT2,B3GNT7,BACE1,BCL2,BCOR,BEND3,BMP7,BMP8A,BMPER,BMPR2,BRAP,C1QTNF2,C7,CAB39L,CAMK1G,CAPN5,CASK,CASP14,CAST,CAV2,CBL,C…
GO:BP	animal organ development	GO:0048513	8.29117e-51	ABR,ACVR2B,ACVRL1,ADIPOQ,AGPAT5,ALPK3,ANGPT1,ANO6,AP2B1,AQP1,ARCN1,ARHGAP35,ARID2,ARID5B,ARL13B,ARL3,ARRDC3,ASB2,ATRX,ATXN1L,BCL2,BCOR,BMP7,BMPER,BMPR2,BNC2,BRIP1,CACNB4,CALB1,CAV2,CBX7,CCBE1,CCDC141,CCDC40,CCDC85C,CCM2,CCND1,CDC73,CDH23,CDON,CERS3,CHD2,CHRD,CHST11,CLDN18,CNN2,CNTN2,COL12A1,COL2A1,COL6A3,CREB1,CREB3L2,CSF1,CUL3,CYLD,DAAM2,DAG1,DCX,DHCR24,DLG1,DLG5,DLX1,DMRTA2,DPYSL2,DSCAM,E2F1,E2…
GO:BP	cellular component organization or biogenesis	GO:0071840	1.45335e-50	AAK1,ABCA1,ABCA2,ABCD3,ABI2,ABL2,ABLIM3,ABR,ACACA,ACPP,ACTR2,ADCY1,AFAP1,AIDA,ALDH5A1,AMBRA1,AMOTL1,ANGPT1,ANK3,ANKFY1,ANO3,ANO6,ANTXR1,ANXA7,APOOL,APPL2,AQP1,ARC,ARFGEF1,ARFGEF2,ARHGAP17,ARHGAP26,ARHGAP35,ARHGEF17,ARID2,ARL13B,ARL3,ARPC4,ARRDC4,ATAD2,ATG14,ATG2B,ATG9B,ATL2,ATP10A,ATP10B,ATP10D,ATP8A1,ATRX,ATXN10,ATXN1L,BAIAP2L1,BBS9,BCL2,BCOR,BEND3,BICD2,BLOC1S2,BMP7,BMPR2,BRE,BRIP1,BRWD1,BTBD9,…
GO:BP	regulation of gene expression	GO:0010468	1.57876e-47	ABCA2,ACTR2,ACVR2B,ACVRL1,ADCY1,ADIPOQ,AFAP1L2,AFF1,AFF2,AHR,ANXA7,ARHGAP35,ARHGEF11,ARID2,ARID5B,ATAD2,ATG14,ATOH8,ATRX,ATXN1,ATXN1L,BACH2,BCL2,BCL9L,BCOR,BEND3,BMP7,BMPER,BMPR2,BRIP1,BRWD1,CASR,CAST,CASZ1,CBFA2T2,CBFA2T3,CBX5,CBX7,CCBE1,CCNC,CCND1,CCNL1,CCNT2,CDC73,CDK12,CDON,CELF1,CELF2,CELF5,CHCHD10,CHRD,CHURC1,CLK3,CNN2,CNOT6L,CNTN2,COL2A1,CPEB1,CREB1,CREB3L2,CREB5,CREBL2,CRTC2,CSDC2,CSNK1E,…
GO:BP	cellular developmental process	GO:0048869	2.91235e-47	ABL2,ACVR2B,ADCY1,ADIPOQ,AGPAT5,ALPK3,ANTXR1,ANXA7,APPL2,ARC,ARHGAP35,ARL13B,ARL3,ASB2,ASB4,ATOH8,ATRX,ATXN10,BCL2,BDH2,BMP7,BMP8A,BMPR2,BRIP1,BRWD1,BTBD6,CACNB4,CAMSAP1,CAP1,CAP2,CAV2,CBFA2T2,CCM2,CCND1,CDC42EP3,CDC42SE1,CDC73,CDH23,CDH6,CDK12,CDON,CDYL,CERS3,CFTR,CHD2,CHRD,CHST11,CLDN18,CNP,CNTN2,COL12A1,COL2A1,COL6A3,CREB1,CREB3L2,CSF1,CSRP1,CUL3,CUX2,CYB5D2,CYLD,DAAM2,DAG1,DAGLA,DCX,DLG1,DLG5…
GO:BP	anatomical structure morphogenesis	GO:0009653	3.98554e-47	ABR,ACVR2B,ACVRL1,ADCY1,ADIPOQ,ADIPOR2,AGGF1,AMOTL1,ANGPT1,ANTXR1,ANXA7,AQP1,ARC,ARHGAP35,ARID2,ARL13B,ASB4,ATOH8,ATP5B,ATRX,BCL2,BCOR,BMP7,BMPER,BMPR2,BRWD1,BTBD7,CA2,CALB1,CAMSAP1,CAP1,CAP2,CCBE1,CCDC40,CCM2,CDC42EP3,CDC42SE1,CDC73,CDH6,CDON,CHRD,CHST11,CNP,CNTN2,COL12A1,COL2A1,COL6A3,CREB1,CRISPLD1,CSRP1,CUL3,CUX2,DAG1,DCX,DDHD1,DICER1,DLG1,DLG5,DOCK5,DPYSL2,DPYSL5,DSCAM,E2F8,EDNRA,EFNA5,EFNB2…
GO:BP	negative regulation of cellular process	GO:0048523	1.95178e-46	ABCA2,ABR,ACVR2B,ADIPOQ,AIDA,AMBRA1,ANGPT1,ANTXR1,API5,APPL2,ARC,ARFGEF1,ARHGAP35,ARID2,ARRDC3,ATAD2,ATG14,ATOH8,ATP5B,ATRX,ATXN1,ATXN1L,BCL2,BCL9L,BCOR,BEND3,BMF,BMP7,BMPER,BMPR2,BRAP,BRE,BTG1,BTG2,C5ORF30,CAMSAP1,CAST,CAV2,CBFA2T2,CBFA2T3,CBL,CBX5,CBX7,CCND1,CCNF,CD274,CD2AP,CDC73,CDK12,CDYL,CHRD,CHST11,CLDN18,CLSPN,CNN2,CNOT6L,CNST,CNTN2,COL2A1,COL6A3,CPEB1,CREB1,CSNK1E,CSRNP2,CSRNP3,CTSC,CUL3…
GO:BP	regulation of signaling	GO:0023051	9.21965e-46	AAK1,ABCA1,ABR,ACPP,ACVR2B,ADCY1,ADCY6,ADIPOQ,AFAP1,AFAP1L2,AIDA,AKAP13,ANGPT1,ANO1,APPL2,ARC,ARFGEF1,ARFGEF2,ARHGAP26,ARHGAP35,ARHGEF11,ARHGEF17,ARHGEF37,ARHGEF4,ARRDC3,BAIAP2L1,BCL2,BCL9L,BMP7,BMP8A,BMPER,BMPR2,BRAP,C1QTNF2,C2CD2L,CA2,CACNB2,CACNB4,CACNG4,CALB1,CAV2,CBFA2T2,CBL,CCBE1,CCL20,CD2AP,CDC42SE1,CDC42SE2,CDC73,CDK12,CDON,CFTR,CHRD,CHST11,CMKLR1,CMTM3,CNKSR2,CNTN2,COL2A1,CPLX2,CREB1,CSN…
GO:BP	regulation of cell communication	GO:0010646	1.06777e-45	AAK1,ABCA1,ABR,ACPP,ACVR2B,ADCY1,ADCY6,ADIPOQ,AFAP1,AFAP1L2,AIDA,AKAP13,ANGPT1,ANO1,APPL2,ARC,ARFGEF1,ARFGEF2,ARHGAP26,ARHGAP35,ARHGEF11,ARHGEF17,ARHGEF37,ARHGEF4,ARRDC3,BAIAP2L1,BCL2,BCL9L,BMP7,BMP8A,BMPER,BMPR2,BRAP,C1QTNF2,C2CD2L,CA2,CACNB2,CACNB4,CACNG4,CALB1,CAV2,CBFA2T2,CBL,CCBE1,CCL20,CD2AP,CDC42SE1,CDC42SE2,CDC73,CDK12,CDON,CFTR,CHRD,CHST11,CMKLR1,CMTM3,CNKSR2,CNTN2,COL2A1,CPLX2,CREB1,CSN…
GO:BP	nervous system development	GO:0007399	5.50451e-45	ABL2,ABR,ACVR1B,ACVR1C,ACVR2B,ADCY1,ALDH5A1,AMBRA1,APPL2,AQP1,ARCN1,ARHGAP35,ARL13B,ARL3,ATRX,ATXN1,ATXN10,ATXN1L,BCL2,BMP7,BMPR2,BTBD6,CAMSAP1,CBFA2T2,CBLN2,CCDC141,CCDC85C,CDH23,CDON,CHRD,CNP,CNTN2,COL2A1,CREB1,CTSC,CUX2,CYB5D2,DAAM2,DAG1,DAGLA,DCX,DLG1,DLG5,DLX1,DMRTA2,DPYSL2,DPYSL5,DSCAM,E2F1,EDN3,EDNRA,EDNRB,EFHD1,EFNA5,EFNB2,EGF,EGFLAM,EGR3,ENC1,EPHA5,ERBB4,EYA1,FAIM,FGF14,FLRT2,FMR1,FOXO3,…
GO:BP	cell differentiation	GO:0030154	1.5086e-42	ABL2,ACVR2B,ADCY1,ADIPOQ,AGPAT5,ALPK3,ANTXR1,ANXA7,APPL2,ARHGAP35,ARL13B,ARL3,ASB2,ASB4,ATOH8,ATRX,ATXN10,BCL2,BDH2,BMP7,BMP8A,BMPR2,BRIP1,BTBD6,CACNB4,CAMSAP1,CAV2,CBFA2T2,CCM2,CCND1,CDC73,CDH23,CDK12,CDON,CDYL,CERS3,CFTR,CHD2,CHRD,CHST11,CLDN18,CNP,CNTN2,COL12A1,COL2A1,COL6A3,CREB1,CREB3L2,CSF1,CSRP1,CUX2,CYB5D2,CYLD,DAAM2,DAG1,DAGLA,DCX,DLG5,DLK2,DLX1,DMRTA2,DOCK5,DPYSL2,DPYSL5,DSCAM,E2F1,E2F8…
GO:BP	tissue development	GO:0009888	1.6011e-42	ACVR2B,ADIPOQ,ALPK3,AMBRA1,ANO6,ANXA7,AQP1,ARC,ARHGAP35,ARID2,ARID5B,ARL13B,ARRDC3,ASB2,ATOH8,ATRX,BCL2,BCOR,BDH2,BMP7,BMPER,BMPR2,BNC2,BTBD7,CA2,CACNB4,CALB1,CAV2,CBFA2T2,CCDC40,CCM2,CCND1,CDC73,CDON,CERS3,CHRD,CHST11,COL12A1,COL2A1,COL6A3,CREB1,CREB3L2,CSRP1,CXCL12,DAG1,DHCR24,DLG1,DLG5,DMRTA2,E2F8,EBF2,EDN3,EDNRA,EDNRB,EGF,EGFLAM,EGR1,ELF3,ERBB4,ESRP2,ETV5,EYA1,F2RL1,FERMT1,FGF1,FGF19,FGF23,FG…
GO:BP	biosynthetic process	GO:0009058	1.75985e-42	ABCA1,ABCA2,ABCD3,ABLIM3,ACACA,ACTR2,ACVR2B,ACVRL1,ADCY1,ADCY6,ADCY7,ADCY9,ADIPOQ,ADSS,AFAP1L2,AFF1,AFF2,AGPS,AHR,AK2,AK3,ALG2,ALG6,AMD1,ANGPT1,ARFGEF1,ARHGAP35,ARHGEF11,ARID2,ARID5B,ATAD2,ATOH8,ATP5B,ATP5C1,ATP5F1,ATRX,ATXN1,ATXN1L,AZIN1,B3GALNT2,B3GNT7,B4GALT3,BACH2,BCAT1,BCL2,BCL9L,BCOR,BDH2,BEND3,BHMT,BMP7,BMPER,BMPR2,BRIP1,BRWD1,C1QTNF2,C7,CASZ1,CBFA2T2,CBFA2T3,CBX5,CBX7,CCNC,CCND1,CCNL1,CCN…
GO:BP	organic substance biosynthetic process	GO:1901576	2.98284e-42	ABCA1,ABCA2,ABCD3,ABLIM3,ACACA,ACTR2,ACVR2B,ACVRL1,ADCY1,ADCY6,ADCY7,ADCY9,ADIPOQ,ADSS,AFAP1L2,AFF1,AFF2,AGPS,AHR,AK2,AK3,ALG2,ALG6,AMD1,ANGPT1,ARFGEF1,ARHGAP35,ARHGEF11,ARID2,ARID5B,ATAD2,ATOH8,ATP5B,ATP5C1,ATP5F1,ATRX,ATXN1,ATXN1L,AZIN1,B3GALNT2,B3GNT7,B4GALT3,BACH2,BCAT1,BCL2,BCL9L,BCOR,BDH2,BEND3,BHMT,BMP7,BMPER,BMPR2,BRIP1,BRWD1,C1QTNF2,C7,CASZ1,CBFA2T2,CBFA2T3,CBX5,CBX7,CCNC,CCND1,CCNL1,CCN…
GO:BP	cellular biosynthetic process	GO:0044249	3.32975e-42	ABCA1,ABCA2,ABCD3,ABLIM3,ACACA,ACTR2,ACVR2B,ACVRL1,ADCY1,ADCY6,ADCY7,ADCY9,ADIPOQ,ADSS,AFAP1L2,AFF1,AFF2,AGPS,AHR,AK2,AK3,ALG2,ALG6,AMD1,ANGPT1,ARFGEF1,ARHGAP35,ARHGEF11,ARID2,ARID5B,ATAD2,ATOH8,ATP5B,ATP5C1,ATP5F1,ATRX,ATXN1,ATXN1L,AZIN1,B3GALNT2,B3GNT7,B4GALT3,BACH2,BCAT1,BCL2,BCL9L,BCOR,BDH2,BEND3,BHMT,BMP7,BMPER,BMPR2,BRIP1,BRWD1,C1QTNF2,C7,CASZ1,CBFA2T2,CBFA2T3,CBX5,CBX7,CCNC,CCND1,CCNL1,CCN…
GO:BP	phosphorus metabolic process	GO:0006793	4.52118e-42	AAK1,ABCA2,ABL2,ACACA,ACPP,ACVR1B,ACVR1C,ACVR2B,ACVRL1,ADCY1,ADCY6,ADCY7,ADCY9,ADIPOQ,ADSS,AGPAT5,AIDA,AK2,AK3,AK5,AKAP13,ALPK2,ALPK3,AMBRA1,ANGPT1,ATG14,ATP5B,ATP5C1,ATP5F1,BCL2,BMP7,BMP8A,BMPER,BMPR2,BPGM,BRAP,C1QTNF2,CAB39L,CACNB4,CAMK1G,CASK,CAV2,CBL,CCL20,CCNC,CCND1,CCND2,CCNF,CCNI,CCNL1,CCNT2,CDC42BPA,CDK12,CDK19,CDK9,CDON,CDS1,CERK,CISH,CIT,CLK2,CLK3,CLSPN,CNP,CNST,COQ9,CPNE3,CREB1,CSNK1E,…
GO:BP	phosphate-containing compound metabolic process	GO:0006796	5.51866e-42	AAK1,ABCA2,ABL2,ACACA,ACPP,ACVR1B,ACVR1C,ACVR2B,ACVRL1,ADCY1,ADCY6,ADCY7,ADCY9,ADIPOQ,ADSS,AGPAT5,AIDA,AK2,AK3,AK5,AKAP13,ALPK2,ALPK3,AMBRA1,ANGPT1,ATG14,ATP5B,ATP5C1,ATP5F1,BCL2,BMP7,BMP8A,BMPER,BMPR2,BPGM,BRAP,C1QTNF2,CAB39L,CACNB4,CAMK1G,CASK,CAV2,CBL,CCL20,CCNC,CCND1,CCND2,CCNF,CCNI,CCNL1,CCNT2,CDC42BPA,CDK12,CDK19,CDK9,CDON,CDS1,CERK,CISH,CIT,CLK2,CLK3,CLSPN,CNP,CNST,COQ9,CPNE3,CREB1,CSNK1E,…
GO:BP	regulation of nucleobase-containing compound metabolic process	GO:0019219	4.71339e-41	ABCA2,ACTR2,ACVR2B,ACVRL1,ADCY1,ADIPOQ,AFAP1L2,AFF1,AFF2,AHR,ARHGAP35,ARHGEF11,ARID2,ARID5B,ATAD2,ATOH8,ATRX,ATXN1,ATXN1L,BACH2,BCL9L,BCOR,BEND3,BMP7,BMPER,BMPR2,BRE,BRIP1,BRWD1,CASZ1,CBFA2T2,CBFA2T3,CBX5,CBX7,CCNC,CCND1,CCNL1,CCNT2,CDC73,CDK12,CDON,CDYL,CELF1,CELF2,CELF5,CHCHD10,CHRD,CHTF8,CHURC1,CLK3,CNOT6L,CREB1,CREB3L2,CREB5,CREBL2,CRTC2,CSDC2,CSRNP2,CSRNP3,CUL3,CUX1,CUX2,CYLD,DCP2,DDIT4,DEDD…
GO:BP	positive regulation of metabolic process	GO:0009893	5.26949e-41	ABCA2,ABCD2,ABL2,ACTR2,ACVR2B,ADIPOQ,ADIPOR2,ADRB1,AFAP1L2,AHR,AMBRA1,ANGPT1,ANKIB1,ANTXR1,APPL2,ARFGEF1,ARHGEF11,ARID5B,ARRDC3,ARRDC4,ATAD2,ATG14,ATOH8,ATRX,BCL2,BCL9L,BEND3,BMP7,BMP8A,BMPER,BMPR2,BRE,C1QTNF2,CASR,CAV2,CCBE1,CCL20,CCNC,CCND1,CCNT2,CDC73,CDON,CHCHD10,CHTF8,CHURC1,CLN6,CLSPN,CNN2,CNOT6L,CNTN2,CREB1,CREB3L2,CREB5,CSNK1E,CSRNP2,CSRNP3,CTIF,CUL3,CUL4B,CUX2,DCUN1D1,DCUN1D3,DLG1,DLX1,D…
GO:BP	regulation of response to stimulus	GO:0048583	2.07688e-40	AAK1,ABCA1,ABR,ACPP,ACTR2,ACVR2B,ADCY6,ADIPOQ,AFAP1,AFAP1L2,AIDA,AKAP13,ANGPT1,ANO1,ANO6,APPL2,ARC,ARFGEF1,ARFGEF2,ARHGAP26,ARHGAP35,ARHGEF11,ARHGEF17,ARHGEF37,ARHGEF4,ARL6IP1,ARRDC3,BAIAP2L1,BCL2,BCL9L,BMP7,BMP8A,BMPER,BMPR2,BRAP,BRE,C1QTNF2,C2CD2L,C5ORF30,C7,CACNB4,CACNG4,CAV2,CBFA2T2,CBL,CCBE1,CCL20,CD2AP,CD47,CDC42SE1,CDC42SE2,CDC73,CDK12,CDON,CFTR,CHRD,CHST11,CMKLR1,CMTM3,CNKSR2,CNTN2,COCH,C…
GO:BP	regulation of localization	GO:0032879	1.09724e-39	AAK1,ABCA1,ABCA2,ABR,ADCY1,ADCY6,ADIPOQ,AMOTL1,ANGPT1,ANKFY1,ANO1,ANO6,APPL2,AQP1,ARC,ARFIP1,ARID2,ARL6IP1,ATOH8,ATP5B,AZIN1,BCL2,BMP7,BMPER,BMPR2,BTBD9,C1QTNF2,C2CD2L,C5ORF30,CA2,CACNA1E,CACNB2,CACNB4,CACNG4,CASR,CBL,CCBE1,CCDC40,CCL20,CD2AP,CD47,CFTR,CHRD,CLDN18,CMKLR1,CNN2,CNST,CPLX2,CPNE3,CREB1,CRTAM,CSNK1E,CXCL12,CYLD,DAB2,DAG1,DCP2,DERL3,DGKI,DLG1,DLG5,DNAJB6,DOCK5,DSCAM,EDEM1,EDN3,EDNRA,EG…
GO:BP	regulation of RNA metabolic process	GO:0051252	4.79826e-39	ABCA2,ACTR2,ACVR2B,ACVRL1,ADCY1,ADIPOQ,AFAP1L2,AFF1,AFF2,AHR,ARHGAP35,ARHGEF11,ARID2,ARID5B,ATAD2,ATOH8,ATRX,ATXN1,ATXN1L,BACH2,BCL9L,BCOR,BEND3,BMP7,BMPER,BMPR2,BRIP1,BRWD1,CASZ1,CBFA2T2,CBFA2T3,CBX5,CBX7,CCNC,CCND1,CCNL1,CCNT2,CDC73,CDK12,CDON,CDYL,CELF1,CELF2,CELF5,CHCHD10,CHRD,CHURC1,CLK3,CNOT6L,CREB1,CREB3L2,CREB5,CREBL2,CRTC2,CSDC2,CSRNP2,CSRNP3,CUL3,CUX1,CUX2,CYLD,DCP2,DEDD,DLG1,DLX1,DMRTA…
GO:BP	regulation of cellular biosynthetic process	GO:0031326	5.84118e-39	ABCA2,ACTR2,ACVR2B,ACVRL1,ADCY1,ADIPOQ,AFAP1L2,AFF1,AFF2,AHR,ARFGEF1,ARHGAP35,ARHGEF11,ARID2,ARID5B,ATAD2,ATOH8,ATRX,ATXN1,ATXN1L,BACH2,BCL2,BCL9L,BCOR,BEND3,BMP7,BMPER,BMPR2,BRIP1,BRWD1,C1QTNF2,CASZ1,CBFA2T2,CBFA2T3,CBX5,CBX7,CCNC,CCND1,CCNL1,CCNT2,CD47,CDC73,CDK12,CDON,CDYL,CHCHD10,CHRD,CHTF8,CHURC1,CNOT6L,CPEB1,CREB1,CREB3L2,CREB5,CREBL2,CRTC2,CSRNP2,CSRNP3,CTIF,CUL3,CUX1,CUX2,CYLD,DCP2,DEDD,D…
GO:BP	regulation of macromolecule biosynthetic process	GO:0010556	1.06225e-38	ABCA2,ACTR2,ACVR2B,ACVRL1,ADCY1,ADIPOQ,AFAP1L2,AFF1,AFF2,AHR,ARFGEF1,ARHGAP35,ARHGEF11,ARID2,ARID5B,ATAD2,ATOH8,ATRX,ATXN1,ATXN1L,BACH2,BCL2,BCL9L,BCOR,BEND3,BMP7,BMPER,BMPR2,BRIP1,BRWD1,C1QTNF2,CASZ1,CBFA2T2,CBFA2T3,CBX5,CBX7,CCNC,CCND1,CCNL1,CCNT2,CDC73,CDK12,CDON,CDYL,CHCHD10,CHRD,CHTF8,CHURC1,CNOT6L,CPEB1,CREB1,CREB3L2,CREB5,CREBL2,CRTC2,CSRNP2,CSRNP3,CTIF,CUL3,CUX1,CUX2,CYLD,DCP2,DEDD,DLG1,D…
GO:BP	regulation of biosynthetic process	GO:0009889	1.37409e-38	ABCA2,ACTR2,ACVR2B,ACVRL1,ADCY1,ADIPOQ,AFAP1L2,AFF1,AFF2,AHR,ARFGEF1,ARHGAP35,ARHGEF11,ARID2,ARID5B,ATAD2,ATOH8,ATRX,ATXN1,ATXN1L,BACH2,BCL2,BCL9L,BCOR,BEND3,BMP7,BMPER,BMPR2,BRIP1,BRWD1,C1QTNF2,CASZ1,CBFA2T2,CBFA2T3,CBX5,CBX7,CCNC,CCND1,CCNL1,CCNT2,CD47,CDC73,CDK12,CDON,CDYL,CHCHD10,CHRD,CHTF8,CHURC1,CNOT6L,CPEB1,CREB1,CREB3L2,CREB5,CREBL2,CRTC2,CSRNP2,CSRNP3,CTIF,CUL3,CUX1,CUX2,CYLD,DCP2,DEDD,D…
GO:BP	regulation of cellular macromolecule biosynthetic process	GO:2000112	3.32976e-38	ABCA2,ACTR2,ACVR2B,ACVRL1,ADCY1,ADIPOQ,AFAP1L2,AFF1,AFF2,AHR,ARFGEF1,ARHGAP35,ARHGEF11,ARID2,ARID5B,ATAD2,ATOH8,ATRX,ATXN1,ATXN1L,BACH2,BCL2,BCL9L,BCOR,BEND3,BMP7,BMPER,BMPR2,BRIP1,BRWD1,C1QTNF2,CASZ1,CBFA2T2,CBFA2T3,CBX5,CBX7,CCNC,CCND1,CCNL1,CCNT2,CDC73,CDK12,CDON,CHCHD10,CHRD,CHTF8,CHURC1,CNOT6L,CPEB1,CREB1,CREB3L2,CREB5,CREBL2,CRTC2,CSRNP2,CSRNP3,CTIF,CUL3,CUX1,CUX2,CYLD,DCP2,DEDD,DLG1,DLX1,D…
GO:BP	positive regulation of macromolecule metabolic process	GO:0010604	5.87331e-38	ABCA2,ACTR2,ACVR2B,ADIPOQ,AFAP1L2,AHR,ANGPT1,ANKIB1,ANTXR1,ARFGEF1,ARHGEF11,ARID5B,ARRDC3,ARRDC4,ATAD2,ATG14,ATOH8,ATRX,BCL2,BCL9L,BMP7,BMP8A,BMPER,BMPR2,BRE,C1QTNF2,CASR,CAV2,CCBE1,CCL20,CCNC,CCND1,CCNT2,CDC73,CDON,CHCHD10,CHTF8,CHURC1,CLN6,CLSPN,CNN2,CNOT6L,CNTN2,CREB1,CREB3L2,CREB5,CSNK1E,CSRNP2,CSRNP3,CTIF,CUL3,CUL4B,CUX2,DCUN1D1,DCUN1D3,DLG1,DLX1,DSTYK,DYRK2,E2F1,E2F8,EBF2,EDEM1,EDN3,EGF,EGL…
GO:BP	gene expression	GO:0010467	2.03714e-37	ABCA2,ABLIM3,ACTR2,ACVR2B,ACVRL1,ADCY1,ADIPOQ,AFAP1L2,AFF1,AFF2,AHR,ANXA7,ARHGAP35,ARHGEF11,ARID2,ARID5B,ATAD2,ATG14,ATOH8,ATP7B,ATRX,ATXN1,ATXN1L,BACH2,BCAS2,BCL2,BCL9L,BCOR,BEND3,BMP7,BMPER,BMPR2,BRIP1,BRWD1,C7,CASR,CAST,CASZ1,CBFA2T2,CBFA2T3,CBX5,CBX7,CCBE1,CCNC,CCND1,CCNL1,CCNT2,CDC40,CDC73,CDK12,CDON,CELF1,CELF2,CELF5,CHCHD10,CHRD,CHURC1,CLK3,CNN2,CNOT6L,CNTN2,COL2A1,CPD,CPEB1,CREB1,CREB3L2,…
GO:BP	positive regulation of cellular metabolic process	GO:0031325	2.20285e-37	ABCA2,ABCD2,ACTR2,ACVR2B,ADIPOQ,AFAP1L2,AHR,AMBRA1,ANGPT1,ANKIB1,ANTXR1,ARFGEF1,ARHGEF11,ARID5B,ARRDC3,ARRDC4,ATAD2,ATG14,ATOH8,ATRX,BCL2,BCL9L,BMP7,BMP8A,BMPER,BMPR2,BRE,C1QTNF2,CAV2,CCBE1,CCL20,CCNC,CCND1,CCNT2,CDC73,CDON,CHCHD10,CHTF8,CHURC1,CLN6,CLSPN,CNOT6L,CNTN2,CREB1,CREB3L2,CREB5,CSNK1E,CSRNP2,CSRNP3,CTIF,CUL3,DCUN1D1,DCUN1D3,DLG1,DLX1,DSCAM,DSTYK,DYRK2,E2F1,E2F8,EBF2,EDEM1,EDN3,EGF,EGLN3…
GO:BP	regulation of multicellular organismal process	GO:0051239	2.66329e-37	ABCA1,ABL2,ABR,ACPP,ACVR2B,ADAMTS5,ADIPOQ,ADIPOR2,ADRB1,AFAP1L2,AGGF1,AMOTL1,ANGPT1,ANO6,APPL2,ARFGEF2,ARHGAP35,ARRDC3,ASB4,ATOH8,ATP5B,ATXN1L,BCL2,BCOR,BMP7,BMPER,BMPR2,C5ORF30,CACNB2,CACNG4,CBFA2T2,CBLN2,CCBE1,CCND1,CD2AP,CD47,CDC73,CDON,CHRD,CLDN18,CNTN2,CREB1,CRTAM,CSF1,CTSC,CUX2,CYB5D2,CYLD,DAAM2,DAG1,DICER1,DLG1,DLG5,DLX1,DMRTA2,DOCK5,DPYSL2,DSCAM,EBF2,EDN3,EDNRB,EGF,EGR1,EGR3,EHD3,ELAVL1,E…
GO:BP	macromolecule localization	GO:0033036	4.84814e-37	AAK1,ABCA1,ABCA2,ABCA8,ABCD3,ABCG4,ACVR2B,ADCY6,ADIPOQ,ANGPT1,ANK3,ANO1,ANO3,ANO6,AP2B1,AP4E1,APPBP2,APPL2,ARC,ARCN1,ARF1,ARFIP1,ARFIP2,ARL13B,ARL3,ARL4A,ARL6IP1,ARL8A,ARRDC4,ATG4B,ATG9B,ATP10A,ATP10B,ATP10D,ATP8A1,ATRX,BCL2,BICD2,BMP7,C2CD2L,CACNG4,CD2AP,CFTR,CHCHD10,CHST11,CLDN18,CLTC,CMTM6,CNST,CNTLN,CNTN2,COPG2,CRTAM,CSNK1E,CYLD,DAG1,DCP1A,DCP2,DERL3,DHCR24,DLG1,DLG5,DNAJB6,DNM3,EDEM1,EFR3B,E…
GO:BP	cell development	GO:0048468	1.45641e-36	ABL2,ADCY1,ADIPOQ,ALPK3,ANTXR1,APPL2,ARHGAP35,ARL13B,ARL3,ATRX,ATXN10,BCL2,BMP7,BMP8A,BMPR2,BRIP1,CACNB4,CAMSAP1,CAV2,CBFA2T2,CCM2,CDH23,CDON,CDYL,CFTR,CHST11,CLDN18,CNP,CNTN2,COL12A1,COL6A3,CREB1,CSRP1,CUX2,CYB5D2,DAAM2,DAG1,DCX,DLG5,DLX1,DMRTA2,DOCK5,DPYSL2,DPYSL5,DSCAM,EDN3,EDNRA,EDNRB,EFHD1,EFNA5,EFNB2,EGFLAM,EPHA5,ERBB4,EYA1,F2RL1,FAIM,FBN1,FGF19,FLI1,FLRT2,FMR1,FOXL2,FOXO3,FOXP1,FZD3,FZD4,G…
GO:BP	cellular localization	GO:0051641	4.43427e-36	ABCA1,ABCA2,ABCD3,ADCY1,ADCY6,ADIPOQ,AFTPH,ANGPT1,ANK3,ANKFY1,ANO1,ANP32A,AP2B1,AP4E1,APPBP2,APPL2,ARC,ARCN1,ARF1,ARFIP1,ARFIP2,ARL13B,ARL3,ARL4A,ARL6IP1,ARL8A,ATG14,ATG9B,ATRX,BCL2,BICD2,BLOC1S2,BMP7,BTBD9,C2CD2L,CACNB2,CACNB4,CACNG4,CAV2,CCDC141,CCDC88A,CD2AP,CFTR,CHCHD10,CLDN18,CLTC,CMTM6,CNST,CNTLN,CNTN2,COPG2,CPLX2,CREB3L2,CSNK1E,CUL3,CYLD,DAG1,DCP1A,DERL3,DGKI,DLG1,DNAJB6,DNM3,EDEM1,EFR3B,E…
GO:BP	organic substance transport	GO:0071702	4.61948e-36	ABCA1,ABCA2,ABCA8,ABCD3,ABCG4,ACVR2B,ADCY6,ADIPOQ,ANGPT1,ANK3,ANO1,ANO3,ANO6,AP2B1,AP4E1,APPBP2,APPL2,AQP1,ARC,ARCN1,ARF1,ARFIP1,ARFIP2,ARL3,ARL4A,ARL6IP1,ARL8A,ARRDC4,ATG4B,ATG9B,ATP10A,ATP10B,ATP10D,ATP8A1,AZIN1,BMP7,C1QTNF2,C2CD2L,CA2,CACNB4,CACNG4,CD2AP,CFTR,CLTC,CMTM6,CNST,COPG2,CRTAM,DERL3,DNM3,EDEM1,EDN3,EDNRA,EGF,ENSA,EPHA5,ERLEC1,ERP29,F2RL1,FERMT1,FGF19,FLVCR1,FLVCR2,FOXP1,FRMD4A,FSHB,F…
GO:BP	macromolecule biosynthetic process	GO:0009059	5.06834e-36	ABCA1,ABCA2,ABLIM3,ACTR2,ACVR2B,ACVRL1,ADCY1,ADIPOQ,AFAP1L2,AFF1,AFF2,AHR,ALG2,ALG6,ANGPT1,ARFGEF1,ARHGAP35,ARHGEF11,ARID2,ARID5B,ATAD2,ATOH8,ATRX,ATXN1,ATXN1L,B3GALNT2,B3GNT7,BACH2,BCL2,BCL9L,BCOR,BEND3,BMP7,BMPER,BMPR2,BRIP1,BRWD1,C1QTNF2,C7,CASZ1,CBFA2T2,CBFA2T3,CBX5,CBX7,CCNC,CCND1,CCNL1,CCNT2,CDC73,CDK12,CDON,CDYL,CHCHD10,CHRD,CHST11,CHTF8,CHURC1,CNOT6L,CPEB1,CREB1,CREB3L2,CREB5,CREBL2,CRTC2…
GO:BP	intracellular signal transduction	GO:0035556	8.71278e-36	ABCA1,ABR,ADCY1,ADCY6,ADCY7,ADCY9,ADIPOQ,ADRB1,AIDA,AKAP13,AMOTL1,ANGPT1,ARFGEF1,ARFGEF2,ARHGAP26,ARHGAP35,ARHGEF11,ARHGEF17,ARHGEF37,ARHGEF4,ARL3,ARRDC3,ASB14,ASB2,ASB4,ASB7,ATRX,BCL2,BMP7,BMP8A,BMPER,BRAP,BRE,C1QTNF2,CALM1,CAV2,CBL,CCL20,CD2AP,CDC42BPA,CDC42EP3,CDC42SE1,CDC42SE2,CDK12,CDON,CISH,CIT,CMKLR1,CUL3,CYLD,CYTH3,DAG1,DCLK1,DCX,DDIT4,DEPTOR,DGKB,DGKE,DGKG,DGKI,DICER1,DLG1,DLG5,DOCK10,DO…
GO:BP	cellular macromolecule biosynthetic process	GO:0034645	1.36807e-35	ABCA1,ABCA2,ABLIM3,ACTR2,ACVR2B,ACVRL1,ADCY1,ADIPOQ,AFAP1L2,AFF1,AFF2,AHR,ALG2,ALG6,ARFGEF1,ARHGAP35,ARHGEF11,ARID2,ARID5B,ATAD2,ATOH8,ATRX,ATXN1,ATXN1L,B3GALNT2,B3GNT7,BACH2,BCL2,BCL9L,BCOR,BEND3,BMP7,BMPER,BMPR2,BRIP1,BRWD1,C1QTNF2,C7,CASZ1,CBFA2T2,CBFA2T3,CBX5,CBX7,CCNC,CCND1,CCNL1,CCNT2,CDC73,CDK12,CDON,CHCHD10,CHRD,CHST11,CHTF8,CHURC1,CNOT6L,CPEB1,CREB1,CREB3L2,CREB5,CREBL2,CRTC2,CSRNP2,CSRN…
GO:BP	cellular nitrogen compound biosynthetic process	GO:0044271	2.51061e-35	ABCA2,ABLIM3,ACTR2,ACVR2B,ACVRL1,ADCY1,ADCY6,ADCY7,ADCY9,ADIPOQ,ADSS,AFAP1L2,AFF1,AFF2,AHR,AK2,AK3,AMD1,ARHGAP35,ARHGEF11,ARID2,ARID5B,ATAD2,ATOH8,ATP5B,ATP5C1,ATP5F1,ATRX,ATXN1,ATXN1L,AZIN1,B4GALT3,BACH2,BCL9L,BCOR,BDH2,BEND3,BMP7,BMPER,BMPR2,BRIP1,BRWD1,C7,CASZ1,CBFA2T2,CBFA2T3,CBX5,CBX7,CCNC,CCND1,CCNL1,CCNT2,CD47,CDC73,CDK12,CDON,CDS1,CDYL,CERS2,CERS3,CHCHD10,CHRD,CHTF8,CHURC1,CNOT6L,CNP,COX1…
GO:BP	cellular nitrogen compound metabolic process	GO:0034641	4.4318e-35	ABCA2,ABLIM3,ACACA,ACPP,ACTR2,ACVR2B,ACVRL1,ADCY1,ADCY6,ADCY7,ADCY9,ADIPOQ,ADSS,AFAP1L2,AFF1,AFF2,AHR,AK2,AK3,AK5,AMD1,AOX1,ARHGAP35,ARHGEF11,ARID2,ARID5B,ATAD2,ATOH8,ATP5B,ATP5C1,ATP5F1,ATRX,ATXN1,ATXN1L,AZIN1,B4GALT3,BACE1,BACH2,BCAS2,BCL9L,BCOR,BDH2,BEND3,BMP7,BMPER,BMPR2,BPGM,BRE,BRIP1,BRWD1,BTBD9,C7,CACNB4,CASZ1,CBFA2T2,CBFA2T3,CBX5,CBX7,CCNC,CCND1,CCNL1,CCNT2,CD47,CDC40,CDC73,CDK12,CDON,CDS…
GO:BP	organic cyclic compound metabolic process	GO:1901360	7.9743e-35	ABCA1,ABCA2,ABCD4,ABLIM3,ACACA,ACPP,ACTR2,ACVR2B,ACVRL1,ADCY1,ADCY6,ADCY7,ADCY9,ADIPOQ,ADSS,AFAP1L2,AFF1,AFF2,AHR,AK2,AK3,AK5,AMD1,AOX1,ARHGAP35,ARHGEF11,ARID2,ARID5B,ATAD2,ATOH8,ATP5B,ATP5C1,ATP5F1,ATRX,ATXN1,ATXN1L,BACH2,BCAS2,BCL2,BCL9L,BCOR,BEND3,BMP7,BMPER,BMPR2,BPGM,BRE,BRIP1,BRWD1,BTBD9,CACNB4,CASZ1,CBFA2T2,CBFA2T3,CBX5,CBX7,CCNC,CCND1,CCNL1,CCNT2,CDC40,CDC73,CDK12,CDON,CDS1,CDYL,CELF1,CEL…
GO:BP	regulation of developmental process	GO:0050793	2.27949e-34	ABL2,ABR,ACVR2B,ADIPOQ,ADRB1,AGGF1,ANO6,ANXA7,APPL2,ARC,ARHGAP35,ASB4,ATOH8,ATXN1L,BCL2,BCOR,BMP7,BMPER,BMPR2,BRWD1,CAMSAP1,CBFA2T2,CBLN2,CCBE1,CCND1,CDC42EP3,CDC42SE1,CDC73,CDK12,CDON,CHRD,CLDN18,CNTN2,CREB1,CSF1,CTSC,CUX2,CXCL12,CYB5D2,CYLD,DAAM2,DAG1,DDHD1,DLG1,DLG5,DLK2,DLX1,DMRTA2,DOCK5,DPYSL2,DSCAM,E2F1,EDN3,EDNRB,EGF,EGR3,ELAVL1,ERBB4,ETV5,EYA1,F3,FAIM,FBN1,FERMT1,FGF1,FGF23,FLRT2,FLT1,FLT…
GO:BP	positive regulation of nitrogen compound metabolic process	GO:0051173	2.659e-34	ABCA2,ACTR2,ACVR2B,ADIPOQ,AFAP1L2,AHR,ANGPT1,ANKIB1,ANTXR1,ARFGEF1,ARHGEF11,ARID5B,ARRDC3,ARRDC4,ATAD2,ATG14,ATOH8,ATRX,BCL2,BCL9L,BMP7,BMP8A,BMPER,BMPR2,BRE,C1QTNF2,CAV2,CCBE1,CCL20,CCNC,CCND1,CCNT2,CDC73,CDON,CHCHD10,CHTF8,CHURC1,CLN6,CLSPN,CNOT6L,CNTN2,CREB1,CREB3L2,CREB5,CSNK1E,CSRNP2,CSRNP3,CTIF,CUL3,CUL4B,DCUN1D1,DCUN1D3,DLG1,DLX1,DSTYK,E2F1,E2F8,EBF2,EDEM1,EDN3,EGF,EGLN3,EGR1,EGR3,ELAVL1,E…
GO:BP	cell surface receptor signaling pathway	GO:0007166	2.93817e-34	AAK1,ABCA1,ACPP,ACVR1B,ACVR1C,ACVR2B,ACVRL1,ADCY6,ADCYAP1R1,ADIPOQ,ADIPOR2,AFAP1L2,ANGPT1,ANO6,APPL2,ARC,ARL13B,ARL3,ATOH8,BAIAP2L1,BCL2,BCL9L,BLOC1S2,BMP7,BMP8A,BMPER,BMPR2,CACNB4,CACNG4,CAV2,CBFA2T2,CBL,CCBE1,CCL20,CCND1,CD274,CDC73,CDH6,CDON,CHRD,CHST11,CLDN18,CMKLR1,CMTM3,CNTFR,CNTN2,COL2A1,CPNE3,CSNK1E,CSNK1G1,CSNK2A2,CUL3,CUX2,CXCL12,CYLD,DAAM2,DAB2,DAGLA,DEDD,DGKI,DIXDC1,DKK3,DLG5,DLK2,DLX…
GO:BP	phosphorylation	GO:0016310	3.23624e-34	AAK1,ABL2,ACVR1B,ACVR1C,ACVR2B,ACVRL1,ADIPOQ,AIDA,AK2,AK3,AK5,AKAP13,ALPK2,ALPK3,AMBRA1,ANGPT1,ATG14,BCL2,BMP7,BMP8A,BMPER,BMPR2,BPGM,BRAP,C1QTNF2,CAB39L,CAMK1G,CASK,CAV2,CBL,CCL20,CCNC,CCND1,CCND2,CCNF,CCNI,CCNL1,CCNT2,CDC42BPA,CDK12,CDK19,CDK9,CDON,CERK,CISH,CIT,CLK2,CLK3,CLSPN,COQ9,CPNE3,CREB1,CSNK1E,CSNK1G1,CSNK2A2,CYLD,DAG1,DCAKD,DCLK1,DDIT4,DGKB,DGKE,DGKG,DGKI,DLG1,DSCAM,DSTYK,DUSP16,DUSP19…
GO:BP	tube development	GO:0035295	3.90091e-34	ACVR2B,ACVRL1,ADIPOR2,AGGF1,AMBRA1,AMOTL1,ANGPT1,AQP1,ARHGAP35,ARID2,ARL13B,ASB4,ATOH8,ATP5B,ATRX,ATXN1L,BCL2,BMP7,BMPER,BMPR2,BRIP1,CALB1,CBFA2T2,CCBE1,CCDC40,CCM2,CLDN18,CLMP,COL2A1,CREB1,DAG1,DICER1,DLG1,DLG5,E2F8,EDNRA,EDNRB,EFNB2,EGF,EGR3,ENPEP,ESRP2,ETV5,EYA1,F3,FGF1,FLT1,FLT4,FOXF2,FOXP1,FZD1,FZD3,FZD4,GATA2,GATA5,GDF11,GDF2,GJA5,GJC1,GZF1,HPGD,HS2ST1,ID2,ISM1,ITGA3,ITGA6,ITGB8,JAG1,KDM2B,…
GO:BP	cellular aromatic compound metabolic process	GO:0006725	5.09739e-34	ABCA2,ABCD4,ABLIM3,ACACA,ACPP,ACTR2,ACVR2B,ACVRL1,ADCY1,ADCY6,ADCY7,ADCY9,ADIPOQ,ADSS,AFAP1L2,AFF1,AFF2,AHR,AK2,AK3,AK5,AMD1,AOX1,ARHGAP35,ARHGEF11,ARID2,ARID5B,ATAD2,ATOH8,ATP5B,ATP5C1,ATP5F1,ATRX,ATXN1,ATXN1L,BACH2,BCAS2,BCL2,BCL9L,BCOR,BEND3,BMP7,BMPER,BMPR2,BPGM,BRE,BRIP1,BRWD1,BTBD9,CACNB4,CASZ1,CBFA2T2,CBFA2T3,CBX5,CBX7,CCNC,CCND1,CCNL1,CCNT2,CDC40,CDC73,CDK12,CDON,CDS1,CDYL,CELF1,CELF2,CEL…
GO:BP	heterocycle metabolic process	GO:0046483	1.29482e-33	ABCA2,ABCD4,ABLIM3,ACACA,ACPP,ACTR2,ACVR2B,ACVRL1,ADCY1,ADCY6,ADCY7,ADCY9,ADIPOQ,ADSS,AFAP1L2,AFF1,AFF2,AHR,AK2,AK3,AK5,AMD1,AOX1,ARHGAP35,ARHGEF11,ARID2,ARID5B,ATAD2,ATOH8,ATP5B,ATP5C1,ATP5F1,ATRX,ATXN1,ATXN1L,BACH2,BCAS2,BCL9L,BCOR,BEND3,BMP7,BMPER,BMPR2,BPGM,BRE,BRIP1,BRWD1,BTBD9,CACNB4,CASZ1,CBFA2T2,CBFA2T3,CBX5,CBX7,CCNC,CCND1,CCNL1,CCNT2,CDC40,CDC73,CDK12,CDON,CDS1,CDYL,CELF1,CELF2,CELF5,CH…
GO:BP	response to chemical	GO:0042221	2.59794e-33	ABCA1,ABCA2,ABCD4,ABCG4,ABL2,ABR,ACACA,ACVR1B,ACVR1C,ACVR2B,ACVRL1,ADCY6,ADH5,ADIPOQ,ADIPOR2,AGRP,AHR,ALG2,ANGPT1,ANO1,ANO6,ANXA11,ANXA7,APPL2,AQP1,ARHGAP35,ARL6IP1,ATP5B,ATP7B,ATRX,BAIAP2L1,BCL2,BCL9L,BMP7,BMPER,BMPR2,BSPRY,C2CD2L,CA2,CACNB4,CALB1,CASR,CAV2,CCBE1,CCL20,CCND1,CD274,CD47,CDC73,CFTR,CHRD,CHST11,CLDN18,CMKLR1,CNP,CNTFR,CNTN2,COL2A1,CPNE3,CPNE9,CREB1,CREB3L2,CRTAM,CUL3,CUX2,CX3CL1,CX…
GO:BP	heterocycle biosynthetic process	GO:0018130	3.12113e-33	ABCA2,ABLIM3,ACTR2,ACVR2B,ACVRL1,ADCY1,ADCY6,ADCY7,ADCY9,ADIPOQ,ADSS,AFAP1L2,AFF1,AFF2,AHR,AK2,AK3,AMD1,ARHGAP35,ARHGEF11,ARID2,ARID5B,ATAD2,ATOH8,ATP5B,ATP5C1,ATP5F1,ATRX,ATXN1,ATXN1L,BACH2,BCL9L,BCOR,BEND3,BMP7,BMPER,BMPR2,BRIP1,BRWD1,CASZ1,CBFA2T2,CBFA2T3,CBX5,CBX7,CCNC,CCND1,CCNL1,CCNT2,CDC73,CDK12,CDON,CDS1,CDYL,CHCHD10,CHRD,CHTF8,CHURC1,CNP,COX10,CREB1,CREB3L2,CREB5,CREBL2,CRTC2,CSRNP2,CSRN…
GO:BP	organic cyclic compound biosynthetic process	GO:1901362	7.07797e-33	ABCA2,ABLIM3,ACTR2,ACVR2B,ACVRL1,ADCY1,ADCY6,ADCY7,ADCY9,ADIPOQ,ADSS,AFAP1L2,AFF1,AFF2,AHR,AK2,AK3,AMD1,ARHGAP35,ARHGEF11,ARID2,ARID5B,ATAD2,ATOH8,ATP5B,ATP5C1,ATP5F1,ATRX,ATXN1,ATXN1L,BACH2,BCL9L,BCOR,BEND3,BMP7,BMPER,BMPR2,BRIP1,BRWD1,CASZ1,CBFA2T2,CBFA2T3,CBX5,CBX7,CCNC,CCND1,CCNL1,CCNT2,CDC73,CDK12,CDON,CDS1,CDYL,CFTR,CHCHD10,CHRD,CHTF8,CHURC1,CNP,COX10,CREB1,CREB3L2,CREB5,CREBL2,CRTC2,CSRNP2…
GO:BP	regulation of transcription, DNA-templated	GO:0006355	9.13836e-33	ABCA2,ACTR2,ACVR2B,ACVRL1,ADCY1,ADIPOQ,AFAP1L2,AFF1,AFF2,AHR,ARHGAP35,ARHGEF11,ARID2,ARID5B,ATAD2,ATOH8,ATRX,ATXN1,ATXN1L,BACH2,BCL9L,BCOR,BEND3,BMP7,BMPER,BMPR2,BRIP1,BRWD1,CASZ1,CBFA2T2,CBFA2T3,CBX5,CBX7,CCNC,CCND1,CCNL1,CCNT2,CDC73,CDK12,CDON,CHCHD10,CHRD,CHURC1,CREB1,CREB3L2,CREB5,CREBL2,CRTC2,CSRNP2,CSRNP3,CUL3,CUX1,CUX2,CYLD,DEDD,DLG1,DLX1,DMRTA2,DNAJB5,DNAJB6,E2F1,E2F8,EBF2,EDNRB,EGF,EGR1,…
GO:BP	aromatic compound biosynthetic process	GO:0019438	1.40146e-32	ABCA2,ABLIM3,ACTR2,ACVR2B,ACVRL1,ADCY1,ADCY6,ADCY7,ADCY9,ADIPOQ,ADSS,AFAP1L2,AFF1,AFF2,AHR,AK2,AK3,AMD1,ARHGAP35,ARHGEF11,ARID2,ARID5B,ATAD2,ATOH8,ATP5B,ATP5C1,ATP5F1,ATRX,ATXN1,ATXN1L,BACH2,BCL9L,BCOR,BEND3,BMP7,BMPER,BMPR2,BRIP1,BRWD1,CASZ1,CBFA2T2,CBFA2T3,CBX5,CBX7,CCNC,CCND1,CCNL1,CCNT2,CDC73,CDK12,CDON,CDS1,CDYL,CHCHD10,CHRD,CHTF8,CHURC1,CNP,COX10,CREB1,CREB3L2,CREB5,CREBL2,CRTC2,CSRNP2,CSRN…
GO:BP	regulation of nucleic acid-templated transcription	GO:1903506	3.7634e-32	ABCA2,ACTR2,ACVR2B,ACVRL1,ADCY1,ADIPOQ,AFAP1L2,AFF1,AFF2,AHR,ARHGAP35,ARHGEF11,ARID2,ARID5B,ATAD2,ATOH8,ATRX,ATXN1,ATXN1L,BACH2,BCL9L,BCOR,BEND3,BMP7,BMPER,BMPR2,BRIP1,BRWD1,CASZ1,CBFA2T2,CBFA2T3,CBX5,CBX7,CCNC,CCND1,CCNL1,CCNT2,CDC73,CDK12,CDON,CDYL,CHCHD10,CHRD,CHURC1,CREB1,CREB3L2,CREB5,CREBL2,CRTC2,CSRNP2,CSRNP3,CUL3,CUX1,CUX2,CYLD,DEDD,DLG1,DLX1,DMRTA2,DNAJB5,DNAJB6,E2F1,E2F8,EBF2,EDNRB,EGF,…
GO:BP	regulation of RNA biosynthetic process	GO:2001141	3.7634e-32	ABCA2,ACTR2,ACVR2B,ACVRL1,ADCY1,ADIPOQ,AFAP1L2,AFF1,AFF2,AHR,ARHGAP35,ARHGEF11,ARID2,ARID5B,ATAD2,ATOH8,ATRX,ATXN1,ATXN1L,BACH2,BCL9L,BCOR,BEND3,BMP7,BMPER,BMPR2,BRIP1,BRWD1,CASZ1,CBFA2T2,CBFA2T3,CBX5,CBX7,CCNC,CCND1,CCNL1,CCNT2,CDC73,CDK12,CDON,CDYL,CHCHD10,CHRD,CHURC1,CREB1,CREB3L2,CREB5,CREBL2,CRTC2,CSRNP2,CSRNP3,CUL3,CUX1,CUX2,CYLD,DEDD,DLG1,DLX1,DMRTA2,DNAJB5,DNAJB6,E2F1,E2F8,EBF2,EDNRB,EGF,…
GO:BP	cell-cell signaling	GO:0007267	3.82259e-32	ABR,ACVR2B,ADCY1,ADCY6,ADIPOQ,ANO1,AQP1,ARC,BCL9L,BMP7,C2CD2L,CA2,CACNA1E,CACNB2,CACNB4,CACNG4,CALB1,CCND1,CDC73,CFTR,CNTN2,CPLX2,CREB1,CSNK1E,CSNK1G1,CSNK2A2,CUL3,CUX2,CYLD,CYP46A1,DAAM2,DAB2,DAG1,DAGLA,DGKB,DGKE,DGKI,DIXDC1,DKK3,DLG1,DLGAP2,DRD5,EDN3,EGF,EGR1,EGR3,EIF4EBP2,ENSA,EPHA5,ERC2,ETV5,FERMT1,FOXL2,FOXO1,FOXO3,FSHB,FZD1,FZD10,FZD3,FZD4,FZD6,GABRA3,GABRB2,GABRB3,GALR1,GCG,GHR,GJA1,GJA5,G…
GO:BP	nucleobase-containing compound biosynthetic process	GO:0034654	1.4291e-31	ABCA2,ABLIM3,ACTR2,ACVR2B,ACVRL1,ADCY1,ADCY6,ADCY7,ADCY9,ADIPOQ,ADSS,AFAP1L2,AFF1,AFF2,AHR,AK2,AK3,AMD1,ARHGAP35,ARHGEF11,ARID2,ARID5B,ATAD2,ATOH8,ATP5B,ATP5C1,ATP5F1,ATRX,ATXN1,ATXN1L,BACH2,BCL9L,BCOR,BEND3,BMP7,BMPER,BMPR2,BRIP1,BRWD1,CASZ1,CBFA2T2,CBFA2T3,CBX5,CBX7,CCNC,CCND1,CCNL1,CCNT2,CDC73,CDK12,CDON,CDS1,CDYL,CHCHD10,CHRD,CHTF8,CHURC1,CNP,CREB1,CREB3L2,CREB5,CREBL2,CRTC2,CSRNP2,CSRNP3,CUL…
GO:BP	regulation of molecular function	GO:0065009	1.79713e-31	ABCA2,ABL2,ABR,ACVR2B,ADCY1,ADIPOQ,ADRB1,AIDA,AMBRA1,ANGPT1,ANTXR1,ARC,ARFGEF1,ARHGAP1,ARHGAP12,ARHGAP17,ARHGAP21,ARHGAP26,ARHGAP35,ARID5B,ARRDC3,ARRDC4,ATG14,ATP1B3,AZIN1,BCL2,BMP7,C1QTNF2,CACNB2,CACNB4,CACNG4,CASR,CAST,CAV2,CBL,CCL20,CCNC,CCND1,CCND2,CCNF,CCNI,CCNL1,CCNT2,CDK12,CDON,CFTR,CHTF8,CISH,CLSPN,CNST,COL6A3,CRTC2,CSRNP2,CSRNP3,CYLD,DCP1A,DCUN1D1,DCUN1D3,DGKI,DHCR24,DKK3,DLG1,DNAJA2,DNA…
GO:BP	nucleobase-containing compound metabolic process	GO:0006139	3.61922e-31	ABCA2,ABLIM3,ACACA,ACPP,ACTR2,ACVR2B,ACVRL1,ADCY1,ADCY6,ADCY7,ADCY9,ADIPOQ,ADSS,AFAP1L2,AFF1,AFF2,AHR,AK2,AK3,AK5,AMD1,AOX1,ARHGAP35,ARHGEF11,ARID2,ARID5B,ATAD2,ATOH8,ATP5B,ATP5C1,ATP5F1,ATRX,ATXN1,ATXN1L,BACH2,BCAS2,BCL9L,BCOR,BEND3,BMP7,BMPER,BMPR2,BPGM,BRE,BRIP1,BRWD1,CACNB4,CASZ1,CBFA2T2,CBFA2T3,CBX5,CBX7,CCNC,CCND1,CCNL1,CCNT2,CDC40,CDC73,CDK12,CDON,CDS1,CDYL,CELF1,CELF2,CELF5,CHCHD10,CHRD,C…
GO:BP	regulation of signal transduction	GO:0009966	4.95831e-31	AAK1,ABCA1,ABR,ACPP,ACVR2B,ADIPOQ,AFAP1,AFAP1L2,AIDA,AKAP13,ANGPT1,APPL2,ARC,ARFGEF1,ARFGEF2,ARHGAP26,ARHGAP35,ARHGEF11,ARHGEF17,ARHGEF37,ARHGEF4,ARRDC3,BAIAP2L1,BCL2,BCL9L,BMP7,BMP8A,BMPER,BMPR2,BRAP,C1QTNF2,CACNG4,CAV2,CBFA2T2,CBL,CCBE1,CCL20,CD2AP,CDC42SE1,CDC42SE2,CDC73,CDK12,CDON,CHRD,CHST11,CMKLR1,CMTM3,CNKSR2,CNTN2,COL2A1,CSNK1E,CSNK1G1,CTSC,CUL3,CUX2,CYLD,CYTH3,DAAM2,DAB2,DAG1,DDIT4,DEPTO…
GO:BP	protein localization	GO:0008104	8.47601e-31	AAK1,ABCA1,ACVR2B,ADCY6,ADIPOQ,ANGPT1,ANK3,ANO1,AP2B1,AP4E1,APPBP2,APPL2,ARC,ARCN1,ARF1,ARFIP1,ARFIP2,ARL13B,ARL3,ARL4A,ARL6IP1,ARL8A,ARRDC4,ATG4B,ATG9B,ATRX,BCL2,BICD2,BMP7,C2CD2L,CACNG4,CD2AP,CFTR,CHCHD10,CLDN18,CLTC,CMTM6,CNST,CNTLN,CNTN2,COPG2,CRTAM,CSNK1E,CYLD,DAG1,DCP1A,DERL3,DHCR24,DLG1,DLG5,DNAJB6,DNM3,EDEM1,EFR3B,EGF,EHD3,ENSA,EPHA5,ERBB4,ERLEC1,ERP29,ESCO2,ETV5,EXOC3L4,F2RL1,FBN1,FERMT1…
GO:BP	negative regulation of metabolic process	GO:0009892	1.06722e-30	ABCA2,ACVR2B,ADAMTS5,ADIPOQ,AIDA,ANGPT1,ANXA7,APPL2,ARHGAP35,ARRDC3,ATAD2,ATG14,ATOH8,ATRX,ATXN1,ATXN1L,AZIN1,BCL2,BCOR,BEND3,BMF,BMP7,BMPR2,CAST,CBFA2T2,CBFA2T3,CBL,CBX5,CBX7,CCND1,CDC73,CDYL,CNOT6L,CNST,COL6A3,CPEB1,CREB1,CSDC2,CSRNP2,CSRNP3,CUL3,CUX1,CUX2,CYLD,DAG1,DCP1A,DCP2,DDIT4,DEDD,DERL3,DHCR24,DICER1,DIP2A,DLG1,DLX1,DNAJB5,DNAJB6,DRD5,DUSP16,DUSP5,DUSP7,E2F1,E2F8,EDC3,EDNRB,EGR1,EIF2AK1,…
GO:BP	transcription, DNA-templated	GO:0006351	1.66116e-30	ABCA2,ABLIM3,ACTR2,ACVR2B,ACVRL1,ADCY1,ADIPOQ,AFAP1L2,AFF1,AFF2,AHR,ARHGAP35,ARHGEF11,ARID2,ARID5B,ATAD2,ATOH8,ATRX,ATXN1,ATXN1L,BACH2,BCL9L,BCOR,BEND3,BMP7,BMPER,BMPR2,BRIP1,BRWD1,CASZ1,CBFA2T2,CBFA2T3,CBX5,CBX7,CCNC,CCND1,CCNL1,CCNT2,CDC73,CDK12,CDON,CHCHD10,CHRD,CHURC1,CREB1,CREB3L2,CREB5,CREBL2,CRTC2,CSRNP2,CSRNP3,CUL3,CUX1,CUX2,CYLD,DEDD,DLG1,DLX1,DMRTA2,DNAJB5,DNAJB6,E2F1,E2F8,EBF2,EDNRB,EG…
GO:BP	regulation of transcription by RNA polymerase II	GO:0006357	3.12816e-30	ABCA2,ACTR2,ACVR2B,ACVRL1,AHR,ARHGAP35,ARID5B,ATAD2,ATOH8,ATRX,ATXN1,ATXN1L,BCL9L,BCOR,BEND3,BMP7,BMPER,BMPR2,BRIP1,BRWD1,CBFA2T2,CBX5,CBX7,CCNC,CCND1,CCNL1,CCNT2,CDC73,CDK12,CDON,CHRD,CREB1,CREB3L2,CSRNP2,CSRNP3,CUL3,CUX1,CUX2,DLG1,DLX1,DNAJB5,E2F1,E2F8,EBF2,EDNRB,EGR1,EGR3,ELF2,ELF3,ELK4,ETV3,ETV5,EYA1,F2RL1,FBN1,FGF1,FLI1,FOXF2,FOXL2,FOXO1,FOXO3,FOXP1,FSTL1,FZD1,GABPB2,GALR1,GATA2,GATA5,GATAD2…
GO:BP	nucleic acid-templated transcription	GO:0097659	4.00842e-30	ABCA2,ABLIM3,ACTR2,ACVR2B,ACVRL1,ADCY1,ADIPOQ,AFAP1L2,AFF1,AFF2,AHR,ARHGAP35,ARHGEF11,ARID2,ARID5B,ATAD2,ATOH8,ATRX,ATXN1,ATXN1L,BACH2,BCL9L,BCOR,BEND3,BMP7,BMPER,BMPR2,BRIP1,BRWD1,CASZ1,CBFA2T2,CBFA2T3,CBX5,CBX7,CCNC,CCND1,CCNL1,CCNT2,CDC73,CDK12,CDON,CDYL,CHCHD10,CHRD,CHURC1,CREB1,CREB3L2,CREB5,CREBL2,CRTC2,CSRNP2,CSRNP3,CUL3,CUX1,CUX2,CYLD,DEDD,DLG1,DLX1,DMRTA2,DNAJB5,DNAJB6,E2F1,E2F8,EBF2,EDN…
GO:BP	protein phosphorylation	GO:0006468	5.4363e-30	AAK1,ABL2,ACVR1B,ACVR1C,ACVR2B,ACVRL1,ADIPOQ,AIDA,AKAP13,ALPK2,ALPK3,ANGPT1,ATG14,BCL2,BMP7,BMP8A,BMPER,BMPR2,BRAP,C1QTNF2,CAB39L,CAMK1G,CASK,CAV2,CBL,CCL20,CCNC,CCND1,CCND2,CCNF,CCNI,CCNL1,CCNT2,CDC42BPA,CDK12,CDK19,CDK9,CDON,CIT,CLK2,CLK3,CLSPN,CPNE3,CREB1,CSNK1E,CSNK1G1,CSNK2A2,CYLD,DAG1,DCLK1,DLG1,DSTYK,DUSP16,DUSP19,DUSP5,DUSP7,DYRK2,EDN3,EGF,EIF2AK1,EIF2S1,EPHA5,ERBB4,ERP29,F2RL1,FGF1,FGF13…
GO:BP	RNA biosynthetic process	GO:0032774	6.66166e-30	ABCA2,ABLIM3,ACTR2,ACVR2B,ACVRL1,ADCY1,ADIPOQ,AFAP1L2,AFF1,AFF2,AHR,ARHGAP35,ARHGEF11,ARID2,ARID5B,ATAD2,ATOH8,ATRX,ATXN1,ATXN1L,BACH2,BCL9L,BCOR,BEND3,BMP7,BMPER,BMPR2,BRIP1,BRWD1,CASZ1,CBFA2T2,CBFA2T3,CBX5,CBX7,CCNC,CCND1,CCNL1,CCNT2,CDC73,CDK12,CDON,CDYL,CHCHD10,CHRD,CHURC1,CREB1,CREB3L2,CREB5,CREBL2,CRTC2,CSRNP2,CSRNP3,CUL3,CUX1,CUX2,CYLD,DEDD,DLG1,DLX1,DMRTA2,DNAJB5,DNAJB6,E2F1,E2F8,EBF2,EDN…
GO:BP	transcription by RNA polymerase II	GO:0006366	1.37814e-29	ABCA2,ACTR2,ACVR2B,ACVRL1,AHR,ARHGAP35,ARID5B,ATAD2,ATOH8,ATRX,ATXN1,ATXN1L,BCL9L,BCOR,BEND3,BMP7,BMPER,BMPR2,BRIP1,BRWD1,CBFA2T2,CBX5,CBX7,CCNC,CCND1,CCNL1,CCNT2,CDC73,CDK12,CDON,CHRD,CREB1,CREB3L2,CSRNP2,CSRNP3,CUL3,CUX1,CUX2,DLG1,DLX1,DNAJB5,E2F1,E2F8,EBF2,EDNRB,EGR1,EGR3,ELF2,ELF3,ELK4,ELL2,ETV3,ETV5,EYA1,F2RL1,FBN1,FGF1,FLI1,FOXF2,FOXL2,FOXO1,FOXO3,FOXP1,FSTL1,FZD1,GABPB2,GALR1,GATA2,GATA5,G…
GO:BP	cellular response to chemical stimulus	GO:0070887	1.01559e-28	ABCA1,ABCD4,ABCG4,ABL2,ACACA,ACVR1B,ACVR1C,ACVR2B,ACVRL1,ADCY6,ADH5,ADIPOQ,ADIPOR2,AGRP,AHR,ANGPT1,ANO1,ANO6,APPL2,ATP5B,ATRX,BAIAP2L1,BCL2,BCL9L,BMP7,BMPER,BMPR2,BSPRY,C2CD2L,CA2,CACNB4,CALB1,CAV2,CCBE1,CCL20,CCND1,CD274,CD47,CDC73,CFTR,CHRD,CHST11,CLDN18,CMKLR1,CNTFR,COL2A1,CPNE3,CPNE9,CREB1,CREB3L2,CUL3,CUX2,CX3CL1,CXCL12,CYLD,CYP2U1,CYP46A1,DDIT4,DERL3,DLX1,DNAJC18,DRD5,DSTYK,E2F1,EDN3,EDNRB,…
GO:BP	neurogenesis	GO:0022008	2.78111e-28	ABL2,ADCY1,APPL2,ARHGAP35,ARL3,ATXN10,BCL2,BMP7,BMPR2,BTBD6,CAMSAP1,CBFA2T2,CDH23,CDON,CNP,CNTN2,CREB1,CUX2,CYB5D2,DAAM2,DAG1,DAGLA,DCX,DLG5,DLX1,DMRTA2,DPYSL2,DPYSL5,DSCAM,EDN3,EDNRB,EFHD1,EFNA5,EFNB2,EGFLAM,EPHA5,ERBB4,EYA1,FAIM,FLRT2,FMR1,FOXP1,FZD3,FZD4,GABRB2,GABRB3,GATA2,GHR,GIGYF2,GNRH1,GPM6A,GPR37L1,GRIN2A,GRIN3A,HDAC1,HECW2,HMG20A,HSP90AA1,ID2,ID4,IFRD1,IGF1,INHBA,IQGAP1,ITGA3,ITGA6,JAG1…
GO:BP	response to organic substance	GO:0010033	3.90029e-28	ABCA1,ABCA2,ABCD4,ABCG4,ABL2,ABR,ACACA,ACVR1B,ACVR1C,ACVR2B,ACVRL1,ADCY6,ADH5,ADIPOQ,ADIPOR2,AGRP,AHR,ANGPT1,ANO1,APPL2,ATP5B,ATRX,BAIAP2L1,BCL2,BCL9L,BMP7,BMPER,BMPR2,BSPRY,C2CD2L,CA2,CACNB4,CALB1,CAV2,CCBE1,CCL20,CCND1,CD274,CD47,CDC73,CFTR,CHRD,CHST11,CLDN18,CNTFR,COL2A1,CPNE3,CREB1,CREB3L2,CRTAM,CUL3,CUX2,CXCL12,CYLD,DDIT4,DERL3,DLX1,DNAJB5,DNAJC18,DRD5,DSTYK,EDEM1,EGR1,EGR3,EIF4EBP2,EPHA5,ER…
GO:BP	regulation of transport	GO:0051049	2.12699e-27	AAK1,ABCA1,ABCA2,ABR,ADCY1,ADCY6,ADIPOQ,ANGPT1,ANKFY1,ANO1,ANO6,APPL2,ARC,ARFIP1,ARL6IP1,AZIN1,BCL2,BMP7,BTBD9,C1QTNF2,C2CD2L,CA2,CACNA1E,CACNB2,CACNB4,CACNG4,CASR,CBL,CD2AP,CD47,CFTR,CNN2,CNST,CPLX2,CREB1,CRTAM,DAB2,DERL3,DGKI,DLG1,EDEM1,EDN3,EDNRA,EGF,EHD3,ENSA,EPHA5,ERLEC1,ERP29,F2RL1,FERMT1,FGF14,FGF19,FGF23,FMR1,FOXL2,FRMD4A,GALR1,GCG,GHR,GJA5,GNRH1,GPD1L,GRIN3A,GRM5,HECW2,HIP1,HMGCR,HOMER1,…
GO:BP	nitrogen compound transport	GO:0071705	2.90819e-27	ABCA1,ABCA2,ACVR2B,ADCY6,ADIPOQ,ANGPT1,ANK3,ANO1,AP2B1,AP4E1,APPBP2,APPL2,AQP1,ARC,ARCN1,ARF1,ARFIP1,ARFIP2,ARL3,ARL4A,ARL6IP1,ARL8A,ARRDC4,ATG4B,ATG9B,AZIN1,C2CD2L,CA2,CACNB4,CACNG4,CD2AP,CFTR,CLTC,CMTM6,CNST,COPG2,CRTAM,DERL3,DNM3,EDEM1,EDN3,ENSA,EPHA5,ERLEC1,ERP29,F2RL1,FERMT1,FLVCR1,FLVCR2,FOXP1,FRMD4A,GCG,GDI2,GHR,GJA5,GLTP,GOSR2,GRIP2,HMGCR,HNRNPU,HSP90AA1,IGF1,ILDR1,IPO7,IPO9,IRS1,ITGB3,KP…
GO:BP	nucleic acid metabolic process	GO:0090304	3.14618e-27	ABCA2,ABLIM3,ACTR2,ACVR2B,ACVRL1,ADCY1,ADIPOQ,AFAP1L2,AFF1,AFF2,AHR,ARHGAP35,ARHGEF11,ARID2,ARID5B,ATAD2,ATOH8,ATRX,ATXN1,ATXN1L,BACH2,BCAS2,BCL9L,BCOR,BEND3,BMP7,BMPER,BMPR2,BRE,BRIP1,BRWD1,CASZ1,CBFA2T2,CBFA2T3,CBX5,CBX7,CCNC,CCND1,CCNL1,CCNT2,CDC40,CDC73,CDK12,CDON,CDYL,CELF1,CELF2,CELF5,CHCHD10,CHRD,CHTF8,CHURC1,CLK3,CNOT6L,CREB1,CREB3L2,CREB5,CREBL2,CRTC2,CSDC2,CSRNP2,CSRNP3,CUL3,CUL4B,CUX1,…
GO:BP	regulation of cellular component organization	GO:0051128	5.3023e-27	AAK1,ABCA1,ABCA2,ABL2,ACTR2,AFAP1,AIDA,ANGPT1,ANKFY1,ANO6,ANTXR1,ANXA7,APPL2,ARC,ARFGEF1,ARHGAP17,ARHGAP35,ARPC4,ATAD2,ATRX,BAIAP2L1,BCL2,BCOR,BICD2,BMP7,BMPR2,BRWD1,BTBD9,CAMSAP1,CAV2,CBFA2T2,CBL,CBLN2,CCDC88A,CCNF,CD2AP,CDC42EP3,CDC42SE1,CDC73,CNOT6L,CNTN2,CUL3,CUX2,CYLD,DAB2,DAG1,DCP2,DCUN1D3,DDHD1,DGKB,DLG1,DLG5,DNAJB6,DOCK5,DPYSL2,DSCAM,DYNC1LI1,EDN3,EFNA5,EGF,EHD3,EPHA5,ETV5,F2RL1,FBLIM1,FL…
GO:BP	RNA metabolic process	GO:0016070	7.58658e-27	ABCA2,ABLIM3,ACTR2,ACVR2B,ACVRL1,ADCY1,ADIPOQ,AFAP1L2,AFF1,AFF2,AHR,ARHGAP35,ARHGEF11,ARID2,ARID5B,ATAD2,ATOH8,ATRX,ATXN1,ATXN1L,BACH2,BCAS2,BCL9L,BCOR,BEND3,BMP7,BMPER,BMPR2,BRIP1,BRWD1,CASZ1,CBFA2T2,CBFA2T3,CBX5,CBX7,CCNC,CCND1,CCNL1,CCNT2,CDC40,CDC73,CDK12,CDON,CDYL,CELF1,CELF2,CELF5,CHCHD10,CHRD,CHURC1,CLK3,CNOT6L,CREB1,CREB3L2,CREB5,CREBL2,CRTC2,CSDC2,CSRNP2,CSRNP3,CUL3,CUX1,CUX2,CWF19L2,CYL…
GO:BP	generation of neurons	GO:0048699	4.75476e-26	ABL2,ADCY1,APPL2,ARHGAP35,ARL3,ATXN10,BCL2,BMP7,BMPR2,CAMSAP1,CBFA2T2,CDH23,CDON,CNP,CNTN2,CREB1,CUX2,CYB5D2,DAAM2,DAG1,DAGLA,DCX,DLG5,DLX1,DMRTA2,DPYSL2,DPYSL5,DSCAM,EDN3,EDNRB,EFHD1,EFNA5,EFNB2,EGFLAM,EPHA5,ERBB4,EYA1,FAIM,FLRT2,FMR1,FOXP1,FZD3,FZD4,GABRB2,GABRB3,GATA2,GHR,GIGYF2,GNRH1,GPM6A,GPR37L1,GRIN3A,HDAC1,HECW2,HMG20A,HSP90AA1,ID2,ID4,IFRD1,IGF1,INHBA,IQGAP1,ITGA3,ITGA6,JAG1,KIAA2022,KIF…
GO:BP	negative regulation of cellular metabolic process	GO:0031324	4.80447e-26	ABCA2,ACVR2B,ADIPOQ,AIDA,ANGPT1,APPL2,ARHGAP35,ATAD2,ATG14,ATOH8,ATRX,ATXN1,ATXN1L,BCL2,BCOR,BEND3,BMF,BMP7,BMPR2,CAST,CBFA2T2,CBFA2T3,CBL,CBX5,CBX7,CCND1,CDC73,CDYL,CNOT6L,CNST,COL6A3,CPEB1,CREB1,CSRNP2,CSRNP3,CUL3,CUX1,CUX2,CYLD,DAG1,DCP2,DDIT4,DEDD,DERL3,DHCR24,DLG1,DLX1,DNAJB5,DNAJB6,DUSP16,DUSP5,DUSP7,E2F1,E2F8,EDNRB,EGR1,EIF2AK1,EIF2S1,EIF4EBP2,ELAVL1,ELF3,ELFN2,ELK4,ENSA,ERLEC1,ETV3,F2RL1,…
GO:BP	negative regulation of macromolecule metabolic process	GO:0010605	5.99678e-26	ACVR2B,ADIPOQ,AIDA,ANGPT1,ANXA7,ARHGAP35,ATAD2,ATG14,ATOH8,ATRX,ATXN1,ATXN1L,AZIN1,BCOR,BEND3,BMP7,BMPR2,CAST,CBFA2T2,CBFA2T3,CBL,CBX5,CBX7,CCND1,CDC73,CDYL,CNOT6L,COL6A3,CPEB1,CREB1,CSDC2,CUL3,CUX1,CUX2,CYLD,DAG1,DCP1A,DCP2,DEDD,DERL3,DHCR24,DICER1,DIP2A,DLG1,DLX1,DNAJB5,DNAJB6,DUSP16,DUSP5,DUSP7,E2F1,E2F8,EDC3,EDNRB,EGR1,EIF2AK1,EIF2S1,EIF4EBP2,ELAVL1,ELF3,ELK4,ENSA,ERLEC1,ERP29,ETV3,F2RL1,FAM1…
GO:BP	regulation of multicellular organismal development	GO:2000026	1.05485e-25	ABL2,ACVR2B,ADIPOQ,AGGF1,ANO6,APPL2,ARHGAP35,ASB4,ATOH8,ATXN1L,BCL2,BCOR,BMP7,BMPER,BMPR2,CBFA2T2,CBLN2,CCBE1,CCND1,CDC73,CDON,CLDN18,CNTN2,CREB1,CSF1,CTSC,CUX2,CYB5D2,CYLD,DAAM2,DAG1,DLG1,DLG5,DLX1,DMRTA2,DPYSL2,DSCAM,EDNRB,EGF,EGR3,ERBB4,ETV5,EYA1,F3,FAIM,FBN1,FERMT1,FGF1,FGF23,FLRT2,FLT1,FMR1,FOXP1,FSHB,FZD1,FZD3,FZD4,GATA2,GATA5,GDF2,GHR,GLG1,GNRH1,GPC4,GPR37L1,H2AFY,HDAC1,HECW2,HMG20A,ID2,ID…
GO:BP	locomotion	GO:0040011	1.7755e-25	ABR,ADIPOQ,AMOTL1,ANGPT1,ANO6,APPL2,AQP1,ARC,ARHGAP35,ARID2,ARL13B,ARRDC3,ATOH8,ATP5B,BCL2,BMP7,BMPER,BMPR2,C5ORF30,CAP1,CAV2,CCBE1,CCDC141,CCDC40,CCDC88A,CCL20,CHRD,CLN6,CMKLR1,CNN2,CNTN2,CPNE3,CUL3,CX3CL1,CXCL12,DAG1,DCX,DLG5,DOCK5,DPYSL2,DPYSL5,DSCAM,EDN3,EDNRB,EFNA5,EFNB2,EGF,EGFLAM,EGR3,ELMO1,ENPEP,EPHA5,ERBB4,F2RL1,FERMT1,FGF1,FGF19,FLRT2,FLT1,FLT4,FMNL3,FOXP1,FZD3,FZD4,GATA2,GDF2,GHR,GNRH1…
GO:BP	tube morphogenesis	GO:0035239	2.45375e-25	ACVR2B,ACVRL1,ADIPOR2,AGGF1,AMOTL1,ANGPT1,ARHGAP35,ARID2,ARL13B,ASB4,ATOH8,ATP5B,BCL2,BMP7,BMPER,BMPR2,CCBE1,CCDC40,CCM2,DAG1,DICER1,DLG1,DLG5,E2F8,EDNRA,EFNB2,EGF,EGR3,ENPEP,ESRP2,ETV5,EYA1,F3,FGF1,FLT1,FLT4,FZD1,FZD3,FZD4,GATA2,GDF2,GJA5,GJC1,GZF1,HPGD,HS2ST1,ID2,ISM1,ITGB8,JAG1,KDM2B,KIAA1024,KIF3A,KLF5,KRAS,LRP2,LUZP1,MAPK14,MGA,MIB1,MTHFR,MYH9,MYLK,NF1,NFIB,NGFR,NKX2-1,NOV,NR4A3,NRP2,NUS1,PA…
GO:BP	establishment of localization in cell	GO:0051649	2.64855e-25	ABCA1,ABCA2,ABCD3,ADCY1,ADCY6,ADIPOQ,AFTPH,ANGPT1,ANKFY1,ANO1,ANP32A,AP2B1,AP4E1,APPBP2,APPL2,ARC,ARCN1,ARF1,ARFIP1,ARFIP2,ARL3,ARL4A,ARL6IP1,ARL8A,ATG14,BCL2,BICD2,BLOC1S2,BTBD9,C2CD2L,CACNB2,CACNB4,CCDC88A,CFTR,CLTC,CMTM6,COPG2,CPLX2,CREB3L2,CUL3,DERL3,DGKI,DLG1,DNM3,EDEM1,EHD3,EHD4,EPHA5,ERC2,ERLEC1,FAM155B,FERMT1,FYCO1,GCG,GOSR2,GRIN2A,GRIN3A,GRIP2,HMP19,HNRNPU,HOOK1,HSP90AA1,IPO7,IPO9,ITGB3,…
GO:BP	cellular response to organic substance	GO:0071310	3.99807e-25	ABCA1,ABCD4,ABCG4,ABL2,ACACA,ACVR1B,ACVR1C,ACVR2B,ACVRL1,ADCY6,ADIPOQ,ADIPOR2,AGRP,ANGPT1,ANO1,APPL2,ATP5B,BAIAP2L1,BCL2,BCL9L,BMP7,BMPER,BMPR2,BSPRY,C2CD2L,CA2,CACNB4,CALB1,CAV2,CCBE1,CCL20,CCND1,CD274,CD47,CDC73,CFTR,CHRD,CHST11,CLDN18,CNTFR,COL2A1,CPNE3,CREB1,CREB3L2,CUL3,CUX2,CXCL12,CYLD,DDIT4,DERL3,DLX1,DNAJC18,DRD5,DSTYK,EGR1,EGR3,EIF4EBP2,EPHA5,ERBB4,ESR1,F2RL1,F3,FAM105B,FBN1,FBXO32,FERMT…
GO:BP	negative regulation of nitrogen compound metabolic process	GO:0051172	4.34317e-25	ABCA2,ACVR2B,ADIPOQ,AIDA,ANGPT1,ARHGAP35,ATAD2,ATG14,ATOH8,ATRX,ATXN1,ATXN1L,AZIN1,BCOR,BEND3,BMP7,BMPR2,CAST,CBFA2T2,CBFA2T3,CBL,CBX5,CBX7,CCND1,CDC73,CDYL,CNOT6L,COL6A3,CPEB1,CREB1,CUL3,CUX1,CUX2,CYLD,DAG1,DCP2,DDIT4,DEDD,DERL3,DHCR24,DLG1,DLX1,DNAJB5,DNAJB6,DUSP16,DUSP5,DUSP7,E2F1,E2F8,EDNRB,EGR1,EIF2AK1,EIF2S1,EIF4EBP2,ELAVL1,ELF3,ELK4,ENSA,ERLEC1,ETV3,F2RL1,FAM192A,FMR1,FOXF2,FOXL2,FOXN3,FOX…
GO:BP	movement of cell or subcellular component	GO:0006928	6.5676e-25	ABR,ADIPOQ,AMOTL1,ANGPT1,ANO6,APPL2,AQP1,ARC,ARHGAP35,ARID2,ARL13B,ARL3,ARL8A,ATOH8,ATP5B,BCL2,BICD2,BLOC1S2,BMP7,BMPER,BMPR2,C5ORF30,CACNB2,CAP1,CCBE1,CCDC103,CCDC141,CCDC40,CCDC88A,CCL20,CHRD,CMKLR1,CNN2,CNTN2,COPG2,CPNE3,CUL3,CX3CL1,CXCL12,DAG1,DCX,DLG1,DLG5,DNAI1,DOCK5,DPYSL2,DPYSL5,DSCAM,DYNC1LI1,EDN3,EDNRB,EFNA5,EFNB2,EGF,EGFLAM,EGR3,ELMO1,ENPEP,EPHA5,ERBB4,F2RL1,FERMT1,FGF1,FGF19,FLRT2,FLT…
GO:BP	neuron differentiation	GO:0030182	7.56062e-25	ABL2,ADCY1,ARHGAP35,ARL3,ATXN10,BCL2,BMP7,BMPR2,CAMSAP1,CBFA2T2,CDH23,CDON,CNP,CNTN2,CREB1,CUX2,CYB5D2,DAG1,DCX,DLG5,DLX1,DMRTA2,DPYSL2,DPYSL5,DSCAM,EDN3,EDNRB,EFHD1,EFNA5,EFNB2,EGFLAM,EPHA5,ERBB4,EYA1,FLRT2,FMR1,FOXP1,FZD3,FZD4,GABRB2,GABRB3,GATA2,GHR,GIGYF2,GPM6A,GPR37L1,GRIN3A,HDAC1,HECW2,HMG20A,HSP90AA1,ID2,ID4,IFRD1,INHBA,IQGAP1,ITGA6,JAG1,KIF13B,KIF3A,KIRREL3,KREMEN1,LHX5,LMX1B,LRP2,LRP4,LR…
GO:BP	regulation of protein metabolic process	GO:0051246	6.65667e-24	ABCA2,ACVR2B,ADIPOQ,AIDA,ANGPT1,ANKIB1,ANTXR1,ARFGEF1,ARRDC3,ARRDC4,ATG14,ATRX,AZIN1,BCL2,BCOR,BMP7,BMP8A,BMPER,BMPR2,C1QTNF2,CAST,CAV2,CBL,CCBE1,CCL20,CCNC,CCND1,CCND2,CCNF,CCNI,CCNL1,CCNT2,CDK12,CDON,CDYL,CLN6,CLSPN,CNOT6L,CNTN2,COL6A3,CPEB1,CSNK1E,CTIF,CUL3,CUL4B,CYLD,DAG1,DCUN1D1,DCUN1D3,DEDD,DERL3,DHCR24,DLG1,DNAJB6,DSTYK,DUSP16,DUSP19,DUSP5,DUSP7,EDEM1,EDN3,EDNRB,EGF,EGLN3,EGR1,EIF2AK1,EIF2…
GO:BP	transmembrane transport	GO:0055085	1.07623e-23	ABCA1,ABCA2,ABCA8,ABCD2,ABCD3,ABCD4,ABCG4,ADIPOQ,ANKH,ANO1,ANO5,ANO6,APPL2,AQP1,AQP4,ARC,ARL6IP1,ATP1B3,ATP2B2,ATP2B4,ATP2C1,ATP5B,ATP5C1,ATP5F1,ATP6V1B2,ATP6V1C1,ATP7B,AZIN1,BCL2,C1QTNF2,CA2,CACHD1,CACNA1E,CACNB2,CACNB4,CACNG4,CFTR,CLCN4,CLCN5,CLCN6,CNGA2,CNGA3,CNNM2,CNNM4,COX10,DLG1,EDN3,EDNRA,EHD3,FAM155B,FGF14,FGF19,FLVCR1,FLVCR2,GABRA3,GABRB2,GABRB3,GJA1,GJA5,GJC1,GLRA2,GPD1L,GRIA3,GRIA4,GRI…
GO:BP	regulation of cell differentiation	GO:0045595	1.43929e-23	ABL2,ACVR2B,ADIPOQ,APPL2,ARHGAP35,ASB4,ATOH8,BCL2,BMP7,BMPR2,CBFA2T2,CCND1,CDC73,CDK12,CDON,CHRD,CLDN18,CNTN2,CREB1,CSF1,CUX2,CYB5D2,CYLD,DAAM2,DAG1,DLG5,DLK2,DLX1,DMRTA2,DOCK5,DPYSL2,DSCAM,E2F1,EDN3,EDNRB,EGR3,ERBB4,EYA1,FAIM,FBN1,FGF23,FLRT2,FMR1,FNDC5,FOXO1,FOXP1,FSHB,FZD3,FZD4,GATA2,GATA5,GDF11,GDF2,GLG1,GNRH1,GPR37L1,H2AFY,HDAC1,HECW2,HIF1AN,HMG20A,HNRNPU,ID2,ID4,IFRD1,IGF1,INHBA,ITGA6,ITGB3…
GO:BP	positive regulation of gene expression	GO:0010628	1.82248e-23	ACTR2,AFAP1L2,AHR,ARHGEF11,ATAD2,ATOH8,ATRX,BCL9L,BMP7,BMPR2,CASR,CCBE1,CCNC,CCNT2,CDC73,CDON,CHCHD10,CHURC1,CNN2,CNTN2,CREB1,CREB3L2,CREB5,CSRNP2,CSRNP3,CTIF,CUX2,DLX1,E2F1,E2F8,EBF2,EGF,EGR1,EGR3,ELAVL1,ELF2,ELF3,ELK4,ERBB4,ERP29,ESR1,ETV5,EYA1,F2RL1,FGF1,FGF23,FLI1,FMR1,FOXF2,FOXL2,FOXO1,FOXO3,FOXP1,FSHB,FZD1,FZD4,GABPB2,GALR1,GATA2,GATA5,GCG,GDF2,GLIS2,GMEB1,GPBP1,H2AFY,HABP4,HDAC1,HLF,HNRNPU…
GO:BP	regulation of catalytic activity	GO:0050790	2.05517e-23	ABL2,ABR,ACVR2B,ADIPOQ,ADRB1,AIDA,AMBRA1,ANGPT1,ANTXR1,ARFGEF1,ARHGAP1,ARHGAP12,ARHGAP17,ARHGAP21,ARHGAP26,ARHGAP35,ARRDC3,ARRDC4,ATG14,ATP1B3,AZIN1,BCL2,BMP7,C1QTNF2,CASR,CAST,CAV2,CBL,CCL20,CCNC,CCND1,CCND2,CCNF,CCNI,CCNL1,CCNT2,CDK12,CHTF8,CISH,CLSPN,CNST,COL6A3,CSRNP2,CSRNP3,DCP1A,DCUN1D1,DCUN1D3,DGKI,DHCR24,DLG1,DNAJA2,DNAJB6,DOCK5,DPM2,DRD5,DSTYK,DUSP16,DUSP19,DUSP5,DUSP7,EDN3,EGF,EGLN3,EIF…
GO:BP	epithelium development	GO:0060429	2.09357e-23	ACVR2B,ADIPOQ,AMBRA1,ANXA7,AQP1,ARHGAP35,ARL13B,ATOH8,ATRX,BCL2,BDH2,BMP7,BMPER,BMPR2,BTBD7,CA2,CALB1,CBFA2T2,CCDC40,CCM2,CCND1,CERS3,COL2A1,CREB1,DAG1,DLG1,DLG5,E2F8,EDNRA,EGF,ELF3,ESRP2,ETV5,EYA1,F2RL1,FERMT1,FGF1,FOXF2,FOXL2,FOXP1,FREM2,FZD1,FZD3,FZR1,GATA5,GDF11,GDF2,GJA5,GRSF1,GZF1,H2AFY,HDAC1,HOXB5,HS2ST1,ID4,INHBA,JAG1,KDM2B,KIF3A,KLF15,KLF5,KRAS,LATS1,LMX1B,LRP2,LRTOMT,LUZP1,MAFF,MGA,MIB1…
GO:BP	central nervous system development	GO:0007417	4.27805e-23	ABR,ALDH5A1,AQP1,ARCN1,ARHGAP35,ARL13B,ATRX,ATXN1L,BCL2,BMP7,CCDC141,CCDC85C,CDON,CHRD,CNP,CNTN2,COL2A1,CREB1,DAAM2,DCX,DLG5,DLX1,DMRTA2,DPYSL2,E2F1,EGF,EPHA5,ERBB4,FOXO3,FOXP1,FZD3,FZD4,GATA2,GDF11,GIGYF2,GLIS2,GPR37L1,HDAC1,HSP90AA1,ID2,ID4,INHBA,KDM2B,KIF3A,KIRREL3,KLHL17,KRAS,LHX5,LRP2,MAFB,MTF1,NDE1,NEUROD1,NF1,NFIB,NIN,NKX2-1,NKX2-2,NR3C1,NR3C2,NR4A3,NRG1,NRP2,NTRK2,OPHN1,PAFAH1B1,PAX5,PAX7…
GO:BP	regulation of cellular protein metabolic process	GO:0032268	7.76428e-23	ABCA2,ACVR2B,ADIPOQ,AIDA,ANGPT1,ANKIB1,ANTXR1,ARFGEF1,ARRDC3,ARRDC4,ATG14,ATRX,BCL2,BCOR,BMP7,BMP8A,BMPER,BMPR2,C1QTNF2,CAST,CAV2,CBL,CCBE1,CCL20,CCNC,CCND1,CCND2,CCNF,CCNI,CCNL1,CCNT2,CDK12,CDON,CDYL,CLN6,CLSPN,CNOT6L,CNTN2,COL6A3,CPEB1,CSNK1E,CTIF,CUL3,CYLD,DAG1,DCUN1D1,DCUN1D3,DERL3,DHCR24,DLG1,DNAJB6,DSTYK,DUSP16,DUSP19,DUSP5,DUSP7,EDEM1,EDN3,EDNRB,EGF,EGLN3,EGR1,EIF2AK1,EIF2S1,EIF4EBP2,ELAVL…
GO:BP	amide transport	GO:0042886	8.48031e-23	ABCA1,ABCA2,ACVR2B,ADCY6,ADIPOQ,ANGPT1,ANK3,ANO1,AP2B1,AP4E1,APPBP2,APPL2,AQP1,ARC,ARCN1,ARF1,ARFIP1,ARFIP2,ARL3,ARL4A,ARL6IP1,ARL8A,ARRDC4,ATG4B,ATG9B,C2CD2L,CA2,CACNG4,CD2AP,CFTR,CLTC,CMTM6,CNST,COPG2,CRTAM,DERL3,DNM3,EDEM1,EDN3,ENSA,EPHA5,ERLEC1,ERP29,F2RL1,FERMT1,FOXP1,FRMD4A,GCG,GDI2,GHR,GJA5,GLTP,GOSR2,GRIP2,HMGCR,HNRNPU,HSP90AA1,IGF1,ILDR1,IPO7,IPO9,IRS1,KPNA1,KPNA3,KPNA4,KPNA6,LRP2,LRRC7,…
GO:BP	cell morphogenesis	GO:0000902	1.05877e-22	ADCY1,ANTXR1,ANXA7,ARC,ARHGAP35,ARL13B,BCL2,BMP7,BMPR2,BRWD1,CAMSAP1,CAP1,CAP2,CDC42EP3,CDC42SE1,CDH6,CNP,CNTN2,COL12A1,COL6A3,CREB1,CUL3,CUX2,DAG1,DCX,DLG1,DOCK5,DPYSL2,DPYSL5,DSCAM,EFNA5,EFNB2,EGFLAM,EPHA5,FLRT2,FMNL3,FOXP1,FZD3,FZD4,GPM6A,HECW2,HSP90AA1,ID2,IFRD1,IQGAP1,ITGB3,KIF13B,KIF3A,KIRREL3,LAMB3,LARP4,LIMS1,LRP2,LRP4,MACF1,MAPK14,MATN2,MKLN1,MYH9,NEFL,NFIB,NIN,NKX2-1,NLGN1,NR4A3,NRG1,NR…
GO:BP	organelle organization	GO:0006996	2.24422e-22	ABCA1,ABCD3,ABI2,ABLIM3,ABR,ACTR2,AFAP1,AMBRA1,AMOTL1,ANK3,ANKFY1,ANTXR1,APOOL,AQP1,ARC,ARFGEF1,ARFGEF2,ARHGAP17,ARHGAP26,ARHGAP35,ARHGEF17,ARID2,ARL13B,ARL3,ARPC4,ATAD2,ATG14,ATG2B,ATG9B,ATL2,ATRX,ATXN10,BAIAP2L1,BBS9,BCL2,BCOR,BEND3,BICD2,BLOC1S2,BMP7,BRE,BRIP1,BRWD1,CAMSAP1,CAP1,CAP2,CAV2,CCDC103,CCDC40,CCDC88A,CCNF,CD2AP,CDC42BPA,CDC42EP3,CDC73,CENPO,CEP164,CEP350,CETN3,CFL2,CHCHD10,CHTF8,CIT…
GO:BP	cell migration	GO:0016477	2.33832e-22	ABR,ADIPOQ,AMOTL1,ANGPT1,ANO6,APPL2,AQP1,ARC,ARHGAP35,ARID2,ARL13B,ATOH8,ATP5B,BCL2,BMP7,BMPER,BMPR2,C5ORF30,CAP1,CCBE1,CCDC141,CCDC88A,CCL20,CHRD,CMKLR1,CNN2,CNTN2,CPNE3,CUL3,CX3CL1,CXCL12,DAG1,DCX,DLG5,DOCK5,EDN3,EDNRB,EGF,EGR3,ELMO1,ENPEP,ERBB4,F2RL1,FERMT1,FGF1,FGF19,FLRT2,FLT1,FLT4,FMNL3,FZD3,GATA2,GDF2,GNRH1,GPC4,GPM6A,HRH1,ID2,IGF1,IGF1R,IQGAP1,ITGA2,ITGA3,ITGA6,ITGB3,ITGB8,JAG1,KIAA2022,K…
GO:BP	animal organ morphogenesis	GO:0009887	1.3939e-21	ABR,ACVR2B,AQP1,ARID2,ARL13B,BCL2,BCOR,BMP7,BMPR2,CALB1,CCDC40,CDON,CHST11,CNTN2,COL12A1,COL2A1,COL6A3,CUL3,DAG1,DLG1,DLG5,DSCAM,EGFLAM,ESRP2,ETV5,EYA1,FBN1,FGF1,FGF6,FLI1,FLRT2,FLVCR1,FOXF2,FOXL2,FOXN3,FOXO3,FZD1,FZD3,GATA2,GATA5,GDF11,GJA5,GLG1,GZF1,HDAC1,HOXB5,HOXB6,HOXC13,HOXC9,HS2ST1,ID2,ID4,IGF1,IMPAD1,INSIG2,JAG1,KDM2B,KIF3A,KRAS,LAMB3,LEMD2,LRIG1,LRIG3,LRP2,MAFB,MAPK14,MDFI,MFN2,MGA,MIB1,…
GO:BP	regulation of phosphate metabolic process	GO:0019220	1.47524e-21	ABCA2,ACVR2B,ADIPOQ,AIDA,AMBRA1,ANGPT1,ATG14,BCL2,BMP7,BMP8A,BMPER,BMPR2,C1QTNF2,CAV2,CBL,CCL20,CCNC,CCND1,CCND2,CCNF,CCNI,CCNL1,CCNT2,CDK12,CDON,CISH,CLSPN,CNST,CSRNP2,CSRNP3,CYLD,DAG1,DDIT4,DLG1,DSCAM,DSTYK,DUSP16,DUSP19,DUSP5,DUSP7,EDN3,EGF,EIF2AK1,ELFN2,ENSA,ERBB4,ERP29,F2RL1,FGF1,FGF13,FGF19,FGF23,FGFR3,FLT1,FLT4,FMR1,FOXO1,FZD1,FZD10,FZD4,GCG,GDF11,GDF2,GHR,GPD1L,GPR37L1,GPRC5B,GRM5,H2AFY,H…
GO:BP	regulation of phosphorus metabolic process	GO:0051174	1.68235e-21	ABCA2,ACVR2B,ADIPOQ,AIDA,AMBRA1,ANGPT1,ATG14,BCL2,BMP7,BMP8A,BMPER,BMPR2,C1QTNF2,CAV2,CBL,CCL20,CCNC,CCND1,CCND2,CCNF,CCNI,CCNL1,CCNT2,CDK12,CDON,CISH,CLSPN,CNST,CSRNP2,CSRNP3,CYLD,DAG1,DDIT4,DLG1,DSCAM,DSTYK,DUSP16,DUSP19,DUSP5,DUSP7,EDN3,EGF,EIF2AK1,ELFN2,ENSA,ERBB4,ERP29,F2RL1,FGF1,FGF13,FGF19,FGF23,FGFR3,FLT1,FLT4,FMR1,FOXO1,FZD1,FZD10,FZD4,GCG,GDF11,GDF2,GHR,GPD1L,GPR37L1,GPRC5B,GRM5,H2AFY,H…
GO:BP	positive regulation of nucleobase-containing compound metabolic process	GO:0045935	2.73887e-21	ACTR2,AFAP1L2,AHR,ARHGEF11,ARID5B,ATAD2,ATOH8,ATRX,BCL9L,BMP7,BMPR2,BRE,CCNC,CCNT2,CDC73,CDON,CHCHD10,CHTF8,CHURC1,CNOT6L,CREB1,CREB3L2,CREB5,CSRNP2,CSRNP3,DLX1,E2F1,E2F8,EBF2,EGF,EGR1,EGR3,ELF2,ELF3,ELK4,ERBB4,ETV5,EYA1,EYA3,EYA4,F2RL1,FAM168A,FGF1,FGF23,FLI1,FOXF2,FOXL2,FOXO1,FOXO3,FOXP1,FZD1,FZD4,GABPB2,GALR1,GATA2,GATA5,GCG,GDF2,GIGYF2,GLIS2,GMEB1,GMEB2,GPBP1,GRSF1,HABP4,HDAC1,HLF,HNRNPU,HOXB…
GO:BP	ion transport	GO:0006811	3.07992e-21	ABCA1,ABCD3,ANKH,ANO1,ANO3,ANO5,ANO6,AQP1,ARC,ARL6IP1,ARMC1,ATOX1,ATP10A,ATP10B,ATP10D,ATP13A3,ATP1B3,ATP2B2,ATP2B4,ATP2C1,ATP5B,ATP5C1,ATP5F1,ATP6V1B2,ATP6V1C1,ATP7B,ATP8A1,BCL2,C2CD2L,CA2,CACHD1,CACNA1E,CACNB2,CACNB4,CACNG4,CALB1,CASR,CDH23,CFTR,CLCN4,CLCN5,CLCN6,CNGA2,CNGA3,CNNM2,CNNM4,COX10,DLG1,EDN3,EGF,EHD3,FAM155B,FGF14,FGF23,FLVCR1,FLVCR2,FTL,GABRA3,GABRB2,GABRB3,GCG,GJA5,GJC1,GLRA2,GLTP,…
GO:BP	circulatory system development	GO:0072359	3.15117e-21	ACVR2B,ACVRL1,ADIPOR2,AGGF1,ALPK3,AMOTL1,ANGPT1,ANTXR1,AP2B1,AQP1,ARID2,ARL13B,ASB4,ATP5B,BCOR,BMP7,BMPER,BMPR2,CCBE1,CCDC40,CCM2,COL2A1,CREB1,E2F8,EDNRA,EFNB2,EGF,EGR3,ENPEP,ERBB4,EYA1,F3,FBN1,FGF1,FGF19,FLRT2,FLT1,FLT4,FLVCR1,FOXO1,FOXP1,FREM2,FZD1,FZD4,GATA2,GATA5,GDF2,GJA1,GJA5,GJC1,HEG1,HNRNPU,HPGD,ID2,IGF1,IL6R,ISM1,ITGB8,JAG1,KIAA1024,KIF3A,KLF5,LEMD2,LRP2,LUZP1,MAPK14,MGA,MIB1,MYH11,MYH9,…
GO:BP	response to stress	GO:0006950	3.41159e-21	ABCA1,ABR,ACTR2,ADAMTS5,ADCY1,ADH5,ADIPOQ,ADIPOR2,ADRB1,AFAP1L2,AIDA,AMBRA1,ANO1,ANO6,ANXA7,APPL2,AQP1,ARFGEF1,ARHGAP35,ARPP21,ATG14,ATOX1,ATRX,BCL2,BMPR2,BRE,BRIP1,C5ORF30,CBX5,CCL20,CCND1,CD47,CFTR,CHD2,CLSPN,CMKLR1,CNN2,COCH,CREB3L2,CRTAM,CTSC,CUL3,CUL4B,CXCL12,CYLD,DCLRE1A,DDIT4,DEK,DERL3,DHCR24,DLG1,DNAJA2,DNAJB5,DNAJC18,DRD5,DST,DYRK2,E2F1,EDEM1,EDNRA,EEPD1,EFHD1,EGLN3,EGR1,EIF2AK1,EIF2S1,E…
GO:BP	cellular component morphogenesis	GO:0032989	3.45723e-21	ADCY1,ANTXR1,ANXA7,ARC,ARHGAP35,ARL13B,BCL2,BMP7,BMPR2,BRWD1,CAMSAP1,CAP1,CAP2,CDC42EP3,CDC42SE1,CDH6,CNP,CNTN2,COL12A1,COL6A3,CREB1,CSRP1,CUL3,CUX2,DAG1,DCX,DLG1,DOCK5,DPYSL2,DPYSL5,DSCAM,EFNA5,EFNB2,EGFLAM,EPHA5,FLRT2,FMNL3,FOXP1,FZD3,FZD4,GPM6A,HECW2,HSP90AA1,ID2,IFRD1,IQGAP1,ITGB3,KIF13B,KIF3A,KIRREL3,LAMB3,LARP4,LIMS1,LRP2,LRP4,MACF1,MAPK14,MATN2,MKLN1,MYH9,NEBL,NEFL,NFIB,NIN,NKX2-1,NLGN1,NR…
GO:BP	negative regulation of gene expression	GO:0010629	4.30516e-21	ACVR2B,ADIPOQ,ANXA7,ARHGAP35,ATAD2,ATOH8,ATRX,ATXN1,ATXN1L,BCOR,BEND3,BMP7,CAST,CBFA2T2,CBFA2T3,CBX5,CBX7,CCND1,CDC73,CNOT6L,CPEB1,CREB1,CSDC2,CUL3,CUX1,CUX2,DCP1A,DCP2,DEDD,DICER1,DIP2A,DLG1,DLX1,DNAJB5,DNAJB6,E2F1,E2F8,EDC3,EDNRB,EGR1,EIF2S1,EIF4EBP2,ELAVL1,ELF3,ELK4,ERP29,ETV3,FERMT1,FGF19,FMR1,FOXF2,FOXL2,FOXN3,FOXO1,FOXO3,FOXP1,FZD1,GATA2,GATA5,GATAD2B,GIGYF2,GLG1,GLIS2,GZF1,H2AFY,HDAC1,HIF1…
GO:BP	negative regulation of cellular biosynthetic process	GO:0031327	7.78724e-21	ABCA2,ACVR2B,ADIPOQ,ARHGAP35,ATAD2,ATOH8,ATRX,ATXN1,ATXN1L,BCOR,BEND3,BMP7,BMPR2,CBFA2T2,CBFA2T3,CBX5,CBX7,CCND1,CDC73,CDYL,CNOT6L,CPEB1,CREB1,CUL3,CUX1,CUX2,DCP2,DEDD,DLG1,DLX1,DNAJB5,DNAJB6,E2F1,E2F8,EDNRB,EGR1,EIF2AK1,EIF2S1,EIF4EBP2,ELF3,ELK4,ETV3,FGF19,FMR1,FOXF2,FOXL2,FOXN3,FOXO1,FOXO3,FOXP1,FZD1,GATA2,GATAD2B,GDF2,GHR,GIGYF2,GLIS2,GZF1,H2AFY,HDAC1,HIF1AN,HMG20A,HNRNPU,HSF1,ID2,ID4,INSIG2,I…
GO:BP	peptide transport	GO:0015833	9.20516e-21	ABCA1,ACVR2B,ADCY6,ADIPOQ,ANGPT1,ANK3,ANO1,AP2B1,AP4E1,APPBP2,APPL2,AQP1,ARC,ARCN1,ARF1,ARFIP1,ARFIP2,ARL3,ARL4A,ARL6IP1,ARL8A,ARRDC4,ATG4B,ATG9B,C2CD2L,CA2,CACNG4,CD2AP,CFTR,CLTC,CMTM6,CNST,COPG2,CRTAM,DERL3,DNM3,EDEM1,EDN3,ENSA,EPHA5,ERLEC1,ERP29,F2RL1,FERMT1,FOXP1,FRMD4A,GCG,GDI2,GHR,GJA5,GOSR2,GRIP2,HMGCR,HNRNPU,HSP90AA1,IGF1,ILDR1,IPO7,IPO9,IRS1,KPNA1,KPNA3,KPNA4,KPNA6,LRRC7,LRTOMT,MACF1,MAP…
GO:BP	positive regulation of RNA metabolic process	GO:0051254	9.67641e-21	ACTR2,AFAP1L2,AHR,ARHGEF11,ARID5B,ATAD2,ATOH8,ATRX,BCL9L,BMP7,BMPR2,CCNC,CCNT2,CDC73,CDON,CHCHD10,CHURC1,CNOT6L,CREB1,CREB3L2,CREB5,CSRNP2,CSRNP3,DLX1,E2F1,E2F8,EBF2,EGF,EGR1,EGR3,ELF2,ELF3,ELK4,ERBB4,ETV5,EYA1,F2RL1,FGF1,FGF23,FLI1,FOXF2,FOXL2,FOXO1,FOXO3,FOXP1,FZD1,FZD4,GABPB2,GALR1,GATA2,GATA5,GCG,GDF2,GIGYF2,GLIS2,GMEB1,GMEB2,GPBP1,GRSF1,HABP4,HDAC1,HLF,HNRNPU,HOXB5,HOXC13,HSF1,ID2,ID4,IGF1,I…
GO:BP	embryo development	GO:0009790	1.26497e-20	ABR,ACVR2B,ADIPOQ,AMBRA1,ARHGAP35,ARID2,ARL13B,ATOH8,BMP7,BMPR2,CCDC40,CDC73,CDON,CHRD,CHST11,COL12A1,COL2A1,CUL3,DAG1,DLG1,DLX1,ERBB4,EYA1,FBN1,FLVCR1,FOXF2,FOXL2,FREM2,FZD1,FZD3,GATA2,GJA5,GRSF1,HDAC1,HOXB5,HOXB6,HOXC9,HS2ST1,ID2,IGF1,IMPAD1,INHBA,INSIG2,ITGA2,ITGA3,KBTBD8,KDM2B,KIAA1217,KIF3A,KITLG,KLHL12,LAMB3,LRIG1,LRIG3,LRP2,LRP4,LUZP1,MAFB,MAPK9,MBTD1,MDFI,MGA,MIB1,MTHFR,NEUROD1,NF1,NOLC1,…
GO:BP	head development	GO:0060322	1.56438e-20	ABR,AQP1,ARCN1,ARHGAP35,ARL13B,ATRX,ATXN1L,BCL2,BMP7,CCDC141,CCDC85C,CDON,CHRD,CNTN2,COL2A1,CREB1,CRISPLD1,DCX,DLG5,DLX1,DMRTA2,DPYSL2,E2F1,EDNRA,EGF,EPHA5,ERBB4,FLVCR1,FOXO3,FZD3,FZD4,GATA2,GPR37L1,HDAC1,ID2,ID4,INHBA,KDM2B,KIF3A,KIRREL3,KLHL17,KRAS,LHX5,LRP2,MAFB,NDE1,NEUROD1,NF1,NFIB,NIN,NKX2-1,NR3C1,NR3C2,NR4A3,NRG1,NRP2,NTRK2,OPHN1,PAFAH1B1,PAX5,PCDH19,PDGFRA,PEX13,PGAP1,PLXNA2,PLXNA4,PROX1,…
GO:BP	regulation of phosphorylation	GO:0042325	2.34448e-20	ACVR2B,ADIPOQ,AIDA,AMBRA1,ANGPT1,ATG14,BCL2,BMP7,BMP8A,BMPER,BMPR2,C1QTNF2,CAV2,CBL,CCL20,CCNC,CCND1,CCND2,CCNF,CCNI,CCNL1,CCNT2,CDK12,CDON,CISH,CLSPN,CYLD,DAG1,DDIT4,DLG1,DSCAM,DSTYK,DUSP16,DUSP19,DUSP5,DUSP7,EDN3,EGF,EIF2AK1,ERBB4,ERP29,F2RL1,FGF1,FGF13,FGF19,FGF23,FGFR3,FLT1,FLT4,FMR1,FOXO1,FZD1,FZD10,FZD4,GCG,GDF11,GDF2,GHR,GPD1L,GPR37L1,GPRC5B,GRM5,H2AFY,HMGCR,HNRNPU,HSP90AA1,IGF1,IGF1R,IL6R…
GO:BP	vesicle-mediated transport	GO:0016192	2.66812e-20	AAK1,ABCA1,ABCA2,ABR,ADCY1,ADIPOQ,ANGPT1,ANK3,ANKFY1,ANO6,ANXA11,AP2B1,AP4E1,APPL2,ARC,ARCN1,ARF1,ARFGEF2,ARHGAP17,ARL3,ARL4A,ATG14,BICD2,BTBD9,CACNB2,CACNB4,CACNG4,CAP1,CAV2,CBL,CD47,CD5,CFTR,CLTC,CMTM6,CNN2,CNST,CNTN2,COG4,COG5,COPG2,CPLX2,CREB3L2,CUL3,CUX1,CUX2,DAB2,DGKI,DNM3,EEA1,EGF,EHD3,EHD4,EIF2AK1,ELMO1,ENDOU,EPN2,ERC2,EXOC3L4,F2RL1,FMR1,GDI2,GOLT1A,GOSR2,GRIN3A,GRIP2,HIP1,HMP19,HOOK1,IGF…
GO:BP	negative regulation of biosynthetic process	GO:0009890	2.68708e-20	ABCA2,ACVR2B,ADIPOQ,ARHGAP35,ATAD2,ATOH8,ATRX,ATXN1,ATXN1L,BCOR,BEND3,BMP7,BMPR2,CBFA2T2,CBFA2T3,CBX5,CBX7,CCND1,CDC73,CDYL,CNOT6L,CPEB1,CREB1,CUL3,CUX1,CUX2,DCP2,DEDD,DLG1,DLX1,DNAJB5,DNAJB6,E2F1,E2F8,EDNRB,EGR1,EIF2AK1,EIF2S1,EIF4EBP2,ELF3,ELK4,ETV3,FGF19,FMR1,FOXF2,FOXL2,FOXN3,FOXO1,FOXO3,FOXP1,FZD1,GATA2,GATAD2B,GDF2,GHR,GIGYF2,GLIS2,GZF1,H2AFY,HDAC1,HIF1AN,HMG20A,HNRNPU,HSF1,ID2,ID4,INSIG2,I…
GO:BP	positive regulation of macromolecule biosynthetic process	GO:0010557	3.37602e-20	ABCA2,ACTR2,AFAP1L2,AHR,ARFGEF1,ARHGEF11,ARID5B,ATAD2,ATOH8,ATRX,BCL9L,BMP7,BMPR2,C1QTNF2,CCNC,CCNT2,CDC73,CDON,CHCHD10,CHTF8,CHURC1,CREB1,CREB3L2,CREB5,CSRNP2,CSRNP3,CTIF,DLX1,DYRK2,E2F1,E2F8,EBF2,EGF,EGR1,EGR3,ELAVL1,ELF2,ELF3,ELK4,ERBB4,ETV5,EYA1,F2RL1,FGF1,FGF23,FLI1,FMR1,FOXF2,FOXL2,FOXO1,FOXO3,FOXP1,FZD1,FZD4,GABPB2,GALR1,GATA2,GATA5,GCG,GDF2,GLIS2,GMEB1,GMEB2,GPBP1,HABP4,HDAC1,HLF,HNRNPU,H…
GO:BP	cellular protein localization	GO:0034613	3.65302e-20	ADIPOQ,ANGPT1,ANK3,AP2B1,AP4E1,APPBP2,APPL2,ARC,ARF1,ARFIP1,ARFIP2,ARL13B,ARL3,ARL4A,ARL6IP1,ATG9B,ATRX,BICD2,BMP7,CACNG4,CD2AP,CHCHD10,CLDN18,CLTC,CNST,CNTLN,CNTN2,COPG2,CSNK1E,CYLD,DAG1,DCP1A,DERL3,DLG1,DNAJB6,DNM3,EDEM1,EFR3B,EGF,EHD3,ERBB4,ERLEC1,ESCO2,ETV5,EXOC3L4,FERMT1,GOSR2,GPC4,GPD1L,GRIN2A,GRIP2,H2AFY,HNRNPU,HSP90AA1,ID4,IPO7,IPO9,ITGA3,ITSN1,KLF5,KPNA1,KPNA3,KPNA4,KPNA6,LAMP3,LATS1,LDL…
GO:BP	cellular component assembly	GO:0022607	4.16968e-20	ABCA1,ABLIM3,ACACA,ACPP,ACTR2,AIDA,ALDH5A1,AMBRA1,ANGPT1,ANK3,ANO6,ANTXR1,APPL2,ARC,ARFGEF1,ARHGAP35,ARL13B,ARL3,ARPC4,ATG14,ATG2B,ATG9B,ATL2,ATRX,ATXN10,BAIAP2L1,BBS9,BCL2,BEND3,BMP7,BRIP1,CAMSAP1,CAV2,CBLN2,CCDC103,CCDC40,CDC42EP3,CDC73,CDH6,CELF1,CELF2,CELF5,CENPO,CEP164,CETN3,CLTC,CLUAP1,CNOT6L,CNTN2,COG4,COX10,CRTC2,CSRP1,CUL3,CUX2,CYLD,DAG1,DCX,DICER1,DLG1,DLG5,DNAI1,DNAJB6,DNAL1,DSCAM,DST,…
GO:BP	positive regulation of cellular biosynthetic process	GO:0031328	4.71141e-20	ABCA2,ACTR2,AFAP1L2,AHR,ARFGEF1,ARHGEF11,ARID5B,ATAD2,ATOH8,ATRX,BCL9L,BMP7,BMPR2,C1QTNF2,CCNC,CCNT2,CDC73,CDON,CHCHD10,CHTF8,CHURC1,CREB1,CREB3L2,CREB5,CSRNP2,CSRNP3,CTIF,DLX1,DYRK2,E2F1,E2F8,EBF2,EGF,EGR1,EGR3,ELAVL1,ELF2,ELF3,ELK4,ELOVL5,ERBB4,ETV5,EYA1,F2RL1,FGF1,FGF23,FLI1,FMR1,FOXF2,FOXL2,FOXO1,FOXO3,FOXP1,FZD1,FZD4,GABPB2,GALR1,GATA2,GATA5,GCG,GDF2,GLIS2,GMEB1,GMEB2,GPBP1,HABP4,HDAC1,HLF,H…
GO:BP	positive regulation of biosynthetic process	GO:0009891	6.09852e-20	ABCA2,ACTR2,AFAP1L2,AHR,ARFGEF1,ARHGEF11,ARID5B,ATAD2,ATOH8,ATRX,BCL9L,BMP7,BMPR2,C1QTNF2,CCNC,CCNT2,CDC73,CDON,CHCHD10,CHTF8,CHURC1,CREB1,CREB3L2,CREB5,CSRNP2,CSRNP3,CTIF,DLX1,DYRK2,E2F1,E2F8,EBF2,EGF,EGR1,EGR3,ELAVL1,ELF2,ELF3,ELK4,ELOVL5,ERBB4,ETV5,EYA1,F2RL1,FGF1,FGF23,FLI1,FMR1,FOXF2,FOXL2,FOXO1,FOXO3,FOXP1,FSHB,FZD1,FZD4,GABPB2,GALR1,GATA2,GATA5,GCG,GDF2,GLIS2,GMEB1,GMEB2,GPBP1,HABP4,HDAC1,…
GO:BP	cellular macromolecule localization	GO:0070727	8.21231e-20	ADIPOQ,ANGPT1,ANK3,AP2B1,AP4E1,APPBP2,APPL2,ARC,ARF1,ARFIP1,ARFIP2,ARL13B,ARL3,ARL4A,ARL6IP1,ATG9B,ATRX,BICD2,BMP7,CACNG4,CD2AP,CHCHD10,CLDN18,CLTC,CNST,CNTLN,CNTN2,COPG2,CSNK1E,CYLD,DAG1,DCP1A,DERL3,DLG1,DNAJB6,DNM3,EDEM1,EFR3B,EGF,EHD3,ERBB4,ERLEC1,ESCO2,ETV5,EXOC3L4,FERMT1,GOSR2,GPC4,GPD1L,GRIN2A,GRIP2,H2AFY,HNRNPU,HSP90AA1,ID4,IPO7,IPO9,ITGA3,ITSN1,KLF5,KPNA1,KPNA3,KPNA4,KPNA6,LAMP3,LATS1,LDL…
GO:BP	positive regulation of multicellular organismal process	GO:0051240	8.60987e-20	ABCA1,ABL2,ACVR2B,ADIPOQ,ADIPOR2,ADRB1,AFAP1L2,AGGF1,AMOTL1,ANGPT1,ANO6,APPL2,ARFGEF2,ARHGAP35,ASB4,ATOH8,ATP5B,ATXN1L,BCL2,BMP7,BMPER,BMPR2,CBFA2T2,CBLN2,CCBE1,CCND1,CDON,CREB1,CRTAM,CSF1,CUX2,CYB5D2,CYLD,DAG1,DLG5,DLX1,DMRTA2,DOCK5,DSCAM,EBF2,EDN3,EGF,EGR1,EGR3,ERBB4,F2RL1,F3,FAIM,FERMT1,FGF1,FLRT2,FLT1,FLT4,FOXL2,FOXO3,FSHB,FSTL1,FURIN,FZD3,FZD4,GALR1,GATA2,GATA5,GCH1,GDF2,GHR,GNRH1,GPR37L1,H2…
GO:BP	cell motility	GO:0048870	9.31686e-20	ABR,ADIPOQ,AMOTL1,ANGPT1,ANO6,APPL2,AQP1,ARC,ARHGAP35,ARID2,ARL13B,ATOH8,ATP5B,BCL2,BMP7,BMPER,BMPR2,C5ORF30,CAP1,CCBE1,CCDC141,CCDC40,CCDC88A,CCL20,CHRD,CMKLR1,CNN2,CNTN2,CPNE3,CUL3,CX3CL1,CXCL12,DAG1,DCX,DLG5,DOCK5,EDN3,EDNRB,EGF,EGR3,ELMO1,ENPEP,ERBB4,F2RL1,FERMT1,FGF1,FGF19,FLRT2,FLT1,FLT4,FMNL3,FZD3,GATA2,GDF2,GNRH1,GPC4,GPM6A,HRH1,ID2,IGF1,IGF1R,IQGAP1,ITGA2,ITGA3,ITGA6,ITGB3,ITGB8,JAG1,KIA…
GO:BP	localization of cell	GO:0051674	9.31686e-20	ABR,ADIPOQ,AMOTL1,ANGPT1,ANO6,APPL2,AQP1,ARC,ARHGAP35,ARID2,ARL13B,ATOH8,ATP5B,BCL2,BMP7,BMPER,BMPR2,C5ORF30,CAP1,CCBE1,CCDC141,CCDC40,CCDC88A,CCL20,CHRD,CMKLR1,CNN2,CNTN2,CPNE3,CUL3,CX3CL1,CXCL12,DAG1,DCX,DLG5,DOCK5,EDN3,EDNRB,EGF,EGR3,ELMO1,ENPEP,ERBB4,F2RL1,FERMT1,FGF1,FGF19,FLRT2,FLT1,FLT4,FMNL3,FZD3,GATA2,GDF2,GNRH1,GPC4,GPM6A,HRH1,ID2,IGF1,IGF1R,IQGAP1,ITGA2,ITGA3,ITGA6,ITGB3,ITGB8,JAG1,KIA…
GO:BP	negative regulation of macromolecule biosynthetic process	GO:0010558	1.00263e-19	ACVR2B,ADIPOQ,ARHGAP35,ATAD2,ATOH8,ATRX,ATXN1,ATXN1L,BCOR,BEND3,BMP7,BMPR2,CBFA2T2,CBFA2T3,CBX5,CBX7,CCND1,CDC73,CDYL,CNOT6L,CPEB1,CREB1,CUL3,CUX1,CUX2,DCP2,DEDD,DLG1,DLX1,DNAJB5,DNAJB6,E2F1,E2F8,EDNRB,EGR1,EIF2AK1,EIF2S1,EIF4EBP2,ELF3,ELK4,ETV3,FMR1,FOXF2,FOXL2,FOXN3,FOXO1,FOXO3,FOXP1,FZD1,GATA2,GATAD2B,GDF2,GHR,GIGYF2,GLIS2,GZF1,H2AFY,HDAC1,HIF1AN,HMG20A,HNRNPU,HSF1,ID2,ID4,IREB2,JAZF1,KDM2A,KD…
GO:BP	positive regulation of signaling	GO:0023056	1.05752e-19	AAK1,ACPP,ACVR2B,ADCY1,ADIPOQ,AFAP1L2,ANGPT1,ANO1,APPL2,ARC,BMP7,BMP8A,BMPER,BMPR2,C1QTNF2,C2CD2L,CA2,CACNB2,CACNB4,CALB1,CAV2,CBL,CCBE1,CCL20,CDC42SE2,CDC73,CDON,CFTR,CMTM3,CNTN2,CREB1,CSNK1E,CSNK1G1,CTSC,CUX2,CYLD,CYP46A1,DAAM2,DGKI,DLG5,DSTYK,EDN3,EGF,ERBB4,ERP29,F2RL1,F3,FERMT1,FGF1,FGF19,FGF23,FGFR3,FLT1,FLT4,FOXL2,FZD10,FZD4,GALR1,GATA5,GCG,GDF11,GDF2,GHR,GNRH1,GPR37L1,GPR55,GRIN2A,GRIP2,HI…
GO:BP	regulation of anatomical structure morphogenesis	GO:0022603	1.14406e-19	ABR,ADIPOQ,AGGF1,ANXA7,ARC,ARHGAP35,ASB4,BCL2,BCOR,BMP7,BMPER,BMPR2,BRWD1,CAMSAP1,CCBE1,CDC42EP3,CDC42SE1,CNTN2,CUX2,DAG1,DDHD1,DLG1,DOCK5,DPYSL2,DSCAM,ETV5,EYA1,F3,FGF1,FLT1,FLT4,FMNL3,FZD1,FZD3,FZD4,GATA2,GATA5,GDF2,HECW2,ID2,IFRD1,ISM1,ITGB3,ITGB8,KIAA1024,KIF13B,LARP4,LIMS1,LRP4,MACF1,MAPK14,MKLN1,MLLT3,MYH9,MYOG,NEFL,NF1,NFIB,NGFR,NIN,NLGN1,NTRK2,OBSL1,OLFM4,PAFAH1B1,PAK3,PDE3B,PHIP,PLCG1,PL…
GO:BP	positive regulation of cell communication	GO:0010647	1.44375e-19	AAK1,ACPP,ACVR2B,ADCY1,ADIPOQ,AFAP1L2,ANGPT1,ANO1,APPL2,ARC,BMP7,BMP8A,BMPER,BMPR2,C1QTNF2,C2CD2L,CA2,CACNB2,CACNB4,CALB1,CAV2,CBL,CCBE1,CCL20,CDC42SE2,CDC73,CDON,CFTR,CMTM3,CNTN2,CREB1,CSNK1E,CSNK1G1,CTSC,CUX2,CYLD,CYP46A1,DAAM2,DGKI,DLG5,DSTYK,EDN3,EGF,ERBB4,ERP29,F2RL1,F3,FERMT1,FGF1,FGF19,FGF23,FGFR3,FLT1,FLT4,FOXL2,FZD10,FZD4,GALR1,GATA5,GCG,GDF11,GDF2,GHR,GNRH1,GPR37L1,GPR55,GRIN2A,GRIP2,HI…
GO:BP	regulation of protein modification process	GO:0031399	2.01476e-19	ABCA2,ACVR2B,ADIPOQ,AIDA,ANGPT1,ARFGEF1,ARRDC3,ARRDC4,ATG14,ATRX,BCL2,BCOR,BMP7,BMP8A,BMPER,BMPR2,C1QTNF2,CAV2,CBL,CCL20,CCNC,CCND1,CCND2,CCNF,CCNI,CCNL1,CCNT2,CDK12,CDON,CDYL,CLSPN,CUL3,CYLD,DAG1,DCUN1D1,DCUN1D3,DLG1,DSTYK,DUSP16,DUSP19,DUSP5,DUSP7,EDN3,EGF,EGR1,EIF2AK1,ENSA,ERBB4,ERP29,F2RL1,FGF1,FGF13,FGF19,FGF23,FGFR3,FLT1,FLT4,FMR1,FOXF2,FOXO1,FZD1,FZD10,FZD4,FZR1,GATA2,GCG,GDF11,GDF2,GHR,GP…
GO:BP	positive regulation of transcription, DNA-templated	GO:0045893	4.40342e-19	ACTR2,AFAP1L2,AHR,ARHGEF11,ATAD2,ATOH8,ATRX,BCL9L,BMP7,BMPR2,CCNC,CCNT2,CDC73,CDON,CHCHD10,CHURC1,CREB1,CREB3L2,CREB5,CSRNP2,CSRNP3,DLX1,E2F1,E2F8,EBF2,EGF,EGR1,EGR3,ELF2,ELF3,ELK4,ERBB4,ETV5,EYA1,F2RL1,FGF1,FGF23,FLI1,FOXF2,FOXL2,FOXO1,FOXO3,FOXP1,FZD1,FZD4,GABPB2,GALR1,GATA2,GATA5,GCG,GDF2,GLIS2,GMEB1,GPBP1,HDAC1,HLF,HNRNPU,HOXB5,HOXC13,HSF1,ID2,ID4,IGF1,IKZF1,INHBA,INSIG2,ITGA6,JAG1,KAT2B,KDM5…
GO:BP	catabolic process	GO:0009056	6.0294e-19	ABAT,ABCA2,ABCD2,ABCD3,ACAT2,ACBD5,ACOX3,ADH5,ADIPOQ,ALDH5A1,AMBRA1,ANKIB1,ANXA7,AOX1,ARMC8,ATG14,ATG2B,ATG4B,ATG9B,AZIN1,BACE1,BCL2,BDH2,BMF,BPGM,CBL,CCNF,CLN6,CNOT6L,CNP,CSDC2,CSNK1E,CTSC,CTSS,CUL3,CUL4B,CUL5,CYLD,CYP2U1,CYP46A1,DAGLA,DCP1A,DCP2,DDIT4,DEDD,DERL3,DICER1,DNAJC18,E2F1,EDC3,EDEM1,EGF,ELAVL1,ENC1,ENPEP,ENTPD3,ERI1,ERLEC1,ETFA,FAM134B,FAM192A,FBXL17,FBXL2,FBXL7,FBXO8,FGF23,FMR1,FOXF2…
GO:BP	negative regulation of nucleobase-containing compound metabolic process	GO:0045934	6.8594e-19	ACVR2B,ADIPOQ,ARHGAP35,ATAD2,ATOH8,ATRX,ATXN1,ATXN1L,BCOR,BEND3,BMP7,BMPR2,CBFA2T2,CBFA2T3,CBX5,CBX7,CCND1,CDC73,CDYL,CREB1,CUL3,CUX1,CUX2,DCP2,DDIT4,DEDD,DLG1,DLX1,DNAJB5,DNAJB6,E2F1,E2F8,EDNRB,EGR1,ELAVL1,ELF3,ELK4,ETV3,FMR1,FOXF2,FOXL2,FOXN3,FOXO1,FOXO3,FOXP1,FZD1,GATA2,GATAD2B,GDF2,GLIS2,GZF1,H2AFY,HDAC1,HIF1AN,HMG20A,HNRNPU,HSF1,ID2,ID4,JAZF1,KDM2A,KDM2B,KDM5A,KLF10,KLF11,KLF5,LANCL2,LMCD1,M…
GO:BP	cell projection organization	GO:0030030	7.60932e-19	ABL2,ABLIM3,ADCY1,ANO6,ARHGAP35,ARL13B,ARL3,ATXN10,BBS9,BCL2,BMP7,BMPR2,CAMSAP1,CBFA2T2,CCDC103,CCDC40,CDC42EP3,CDH23,CEP164,CLUAP1,CNP,CNTN2,CREB1,CUX2,CYLD,DAG1,DCX,DLG5,DNAI1,DNAL1,DPYSL2,DPYSL5,DSCAM,EFHD1,EFNA5,EFNB2,EGFLAM,EHD3,EPHA5,F2RL1,FAM161B,FLRT2,FMR1,FOXP1,FZD3,FZD4,GHR,GPM6A,GRIN3A,HECW2,HSP90AA1,IFRD1,IQGAP1,ITGA3,ITGA6,KCTD17,KIF13B,KIF24,KIF3A,KIRREL3,KLF5,KREMEN1,LRP2,LRP4,LRRC…
GO:BP	neuron development	GO:0048666	8.69314e-19	ABL2,ADCY1,ARHGAP35,ARL3,ATXN10,BCL2,BMP7,BMPR2,CAMSAP1,CBFA2T2,CDH23,CNP,CNTN2,CREB1,CUX2,DAG1,DCX,DLG5,DPYSL2,DPYSL5,DSCAM,EDNRB,EFHD1,EFNA5,EFNB2,EGFLAM,EPHA5,FLRT2,FMR1,FOXP1,FZD3,FZD4,GABRB2,GABRB3,GATA2,GHR,GPM6A,GRIN3A,HECW2,HSP90AA1,ID2,IFRD1,IQGAP1,ITGA6,KIF13B,KIF3A,KIRREL3,KREMEN1,LRP2,LRP4,LRRC7,LRTOMT,MACF1,MAPK6,MATN2,MYLIP,NCKIPSD,NDEL1,NEFL,NEUROD1,NFIB,NIN,NKX2-1,NLGN1,NR4A3,NRP2…
GO:BP	positive regulation of nucleic acid-templated transcription	GO:1903508	8.87598e-19	ACTR2,AFAP1L2,AHR,ARHGEF11,ARID5B,ATAD2,ATOH8,ATRX,BCL9L,BMP7,BMPR2,CCNC,CCNT2,CDC73,CDON,CHCHD10,CHURC1,CREB1,CREB3L2,CREB5,CSRNP2,CSRNP3,DLX1,E2F1,E2F8,EBF2,EGF,EGR1,EGR3,ELF2,ELF3,ELK4,ERBB4,ETV5,EYA1,F2RL1,FGF1,FGF23,FLI1,FOXF2,FOXL2,FOXO1,FOXO3,FOXP1,FZD1,FZD4,GABPB2,GALR1,GATA2,GATA5,GCG,GDF2,GLIS2,GMEB1,GMEB2,GPBP1,HDAC1,HLF,HNRNPU,HOXB5,HOXC13,HSF1,ID2,ID4,IGF1,IKZF1,INHBA,INSIG2,ITGA6,JA…
GO:BP	positive regulation of RNA biosynthetic process	GO:1902680	8.87598e-19	ACTR2,AFAP1L2,AHR,ARHGEF11,ARID5B,ATAD2,ATOH8,ATRX,BCL9L,BMP7,BMPR2,CCNC,CCNT2,CDC73,CDON,CHCHD10,CHURC1,CREB1,CREB3L2,CREB5,CSRNP2,CSRNP3,DLX1,E2F1,E2F8,EBF2,EGF,EGR1,EGR3,ELF2,ELF3,ELK4,ERBB4,ETV5,EYA1,F2RL1,FGF1,FGF23,FLI1,FOXF2,FOXL2,FOXO1,FOXO3,FOXP1,FZD1,FZD4,GABPB2,GALR1,GATA2,GATA5,GCG,GDF2,GLIS2,GMEB1,GMEB2,GPBP1,HDAC1,HLF,HNRNPU,HOXB5,HOXC13,HSF1,ID2,ID4,IGF1,IKZF1,INHBA,INSIG2,ITGA6,JA…
GO:BP	neuron projection development	GO:0031175	1.17719e-18	ABL2,ADCY1,ARHGAP35,ATXN10,BCL2,BMP7,BMPR2,CAMSAP1,CBFA2T2,CDH23,CNP,CNTN2,CREB1,CUX2,DAG1,DCX,DLG5,DPYSL2,DPYSL5,DSCAM,EFHD1,EFNA5,EFNB2,EGFLAM,EPHA5,FLRT2,FMR1,FOXP1,FZD3,FZD4,GHR,GPM6A,GRIN3A,HECW2,HSP90AA1,IFRD1,IQGAP1,ITGA6,KIF13B,KIF3A,KIRREL3,KREMEN1,LRP2,LRP4,LRRC7,MACF1,MAPK6,MATN2,MYLIP,NCKIPSD,NDEL1,NEFL,NFIB,NIN,NKX2-1,NLGN1,NR4A3,NRP2,NTNG1,NTRK2,OBSL1,OPHN1,PACSIN1,PAFAH1B1,PAK2,PAK…
GO:BP	protein transport	GO:0015031	1.56969e-18	ABCA1,ACVR2B,ADCY6,ADIPOQ,ANGPT1,ANK3,ANO1,AP2B1,AP4E1,APPBP2,APPL2,ARC,ARCN1,ARF1,ARFIP1,ARFIP2,ARL3,ARL4A,ARL6IP1,ARL8A,ARRDC4,ATG4B,ATG9B,C2CD2L,CACNG4,CD2AP,CFTR,CLTC,CMTM6,CNST,COPG2,CRTAM,DERL3,DNM3,EDEM1,ENSA,EPHA5,ERLEC1,ERP29,F2RL1,FERMT1,FOXP1,FRMD4A,GCG,GDI2,GHR,GJA5,GOSR2,GRIP2,HMGCR,HNRNPU,HSP90AA1,IGF1,IPO7,IPO9,IRS1,KPNA1,KPNA3,KPNA4,KPNA6,LRRC7,LRTOMT,MACF1,MAPK14,MAPKBP1,MFN2,MIA…
GO:BP	brain development	GO:0007420	1.9071e-18	ABR,AQP1,ARCN1,ARHGAP35,ARL13B,ATRX,ATXN1L,BCL2,BMP7,CCDC141,CCDC85C,CDON,CHRD,CNTN2,CREB1,DCX,DLG5,DLX1,DMRTA2,DPYSL2,E2F1,EGF,EPHA5,ERBB4,FOXO3,FZD3,FZD4,GATA2,GPR37L1,HDAC1,ID2,ID4,INHBA,KDM2B,KIF3A,KIRREL3,KLHL17,KRAS,LHX5,LRP2,MAFB,NDE1,NEUROD1,NF1,NFIB,NIN,NKX2-1,NR3C1,NR3C2,NR4A3,NRG1,NRP2,NTRK2,OPHN1,PAFAH1B1,PAX5,PCDH19,PEX13,PGAP1,PLXNA2,PLXNA4,PROX1,PTCH1,PTCHD1,PTF1A,RBFOX2,RERE,ROGDI…
GO:BP	regulation of protein phosphorylation	GO:0001932	2.36352e-18	ACVR2B,ADIPOQ,AIDA,ANGPT1,ATG14,BCL2,BMP7,BMP8A,BMPER,BMPR2,C1QTNF2,CAV2,CBL,CCL20,CCNC,CCND1,CCND2,CCNF,CCNI,CCNL1,CCNT2,CDK12,CDON,CLSPN,CYLD,DAG1,DLG1,DSTYK,DUSP16,DUSP19,DUSP5,DUSP7,EDN3,EGF,EIF2AK1,ERBB4,ERP29,F2RL1,FGF1,FGF13,FGF19,FGF23,FGFR3,FLT1,FLT4,FMR1,FOXO1,FZD1,FZD10,FZD4,GCG,GDF11,GDF2,GHR,GPD1L,GPR37L1,GPRC5B,GRM5,H2AFY,HMGCR,HSP90AA1,IGF1,IGF1R,IL6R,INHBA,IQGAP1,ITCH,ITGB3,KAT2B,…
GO:BP	anatomical structure formation involved in morphogenesis	GO:0048646	2.42985e-18	ACVR2B,ACVRL1,ADIPOR2,AGGF1,AMOTL1,ANGPT1,ARHGAP35,ATOH8,ATP5B,BMP7,BMPER,BMPR2,CALB1,CCBE1,CDC73,CDON,CHRD,CNTN2,COL12A1,COL2A1,CSRP1,DAG1,DCX,DICER1,DSCAM,E2F8,EDNRA,EGF,EGR3,ENPEP,EYA1,F3,FGF1,FLT1,FLT4,FOXP1,FZD1,FZD3,GATA2,GATA5,GDF2,GJA5,HDAC1,HS2ST1,ID2,IGF1,INHBA,ISM1,ITGA2,ITGA3,ITGB8,KBTBD8,KDM2B,KIAA1024,KLF5,KLHL12,LAMB3,LEMD2,LHX5,LRP2,LUZP1,MAFB,MAPK14,MIB1,MTHFR,MYH9,MYOG,NEBL,NF1,…
GO:BP	positive regulation of catalytic activity	GO:0043085	2.5389e-18	ABL2,ABR,ACVR2B,ADIPOQ,ADRB1,AMBRA1,ANGPT1,ANTXR1,ARHGAP1,ARHGAP12,ARHGAP17,ARHGAP21,ARHGAP26,ARHGAP35,ARRDC3,ARRDC4,ATG14,ATP1B3,AZIN1,BCL2,C1QTNF2,CASR,CAV2,CCL20,CCND1,CCNT2,CHTF8,CLSPN,DCP1A,DCUN1D1,DCUN1D3,DLG1,DNAJA2,DNAJB6,DOCK5,DSTYK,EDN3,EGF,EGLN3,ELMOD2,ELMOD3,ERP29,F2RL1,F3,FGF1,FGF13,FGF23,FGFR3,FLT1,FOXL2,FZD10,FZD4,FZR1,GARNL3,GCG,GCH1,GCLM,GDI2,GHR,GIT1,GIT2,GPR55,GPRC5B,GRM5,HIP1,…
GO:BP	plasma membrane bounded cell projection organization	GO:0120036	2.86622e-18	ABL2,ABLIM3,ADCY1,ANO6,ARHGAP35,ARL13B,ARL3,ATXN10,BBS9,BCL2,BMP7,BMPR2,CAMSAP1,CBFA2T2,CCDC103,CCDC40,CDC42EP3,CDH23,CEP164,CLUAP1,CNP,CNTN2,CREB1,CUX2,CYLD,DAG1,DCX,DLG5,DNAI1,DNAL1,DPYSL2,DPYSL5,DSCAM,EFHD1,EFNA5,EFNB2,EGFLAM,EHD3,EPHA5,F2RL1,FAM161B,FLRT2,FMR1,FOXP1,FZD3,FZD4,GHR,GPM6A,GRIN3A,HECW2,HSP90AA1,IFRD1,IQGAP1,ITGA3,ITGA6,KCTD17,KIF13B,KIF24,KIF3A,KIRREL3,KLF5,KREMEN1,LRP2,LRP4,LRRC…
GO:BP	positive regulation of developmental process	GO:0051094	2.89035e-18	ABL2,ACVR2B,ADIPOQ,AGGF1,ANO6,ARHGAP35,ASB4,ATOH8,ATXN1L,BCL2,BMP7,BMPER,BMPR2,CBFA2T2,CBLN2,CCBE1,CCND1,CDON,CREB1,CSF1,CUX2,CXCL12,CYB5D2,CYLD,DAG1,DDHD1,DLG5,DLX1,DMRTA2,DOCK5,DSCAM,EDN3,EGF,EGR3,ERBB4,F3,FAIM,FGF1,FLRT2,FLT1,FNDC5,FZD3,FZD4,GATA2,GATA5,GDF2,GHR,GPR37L1,H2AFY,HDAC1,HIF1AN,HNRNPU,HSF1,ID2,IGF1,IL6R,INHBA,ITCH,ITGA6,ITGB3,ITGB8,JAG1,KDM2B,KITLG,KL,KLF10,KLF5,LHX5,LIMS1,LRP2,LRRC…
GO:BP	homeostatic process	GO:0042592	2.90538e-18	ABCA1,ABCA2,ABL2,ACACA,ACOX3,ACVR2B,ADAMTS5,ADCY6,ADIPOQ,ADIPOR2,ADRB1,ANO1,ANO6,ANXA7,APPL2,AQP1,ARID2,ARRDC3,ATOX1,ATP13A3,ATP1B3,ATP2B2,ATP2B4,ATP5B,ATP7B,ATRX,BCL2,BDH2,BTBD9,C2CD2L,CA2,CACNB2,CACNB4,CALB1,CASR,CDH23,CFTR,CLDN18,CLN6,CMKLR1,CNNM2,CNNM4,COL2A1,CYLD,DCLRE1A,DCP2,DMXL1,DNAJC16,EBF2,EDN3,EDNRB,EGR1,EIF2AK1,EPHA5,ERP44,F2RL1,FAM155B,FGF23,FLVCR1,FOXO1,FOXO3,FSHB,FTL,GALR1,GATA2,GC…
GO:BP	regulation of nervous system development	GO:0051960	3.17835e-18	ABL2,APPL2,ARHGAP35,BCL2,BMP7,BMPR2,CBFA2T2,CBLN2,CDON,CNTN2,CTSC,CUX2,CYB5D2,DAAM2,DLG1,DLG5,DLX1,DMRTA2,DPYSL2,DSCAM,EDNRB,EGF,ERBB4,EYA1,FAIM,FLRT2,FMR1,FZD1,FZD3,FZD4,GATA2,GHR,GNRH1,GPC4,GPR37L1,HDAC1,HECW2,HMG20A,ID2,ID4,IFRD1,ITGA6,JAG1,KIAA2022,KIF13B,KREMEN1,LHX5,LRP2,LRP4,LRRC7,LRRTM2,MACF1,MAPK6,MIB1,MMD2,MYLIP,NAP1L1,NCKIPSD,NDEL1,NEFL,NEUROD1,NF1,NIN,NKX2-2,NLGN1,NRG1,NTRK2,OBSL1,PAC…
GO:BP	regulation of locomotion	GO:0040012	3.58842e-18	ABR,ADIPOQ,AMOTL1,ANGPT1,ANO6,APPL2,AQP1,ARID2,ARRDC3,ATOH8,ATP5B,BCL2,BMP7,BMPER,BMPR2,C5ORF30,CAV2,CCBE1,CCL20,CHRD,CMKLR1,CNN2,CPNE3,CXCL12,DAG1,DLG5,DOCK5,DSCAM,EDN3,EGF,ERBB4,F2RL1,FGF1,FLRT2,FLT1,FLT4,GATA2,GDF2,GHR,GNRH1,IGF1,IGF1R,ITGA6,ITGB3,JAG1,KIAA2022,KITLG,LRRC15,MACF1,MAP2K3,MAPK14,MGAT3,MID2,MOSPD2,MYLK,NF1,NKX2-1,NOV,NR4A3,NRG1,NUS1,ONECUT2,PADI2,PDGFC,PDGFD,PFN2,PLCG1,PLXNA1,PLX…
GO:BP	negative regulation of cellular macromolecule biosynthetic process	GO:2000113	3.68667e-18	ACVR2B,ADIPOQ,ARHGAP35,ATAD2,ATOH8,ATRX,ATXN1,ATXN1L,BCOR,BEND3,BMP7,BMPR2,CBFA2T2,CBFA2T3,CBX5,CBX7,CCND1,CDC73,CNOT6L,CPEB1,CREB1,CUL3,CUX1,CUX2,DCP2,DEDD,DLG1,DLX1,DNAJB5,DNAJB6,E2F1,E2F8,EDNRB,EGR1,EIF2AK1,EIF2S1,EIF4EBP2,ELF3,ELK4,ETV3,FMR1,FOXF2,FOXL2,FOXN3,FOXO1,FOXO3,FOXP1,FZD1,GATA2,GATAD2B,GDF2,GIGYF2,GLIS2,GZF1,H2AFY,HDAC1,HIF1AN,HMG20A,HNRNPU,HSF1,ID2,ID4,IREB2,JAZF1,KDM2A,KDM2B,KDM5A…
GO:BP	positive regulation of molecular function	GO:0044093	7.37563e-18	ABL2,ABR,ACVR2B,ADCY1,ADIPOQ,ADRB1,AMBRA1,ANGPT1,ANTXR1,ARC,ARHGAP1,ARHGAP12,ARHGAP17,ARHGAP21,ARHGAP26,ARHGAP35,ARID5B,ARRDC3,ARRDC4,ATG14,ATP1B3,AZIN1,BCL2,C1QTNF2,CASR,CAV2,CCL20,CCND1,CCNT2,CFTR,CHTF8,CLSPN,CRTC2,DCP1A,DCUN1D1,DCUN1D3,DLG1,DNAJA2,DNAJB6,DOCK5,DSTYK,EBF2,EDN3,EGF,EGLN3,EHD3,ELMOD2,ELMOD3,ERP29,F2RL1,F3,FGF1,FGF13,FGF14,FGF23,FGFR3,FLT1,FMR1,FOXL2,FZD1,FZD10,FZD4,FZR1,GARNL3,GC…
GO:BP	export from cell	GO:0140352	1.21105e-17	ABCA1,ABR,ACVR2B,ADCY1,ADCY6,ANGPT1,ANO1,AQP1,ARFIP1,ARHGAP17,ATP1B3,BMP7,C2CD2L,CACNB2,CACNB4,CD2AP,CFTR,COPG2,CPLX2,CREB1,CRTAM,DGKI,DLG1,EDN3,ENSA,EPHA5,ERC2,ERP29,EXOC3L4,F2RL1,FERMT1,FOXL2,FOXP1,FRMD4A,FSHB,FURIN,FZD4,GALR1,GCG,GHR,GJA5,GNRH1,GRIN3A,HMGCR,IGF1,ILDR1,INHBA,IRS1,KCNC4,KCNE4,KCNT2,MAPK14,MAPKBP1,MCTP2,MIA3,MICAL3,MYH9,MYO5A,NAPB,NEUROD1,NF1,NLGN1,NOV,NR3C1,NR3C2,NR4A3,P2RX7,PAF…
GO:BP	regulation of intracellular signal transduction	GO:1902531	1.39117e-17	ABCA1,ABR,ADIPOQ,AIDA,AKAP13,ANGPT1,ARFGEF1,ARFGEF2,ARHGAP26,ARHGAP35,ARHGEF11,ARHGEF17,ARHGEF37,ARHGEF4,ARRDC3,BCL2,BMP7,BMP8A,BMPER,C1QTNF2,CAV2,CBL,CCL20,CD2AP,CDC42SE1,CDC42SE2,CDK12,CDON,CMKLR1,CUL3,CYLD,CYTH3,DAG1,DDIT4,DEPTOR,DGKI,DLG1,DLG5,DSTYK,DUSP16,DUSP19,DUSP5,DUSP7,EDN3,EGF,ERBB4,ERP29,F2RL1,F3,FARP1,FBXL2,FBXO8,FGD4,FGF1,FGF19,FGF23,FGFR3,FLT1,FLT4,FOXO1,FZD10,FZD4,GARNL3,GCG,GDF11…
GO:BP	establishment of protein localization	GO:0045184	1.75816e-17	ABCA1,ACVR2B,ADCY6,ADIPOQ,ANGPT1,ANK3,ANO1,AP2B1,AP4E1,APPBP2,APPL2,ARC,ARCN1,ARF1,ARFIP1,ARFIP2,ARL3,ARL4A,ARL6IP1,ARL8A,ARRDC4,ATG4B,ATG9B,C2CD2L,CACNG4,CD2AP,CFTR,CLTC,CMTM6,CNST,CNTN2,COPG2,CRTAM,DERL3,DNM3,EDEM1,ENSA,EPHA5,ERLEC1,ERP29,F2RL1,FERMT1,FOXP1,FRMD4A,GCG,GDI2,GHR,GJA5,GOSR2,GRIP2,H2AFY,HMGCR,HNRNPU,HSP90AA1,IGF1,IPO7,IPO9,IRS1,KPNA1,KPNA3,KPNA4,KPNA6,LAMP3,LRRC7,LRTOMT,MACF1,MAPK1…
GO:BP	positive regulation of response to stimulus	GO:0048584	1.80794e-17	AAK1,ACPP,ACTR2,ACVR2B,ADIPOQ,AFAP1L2,ANGPT1,ANO1,ANO6,APPL2,ARC,ARFGEF1,ARL6IP1,BCL2,BMP7,BMP8A,BMPER,BMPR2,BRE,C1QTNF2,C2CD2L,C7,CACNB4,CAV2,CBL,CCBE1,CCL20,CD47,CDC42SE2,CDC73,CDON,CFTR,CMKLR1,CMTM3,CNTN2,COCH,CRTAM,CSNK1E,CSNK1G1,CTSC,CUX2,CXCL12,CYLD,DAAM2,DGKI,DLG5,DSCAM,DSTYK,EDEM1,EDN3,EGF,ERBB4,ERP29,EYA1,EYA3,EYA4,F2RL1,F3,FAM168A,FERMT1,FGF1,FGF19,FGF23,FGFR3,FLT1,FLT4,FMR1,FOXO3,FZD10…
GO:BP	regulation of cell development	GO:0060284	2.28642e-17	ABL2,ADIPOQ,APPL2,ARHGAP35,BCL2,BMP7,BMPR2,CBFA2T2,CDON,CLDN18,CNTN2,CUX2,CYB5D2,DAAM2,DLG5,DLX1,DMRTA2,DOCK5,DPYSL2,DSCAM,EDNRB,ERBB4,EYA1,FAIM,FBN1,FLRT2,FMR1,FZD3,FZD4,GATA2,GNRH1,GPR37L1,HDAC1,HECW2,HMG20A,ID2,ID4,IFRD1,IGF1,ITGA6,ITGB3,JAG1,KIAA2022,KIF13B,KREMEN1,LIMS1,LRP2,LRP4,LRRC7,MACF1,MAPK6,MIB1,MMD2,MYLIP,MYOG,NAP1L1,NCKIPSD,NDEL1,NEFL,NEUROD1,NF1,NIN,NKX2-2,NLGN1,NRG1,NTRK2,OBSL1,OL…
GO:BP	negative regulation of RNA metabolic process	GO:0051253	2.34501e-17	ACVR2B,ADIPOQ,ARHGAP35,ATAD2,ATOH8,ATRX,ATXN1,ATXN1L,BCOR,BEND3,BMP7,CBFA2T2,CBFA2T3,CBX5,CBX7,CCND1,CDC73,CDYL,CREB1,CUL3,CUX1,CUX2,DEDD,DLG1,DLX1,DNAJB5,DNAJB6,E2F1,E2F8,EDNRB,EGR1,ELAVL1,ELF3,ELK4,ETV3,FMR1,FOXF2,FOXL2,FOXN3,FOXO1,FOXO3,FOXP1,FZD1,GATA2,GATAD2B,GLIS2,GZF1,H2AFY,HDAC1,HIF1AN,HMG20A,HNRNPU,HSF1,ID2,ID4,JAZF1,KDM2A,KDM2B,KDM5A,KLF10,KLF11,KLF5,LANCL2,LMCD1,MAPKAPK2,MDM4,MECP2,MGA…
GO:BP	positive regulation of transcription by RNA polymerase II	GO:0045944	2.4314e-17	ACTR2,AHR,ATAD2,ATOH8,ATRX,BCL9L,BMP7,BMPR2,CCNC,CDC73,CDON,CREB1,CREB3L2,CSRNP2,CSRNP3,DLX1,E2F1,E2F8,EBF2,EGR1,EGR3,ELF3,ELK4,ETV5,EYA1,F2RL1,FGF1,FLI1,FOXF2,FOXL2,FOXO1,FOXO3,FOXP1,GABPB2,GALR1,GATA2,GATA5,GCG,GDF2,GLIS2,GMEB1,HDAC1,HLF,HNRNPU,HOXB5,HOXC13,HSF1,ID4,IGF1,IKZF1,INHBA,INSIG2,ITGA6,JAG1,KAT2B,KLF10,KLF15,KLF5,KLF6,KPNA6,LHX5,LMX1B,LPIN2,MAFB,MAFF,MAPK14,MED13,MGA,MICAL2,MLXIP,MTF1…
GO:BP	tissue morphogenesis	GO:0048729	3.39828e-17	ACVR2B,ARHGAP35,ARL13B,BCL2,BMP7,BMPR2,BTBD7,CA2,CCDC40,CCM2,CHRD,COL12A1,COL6A3,DAG1,DLG1,DLG5,EDNRA,EGF,ESRP2,ETV5,EYA1,FGF1,FOXF2,FREM2,FZD1,FZD3,GATA5,GDF2,GRSF1,GZF1,HS2ST1,ID4,IGF1,INHBA,ITGA2,ITGA3,JAG1,KDM2B,KIF3A,KRAS,LRP2,LUZP1,MGA,MIB1,MLLT3,MTHFR,MYLK,NKX2-1,NR4A3,NRG1,NRP2,OPHN1,PAFAH1B1,PAX7,PBX1,PCDH15,PPP3R1,PROX1,PTCD2,PTCH1,PTK7,RGMA,RHOB,RSPO2,SEC24B,SEMA3A,SFRP2,SHROOM3,SIM1,S…
GO:BP	cellular component biogenesis	GO:0044085	4.54315e-17	ABCA1,ABCA2,ABLIM3,ACACA,ACPP,ACTR2,AIDA,ALDH5A1,AMBRA1,ANGPT1,ANK3,ANO6,ANTXR1,APPL2,ARC,ARFGEF1,ARHGAP35,ARL13B,ARL3,ARPC4,ARRDC4,ATG14,ATG2B,ATG9B,ATL2,ATRX,ATXN10,BAIAP2L1,BBS9,BCL2,BEND3,BMP7,BRIP1,CAMSAP1,CAV2,CBLN2,CCDC103,CCDC40,CDC42EP3,CDC73,CDH6,CELF1,CELF2,CELF5,CENPO,CEP164,CETN3,CLTC,CLUAP1,CNOT6L,CNTN2,COG4,COX10,CRTC2,CSRP1,CUL3,CUL4B,CUX2,CYLD,DAG1,DCX,DICER1,DLG1,DLG5,DNAI1,DNAJ…
GO:BP	negative regulation of nucleic acid-templated transcription	GO:1903507	5.87101e-17	ACVR2B,ADIPOQ,ARHGAP35,ATAD2,ATOH8,ATRX,ATXN1,ATXN1L,BCOR,BEND3,BMP7,CBFA2T2,CBFA2T3,CBX5,CBX7,CCND1,CDC73,CDYL,CREB1,CUL3,CUX1,CUX2,DEDD,DLG1,DLX1,DNAJB5,DNAJB6,E2F1,E2F8,EDNRB,EGR1,ELF3,ELK4,ETV3,FOXF2,FOXL2,FOXN3,FOXO1,FOXO3,FOXP1,FZD1,GATA2,GATAD2B,GLIS2,GZF1,H2AFY,HDAC1,HIF1AN,HMG20A,HNRNPU,HSF1,ID2,ID4,JAZF1,KDM2A,KDM2B,KDM5A,KLF10,KLF11,KLF5,LANCL2,LMCD1,MDM4,MECP2,MGA,MIER1,MIER3,MTF1,NAA…
GO:BP	negative regulation of RNA biosynthetic process	GO:1902679	5.87101e-17	ACVR2B,ADIPOQ,ARHGAP35,ATAD2,ATOH8,ATRX,ATXN1,ATXN1L,BCOR,BEND3,BMP7,CBFA2T2,CBFA2T3,CBX5,CBX7,CCND1,CDC73,CDYL,CREB1,CUL3,CUX1,CUX2,DEDD,DLG1,DLX1,DNAJB5,DNAJB6,E2F1,E2F8,EDNRB,EGR1,ELF3,ELK4,ETV3,FOXF2,FOXL2,FOXN3,FOXO1,FOXO3,FOXP1,FZD1,GATA2,GATAD2B,GLIS2,GZF1,H2AFY,HDAC1,HIF1AN,HMG20A,HNRNPU,HSF1,ID2,ID4,JAZF1,KDM2A,KDM2B,KDM5A,KLF10,KLF11,KLF5,LANCL2,LMCD1,MDM4,MECP2,MGA,MIER1,MIER3,MTF1,NAA…
GO:BP	blood vessel development	GO:0001568	7.90481e-17	ACVR2B,ACVRL1,ADIPOR2,AGGF1,AMOTL1,ANGPT1,ANTXR1,AP2B1,AQP1,ARID2,ASB4,ATP5B,BMP7,BMPER,BMPR2,CCBE1,CCM2,E2F8,EDNRA,EFNB2,EGF,EGR3,ENPEP,EYA1,F3,FGF1,FLT1,FLT4,FLVCR1,FOXO1,FZD4,GATA2,GDF2,GJA5,GJC1,HPGD,IL6R,ISM1,ITGB8,JAG1,KIAA1024,KLF5,LRP2,LUZP1,MAPK14,MIB1,MYH9,MYLK,NF1,NGFR,NOV,NRP2,NUS1,PARVA,PDE3B,PDGFRA,PKNOX1,PLCG1,PPP3R1,PRKCA,PROX1,PRRX1,PTK2B,PTK7,PTPRB,QKI,RHOB,RHOJ,ROCK1,SEC24B,SFR…
GO:BP	secretion	GO:0046903	1.41092e-16	ABCA1,ABR,ACVR2B,ADCY1,ADCY6,ANGPT1,ANO1,AQP1,ARFIP1,ARHGAP17,BMP7,C2CD2L,CA2,CACNB2,CACNB4,CD2AP,CFTR,COPG2,CPLX2,CREB1,CRTAM,DGKI,EDN3,EGF,ENSA,EPHA5,ERC2,ERP29,EXOC3L4,F2RL1,FERMT1,FOXL2,FOXP1,FRMD4A,FSHB,FURIN,FZD4,GALR1,GCG,GHR,GJA5,GNRH1,GRIN3A,HMGCR,IGF1,ILDR1,INHBA,IRS1,KCNC4,MAPK14,MAPKBP1,MCTP2,MIA3,MICAL3,MYH9,MYO5A,MYO6,NAPB,NEUROD1,NF1,NLGN1,NOV,NR3C1,NR3C2,NR4A3,NRG1,P2RX7,PAFAH1B1,…
GO:BP	regulation of cellular component movement	GO:0051270	2.40842e-16	ABR,ADIPOQ,AMOTL1,ANGPT1,ANO6,APPL2,AQP1,ARID2,ATOH8,ATP5B,BCL2,BMP7,BMPER,BMPR2,C5ORF30,CCBE1,CCDC40,CCL20,CHRD,CMKLR1,CNN2,CPNE3,CXCL12,DAG1,DLG1,DLG5,DOCK5,DSCAM,EDN3,EGF,ERBB4,F2RL1,FGF1,FLRT2,FLT1,FLT4,GATA2,GDF2,GJA5,GNRH1,IGF1,IGF1R,ITGA6,ITGB3,JAG1,KIAA2022,KITLG,LRRC15,MACF1,MAP2K3,MAPK14,MGAT3,MOSPD2,MYLK,NF1,NKX2-1,NOV,NR4A3,NRG1,NUS1,ONECUT2,PADI2,PDE4D,PDGFC,PDGFD,PFN2,PLCG1,PLXNA1,P…
GO:BP	cardiovascular system development	GO:0072358	2.41062e-16	ACVR2B,ACVRL1,ADIPOR2,AGGF1,AMOTL1,ANGPT1,ANTXR1,AP2B1,AQP1,ARID2,ASB4,ATP5B,BMP7,BMPER,BMPR2,CCBE1,CCM2,E2F8,EDNRA,EFNB2,EGF,EGR3,ENPEP,EYA1,F3,FGF1,FLT1,FLT4,FLVCR1,FOXO1,FOXP1,FZD4,GATA2,GDF2,GJA5,GJC1,HPGD,IL6R,ISM1,ITGB8,JAG1,KIAA1024,KLF5,LRP2,LUZP1,MAPK14,MIB1,MYH9,MYLK,NF1,NGFR,NOV,NRP2,NUS1,PARVA,PDE3B,PDGFRA,PKNOX1,PLCG1,PPP3R1,PRKCA,PROX1,PRRX1,PTK2B,PTK7,PTPRB,QKI,RHOB,RHOJ,ROCK1,SEC2…
GO:BP	intracellular transport	GO:0046907	2.72602e-16	ABCA1,ABCA2,ABCD3,ADIPOQ,AFTPH,ANGPT1,ANKFY1,ANP32A,AP2B1,AP4E1,APPBP2,APPL2,ARCN1,ARF1,ARFIP1,ARFIP2,ARL3,ARL4A,ARL6IP1,ARL8A,ATG14,BICD2,BLOC1S2,CCDC88A,CLTC,CMTM6,COPG2,CREB3L2,CUL3,DERL3,EDEM1,EHD3,EHD4,ERLEC1,FERMT1,FYCO1,GOSR2,GRIP2,HMP19,HNRNPU,HOOK1,HSP90AA1,IPO7,IPO9,KIF13B,KIF1B,KIF3A,KLHL12,KPNA1,KPNA3,KPNA4,KPNA6,LDLRAP1,LRRC7,MAPK14,MFN2,MIA3,MPPE1,MREG,MYO5A,NAPB,NDE1,NDEL1,NEFL,NF1…
GO:BP	secretion by cell	GO:0032940	2.73101e-16	ABCA1,ABR,ACVR2B,ADCY1,ADCY6,ANGPT1,ANO1,AQP1,ARFIP1,ARHGAP17,BMP7,C2CD2L,CACNB2,CACNB4,CD2AP,CFTR,COPG2,CPLX2,CREB1,CRTAM,DGKI,EDN3,ENSA,EPHA5,ERC2,ERP29,EXOC3L4,F2RL1,FERMT1,FOXL2,FOXP1,FRMD4A,FSHB,FURIN,FZD4,GALR1,GCG,GHR,GJA5,GNRH1,GRIN3A,HMGCR,IGF1,ILDR1,INHBA,IRS1,KCNC4,MAPK14,MAPKBP1,MCTP2,MIA3,MICAL3,MYH9,MYO5A,NAPB,NEUROD1,NF1,NLGN1,NOV,NR3C1,NR3C2,NR4A3,P2RX7,PAFAH1B1,PANX1,PDZD11,PFN2,…
GO:BP	enzyme linked receptor protein signaling pathway	GO:0007167	4.35039e-16	ACVR1B,ACVR1C,ACVR2B,ACVRL1,ADIPOQ,AFAP1L2,ANGPT1,APPL2,ATOH8,BAIAP2L1,BCL9L,BMP7,BMP8A,BMPER,BMPR2,CAV2,CBL,CCBE1,CHRD,CHST11,CPNE3,DLX1,DSTYK,EFNA5,EFNB2,EGF,EGR1,EIF4EBP2,EPHA5,ERBB4,F3,FBN1,FERMT1,FGF1,FGF19,FGF23,FGF6,FGFR3,FLRT2,FLT1,FLT4,FOXO1,FOXO3,FSHB,FSTL1,FZD1,FZD4,GDF11,GDF2,GFRA2,GIGYF2,GLG1,HIP1,HPGD,IGF1,IGF1R,IGFBP4,INHBA,IQGAP1,IRS1,ITGA3,ITGB3,KL,LEMD2,LRP2,MAPK14,MAPKAPK2,NKX2…
GO:BP	ion transmembrane transport	GO:0034220	4.47703e-16	ABCD3,ANKH,ANO1,ANO5,ANO6,AQP1,ARC,ARL6IP1,ATP1B3,ATP2B2,ATP2B4,ATP2C1,ATP5B,ATP5C1,ATP5F1,ATP6V1B2,ATP6V1C1,ATP7B,CACHD1,CACNA1E,CACNB2,CACNB4,CACNG4,CFTR,CLCN4,CLCN5,CLCN6,CNGA2,CNGA3,CNNM2,CNNM4,COX10,DLG1,EDN3,EHD3,FAM155B,FGF14,GABRA3,GABRB2,GABRB3,GJA5,GJC1,GLRA2,GPD1L,GRIA3,GRIA4,GRIK3,GRIN2A,GRIN3A,GRM5,HECW2,HOMER1,HPCA,KCNA4,KCNA6,KCNC1,KCNC4,KCND2,KCNE4,KCNH1,KCNJ13,KCNJ2,KCNK2,KCNK3,K…
GO:BP	vasculature development	GO:0001944	4.67512e-16	ACVR2B,ACVRL1,ADIPOR2,AGGF1,AMOTL1,ANGPT1,ANTXR1,AP2B1,AQP1,ARID2,ASB4,ATP5B,BMP7,BMPER,BMPR2,CCBE1,CCM2,E2F8,EDNRA,EFNB2,EGF,EGR3,ENPEP,EYA1,F3,FGF1,FLT1,FLT4,FLVCR1,FOXO1,FZD4,GATA2,GDF2,GJA5,GJC1,HPGD,IL6R,ISM1,ITGB8,JAG1,KIAA1024,KLF5,LRP2,LUZP1,MAPK14,MIB1,MYH9,MYLK,NF1,NGFR,NOV,NRP2,NUS1,PARVA,PDE3B,PDGFRA,PKNOX1,PLCG1,PPP3R1,PRKCA,PROX1,PRRX1,PTK2B,PTK7,PTPRB,QKI,RHOB,RHOJ,ROCK1,SEC24B,SFR…
GO:BP	regulation of cell migration	GO:0030334	4.85332e-16	ABR,ADIPOQ,AMOTL1,ANGPT1,ANO6,APPL2,AQP1,ARID2,ATOH8,ATP5B,BCL2,BMP7,BMPER,BMPR2,C5ORF30,CCBE1,CCL20,CHRD,CMKLR1,CNN2,CPNE3,CXCL12,DAG1,DLG5,DOCK5,EDN3,EGF,ERBB4,F2RL1,FGF1,FLRT2,FLT1,FLT4,GATA2,GDF2,GNRH1,IGF1,IGF1R,ITGA6,ITGB3,JAG1,KIAA2022,KITLG,LRRC15,MACF1,MAP2K3,MAPK14,MGAT3,MOSPD2,MYLK,NF1,NKX2-1,NOV,NR4A3,NRG1,NUS1,ONECUT2,PADI2,PDGFC,PDGFD,PFN2,PLCG1,PLXNA1,PLXNA2,PLXNA4,PPM1F,PRKCA,PROX…
GO:BP	negative regulation of response to stimulus	GO:0048585	6.38495e-16	ABR,ADIPOQ,AIDA,ANGPT1,APPL2,ARHGAP35,ARRDC3,BCL2,BCL9L,BMP7,BMPER,BRAP,C5ORF30,CAV2,CBFA2T2,CBL,CD2AP,CHRD,CHST11,COL2A1,CSNK1E,CUL3,CYLD,DAB2,DAG1,DDIT4,DEPTOR,DERL3,DKK3,DLG1,DLG5,DLK2,DLX1,DUSP16,DUSP5,DUSP7,EGR1,ERLEC1,EYA1,EYA3,EYA4,F2RL1,FAIM,FAM105B,FBN1,FERMT1,FOXO1,FOXO3,FZD1,GATA2,GCG,GHR,GLG1,GPD1L,GPR37L1,GRIN3A,HDAC1,HIF1AN,HMGCR,HSF1,IGF1,IGF1R,ITCH,ITGA3,ITGA6,JAG1,KIAA1024,KREMEN…
GO:BP	regulation of neurogenesis	GO:0050767	6.68125e-16	ABL2,APPL2,ARHGAP35,BCL2,BMP7,BMPR2,CBFA2T2,CDON,CNTN2,CUX2,CYB5D2,DAAM2,DLG5,DLX1,DMRTA2,DPYSL2,DSCAM,EDNRB,ERBB4,EYA1,FAIM,FLRT2,FMR1,FZD3,FZD4,GATA2,GNRH1,GPR37L1,HDAC1,HECW2,HMG20A,ID2,ID4,IFRD1,ITGA6,JAG1,KIAA2022,KIF13B,KREMEN1,LRP2,LRP4,LRRC7,MACF1,MAPK6,MIB1,MMD2,MYLIP,NAP1L1,NCKIPSD,NDEL1,NEFL,NEUROD1,NF1,NIN,NKX2-2,NLGN1,NRG1,NTRK2,OBSL1,PACSIN1,PAFAH1B1,PAK3,PBX1,PLXNA1,PLXNA2,PLXNA4,P…
GO:BP	positive regulation of protein metabolic process	GO:0051247	6.76618e-16	ABCA2,ACVR2B,ADIPOQ,ANGPT1,ANKIB1,ANTXR1,ARFGEF1,ARRDC3,ARRDC4,ATG14,BCL2,BMP7,BMP8A,BMPER,BMPR2,C1QTNF2,CAV2,CCBE1,CCL20,CCND1,CCNT2,CDON,CLN6,CLSPN,CNTN2,CSNK1E,CTIF,CUL3,CUL4B,DCUN1D1,DCUN1D3,DLG1,DSTYK,EDEM1,EDN3,EGF,EGLN3,EGR1,ELAVL1,ERBB4,ERP29,F2RL1,F3,FGF1,FGF13,FGF19,FGF23,FGFR3,FLT1,FLT4,FMR1,FOXL2,FOXO1,FZD1,FZD10,FZD4,FZR1,GCG,GDF11,GDF2,GHR,GPR37L1,GPRC5B,GRM5,HABP4,HECW2,HIP1,HSP90A…
GO:BP	cellular catabolic process	GO:0044248	7.81925e-16	ABAT,ABCA2,ABCD2,ABCD3,ACAT2,ACBD5,ACOX3,ADH5,ADIPOQ,ALDH5A1,AMBRA1,ANKIB1,ANXA7,AOX1,ARMC8,ATG14,ATG2B,ATG4B,ATG9B,BCL2,BDH2,BMF,CBL,CCNF,CLN6,CNOT6L,CNP,CSDC2,CSNK1E,CTSC,CTSS,CUL3,CUL4B,CUL5,CYLD,CYP2U1,DAGLA,DCP1A,DCP2,DERL3,DICER1,DNAJC18,E2F1,EDC3,EDEM1,EGF,ELAVL1,ENC1,ENPEP,ENTPD3,ERI1,ERLEC1,ETFA,FAM134B,FAM192A,FBXL17,FBXL2,FBXL7,FBXO8,FGF23,FMR1,FOXF2,FOXL2,FOXO1,FOXO3,FURIN,FYCO1,FZR1,…
GO:BP	signal transduction by protein phosphorylation	GO:0023014	9.18119e-16	ADIPOQ,AIDA,ANGPT1,BMP7,BMP8A,BMPER,BRAP,C1QTNF2,CAB39L,CAV2,CCL20,CDK12,CDON,CYLD,DAG1,DLG1,DSTYK,DUSP16,DUSP19,DUSP5,DUSP7,EDN3,EGF,ERBB4,ERP29,F2RL1,FGF1,FGF13,FGF19,FGF23,FGFR3,FLT1,FLT4,FOXO1,FZD10,FZD4,GCG,GDF11,GDF2,GHR,GPR37L1,HMGCR,HSF1,IGF1,IGF1R,INHBA,ITCH,KITLG,KL,KLHDC10,LEMD2,MAP2K3,MAP2K4,MAP2K6,MAP3K1,MAP3K3,MAP4K3,MAPK1,MAPK14,MAPK6,MAPK9,MAPKAPK2,MID1,NF1,NRG1,NTRK2,P2RX7,PAFAH1…
GO:BP	cell death	GO:0008219	1.0342e-15	ACVR2B,ADIPOQ,AMBRA1,ANGPT1,ANO6,API5,BCL2,BLOC1S2,BMF,BMP7,BMP8A,BMPR2,BRE,CASP14,CBL,CDC73,CERS3,CHST11,COL2A1,CSRNP3,CTSC,CUL3,CYLD,DCUN1D3,DDIT4,DEDD,DHCR24,DICER1,DIP2A,DLX1,DNAJB6,DSTYK,DYRK2,E2F1,EGLN3,EGR1,EGR3,EIF2S1,ERBB4,ERP29,EYA1,EYA3,EYA4,F3,FAIM,FGFR3,FLT4,FOXL2,FOXO1,FOXO3,FZD1,FZD3,GABRB2,GABRB3,GAS2,GATA2,GCG,GDF11,GDF2,GHR,GPR37L1,GRIN2A,HAX1,HDAC1,HIP1,IGF1,IGF1R,INHBA,IPMK,IT…
GO:BP	actin filament-based process	GO:0030029	1.18986e-15	ABI2,ABLIM3,ABR,ACTR2,AMOTL1,ANTXR1,ARFGEF1,ARHGAP17,ARHGAP26,ARHGAP35,ARHGEF17,ARPC4,BAIAP2L1,BCL2,CACNB2,CAP1,CAP2,CCDC88A,CD2AP,CDC42BPA,CDC42EP3,CFL2,CIT,CNN2,CSRP1,CUL3,DAAM2,DLG1,DNAJB6,EFNA5,ELMO1,EPB41L4B,EPHA5,F2RL1,FLII,FMNL3,FOXP1,FRMD6,FZD10,GHR,GJA5,GPD1L,HIP1,IQGAP2,IQSEC1,ITGB3,KCNE4,KCNJ2,KIRREL,KLHL17,KRAS,LATS1,LLGL1,LLGL2,MAPKAP1,MICAL2,MICAL3,MKLN1,MYH9,MYO5A,MYO9B,NEBL,NF1,OP…
GO:BP	negative regulation of transcription, DNA-templated	GO:0045892	1.50326e-15	ACVR2B,ADIPOQ,ARHGAP35,ATAD2,ATOH8,ATRX,ATXN1,ATXN1L,BCOR,BEND3,BMP7,CBFA2T2,CBFA2T3,CBX5,CBX7,CCND1,CDC73,CREB1,CUL3,CUX1,CUX2,DEDD,DLG1,DLX1,DNAJB5,DNAJB6,E2F1,E2F8,EDNRB,EGR1,ELF3,ELK4,ETV3,FOXF2,FOXL2,FOXN3,FOXO1,FOXO3,FOXP1,FZD1,GATA2,GATAD2B,GLIS2,GZF1,H2AFY,HDAC1,HIF1AN,HMG20A,HNRNPU,HSF1,ID2,ID4,JAZF1,KDM2A,KDM2B,KDM5A,KLF10,KLF11,KLF5,LANCL2,LMCD1,MDM4,MECP2,MGA,MIER1,MIER3,MTF1,NAA40,NA…
GO:BP	cell population proliferation	GO:0008283	1.81418e-15	ACVR2B,ADIPOQ,AMBRA1,ANGPT1,ANXA7,APPL2,ARID2,ATOH8,ATXN1L,BCL2,BMP7,BMPER,BMPR2,BTG1,BTG2,CAV2,CCND1,CD274,CD47,CDC73,CDON,CHRD,CHST11,CNN2,CNOT6L,DAGLA,DLG1,DLG5,DMRTA2,E2F1,E2F8,EDN3,EGF,EGLN3,EGR3,EIF2AK1,ENPEP,ERBB4,ESRP2,EYA1,F2RL1,F3,FBXL7,FERMT1,FGF1,FGF19,FGF6,FGFR3,FLT1,FLT4,FOXO1,FOXO3,FOXP1,FSHB,FZD3,FZR1,GATA2,GDF11,GDF2,GHR,GNB1,GNG2,GPR37L1,HDAC1,HNRNPU,HPGDS,HSF1,ID2,ID4,IGF1,IGF1…
GO:BP	positive regulation of phosphorylation	GO:0042327	2.33224e-15	ACVR2B,ADIPOQ,AMBRA1,ANGPT1,ATG14,BCL2,BMP7,BMP8A,BMPER,BMPR2,C1QTNF2,CAV2,CCL20,CCND1,CCNT2,CDON,CLSPN,DLG1,DSCAM,DSTYK,EDN3,EGF,ERBB4,ERP29,F2RL1,FGF1,FGF13,FGF19,FGF23,FGFR3,FLT1,FLT4,FMR1,FZD1,FZD10,FZD4,GCG,GDF11,GDF2,GHR,GPR37L1,GPRC5B,GRM5,HSP90AA1,IGF1,IGF1R,IL6R,INHBA,IQGAP1,ITGA6,ITSN1,KCTD20,KITLG,KL,KLHDC10,KRAS,LATS1,LRP4,LRRK1,MAP2K3,MAP2K4,MAP2K6,MAP3K1,MAP3K3,MAP4K3,MID1,MMD2,NBN,…
GO:BP	organic substance catabolic process	GO:1901575	2.34425e-15	ABAT,ABCA2,ABCD2,ABCD3,ACAT2,ACOX3,ADH5,ADIPOQ,ALDH5A1,ANKIB1,AOX1,ARMC8,AZIN1,BACE1,BDH2,BPGM,CBL,CCNF,CLN6,CNOT6L,CNP,CSDC2,CSNK1E,CTSC,CTSS,CUL3,CUL4B,CUL5,CYLD,CYP46A1,DAGLA,DCP1A,DCP2,DDIT4,DEDD,DERL3,DICER1,DNAJC18,E2F1,EDC3,EDEM1,EGF,ELAVL1,ENC1,ENPEP,ENTPD3,ERI1,ERLEC1,ETFA,FAM192A,FBXL17,FBXL2,FBXL7,FBXO8,FGF23,FMR1,FOXF2,FOXL2,FOXO1,FURIN,FZR1,GIGYF2,GK5,GLS,GPCPD1,GPD1L,GRIN2A,GRSF1,HD…
GO:BP	regulation of cell motility	GO:2000145	3.51659e-15	ABR,ADIPOQ,AMOTL1,ANGPT1,ANO6,APPL2,AQP1,ARID2,ATOH8,ATP5B,BCL2,BMP7,BMPER,BMPR2,C5ORF30,CCBE1,CCL20,CHRD,CMKLR1,CNN2,CPNE3,CXCL12,DAG1,DLG5,DOCK5,EDN3,EGF,ERBB4,F2RL1,FGF1,FLRT2,FLT1,FLT4,GATA2,GDF2,GNRH1,IGF1,IGF1R,ITGA6,ITGB3,JAG1,KIAA2022,KITLG,LRRC15,MACF1,MAP2K3,MAPK14,MGAT3,MOSPD2,MYLK,NF1,NKX2-1,NOV,NR4A3,NRG1,NUS1,ONECUT2,PADI2,PDGFC,PDGFD,PFN2,PLCG1,PLXNA1,PLXNA2,PLXNA4,PPM1F,PRKCA,PROX…
GO:BP	embryonic morphogenesis	GO:0048598	5.16736e-15	ABR,ACVR2B,ADIPOQ,ARHGAP35,ARL13B,ATOH8,BMP7,BMPR2,CCDC40,CDC73,CDON,CHRD,CHST11,COL12A1,COL2A1,CUL3,DAG1,DLG1,EYA1,FBN1,FLVCR1,FOXF2,FOXL2,FREM2,FZD1,FZD3,GATA2,GJA5,GRSF1,HDAC1,HOXB5,HOXB6,HOXC9,HS2ST1,ID2,IGF1,IMPAD1,INHBA,INSIG2,ITGA2,ITGA3,KDM2B,KIF3A,LAMB3,LRIG1,LRIG3,LRP2,LRP4,LUZP1,MAFB,MDFI,MGA,MIB1,MTHFR,NEUROD1,NR4A3,PAX5,PBX1,PCDH15,PDGFRA,PROX1,PRRX1,PTCH1,PTK7,PTPRQ,RGMA,ROCK1,RSPO2…
GO:BP	response to endogenous stimulus	GO:0009719	5.81255e-15	ABCA1,ABCA2,ACACA,ACVR2B,ACVRL1,ADCY6,ADIPOQ,ADIPOR2,AGRP,APPL2,BAIAP2L1,BCL2,BCL9L,BMP7,BMPER,BMPR2,CA2,CAV2,CCND1,CFTR,CHRD,CHST11,COL2A1,CREB1,DDIT4,DLX1,DRD5,DSTYK,EGR1,EGR3,EIF4EBP2,EPHA5,ERBB4,ESR1,FBN1,FBXO32,FERMT1,FGF1,FGF19,FGF23,FGF6,FGFR3,FLRT2,FOXO1,FOXO3,FSHB,FSTL1,FZD1,GABRB3,GATA5,GDF2,GHR,GLG1,GLRA2,GNAI3,GNRH1,GRM5,HDAC1,HMP19,HNRNPU,HPGD,HRH1,HTR1F,ID2,IGF1,IGF1R,IQGAP1,IRS1,IT…
GO:BP	positive regulation of cellular protein metabolic process	GO:0032270	6.33346e-15	ABCA2,ACVR2B,ADIPOQ,ANGPT1,ANKIB1,ANTXR1,ARFGEF1,ARRDC3,ARRDC4,ATG14,BCL2,BMP7,BMP8A,BMPER,BMPR2,C1QTNF2,CAV2,CCBE1,CCL20,CCND1,CCNT2,CDON,CLN6,CLSPN,CNTN2,CSNK1E,CTIF,CUL3,DCUN1D1,DCUN1D3,DLG1,DSTYK,EDEM1,EDN3,EGF,EGLN3,ELAVL1,ERBB4,ERP29,F2RL1,F3,FGF1,FGF13,FGF19,FGF23,FGFR3,FLT1,FLT4,FMR1,FOXL2,FZD1,FZD10,FZD4,FZR1,GCG,GDF11,GDF2,GHR,GPR37L1,GPRC5B,GRM5,HABP4,HIP1,HSP90AA1,IGF1,IGF1R,IL6R,INHB…
GO:BP	cellular response to growth factor stimulus	GO:0071363	6.78804e-15	ACVR1B,ACVR1C,ACVR2B,ACVRL1,APPL2,BCL9L,BMP7,BMPER,BMPR2,CAV2,CCBE1,CHRD,CHST11,COL2A1,CPNE3,CREB1,DLX1,DSTYK,EGR1,EGR3,ERBB4,FBN1,FERMT1,FGF1,FGF19,FGF23,FGF6,FGFR3,FLRT2,FLT1,FLT4,FSHB,FSTL1,FZD1,FZD4,GATA5,GDF2,GLG1,HPGD,ID2,IQGAP1,ITGA3,ITGB3,KL,LEMD2,LRP2,MAP2K3,MAPK14,MAPKAPK2,MYOG,NKX2-1,NR3C1,NRP2,NTRK2,NUS1,ONECUT2,PDE8A,PLCG1,PPM1A,PTPRK,RAB14,RAF1,RGMA,RGMB,RNF165,SFRP2,SHCBP1,SIRT1,SM…
GO:BP	regulation of cell population proliferation	GO:0042127	7.03022e-15	ADIPOQ,AMBRA1,ANGPT1,APPL2,ARID2,ATOH8,ATXN1L,BCL2,BMP7,BMPR2,BTG1,BTG2,CAV2,CCND1,CD274,CD47,CDC73,CDON,CHRD,CHST11,CNN2,CNOT6L,DLG1,DLG5,DMRTA2,E2F1,EDN3,EGF,EGLN3,EGR3,EIF2AK1,ERBB4,ESRP2,EYA1,F3,FERMT1,FGF1,FGF19,FGF6,FGFR3,FLT1,FLT4,FOXO1,FOXO3,FOXP1,FZD3,FZR1,GATA2,GDF11,GDF2,GHR,GPR37L1,HDAC1,HNRNPU,HPGDS,HSF1,ID2,ID4,IGF1,IGF1R,IL6R,INHBA,ITCH,ITGB3,JAG1,KAT2B,KDM2B,KIAA1024,KIF3A,KITLG,K…
GO:BP	response to growth factor	GO:0070848	7.53554e-15	ACVR1B,ACVR1C,ACVR2B,ACVRL1,APPL2,BCL9L,BMP7,BMPER,BMPR2,CAV2,CCBE1,CHRD,CHST11,COL2A1,CPNE3,CREB1,DLX1,DSTYK,EGR1,EGR3,ERBB4,FBN1,FERMT1,FGF1,FGF19,FGF23,FGF6,FGFR3,FLRT2,FLT1,FLT4,FSHB,FSTL1,FZD1,FZD4,GATA5,GDF2,GLG1,HPGD,ID2,IQGAP1,ITGA3,ITGB3,KL,LEMD2,LRP2,MAP2K3,MAPK14,MAPKAPK2,MYOG,NKX2-1,NR3C1,NRP2,NTRK2,NUS1,ONECUT2,PDE8A,PLCG1,PPM1A,PTPRK,RAB14,RAF1,RGMA,RGMB,RNF165,ROCK1,SFRP2,SHCBP1,SI…
GO:BP	cellular response to stress	GO:0033554	8.19624e-15	ACTR2,AIDA,AMBRA1,ANO1,ARPP21,ATG14,ATRX,BCL2,BMPR2,BRE,BRIP1,CBX5,CCND1,CFTR,CHD2,CLSPN,CREB3L2,CUL3,CUL4B,CYLD,DCLRE1A,DDIT4,DEK,DERL3,DLG1,DNAJC18,DYRK2,E2F1,EDEM1,EEPD1,EFHD1,EGR1,EIF2AK1,EIF2S1,ERLEC1,ERP29,ERP44,ESCO2,ETV5,EXD2,EYA1,EYA3,EYA4,F2RL1,FAM168A,FGF1,FGF19,FIGNL2,FLT4,FMR1,FOXN3,FOXO1,FOXO3,FZD1,FZD10,FZD4,FZR1,GABARAPL1,GCH1,GIGYF2,GPR37L1,HIC2,HIF1AN,HSF1,HSP90AA1,ID2,IGF1R,INO…
GO:BP	MAPK cascade	GO:0000165	1.0954e-14	ADIPOQ,AIDA,ANGPT1,BMP7,BMP8A,BMPER,BRAP,C1QTNF2,CAV2,CCL20,CDK12,CDON,CYLD,DAG1,DLG1,DSTYK,DUSP16,DUSP19,DUSP5,DUSP7,EDN3,EGF,ERBB4,ERP29,F2RL1,FGF1,FGF13,FGF19,FGF23,FGFR3,FLT1,FLT4,FOXO1,FZD10,FZD4,GCG,GDF11,GDF2,GHR,GPR37L1,HMGCR,HSF1,IGF1,IGF1R,INHBA,ITCH,KITLG,KL,KLHDC10,LEMD2,MAP2K3,MAP2K4,MAP2K6,MAP4K3,MAPK1,MAPK14,MAPK6,MAPK9,MAPKAPK2,MID1,NF1,NRG1,NTRK2,P2RX7,PAFAH1B1,PAK3,PDE5A,PDE8A,P…
GO:BP	negative regulation of cell communication	GO:0010648	1.14558e-14	ADIPOQ,AIDA,ARC,ARHGAP35,ARRDC3,BCL2,BCL9L,BMP7,BMPER,BRAP,CAV2,CBFA2T2,CBL,CD2AP,CHRD,CHST11,COL2A1,CSNK1E,CUL3,CYLD,DAB2,DAG1,DDIT4,DEPTOR,DGKI,DKK3,DLG1,DLG5,DLK2,DLX1,DRD5,DUSP16,DUSP5,DUSP7,EGR1,EYA1,EYA3,EYA4,F2RL1,FAIM,FBN1,FERMT1,FOXO1,FOXO3,FZD1,GATA2,GHR,GLG1,GPD1L,GPR37L1,HDAC1,HIF1AN,HMGCR,IGF1,IGF1R,IRS1,ITCH,ITGA3,ITGA6,JAG1,KIAA1024,KREMEN1,LATS1,LEMD2,LRP2,LRP4,MAPK14,MAPKBP1,MCL1…
GO:BP	negative regulation of signaling	GO:0023057	1.68191e-14	ADIPOQ,AIDA,ARC,ARHGAP35,ARRDC3,BCL2,BCL9L,BMP7,BMPER,BRAP,CAV2,CBFA2T2,CBL,CD2AP,CHRD,CHST11,COL2A1,CSNK1E,CUL3,CYLD,DAB2,DAG1,DDIT4,DEPTOR,DGKI,DKK3,DLG1,DLG5,DLK2,DLX1,DRD5,DUSP16,DUSP5,DUSP7,EGR1,EYA1,EYA3,EYA4,F2RL1,FAIM,FBN1,FERMT1,FOXO1,FOXO3,FZD1,GATA2,GHR,GLG1,GPD1L,GPR37L1,HDAC1,HIF1AN,HMGCR,IGF1,IGF1R,IRS1,ITCH,ITGA3,ITGA6,JAG1,KIAA1024,KREMEN1,LATS1,LEMD2,LRP2,LRP4,MAPK14,MAPKBP1,MCL1…
GO:BP	system process	GO:0003008	2.18679e-14	ABR,ACPP,ADCY1,ADCY6,ADH5,ADIPOQ,ADRB1,ANGPT1,AQP1,ARC,ARHGAP35,ATXN1L,BCL2,BMP7,BMPR2,BTBD9,CACNB2,CACNB4,CACNG4,CALB1,CALD1,CCBE1,CCND2,CDH23,CLN6,CNGA3,CNTN2,COCH,COL2A1,CREB1,CTSC,CUX2,DGKI,DLG1,DOCK5,DRD5,EDN3,EDNRA,EDNRB,EHD3,EIF4EBP2,ENPEP,EYA4,F2RL1,FBXO32,FLI1,FLT4,FMR1,FOXL2,FOXO3,FZD4,GABRA3,GABRB2,GABRB3,GALR1,GATA5,GCH1,GHR,GIGYF2,GJA5,GJC1,GLRA2,GLS,GNB1,GNRH1,GPD1L,GPR37L1,GRIN2A,G…
GO:BP	positive regulation of phosphate metabolic process	GO:0045937	3.73301e-14	ACVR2B,ADIPOQ,AMBRA1,ANGPT1,ATG14,BCL2,BMP7,BMP8A,BMPER,BMPR2,C1QTNF2,CAV2,CCL20,CCND1,CCNT2,CDON,CLSPN,DLG1,DSCAM,DSTYK,EDN3,EGF,ERBB4,ERP29,F2RL1,FGF1,FGF13,FGF19,FGF23,FGFR3,FLT1,FLT4,FMR1,FZD1,FZD10,FZD4,GCG,GDF11,GDF2,GHR,GPR37L1,GPRC5B,GRM5,HSP90AA1,IGF1,IGF1R,IL6R,INHBA,IQGAP1,ITGA6,ITSN1,KCTD20,KITLG,KL,KLHDC10,KRAS,LATS1,LRP4,LRRK1,MAP2K3,MAP2K4,MAP2K6,MAP3K1,MAP3K3,MAP4K3,MID1,MMD2,NBN,…
GO:BP	positive regulation of phosphorus metabolic process	GO:0010562	3.73301e-14	ACVR2B,ADIPOQ,AMBRA1,ANGPT1,ATG14,BCL2,BMP7,BMP8A,BMPER,BMPR2,C1QTNF2,CAV2,CCL20,CCND1,CCNT2,CDON,CLSPN,DLG1,DSCAM,DSTYK,EDN3,EGF,ERBB4,ERP29,F2RL1,FGF1,FGF13,FGF19,FGF23,FGFR3,FLT1,FLT4,FMR1,FZD1,FZD10,FZD4,GCG,GDF11,GDF2,GHR,GPR37L1,GPRC5B,GRM5,HSP90AA1,IGF1,IGF1R,IL6R,INHBA,IQGAP1,ITGA6,ITSN1,KCTD20,KITLG,KL,KLHDC10,KRAS,LATS1,LRP4,LRRK1,MAP2K3,MAP2K4,MAP2K6,MAP3K1,MAP3K3,MAP4K3,MID1,MMD2,NBN,…
GO:BP	programmed cell death	GO:0012501	3.83561e-14	ACVR2B,ADIPOQ,AMBRA1,ANGPT1,ANO6,API5,BCL2,BLOC1S2,BMF,BMP7,BMP8A,BMPR2,BRE,CASP14,CBL,CDC73,CERS3,CHST11,COL2A1,CSRNP3,CTSC,CUL3,CYLD,DCUN1D3,DDIT4,DEDD,DHCR24,DICER1,DIP2A,DLX1,DNAJB6,DSTYK,DYRK2,E2F1,EGLN3,EGR1,EGR3,ERBB4,ERP29,EYA1,EYA3,EYA4,F3,FAIM,FGFR3,FLT4,FOXL2,FOXO1,FOXO3,FZD3,GABRB2,GABRB3,GAS2,GATA2,GCG,GDF11,GDF2,GHR,GRIN2A,HAX1,HDAC1,HIP1,IGF1,IGF1R,INHBA,IPMK,ITGA6,ITSN1,KCNMA1,KDM…
GO:BP	apoptotic process	GO:0006915	3.85928e-14	ACVR2B,ADIPOQ,AMBRA1,ANGPT1,ANO6,API5,BCL2,BLOC1S2,BMF,BMP7,BMP8A,BMPR2,BRE,CASP14,CBL,CDC73,CHST11,COL2A1,CSRNP3,CTSC,CUL3,CYLD,DCUN1D3,DDIT4,DEDD,DHCR24,DICER1,DIP2A,DLX1,DNAJB6,DSTYK,DYRK2,E2F1,EGLN3,EGR1,EGR3,ERBB4,ERP29,EYA1,EYA3,EYA4,F3,FAIM,FGFR3,FLT4,FOXL2,FOXO1,FOXO3,FZD3,GABRB2,GABRB3,GAS2,GATA2,GCG,GDF11,GDF2,GHR,GRIN2A,HAX1,HDAC1,HIP1,IGF1,IGF1R,INHBA,ITGA6,ITSN1,KCNMA1,KDM2B,KITLG,KL…
GO:BP	cell morphogenesis involved in differentiation	GO:0000904	4.28598e-14	ADCY1,ANTXR1,ARHGAP35,ARL13B,BCL2,BMP7,BMPR2,CNP,CNTN2,COL12A1,COL6A3,CREB1,CUX2,DAG1,DCX,DOCK5,DPYSL2,DPYSL5,DSCAM,EFNA5,EFNB2,EGFLAM,EPHA5,FLRT2,FOXP1,FZD3,FZD4,HECW2,HSP90AA1,ID2,IFRD1,ITGB3,KIF13B,KIF3A,LAMB3,LIMS1,LRP4,MACF1,MATN2,MYH9,NEFL,NFIB,NIN,NKX2-1,NLGN1,NR4A3,NRP2,NTNG1,NTRK2,OBSL1,OLFM4,OPHN1,PAFAH1B1,PAK3,PARVA,PCDH15,PEAK1,PLXNA1,PLXNA2,PLXNA4,PROX1,PTPRO,PTPRQ,PTPRZ1,RAPGEF2,RBF…
GO:BP	positive regulation of signal transduction	GO:0009967	4.42537e-14	AAK1,ACPP,ACVR2B,ADIPOQ,AFAP1L2,ANGPT1,APPL2,ARC,BMP7,BMP8A,BMPER,BMPR2,C1QTNF2,CAV2,CBL,CCBE1,CCL20,CDC42SE2,CDC73,CDON,CMTM3,CNTN2,CSNK1E,CSNK1G1,CTSC,CUX2,CYLD,DAAM2,DGKI,DLG5,DSTYK,EDN3,EGF,ERBB4,ERP29,F2RL1,F3,FERMT1,FGF1,FGF19,FGF23,FGFR3,FLT1,FLT4,FZD10,FZD4,GATA5,GCG,GDF11,GDF2,GHR,GPR37L1,GPR55,GRIP2,HIP1,HSP90AA1,IGF1,IGF1R,IL6R,INHBA,IRS1,ITSN1,JAG1,KITLG,KL,KLHDC10,KRAS,LANCL2,LDLRAP1…
GO:BP	blood vessel morphogenesis	GO:0048514	4.62354e-14	ACVRL1,ADIPOR2,AGGF1,AMOTL1,ANGPT1,ARID2,ASB4,ATP5B,BMPER,BMPR2,CCBE1,CCM2,E2F8,EDNRA,EFNB2,EGF,EGR3,ENPEP,EYA1,F3,FGF1,FLT1,FLT4,FZD4,GATA2,GDF2,GJA5,GJC1,HPGD,ISM1,ITGB8,JAG1,KIAA1024,KLF5,LRP2,MAPK14,MYH9,MYLK,NF1,NGFR,NOV,NRP2,NUS1,PARVA,PDE3B,PDGFRA,PKNOX1,PLCG1,PPP3R1,PRKCA,PROX1,PRRX1,PTK2B,PTPRB,QKI,RHOB,RHOJ,ROCK1,SEC24B,SFRP2,SGCD,SIRT1,SOX4,SRF,STK4,TBX2,TFAP2B,TGFB2,TGFBR2,THBS1,THY1,…
GO:BP	response to external stimulus	GO:0009605	4.81886e-14	ABCA1,ABR,ADAMTS5,ADH5,ADIPOQ,ADRB1,ANGPT1,ANO6,APPL2,ARHGAP35,ATG14,BAIAP2L1,BCL2,BMP7,BMPR2,C5ORF30,CACNB4,CCL20,CD274,CD47,CDC73,CMKLR1,CNTN2,COCH,CRTAM,CTSC,CX3CL1,CXCL12,CYLD,DAG1,DDIT4,DGKB,DPYSL2,DPYSL5,DSCAM,EDN3,EDNRB,EFNA5,EFNB2,EGFLAM,EGR3,EIF2AK1,EIF2S1,ELMOD2,EPHA5,F2RL1,FAM105B,FAM46A,FGF1,FGF19,FKBP5,FLRT2,FLT1,FMR1,FOXO1,FOXO3,FOXP1,FSTL1,FZD3,GABARAPL1,GCG,GCH1,GHR,GPM6A,GRIN2A,G…
GO:BP	cellular response to endogenous stimulus	GO:0071495	5.27445e-14	ACACA,ACVR2B,ACVRL1,ADCY6,ADIPOQ,ADIPOR2,AGRP,APPL2,BAIAP2L1,BCL9L,BMP7,BMPER,BMPR2,CA2,CAV2,CFTR,CHRD,CHST11,COL2A1,DDIT4,DLX1,DRD5,DSTYK,EGR1,EGR3,EIF4EBP2,EPHA5,ERBB4,ESR1,FBN1,FBXO32,FERMT1,FGF1,FGF19,FGF23,FGF6,FGFR3,FLRT2,FOXO1,FOXO3,FSHB,FSTL1,FZD1,GABRB3,GATA5,GDF2,GHR,GLG1,GLRA2,GNAI3,GRM5,HDAC1,HMP19,HNRNPU,HPGD,HRH1,HTR1F,ID2,IGF1,IGF1R,IQGAP1,IRS1,ITGA3,ITGB3,KAT2B,KL,KLF9,LANCL2,LATS…
GO:BP	positive regulation of protein phosphorylation	GO:0001934	6.38973e-14	ACVR2B,ADIPOQ,ANGPT1,ATG14,BCL2,BMP7,BMP8A,BMPER,BMPR2,C1QTNF2,CAV2,CCL20,CCND1,CCNT2,CDON,CLSPN,DLG1,DSTYK,EDN3,EGF,ERBB4,ERP29,F2RL1,FGF1,FGF13,FGF19,FGF23,FGFR3,FLT1,FLT4,FMR1,FZD1,FZD10,FZD4,GCG,GDF11,GDF2,GHR,GPR37L1,GPRC5B,GRM5,HSP90AA1,IGF1,IGF1R,IL6R,INHBA,IQGAP1,KITLG,KL,KLHDC10,KRAS,LATS1,LRP4,LRRK1,MAP2K3,MAP2K4,MAP2K6,MAP3K1,MAP3K3,MAP4K3,MID1,MMD2,NBN,NRG1,NTRK2,P2RX7,PAK2,PAK3,PARP8…
GO:BP	cation transport	GO:0006812	6.69449e-14	ANO6,AQP1,ARC,ARMC1,ATOX1,ATP13A3,ATP1B3,ATP2B2,ATP2B4,ATP2C1,ATP5B,ATP5C1,ATP5F1,ATP6V1B2,ATP6V1C1,ATP7B,BCL2,CACHD1,CACNA1E,CACNB2,CACNB4,CACNG4,CALB1,CASR,CDH23,CLCN4,CLCN5,CNGA2,CNGA3,CNNM2,CNNM4,COX10,DLG1,EDN3,EGF,EHD3,FAM155B,FGF14,FLVCR1,FLVCR2,FTL,GCG,GPD1L,GRIN2A,GRIN3A,HECW2,HEPHL1,HOMER1,HPCA,ITGB3,KCNA4,KCNA6,KCNC1,KCNC4,KCND2,KCNE4,KCNH1,KCNJ13,KCNJ2,KCNK2,KCNK3,KCNK4,KCNMA1,KCNN3,K…
GO:BP	regulation of neuron differentiation	GO:0045664	7.42059e-14	ABL2,ARHGAP35,BCL2,BMP7,BMPR2,CBFA2T2,CDON,CNTN2,CUX2,CYB5D2,DLG5,DLX1,DPYSL2,DSCAM,EDNRB,EYA1,FMR1,FZD4,GATA2,GPR37L1,HECW2,HMG20A,ID2,ID4,IFRD1,ITGA6,JAG1,KIF13B,KREMEN1,LRP4,LRRC7,MACF1,MAPK6,MIB1,MMD2,MYLIP,NCKIPSD,NDEL1,NEFL,NEUROD1,NIN,NKX2-2,NLGN1,NTRK2,OBSL1,PACSIN1,PAFAH1B1,PAK3,PBX1,PLXNA1,PLXNA2,PLXNA4,PROX1,PRRX1,PTK2B,PTK7,RAPGEF2,RGMA,ROCK1,RUFY3,SDK1,SEMA3A,SEMA3G,SEMA4B,SEMA4G,SEM…
GO:BP	neuron projection morphogenesis	GO:0048812	7.59572e-14	ADCY1,ARHGAP35,BCL2,BMP7,BMPR2,CNP,CNTN2,CREB1,CUX2,DAG1,DCX,DPYSL2,DPYSL5,DSCAM,EFNA5,EFNB2,EGFLAM,EPHA5,FLRT2,FOXP1,FZD3,FZD4,GPM6A,HECW2,HSP90AA1,IFRD1,IQGAP1,KIF13B,KIF3A,KIRREL3,LRP2,LRP4,MACF1,MATN2,NEFL,NFIB,NIN,NKX2-1,NLGN1,NR4A3,NRP2,NTNG1,NTRK2,OBSL1,PACSIN1,PAFAH1B1,PAK3,PLXNA1,PLXNA2,PLXNA4,PTPRO,PTPRZ1,RAPGEF2,RBFOX2,RERE,RNF165,ROCK1,RUFY3,SEMA3A,SEMA3G,SEMA4B,SEMA4G,SEMA6D,SGK1,SLI…
GO:BP	sensory organ development	GO:0007423	8.27494e-14	ABR,ACVR2B,AQP1,ARHGAP35,BCL2,BMP7,BMPER,BMPR2,BNC2,CALB1,CCM2,CDH23,CDON,CNTN2,COL2A1,DCX,DLG1,DLX1,DSCAM,EYA1,FBN1,FOXF2,FOXL2,FREM2,FZD3,FZD4,FZR1,GABRB2,GABRB3,GATA2,GDF11,GNB1,GPM6A,HDAC1,HOXC13,HPCA,IGF1,INHBA,INSIG2,JAG1,KDM2B,KIF3A,LRIG1,LRIG3,LRTOMT,MAFB,MAPKAPK2,MFN2,NEUROD1,NF1,NR4A3,PAFAH1B1,PCDH15,PDGFRA,PKNOX1,PROX1,PRRX1,PTF1A,PTK7,PTPRQ,RHO,RHOJ,RORB,SDK1,SEC24B,SH3PXD2B,SIX4,SOX2…
GO:BP	signal release	GO:0023061	9.91481e-14	ACVR2B,ADCY1,ADCY6,ANO1,AQP1,BMP7,C2CD2L,CACNB2,CACNB4,CFTR,CPLX2,CREB1,DGKI,EDN3,ENSA,EPHA5,ERC2,FOXL2,FSHB,FZD4,GALR1,GCG,GHR,GNRH1,GRIN3A,IGF1,ILDR1,INHBA,IRS1,KCNC4,MCTP2,MYO5A,NAPB,NEUROD1,NF1,NLGN1,NOV,NR3C1,NR3C2,P2RX7,PDZD11,PFN2,PRKCA,PTPRN,PTPRN2,RAF1,RAP1A,RASL10B,RFX6,RIMS1,RIMS2,RIMS3,RIMS4,SLC16A1,SLC16A2,SMPD3,SNCAIP,SNX19,SOX4,STXBP1,STXBP5L,SYT2,SYT4,TFAP2B,WLS
GO:BP	negative regulation of multicellular organismal process	GO:0051241	2.03114e-13	ABR,ACVR2B,ADAMTS5,ADIPOQ,ADRB1,ANGPT1,APPL2,ARRDC3,BCL2,BCOR,BMP7,BMPR2,C5ORF30,CD2AP,CDC73,CHRD,CLDN18,CNTN2,CTSC,DAAM2,DICER1,DLX1,DOCK5,EDNRB,ERBB4,F2RL1,FBN1,FERMT1,FGF23,FOXP1,FURIN,FZD3,GATA2,GATA5,GDF2,GHR,GNRH1,GPR37L1,HMG20A,HMGCR,HPGDS,HSF1,ID2,ID4,IFRD1,IGF1,INHBA,ISM1,JAG1,KIAA1024,KIAA2022,KREMEN1,LRP4,MAFB,MAP2K6,MAPKBP1,MIB1,MYLIP,NF1,NFIB,NGFR,NKX2-1,NKX2-2,NLGN1,NRG1,OSR1,OTUD7B…
GO:BP	macromolecule catabolic process	GO:0009057	2.732e-13	ABCA2,ANKIB1,ARMC8,AZIN1,BACE1,CBL,CCNF,CLN6,CNOT6L,CSDC2,CSNK1E,CTSC,CTSS,CUL3,CUL4B,CUL5,CYLD,DCP1A,DCP2,DEDD,DERL3,DICER1,DNAJC18,E2F1,EDC3,EDEM1,EGF,ELAVL1,ENC1,ERI1,ERLEC1,FAM192A,FBXL17,FBXL2,FBXL7,FBXO8,FMR1,FOXF2,FOXL2,FOXO1,FURIN,FZR1,GIGYF2,GRIN2A,GRSF1,HECW2,HMGCR,HNRNPU,HSP90AA1,IGF1,ITCH,KCTD17,KLHL25,LATS1,MAD2L1,MAGOHB,MAPKAPK2,MDM4,MYLIP,NOTUM,NRG1,OPHN1,OTUD7B,P2RX7,PAN3,PAPD7,PC…
GO:BP	positive regulation of cell differentiation	GO:0045597	2.76989e-13	ABL2,ACVR2B,ADIPOQ,ARHGAP35,ASB4,ATOH8,BCL2,BMP7,BMPR2,CBFA2T2,CDON,CREB1,CSF1,CUX2,CYB5D2,CYLD,DLG5,DLX1,DMRTA2,DOCK5,DSCAM,EDN3,EGR3,FAIM,FNDC5,FZD3,FZD4,GATA2,GATA5,GDF2,H2AFY,HDAC1,HIF1AN,HNRNPU,ID2,IGF1,INHBA,ITGA6,ITGB3,JAG1,KITLG,KLF10,KLF5,LIMS1,LRP2,LRRC7,MACF1,MAPK14,MAPK6,MMD2,MYOG,NAP1L1,NCKIPSD,NEFL,NEUROD1,NIN,NKX2-2,NLGN1,NRG1,NTRK2,OBSL1,OLFM4,PACSIN1,PAFAH1B1,PDE5A,PLXNA1,PLXNA2,…
GO:BP	positive regulation of cellular component organization	GO:0051130	3.61399e-13	ABCA1,ABL2,ACTR2,ANGPT1,ANKFY1,ANO6,APPL2,ARHGAP35,ARPC4,ATRX,BAIAP2L1,BMP7,BMPR2,CBFA2T2,CBL,CBLN2,CDC42EP3,CNOT6L,CUL3,CUX2,DAB2,DAG1,DDHD1,DLG1,DLG5,DOCK5,DSCAM,EDN3,EGF,F2RL1,FLRT2,FMR1,FYCO1,FZD4,G3BP2,GCG,GHR,H2AFY,HIP1,HNRNPU,HSP90AA1,IGF1,IQGAP2,ITGA6,ITGB3,KCTD17,KIRREL,LDLRAP1,LIMS1,LRP4,LRRC7,LRRTM2,MACF1,MAPK14,MAPK6,MFN2,MIB1,MIER1,MYOG,NBN,NCKIPSD,NDEL1,NEFL,NEK7,NIN,NLGN1,NTRK2,OBS…
GO:BP	trans-synaptic signaling	GO:0099537	3.63911e-13	ABR,ADCY1,ADIPOQ,ARC,CA2,CACNA1E,CACNB2,CACNB4,CACNG4,CALB1,CNTN2,CPLX2,CUX2,CYP46A1,DAG1,DAGLA,DGKB,DGKE,DGKI,DLG1,DLGAP2,DRD5,EGR3,EIF4EBP2,ERC2,ETV5,GABRA3,GABRB2,GABRB3,GHR,GJC1,GLRA2,GLS,GRIA3,GRIA4,GRIK3,GRIN2A,GRIN3A,GRM5,HOMER1,HRH1,HTR1F,KCNC4,KRAS,LRRTM2,MCTP2,MYO5A,NAPB,NETO1,NF1,NLGN1,NLGN4X,NPTX2,NTNG1,NTRK2,OPHN1,P2RX7,PAFAH1B1,PDZD11,PFN2,PLCG1,PLCL1,PPP3R1,PRKAR2B,PTPRA,PTPRD,PTPR…
GO:BP	plasma membrane bounded cell projection morphogenesis	GO:0120039	3.95014e-13	ADCY1,ARHGAP35,BCL2,BMP7,BMPR2,CNP,CNTN2,CREB1,CUX2,DAG1,DCX,DPYSL2,DPYSL5,DSCAM,EFNA5,EFNB2,EGFLAM,EPHA5,FLRT2,FOXP1,FZD3,FZD4,GPM6A,HECW2,HSP90AA1,IFRD1,IQGAP1,KIF13B,KIF3A,KIRREL3,LRP2,LRP4,MACF1,MATN2,NEFL,NFIB,NIN,NKX2-1,NLGN1,NR4A3,NRP2,NTNG1,NTRK2,OBSL1,PACSIN1,PAFAH1B1,PAK3,PLXNA1,PLXNA2,PLXNA4,PTPRO,PTPRZ1,RAPGEF2,RBFOX2,RERE,RNF165,ROCK1,RUFY3,SEMA3A,SEMA3G,SEMA4B,SEMA4G,SEMA6D,SGK1,SLI…
GO:BP	cell projection morphogenesis	GO:0048858	4.72375e-13	ADCY1,ARHGAP35,BCL2,BMP7,BMPR2,CNP,CNTN2,CREB1,CUX2,DAG1,DCX,DPYSL2,DPYSL5,DSCAM,EFNA5,EFNB2,EGFLAM,EPHA5,FLRT2,FOXP1,FZD3,FZD4,GPM6A,HECW2,HSP90AA1,IFRD1,IQGAP1,KIF13B,KIF3A,KIRREL3,LRP2,LRP4,MACF1,MATN2,NEFL,NFIB,NIN,NKX2-1,NLGN1,NR4A3,NRP2,NTNG1,NTRK2,OBSL1,PACSIN1,PAFAH1B1,PAK3,PLXNA1,PLXNA2,PLXNA4,PTPRO,PTPRZ1,RAPGEF2,RBFOX2,RERE,RNF165,ROCK1,RUFY3,SEMA3A,SEMA3G,SEMA4B,SEMA4G,SEMA6D,SGK1,SLI…
GO:BP	actin cytoskeleton organization	GO:0030036	4.81407e-13	ABI2,ABLIM3,ABR,ACTR2,AMOTL1,ANTXR1,ARFGEF1,ARHGAP17,ARHGAP26,ARHGAP35,ARHGEF17,ARPC4,BAIAP2L1,BCL2,CAP1,CAP2,CCDC88A,CD2AP,CDC42BPA,CDC42EP3,CFL2,CIT,CNN2,CSRP1,CUL3,DAAM2,DLG1,DNAJB6,EFNA5,ELMO1,EPB41L4B,EPHA5,F2RL1,FLII,FMNL3,FOXP1,FRMD6,FZD10,GHR,HIP1,IQGAP2,IQSEC1,ITGB3,KIRREL,KLHL17,KRAS,LATS1,LLGL1,LLGL2,MAPKAP1,MICAL2,MICAL3,MKLN1,MYH9,NEBL,NF1,OPHN1,PACSIN1,PAFAH1B1,PAK3,PARVA,PCDH15,PDG…
GO:BP	morphogenesis of an epithelium	GO:0002009	5.17978e-13	ARHGAP35,ARL13B,BCL2,BMP7,BTBD7,CA2,CCDC40,CCM2,DAG1,DLG1,DLG5,EDNRA,EGF,ESRP2,ETV5,EYA1,FGF1,FOXF2,FREM2,FZD1,FZD3,GDF2,GRSF1,GZF1,HS2ST1,ID4,JAG1,KDM2B,KIF3A,KRAS,LRP2,LUZP1,MGA,MIB1,MLLT3,MTHFR,NKX2-1,OPHN1,PAFAH1B1,PBX1,PCDH15,PPP3R1,PROX1,PTCH1,PTK7,RGMA,RHOB,RSPO2,SEC24B,SEMA3A,SFRP2,SHROOM3,SIM1,SIX4,SOX4,SOX9,SRF,STK3,STK4,SUFU,TBR1,TBX18,TBX2,TGFBR2,VCL,VEGFC,WNT10A,WNT2,WNT4,WNT5A,ZIC3
GO:BP	synaptic signaling	GO:0099536	5.39371e-13	ABR,ADCY1,ADIPOQ,ARC,CA2,CACNA1E,CACNB2,CACNB4,CACNG4,CALB1,CNTN2,CPLX2,CUX2,CYP46A1,DAG1,DAGLA,DGKB,DGKE,DGKI,DLG1,DLGAP2,DRD5,EGR3,EIF4EBP2,ERC2,ETV5,GABRA3,GABRB2,GABRB3,GHR,GJC1,GLRA2,GLS,GRIA3,GRIA4,GRIK3,GRIN2A,GRIN3A,GRM5,HOMER1,HRH1,HTR1F,KCNC4,KRAS,LRRTM2,MCTP2,MYO5A,NAPB,NETO1,NF1,NLGN1,NLGN4X,NPTX2,NRG1,NTNG1,NTRK2,OPHN1,P2RX7,PAFAH1B1,PDZD11,PFN2,PLCG1,PLCL1,PPP3R1,PRKAR2B,PTPRA,PTPRD…
GO:BP	regulation of transferase activity	GO:0051338	5.57363e-13	ACVR2B,ADIPOQ,AIDA,AMBRA1,ANGPT1,ARRDC3,ARRDC4,ATG14,BMP7,C1QTNF2,CBL,CCNC,CCND1,CCND2,CCNF,CCNI,CCNL1,CCNT2,CDK12,CHTF8,CISH,CLSPN,DCUN1D1,DCUN1D3,DLG1,DSTYK,DUSP16,DUSP19,DUSP5,DUSP7,EDN3,EGF,ERP29,FGF1,FGF13,FGFR3,FLT1,FZD10,FZD4,FZR1,GCG,GHR,GPRC5B,GRM5,H2AFY,HMGCR,HNRNPU,HSP90AA1,IGF1,IGF1R,IQGAP1,ITGB3,ITSN1,KAT2B,KITLG,LATS1,MAD2L1,MAP2K3,MAP2K4,MAP2K6,MAP3K1,MAP3K3,MAP4K3,MMD2,NBN,NEK7,NF…
GO:BP	positive regulation of protein modification process	GO:0031401	1.00056e-12	ACVR2B,ADIPOQ,ANGPT1,ARFGEF1,ARRDC3,ARRDC4,ATG14,BCL2,BMP7,BMP8A,BMPER,BMPR2,C1QTNF2,CAV2,CCL20,CCND1,CCNT2,CDON,CLSPN,CUL3,DCUN1D1,DCUN1D3,DLG1,DSTYK,EDN3,EGF,ERBB4,ERP29,F2RL1,FGF1,FGF13,FGF19,FGF23,FGFR3,FLT1,FLT4,FMR1,FZD1,FZD10,FZD4,FZR1,GCG,GDF11,GDF2,GHR,GPR37L1,GPRC5B,GRM5,HSP90AA1,IGF1,IGF1R,IL6R,INHBA,IQGAP1,KITLG,KL,KLHDC10,KRAS,LATS1,LRP4,LRRK1,MAP2K3,MAP2K4,MAP2K6,MAP3K1,MAP3K3,MAP4K…
GO:BP	cell part morphogenesis	GO:0032990	1.21233e-12	ADCY1,ARHGAP35,BCL2,BMP7,BMPR2,CNP,CNTN2,CREB1,CUX2,DAG1,DCX,DPYSL2,DPYSL5,DSCAM,EFNA5,EFNB2,EGFLAM,EPHA5,FLRT2,FOXP1,FZD3,FZD4,GPM6A,HECW2,HSP90AA1,IFRD1,IQGAP1,KIF13B,KIF3A,KIRREL3,LRP2,LRP4,MACF1,MATN2,NEFL,NFIB,NIN,NKX2-1,NLGN1,NR4A3,NRP2,NTNG1,NTRK2,OBSL1,PACSIN1,PAFAH1B1,PAK3,PLXNA1,PLXNA2,PLXNA4,POLDIP2,PTPRO,PTPRZ1,RAPGEF2,RBFOX2,RERE,RNF165,ROCK1,RUFY3,SEMA3A,SEMA3G,SEMA4B,SEMA4G,SEMA6D,…
GO:BP	cytoskeleton organization	GO:0007010	1.30195e-12	ABI2,ABLIM3,ABR,ACTR2,AFAP1,AMOTL1,ANK3,ANTXR1,ARC,ARFGEF1,ARHGAP17,ARHGAP26,ARHGAP35,ARHGEF17,ARPC4,ATRX,BAIAP2L1,BCL2,BICD2,BRWD1,CAMSAP1,CAP1,CAP2,CCDC103,CCDC40,CCDC88A,CCNF,CD2AP,CDC42BPA,CDC42EP3,CEP350,CETN3,CFL2,CIT,CNN2,CNTLN,CNTN2,CSRP1,CUL3,CYLD,DAAM2,DAG1,DCX,DLG1,DNAI1,DNAJB6,DNAL1,DOCK5,DPYSL2,DST,DYNC1LI1,EFNA5,ELMO1,EML1,EPB41L4B,EPHA5,F2RL1,FIGNL2,FLII,FMNL3,FOXP1,FRMD6,FZD10,GHR…
GO:BP	heart development	GO:0007507	1.45601e-12	ACVR2B,ACVRL1,ALPK3,AP2B1,ARID2,ARL13B,BCOR,BMP7,BMPR2,CCDC40,CCM2,COL2A1,CREB1,EDNRA,ERBB4,EYA1,FBN1,FGF19,FLRT2,FOXP1,FREM2,FZD1,GATA5,GJA1,GJA5,GJC1,HEG1,HNRNPU,ID2,IGF1,JAG1,KIF3A,LEMD2,LRP2,LUZP1,MAPK14,MGA,MIB1,MYH11,NEBL,NF1,NPY1R,NRG1,NRP2,PARVA,PDGFRA,PDLIM3,PDLIM5,PPP3R1,PROX1,PSKH1,PTCD2,PTCH1,PTK7,RB1CC1,RBM24,SEC24B,SFRP2,SGCB,SGCD,SH3PXD2B,SOX4,SOX6,SOX9,SRF,STK3,STK4,SUFU,TAB2,TBR1…
GO:BP	lipid metabolic process	GO:0006629	1.889e-12	AACS,ABCA1,ABCA2,ABCD2,ABCD3,ACACA,ACAT2,ACOX3,ADH5,ADIPOQ,AGPAT5,AGPS,ALG2,ALG6,AMBRA1,APPL2,ATG14,ATP5B,B4GALT3,BDH2,C1QTNF2,CDS1,CERK,CERS2,CERS3,CFTR,CISH,CLN6,CREB1,CYP46A1,DAGLA,DGKB,DGKE,DGKG,DGKI,DHCR24,DHRS3,DPM2,EGR1,ELOVL4,ELOVL5,ENPP6,ETFA,FADS1,FGF1,FGF19,FGF23,FGFR3,FLT1,FSHB,GAL3ST1,GK5,GPAM,GPAT2,GPCPD1,GPLD1,H2AFY,HMGCR,HPGD,HPGDS,ID2,IMPAD1,INSIG2,IRS1,ITGB8,LIAS,LPCAT2,LPGAT1,L…
GO:BP	regulation of kinase activity	GO:0043549	2.31569e-12	ACVR2B,ADIPOQ,AIDA,AMBRA1,ANGPT1,ATG14,BMP7,C1QTNF2,CBL,CCNC,CCND1,CCND2,CCNF,CCNI,CCNL1,CCNT2,CDK12,CISH,CLSPN,DLG1,DSTYK,DUSP16,DUSP19,DUSP5,DUSP7,EDN3,EGF,ERP29,FGF1,FGF13,FGFR3,FLT1,FZD10,FZD4,GCG,GHR,GPRC5B,GRM5,H2AFY,HMGCR,HNRNPU,HSP90AA1,IGF1,IGF1R,IQGAP1,ITGB3,ITSN1,KAT2B,KITLG,LATS1,MAP2K3,MAP2K4,MAP2K6,MAP3K1,MAP3K3,MAP4K3,MMD2,NBN,NF1,NRG1,P2RX7,PAK2,PAK3,PARP8,PDE5A,PDGFC,PDGFD,PIK3R1…
GO:BP	negative regulation of signal transduction	GO:0009968	3.27578e-12	ADIPOQ,AIDA,ARHGAP35,ARRDC3,BCL2,BCL9L,BMP7,BMPER,BRAP,CAV2,CBFA2T2,CBL,CD2AP,CHRD,CHST11,COL2A1,CSNK1E,CUL3,CYLD,DAB2,DAG1,DDIT4,DEPTOR,DKK3,DLG1,DLG5,DLK2,DLX1,DUSP16,DUSP5,DUSP7,EGR1,EYA1,EYA3,EYA4,F2RL1,FAIM,FBN1,FERMT1,FOXO1,FOXO3,FZD1,GATA2,GLG1,GPD1L,GPR37L1,HDAC1,HIF1AN,HMGCR,IGF1,IGF1R,ITCH,ITGA3,ITGA6,JAG1,KIAA1024,KREMEN1,LATS1,LEMD2,LRP2,LRP4,MAPK14,MAPKBP1,MCL1,MFN2,MLLT3,MRAP2,NEURO…
GO:BP	protein modification by small protein conjugation or removal	GO:0070647	3.58292e-12	ANGPT1,ANKIB1,ARIH1,ARIH2,ARRDC3,ARRDC4,ASB14,ASB2,ASB4,ASB7,BCL2,BCOR,BRAP,CBL,CCNF,CDC73,CISH,CNOT4,CUL3,CUL4B,CYLD,DCUN1D1,DCUN1D3,EGR1,EYA1,FAM105B,FBXL17,FBXL2,FBXL7,FBXO32,FBXO40,FOXF2,FZR1,G2E3,HECW2,HMG20A,HSP90AA1,ITCH,JOSD1,KBTBD8,KCMF1,KDM2B,KIAA1024,KLHL12,KLHL13,KLHL18,KLHL25,MAD2L1,MIB1,MYLIP,OTUD6B,OTUD7B,PELI2,PHC1,PJA2,RBBP6,RMND5A,RNF138,RNF145,RNF165,RNF180,RNF185,RNF19A,RNF2,R…
GO:BP	chemical synaptic transmission	GO:0007268	3.96608e-12	ABR,ADCY1,ADIPOQ,ARC,CA2,CACNA1E,CACNB2,CACNB4,CACNG4,CALB1,CNTN2,CPLX2,CUX2,CYP46A1,DGKB,DGKE,DGKI,DLG1,DLGAP2,DRD5,EGR3,EIF4EBP2,ERC2,ETV5,GABRA3,GABRB2,GABRB3,GHR,GJC1,GLRA2,GLS,GRIA3,GRIA4,GRIK3,GRIN2A,GRIN3A,GRM5,HOMER1,HRH1,HTR1F,KCNC4,KRAS,LRRTM2,MCTP2,MYO5A,NAPB,NETO1,NF1,NLGN1,NLGN4X,NPTX2,NTNG1,NTRK2,OPHN1,P2RX7,PAFAH1B1,PDZD11,PFN2,PLCG1,PLCL1,PPP3R1,PRKAR2B,PTPRA,PTPRN2,RAB3B,RAP1A,RI…
GO:BP	anterograde trans-synaptic signaling	GO:0098916	3.96608e-12	ABR,ADCY1,ADIPOQ,ARC,CA2,CACNA1E,CACNB2,CACNB4,CACNG4,CALB1,CNTN2,CPLX2,CUX2,CYP46A1,DGKB,DGKE,DGKI,DLG1,DLGAP2,DRD5,EGR3,EIF4EBP2,ERC2,ETV5,GABRA3,GABRB2,GABRB3,GHR,GJC1,GLRA2,GLS,GRIA3,GRIA4,GRIK3,GRIN2A,GRIN3A,GRM5,HOMER1,HRH1,HTR1F,KCNC4,KRAS,LRRTM2,MCTP2,MYO5A,NAPB,NETO1,NF1,NLGN1,NLGN4X,NPTX2,NTNG1,NTRK2,OPHN1,P2RX7,PAFAH1B1,PDZD11,PFN2,PLCG1,PLCL1,PPP3R1,PRKAR2B,PTPRA,PTPRN2,RAB3B,RAP1A,RI…
GO:BP	forebrain development	GO:0030900	5.10839e-12	AQP1,ARHGAP35,ARL13B,ATRX,CCDC141,CCDC85C,CDON,CHRD,CNTN2,CREB1,DCX,DLX1,DMRTA2,E2F1,EPHA5,ERBB4,GATA2,HDAC1,ID2,ID4,INHBA,KDM2B,KIF3A,KIRREL3,KRAS,LHX5,LRP2,NDE1,NEUROD1,NF1,NFIB,NIN,NKX2-1,NR3C1,NR3C2,NR4A3,NRG1,NRP2,NTRK2,OPHN1,PAFAH1B1,PAX5,PEX13,PGAP1,PLXNA4,PROX1,PTCHD1,SEMA3A,SLC1A2,SMARCC2,SRF,TACC1,TBR1,TMEM108,TNR,TYRO3,UCHL5,WNT4,WNT5A,WNT7B
GO:BP	regulation of catabolic process	GO:0009894	5.68265e-12	ABCA2,ABCD2,ANKIB1,AZIN1,BCL2,BMF,CNOT6L,CSDC2,CSNK1E,CUL4B,DCP2,DDIT4,DEDD,DERL3,E2F1,EDEM1,EGF,ELAVL1,ERLEC1,FAM192A,FBXL2,FMR1,FOXF2,FOXO1,FOXO3,FURIN,FYCO1,FZR1,GIGYF2,GNAI3,GRIN2A,GRSF1,HECW2,HMGCR,HNRNPU,HSP90AA1,IGF1,IRS1,ITCH,LATS1,MAD2L1,MAPKAPK2,MCL1,MDM4,MFN2,MID2,MYLIP,NRG1,OPHN1,P2RX7,PDE3B,PIKFYVE,PIP4K2B,POLDIP2,PPARA,PPP1R3B,PRKAA1,PRR5L,PTK2B,PTPN3,PUM2,RAB39B,RAD23B,RBM24,RGMA,R…
GO:BP	regulation of MAPK cascade	GO:0043408	6.74926e-12	ADIPOQ,AIDA,ANGPT1,BMP7,BMP8A,BMPER,C1QTNF2,CAV2,CCL20,CDK12,CDON,CYLD,DAG1,DLG1,DSTYK,DUSP16,DUSP19,DUSP5,DUSP7,EDN3,EGF,ERBB4,ERP29,F2RL1,FGF1,FGF19,FGF23,FGFR3,FLT1,FLT4,FOXO1,FZD10,FZD4,GCG,GDF11,GDF2,GHR,GPR37L1,HMGCR,IGF1,IGF1R,INHBA,ITCH,KITLG,KL,KLHDC10,LEMD2,MAP2K3,MAP2K4,MAP2K6,MAP4K3,MID1,NF1,NRG1,NTRK2,P2RX7,PAFAH1B1,PAK3,PDE5A,PDE8A,PDGFC,PDGFD,PELI2,PLA2G5,PTK2B,RAF1,RAPGEF2,RASGRP1…
GO:BP	negative regulation of developmental process	GO:0051093	7.50472e-12	ABR,ADIPOQ,ADRB1,APPL2,BCL2,BCOR,BMP7,BMPR2,CCND1,CDC73,CDK12,CHRD,CLDN18,CNTN2,CTSC,DAAM2,DLX1,E2F1,EDNRB,ERBB4,FBN1,FERMT1,FGF23,FOXO1,FOXP1,FZD3,FZR1,GATA2,GDF11,GNRH1,GPR37L1,HMG20A,HNRNPU,ID2,ID4,IFRD1,IGF1,INHBA,ISM1,JAG1,KIAA1024,KIAA2022,KRAS,KREMEN1,LRP4,MAFB,MIB1,MMP11,MYLIP,NF1,NFIB,NGFR,NKX2-1,NKX2-2,NLGN1,NOV,NRG1,OSR1,PBX1,PDE3B,PPARA,PPP2CA,PTCH1,PTK2B,RAPGEF2,RCC2,RFX4,RGMA,ROCK1,…
GO:BP	positive regulation of transport	GO:0051050	8.16799e-12	ABCA1,ABR,ADIPOQ,ANGPT1,ANKFY1,ANO1,ANO6,APPL2,ARC,ARL6IP1,AZIN1,BMP7,C1QTNF2,C2CD2L,CA2,CACNB2,CACNB4,CBL,CD2AP,CD47,CFTR,CNST,CREB1,CRTAM,DAB2,DLG1,EDEM1,EDN3,EGF,EHD3,F2RL1,FERMT1,FGF14,FGF19,FMR1,FOXL2,FRMD4A,GALR1,GCG,GHR,GNRH1,GPD1L,HIP1,HOMER1,IGF1,ILDR1,IRS1,KLF15,LDLRAP1,LRTOMT,MAPK14,MIB1,MYLK,NLGN1,NR4A3,P2RX7,PANX1,PLCG1,PPM1A,PRKAA1,PRR5L,PTCH1,RAB3B,RANBP6,RASGRP1,RASL10B,RFX6,RHOQ,…
GO:BP	regulation of response to stress	GO:0080134	1.23723e-11	ABR,ACTR2,ADIPOQ,AIDA,ANO6,APPL2,ARFGEF1,BRE,C5ORF30,CD47,COCH,CRTAM,CTSC,CYLD,DEK,DERL3,DLG1,EDEM1,EFHD1,EIF2AK1,ELMOD2,ERLEC1,ERP29,EYA1,EYA3,EYA4,F2RL1,FAM105B,FAM168A,FGF19,FIGNL2,FLT4,FMR1,FOXO1,FZD1,FZD10,FZD4,GCH1,GHR,GPR37L1,H2AFY,HSF1,IGF1,IGF1R,ITCH,KLHDC10,KPNA6,KREMEN1,MAP2K4,MAPK14,MAPKAPK2,MAPKBP1,MCL1,MID1,MYH9,MYLK,NONO,NOV,NR1D2,NR4A3,NUAK1,PAFAH1B1,PCBP2,PDE8A,PPARA,PPARD,PRKCA,…
GO:BP	epithelial tube morphogenesis	GO:0060562	1.28332e-11	ARHGAP35,ARL13B,BCL2,BMP7,CCDC40,CCM2,DAG1,DLG1,DLG5,EDNRA,EGF,ESRP2,ETV5,EYA1,FGF1,FZD1,FZD3,GDF2,GZF1,HS2ST1,KDM2B,KIF3A,KRAS,LRP2,LUZP1,MGA,MIB1,MTHFR,NKX2-1,PBX1,PPP3R1,PTCH1,PTK7,RGMA,RHOB,RSPO2,SEC24B,SFRP2,SHROOM3,SIM1,SIX4,SOX4,SOX9,SRF,STK3,STK4,SUFU,TBR1,TBX2,TGFBR2,WNT2,WNT4,WNT5A,ZIC3
GO:BP	chemical homeostasis	GO:0048878	1.37682e-11	ABCA1,ABCA2,ABL2,ACACA,ACOX3,ADCY6,ADIPOQ,ADIPOR2,ANO1,ANXA7,APPL2,AQP1,ATOX1,ATP13A3,ATP1B3,ATP2B2,ATP2B4,ATP5B,ATP7B,BCL2,BDH2,BTBD9,C2CD2L,CA2,CACNB2,CACNB4,CALB1,CASR,CDH23,CFTR,CLN6,CMKLR1,CNNM2,CNNM4,DMXL1,EDN3,EDNRB,EIF2AK1,EPHA5,F2RL1,FAM155B,FGF23,FOXO1,FOXO3,FTL,GALR1,GCG,GJA5,GLS,GPD1L,GPR12,GPR55,GRIN2A,GRM5,HEPHL1,HOMER1,IGF1R,IREB2,ISCU,KCNMA1,KL,KLF15,LDLRAP1,LPAR4,MED13,MYLIP,MYO5…
GO:BP	cell morphogenesis involved in neuron differentiation	GO:0048667	1.86171e-11	ADCY1,ARHGAP35,BCL2,BMP7,BMPR2,CNP,CNTN2,CREB1,CUX2,DAG1,DCX,DPYSL2,DPYSL5,DSCAM,EFNA5,EFNB2,EGFLAM,EPHA5,FLRT2,FOXP1,FZD3,HECW2,HSP90AA1,ID2,IFRD1,KIF13B,KIF3A,LRP4,MACF1,MATN2,NEFL,NFIB,NIN,NKX2-1,NLGN1,NR4A3,NRP2,NTNG1,NTRK2,OBSL1,OPHN1,PAFAH1B1,PAK3,PCDH15,PLXNA1,PLXNA2,PLXNA4,PTPRO,PTPRQ,PTPRZ1,RAPGEF2,RBFOX2,RERE,RNF165,RUFY3,SEC24B,SEMA3A,SEMA3G,SEMA4B,SEMA4G,SEMA6D,SLITRK4,SPAST,SRF,STXBP…
GO:BP	modulation of chemical synaptic transmission	GO:0050804	2.05448e-11	ABR,ADCY1,ADIPOQ,ARC,CA2,CACNB2,CACNB4,CACNG4,CALB1,CNTN2,CPLX2,CUX2,CYP46A1,DGKB,DGKE,DGKI,DRD5,EIF4EBP2,GRIA3,GRIA4,GRIK3,GRIN2A,GRIN3A,GRM5,HOMER1,HRH1,KCNC4,KRAS,LRRTM2,MCTP2,NAPB,NETO1,NF1,NLGN1,NLGN4X,NPTX2,NTNG1,NTRK2,OPHN1,PFN2,PLCG1,PLCL1,PPP3R1,PRKAR2B,PTPRA,RAB3B,RAP1A,RIMS1,RIMS2,RIMS3,RIMS4,RNF19A,SHISA6,SLC8A3,SNCAIP,SORCS3,SRF,STXBP1,STXBP5L,SYT4,TMEM108,TNR
GO:BP	regulation of trans-synaptic signaling	GO:0099177	2.05448e-11	ABR,ADCY1,ADIPOQ,ARC,CA2,CACNB2,CACNB4,CACNG4,CALB1,CNTN2,CPLX2,CUX2,CYP46A1,DGKB,DGKE,DGKI,DRD5,EIF4EBP2,GRIA3,GRIA4,GRIK3,GRIN2A,GRIN3A,GRM5,HOMER1,HRH1,KCNC4,KRAS,LRRTM2,MCTP2,NAPB,NETO1,NF1,NLGN1,NLGN4X,NPTX2,NTNG1,NTRK2,OPHN1,PFN2,PLCG1,PLCL1,PPP3R1,PRKAR2B,PTPRA,RAB3B,RAP1A,RIMS1,RIMS2,RIMS3,RIMS4,RNF19A,SHISA6,SLC8A3,SNCAIP,SORCS3,SRF,STXBP1,STXBP5L,SYT4,TMEM108,TNR
GO:BP	biological adhesion	GO:0022610	2.14947e-11	ADIPOQ,ANGPT1,ANTXR1,ATP5B,BCL2,BMP7,CD274,CD34,CD47,CD5,CD93,CDH23,CDH6,CHRD,CNTN2,CTNNA1,CYLD,DCHS1,DLG1,DLG5,DOCK5,DSCAM,EFNA5,EGFLAM,EGR3,FAT3,FBLIM1,FBN1,FERMT1,FLRT2,FREM2,FZD4,GATA5,GPC4,IGF1,ITCH,ITGA2,ITGA3,ITGA6,ITGB3,ITGB8,JAG1,KIAA2022,KIRREL,KIRREL3,KITLG,LAMB3,LIMS1,LMLN,LPP,LRRC15,LRRC7,MACF1,MAPK14,MKLN1,MMP24,MYH9,NCAM1,NF1,NFAT5,NID1,NLGN1,NLGN4X,NOV,NR4A3,NTNG1,NUAK1,OLFM4,ONEC…
GO:BP	small GTPase mediated signal transduction	GO:0007264	2.1646e-11	ABCA1,ABR,AKAP13,ARFGEF1,ARFGEF2,ARHGAP26,ARHGAP35,ARHGEF11,ARHGEF17,ARHGEF37,ARHGEF4,ARL3,BRAP,CBL,CD2AP,CDC42EP3,CDC42SE1,CDC42SE2,CDON,CUL3,CYTH3,DGKI,DOCK10,DOCK3,DOCK5,ELMO1,F2RL1,FARP1,FBXO8,FGD4,GARNL3,GCLM,GDI2,GPR55,IGF1,IQSEC1,ITGA3,ITSN1,KITLG,KRAS,KSR2,LPAR4,MFN2,MMD2,MRAS,MYO9B,NF1,NGFR,NRG1,OPHN1,PREX1,RAB14,RAB22A,RAB2A,RAB30,RAB31,RAB37,RAB39B,RAB3B,RAB3C,RAB8B,RAB9B,RALBP1,RALGPS…
GO:BP	regulation of cell death	GO:0010941	2.17489e-11	ACVR2B,ADIPOQ,AMBRA1,ANGPT1,ANO6,API5,BCL2,BMF,BMP7,BMP8A,BRE,CBL,CDC73,CHST11,COL2A1,CSRNP3,CTSC,CYLD,DCUN1D3,DEDD,DHCR24,DIP2A,DLX1,DNAJB6,DSTYK,E2F1,EGLN3,EGR1,EGR3,EIF2S1,ERP29,EYA1,EYA3,EYA4,F3,FAIM,FLT4,FOXL2,FOXO1,FZD1,FZD3,GABRB2,GABRB3,GATA2,GCG,GDF11,GDF2,GHR,GPR37L1,GRIN2A,HAX1,HDAC1,HIP1,IGF1,IGF1R,INHBA,ITGA6,ITSN1,KCNMA1,KDM2B,KITLG,KLF11,KRAS,LATS1,LCMT1,LRP2,MAD2L1,MAP2K4,MCL1,MDM…
GO:BP	embryonic organ development	GO:0048568	2.50568e-11	ABR,ARID2,ARL13B,BMP7,CCDC40,CHST11,COL2A1,DLG1,EYA1,FBN1,FLVCR1,FOXF2,FOXL2,FZD3,GATA2,GJA5,HOXB5,HOXB6,HOXC9,ID2,IGF1,INSIG2,KDM2B,KIF3A,KITLG,LRIG1,LRIG3,MAFB,MDFI,MGA,MIB1,NEUROD1,NR4A3,PAX5,PBX1,PCDH15,PDGFC,PDGFRA,PROX1,PRRX1,PTCH1,PTK7,PTPRQ,RBBP6,SEC24B,SH2B3,SIX4,SOX21,SOX9,SRF,STK3,STK4,SUFU,TBR1,TBX2,TGFB2,TGFBR2,TGFBR3,USH1G,WDR48,WNT5A,ZFPM2,ZIC3
GO:BP	regulation of secretion	GO:0051046	2.65e-11	ABR,ADCY1,ADCY6,ANGPT1,ANO1,ARFIP1,BMP7,C2CD2L,CACNB2,CACNB4,CD2AP,CFTR,CPLX2,CREB1,CRTAM,DGKI,EDN3,EGF,ENSA,EPHA5,ERP29,F2RL1,FERMT1,FOXL2,FRMD4A,GALR1,GCG,GHR,GJA5,GNRH1,GRIN3A,HMGCR,IGF1,ILDR1,INHBA,IRS1,KCNC4,MAPK14,MAPKBP1,MCTP2,MYO6,NAPB,NF1,NLGN1,NOV,NR3C1,NR3C2,NRG1,P2RX7,PANX1,PFN2,PTGER3,RAB3B,RAB3C,RAB8B,RAP1A,RASGRP1,RASL10B,RFX6,RIMS1,RIMS2,RIMS3,RIMS4,SLC16A1,SNCAIP,SOX4,STXBP1,STXB…
GO:BP	cell adhesion	GO:0007155	3.25483e-11	ADIPOQ,ANGPT1,ANTXR1,ATP5B,BCL2,BMP7,CD274,CD34,CD47,CD5,CD93,CDH23,CDH6,CHRD,CNTN2,CTNNA1,CYLD,DCHS1,DLG1,DLG5,DOCK5,DSCAM,EFNA5,EGFLAM,EGR3,FAT3,FBLIM1,FBN1,FERMT1,FLRT2,FREM2,FZD4,GATA5,GPC4,IGF1,ITCH,ITGA2,ITGA3,ITGA6,ITGB3,ITGB8,JAG1,KIAA2022,KIRREL,KIRREL3,KITLG,LAMB3,LIMS1,LMLN,LPP,LRRC7,MACF1,MAPK14,MKLN1,MMP24,MYH9,NCAM1,NF1,NFAT5,NID1,NLGN1,NLGN4X,NOV,NR4A3,NTNG1,NUAK1,OLFM4,ONECUT2,PAR…
GO:BP	regulation of transmembrane transport	GO:0034762	4.79276e-11	ADIPOQ,ANO6,APPL2,ARC,ARL6IP1,AZIN1,BCL2,C1QTNF2,CA2,CACNA1E,CACNB2,CACNB4,CACNG4,CFTR,DLG1,EDN3,EDNRA,EHD3,FGF14,FGF19,GJA5,GPD1L,GRM5,HECW2,HOMER1,HPCA,IGF1,IRS1,KCNA4,KCNA6,KCNC1,KCNC4,KCND2,KCNE4,KCNH1,KCNJ13,KCNJ2,KCNMA1,KCNS1,KCNV1,KLF15,MAPK14,MYO5A,NETO2,NLGN1,NR4A3,P2RX7,PDE4D,PLCG1,PTK2B,PTPN3,RHOQ,SCN1A,SCN2A,SCN3A,SCN3B,SCN4B,SCN8A,SESTD1,SHISA6,SLC1A2,STOM,THBS1,THY1,WNK1,WWP2,YES1
GO:BP	regulation of cell morphogenesis	GO:0022604	6.21817e-11	ANXA7,ARC,ARHGAP35,BMPR2,BRWD1,CAMSAP1,CDC42EP3,CDC42SE1,CNTN2,CUX2,DLG1,DOCK5,DPYSL2,DSCAM,FMNL3,FZD4,HECW2,IFRD1,ITGB3,KIF13B,LARP4,LIMS1,LRP4,MACF1,MKLN1,MYH9,NEFL,NIN,NLGN1,NTRK2,OBSL1,OLFM4,PAFAH1B1,PAK3,PHIP,PLXNA1,PLXNA2,PLXNA4,PTK2B,RAPGEF2,RCC2,RHOB,RHOJ,RHOQ,RHOV,RND3,RUFY3,SDC3,SEMA3A,SEMA3G,SEMA4B,SEMA4G,SEMA6D,SH3KBP1,SMURF1,SRF,SYT2,SYT4,TBR1,THY1,TNR,WNT3,WNT5A,ZFYVE27,ZMYM2,ZSWIM6
GO:BP	regulation of cellular localization	GO:0060341	7.78903e-11	ABCA2,ADCY1,ADCY6,ADIPOQ,ANGPT1,ANO1,ARC,BCL2,BTBD9,C2CD2L,CACNB2,CACNB4,CD2AP,CFTR,CLDN18,CNST,CPLX2,CSNK1E,CYLD,DAG1,DERL3,DGKI,DLG1,EDEM1,EGF,EPHA5,ERBB4,ERLEC1,FERMT1,GCG,GPC4,GPD1L,GRIN3A,H2AFY,HNRNPU,HSP90AA1,ITGA3,ITGB3,KCNC4,LDLRAP1,LRP4,LRRC15,MAPK14,MCTP2,MRAP2,MYO5A,NAPB,NF1,NGFR,NLGN1,NUS1,OPHN1,OTUD7B,P2RX7,PDE4D,PFN2,PLCG1,PPM1A,PPM1F,PPP1R12A,PPP3R1,PRKAA1,PRR5L,PTK2B,RAB3B,RANBP6,…
GO:BP	regulation of secretion by cell	GO:1903530	8.3425e-11	ABR,ADCY1,ADCY6,ANGPT1,ANO1,ARFIP1,BMP7,C2CD2L,CACNB2,CACNB4,CD2AP,CFTR,CPLX2,CREB1,CRTAM,DGKI,EDN3,ENSA,EPHA5,ERP29,F2RL1,FERMT1,FOXL2,FRMD4A,GALR1,GCG,GHR,GJA5,GNRH1,GRIN3A,HMGCR,IGF1,ILDR1,INHBA,IRS1,KCNC4,MAPK14,MAPKBP1,MCTP2,NAPB,NF1,NLGN1,NOV,NR3C1,NR3C2,P2RX7,PANX1,PFN2,RAB3B,RAB3C,RAB8B,RAP1A,RASGRP1,RASL10B,RFX6,RIMS1,RIMS2,RIMS3,RIMS4,SLC16A1,SNCAIP,SOX4,STXBP1,STXBP5,STXBP5L,SYT11,SYT1…
GO:BP	metal ion transport	GO:0030001	8.64104e-11	ANO6,AQP1,ARMC1,ATOX1,ATP1B3,ATP2B2,ATP2B4,ATP2C1,ATP7B,BCL2,CACHD1,CACNA1E,CACNB2,CACNB4,CACNG4,CALB1,CASR,CDH23,CNGA2,CNNM2,CNNM4,DLG1,EDN3,EGF,EHD3,FAM155B,FGF14,FLVCR1,FLVCR2,FTL,GCG,GPD1L,GRIN2A,GRIN3A,HECW2,HEPHL1,HOMER1,HPCA,KCNA4,KCNA6,KCNC1,KCNC4,KCND2,KCNE4,KCNH1,KCNJ13,KCNJ2,KCNK2,KCNK3,KCNK4,KCNMA1,KCNN3,KCNS1,KCNT2,KCNV1,LRP2,MYLK,MYO5A,NDFIP2,NETO2,NIPA1,NIPAL3,NKAIN1,ORAI2,P2RX7,PA…
GO:BP	regulation of apoptotic process	GO:0042981	1.56196e-10	ACVR2B,ADIPOQ,AMBRA1,ANGPT1,ANO6,API5,BCL2,BMF,BMP7,BMP8A,BRE,CBL,CDC73,CHST11,COL2A1,CSRNP3,CTSC,CYLD,DCUN1D3,DEDD,DHCR24,DIP2A,DLX1,DNAJB6,DSTYK,E2F1,EGLN3,EGR1,EGR3,ERP29,EYA1,EYA3,EYA4,F3,FAIM,FLT4,FOXL2,FOXO1,FZD3,GABRB2,GABRB3,GATA2,GCG,GDF11,GDF2,GHR,GRIN2A,HAX1,HDAC1,HIP1,IGF1,IGF1R,INHBA,ITGA6,ITSN1,KCNMA1,KDM2B,KITLG,KLF11,KRAS,LATS1,LCMT1,LRP2,MAD2L1,MAP2K4,MCL1,MDM4,MFN2,NEFL,NEUROD1,…
GO:BP	negative regulation of transcription by RNA polymerase II	GO:0000122	1.68844e-10	ACVR2B,ARHGAP35,ATRX,ATXN1,ATXN1L,BCOR,BEND3,CBFA2T2,CBX5,CBX7,CCND1,CDC73,CUL3,CUX1,CUX2,DLG1,DLX1,DNAJB5,E2F1,E2F8,EDNRB,EGR1,ELK4,ETV3,FOXL2,FOXO1,FOXO3,FOXP1,GATA2,GATAD2B,GLIS2,GZF1,H2AFY,HDAC1,HIF1AN,HMG20A,HNRNPU,HSF1,ID2,ID4,JAZF1,KDM2B,KDM5A,KLF11,KLF5,LMCD1,MDM4,MECP2,MGA,MIER1,MIER3,MTF1,NACC2,NFIB,NFIX,NKX2-1,NR1D2,NR3C1,NR4A3,OSR1,OTUD7B,PAX5,PHF21A,PHF6,PPARA,PPARD,PROX1,PRRX1,PTCH1…
GO:BP	regulation of programmed cell death	GO:0043067	2.48341e-10	ACVR2B,ADIPOQ,AMBRA1,ANGPT1,ANO6,API5,BCL2,BMF,BMP7,BMP8A,BRE,CBL,CDC73,CHST11,COL2A1,CSRNP3,CTSC,CYLD,DCUN1D3,DEDD,DHCR24,DIP2A,DLX1,DNAJB6,DSTYK,E2F1,EGLN3,EGR1,EGR3,ERP29,EYA1,EYA3,EYA4,F3,FAIM,FLT4,FOXL2,FOXO1,FZD3,GABRB2,GABRB3,GATA2,GCG,GDF11,GDF2,GHR,GRIN2A,HAX1,HDAC1,HIP1,IGF1,IGF1R,INHBA,ITGA6,ITSN1,KCNMA1,KDM2B,KITLG,KLF11,KRAS,LATS1,LCMT1,LRP2,MAD2L1,MAP2K4,MCL1,MDM4,MFN2,NEFL,NEUROD1,…
GO:BP	muscle tissue development	GO:0060537	2.74399e-10	ALPK3,ARID2,ASB2,BCL2,BMP7,CAV2,CDON,CREB1,CSRP1,CXCL12,DLG1,DMRTA2,EGR1,ERBB4,EYA1,FOXL2,FOXP1,GJA5,GJC1,GPCPD1,HLF,HNRNPU,HOMER1,ID2,IFRD1,IGF1,KIAA1161,KLF5,LEMD2,LRP2,MAFF,MAPK14,MYH11,MYLK,MYOG,NEBL,NF1,NR1D2,NRG1,PAX5,PAX7,PDGFRA,PRKAA1,PROX1,PTCD2,RBM24,SGCB,SGCD,SIX4,SLC23A2,SOX6,SOX9,SRF,TBX2,TGFB2,TIPARP,VAX1,WNT2,WNT4,WNT5A,ZFPM2
GO:BP	positive regulation of cell population proliferation	GO:0008284	3.14736e-10	ATXN1L,BCL2,BMPR2,CAV2,CCND1,CD274,CD47,CDON,CHRD,CNOT6L,DLG1,DMRTA2,E2F1,EDN3,EGF,EGR3,ERBB4,ESRP2,EYA1,F3,FGF1,FGF19,FGF6,FGFR3,FLT4,FOXP1,FZD3,FZR1,GATA2,GDF2,GPR37L1,HDAC1,HNRNPU,HSF1,ID2,ID4,IGF1,IGF1R,IL6R,ITGB3,KIF3A,KITLG,KRAS,LDLRAP1,LHX5,LRP2,MAPK14,MARCKSL1,MFN2,NAP1L1,NF1,NR4A3,NRG1,NTRK2,PAX7,PBX1,PDCD1LG2,PDGFC,PDGFD,PLCG1,PRKCA,PROX1,PRRX1,PTK2B,PTPRN,ROGDI,RTKN2,SFRP2,SHC4,SIRT1,S…
GO:BP	regulation of protein localization	GO:0032880	4.60734e-10	AAK1,ADCY6,ADIPOQ,ANGPT1,ANO1,ARC,ARFIP1,BCL2,C2CD2L,CD2AP,CFTR,CLDN18,CNST,CRTAM,CSNK1E,CYLD,DAG1,DERL3,DLG1,DNAJB6,EDEM1,EGF,ENSA,EPHA5,ERBB4,ERLEC1,ERP29,F2RL1,FERMT1,FRMD4A,GCG,GHR,GJA5,GPC4,GPD1L,H2AFY,HMGCR,HSP90AA1,IGF1,IRS1,ITGA3,ITGB3,LDLRAP1,LRP4,LRRC15,LRTOMT,MAPK14,MAPKBP1,MMD2,MRAP2,NF1,NGFR,NOV,OPHN1,OTUD7B,P2RX7,PANX1,PPM1A,PPM1F,PPP3R1,PRKAA1,PRR5L,PTCH1,RAB14,RANBP6,RASGRP1,RFX6,…
GO:BP	cation transmembrane transport	GO:0098655	5.18008e-10	ANO6,AQP1,ARC,ATP1B3,ATP2B2,ATP2B4,ATP2C1,ATP5B,ATP5C1,ATP5F1,ATP6V1B2,ATP6V1C1,ATP7B,CACHD1,CACNA1E,CACNB2,CACNB4,CACNG4,CLCN4,CLCN5,CNGA2,CNGA3,CNNM2,CNNM4,COX10,DLG1,EDN3,EHD3,FAM155B,FGF14,GPD1L,GRIN2A,GRIN3A,HECW2,HOMER1,HPCA,KCNA4,KCNA6,KCNC1,KCNC4,KCND2,KCNE4,KCNH1,KCNJ13,KCNJ2,KCNK2,KCNK3,KCNK4,KCNMA1,KCNN3,KCNS1,KCNT2,KCNV1,MYO5A,NETO2,NIPA1,NIPAL3,NLGN1,ORAI2,P2RX7,PANX1,PDE4D,PLCG1,PLC…
GO:BP	positive regulation of locomotion	GO:0040017	5.73204e-10	AMOTL1,ANGPT1,ANO6,AQP1,ATOH8,ATP5B,BCL2,BMP7,BMPR2,CAV2,CCBE1,CCL20,CMKLR1,CPNE3,CXCL12,DOCK5,DSCAM,EDN3,EGF,F2RL1,FGF1,FLT1,FLT4,GATA2,IGF1,IGF1R,ITGA6,ITGB3,KITLG,LRRC15,MAP2K3,MAPK14,MOSPD2,MYLK,NR4A3,NUS1,ONECUT2,PDGFC,PDGFD,PLCG1,PPM1F,PRKCA,PROX1,PTK2B,PTP4A1,RHOB,RHOJ,RUFY3,SEMA3A,SEMA3G,SEMA4B,SEMA4G,SEMA6D,SIRT1,SOX9,SWAP70,TACR1,TGFB2,TGFBR2,TGFBR3,THBS1,THY1,VAPA,VEGFC,VPS37B,VPS4B,WN…
GO:BP	small molecule metabolic process	GO:0044281	5.77336e-10	ABAT,ABCA1,ABCA2,ABCD2,ABCD3,ABCD4,ACACA,ACAT2,ACOX3,ACPP,ADCY1,ADCY6,ADCY7,ADCY9,ADH5,ADIPOQ,ADSS,AGPS,AK2,AK3,ALDH5A1,AMD1,ANGPT1,AOX1,APPL2,ATP5B,ATP5C1,ATP5F1,AZIN1,BCAT1,BDH2,BHMT,BPGM,C1QTNF2,CACNB4,CDS1,CFTR,CHST11,CLN6,CNP,COQ10B,COQ9,CYP2U1,CYP46A1,DAGLA,DCAKD,DDIT4,DHCR24,DHRS3,DPM2,DSEL,DYRK2,EARS2,EGF,EGFLAM,EGLN3,EGR1,ELOVL4,ELOVL5,ENTPD3,ETFA,FARSB,FGF1,FGF19,FGF23,FOXO1,GADL1,GCG,G…
GO:BP	axon development	GO:0061564	6.75845e-10	ADCY1,ARHGAP35,BCL2,BMP7,BMPR2,CNP,CNTN2,CREB1,DAG1,DCX,DPYSL2,DPYSL5,DSCAM,EFNA5,EFNB2,EGFLAM,EPHA5,FLRT2,FOXP1,FZD3,HSP90AA1,IFRD1,KIF13B,KIF3A,KREMEN1,LRP4,MACF1,MATN2,NEFL,NFIB,NIN,NKX2-1,NR4A3,NRP2,NTNG1,NTRK2,PAFAH1B1,PAK3,PLP1,PLXNA1,PLXNA2,PLXNA4,PTPRO,PTPRZ1,RGMA,RNF165,RUFY3,SEMA3A,SEMA3G,SEMA4B,SEMA4G,SEMA6D,SLITRK4,SPAST,SRF,STK24,STXBP1,TBR1,THY1,TNR,TSPAN2,UNC5A,UNC5C,VAX1,VCL,WNT3,…
GO:BP	inorganic ion transmembrane transport	GO:0098660	7.408e-10	ANKH,ANO1,ANO6,AQP1,ATP1B3,ATP2B2,ATP2B4,ATP2C1,ATP5B,ATP5C1,ATP5F1,ATP6V1B2,ATP6V1C1,ATP7B,CACHD1,CACNA1E,CACNB2,CACNB4,CACNG4,CFTR,CLCN4,CLCN5,CLCN6,CNGA2,CNNM2,CNNM4,COX10,DLG1,EDN3,EHD3,FAM155B,FGF14,GABRA3,GABRB2,GABRB3,GLRA2,GPD1L,GRIN2A,GRIN3A,GRM5,HECW2,HPCA,KCNA4,KCNA6,KCNC1,KCNC4,KCND2,KCNE4,KCNH1,KCNJ13,KCNJ2,KCNK2,KCNK3,KCNK4,KCNMA1,KCNN3,KCNS1,KCNT2,KCNV1,MYO5A,NETO2,NIPA1,NIPAL3,ORA…
GO:BP	epithelial cell differentiation	GO:0030855	7.58066e-10	ACVR2B,ADIPOQ,ANXA7,ATOH8,ATRX,BCL2,BDH2,BMP7,BMPR2,CBFA2T2,CCM2,CCND1,CERS3,CREB1,DLG5,E2F8,ELF3,F2RL1,FOXL2,FOXP1,FZD1,FZR1,GATA5,GDF2,H2AFY,HDAC1,HOXB5,JAG1,KLF15,KLF5,LATS1,LRTOMT,MAFF,NEUROD1,NFIB,NKX2-1,NKX2-2,NR5A2,NRG1,ONECUT2,OPHN1,OSR1,PAFAH1B1,PCDH15,PGR,PPP3R1,PROX1,PTCH1,PTK7,PTPRO,PTPRQ,RAP2C,RAPGEF2,RFX6,RILPL1,ROCK1,SEC24B,SGPP1,SHROOM3,SOX4,SOX9,SRSF6,STK4,TAGLN2,THRA,THRB,TMEM10…
GO:BP	negative regulation of cell differentiation	GO:0045596	8.14865e-10	ADIPOQ,APPL2,BCL2,BMP7,CCND1,CDC73,CDK12,CHRD,CLDN18,CNTN2,DAAM2,DLX1,E2F1,EDNRB,ERBB4,FBN1,FGF23,FOXO1,FOXP1,GATA2,GDF11,GNRH1,GPR37L1,HMG20A,HNRNPU,ID2,ID4,IFRD1,IGF1,JAG1,KIAA2022,KRAS,KREMEN1,LRP4,MAFB,MIB1,MMP11,MYLIP,NF1,NKX2-1,NKX2-2,NLGN1,NOV,NRG1,OSR1,PBX1,PPARA,PPP2CA,PTCH1,PTK2B,RAPGEF2,RCC2,RGMA,RORB,SEMA3A,SEMA3G,SEMA4B,SEMA4G,SEMA6D,SFRP2,SIRT1,SIX4,SOX6,SOX9,SRSF6,SYT4,THRB,THY1,TL…
GO:BP	regulation of protein kinase activity	GO:0045859	8.41259e-10	ACVR2B,ADIPOQ,AIDA,ANGPT1,BMP7,C1QTNF2,CBL,CCNC,CCND1,CCND2,CCNF,CCNI,CCNL1,CCNT2,CDK12,CLSPN,DLG1,DUSP16,DUSP19,DUSP5,DUSP7,EDN3,EGF,ERP29,FGF1,FGF13,FLT1,FZD10,FZD4,GCG,GHR,GPRC5B,GRM5,H2AFY,HMGCR,HSP90AA1,IGF1,IGF1R,IQGAP1,ITGB3,KAT2B,KITLG,LATS1,MAP2K3,MAP2K4,MAP2K6,MAP3K1,MAP3K3,MAP4K3,MMD2,NF1,NRG1,P2RX7,PAK2,PAK3,PARP8,PDE5A,PDGFC,PDGFD,PPM1E,PPM1F,PPP2CA,PRKAR2B,PROX1,PTK2B,RAF1,RAP2C,RAP…
GO:BP	regulation of hydrolase activity	GO:0051336	1.14289e-09	ABL2,ABR,ADRB1,ANTXR1,ARFGEF1,ARHGAP1,ARHGAP12,ARHGAP17,ARHGAP21,ARHGAP26,ARHGAP35,ATP1B3,CASR,CAST,CAV2,CCL20,CNST,COL6A3,CSRNP2,CSRNP3,DGKI,DHCR24,DNAJA2,DNAJB6,DOCK5,EGLN3,ELFN2,ELMOD2,ELMOD3,ENSA,EPHA5,F2RL1,F3,FGFR3,FLT1,FOXL2,FURIN,FZD10,GARNL3,GDI2,GIT1,GIT2,GPR55,HDAC1,HIP1,IQGAP1,IQGAP2,IQSEC1,ITGA6,KDM5A,KIAA0430,LLGL1,LLGL2,MAPK14,MSH3,MYO9B,NDE1,NDEL1,NF1,NGFR,NTRK2,NUAK1,OPHN1,PAFAH1…
GO:BP	developmental growth	GO:0048589	1.17157e-09	ACVR2B,ADRB1,ARID2,ATRX,BCL2,BMPR2,BNC2,CCM2,CHST11,COL12A1,COL6A3,CREB1,DCX,DPYSL2,DSCAM,ERBB4,FGF1,FLVCR1,FOXL2,FOXO3,FOXP1,GAS2,GIGYF2,HSF1,HSP90AA1,ID2,IFRD1,IGF1,IQGAP1,KLF5,LATS1,LRP4,MACF1,MAPK14,NIN,NOV,NPY1R,NRP2,NTRK2,PAX7,PCDH15,PDE4D,PLXNA4,PROX1,PTCH1,PTK7,RBBP6,RSPO2,SEMA3A,SEMA3G,SEMA4B,SEMA4G,SEMA6D,SFRP2,SH3PXD2B,SIX4,SLC1A2,SMPD3,SMURF1,SOX9,SRF,STK3,STK4,SYT2,SYT4,TBX2,TEC,TGFB…
GO:BP	cell cycle	GO:0007049	1.27123e-09	AFAP1L2,ANK3,ANXA11,ARL3,ARL8A,ATRX,BCL2,BMP7,BRE,BRIP1,CAV2,CCNC,CCND1,CCND2,CCNDBP1,CCNF,CCNI,CCNL1,CCNT2,CDC73,CDK19,CETN3,CHTF8,CIT,CLSPN,CLTC,CNTLN,CSNK2A2,CUL3,CUL4B,CYLD,DCUN1D3,DLG1,DSN1,DYNC1LI1,E2F1,E2F8,EDN3,EGF,ENSA,ESCO2,FBXL7,FOXN3,FZD3,FZR1,GIGYF2,H2AFY,HAUS2,HAUS6,HECW2,HNRNPU,HORMAD1,HPGD,HSF1,ID2,ID4,IGF1,INHBA,INTS7,IQGAP1,KAT2B,KATNAL1,KIAA0101,KIAA0430,KIF3A,KIF3B,KIF4A,KLF11…
GO:BP	regulation of vesicle-mediated transport	GO:0060627	1.41904e-09	AAK1,ABCA2,ABR,ADCY1,ADIPOQ,ANGPT1,ANKFY1,ANO6,APPL2,ARC,BTBD9,CACNB2,CACNB4,CBL,CD47,CFTR,CNN2,CNST,DAB2,DGKI,EGF,F2RL1,FMR1,GRIN3A,HIP1,LDLRAP1,LRRTM2,MIB1,NAPB,NLGN1,OPHN1,PACSIN1,PFN2,PPP3R1,PROM2,RAB3B,RAB3C,RAB8B,RAP1A,RIMS1,RIMS2,RIMS3,RIMS4,ROCK1,SAR1A,SAR1B,SEC24B,SNX3,SNX33,STX18,STXBP1,STXBP5,STXBP5L,STXBP6,SYT11,SYT15,SYT2,SYT4,TBC1D5,TUB,VPS4B,WNT5A,YIPF5
GO:BP	regulation of neuron projection development	GO:0010975	1.65586e-09	ABL2,ARHGAP35,BMP7,BMPR2,CBFA2T2,CNTN2,CUX2,DLG5,DPYSL2,DSCAM,FMR1,FZD4,HECW2,IFRD1,ITGA6,KIF13B,KREMEN1,LRP4,LRRC7,MACF1,MAPK6,MYLIP,NCKIPSD,NDEL1,NEFL,NIN,NLGN1,NTRK2,OBSL1,PACSIN1,PAFAH1B1,PAK3,PLXNA1,PLXNA2,PLXNA4,PRRX1,PTK2B,PTK7,RAPGEF2,RGMA,RUFY3,SDK1,SEMA3A,SEMA3G,SEMA4B,SEMA4G,SEMA6D,SFRP2,SMURF1,SRF,STK24,SYT2,SYT4,TBR1,THY1,TNR,TXLNB,WNT3,WNT5A,ZFYVE27,ZSWIM6
GO:BP	peptide secretion	GO:0002790	2.06397e-09	ABCA1,ACVR2B,ADCY6,ANGPT1,ANO1,AQP1,ARFIP1,C2CD2L,CD2AP,CFTR,COPG2,CRTAM,EDN3,ENSA,EPHA5,ERP29,F2RL1,FERMT1,FOXP1,FRMD4A,GCG,GHR,GJA5,HMGCR,IGF1,ILDR1,IRS1,MAPK14,MAPKBP1,MIA3,MYO5A,NEUROD1,NOV,NR3C1,NR3C2,P2RX7,PAFAH1B1,PANX1,PRKCA,PTPRN,PTPRN2,RAB3B,RAB3C,RAB8B,RAF1,RASGRP1,RASL10B,RFX6,SEL1L,SLC16A1,SLC16A2,SMPD3,SNX19,SOX4,STXBP5L,SYT11,SYT4,TFAP2B,TGFB2,TGFBR2,VTCN1,WLS,WNT5A
GO:BP	protein modification by small protein conjugation	GO:0032446	2.09531e-09	ANGPT1,ANKIB1,ARIH1,ARIH2,ARRDC3,ARRDC4,ASB14,ASB2,ASB4,ASB7,BCL2,BCOR,BRAP,CBL,CCNF,CDC73,CISH,CNOT4,CUL3,CUL4B,DCUN1D1,DCUN1D3,EGR1,EYA1,FBXL17,FBXL2,FBXL7,FBXO32,FBXO40,FOXF2,FZR1,G2E3,HECW2,HMG20A,HSP90AA1,ITCH,KBTBD8,KCMF1,KDM2B,KIAA1024,KLHL12,KLHL13,KLHL18,KLHL25,MAD2L1,MIB1,MYLIP,PELI2,PHC1,PJA2,RBBP6,RMND5A,RNF138,RNF145,RNF165,RNF180,RNF185,RNF19A,RNF2,RNF216,RNF220,RNF26,RNF31,RNF41,RN…
GO:BP	protein catabolic process	GO:0030163	2.2601e-09	ABCA2,ANKIB1,ARMC8,AZIN1,BACE1,CBL,CCNF,CSNK1E,CTSC,CTSS,CUL3,CUL4B,CUL5,CYLD,DEDD,DERL3,DNAJC18,EDEM1,EGF,ENC1,ERLEC1,FAM192A,FBXL17,FBXL2,FBXL7,FBXO8,FOXF2,FOXO1,FURIN,FZR1,GRIN2A,HECW2,HMGCR,HSP90AA1,IGF1,ITCH,KCTD17,KLHL25,LATS1,MAD2L1,MDM4,MYLIP,NOTUM,NRG1,OPHN1,OTUD7B,P2RX7,PCBP2,POMT2,PSMD12,PTK2B,PTPN3,RAD23B,RBBP6,RGMA,RMND5A,RNF165,RNF180,RNF185,RNF19A,RNF216,RNF43,RNF8,RYBP,SEC61B,SEL1…
GO:BP	import into cell	GO:0098657	2.37499e-09	AAK1,ABCA1,ABCA2,ANGPT1,ANKFY1,ANO6,AP2B1,APPL2,ARC,ARL6IP1,ATP1B3,BTBD9,CACNG4,CAP1,CAV2,CBL,CD5,CLTC,CNTN2,DAB2,DLG1,DNM3,EEA1,EGF,ELMO1,ENDOU,EPN2,F2RL1,FAM155B,FMR1,HIP1,ILDR1,ITGB3,ITSN1,KCNJ13,KCNJ2,LDLRAP1,LOXL3,LOXL4,LRP2,LRRTM2,MAPKAPK2,MIB1,MYH9,MYO6,NLGN1,NLGN4X,OPHN1,PACSIN1,PPP3R1,PROM2,RAB22A,RAB31,RAB3B,RALBP1,RHOJ,RHOV,ROCK1,SH3GL2,SLC11A2,SLC1A2,SLC22A3,SLC27A4,SLC46A1,SLC7A1,SLC…
GO:BP	cellular lipid metabolic process	GO:0044255	2.47002e-09	ABCA2,ABCD2,ABCD3,ACACA,ACAT2,ACOX3,ADH5,ADIPOQ,AGPAT5,AGPS,ALG2,ALG6,AMBRA1,APPL2,ATG14,B4GALT3,BDH2,C1QTNF2,CDS1,CERK,CERS2,CERS3,CISH,CLN6,DAGLA,DGKB,DGKE,DGKG,DGKI,DHRS3,DPM2,ELOVL4,ELOVL5,ETFA,FGFR3,FLT1,GAL3ST1,GK5,GPAM,GPAT2,GPCPD1,GPLD1,HMGCR,HPGD,HPGDS,IMPAD1,INSIG2,IRS1,ITGB8,LIAS,LPCAT2,LPGAT1,LPIN2,LSS,MAPK14,MECR,MID1IP1,MLYCD,MPPE1,MYO5A,NEU3,NKX2-1,NR4A3,NUS1,OCRL,ORMDL1,ORMDL3,P2R…
GO:BP	regulation of system process	GO:0044057	2.80951e-09	ACPP,ADIPOQ,ADRB1,BMP7,BMPR2,CACNB2,CACNG4,CTSC,CUX2,DLG1,DOCK5,EDN3,EHD3,F2RL1,FBXO32,FMR1,FOXL2,FOXO3,GALR1,GATA5,GCH1,GHR,GJA5,GJC1,GLS,GNRH1,GPD1L,HOMER1,HRH1,IGF1,INHBA,KCNE4,KCNJ2,LMCD1,MYOG,NEUROD1,NLGN1,NPTX2,NR3C1,NR3C2,PDE4D,PDE5A,PTGER3,PTPRO,ROCK1,SCN3B,SCN4B,SEMA3A,SHISA6,SLC8A1,SLC8A3,SRF,TACR1,TGFB2,THRB,TLX3,TMEM100,TMEM108,TNR
GO:BP	positive regulation of transferase activity	GO:0051347	3.79207e-09	ACVR2B,ADIPOQ,AMBRA1,ANGPT1,ARRDC3,ARRDC4,ATG14,C1QTNF2,CCND1,CCNT2,CHTF8,CLSPN,DCUN1D1,DCUN1D3,DLG1,DSTYK,EDN3,EGF,ERP29,FGF1,FGF13,FGFR3,FLT1,FZD10,FZD4,FZR1,GCG,GHR,GPRC5B,GRM5,HSP90AA1,IGF1,IQGAP1,ITSN1,KITLG,MAP2K3,MAP2K4,MAP2K6,MAP3K1,MAP3K3,MAP4K3,MMD2,NBN,NEK7,NRG1,P2RX7,PAK2,PAK3,PARP8,PDE5A,PDGFC,PDGFD,PPP2CA,PROX1,PTK2B,RAF1,RAPGEF2,RASGRP1,RFC4,SIRT1,STK24,STK4,STRADB,TAB2,TAOK1,TGFB2…
GO:BP	protein ubiquitination	GO:0016567	4.00251e-09	ANGPT1,ANKIB1,ARIH1,ARIH2,ARRDC3,ARRDC4,ASB14,ASB2,ASB4,ASB7,BCL2,BCOR,BRAP,CBL,CCNF,CDC73,CISH,CNOT4,CUL3,CUL4B,DCUN1D1,DCUN1D3,FBXL17,FBXL2,FBXL7,FBXO32,FBXO40,FOXF2,FZR1,G2E3,HECW2,HSP90AA1,ITCH,KBTBD8,KCMF1,KDM2B,KIAA1024,KLHL12,KLHL13,KLHL18,KLHL25,MAD2L1,MIB1,MYLIP,PELI2,PHC1,PJA2,RBBP6,RMND5A,RNF138,RNF145,RNF165,RNF180,RNF185,RNF19A,RNF2,RNF216,RNF220,RNF26,RNF31,RNF41,RNF43,RNF8,RYBP,SEL…
GO:BP	Ras protein signal transduction	GO:0007265	4.25536e-09	ABCA1,ABR,AKAP13,ARFGEF1,ARFGEF2,ARHGAP35,ARHGEF11,ARHGEF17,ARHGEF37,ARHGEF4,BRAP,CBL,CDC42EP3,CDC42SE1,CDC42SE2,CUL3,CYTH3,DGKI,ELMO1,F2RL1,FARP1,FBXO8,FGD4,GPR55,IGF1,IQSEC1,ITGA3,ITSN1,KITLG,KRAS,KSR2,LPAR4,MFN2,MMD2,MRAS,MYO9B,NF1,NGFR,NRG1,OPHN1,PREX1,RAB14,RAB22A,RAB2A,RAB30,RAB31,RAB37,RAB39B,RAB3B,RAB3C,RAB8B,RAB9B,RALGPS1,RAP1A,RAP2C,RAPGEF2,RASGRP1,RHOB,RHOJ,RHOV,RIT1,RND3,ROCK1,SGSM2,S…
GO:BP	cellular macromolecule catabolic process	GO:0044265	4.3942e-09	ABCA2,ANKIB1,ARMC8,CBL,CCNF,CLN6,CNOT6L,CSDC2,CSNK1E,CTSC,CTSS,CUL3,CUL4B,CUL5,CYLD,DCP1A,DCP2,DERL3,DICER1,DNAJC18,E2F1,EDC3,EDEM1,EGF,ELAVL1,ENC1,ERI1,ERLEC1,FAM192A,FBXL17,FBXL2,FBXL7,FBXO8,FMR1,FOXF2,FOXL2,FURIN,FZR1,GIGYF2,GRSF1,HECW2,HNRNPU,HSP90AA1,ITCH,KCTD17,KLHL25,LATS1,MAGOHB,MAPKAPK2,MYLIP,OPHN1,OTUD7B,PAN3,PAPD7,PCBP2,POMT2,PRR5L,PSMD12,PTK2B,PUM2,RAD23B,RBBP6,RBM24,RMND5A,RNF165,RNF…
GO:BP	regulation of cell projection organization	GO:0031344	6.94793e-09	ABL2,ARHGAP35,BMP7,BMPR2,CBFA2T2,CDC42EP3,CNTN2,CUX2,CYLD,DLG5,DPYSL2,DSCAM,F2RL1,FMR1,FZD4,HECW2,IFRD1,ITGA6,KCTD17,KIF13B,KLF5,KREMEN1,LRP4,LRRC7,MACF1,MAPK6,MYLIP,NCKIPSD,NDEL1,NEFL,NIN,NLGN1,NTRK2,OBSL1,P2RX7,PACSIN1,PAFAH1B1,PAK3,PFN2,PLXNA1,PLXNA2,PLXNA4,PODXL,PROM2,PRRX1,PTK2B,PTK7,RAPGEF2,RCC2,RGMA,RHOQ,RUFY3,SDK1,SEMA3A,SEMA3G,SEMA4B,SEMA4G,SEMA6D,SFRP2,SMURF1,SRF,STK24,SYT2,SYT4,TBC1D30…
GO:BP	positive regulation of cell migration	GO:0030335	7.47122e-09	AMOTL1,ANGPT1,ANO6,AQP1,ATOH8,ATP5B,BCL2,BMP7,BMPR2,CCBE1,CCL20,CMKLR1,CPNE3,CXCL12,DOCK5,EDN3,EGF,F2RL1,FGF1,FLT1,FLT4,GATA2,IGF1,IGF1R,ITGA6,ITGB3,KITLG,LRRC15,MAP2K3,MAPK14,MOSPD2,MYLK,NR4A3,NUS1,ONECUT2,PDGFC,PDGFD,PLCG1,PPM1F,PRKCA,PROX1,PTK2B,PTP4A1,RHOB,RHOJ,RUFY3,SEMA3A,SEMA3G,SEMA4B,SEMA4G,SEMA6D,SIRT1,SOX9,SWAP70,TGFB2,TGFBR2,TGFBR3,THBS1,THY1,VEGFC,WNT5A
GO:BP	axonogenesis	GO:0007409	7.92243e-09	ADCY1,ARHGAP35,BCL2,BMP7,BMPR2,CNP,CNTN2,CREB1,DAG1,DCX,DPYSL2,DPYSL5,DSCAM,EFNA5,EFNB2,EGFLAM,EPHA5,FLRT2,FOXP1,FZD3,HSP90AA1,IFRD1,KIF13B,KIF3A,LRP4,MACF1,MATN2,NEFL,NFIB,NIN,NKX2-1,NR4A3,NRP2,NTNG1,NTRK2,PAFAH1B1,PAK3,PLXNA1,PLXNA2,PLXNA4,PTPRO,PTPRZ1,RNF165,RUFY3,SEMA3A,SEMA3G,SEMA4B,SEMA4G,SEMA6D,SLITRK4,SPAST,SRF,STXBP1,TBR1,THY1,TNR,UNC5A,UNC5C,VAX1,VCL,WNT3,WNT5A,ZFYVE27,ZSWIM6
GO:BP	ameboidal-type cell migration	GO:0001667	9.14485e-09	AMOTL1,ANGPT1,APPL2,ATOH8,ATP5B,BMP7,BMPER,BMPR2,C5ORF30,CAP1,CCBE1,DOCK5,EDN3,EDNRB,EGR3,ERBB4,FERMT1,FGF1,FGF19,FLT4,GATA2,GDF2,ID2,ITGB3,KITLG,MAP2K3,MYH9,NF1,NOV,NRP2,NUS1,PAFAH1B1,PFN2,PIP5K1A,PLCG1,PPM1F,PRKCA,PROX1,PRR5L,PTK2B,RCC2,RHOB,RHOJ,SEMA3A,SEMA3G,SEMA4B,SEMA4G,SEMA6D,SIRT1,SOX9,SRF,TGFB2,TGFBR2,THBS1,VASH1,WNT5A
GO:BP	regulation of plasma membrane bounded cell projection organization	GO:0120035	9.31785e-09	ABL2,ARHGAP35,BMP7,BMPR2,CBFA2T2,CDC42EP3,CNTN2,CUX2,CYLD,DLG5,DPYSL2,DSCAM,F2RL1,FMR1,FZD4,HECW2,IFRD1,ITGA6,KCTD17,KIF13B,KLF5,KREMEN1,LRP4,LRRC7,MACF1,MAPK6,MYLIP,NCKIPSD,NDEL1,NEFL,NIN,NLGN1,NTRK2,OBSL1,P2RX7,PACSIN1,PAFAH1B1,PAK3,PFN2,PLXNA1,PLXNA2,PLXNA4,PODXL,PRRX1,PTK2B,PTK7,RAPGEF2,RCC2,RGMA,RHOQ,RUFY3,SDK1,SEMA3A,SEMA3G,SEMA4B,SEMA4G,SEMA6D,SFRP2,SMURF1,SRF,STK24,SYT2,SYT4,TBC1D30,TBR1,…
GO:BP	positive regulation of cellular component movement	GO:0051272	1.04982e-08	AMOTL1,ANGPT1,ANO6,AQP1,ATOH8,ATP5B,BCL2,BMP7,BMPR2,CCBE1,CCL20,CMKLR1,CPNE3,CXCL12,DOCK5,DSCAM,EDN3,EGF,F2RL1,FGF1,FLT1,FLT4,GATA2,IGF1,IGF1R,ITGA6,ITGB3,KITLG,LRRC15,MAP2K3,MAPK14,MOSPD2,MYLK,NR4A3,NUS1,ONECUT2,PDGFC,PDGFD,PLCG1,PPM1F,PRKCA,PROX1,PTK2B,PTP4A1,RHOB,RHOJ,RUFY3,SEMA3A,SEMA3G,SEMA4B,SEMA4G,SEMA6D,SIRT1,SOX9,SWAP70,TACR1,TGFB2,TGFBR2,TGFBR3,THBS1,THY1,VEGFC,WNT5A
GO:BP	immune system process	GO:0002376	1.30264e-08	ABR,ADIPOQ,AGPAT5,ANGPT1,ANO6,APPL2,ATXN1L,BCL2,C7,CACNB4,CCL20,CD274,CD47,CD5,CDC73,CHD2,CLDN18,CMKLR1,CMTM3,CNN2,COCH,CREB1,CRTAM,CSF1,CSF2,CTSC,CTSE,CX3CL1,CXCL12,CYLD,DDIT4,DLG1,DLG5,EDN3,EDNRB,EGR1,EGR3,EIF2AK1,ELMOD2,ENDOU,ESCO2,F2RL1,FAM105B,FBN1,FLI1,FLT1,FLVCR1,FOXP1,FSHB,GATA2,GCH1,HOXB6,HRH1,ID2,IFNAR1,IGF1,IGF1R,IL13,INHBA,IPO7,IREB2,ITCH,ITGA6,ITGB3,JAG1,KIRREL3,KITLG,KLF10,L3MBTL3,L…
GO:BP	regulation of GTPase activity	GO:0043087	1.30452e-08	ABR,ADRB1,ARFGEF1,ARHGAP1,ARHGAP12,ARHGAP17,ARHGAP21,ARHGAP26,ARHGAP35,CAV2,CCL20,DGKI,DOCK5,ELMOD2,ELMOD3,EPHA5,F2RL1,FZD10,GARNL3,GDI2,GIT1,GIT2,IQGAP1,IQGAP2,IQSEC1,ITGA6,LLGL1,LLGL2,MYO9B,NF1,NTRK2,OPHN1,PAFAH1B1,PIP5K1A,PLXNA1,PLXNA2,PLXNA4,PROM2,RALBP1,RAPGEF2,RASGRP1,RCC2,RGMA,RGS1,RGS6,RICTOR,RUNDC1,SEC23A,SGSM2,SNX18,SRGAP1,SRGAP2,STXBP5,STXBP5L,SYNGAP1,TBC1D12,TBC1D13,TBC1D22A,TBC1D25,T…
GO:BP	organonitrogen compound catabolic process	GO:1901565	1.3187e-08	ABAT,ABCA2,ALDH5A1,ANKIB1,AOX1,ARMC8,AZIN1,BACE1,CBL,CCNF,CSNK1E,CTSC,CTSS,CUL3,CUL4B,CUL5,CYLD,DEDD,DERL3,DNAJC18,EDEM1,EGF,ENC1,ENPEP,ERLEC1,FAM192A,FBXL17,FBXL2,FBXL7,FBXO8,FOXF2,FOXO1,FURIN,FZR1,GLS,GRIN2A,HDC,HECW2,HMGCR,HSP90AA1,IGF1,ITCH,KCTD17,KLHL25,LATS1,LRTOMT,MAD2L1,MAT1A,MDM4,MLYCD,MYLIP,NEU3,NOTUM,NRG1,OPHN1,OTUD7B,P2RX7,PCBP2,PDE4D,PDE5A,PIPOX,POMT2,PSMD12,PTK2B,PTPN3,RAD23B,RBBP6,…
GO:BP	peptidyl-amino acid modification	GO:0018193	1.31884e-08	ABL2,ADH5,ANGPT1,ASPH,ATRX,BCL2,BCOR,BEND3,BMP7,CBL,CDC42BPA,CIT,CLK3,CLSPN,CSNK1E,CSNK1G1,CSNK2A2,DERL3,DPY19L4,DYRK2,EGF,EGFLAM,EGLN3,EGR1,EPHA5,ERBB4,EYA1,FGFR3,FKBP15,FKBP5,FKBP7,FLT1,FLT4,GALNT1,GATA2,GCG,GHR,GPD1L,GRM5,H2AFY,HIF1AN,HMG20A,HSP90AA1,IGF1,IGF1R,IL6R,ITGB3,JAK1,KAT2B,KITLG,KLF15,LATS1,LIAS,LOXL3,LOXL4,LRP4,LRRK1,MAPK14,MAPKAPK2,MAST3,MKNK2,NAA40,NAA50,NRG1,NTRK2,PADI2,PAK2,PAX5…
GO:BP	positive regulation of cell motility	GO:2000147	1.39019e-08	AMOTL1,ANGPT1,ANO6,AQP1,ATOH8,ATP5B,BCL2,BMP7,BMPR2,CCBE1,CCL20,CMKLR1,CPNE3,CXCL12,DOCK5,EDN3,EGF,F2RL1,FGF1,FLT1,FLT4,GATA2,IGF1,IGF1R,ITGA6,ITGB3,KITLG,LRRC15,MAP2K3,MAPK14,MOSPD2,MYLK,NR4A3,NUS1,ONECUT2,PDGFC,PDGFD,PLCG1,PPM1F,PRKCA,PROX1,PTK2B,PTP4A1,RHOB,RHOJ,RUFY3,SEMA3A,SEMA3G,SEMA4B,SEMA4G,SEMA6D,SIRT1,SOX9,SWAP70,TACR1,TGFB2,TGFBR2,TGFBR3,THBS1,THY1,VEGFC,WNT5A
GO:BP	sensory organ morphogenesis	GO:0090596	1.45785e-08	ABR,AQP1,BCL2,BMP7,CALB1,CDON,CNTN2,COL2A1,DSCAM,EYA1,FBN1,FOXF2,FOXL2,FZD3,GATA2,GDF11,HDAC1,HOXC13,IGF1,INSIG2,JAG1,KDM2B,LRIG1,LRIG3,MAFB,MFN2,NF1,NR4A3,PCDH15,PROX1,PRRX1,PTF1A,PTK7,PTPRQ,RORB,SDK1,SEC24B,SIX4,SOX21,SOX9,TBX2,TFAP2B,THRB,THY1,USH1G,WNT5A
GO:BP	telencephalon development	GO:0021537	1.5046e-08	AQP1,ARL13B,CCDC141,CCDC85C,CDON,CNTN2,DCX,DLX1,DMRTA2,EPHA5,ERBB4,HDAC1,ID2,ID4,INHBA,KDM2B,KIF3A,KIRREL3,LHX5,NDE1,NEUROD1,NF1,NFIB,NIN,NKX2-1,NR4A3,NRG1,NRP2,NTRK2,PAFAH1B1,PAX5,PEX13,PLXNA4,PROX1,SEMA3A,SLC1A2,SRF,TACC1,TMEM108,TNR,UCHL5,WNT5A
GO:BP	positive regulation of cell development	GO:0010720	1.83963e-08	ABL2,ADIPOQ,ARHGAP35,BCL2,BMP7,BMPR2,CBFA2T2,CDON,CUX2,CYB5D2,DLG5,DLX1,DMRTA2,DOCK5,DSCAM,FAIM,FZD3,FZD4,HDAC1,ID2,IGF1,ITGA6,ITGB3,LIMS1,LRP2,LRRC7,MACF1,MAPK6,MMD2,MYOG,NAP1L1,NCKIPSD,NEFL,NEUROD1,NIN,NKX2-2,NLGN1,NTRK2,OBSL1,OLFM4,PACSIN1,PAFAH1B1,PDE5A,PLXNA1,PLXNA2,PLXNA4,PROX1,PTK2B,PTK7,SDC3,SEMA3A,SMURF1,SRF,SYT2,SYT4,TCF12,TRIB1,TXLNB,WNT3,WNT5A,ZFYVE27
GO:BP	carbohydrate derivative metabolic process	GO:1901135	2.1174e-08	ABCA2,ACACA,ACPP,ADCY1,ADCY6,ADCY7,ADCY9,ADSS,AK2,AK3,ALG2,ALG6,AMD1,ANGPT1,ARFGEF1,ATP5B,ATP5C1,ATP5F1,B3GALNT2,B3GNT7,B4GALT3,BCL2,BMPR2,BPGM,CACNB4,CHST11,CLN6,COL2A1,DCAKD,DDIT4,DERL3,DPM2,DPY19L4,DSEL,EDEM1,EGF,EGFLAM,ELOVL4,ELOVL5,ERP44,FBN1,FUT4,FUT9,GAL3ST1,GALNT1,GALNT10,GALNT14,GFPT1,GFPT2,GK5,GNAI3,GNS,GPAM,GPAT2,GPD1L,GPLD1,GXYLT1,HMGCR,HS2ST1,IGF1,IMPAD1,ITGB8,MAN1A2,MAN1C1,MGAT3,MGE…
GO:BP	growth	GO:0040007	3.01885e-08	ACVR2B,ADRB1,ARID2,ATRX,BCL2,BMPR2,BNC2,CCM2,CDC73,CHST11,COL12A1,COL6A3,CREB1,DCUN1D3,DCX,DPYSL2,DSCAM,ERBB4,FGF1,FLVCR1,FOXL2,FOXO3,FOXP1,GAS2,GDF2,GIGYF2,HSF1,HSP90AA1,ID2,IFRD1,IGF1,INHBA,IQGAP1,KDM2B,KIAA1024,KLF5,LATS1,LRP4,MACF1,MAPK14,MCTS1,N6AMT1,NIN,NOV,NPY1R,NRP2,NTRK2,PAX7,PCDH15,PDE4D,PLXNA4,PPM1F,PROX1,PTCH1,PTK7,RBBP6,RSPO2,SEMA3A,SEMA3G,SEMA4B,SEMA4G,SEMA6D,SERTAD2,SFRP2,SH3PXD2B,…
GO:BP	negative regulation of locomotion	GO:0040013	3.57665e-08	ABR,ADIPOQ,ARID2,ARRDC3,BCL2,C5ORF30,CHRD,CNN2,DAG1,DLG5,ERBB4,GDF2,GHR,GNRH1,JAG1,KIAA2022,MID2,NF1,NKX2-1,NOV,NRG1,PADI2,PFN2,PTPRK,RAP2C,RHOB,SEMA3A,SEMA3G,SEMA4B,SEMA4G,SEMA6D,SFRP2,SRGAP1,SRGAP2,STK24,THBS1,THY1,TRIB1,TRIM44,VASH1,WASL,WNT3,WNT4,WNT5A
GO:BP	behavior	GO:0007610	3.57892e-08	ADCY1,ADCY6,ARC,ARCN1,ARRDC3,ATXN1L,BCL2,BTBD9,CACNB4,CALB1,CCND2,CDH23,CLN6,CNP,CNTN2,CREB1,CUX2,DGKI,DRD5,DSCAM,EGR1,EIF4EBP2,ETV5,FOXP1,FZD4,GHR,GIGYF2,GRIN2A,GRM5,HMGCR,HOMER1,HRH1,ID2,ITGA3,KCND2,KIRREL3,KRAS,MRAP2,MYO5A,NF1,NKX2-1,NLGN1,NPTX2,NPY1R,NR1D2,NR4A3,NRG1,NTRK2,PAFAH1B1,PAX5,PCDH15,PEX13,PRKAA1,PRKAR2B,PTCHD1,PTPRZ1,SDK1,SHC3,SLC16A1,SLC1A2,SLC8A3,SORCS3,SRF,SYT4,TBR1,THRB,TMOD1,T…
GO:BP	renal system development	GO:0072001	3.69918e-08	ACVR2B,ADIPOQ,ANGPT1,AQP1,ARL3,BCL2,BMP7,BMPER,CALB1,DLG1,DLG5,ENPEP,EYA1,FGF1,GDF11,GZF1,HS2ST1,ID2,IL6R,ITGA3,ITGA6,JAG1,KIF3A,KIRREL3,KLF15,LMX1B,LRP4,NF1,NID1,OSR1,PBX1,PDGFRA,PROX1,PTCD2,PTCH1,PTPRO,SIM1,SIX4,SMAD5,SOX4,SOX9,TBX18,TFAP2B,TGFBR3,TIPARP,WNT4
GO:BP	striated muscle tissue development	GO:0014706	3.81706e-08	ALPK3,ARID2,ASB2,BCL2,BMP7,CAV2,CDON,CREB1,DMRTA2,EGR1,ERBB4,EYA1,FOXL2,FOXP1,GJA5,GJC1,GPCPD1,HLF,HNRNPU,HOMER1,ID2,IFRD1,IGF1,KIAA1161,KLF5,LEMD2,LRP2,MAFF,MAPK14,MYH11,MYOG,NEBL,NF1,NR1D2,NRG1,PAX5,PAX7,PDGFRA,PRKAA1,PROX1,PTCD2,RBM24,SGCB,SGCD,SIX4,SLC23A2,SOX6,SRF,TBX2,TGFB2,VAX1,WNT2,WNT4,WNT5A,ZFPM2
GO:BP	response to oxygen-containing compound	GO:1901700	4.3971e-08	ABCA1,ABCA2,ABL2,ABR,ACACA,ACVR2B,ADCY6,ADH5,ADIPOQ,ANO1,APPL2,BAIAP2L1,BCL2,C2CD2L,CA2,CAV2,CD274,CDC73,CFTR,CREB1,DDIT4,DRD5,EDEM1,EGR1,EIF4EBP2,EPHA5,FBXO32,FOXO1,FOXO3,GCG,GCH1,GHR,GLRA2,GNAI3,GNRH1,GPR37L1,GRIN2A,GRIN3A,GRM5,HMP19,HOMER1,HRH1,HSF1,HTR1F,IGF1,IGF1R,IRS1,JAG1,KAT2B,KCNMA1,KL,KLF15,KLF9,KPNA4,LANCL2,LPIN2,MAPK14,MAPKAPK2,MYO5A,MYOG,NEUROD1,NGFR,NR3C1,NR3C2,NR4A3,P2RX7,PANX1,PDC…
GO:BP	kidney development	GO:0001822	4.53922e-08	ACVR2B,ADIPOQ,ANGPT1,AQP1,ARL3,BCL2,BMP7,BMPER,CALB1,DLG1,DLG5,ENPEP,EYA1,FGF1,GDF11,GZF1,HS2ST1,ID2,IL6R,ITGA3,JAG1,KIF3A,KIRREL3,KLF15,LMX1B,LRP4,NF1,NID1,OSR1,PBX1,PDGFRA,PROX1,PTCD2,PTCH1,PTPRO,SIM1,SIX4,SMAD5,SOX4,SOX9,TFAP2B,TGFBR3,TIPARP,WNT4
GO:BP	regulation of peptide transport	GO:0090087	4.71288e-08	ADCY6,ADIPOQ,ANGPT1,ANO1,ARC,ARFIP1,C2CD2L,CA2,CD2AP,CFTR,CNST,CRTAM,DERL3,EDEM1,ENSA,EPHA5,ERLEC1,ERP29,F2RL1,FERMT1,FRMD4A,GCG,GHR,GJA5,HMGCR,IGF1,ILDR1,IRS1,LRTOMT,MAPK14,MAPKBP1,NF1,NOV,NR3C1,NR3C2,OPHN1,P2RX7,PANX1,PPM1A,PPM1F,PPP3R1,PRKAA1,PRR5L,RANBP6,RASGRP1,RASL10B,RFX6,SAR1A,SAR1B,SEC16B,SLC16A1,SNX3,SOX4,STOM,STXBP5L,SYT11,SYT4,TFAP2B,TGFB2,TGFBR2,UBE2J1,UHMK1,VTCN1,WLS,WNT5A,WWP2,XPO5
GO:BP	intracellular protein transport	GO:0006886	5.09157e-08	ADIPOQ,ANGPT1,AP2B1,AP4E1,APPBP2,APPL2,ARF1,ARFIP1,ARFIP2,ARL3,ARL4A,ARL6IP1,CLTC,COPG2,DERL3,EDEM1,ERLEC1,FERMT1,GOSR2,GRIP2,HNRNPU,HSP90AA1,IPO7,IPO9,KPNA1,KPNA3,KPNA4,KPNA6,LRRC7,MAPK14,MFN2,NAPB,NF1,NUP54,NXF1,PAN3,PEX13,PEX26,PEX5L,POLDIP3,POM121,PPM1A,PPP3R1,PRKAA1,PRR5L,RAB14,RAB22A,RAB2A,RAB30,RAB31,RAB37,RAB39B,RAB3B,RAB3C,RAB8B,RAB9B,RANBP6,RHOB,RILPL1,RIMS2,RNF165,RUNDC1,SAR1A,SAR1B,SE…
GO:BP	positive regulation of kinase activity	GO:0033674	6.15674e-08	ACVR2B,ADIPOQ,AMBRA1,ANGPT1,ATG14,C1QTNF2,CCND1,CCNT2,CLSPN,DLG1,DSTYK,EDN3,EGF,ERP29,FGF1,FGF13,FGFR3,FLT1,FZD10,FZD4,GCG,GHR,GPRC5B,GRM5,HSP90AA1,IGF1,IQGAP1,ITSN1,KITLG,MAP2K3,MAP2K4,MAP2K6,MAP3K1,MAP3K3,MAP4K3,MMD2,NBN,NRG1,P2RX7,PAK2,PAK3,PARP8,PDE5A,PDGFC,PDGFD,PPP2CA,PROX1,PTK2B,RAF1,RAPGEF2,RASGRP1,SIRT1,STK24,STK4,STRADB,TAB2,TAOK1,TGFB2,TGFBR2,THBS1,TNFSF15,TOM1L1,TRAF4,VAV2,WNT5A
GO:BP	supramolecular fiber organization	GO:0097435	7.38076e-08	ABI2,ACTR2,ARFGEF1,ARHGAP17,ARHGAP35,ARPC4,BAIAP2L1,BCL2,CAMSAP1,CAP1,CAP2,CCDC88A,CD2AP,CD93,CDC42EP3,CFL2,COL2A1,CSRP1,CUL3,DLG1,DNAJB6,DST,F2RL1,FIGNL2,FMOD,FOXP1,GHR,HIP1,HOOK1,IQGAP2,KATNAL1,KIF24,KIRREL,LATS1,LOXL3,LOXL4,MICAL2,MID1IP1,MMP11,MYH11,NCKAP5,NDE1,NDEL1,NEBL,NEFL,NF1,NIN,PACSIN1,PAFAH1B1,PAK3,PCDH15,PDGFRA,PDLIM3,PFN2,PLEKHH2,PPM1E,PPM1F,PPP1R9A,PROX1,PTK2B,RHOB,RHOJ,RHOV,RICTOR…
GO:BP	embryonic organ morphogenesis	GO:0048562	8.25268e-08	ABR,ARL13B,BMP7,CCDC40,CHST11,COL2A1,DLG1,EYA1,FBN1,FLVCR1,FOXF2,FOXL2,FZD3,GATA2,HOXB5,HOXB6,HOXC9,ID2,IGF1,INSIG2,KDM2B,KIF3A,LRIG1,LRIG3,MAFB,MDFI,MGA,MIB1,NEUROD1,NR4A3,PAX5,PCDH15,PDGFRA,PROX1,PRRX1,PTK7,PTPRQ,SEC24B,SIX4,SOX21,SOX9,SRF,SUFU,TBR1,TBX2,TGFBR2,USH1G,WNT5A,ZIC3
GO:BP	negative regulation of nervous system development	GO:0051961	9.01415e-08	APPL2,BMP7,CNTN2,CTSC,DAAM2,DLX1,EDNRB,ERBB4,GNRH1,GPR37L1,HMG20A,ID2,ID4,IFRD1,JAG1,KIAA2022,KREMEN1,LRP4,MIB1,MYLIP,NF1,NKX2-2,NLGN1,NRG1,PBX1,RAPGEF2,RFX4,RGMA,SEMA3A,SEMA3G,SEMA4B,SEMA4G,SEMA6D,SOX9,SUFU,SYT4,THRB,THY1,TLX3,TNR,VAX1,WNT3,WNT5A
GO:BP	negative regulation of cell development	GO:0010721	9.15536e-08	APPL2,BCL2,BMP7,CLDN18,CNTN2,DAAM2,DLX1,EDNRB,ERBB4,FBN1,GNRH1,GPR37L1,HMG20A,ID2,ID4,IFRD1,IGF1,JAG1,KIAA2022,KREMEN1,LRP4,MIB1,MYLIP,NF1,NKX2-2,NLGN1,NRG1,PBX1,RAPGEF2,RCC2,RGMA,SEMA3A,SEMA3G,SEMA4B,SEMA4G,SEMA6D,SOX9,SYT4,THRB,THY1,TLX3,TNR,VAX1,WNT3,WNT5A
GO:BP	embryo development ending in birth or egg hatching	GO:0009792	9.71184e-08	AMBRA1,ARHGAP35,ARL13B,BMP7,BMPR2,CHST11,COL2A1,DLG1,DLX1,EYA1,FLVCR1,FZD1,FZD3,HOXB5,HOXB6,HOXC9,ID2,IGF1,KBTBD8,KDM2B,KIAA1217,KIF3A,KLHL12,LRP2,LUZP1,MAPK9,MBTD1,MDFI,MIB1,MTHFR,NF1,NOLC1,OSR1,PAX5,PAX7,PBX1,PDGFRA,PLXNA2,PRRX1,PTCH1,PTK7,RGMA,RICTOR,SEC24B,SFRP2,SHROOM3,SIX4,SOX4,SOX9,STK3,STK4,SUFU,TBX18,TGFBR2,WNT5A
GO:BP	canonical Wnt signaling pathway	GO:0060070	1.09809e-07	BCL9L,CSNK1E,CSNK1G1,CYLD,DAAM2,DAB2,DIXDC1,DKK3,EGF,EGR1,FERMT1,FOXO1,FOXO3,FZD1,FZD10,FZD3,FZD4,FZD6,HDAC1,KREMEN1,LATS1,LRP4,LRRK1,MAPK14,MLLT3,NOTUM,PPM1A,PTK7,PTPRO,RSPO2,SFRP2,SHISA6,SIAH2,SOX4,SOX9,STK3,STK4,TCF7,TLE1,TNKS,WLS,WNT10A,WNT2,WNT3,WNT4,WNT5A,WNT7B
GO:BP	transmembrane receptor protein serine/threonine kinase signaling pathway	GO:0007178	1.15431e-07	ACVR1B,ACVR1C,ACVR2B,ACVRL1,APPL2,ATOH8,BCL9L,BMP7,BMP8A,BMPER,BMPR2,CAV2,CHRD,CHST11,DLX1,EGR1,FBN1,FERMT1,FSHB,FSTL1,FZD1,GDF11,GDF2,GLG1,HPGD,INHBA,ITGA3,LEMD2,LRP2,MAPK14,NKX2-1,NOV,ONECUT2,PPM1A,PTPRK,RGMA,RGMB,RNF165,SFRP2,SIRT1,SMAD5,SMPD3,SMURF1,TFAP2B,TGFB2,TGFBR2,TGFBR3,THBS1,TMEM100,TRIM33,VEPH1,WNT5A,ZFYVE9
GO:BP	skeletal system development	GO:0001501	1.19482e-07	ACVR2B,ANO6,BMP7,BMPR2,CHRD,CHST11,CLDN18,COL12A1,COL2A1,COL6A3,CREB3L2,DLG1,DLX1,EYA1,FBN1,FGF6,FLI1,FLVCR1,FOXN3,GDF11,GDF2,GJA5,GLG1,HOXB5,HOXB6,HOXC9,ID2,IGF1,IMPAD1,INSIG2,ITGB8,KIAA1217,LRRK1,MAPK14,MBTD1,MDFI,NFIB,NOV,P2RX7,PAFAH1B1,PAPSS2,PAX5,PAX7,PBX1,PDGFC,PDGFRA,PHOSPHO1,PRPSAP2,PRRX1,RSPO2,SFRP2,SH2B3,SH3PXD2B,SIX4,SMAD5,SMPD3,SNX19,SOX4,SOX6,SOX9,SRF,TGFBR2,TIPARP,TRIP11,TTC9,WDR48,…
GO:BP	protein-containing complex subunit organization	GO:0043933	1.24212e-07	ABCA1,ACACA,ACPP,ACTR2,AIDA,ALDH5A1,ANGPT1,ANO6,APPL2,ARC,ARFGEF1,ARID2,ARPC4,ATG14,ATL2,ATRX,BAIAP2L1,BEND3,CAMSAP1,CCDC103,CCDC40,CDC42EP3,CDC73,CELF1,CELF2,CELF5,CENPO,CFL2,CLTC,CNOT6L,COG4,COL2A1,COX10,CRTC2,CUL3,CYLD,DDIT4,DICER1,DLG1,DLG5,DNAI1,DNAL1,EDC3,EHD3,EHD4,EIF2S1,EIF4B,EIF5,ELAVL1,ERC2,F2RL1,FARSB,FBLIM1,FMOD,FYCO1,G3BP2,GABARAPL1,GCH1,GLS,H2AFY,HIP1,HMGCR,HMP19,HSF1,HSP90AA1,IGF1R…
GO:BP	regulation of cellular catabolic process	GO:0031329	1.37165e-07	ABCA2,ABCD2,ANKIB1,BCL2,BMF,CNOT6L,CSDC2,CSNK1E,DCP2,DERL3,E2F1,EDEM1,EGF,ELAVL1,ERLEC1,FAM192A,FBXL2,FMR1,FOXF2,FOXO1,FOXO3,FURIN,FYCO1,GIGYF2,GNAI3,GRSF1,HNRNPU,HSP90AA1,IGF1,IRS1,LATS1,MAPKAPK2,MCL1,MFN2,MID2,MYLIP,OPHN1,P2RX7,PIKFYVE,PIP4K2B,POLDIP2,PPP1R3B,PRKAA1,PRR5L,PTK2B,PTPN3,PUM2,RAB39B,RAD23B,RBM24,RGMA,RNF180,RNF19A,ROCK1,RYBP,SAMD4A,SESN3,SIRT1,SMURF1,SNX33,SPTLC2,SUFU,SYNCRIP,TBC1D…
GO:BP	chordate embryonic development	GO:0043009	1.3929e-07	AMBRA1,ARHGAP35,ARL13B,BMP7,BMPR2,CHST11,COL2A1,DLG1,DLX1,EYA1,FLVCR1,FZD1,FZD3,HOXB5,HOXB6,HOXC9,ID2,IGF1,KBTBD8,KDM2B,KIAA1217,KIF3A,KLHL12,LRP2,LUZP1,MBTD1,MDFI,MIB1,MTHFR,NF1,NOLC1,OSR1,PAX5,PAX7,PBX1,PDGFRA,PLXNA2,PRRX1,PTCH1,PTK7,RGMA,SEC24B,SFRP2,SHROOM3,SIX4,SOX4,SOX9,STK3,STK4,SUFU,TBX18,TGFBR2,WNT5A
GO:BP	regulation of neurotransmitter levels	GO:0001505	1.39944e-07	ABAT,ADCY1,ALDH5A1,ARL6IP1,BTBD9,CACNB2,CACNB4,CD47,CPLX2,DAGLA,DGKI,ENPP6,ERC2,GRIN2A,GRIN3A,HDC,HSP90AA1,ITGB3,KCNC4,MCTP2,NAPB,NF1,NLGN1,P2RX7,PDZD11,PFN2,PTK2B,PTPRN2,RAB3B,RAP1A,RIMS1,RIMS2,RIMS3,RIMS4,RNF180,SLC1A2,SLC22A3,SLC5A7,SLC7A2,SNCAIP,SPR,STXBP1,STXBP5L,SYT2,SYT4,TPH2
GO:BP	membrane organization	GO:0061024	1.4146e-07	ABCA1,ABCA2,ANK3,ANKFY1,ANO3,ANO6,APOOL,APPL2,ATL2,ATP10A,ATP10B,ATP10D,ATP8A1,BAIAP2L1,BCL2,BLOC1S2,CAV2,CNTN2,CUL3,DHCR24,DLG1,DNM3,EEA1,ELMO1,ETV5,F2RL1,GLTP,GOSR2,HSP90AA1,KLHL12,LEMD2,LRP4,MFN2,MYH9,NDRG1,NLGN1,NLGN4X,P2RX7,PACSIN1,PAFAH1B1,PLEKHA3,PLEKHA8,RAB8B,REEP3,RFT1,RILPL1,SAR1A,SAR1B,SEC16B,SEC23A,SEC24B,SHISA6,SLC4A1,SMURF1,SNX18,SNX3,SNX33,SPAST,STX18,STXBP1,STXBP6,SYT11,SYT4,TFG,T…
GO:BP	respiratory tube development	GO:0030323	1.5211e-07	ACVR2B,ATXN1L,BMPR2,CCBE1,CCDC40,CREB1,DAG1,DLG5,ESRP2,FGF1,FLT4,FOXP1,ITGA3,KRAS,NFIB,NKX2-1,PDGFRA,PGR,PPP3R1,PROX1,PTK7,RSPO2,SEC24B,SMPD3,SOX9,SRF,SRSF6,TGFBR2,TGFBR3,THRA,THRB,TRAF4,WNT2,WNT5A,ZFPM2,ZIC3
GO:BP	urogenital system development	GO:0001655	1.86007e-07	ACVR2B,ADIPOQ,ANGPT1,AQP1,ARL3,BCL2,BMP7,BMPER,CALB1,DLG1,DLG5,ENPEP,EYA1,FGF1,GATA2,GDF11,GZF1,HS2ST1,ID2,ID4,IL6R,ITGA3,ITGA6,JAG1,KIF3A,KIRREL3,KLF15,LMX1B,LRP4,NF1,NID1,OSR1,PBX1,PDGFRA,PROX1,PTCD2,PTCH1,PTPRO,SIM1,SIX4,SMAD5,SOX4,SOX9,TBX18,TFAP2B,TGFBR3,TIPARP,WNT4,WNT5A
GO:BP	positive regulation of nervous system development	GO:0051962	2.14289e-07	ABL2,ARHGAP35,BCL2,BMP7,BMPR2,CBFA2T2,CBLN2,CDON,CUX2,CYB5D2,DLG5,DLX1,DMRTA2,DSCAM,EGF,FAIM,FLRT2,FZD3,FZD4,GHR,GPR37L1,HDAC1,ID2,ITGA6,LHX5,LRP2,LRRC7,LRRTM2,MACF1,MAPK6,MMD2,NAP1L1,NCKIPSD,NEFL,NEUROD1,NIN,NKX2-2,NLGN1,NTRK2,OBSL1,PACSIN1,PAFAH1B1,PLXNA1,PLXNA2,PLXNA4,PROX1,PTK2B,PTK7,SEMA3A,SLITRK4,SMURF1,SRF,SYT2,SYT4,TCF12,TXLNB,WNT3,WNT5A,ZFYVE27
GO:BP	regulation of organelle organization	GO:0033043	3.05852e-07	ACTR2,AFAP1,ARFGEF1,ARHGAP17,ARHGAP35,ARPC4,ATAD2,ATRX,BAIAP2L1,BCOR,BICD2,BMP7,CAMSAP1,CAV2,CCDC88A,CCNF,CD2AP,CDC42EP3,CNOT6L,CUL3,CYLD,DCP2,DDHD1,DLG1,DYNC1LI1,EDN3,EFNA5,EGF,EHD3,EPHA5,F2RL1,FMR1,FYCO1,FZD10,FZR1,G3BP2,GATA2,GCG,H2AFY,HECW2,HNRNPU,HORMAD1,IGF1,IQGAP2,ITGB3,KAT2B,KCTD17,KDM5A,KIRREL,LATS1,LCMT1,MAD2L1,MFN2,MID1IP1,MIER1,MTHFR,NAA40,NBN,NEK7,NIN,OBSL1,PADI2,PAFAH1B1,PAK3,PAN3,P…
GO:BP	regulation of cellular response to stress	GO:0080135	3.17843e-07	ACTR2,AIDA,BRE,CYLD,DEK,DERL3,DLG1,EDEM1,EFHD1,EIF2AK1,ERLEC1,ERP29,EYA1,EYA3,EYA4,F2RL1,FAM168A,FGF19,FIGNL2,FLT4,FMR1,FOXO1,FZD1,FZD10,FZD4,GCH1,GPR37L1,HSF1,IGF1R,ITCH,KLHDC10,KREMEN1,MAP2K4,MCL1,MID1,NONO,NR4A3,NUAK1,PAFAH1B1,PDE8A,PRRX1,PTK2B,RASGRP1,RB1CC1,RELL1,RGMA,RNF169,RNF8,SFRP2,SH3RF1,SIRT1,SMG1,SPRED2,STK24,STK3,TAOK1,TBC1D24,TGFB2,THY1,TMEM33,TNR,TRAF4,TXNDC12,UBE2J1,UBQLN4,VASH1,W…
GO:BP	regulation of protein serine/threonine kinase activity	GO:0071900	3.17979e-07	ADIPOQ,AIDA,BMP7,C1QTNF2,CCNC,CCND1,CCND2,CCNF,CCNI,CCNL1,CCNT2,CDK12,DUSP16,DUSP19,DUSP5,DUSP7,EDN3,EGF,ERP29,FGF1,FLT1,FZD10,FZD4,GHR,H2AFY,HMGCR,IGF1,IGF1R,IQGAP1,KAT2B,KITLG,LATS1,MAP2K3,MAP2K4,MAP2K6,MAP4K3,NF1,NRG1,P2RX7,PAK3,PARP8,PDE5A,PDGFC,PDGFD,PPP2CA,PRKAR2B,PROX1,RAF1,RAPGEF2,RASGRP1,SFRP2,SH2B3,SIRT1,SPRED2,STK38,TAOK1,THBS1,THY1,TRIB1,UVRAG,WNT5A
GO:BP	transmembrane receptor protein tyrosine kinase signaling pathway	GO:0007169	3.24035e-07	ADIPOQ,AFAP1L2,ANGPT1,BAIAP2L1,CAV2,CBL,CCBE1,CPNE3,DSTYK,EFNA5,EFNB2,EGF,EIF4EBP2,EPHA5,ERBB4,F3,FGF1,FGF19,FGF23,FGF6,FGFR3,FLRT2,FLT1,FLT4,FOXO1,FOXO3,FZD4,GFRA2,GIGYF2,HIP1,IGF1,IGF1R,IGFBP4,IQGAP1,IRS1,ITGB3,KL,MAPK14,MAPKAPK2,NR4A3,NRG1,NRP2,NTRK2,NUS1,PDGFC,PDGFD,PDGFRA,PHIP,PIK3R1,PLCG1,PTK2B,PTPRA,RAB14,RAF1,RHOQ,SH2B3,SHCBP1,SIRT1,SMPD3,SOX9,STAT5B,THBS1,TIPARP,TMEM108,TYRO3,VEGFC,WNT4,…
GO:BP	hormone secretion	GO:0046879	3.46981e-07	ACVR2B,ADCY6,ANO1,AQP1,BMP7,C2CD2L,CFTR,CREB1,EDN3,ENSA,EPHA5,FOXL2,FSHB,FZD4,GALR1,GCG,GHR,GNRH1,IGF1,ILDR1,INHBA,IRS1,MYO5A,NEUROD1,NOV,NR3C1,NR3C2,PRKCA,PTPRN,PTPRN2,RAF1,RASL10B,RFX6,SLC16A1,SLC16A2,SMPD3,SNX19,SOX4,STXBP5L,TFAP2B
GO:BP	hormone transport	GO:0009914	3.54596e-07	ACVR2B,ADCY6,ANO1,AQP1,BMP7,C2CD2L,CFTR,CREB1,EDN3,ENSA,EPHA5,FOXL2,FSHB,FZD4,GALR1,GCG,GHR,GNRH1,IGF1,ILDR1,INHBA,IRS1,MYO5A,NEUROD1,NOV,NR3C1,NR3C2,PRKCA,PTPRN,PTPRN2,RAF1,RASL10B,RFX6,SLC16A1,SLC16A10,SLC16A2,SMPD3,SNX19,SOX4,STXBP5L,TFAP2B
GO:BP	lung development	GO:0030324	4.05191e-07	ACVR2B,ATXN1L,BMPR2,CCBE1,CCDC40,CREB1,DAG1,DLG5,ESRP2,FGF1,FLT4,FOXP1,ITGA3,KRAS,NFIB,NKX2-1,PDGFRA,PGR,PPP3R1,PROX1,PTK7,RSPO2,SEC24B,SMPD3,SOX9,SRF,SRSF6,TGFBR2,TGFBR3,THRA,THRB,WNT2,WNT5A,ZFPM2,ZIC3
GO:BP	negative regulation of neurogenesis	GO:0050768	4.40102e-07	APPL2,BMP7,CNTN2,DAAM2,DLX1,EDNRB,ERBB4,GNRH1,GPR37L1,HMG20A,ID2,ID4,IFRD1,JAG1,KIAA2022,KREMEN1,LRP4,MIB1,MYLIP,NF1,NKX2-2,NLGN1,NRG1,PBX1,RAPGEF2,RGMA,SEMA3A,SEMA3G,SEMA4B,SEMA4G,SEMA6D,SOX9,SYT4,THRB,THY1,TLX3,TNR,VAX1,WNT3,WNT5A
GO:BP	endocytosis	GO:0006897	4.43143e-07	AAK1,ABCA1,ABCA2,ANGPT1,ANKFY1,ANO6,AP2B1,APPL2,ARC,BTBD9,CACNG4,CAP1,CAV2,CBL,CD5,CLTC,CNTN2,DAB2,DNM3,EEA1,EGF,ELMO1,ENDOU,EPN2,F2RL1,FMR1,HIP1,ILDR1,ITSN1,LDLRAP1,LOXL3,LOXL4,LRP2,LRRTM2,MAPKAPK2,MIB1,MYH9,MYO6,NLGN1,NLGN4X,OPHN1,PACSIN1,PPP3R1,PROM2,RAB22A,RAB31,RALBP1,RHOJ,RHOV,ROCK1,SH3GL2,SNX10,SNX18,SNX33,SORT1,STEAP2,SYT11,SYT2,SYT4,TBC1D5,THBS1,TLN2,TMEM108,TUB,WASL,WIPF3,WNT5A,XKR4
GO:BP	cellular homeostasis	GO:0019725	4.74193e-07	ABCA2,ABL2,ADCY6,ANO1,ANO6,ANXA7,ATOX1,ATP13A3,ATP1B3,ATP2B2,ATP2B4,ATP5B,ATP7B,BCL2,C2CD2L,CA2,CACNB2,CACNB4,CALB1,CASR,CDH23,CFTR,CLN6,CMKLR1,DMXL1,DNAJC16,EDN3,EPHA5,ERP44,F2RL1,FAM155B,FGF23,FTL,GALR1,GCG,GPR12,GPR55,GRIN2A,GRM5,IGF1R,IREB2,ISCU,KCNMA1,KLF15,LPAR4,MYO5A,ORMDL1,ORMDL3,P2RX7,PDE4D,PLCG1,PLCL1,PRDX6,PRKAA1,PTGER3,PTK2B,PTPRN,PTPRN2,QSOX1,RAF1,RFX6,ROGDI,SIRT1,SLC11A2,SLC24A3,SLC…
GO:BP	protein localization to extracellular region	GO:0071692	5.06038e-07	ABCA1,ACVR2B,ADCY6,ANGPT1,ANO1,ARFIP1,C2CD2L,CD2AP,CFTR,COPG2,CRTAM,ENSA,EPHA5,ERP29,F2RL1,FBN1,FERMT1,FOXP1,FRMD4A,GCG,GHR,GJA5,HMGCR,IGF1,IRS1,MAPK14,MAPKBP1,MIA3,MYO5A,NEUROD1,NOV,P2RX7,PAFAH1B1,PANX1,PRKCA,PTPRN,PTPRN2,RAB3B,RAB3C,RAB8B,RAF1,RASGRP1,RFX6,SEL1L,SLC16A1,SNX19,SOX4,STXBP5L,SYT11,SYT4,TFAP2B,TGFB2,TGFBR2,VTCN1,WLS,WNT5A
GO:BP	regulation of cell adhesion	GO:0030155	5.17309e-07	ADIPOQ,ANGPT1,ATP5B,BCL2,BMP7,CD274,CD47,CD5,CHRD,CYLD,DLG1,DLG5,DOCK5,DSCAM,EFNA5,EGFLAM,EGR3,FERMT1,FZD4,IGF1,ITCH,ITGA6,ITGB3,JAG1,KIAA2022,LIMS1,MACF1,MAPK14,NF1,NFAT5,NID1,NR4A3,NUAK1,OLFM4,ONECUT2,PDCD1LG2,PDE3B,PDE5A,PEAK1,PLXNA1,PLXNA2,PLXNA4,PODXL,PPARA,PPM1F,PPP1CB,PPP1R12A,PRKCA,PTK2B,RASGRP1,RCC2,ROCK1,SDC3,SH2B3,SOCS6,SOX9,SRF,SWAP70,TGFB2,TGFBR2,TGFBR3,THBS1,THY1,TNR,VTCN1,WNT4,WNT5A
GO:BP	cell surface receptor signaling pathway involved in cell-cell signaling	GO:1905114	5.24701e-07	BCL9L,CCND1,CDC73,CSNK1E,CSNK1G1,CSNK2A2,CUL3,CUX2,CYLD,DAAM2,DAB2,DGKI,DIXDC1,DKK3,EGF,EGR1,FERMT1,FOXO1,FOXO3,FZD1,FZD10,FZD3,FZD4,FZD6,GABRB3,GHR,GLRA2,GRIN2A,HDAC1,ITGA3,KLHL12,KREMEN1,LATS1,LRP4,LRRK1,MAPK14,MLLT3,NLGN1,NOTUM,P2RX7,PPM1A,PTK7,PTPRO,RNF43,RSPO2,SFRP2,SHISA6,SIAH2,SNX3,SOX4,SOX9,STK3,STK4,TCF7,TLE1,TMEM108,TNKS,WLS,WNT10A,WNT2,WNT3,WNT4,WNT5A,WNT7B
GO:BP	inorganic cation transmembrane transport	GO:0098662	5.30236e-07	ANO6,AQP1,ATP1B3,ATP2B2,ATP2B4,ATP2C1,ATP5B,ATP5C1,ATP5F1,ATP6V1B2,ATP6V1C1,ATP7B,CACHD1,CACNA1E,CACNB2,CACNB4,CACNG4,CLCN4,CLCN5,CNGA2,CNNM2,CNNM4,COX10,DLG1,EDN3,EHD3,FAM155B,FGF14,GPD1L,GRIN2A,GRIN3A,HECW2,HPCA,KCNA4,KCNA6,KCNC1,KCNC4,KCND2,KCNE4,KCNH1,KCNJ13,KCNJ2,KCNK2,KCNK3,KCNK4,KCNMA1,KCNN3,KCNS1,KCNT2,KCNV1,MYO5A,NETO2,NIPA1,NIPAL3,ORAI2,P2RX7,PANX1,PDE4D,PLCG1,PLCL1,PTK2B,PTPN3,SCN1A,SC…
GO:BP	positive regulation of intracellular signal transduction	GO:1902533	5.69647e-07	ADIPOQ,ANGPT1,BMPER,C1QTNF2,CAV2,CBL,CCL20,CDON,DGKI,DLG5,DSTYK,EDN3,EGF,ERBB4,ERP29,F2RL1,F3,FGF1,FGF19,FGF23,FGFR3,FLT1,FLT4,FZD10,FZD4,GCG,GHR,GPR37L1,GPR55,HSP90AA1,IGF1,IGF1R,ITSN1,KITLG,KL,KLHDC10,KRAS,LMCD1,LPAR4,LRP2,LRRK1,MAP2K3,MAP2K4,MAP2K6,MAP4K3,MCL1,MID1,MID2,MMD2,MRAP2,NFAT5,NRG1,NTRK2,P2RX7,PAK3,PDE5A,PDE8A,PDGFC,PDGFD,PELI2,PLA2G5,PLAGL2,PRR5L,PTK2B,PUM2,RAF1,RAPGEF2,RASGRP1,RB1C…
GO:BP	cellular chemical homeostasis	GO:0055082	5.88082e-07	ABCA2,ABL2,ADCY6,ANO1,ANXA7,ATOX1,ATP13A3,ATP1B3,ATP2B2,ATP2B4,ATP5B,ATP7B,BCL2,C2CD2L,CA2,CACNB2,CACNB4,CALB1,CASR,CDH23,CFTR,CLN6,CMKLR1,DMXL1,EDN3,EPHA5,F2RL1,FAM155B,FGF23,FTL,GALR1,GCG,GPR12,GPR55,GRIN2A,GRM5,IGF1R,IREB2,ISCU,KCNMA1,KLF15,LPAR4,MYO5A,ORMDL1,ORMDL3,P2RX7,PDE4D,PLCG1,PLCL1,PRKAA1,PTGER3,PTK2B,PTPRN,PTPRN2,RAF1,RFX6,ROGDI,SIRT1,SLC11A2,SLC24A3,SLC24A4,SLC30A7,SLC31A2,SLC4A1,SLC…
GO:BP	protein secretion	GO:0009306	6.73198e-07	ABCA1,ACVR2B,ADCY6,ANGPT1,ANO1,ARFIP1,C2CD2L,CD2AP,CFTR,COPG2,CRTAM,ENSA,EPHA5,ERP29,F2RL1,FERMT1,FOXP1,FRMD4A,GCG,GHR,GJA5,HMGCR,IGF1,IRS1,MAPK14,MAPKBP1,MIA3,MYO5A,NEUROD1,NOV,P2RX7,PAFAH1B1,PANX1,PRKCA,PTPRN,PTPRN2,RAB3B,RAB3C,RAB8B,RAF1,RASGRP1,RFX6,SEL1L,SLC16A1,SNX19,SOX4,STXBP5L,SYT11,SYT4,TFAP2B,TGFB2,TGFBR2,VTCN1,WLS,WNT5A
GO:BP	regulation of hormone levels	GO:0010817	6.73198e-07	ACVR2B,ADCY6,ANO1,AQP1,BMP7,C2CD2L,CFTR,CREB1,CYP46A1,DHRS3,DIO1,EDN3,EGR1,ENPEP,ENSA,EPHA5,FOXL2,FSHB,FURIN,FZD4,GALR1,GCG,GHR,GNRH1,IGF1,ILDR1,INHBA,IRS1,IYD,MYO5A,NDST2,NEUROD1,NOV,NR3C1,NR3C2,PDGFRA,PRKCA,PTPRN,PTPRN2,RAF1,RASL10B,RBP1,RDH12,RFX6,SLC16A1,SLC16A10,SLC16A2,SLC5A7,SMPD3,SNX19,SOX4,STXBP5L,TFAP2B,TIPARP,WNT4
GO:BP	establishment of protein localization to extracellular region	GO:0035592	6.73198e-07	ABCA1,ACVR2B,ADCY6,ANGPT1,ANO1,ARFIP1,C2CD2L,CD2AP,CFTR,COPG2,CRTAM,ENSA,EPHA5,ERP29,F2RL1,FERMT1,FOXP1,FRMD4A,GCG,GHR,GJA5,HMGCR,IGF1,IRS1,MAPK14,MAPKBP1,MIA3,MYO5A,NEUROD1,NOV,P2RX7,PAFAH1B1,PANX1,PRKCA,PTPRN,PTPRN2,RAB3B,RAB3C,RAB8B,RAF1,RASGRP1,RFX6,SEL1L,SLC16A1,SNX19,SOX4,STXBP5L,SYT11,SYT4,TFAP2B,TGFB2,TGFBR2,VTCN1,WLS,WNT5A
GO:BP	anion transport	GO:0006820	7.09489e-07	ABCA1,ABCD3,ANKH,ANO1,ANO3,ANO5,ANO6,ARL6IP1,ATP10A,ATP10B,ATP10D,ATP8A1,C2CD2L,CA2,CACNB4,CFTR,CLCN4,CLCN5,CLCN6,FGF23,GABRA3,GABRB2,GABRB3,GLRA2,GLTP,GRM5,LRP2,LRRC8B,NF1,P2RX7,PLA2G10,PLA2G5,PLEKHA3,PLEKHA8,SLC16A1,SLC16A10,SLC16A2,SLC16A6,SLC16A9,SLC17A6,SLC1A2,SLC1A4,SLC23A2,SLC24A3,SLC24A4,SLC25A12,SLC25A15,SLC25A38,SLC26A4,SLC26A7,SLC27A4,SLC35A2,SLC35D1,SLC38A1,SLC38A2,SLC38A3,SLC46A1,SLC…
GO:BP	negative regulation of cell population proliferation	GO:0008285	8.11473e-07	ADIPOQ,AMBRA1,APPL2,ARID2,ATOH8,BCL2,BMP7,BMPR2,BTG1,BTG2,CAV2,CD274,CDC73,DLG1,DLG5,E2F1,EIF2AK1,ERBB4,FERMT1,FLT1,GATA2,GDF11,GDF2,GHR,HPGDS,HSF1,ID2,INHBA,ITCH,KAT2B,KDM2B,KIAA1024,KLF11,KLF9,MFN2,MYOG,NF1,NFIB,NGFR,NOV,PBRM1,PDCD1LG2,PDE5A,PROX1,PTCH1,PTK2B,PTPRK,RAF1,RAPGEF2,SFRP2,SH2B3,SOX4,SOX9,STK3,STK4,TFAP2B,TFDP1,TGFB2,THBS1,TP53INP1,TRIB1,VASH1,VAX1,VTCN1,WNT5A
GO:BP	muscle structure development	GO:0061061	1.02399e-06	ALPK3,ASB2,BCL2,CACNB4,CAV2,CDON,CHD2,CREB1,CSRP1,DMRTA2,EDNRB,EGR1,ERBB4,FGF6,FOXL2,FOXP1,FZD1,GPCPD1,HIF1AN,HLF,HNRNPU,HOMER1,HSPB2,ID2,IFRD1,IGF1,KIAA1161,KLF5,KRAS,LEMD2,LRP2,MAFF,MAPK14,MYH11,MYH9,MYLK,MYOG,NEBL,NF1,NOV,NR1D2,NRG1,PAX5,PAX7,PDGFRA,PDLIM3,PDLIM5,PRKAA1,PROX1,PTCD2,QKI,RBM24,RNF165,SGCB,SGCD,SIRT1,SIX4,SLC23A2,SOX6,SOX9,SRF,TBX2,TMOD1,VAX1,WNT2,WNT4,WNT5A,ZFPM2
GO:BP	negative regulation of cellular component movement	GO:0051271	1.10011e-06	ABR,ADIPOQ,ARID2,BCL2,C5ORF30,CHRD,CNN2,DAG1,DLG5,ERBB4,GDF2,GNRH1,JAG1,KIAA2022,NF1,NKX2-1,NOV,NRG1,PADI2,PFN2,PTPRK,RAP2C,RHOB,SEMA3A,SEMA3G,SEMA4B,SEMA4G,SEMA6D,SFRP2,SRGAP1,SRGAP2,STK24,TGFBR3,THBS1,THY1,TRIB1,VASH1,WASL,WNT3,WNT4,WNT5A
GO:BP	angiogenesis	GO:0001525	1.15624e-06	ACVRL1,ADIPOR2,AGGF1,AMOTL1,ANGPT1,ATP5B,BMPER,CCBE1,E2F8,EDNRA,EGF,EGR3,ENPEP,F3,FGF1,FLT1,FLT4,GATA2,GDF2,GJA5,ISM1,ITGB8,KIAA1024,KLF5,MAPK14,MYH9,NF1,NGFR,NOV,NRP2,NUS1,PARVA,PDE3B,PDGFRA,PKNOX1,PLCG1,PPP3R1,PRKCA,PTK2B,PTPRB,RHOB,RHOJ,ROCK1,SFRP2,SIRT1,SRF,STK4,TGFB2,TGFBR2,THBS1,THY1,TMEM100,VASH1,VEGFC,VEZF1,WNT5A
GO:BP	taxis	GO:0042330	1.1742e-06	ANGPT1,ANO6,ARHGAP35,BMP7,BMPR2,CCL20,CMKLR1,CNTN2,CX3CL1,CXCL12,DAG1,DPYSL2,DPYSL5,DSCAM,EDN3,EDNRB,EFNA5,EFNB2,EGFLAM,EGR3,EPHA5,F2RL1,FGF1,FLRT2,FLT1,FOXP1,FZD3,HRH1,ID2,KIF3A,MAPK14,MATN2,MOSPD2,NFIB,NKX2-1,NOV,NR4A3,NRG1,NRP2,PADI2,PARVA,PDE4D,PDGFRA,PIP5K1A,PLXNA1,PLXNA2,PLXNA4,PPM1F,PTAFR,PTK2B,PTPRO,RNF165,SEMA3A,SEMA3G,SEMA4B,SEMA4G,SEMA6D,SWAP70,TBR1,THBS1,TMEM57,UNC5A,UNC5C,VAX1,VEGFC,…
GO:BP	extrinsic apoptotic signaling pathway	GO:0097191	1.26579e-06	BCL2,BLOC1S2,COL2A1,CYLD,DEDD,EYA1,EYA3,EYA4,FAIM,FGFR3,FOXO3,IGF1,INHBA,ITGA6,KITLG,MCL1,MKNK2,NF1,P2RX7,PAK2,PHIP,RAF1,RB1CC1,SFRP2,SGPP1,SH3RF1,SIAH2,SIVA1,STK3,STK4,STRADB,TGFB2,THBS1,TIMP3,TMBIM1,ZMYND11
GO:BP	respiratory system development	GO:0060541	1.26579e-06	ACVR2B,ATXN1L,BMPR2,CCBE1,CCDC40,CREB1,DAG1,DLG5,ESRP2,FGF1,FLT4,FOXP1,ITGA3,KRAS,NFIB,NKX2-1,PDGFRA,PGR,PPP3R1,PROX1,PTK7,RSPO2,SEC24B,SIX4,SMPD3,SOX9,SRF,SRSF6,TGFBR2,TGFBR3,THRA,THRB,WNT2,WNT5A,ZFPM2,ZIC3
GO:BP	regulation of protein transport	GO:0051223	1.27417e-06	ADCY6,ADIPOQ,ANGPT1,ANO1,ARC,ARFIP1,C2CD2L,CD2AP,CFTR,CNST,CRTAM,DERL3,EDEM1,ENSA,EPHA5,ERLEC1,ERP29,F2RL1,FERMT1,FRMD4A,GCG,GHR,GJA5,HMGCR,IGF1,IRS1,LRTOMT,MAPK14,MAPKBP1,NF1,NOV,OPHN1,P2RX7,PANX1,PPM1A,PPM1F,PPP3R1,PRKAA1,PRR5L,RANBP6,RASGRP1,RFX6,SAR1A,SAR1B,SEC16B,SLC16A1,SNX3,SOX4,STOM,STXBP5L,SYT11,SYT4,TFAP2B,TGFB2,TGFBR2,UBE2J1,UHMK1,VTCN1,WLS,WNT5A,WWP2,XPO5
GO:BP	Wnt signaling pathway	GO:0016055	1.31066e-06	BCL9L,CCND1,CDC73,CSNK1E,CSNK1G1,CSNK2A2,CUL3,CYLD,DAAM2,DAB2,DIXDC1,DKK3,EGF,EGR1,FERMT1,FOXO1,FOXO3,FZD1,FZD10,FZD3,FZD4,FZD6,HDAC1,ITGA3,KLHL12,KREMEN1,LATS1,LRP4,LRRK1,MAPK14,MLLT3,NOTUM,PPM1A,PTK7,PTPRO,RNF43,RSPO2,SFRP2,SHISA6,SIAH2,SNX3,SOX4,SOX9,STK3,STK4,TCF7,TLE1,TNKS,WLS,WNT10A,WNT2,WNT3,WNT4,WNT5A,WNT7B
GO:BP	negative regulation of cell death	GO:0060548	1.42029e-06	AMBRA1,ANGPT1,API5,BCL2,BMP7,BRE,CBL,CDC73,CHST11,COL2A1,DHCR24,DLX1,DNAJB6,DSTYK,EGR3,EYA1,EYA3,EYA4,FAIM,FLT4,FOXO1,FZD1,FZD3,GABRB2,GABRB3,GATA2,GCG,GHR,GPR37L1,HAX1,HDAC1,IGF1,IGF1R,ITGA6,ITSN1,KDM2B,KITLG,KRAS,LRP2,MAD2L1,MAP2K4,MCL1,MDM4,NEFL,NEUROD1,NONO,NOV,NR4A3,NTRK2,PAK2,PDE8A,PHIP,PRKAA1,PRKCA,PTK2B,PTPRZ1,RAF1,RB1CC1,ROCK1,RTKN2,SFRP2,SH3RF1,SIAH2,SIRT1,SIX4,SOX4,SOX9,SRSF6,STRADB,ST…
GO:BP	ion homeostasis	GO:0050801	1.44748e-06	ABCA1,ABL2,ADCY6,ANXA7,ATOX1,ATP13A3,ATP1B3,ATP2B2,ATP2B4,ATP5B,ATP7B,BCL2,BDH2,BTBD9,CA2,CACNB2,CACNB4,CALB1,CASR,CDH23,CFTR,CLN6,CMKLR1,CNNM2,CNNM4,DMXL1,EDN3,EDNRB,EIF2AK1,F2RL1,FAM155B,FGF23,FTL,GALR1,GJA5,GLS,GPD1L,GPR12,GPR55,GRIN2A,GRM5,HEPHL1,IREB2,ISCU,KCNMA1,KL,LPAR4,MYO5A,P2RX7,PDE4D,PLCG1,PLCL1,PTGER3,PTK2B,PTPN3,ROGDI,SGCD,SIRT1,SLC11A2,SLC24A3,SLC24A4,SLC30A7,SLC31A2,SLC4A1,SLC4A3,S…
GO:BP	positive regulation of neurogenesis	GO:0050769	1.48093e-06	ABL2,ARHGAP35,BCL2,BMP7,BMPR2,CBFA2T2,CDON,CUX2,CYB5D2,DLG5,DLX1,DMRTA2,DSCAM,FAIM,FZD3,FZD4,HDAC1,ID2,ITGA6,LRP2,LRRC7,MACF1,MAPK6,MMD2,NAP1L1,NCKIPSD,NEFL,NEUROD1,NIN,NKX2-2,NLGN1,NTRK2,OBSL1,PACSIN1,PAFAH1B1,PLXNA1,PLXNA2,PLXNA4,PROX1,PTK2B,PTK7,SEMA3A,SMURF1,SRF,SYT2,SYT4,TCF12,TXLNB,WNT3,WNT5A,ZFYVE27
GO:BP	positive regulation of neuron differentiation	GO:0045666	1.58402e-06	ABL2,ARHGAP35,BCL2,BMP7,BMPR2,CBFA2T2,CDON,CUX2,CYB5D2,DLG5,DLX1,DSCAM,FZD4,ITGA6,LRRC7,MACF1,MAPK6,MMD2,NCKIPSD,NEFL,NEUROD1,NIN,NKX2-2,NLGN1,NTRK2,OBSL1,PACSIN1,PAFAH1B1,PLXNA1,PLXNA2,PLXNA4,PROX1,PTK2B,PTK7,SMURF1,SRF,SYT2,SYT4,TCF12,TXLNB,WNT3,WNT5A,ZFYVE27
GO:BP	rhythmic process	GO:0048511	1.7461e-06	ADCY1,BMP7,BTBD9,CREB1,CSNK1E,EGR1,FOXO3,FSHB,FZD4,GAS2,GFPT1,GHR,HDAC1,HNRNPU,ID2,ID4,INHBA,KCND2,KDM2A,KDM5A,KLF10,KLF9,MAPK9,NGFR,NKX2-1,NLGN1,NONO,NR1D2,PDGFRA,PGR,PPARA,PPP1CB,PRKAA1,PROX1,RORB,SIAH2,SIRT1,THRAP3,TYRO3
GO:BP	cell-cell signaling by wnt	GO:0198738	1.81576e-06	BCL9L,CCND1,CDC73,CSNK1E,CSNK1G1,CSNK2A2,CUL3,CYLD,DAAM2,DAB2,DIXDC1,DKK3,EGF,EGR1,FERMT1,FOXO1,FOXO3,FZD1,FZD10,FZD3,FZD4,FZD6,HDAC1,ITGA3,KLHL12,KREMEN1,LATS1,LRP4,LRRK1,MAPK14,MLLT3,NOTUM,PPM1A,PTK7,PTPRO,RNF43,RSPO2,SFRP2,SHISA6,SIAH2,SNX3,SOX4,SOX9,STK3,STK4,TCF7,TLE1,TNKS,WLS,WNT10A,WNT2,WNT3,WNT4,WNT5A,WNT7B
GO:BP	neural precursor cell proliferation	GO:0061351	2.02133e-06	APPL2,CDON,DAGLA,DMRTA2,EGF,FOXO1,FOXO3,FZD3,GATA2,GPR37L1,ID2,ID4,IGF1,KDM2B,KIF3A,LHX5,LRP2,NAP1L1,NDE1,NF1,ORC3,PAFAH1B1,PROX1,PTPRZ1,RERE,SHCBP1,VAX1,WNT2,WNT5A
GO:BP	regulation of ion transport	GO:0043269	2.18042e-06	ANO6,ARC,ARL6IP1,BCL2,CA2,CACNA1E,CACNB2,CACNB4,CACNG4,CASR,CFTR,DLG1,EDN3,EGF,EHD3,FGF14,FGF23,GCG,GJA5,GPD1L,GRM5,HECW2,HOMER1,HPCA,ITGB3,KCNA4,KCNA6,KCNC1,KCNC4,KCND2,KCNE4,KCNH1,KCNJ13,KCNJ2,KCNMA1,KCNS1,KCNV1,MYLK,MYO5A,NETO2,NKAIN1,NLGN1,P2RX7,PDE4D,PLCG1,PTK2B,PTPN3,RAB3B,SCN1A,SCN2A,SCN3A,SCN3B,SCN4B,SCN8A,SESTD1,SHISA6,STOM,SYT11,SYT15,SYT2,SYT4,THBS1,THY1,WNK1,WWP2
GO:BP	cell cycle process	GO:0022402	2.19337e-06	ANK3,ANXA11,ARL3,ATRX,BCL2,BMP7,BRE,BRIP1,CAV2,CCND1,CCND2,CCNF,CCNI,CDC73,CETN3,CHTF8,CIT,CLSPN,CNTLN,CSNK2A2,CUL3,CUL4B,DCUN1D3,DLG1,DSN1,DYNC1LI1,E2F1,E2F8,EDN3,EGF,ENSA,ESCO2,FBXL7,FOXN3,FZR1,GIGYF2,H2AFY,HAUS2,HAUS6,HECW2,HNRNPU,HORMAD1,HSF1,ID2,ID4,IGF1,INHBA,KAT2B,KIAA0430,KIF3A,KIF3B,KIF4A,KLF11,KLHL13,KLHL18,LATS1,LCMT1,LLGL1,LLGL2,MAD2L1,MAU2,MCMBP,MDM4,MLH3,MSH3,MSTO1,MYH9,MYOG,NAA50,N…
GO:BP	chemotaxis	GO:0006935	2.37472e-06	ANGPT1,ANO6,ARHGAP35,BMP7,BMPR2,CCL20,CMKLR1,CNTN2,CX3CL1,CXCL12,DAG1,DPYSL2,DPYSL5,DSCAM,EDN3,EDNRB,EFNA5,EFNB2,EGFLAM,EGR3,EPHA5,F2RL1,FGF1,FLRT2,FLT1,FOXP1,FZD3,HRH1,KIF3A,MAPK14,MATN2,MOSPD2,NFIB,NKX2-1,NOV,NR4A3,NRG1,NRP2,PADI2,PARVA,PDE4D,PDGFRA,PIP5K1A,PLXNA1,PLXNA2,PLXNA4,PPM1F,PTAFR,PTK2B,PTPRO,RNF165,SEMA3A,SEMA3G,SEMA4B,SEMA4G,SEMA6D,SWAP70,TBR1,THBS1,TMEM57,UNC5A,UNC5C,VAX1,VEGFC,WNT3…
GO:BP	positive regulation of hydrolase activity	GO:0051345	2.49495e-06	ABL2,ABR,ADRB1,ANTXR1,ARHGAP1,ARHGAP12,ARHGAP17,ARHGAP21,ARHGAP26,ARHGAP35,ATP1B3,CASR,CAV2,CCL20,DNAJA2,DNAJB6,DOCK5,EGLN3,ELMOD2,ELMOD3,F2RL1,F3,FGFR3,FLT1,FOXL2,FZD10,GARNL3,GDI2,GIT1,GIT2,GPR55,HIP1,IQSEC1,ITGA6,LLGL1,LLGL2,MAPK14,MSH3,MYO9B,NF1,NGFR,OPHN1,PFN2,PIP5K1A,PPM1F,PPP1R12A,RALBP1,RAPGEF2,RASGRP1,RCC2,RGMA,RGS1,RGS6,RUNDC1,SEC23A,SFRP2,SGSM2,SIRT1,SNX18,SRGAP1,SRGAP2,STXBP5,STXBP5L,…
GO:BP	negative regulation of protein metabolic process	GO:0051248	2.51298e-06	ADIPOQ,AIDA,ANGPT1,ATG14,AZIN1,BCOR,BMP7,CAST,CBL,CDYL,CNOT6L,COL6A3,CPEB1,CYLD,DAG1,DEDD,DERL3,DHCR24,DLG1,DNAJB6,DUSP16,DUSP5,DUSP7,EDNRB,EIF2AK1,EIF2S1,EIF4EBP2,ENSA,ERLEC1,F2RL1,FAM192A,FMR1,FOXO1,FURIN,GHR,GIGYF2,GLG1,GPD1L,GRIN2A,H2AFY,HMG20A,HMGCR,IGF1,IGF1R,IREB2,ITCH,KAT2B,KDM5A,KIAA1024,KIRREL,KLF15,LATS1,LEMD2,LRRK1,MAD2L1,MDM4,NF1,NRG1,OPHN1,P2RX7,PAFAH1B1,PAIP2B,PAK2,PAX5,PDE4D,PI15,…
GO:BP	positive regulation of MAPK cascade	GO:0043410	2.61465e-06	ANGPT1,BMPER,C1QTNF2,CAV2,CCL20,CDON,DSTYK,EDN3,EGF,ERBB4,ERP29,F2RL1,FGF1,FGF19,FGF23,FGFR3,FLT1,FLT4,FZD10,FZD4,GCG,GHR,GPR37L1,IGF1,IGF1R,KITLG,KL,KLHDC10,MAP2K3,MAP2K4,MAP2K6,MAP4K3,MID1,NRG1,NTRK2,P2RX7,PAK3,PDE5A,PDE8A,PDGFC,PDGFD,PELI2,PLA2G5,PTK2B,RAF1,RAPGEF2,RASGRP1,RB1CC1,RELL1,ROCK1,STK3,TAOK1,TGFB2,THBS1,TRAF4,WNT5A,WNT7B
GO:BP	stem cell differentiation	GO:0048863	2.65009e-06	BMP7,CDK12,CHD2,EDN3,EDNRA,EDNRB,ERBB4,FGF19,FZD1,GPM6A,HNRNPU,ID2,JAG1,KBTBD8,KITLG,KLHL12,NOLC1,NRG1,NRP2,RBM24,SEMA3A,SEMA3G,SEMA4B,SEMA4G,SEMA6D,SETD6,SHC4,SOX21,SOX6,SOX9,SRF,TBX2,TGFB2,WNT10A,WNT3,YTHDF2
GO:BP	ubiquitin-dependent protein catabolic process	GO:0006511	2.79545e-06	ANKIB1,ARMC8,CBL,CCNF,CSNK1E,CUL3,CUL4B,CUL5,CYLD,DERL3,DNAJC18,EDEM1,EGF,ERLEC1,FBXL17,FBXL2,FBXL7,FBXO8,FOXF2,FZR1,HECW2,ITCH,KCTD17,KLHL25,LATS1,MYLIP,OTUD7B,PCBP2,PSMD12,PTK2B,RAD23B,RBBP6,RMND5A,RNF165,RNF180,RNF185,RNF19A,RNF216,RNF43,RNF8,RYBP,SEC61B,SEL1L,SGSM2,SGTB,SIAH2,SIRT1,SMURF1,SPOPL,SPSB1,SUFU,TRIB1,TRIM2,TTC3,UBE2J1,UBE2W,UBE3A,UBQLN4,UBXN2B,UCHL5,USP12,USP22,USP28,USP30,USP31,US…
GO:BP	camera-type eye development	GO:0043010	2.86396e-06	ACVR2B,AQP1,ARHGAP35,BCL2,BMP7,BMPR2,CALB1,CDON,CNTN2,DCX,DLG1,DLX1,DSCAM,FBN1,FOXF2,FOXL2,FZD4,FZR1,GDF11,GNB1,GPM6A,HDAC1,INHBA,JAG1,KDM2B,MFN2,NEUROD1,NF1,PDGFRA,PKNOX1,PROX1,PTF1A,RHO,RHOJ,RORB,SDK1,SOX9,SRF,TBX2,TFAP2B,TGFBR2,THRB,THY1,TMOD1,TUB,VAX1,WNT5A,WNT7B
GO:BP	positive regulation of protein kinase activity	GO:0045860	3.07855e-06	ACVR2B,ADIPOQ,ANGPT1,C1QTNF2,CCND1,CCNT2,CLSPN,DLG1,EDN3,EGF,ERP29,FGF1,FGF13,FLT1,FZD10,FZD4,GCG,GHR,GPRC5B,GRM5,HSP90AA1,IGF1,IQGAP1,KITLG,MAP2K3,MAP2K4,MAP2K6,MAP3K1,MAP3K3,MAP4K3,MMD2,NRG1,P2RX7,PAK2,PAK3,PARP8,PDE5A,PDGFC,PDGFD,PPP2CA,PROX1,PTK2B,RAF1,RAPGEF2,RASGRP1,SIRT1,STK24,STK4,STRADB,TAB2,TAOK1,TGFB2,TGFBR2,THBS1,TNFSF15,TOM1L1,TRAF4,WNT5A
GO:BP	anion transmembrane transport	GO:0098656	3.09334e-06	ABCD3,ANKH,ANO1,ANO6,ARL6IP1,CFTR,CLCN4,CLCN5,CLCN6,GABRA3,GABRB2,GABRB3,GLRA2,GRM5,LRP2,LRRC8B,SLC16A1,SLC17A6,SLC1A2,SLC1A4,SLC23A2,SLC24A3,SLC24A4,SLC25A12,SLC25A15,SLC25A38,SLC26A4,SLC26A7,SLC35A2,SLC35D1,SLC38A1,SLC38A2,SLC38A3,SLC46A1,SLC4A1,SLC4A3,SLC4A4,SLC4A7,SLC4A8,SLC7A1,SLC7A2,SLC9A2,THBS1,TTYH3,XPR1
GO:BP	inner ear development	GO:0048839	3.36913e-06	ABR,BMPER,CCM2,CDH23,COL2A1,EYA1,FREM2,FZD3,GABRB2,GABRB3,GATA2,HPCA,IGF1,INSIG2,JAG1,KIF3A,LRIG1,LRIG3,LRTOMT,MAFB,MAPKAPK2,NEUROD1,NR4A3,PAFAH1B1,PCDH15,PROX1,PRRX1,PTK7,PTPRQ,SEC24B,SIX4,SOX21,SOX9,TRIP11,USH1G,WNT5A
GO:BP	regulation of ion transmembrane transport	GO:0034765	3.49583e-06	ANO6,ARC,ARL6IP1,CACNA1E,CACNB2,CACNB4,CACNG4,CFTR,DLG1,EDN3,EHD3,FGF14,GJA5,GPD1L,GRM5,HECW2,HOMER1,HPCA,KCNA4,KCNA6,KCNC1,KCNC4,KCND2,KCNE4,KCNH1,KCNJ13,KCNJ2,KCNMA1,KCNS1,KCNV1,MYO5A,NETO2,NLGN1,P2RX7,PDE4D,PLCG1,PTK2B,PTPN3,SCN1A,SCN2A,SCN3A,SCN3B,SCN4B,SCN8A,SESTD1,SHISA6,STOM,THBS1,THY1,WNK1,WWP2
GO:BP	regulation of cellular component biogenesis	GO:0044087	3.50888e-06	ABCA1,ABCA2,ACTR2,AIDA,ANTXR1,ARFGEF1,ARHGAP35,ARPC4,BAIAP2L1,BMP7,CAMSAP1,CBLN2,CDC42EP3,CNOT6L,CUX2,CYLD,DAG1,DLG1,DLG5,DNAJB6,F2RL1,FBLIM1,FLRT2,FMR1,FZD1,G3BP2,GHR,GPC4,HNRNPU,HSP90AA1,IQGAP2,KAT2B,KCTD17,KIRREL,KLF5,LATS1,LCMT1,LRRTM2,MACF1,NAPB,NDEL1,NIN,NLGN1,ORMDL1,ORMDL3,P2RX7,PAK3,PAN3,PEAK1,PFN2,PIKFYVE,PIP4K2B,PODXL,PPM1A,PPM1E,PPM1F,PRKAA1,PROX1,PTK2B,PTPRD,RAF1,RAPGEF2,RCC2,RHOQ,RIC…
GO:BP	regulation of epithelial cell proliferation	GO:0050678	3.55645e-06	ATOH8,BMPR2,CAV2,CCND1,CDC73,DLG1,EGR3,ESRP2,EYA1,F3,FGF1,FLT1,FLT4,FOXP1,GATA2,GDF2,GHR,IGF1,KIF3A,KLF9,NF1,NFIB,NGFR,NR4A3,PGR,PLCG1,PRKCA,PROX1,PTCH1,PTPRK,PTPRN,SFRP2,SIRT1,SIX4,SOX9,SRSF6,TGFB2,THBS1,VASH1,VEGFC,WDR48,WNT2,WNT5A
GO:BP	cell-cell adhesion	GO:0098609	3.55857e-06	ADIPOQ,BCL2,BMP7,CD274,CD47,CD5,CD93,CDH23,CDH6,CNTN2,CYLD,DCHS1,DLG1,DLG5,DSCAM,EFNA5,EGR3,FAT3,FBLIM1,GATA5,GPC4,IGF1,ITCH,ITGA6,ITGB3,JAG1,KIAA2022,KIRREL,KIRREL3,LIMS1,LPP,LRRC7,MAPK14,MMP24,MYH9,NFAT5,NLGN1,NLGN4X,NOV,NR4A3,NTNG1,PARVA,PCDH10,PCDH11X,PCDH12,PCDH15,PCDH19,PCDHAC1,PCDHGA2,PCDHGC3,PCDHGC5,PDCD1LG2,PDE5A,PODXL,PPARA,PPM1F,PRKCA,PTPRD,RASGRP1,ROCK1,SDK1,SH2B3,SOCS6,SOX9,SRF,STXBP…
GO:BP	eye development	GO:0001654	4.31866e-06	ACVR2B,AQP1,ARHGAP35,BCL2,BMP7,BMPR2,CALB1,CDON,CNTN2,DCX,DLG1,DLX1,DSCAM,FBN1,FOXF2,FOXL2,FREM2,FZD4,FZR1,GDF11,GNB1,GPM6A,HDAC1,INHBA,JAG1,KDM2B,MFN2,NEUROD1,NF1,PDGFRA,PKNOX1,PROX1,PTF1A,RHO,RHOJ,RORB,SDK1,SH3PXD2B,SOX9,SRF,TBX2,TFAP2B,TGFB2,TGFBR2,TGFBR3,THRB,THY1,TMOD1,TUB,VAX1,WNT5A,WNT7B
GO:BP	mitotic cell cycle	GO:0000278	4.58754e-06	AFAP1L2,ANK3,ARL3,ATRX,BCL2,BMP7,CAV2,CCND1,CCND2,CCNF,CCNI,CDC73,CHTF8,CIT,CLSPN,CLTC,CUL3,CUL4B,CYLD,DCUN1D3,DLG1,DSN1,DYNC1LI1,E2F1,E2F8,EDN3,EGF,ENSA,FBXL7,FOXN3,FZD3,GIGYF2,H2AFY,HECW2,HNRNPU,HSF1,ID2,ID4,IGF1,INHBA,IQGAP1,KIF3B,KIF4A,KLF11,KLHL18,LATS1,LCMT1,MAD2L1,MAU2,MSTO1,NAA50,NACC2,NBN,NDE1,NDEL1,OBSL1,PAFAH1B1,PBX1,PHF13,POLDIP2,PPM1D,PPP1R12A,PPP2R2A,PRKCA,PTCH1,PTPN3,RCC2,REEP3,RHO…
GO:BP	positive regulation of neuron projection development	GO:0010976	5.06602e-06	ABL2,ARHGAP35,BMP7,BMPR2,CBFA2T2,CUX2,DLG5,DSCAM,FZD4,ITGA6,LRRC7,MACF1,MAPK6,NCKIPSD,NEFL,NIN,NLGN1,NTRK2,OBSL1,PACSIN1,PAFAH1B1,PLXNA1,PLXNA2,PLXNA4,PTK2B,PTK7,SMURF1,SRF,SYT2,SYT4,TXLNB,WNT3,WNT5A,ZFYVE27
GO:BP	proteolysis involved in cellular protein catabolic process	GO:0051603	5.78426e-06	ANKIB1,ARMC8,CBL,CCNF,CSNK1E,CTSC,CTSS,CUL3,CUL4B,CUL5,CYLD,DERL3,DNAJC18,EDEM1,EGF,ENC1,ERLEC1,FAM192A,FBXL17,FBXL2,FBXL7,FBXO8,FOXF2,FZR1,HECW2,ITCH,KCTD17,KLHL25,LATS1,MYLIP,OPHN1,OTUD7B,PCBP2,POMT2,PSMD12,PTK2B,RAD23B,RBBP6,RMND5A,RNF165,RNF180,RNF185,RNF19A,RNF216,RNF43,RNF8,RYBP,SEC61B,SEL1L,SGSM2,SGTB,SIAH2,SIRT1,SMURF1,SOCS6,SPOPL,SPSB1,SUFU,TRIB1,TRIM2,TTC3,UBE2J1,UBE2W,UBE3A,UBQLN4,UBXN…
GO:BP	visual system development	GO:0150063	5.97788e-06	ACVR2B,AQP1,ARHGAP35,BCL2,BMP7,BMPR2,CALB1,CDON,CNTN2,DCX,DLG1,DLX1,DSCAM,FBN1,FOXF2,FOXL2,FREM2,FZD4,FZR1,GDF11,GNB1,GPM6A,HDAC1,INHBA,JAG1,KDM2B,MFN2,NEUROD1,NF1,PDGFRA,PKNOX1,PROX1,PTF1A,RHO,RHOJ,RORB,SDK1,SH3PXD2B,SOX9,SRF,TBX2,TFAP2B,TGFB2,TGFBR2,TGFBR3,THRB,THY1,TMOD1,TUB,VAX1,WNT5A,WNT7B
GO:BP	cellular protein catabolic process	GO:0044257	6.43095e-06	ABCA2,ANKIB1,ARMC8,CBL,CCNF,CSNK1E,CTSC,CTSS,CUL3,CUL4B,CUL5,CYLD,DERL3,DNAJC18,EDEM1,EGF,ENC1,ERLEC1,FAM192A,FBXL17,FBXL2,FBXL7,FBXO8,FOXF2,FURIN,FZR1,HECW2,HSP90AA1,ITCH,KCTD17,KLHL25,LATS1,MYLIP,OPHN1,OTUD7B,PCBP2,POMT2,PSMD12,PTK2B,RAD23B,RBBP6,RMND5A,RNF165,RNF180,RNF185,RNF19A,RNF216,RNF43,RNF8,RYBP,SEC61B,SEL1L,SGSM2,SGTB,SIAH2,SIRT1,SMURF1,SOCS6,SPATA18,SPOPL,SPSB1,SUFU,TRIB1,TRIM2,TTC3,U…
GO:BP	regulation of MAP kinase activity	GO:0043405	6.85385e-06	ADIPOQ,AIDA,BMP7,C1QTNF2,CDK12,DUSP16,DUSP19,DUSP5,DUSP7,EDN3,EGF,ERP29,FGF1,FLT1,FZD10,FZD4,GHR,HMGCR,IGF1,IGF1R,KITLG,MAP2K3,MAP2K4,MAP2K6,MAP4K3,NF1,NRG1,P2RX7,PAK3,PDE5A,PDGFC,PDGFD,RAF1,RASGRP1,SFRP2,SH2B3,SPRED2,STK38,TAOK1,THBS1,TRIB1,WNT5A
GO:BP	modification-dependent protein catabolic process	GO:0019941	7.23719e-06	ANKIB1,ARMC8,CBL,CCNF,CSNK1E,CUL3,CUL4B,CUL5,CYLD,DERL3,DNAJC18,EDEM1,EGF,ERLEC1,FBXL17,FBXL2,FBXL7,FBXO8,FOXF2,FZR1,HECW2,ITCH,KCTD17,KLHL25,LATS1,MYLIP,OTUD7B,PCBP2,PSMD12,PTK2B,RAD23B,RBBP6,RMND5A,RNF165,RNF180,RNF185,RNF19A,RNF216,RNF43,RNF8,RYBP,SEC61B,SEL1L,SGSM2,SGTB,SIAH2,SIRT1,SMURF1,SPOPL,SPSB1,SUFU,TRIB1,TRIM2,TTC3,UBE2J1,UBE2W,UBE3A,UBQLN4,UBXN2B,UCHL5,USP12,USP22,USP28,USP30,USP31,US…
GO:BP	response to drug	GO:0042493	7.46003e-06	ADCY6,ADIPOQ,AQP1,ARL6IP1,ATRX,BCL2,BMP7,CA2,CAV2,CCND1,CFTR,CREB1,CYP2U1,DDIT4,DRD5,EPHA5,FBXO32,FOXO1,FZD1,FZD4,GALR1,GHR,GLRA2,GNAI3,GNRH1,GPR37L1,GRIN2A,GRIN3A,HMP19,HOMER1,HRH1,HSF1,HTR1F,INHBA,JAG1,KCNMA1,KLF9,KPNA4,LRP2,MAPK14,NR3C1,NR4A3,P2RX7,PANX1,PDE8A,PPM1E,PPM1F,PPP1R12A,PPP2R2A,PRKAA1,RAB3B,RAD54B,RHOB,SDK1,SFRP2,SIRT1,SLC17A6,SLC19A2,SLC1A2,SLC25A12,SLC25A15,SLC25A26,SLC25A38,SLC35…
GO:BP	mesenchyme development	GO:0060485	7.74005e-06	BCL2,BMP7,BMPR2,BNC2,DAG1,DLG5,EDN3,EDNRA,EDNRB,ERBB4,FGF1,FGF19,GATA5,ID2,JAG1,KBTBD8,KITLG,KLHL12,NKX2-1,NOLC1,NRP2,OSR1,PPP2CA,PPP3R1,PTK7,RBM24,SEMA3A,SEMA3G,SEMA4B,SEMA4G,SEMA6D,SFRP2,SIX4,SOX9,TBX2,TGFB2,TGFBR2,TGFBR3,TMEM100,WNT10A,WNT2,WNT4,WNT5A
GO:BP	negative regulation of cell migration	GO:0030336	8.26516e-06	ABR,ADIPOQ,ARID2,BCL2,C5ORF30,CHRD,CNN2,DAG1,DLG5,ERBB4,GDF2,GNRH1,JAG1,KIAA2022,NF1,NKX2-1,NOV,NRG1,PADI2,PFN2,PTPRK,RAP2C,RHOB,SEMA3A,SFRP2,SRGAP1,SRGAP2,STK24,THBS1,THY1,TRIB1,VASH1,WASL,WNT4
GO:BP	artery development	GO:0060840	8.88715e-06	ACVR2B,AP2B1,ARID2,BMPR2,EYA1,GJA5,HPGD,JAG1,LRP2,LUZP1,MYLK,NF1,PROX1,PRRX1,SEC24B,SOX4,SRF,SUFU,TBX2,TFAP2B
GO:BP	regulation of cell morphogenesis involved in differentiation	GO:0010769	1.01103e-05	ARHGAP35,BMPR2,CNTN2,CUX2,DOCK5,DPYSL2,DSCAM,HECW2,IFRD1,ITGB3,KIF13B,LIMS1,LRP4,MACF1,NEFL,NIN,NLGN1,NTRK2,OBSL1,OLFM4,PAFAH1B1,PAK3,PLXNA1,PLXNA2,PLXNA4,RAPGEF2,RCC2,RUFY3,SDC3,SEMA3A,SEMA3G,SEMA4B,SEMA4G,SEMA6D,SRF,TBR1,THY1,TNR,WNT3,WNT5A,ZFYVE27,ZSWIM6
GO:BP	regulation of endocytosis	GO:0030100	1.0226e-05	AAK1,ABCA2,ANGPT1,ANKFY1,ANO6,APPL2,ARC,BTBD9,CBL,DAB2,EGF,F2RL1,FMR1,HIP1,LDLRAP1,LRRTM2,MIB1,NLGN1,OPHN1,PACSIN1,PPP3R1,PROM2,ROCK1,SNX33,SYT11,SYT4,TBC1D5,WNT5A
GO:BP	ear development	GO:0043583	1.05611e-05	ABR,BCL2,BMPER,CCM2,CDH23,COL2A1,EYA1,FREM2,FZD3,GABRB2,GABRB3,GATA2,HPCA,IGF1,INSIG2,JAG1,KIF3A,LRIG1,LRIG3,LRTOMT,MAFB,MAPKAPK2,NEUROD1,NR4A3,PAFAH1B1,PCDH15,PROX1,PRRX1,PTK7,PTPRQ,SEC24B,SIX4,SOX21,SOX9,TRIP11,USH1G,WNT5A
GO:BP	response to transforming growth factor beta	GO:0071559	1.06934e-05	ACVRL1,APPL2,BCL9L,CAV2,CHST11,DLX1,FBN1,FERMT1,FSHB,GLG1,HPGD,ITGA3,NKX2-1,NR3C1,ONECUT2,PPM1A,PTPRK,ROCK1,SIRT1,SMAD5,SMURF1,SOX6,SOX9,TGFB2,TGFBR2,TGFBR3,THBS1,TRIM33,VEPH1,WNT10A,WNT2,WNT4,WNT5A,YES1,ZFYVE9
GO:BP	protein localization to organelle	GO:0033365	1.12573e-05	ANGPT1,AP2B1,APPL2,ARC,ARL13B,ARL3,ATRX,BICD2,BMP7,CACNG4,CD2AP,CHCHD10,CLDN18,CNTLN,DAG1,DCP1A,DLG1,DNAJB6,DNM3,EGF,ESCO2,FERMT1,GOSR2,GPC4,H2AFY,HNRNPU,HSP90AA1,IPO7,IPO9,KPNA1,KPNA3,KPNA4,KPNA6,LAMP3,LEMD2,LRRC7,MAPK14,MAU2,MFN2,MID1,MID2,NF1,NGFR,NUP54,OBSL1,OPHN1,OTUD7B,PEX13,PEX26,PEX5L,PIKFYVE,POM121,PPHLN1,PPP3R1,PRKAA1,RAB8B,RANBP6,RCC2,SEC16B,SEC61A2,SEC61B,SEC63,SGTB,SHISA6,SIX4,SMURF1…
GO:BP	sensory system development	GO:0048880	1.12877e-05	ACVR2B,AQP1,ARHGAP35,BCL2,BMP7,BMPR2,CALB1,CDON,CNTN2,DCX,DLG1,DLX1,DSCAM,FBN1,FOXF2,FOXL2,FREM2,FZD4,FZR1,GDF11,GNB1,GPM6A,HDAC1,INHBA,JAG1,KDM2B,MFN2,NEUROD1,NF1,PDGFRA,PKNOX1,PROX1,PTF1A,RHO,RHOJ,RORB,SDK1,SH3PXD2B,SOX9,SRF,TBX2,TFAP2B,TGFB2,TGFBR2,TGFBR3,THRB,THY1,TMOD1,TUB,VAX1,WNT5A,WNT7B
GO:BP	regulation of establishment of protein localization	GO:0070201	1.2051e-05	ADCY6,ADIPOQ,ANGPT1,ANO1,ARC,ARFIP1,C2CD2L,CD2AP,CFTR,CNST,CRTAM,DERL3,EDEM1,ENSA,EPHA5,ERLEC1,ERP29,F2RL1,FERMT1,FRMD4A,GCG,GHR,GJA5,HMGCR,IGF1,IRS1,LRTOMT,MAPK14,MAPKBP1,NF1,NOV,OPHN1,P2RX7,PANX1,PPM1A,PPM1F,PPP3R1,PRKAA1,PRR5L,RANBP6,RASGRP1,RFX6,SAR1A,SAR1B,SEC16B,SLC16A1,SNX3,SOX4,STOM,STXBP5L,SYT11,SYT4,TFAP2B,TGFB2,TGFBR2,UBE2J1,UHMK1,VTCN1,WLS,WNT5A,WWP2,XPO5
GO:BP	neurotransmitter transport	GO:0006836	1.49205e-05	ADCY1,ARL6IP1,CACNB2,CACNB4,CPLX2,DGKI,ERC2,GRIN3A,ITGB3,KCNC4,MCTP2,NAPB,NF1,NLGN1,P2RX7,PDZD11,PFN2,PTPRN2,RAB3B,RAP1A,RIMS1,RIMS2,RIMS3,RIMS4,SLC17A6,SLC18A3,SLC1A2,SLC22A3,SLC25A12,SLC25A38,SLC5A7,SLC6A1,SLC6A12,SLC6A6,SNCAIP,STXBP1,STXBP5L,SYT2,SYT4
GO:BP	regulation of mRNA metabolic process	GO:1903311	1.56544e-05	CDC73,CELF1,CELF2,CELF5,CNOT6L,CSDC2,DCP2,E2F1,ELAVL1,FMR1,GIGYF2,HNRNPU,HSF1,KIAA1429,MAGOHB,MAPKAPK2,MBNL2,PAPOLB,PRDX6,PRR5L,PTCD2,PUM2,RBFOX1,RBFOX2,RBM19,RBM24,RBMS2,ROCK1,SAMD4A,SRPK1,SRPK2,SRSF6,SYNCRIP,THRAP3,TNRC6B,WTAP,YTHDC1,YTHDF2
GO:BP	negative regulation of apoptotic process	GO:0043066	1.61403e-05	AMBRA1,ANGPT1,API5,BCL2,BMP7,BRE,CBL,CDC73,CHST11,COL2A1,DHCR24,DLX1,DNAJB6,DSTYK,EGR3,EYA1,EYA3,EYA4,FAIM,FLT4,FOXO1,FZD3,GABRB2,GABRB3,GATA2,GCG,GHR,HAX1,HDAC1,IGF1,IGF1R,ITGA6,ITSN1,KDM2B,KITLG,KRAS,LRP2,MAD2L1,MAP2K4,MCL1,MDM4,NEFL,NEUROD1,NONO,NR4A3,NTRK2,PAK2,PHIP,PRKAA1,PRKCA,PTK2B,PTPRZ1,RAF1,RB1CC1,ROCK1,RTKN2,SFRP2,SH3RF1,SIAH2,SIRT1,SIX4,SOX9,STRADB,STXBP1,TFAP2B,TFAP2D,THBS1,TMBIM1,TN…
GO:BP	regulation of membrane potential	GO:0042391	1.72671e-05	ADRB1,BCL2,CACNB2,CACNB4,CFTR,CHCHD10,CUX2,DGKI,DLG1,EHD3,FMR1,FOXP1,GABRA3,GABRB2,GABRB3,GHR,GJA5,GLRA2,GPD1L,GRIA3,GRIA4,GRIK3,GRIN2A,GRIN3A,GRM5,KCND2,KCNE4,KCNH1,KCNJ2,KCNK2,KCNK3,KCNK4,KCNMA1,NLGN1,P2RX7,PTPN3,RGS7BP,RIMS1,RIMS2,RIMS3,RIMS4,SCN1A,SCN2A,SCN3A,SCN3B,SCN4B,SCN8A,SLC25A36,TMEM108,WWP2
GO:BP	organonitrogen compound biosynthetic process	GO:1901566	1.77957e-05	ABCA1,ABCA2,ADCY1,ADCY6,ADCY7,ADCY9,ADIPOQ,ADSS,AK2,AK3,ALG2,ALG6,AMD1,ANGPT1,ARFGEF1,ATP5B,ATP5C1,ATP5F1,AZIN1,B3GALNT2,B3GNT7,B4GALT3,BCAT1,BCL2,BDH2,BHMT,BMPR2,C7,CDS1,CERS2,CERS3,CHST11,CNOT6L,COX10,CPEB1,CTIF,DCAKD,DERL3,DPM2,DPY19L4,EARS2,EGF,EGR1,EIF1AX,EIF2AK1,EIF2S1,EIF4B,EIF4E,EIF4E3,EIF4EBP2,EIF5,ELAVL1,ELOVL4,ELOVL5,FARSB,FMR1,FURIN,FUT4,FUT9,GAL3ST1,GALNT1,GALNT10,GALNT14,GCH1,GCLM,G…
GO:BP	modification-dependent macromolecule catabolic process	GO:0043632	1.80595e-05	ANKIB1,ARMC8,CBL,CCNF,CSNK1E,CUL3,CUL4B,CUL5,CYLD,DERL3,DNAJC18,EDEM1,EGF,ERLEC1,FBXL17,FBXL2,FBXL7,FBXO8,FOXF2,FZR1,HECW2,ITCH,KCTD17,KLHL25,LATS1,MYLIP,OTUD7B,PCBP2,PSMD12,PTK2B,RAD23B,RBBP6,RMND5A,RNF165,RNF180,RNF185,RNF19A,RNF216,RNF43,RNF8,RYBP,SEC61B,SEL1L,SGSM2,SGTB,SIAH2,SIRT1,SMURF1,SPOPL,SPSB1,SUFU,TRIB1,TRIM2,TTC3,UBE2J1,UBE2W,UBE3A,UBQLN4,UBXN2B,UCHL5,USP12,USP22,USP28,USP30,USP31,US…
GO:BP	positive regulation of GTPase activity	GO:0043547	2.1079e-05	ABR,ADRB1,ARHGAP1,ARHGAP12,ARHGAP17,ARHGAP21,ARHGAP26,ARHGAP35,CAV2,CCL20,DOCK5,ELMOD2,ELMOD3,F2RL1,FZD10,GARNL3,GDI2,GIT1,GIT2,IQSEC1,ITGA6,LLGL1,LLGL2,MYO9B,NF1,OPHN1,PIP5K1A,RALBP1,RAPGEF2,RASGRP1,RCC2,RGMA,RGS1,RGS6,RUNDC1,SEC23A,SGSM2,SNX18,SRGAP1,SRGAP2,STXBP5,STXBP5L,SYNGAP1,TBC1D12,TBC1D13,TBC1D22A,TBC1D25,TBC1D30,TBC1D5,TBC1D8,THY1,USP6NL,WNT4,WNT5A
GO:BP	epithelial cell proliferation	GO:0050673	2.14453e-05	ATOH8,BMPER,BMPR2,CAV2,CCND1,CDC73,DLG1,EGR3,ESRP2,EYA1,F3,FERMT1,FGF1,FLT1,FLT4,FOXP1,FSHB,GATA2,GDF2,GHR,IGF1,KIF3A,KLF9,NF1,NFIB,NGFR,NOV,NR4A3,PGR,PLCG1,PRKCA,PROX1,PTCH1,PTPRK,PTPRN,SFRP2,SIRT1,SIX4,SOX9,SRSF6,TGFB2,THBS1,VASH1,VEGFC,WDR48,WNT2,WNT5A
GO:BP	inorganic ion homeostasis	GO:0098771	2.16703e-05	ABL2,ADCY6,ANXA7,ATOX1,ATP13A3,ATP1B3,ATP2B2,ATP2B4,ATP5B,ATP7B,BCL2,BDH2,BTBD9,CA2,CACNB2,CACNB4,CALB1,CASR,CDH23,CFTR,CLN6,CMKLR1,CNNM2,CNNM4,DMXL1,EDN3,EDNRB,EIF2AK1,F2RL1,FAM155B,FGF23,FTL,GALR1,GPR12,GPR55,GRIN2A,GRM5,HEPHL1,IREB2,ISCU,KCNMA1,KL,LPAR4,MYO5A,P2RX7,PDE4D,PLCG1,PLCL1,PTGER3,PTK2B,ROGDI,SGCD,SLC11A2,SLC24A3,SLC24A4,SLC30A7,SLC31A2,SLC4A1,SLC4A3,SLC4A4,SLC4A7,SLC4A8,SLC8A1,SLC8A3…
GO:BP	pattern specification process	GO:0007389	2.25027e-05	ACVR2B,AIDA,ARC,ARL13B,BCOR,BMP7,BMPR2,CCDC103,CCDC40,CDON,CHRD,DAAM2,DLX1,DMRTA2,ERBB4,EYA1,FGF1,GATA5,GDF11,GRSF1,HOXB5,HOXB6,HOXC13,HOXC9,ID2,KDM2B,KIF3A,LRP2,LRP4,MAFB,MGA,MIB1,MLLT3,NEUROD1,NKX2-1,NKX2-2,NRP2,OSR1,PAX7,PBX1,PGAP1,PLXNA2,PSKH1,PTCH1,RFX4,SEMA3A,SFRP2,SRF,SUFU,TBR1,TBX18,TBX2,TGFBR2,WLS,WNT2,WNT3,WNT5A,WNT7B,ZIC3
GO:BP	heart morphogenesis	GO:0003007	2.34108e-05	ARID2,ARL13B,BMP7,BMPR2,CCDC40,COL2A1,EYA1,FLRT2,FZD1,GATA5,GJA5,ID2,JAG1,KIF3A,LEMD2,LRP2,MGA,MIB1,NPY1R,NRG1,NRP2,PARVA,PROX1,PTCD2,PTCH1,SEC24B,SFRP2,SOX4,SOX9,SRF,SUFU,TBR1,TBX2,TGFB2,TGFBR2,TGFBR3,TMEM100,WNT2,WNT5A,ZFPM2,ZIC3
GO:BP	positive regulation of cell projection organization	GO:0031346	2.34108e-05	ABL2,ARHGAP35,BMP7,BMPR2,CBFA2T2,CDC42EP3,CUX2,DLG5,DSCAM,F2RL1,FZD4,ITGA6,KCTD17,LRRC7,MACF1,MAPK6,NCKIPSD,NDEL1,NEFL,NIN,NLGN1,NTRK2,OBSL1,P2RX7,PACSIN1,PAFAH1B1,PLXNA1,PLXNA2,PLXNA4,PROM2,PTK2B,PTK7,RHOQ,SMURF1,SRF,SYT2,SYT4,TXLNB,WNT3,WNT5A,ZFYVE27
GO:BP	peptide hormone secretion	GO:0030072	2.57951e-05	ACVR2B,ADCY6,ANO1,AQP1,C2CD2L,CFTR,EDN3,ENSA,EPHA5,GCG,GHR,IGF1,ILDR1,IRS1,MYO5A,NEUROD1,NOV,NR3C1,NR3C2,PRKCA,PTPRN,PTPRN2,RAF1,RASL10B,RFX6,SLC16A1,SLC16A2,SMPD3,SNX19,SOX4,STXBP5L,TFAP2B
GO:BP	regulation of response to external stimulus	GO:0032101	2.63313e-05	ABR,ADIPOQ,ANO6,APPL2,BMPR2,C5ORF30,CD47,CMKLR1,COCH,CRTAM,CTSC,CXCL12,CYLD,DSCAM,EDN3,ELMOD2,F2RL1,FAM105B,FGF1,GCG,GHR,GRIN3A,IGF1,ITCH,KPNA6,KREMEN1,MAPK14,MAPKAPK2,MAPKBP1,MOSPD2,NONO,NOV,NR1D2,PADI2,PCBP2,PLXNA4,PPARA,PPARD,PPM1F,PRKCA,PTK2B,PUM2,RASGRP1,RGMA,RICTOR,RNF216,RNF26,RORA,SAMHD1,SEMA3A,SEMA3G,SEMA4B,SEMA4G,SEMA6D,SETD6,SH2B3,SLC7A2,SPATA2,STK24,SWAP70,SYT11,TBR1,TEC,THBS1,TIRAP,T…
GO:BP	cellular response to transforming growth factor beta stimulus	GO:0071560	2.65738e-05	ACVRL1,APPL2,BCL9L,CAV2,CHST11,DLX1,FBN1,FERMT1,FSHB,GLG1,HPGD,ITGA3,NKX2-1,NR3C1,ONECUT2,PPM1A,PTPRK,SIRT1,SMAD5,SMURF1,SOX6,SOX9,TGFB2,TGFBR2,TGFBR3,THBS1,TRIM33,VEPH1,WNT10A,WNT2,WNT4,WNT5A,YES1,ZFYVE9
GO:BP	protein localization to membrane	GO:0072657	2.75302e-05	ADIPOQ,ANK3,ARL13B,ARL3,ARL6IP1,CACNG4,CNST,DAG1,DLG1,EFR3B,EHD3,ETV5,GPC4,GRIN2A,GRIP2,HSP90AA1,ITGA3,LDLRAP1,LRP4,LRRC15,LRRC7,MACF1,MAGI2,MRAP2,MYO5A,NLGN1,NUP54,PACSIN1,PDZD11,PEX26,PIP5K1A,PTCH1,RAB31,RAB3B,RAB3C,RAB8B,RAPGEF2,RHOQ,RILPL1,ROCK1,SEC23A,SEC61A2,SEC61B,SEC63,SGTB,SH3PXD2B,SHISA6,SLC4A1,STOM,STXBP1,TM9SF3,TMBIM1,TSPAN17,TUB,VAMP3,VPS37B,ZDHHC15,ZDHHC18,ZDHHC7,ZDHHC9,ZFYVE27
GO:BP	immune system development	GO:0002520	2.79063e-05	ADIPOQ,AGPAT5,ANGPT1,ATXN1L,BCL2,CACNB4,CDC73,CHD2,CLDN18,CNN2,CREB1,CSF1,CYLD,EGR1,EGR3,EIF2AK1,ESCO2,F2RL1,FBN1,FLI1,FLVCR1,FOXP1,FSHB,GATA2,ID2,INHBA,IREB2,ITCH,JAG1,KIRREL3,KITLG,KLF10,L3MBTL3,LRRK1,MAFB,MAPK14,MKNK2,MSH3,MYH9,NBN,NF1,NHEJ1,PAFAH1B1,PBX1,PDGFRA,PKNOX1,PRRC2C,PTK2B,PTPRQ,PTPRZ1,RAF1,RASGRP1,RBFOX2,RBP1,ROGDI,RTKN2,SAMHD1,SFRP2,SH2B3,SIRT1,SIX4,SLC25A38,SLC4A1,SLC8A3,SMAD5,SMPD…
GO:BP	vesicle organization	GO:0016050	2.82406e-05	ABCA1,ANKFY1,AQP1,ARFGEF2,BCL2,CAV2,CREB1,CUL3,DNM3,EEA1,GOSR2,HOOK1,KLHL12,P2RX7,PAFAH1B1,PI4K2A,PTPRN,RAB14,RAB22A,RAB8B,RNF26,SAR1A,SAR1B,SEC16B,SEC23A,SEC24B,SNX10,SNX11,SNX19,SNX3,SNX33,SORT1,STXBP1,STXBP6,SYT4,TFG,UVRAG,VAMP3,VAPA,VPS4B,ZDHHC15
GO:BP	regulation of Ras protein signal transduction	GO:0046578	3.06455e-05	ABCA1,ABR,AKAP13,ARFGEF1,ARFGEF2,ARHGAP35,ARHGEF11,ARHGEF17,ARHGEF37,ARHGEF4,CBL,CDC42SE1,CDC42SE2,CUL3,CYTH3,DGKI,F2RL1,FARP1,FBXO8,FGD4,GPR55,IGF1,IQSEC1,ITGA3,ITSN1,KITLG,KRAS,LPAR4,MFN2,MMD2,MYO9B,NF1,NRG1,OPHN1,PREX1,RALGPS1,RASGRP1,SGSM2,SSX2IP,VAV2
GO:BP	lipid transport	GO:0006869	3.08713e-05	ABCA1,ABCA2,ABCA8,ABCD3,ABCG4,ADIPOQ,ANO3,ANO6,ATP10A,ATP10B,ATP10D,ATP8A1,BMP7,C2CD2L,CFTR,EGF,FSHB,FZD4,GALR1,GHR,GLTP,GNRH1,INHBA,LDLRAP1,NME4,NUS1,OSBP2,OSBPL11,OSBPL3,P2RX7,PLA2G10,PLA2G5,PLEKHA3,PLEKHA8,PPARA,PTCH1,RFT1,SGPP1,SIRT1,SLC27A4,SLC4A1,SLCO2B1,SLCO3A1,STARD3,TEX2,THBS1,VPS4B,XKR4
GO:BP	synapse organization	GO:0050808	3.16883e-05	CACNB2,CACNB4,CBLN2,CHCHD10,CNTN2,CUX2,DAG1,DGKB,DLG1,DLG5,DSCAM,ERBB4,ERC2,ETV5,FLRT2,FZD1,GABRB2,GABRB3,GHR,GPC4,GRM5,ITGA3,KIRREL3,LRP4,LRRTM2,MAPK14,MYO5A,NEFL,NLGN1,NLGN4X,NRG1,NRP2,NTNG1,PAFAH1B1,PAK3,PCLO,PFN2,PTPRD,PTPRO,RAB39B,SDK1,SHISA6,SIX4,SLITRK4,TMEM108,TNR,TUBB,WASL,WNT5A
GO:BP	cellular response to oxygen-containing compound	GO:1901701	3.19354e-05	ABCA1,ABL2,ACACA,ADCY6,ADH5,ADIPOQ,ANO1,APPL2,BAIAP2L1,C2CD2L,CA2,CAV2,CD274,CDC73,CFTR,CREB1,DDIT4,DRD5,EIF4EBP2,EPHA5,FBXO32,FOXO1,FOXO3,GCG,GCH1,GHR,GLRA2,GNAI3,GPR37L1,GRM5,HMP19,HRH1,HTR1F,IGF1,IGF1R,IRS1,KAT2B,KL,KLF9,LANCL2,LPIN2,MAPK14,MYO5A,MYOG,NGFR,NR3C1,NR3C2,NR4A3,PDCD1LG2,PDE4D,PDE8A,PDGFC,PDGFRA,PHIP,PIK3R1,PRKAA1,PRKCA,PTCH1,PTK2B,PTK7,PTPRA,PTPRK,PTPRN,PTPRN2,RAB31,RAB8B,RAF1,RAN…
GO:BP	Golgi vesicle transport	GO:0048193	3.21061e-05	ANK3,ANKFY1,ARCN1,ARFGEF2,ARL3,BICD2,CNST,COG4,COG5,COPG2,CREB3L2,CUL3,CUX1,CUX2,EHD3,GOSR2,KLHL12,MACF1,MIA3,MPPE1,MYO5A,NRBP1,PGAP1,RAB14,RAB31,RAB8B,SAR1A,SAR1B,SEC16B,SEC23A,SEC23IP,SEC24B,SGSM2,SORCS1,SORT1,SPAST,STEAP2,STX18,STXBP6,TFG,TRAPPC10,UVRAG,VAMP3,VAPA,YIPF5
GO:BP	cellular response to BMP stimulus	GO:0071773	3.27783e-05	ACVR2B,ACVRL1,BMP7,BMPER,BMPR2,CHRD,COL2A1,DLX1,EGR1,FBN1,FSTL1,FZD1,GATA5,GDF2,ID2,ITGA3,LEMD2,LRP2,PPM1A,RGMA,RGMB,RNF165,SFRP2,SMAD5,SMPD3,SMURF1,SOX9,TFAP2B,TGFB2,TMEM100,TRIM33,WNT5A
GO:BP	axon guidance	GO:0007411	3.52736e-05	ARHGAP35,BMP7,BMPR2,CNTN2,DAG1,DPYSL2,DPYSL5,DSCAM,EFNA5,EFNB2,EGFLAM,EPHA5,FLRT2,FOXP1,FZD3,KIF3A,MATN2,NFIB,NKX2-1,NR4A3,NRP2,PLXNA1,PLXNA2,PLXNA4,PTPRO,RNF165,SEMA3A,SEMA3G,SEMA4B,SEMA4G,SEMA6D,TBR1,UNC5A,UNC5C,VAX1,WNT3,WNT5A,ZSWIM6
GO:BP	cation homeostasis	GO:0055080	3.63637e-05	ABL2,ADCY6,ANXA7,ATOX1,ATP13A3,ATP1B3,ATP2B2,ATP2B4,ATP5B,ATP7B,BCL2,BDH2,BTBD9,CA2,CACNB2,CACNB4,CALB1,CASR,CDH23,CFTR,CLN6,CMKLR1,CNNM2,CNNM4,DMXL1,EDN3,EDNRB,EIF2AK1,F2RL1,FAM155B,FTL,GALR1,GPR12,GPR55,GRIN2A,GRM5,HEPHL1,IREB2,ISCU,KCNMA1,KL,LPAR4,MYO5A,P2RX7,PDE4D,PLCG1,PLCL1,PTGER3,PTK2B,ROGDI,SGCD,SLC11A2,SLC24A3,SLC24A4,SLC30A7,SLC31A2,SLC4A1,SLC4A3,SLC4A4,SLC4A7,SLC4A8,SLC8A1,SLC8A3,SLC9A…
GO:BP	nephron development	GO:0072006	3.70642e-05	ADIPOQ,ANGPT1,AQP1,BCL2,BMP7,CALB1,DLG1,ENPEP,EYA1,FGF1,GZF1,HS2ST1,IL6R,ITGA3,JAG1,KIRREL3,KLF15,NID1,OSR1,PBX1,PDGFRA,PTCH1,PTPRO,SIX4,SOX9,TFAP2B,WNT4
GO:BP	negative regulation of programmed cell death	GO:0043069	3.9051e-05	AMBRA1,ANGPT1,API5,BCL2,BMP7,BRE,CBL,CDC73,CHST11,COL2A1,DHCR24,DLX1,DNAJB6,DSTYK,EGR3,EYA1,EYA3,EYA4,FAIM,FLT4,FOXO1,FZD3,GABRB2,GABRB3,GATA2,GCG,GHR,HAX1,HDAC1,IGF1,IGF1R,ITGA6,ITSN1,KDM2B,KITLG,KRAS,LRP2,MAD2L1,MAP2K4,MCL1,MDM4,NEFL,NEUROD1,NONO,NR4A3,NTRK2,PAK2,PHIP,PRKAA1,PRKCA,PTK2B,PTPRZ1,RAF1,RB1CC1,ROCK1,RTKN2,SFRP2,SH3RF1,SIAH2,SIRT1,SIX4,SOX9,STRADB,STXBP1,TFAP2B,TFAP2D,THBS1,TMBIM1,TN…
GO:BP	response to BMP	GO:0071772	4.15115e-05	ACVR2B,ACVRL1,BMP7,BMPER,BMPR2,CHRD,COL2A1,DLX1,EGR1,FBN1,FSTL1,FZD1,GATA5,GDF2,ID2,ITGA3,LEMD2,LRP2,PPM1A,RGMA,RGMB,RNF165,SFRP2,SMAD5,SMPD3,SMURF1,SOX9,TFAP2B,TGFB2,TMEM100,TRIM33,WNT5A
GO:BP	negative regulation of cell motility	GO:2000146	4.15127e-05	ABR,ADIPOQ,ARID2,BCL2,C5ORF30,CHRD,CNN2,DAG1,DLG5,ERBB4,GDF2,GNRH1,JAG1,KIAA2022,NF1,NKX2-1,NOV,NRG1,PADI2,PFN2,PTPRK,RAP2C,RHOB,SEMA3A,SFRP2,SRGAP1,SRGAP2,STK24,THBS1,THY1,TRIB1,VASH1,WASL,WNT4
GO:BP	stress-activated MAPK cascade	GO:0051403	4.15127e-05	AIDA,CYLD,DLG1,F2RL1,FGF19,FLT4,FOXO1,FZD10,FZD4,IGF1R,ITCH,KLHDC10,MAP2K3,MAP2K4,MAPK14,MAPK9,MAPKAPK2,MID1,PAFAH1B1,PTK2B,RASGRP1,RB1CC1,RELL1,SFRP2,SH3RF1,STK3,STRADB,TAOK1,TGFB2,TRAF4,TRIB1,WNT5A,WNT7B,ZMYND11
GO:BP	response to hormone	GO:0009725	4.18641e-05	ABCA2,ACACA,ADIPOQ,ADIPOR2,AGRP,APPL2,BAIAP2L1,BCL2,BMP7,CA2,CAV2,CCND1,CREB1,DDIT4,EGR1,EIF4EBP2,EPHA5,ESR1,FBXO32,FOXO1,FOXO3,FSHB,GHR,GNRH1,HDAC1,HNRNPU,IGF1,IGF1R,IRS1,KAT2B,KL,KLF15,KLF9,LANCL2,LATS1,LPIN2,MYO5A,MYOG,NKX2-1,NR1D2,NR3C1,NR3C2,NR4A3,NR5A2,PADI2,PGR,PHIP,PIK3R1,PPARA,PPARD,PRKAA1,PRLR,PTPRA,RAB31,RAB8B,RBFOX2,RHOQ,ROCK1,RORA,RORB,RORC,SIRT1,SRF,STAT5B,STEAP2,TGFB2,TGFBR2,TGFBR3…
GO:BP	dephosphorylation	GO:0016311	4.20387e-05	ACPP,BCL2,CNST,CSRNP2,CSRNP3,CTDSP1,DUSP16,DUSP19,DUSP5,DUSP7,ELFN2,ENSA,EYA1,EYA3,EYA4,FRMPD2,HDHD2,IMPAD1,IQGAP1,KIAA0430,LPIN2,NT5C2,NUAK1,OCRL,PFKFB2,PFKFB3,PHOSPHO1,PPM1A,PPM1D,PPM1E,PPM1F,PPP1CB,PPP1R12A,PPP1R3B,PPP2CA,PPP2R2A,PPP2R2D,PPP2R5D,PPP2R5E,PPP3CA,PPP3R1,PPP6C,PPP6R3,PTP4A1,PTPMT1,PTPN3,PTPRA,PTPRB,PTPRD,PTPRK,PTPRN,PTPRN2,PTPRO,PTPRQ,PTPRT,PTPRZ1,ROCK1,SGPP1,SLC7A14,SORBS2,SSH2,S…
GO:BP	regulation of small GTPase mediated signal transduction	GO:0051056	4.26681e-05	ABCA1,ABR,AKAP13,ARFGEF1,ARFGEF2,ARHGAP26,ARHGAP35,ARHGEF11,ARHGEF17,ARHGEF37,ARHGEF4,CBL,CD2AP,CDC42SE1,CDC42SE2,CDON,CUL3,CYTH3,DGKI,F2RL1,FARP1,FBXO8,FGD4,GARNL3,GPR55,IGF1,IQSEC1,ITGA3,ITSN1,KITLG,KRAS,LPAR4,MFN2,MMD2,MYO9B,NF1,NRG1,OPHN1,PREX1,RALGPS1,RASGRP1,SGSM2,SSX2IP,VAV2
GO:BP	organophosphate metabolic process	GO:0019637	4.34469e-05	ABCA2,ACACA,ACPP,ADCY1,ADCY6,ADCY7,ADCY9,ADSS,AGPAT5,AK2,AK3,AMBRA1,ATG14,ATP5B,ATP5C1,ATP5F1,BPGM,CACNB4,CDS1,CISH,CNP,DCAKD,DDIT4,DPM2,ELOVL4,ELOVL5,ENTPD3,FGFR3,FLT1,GFPT1,GFPT2,GK5,GNAI3,GPAM,GPAT2,GPCPD1,GPD1L,GPLD1,HMGCR,IGF1,IMPAD1,IPMK,ITPKB,LPCAT2,LPGAT1,MLYCD,MOCS1,MPPE1,NKX2-1,NME4,NPR1,NT5C2,NUS1,OCRL,P2RX7,PCYT1B,PDE4D,PDE5A,PDXK,PDZD3,PFKFB2,PFKFB3,PGAP1,PGK1,PI4K2A,PIGZ,PIK3R1,PIKF…
GO:BP	hemopoiesis	GO:0030097	4.3506e-05	ADIPOQ,AGPAT5,ANGPT1,ATXN1L,BCL2,CDC73,CHD2,CLDN18,CNN2,CREB1,CSF1,CYLD,EGR1,EGR3,EIF2AK1,ESCO2,F2RL1,FBN1,FLI1,FLVCR1,FOXP1,FSHB,GATA2,ID2,INHBA,IREB2,JAG1,KIRREL3,KITLG,KLF10,L3MBTL3,LRRK1,MAFB,MAPK14,MKNK2,MYH9,NF1,NHEJ1,PAFAH1B1,PBX1,PDGFRA,PKNOX1,PRRC2C,PTK2B,PTPRQ,PTPRZ1,RASGRP1,RBFOX2,RBP1,ROGDI,RTKN2,SFRP2,SH2B3,SIRT1,SLC25A38,SLC4A1,SLC8A3,SMAD5,SMPD3,SNX10,SOX4,SOX6,SRF,STK3,STK4,TCF7,T…
GO:BP	response to lipid	GO:0033993	4.75906e-05	ABCA1,ABCA2,ABL2,ABR,ACACA,ADCY6,ADH5,BCL2,BMP7,CD274,CDC73,CFTR,CREB1,DDIT4,EPHA5,ESR1,FBXO32,GCH1,GNRH1,HDAC1,HNRNPU,HSF1,KLF9,LANCL2,LATS1,MAPK14,MAPKAPK2,MYOG,NR1D2,NR3C1,NR3C2,NR4A3,NR5A2,P2RX7,PADI2,PDCD1LG2,PDE4D,PGR,PPARA,PPARD,PRKAA1,PRKCA,PTCH1,PTK2B,PTK7,RBFOX2,RBP1,RORA,RORB,RORC,SIRT1,SOX9,TAB2,TGFB2,TGFBR2,TGFBR3,THRA,THRB,TRIB1,VPS4B,WNT5A,WNT7B,YES1
GO:BP	regulation of protein catabolic process	GO:0042176	5.04661e-05	ABCA2,ANKIB1,AZIN1,CSNK1E,CUL4B,DEDD,DERL3,EDEM1,EGF,ERLEC1,FAM192A,FOXF2,FOXO1,FURIN,FZR1,GRIN2A,HECW2,HMGCR,HSP90AA1,IGF1,ITCH,LATS1,MAD2L1,MDM4,MYLIP,NRG1,OPHN1,PTK2B,PTPN3,RAD23B,RGMA,RNF180,RNF19A,RYBP,SF3B3,SMURF1,SNX3,SNX33,SOX9,SUFU,TIMP3,TIPARP,TRIB1,UBE2J1,UBQLN4,WNT5A,WWP1,WWP2,ZER1
GO:BP	branching morphogenesis of an epithelial tube	GO:0048754	5.51175e-05	BCL2,BMP7,DAG1,DLG1,DLG5,EDNRA,EGF,ESRP2,ETV5,EYA1,FGF1,GDF2,GZF1,KRAS,NKX2-1,PBX1,PPP3R1,PTCH1,RSPO2,SFRP2,SIX4,SOX9,SRF,STK4,TGFBR2,WNT2,WNT4,WNT5A
GO:BP	hematopoietic or lymphoid organ development	GO:0048534	5.79266e-05	ADIPOQ,AGPAT5,ANGPT1,ATXN1L,BCL2,CACNB4,CDC73,CHD2,CLDN18,CNN2,CREB1,CSF1,CYLD,EGR1,EGR3,EIF2AK1,ESCO2,F2RL1,FBN1,FLI1,FLVCR1,FOXP1,FSHB,GATA2,ID2,INHBA,IREB2,JAG1,KIRREL3,KITLG,KLF10,L3MBTL3,LRRK1,MAFB,MAPK14,MKNK2,MYH9,NF1,NHEJ1,PAFAH1B1,PBX1,PDGFRA,PKNOX1,PRRC2C,PTK2B,PTPRQ,PTPRZ1,RAF1,RASGRP1,RBFOX2,RBP1,ROGDI,RTKN2,SFRP2,SH2B3,SIRT1,SIX4,SLC25A38,SLC4A1,SLC8A3,SMAD5,SMPD3,SNX10,SOX4,SOX6,SRF…
GO:BP	regulation of anatomical structure size	GO:0090066	5.90406e-05	ACTR2,ADRB1,ANO6,ANXA7,ARFGEF1,ARHGAP35,ARPC4,BAIAP2L1,BMPR2,CDC42EP3,CNTN2,CREB1,DLG1,DOCK5,DPYSL2,DRD5,DSCAM,EDN3,EDNRA,EDNRB,F2RL1,GJA5,GRIP2,HRH1,IFRD1,IQGAP2,KCNMA1,KIRREL,LATS1,MACF1,NEFL,NTRK2,P2RX7,PAK3,PEX11A,PFN2,PLEKHH2,PLXNA4,PTK2B,RAB22A,RAB3B,RB1CC1,RICTOR,ROCK1,SEMA3A,SEMA3G,SEMA4B,SEMA4G,SEMA6D,SRF,SWAP70,TMOD1,TNR,VAV2,WASL,WNT3,WNT5A,ZFYVE27
GO:BP	neuron projection guidance	GO:0097485	6.33807e-05	ARHGAP35,BMP7,BMPR2,CNTN2,DAG1,DPYSL2,DPYSL5,DSCAM,EFNA5,EFNB2,EGFLAM,EPHA5,FLRT2,FOXP1,FZD3,KIF3A,MATN2,NFIB,NKX2-1,NR4A3,NRP2,PLXNA1,PLXNA2,PLXNA4,PTPRO,RNF165,SEMA3A,SEMA3G,SEMA4B,SEMA4G,SEMA6D,TBR1,UNC5A,UNC5C,VAX1,WNT3,WNT5A,ZSWIM6
GO:BP	morphogenesis of a branching epithelium	GO:0061138	6.51981e-05	BCL2,BMP7,BTBD7,DAG1,DLG1,DLG5,EDNRA,EGF,ESRP2,ETV5,EYA1,FGF1,GDF2,GZF1,KRAS,NKX2-1,PBX1,PPP3R1,PROX1,PTCH1,RSPO2,SEMA3A,SFRP2,SIX4,SOX9,SRF,STK4,TGFBR2,WNT2,WNT4,WNT5A
GO:BP	regulation of cell cycle	GO:0051726	7.02772e-05	AFAP1L2,ATRX,BCL2,BMP7,BRE,CAV2,CCNC,CCND1,CCND2,CCNDBP1,CCNF,CCNI,CCNL1,CCNT2,CDC73,CDK19,CLSPN,CSNK2A2,CUL3,CUL4B,CYLD,DCUN1D3,DLG1,DYNC1LI1,E2F1,E2F8,EDN3,EGF,FOXN3,FZD3,FZR1,GIGYF2,H2AFY,HECW2,HNRNPU,HORMAD1,HPGD,HSF1,ID2,ID4,IGF1,INHBA,INTS7,IQGAP1,KAT2B,KIAA0101,KLHL13,KLHL18,LATS1,LCMT1,MAD2L1,MAPK14,MDM4,MYOG,NACC2,NBN,NEUROD1,NR4A3,OBSL1,PBX1,PEA15,POLDIP2,PRC1,PRKCA,PROX1,PTCH1,PTPN3,PT…
GO:BP	blood circulation	GO:0008015	7.76849e-05	ABR,ADH5,ADIPOQ,ADRB1,ANGPT1,ARHGAP35,BMPR2,CACNB2,DLG1,DOCK5,DRD5,EDN3,EDNRA,EDNRB,EHD3,ENPEP,F2RL1,FLI1,GCH1,GJA5,GJC1,GPD1L,GPR37L1,GRIP2,HRH1,ID2,KCNE4,KCNJ2,MAP2K3,MAP2K6,NDST2,NPY1R,PDE4D,PDE5A,PTGS1,PTPRO,RASL10B,ROCK1,SCN3B,SCN4B,SEMA3A,SGCD,SLC8A1,SMAD5,TGFB2,THRB,TNNI1
GO:BP	regulation of cellular component size	GO:0032535	7.88621e-05	ACTR2,ANO6,ANXA7,ARFGEF1,ARHGAP35,ARPC4,BAIAP2L1,BMPR2,CDC42EP3,CNTN2,CREB1,DLG1,DPYSL2,DSCAM,F2RL1,IFRD1,IQGAP2,KCNMA1,KIRREL,LATS1,MACF1,NEFL,NTRK2,P2RX7,PAK3,PEX11A,PFN2,PLEKHH2,PLXNA4,PTK2B,RAB22A,RAB3B,RB1CC1,RICTOR,SEMA3A,SEMA3G,SEMA4B,SEMA4G,SEMA6D,SRF,SWAP70,TMOD1,TNR,VAV2,WASL,WNT3,WNT5A,ZFYVE27
GO:BP	protein-containing complex assembly	GO:0065003	8.35919e-05	ABCA1,ACACA,ACPP,ACTR2,AIDA,ALDH5A1,ANGPT1,ANO6,APPL2,ARC,ARFGEF1,ARPC4,ATL2,ATRX,BAIAP2L1,BEND3,CAMSAP1,CCDC103,CCDC40,CDC42EP3,CDC73,CELF1,CELF2,CELF5,CENPO,CLTC,CNOT6L,COG4,COX10,CRTC2,CUL3,CYLD,DICER1,DLG1,DLG5,DNAI1,DNAL1,EDC3,EHD3,EHD4,EIF2S1,EIF4B,EIF5,ELAVL1,ERC2,FARSB,FBLIM1,G3BP2,GCH1,GLS,H2AFY,HIP1,HMGCR,HMP19,HSF1,HSP90AA1,IGF1R,ILDR1,IQGAP2,KCNA4,KCNA6,KCNC1,KCNC4,KCND2,KCNJ2,KCNS1,K…
GO:BP	lipid localization	GO:0010876	9.21792e-05	ABCA1,ABCA2,ABCA8,ABCD3,ABCG4,ADIPOQ,ANO3,ANO6,ATP10A,ATP10B,ATP10D,ATP8A1,BMP7,C2CD2L,CFTR,EGF,FSHB,FZD4,GALR1,GHR,GLTP,GNRH1,INHBA,LDLRAP1,MEST,NME4,NUS1,OSBP2,OSBPL11,OSBPL3,P2RX7,PLA2G10,PLA2G5,PLEKHA3,PLEKHA8,PPARA,PPARD,PTCH1,RFT1,SGPP1,SIRT1,SLC27A4,SLC4A1,SLCO2B1,SLCO3A1,STARD3,TEX2,THBS1,VPS4B,XKR4
GO:BP	tube formation	GO:0035148	9.30505e-05	ARHGAP35,ATOH8,BMP7,DICER1,FZD1,FZD3,HS2ST1,KDM2B,LRP2,LUZP1,MIB1,MTHFR,NFIB,PTCH1,PTK7,RGMA,SEC24B,SFRP2,SHROOM3,SIM1,SIX4,SOX4,SOX9,STK3,STK4,SUFU,WNT4,WNT5A
GO:BP	morphogenesis of embryonic epithelium	GO:0016331	9.30505e-05	ARHGAP35,BMP7,FZD1,FZD3,GRSF1,HS2ST1,KDM2B,LRP2,LUZP1,MIB1,MTHFR,PTCH1,PTK7,RGMA,SEC24B,SFRP2,SHROOM3,SIX4,SOX4,SOX9,STK3,STK4,SUFU,TBX18,VEGFC,WNT2,WNT4,WNT5A
GO:BP	regulation of lipid metabolic process	GO:0019216	0.000102122	ABCA2,ABCD2,ADIPOQ,AMBRA1,APPL2,ATG14,C1QTNF2,CISH,CREB1,EGR1,ELOVL5,FGF1,FGF19,FGFR3,FLT1,FSHB,H2AFY,ID2,INSIG2,IRS1,LPGAT1,MID1IP1,MLYCD,NR1D2,NR4A3,ORMDL1,ORMDL3,PDE3B,PIK3R1,PPARA,PPARD,PRKAA1,PROX1,PTK2B,SIRT1,SOCS6,SOCS7,VAV2,WNT4
GO:BP	regulation of ossification	GO:0030278	0.000102361	ACVR2B,ANO6,BCL2,BCOR,BMP7,BMPR2,CHRD,FGF23,ID2,IGF1,JAG1,KL,KREMEN1,LRP4,MAPK14,P2RX7,PBX1,PTCH1,PTK2B,RORB,SFRP2,SLC8A1,SMAD5,SMURF1,SOX9,TGFB2,TXLNG,WNT4,WNT5A,ZHX3
GO:BP	stress-activated protein kinase signaling cascade	GO:0031098	0.00012058	AIDA,CYLD,DLG1,F2RL1,FGF19,FLT4,FOXO1,FZD10,FZD4,IGF1R,ITCH,KLHDC10,MAP2K3,MAP2K4,MAPK14,MAPK9,MAPKAPK2,MID1,PAFAH1B1,PTK2B,RASGRP1,RB1CC1,RELL1,SFRP2,SH3RF1,STK3,STRADB,TAOK1,TGFB2,TRAF4,TRIB1,WNT5A,WNT7B,ZMYND11
GO:BP	organic anion transport	GO:0015711	0.000122088	ABCA1,ABCD3,ANO3,ANO6,ARL6IP1,ATP10A,ATP10B,ATP10D,ATP8A1,C2CD2L,CACNB4,CFTR,GLTP,LRP2,NF1,P2RX7,PLA2G10,PLA2G5,PLEKHA3,PLEKHA8,SLC16A1,SLC16A10,SLC16A2,SLC16A6,SLC16A9,SLC17A6,SLC1A2,SLC1A4,SLC23A2,SLC25A12,SLC25A15,SLC25A38,SLC26A4,SLC26A7,SLC27A4,SLC35A2,SLC35D1,SLC38A1,SLC38A2,SLC38A3,SLC46A1,SLC4A1,SLC4A3,SLC4A4,SLC4A7,SLC4A8,SLC6A1,SLC6A12,SLC6A6,SLC7A1,SLC7A2,SLCO2B1,SLCO3A1,SYT4,THBS1,XKR4
GO:BP	mesenchymal cell differentiation	GO:0048762	0.000130909	BCL2,BMP7,DAG1,DLG5,EDN3,EDNRA,EDNRB,ERBB4,FGF1,FGF19,GATA5,ID2,JAG1,KBTBD8,KITLG,KLHL12,NKX2-1,NOLC1,NRP2,PPP2CA,PPP3R1,SEMA3A,SEMA3G,SEMA4B,SEMA4G,SEMA6D,SFRP2,SOX9,TGFB2,TGFBR2,TGFBR3,TMEM100,WNT10A,WNT2,WNT4,WNT5A
GO:BP	regulation of transmembrane receptor protein serine/threonine kinase signaling pathway	GO:0090092	0.000146664	ACVR2B,BCL9L,BMP7,BMP8A,BMPER,BMPR2,CAV2,CHRD,CHST11,DLX1,FBN1,FERMT1,FSTL1,FZD1,GDF11,GDF2,GLG1,INHBA,ITGA3,LEMD2,LRP2,NKX2-1,NOV,ONECUT2,PPM1A,RGMA,RNF165,SFRP2,SIRT1,SMURF1,TFAP2B,TGFB2,TGFBR3,THBS1,TRIM33,VEPH1,WNT5A
GO:BP	developmental growth involved in morphogenesis	GO:0060560	0.000148056	BMPR2,DCX,DPYSL2,DSCAM,FGF1,HSP90AA1,IFRD1,IQGAP1,MACF1,NIN,NRP2,NTRK2,PLXNA4,PTK7,SEMA3A,SEMA3G,SEMA4B,SEMA4G,SEMA6D,SFRP2,SIX4,SMURF1,SOX9,SRF,SYT2,SYT4,TBX2,TGFBR2,TMEM108,TNR,VCL,WNT3,WNT5A,ZFYVE27
GO:BP	muscle organ development	GO:0007517	0.000154406	ASB2,BCL2,CAV2,CDON,CHD2,CREB1,DMRTA2,EGR1,ERBB4,FOXL2,FOXP1,FZD1,GPCPD1,HLF,HOMER1,IGF1,KIAA1161,KLF5,LEMD2,LRP2,MAFF,MAPK14,MYLK,MYOG,NF1,NR1D2,NRG1,PAX5,PAX7,PRKAA1,PROX1,PTCD2,RBM24,SGCB,SIX4,SLC23A2,SOX6,TBX2,VAX1,WNT2,WNT4,WNT5A,ZFPM2
GO:BP	gland development	GO:0048732	0.000154406	BCL2,BMP7,CACNB4,CBX7,CCDC40,CCND1,CREB1,CUL3,DAG1,E2F8,ESRP2,ETV5,GATA2,ID4,IGSF3,MAFB,NF1,NFIB,NKX2-1,NR3C1,NR3C2,ONECUT2,PBX1,PDGFRA,PROX1,PTCD2,RAF1,RB1CC1,SEC63,SEMA3A,SIX4,SOX9,SRF,TGFB2,TGFBR3,THRA,THRB,UPF2,WLS,WNT10A,WNT4,WNT5A,ZIC3
GO:BP	ossification	GO:0001503	0.000159291	ACVR2B,ANO6,BCL2,BCOR,BMP7,BMPR2,CHRD,COL2A1,FGF23,FZD1,GDF2,ID2,ID4,IGF1,IMPAD1,JAG1,KL,KLF10,KREMEN1,LRP4,MAPK14,MYOG,NF1,P2RX7,PBX1,PHOSPHO1,PTCH1,PTK2B,RORB,RSPO2,SFRP2,SH3PXD2B,SLC8A1,SMAD5,SMPD3,SMURF1,SNX10,SOX9,TGFB2,TXLNG,WNT3,WNT4,WNT5A,ZHX3
GO:BP	developmental cell growth	GO:0048588	0.000160134	BMPR2,DCX,DPYSL2,DSCAM,FOXL2,HSP90AA1,ID2,IFRD1,IGF1,IQGAP1,MACF1,NIN,NRP2,NTRK2,PLXNA4,SEMA3A,SEMA3G,SEMA4B,SEMA4G,SEMA6D,SMURF1,SOX9,SRF,SYT2,SYT4,TGFBR2,TMEM108,TNR,VCL,WNT3,WNT5A,ZFYVE27
GO:BP	negative regulation of cellular protein metabolic process	GO:0032269	0.000163371	ADIPOQ,AIDA,ANGPT1,ATG14,BCOR,BMP7,CAST,CBL,CDYL,CNOT6L,COL6A3,CPEB1,CYLD,DAG1,DERL3,DHCR24,DLG1,DNAJB6,DUSP16,DUSP5,DUSP7,EDNRB,EIF2S1,EIF4EBP2,ENSA,ERLEC1,F2RL1,FAM192A,FMR1,FOXO1,FURIN,GIGYF2,GLG1,GPD1L,H2AFY,HMG20A,HMGCR,IGF1R,IREB2,ITCH,KAT2B,KDM5A,KIAA1024,KIRREL,KLF15,LATS1,LEMD2,LRRK1,MAD2L1,NF1,OPHN1,P2RX7,PAFAH1B1,PAIP2B,PAK2,PAX5,PDE4D,PI15,PPM1E,PPM1F,PRKAA1,PRKAR2B,PRR5L,PTPN3,RBM24,…
GO:BP	circulatory system process	GO:0003013	0.000166457	ABR,ADH5,ADIPOQ,ADRB1,ANGPT1,ARHGAP35,BMPR2,CACNB2,DLG1,DOCK5,DRD5,EDN3,EDNRA,EDNRB,EHD3,ENPEP,F2RL1,FLI1,GCH1,GJA5,GJC1,GPD1L,GPR37L1,GRIP2,HRH1,ID2,KCNE4,KCNJ2,MAP2K3,MAP2K6,NDST2,NPY1R,PDE4D,PDE5A,PTGS1,PTPRO,RASL10B,ROCK1,SCN3B,SCN4B,SEMA3A,SGCD,SLC8A1,SMAD5,TGFB2,THRB,TNNI1
GO:BP	cell fate commitment	GO:0045165	0.000187028	BCL2,CDC73,CDON,CYLD,DLX1,DMRTA2,EBF2,ERBB4,EYA1,GATA2,ID2,MGA,MYOG,NEUROD1,NKX2-1,NKX2-2,NRG1,ONECUT2,PAX7,PROX1,PRRX1,PTCH1,PTF1A,SFRP2,SH3PXD2B,SMAD5,SMARCC2,SOX6,SOX9,SUFU,TBR1,TBX18,TBX2,TLX3,WNT10A,WNT2,WNT3,WNT4,WNT5A,WNT7B
GO:BP	autophagy	GO:0006914	0.000193143	ACBD5,AMBRA1,ANXA7,ATG14,ATG2B,ATG4B,ATG9B,BCL2,BMF,FAM134B,FBXL2,FOXO1,FOXO3,FYCO1,GABARAPL1,GNAI3,MCL1,MFN2,MID2,PIKFYVE,PIP4K2B,POLDIP2,PRKAA1,RAB39B,RB1CC1,RNF185,ROCK1,SESN3,SIRT1,SMURF1,SPATA18,SPTLC2,TBC1D12,TBC1D25,TBC1D5,TMEM150C,TP53INP1,TPCN1,UBQLN4,UBXN2B,USP30,USP36,UVRAG,VPS13A,VPS4B,VTI1A,WIPI2
GO:BP	process utilizing autophagic mechanism	GO:0061919	0.000193143	ACBD5,AMBRA1,ANXA7,ATG14,ATG2B,ATG4B,ATG9B,BCL2,BMF,FAM134B,FBXL2,FOXO1,FOXO3,FYCO1,GABARAPL1,GNAI3,MCL1,MFN2,MID2,PIKFYVE,PIP4K2B,POLDIP2,PRKAA1,RAB39B,RB1CC1,RNF185,ROCK1,SESN3,SIRT1,SMURF1,SPATA18,SPTLC2,TBC1D12,TBC1D25,TBC1D5,TMEM150C,TP53INP1,TPCN1,UBQLN4,UBXN2B,USP30,USP36,UVRAG,VPS13A,VPS4B,VTI1A,WIPI2
GO:BP	proteolysis	GO:0006508	0.000195205	ADAM11,ADAM33,ADAMTS10,ADAMTS15,ADAMTS5,ADAMTS9,ADAMTSL1,ANKIB1,ANTXR1,ARMC8,ATG4B,BACE1,CAPN5,CASP14,CAST,CBL,CCBE1,CCNF,CLN6,CNTN2,COL6A3,CPD,CSNK1E,CTSC,CTSE,CTSS,CUL3,CUL4B,CUL5,CYLD,DAG1,DERL3,DHCR24,DNAJB6,DNAJC18,EDEM1,EGF,EGLN3,ENC1,ENPEP,ERLEC1,F3,FAM105B,FAM192A,FBXL17,FBXL2,FBXL7,FBXO8,FOXF2,FOXL2,FURIN,FZR1,GLG1,HDAC1,HECW2,HIP1,ITCH,JOSD1,KCTD17,KLHL25,LATS1,LMLN,MAPK14,MMP11,MMP24,M…
GO:BP	artery morphogenesis	GO:0048844	0.00019525	ARID2,BMPR2,EYA1,GJA5,HPGD,JAG1,LRP2,MYLK,NF1,PROX1,PRRX1,SEC24B,SOX4,SRF,TBX2,TFAP2B
GO:BP	fatty acid metabolic process	GO:0006631	0.000197448	ABCD2,ABCD3,ACACA,ACAT2,ACOX3,ADH5,ADIPOQ,APPL2,BDH2,C1QTNF2,DAGLA,ELOVL4,ELOVL5,ETFA,GPAM,HPGD,HPGDS,INSIG2,IRS1,LIAS,LPGAT1,LPIN2,MAPK14,MECR,MID1IP1,MLYCD,MYO5A,NR4A3,PEX13,PLP1,PPARA,PPARD,PRKAA1,PRKAR2B,PTGES3,PTGS1,QKI,SCD,SIRT1,SLC27A4,UCP3
GO:BP	morphogenesis of a branching structure	GO:0001763	0.000198424	BCL2,BMP7,BTBD7,DAG1,DLG1,DLG5,EDNRA,EGF,ESRP2,ETV5,EYA1,FGF1,GDF2,GZF1,KRAS,NKX2-1,PBX1,PPP3R1,PROX1,PTCH1,RERE,RSPO2,SEMA3A,SFRP2,SIX4,SOX9,SRF,STK4,TGFBR2,WNT2,WNT4,WNT5A
GO:BP	positive regulation of epithelial cell migration	GO:0010634	0.000201482	AMOTL1,ANGPT1,ATOH8,ATP5B,BMPR2,CCBE1,DOCK5,FGF1,FLT4,GATA2,MAP2K3,NUS1,PLCG1,PPM1F,PRKCA,PROX1,PTK2B,RHOB,RHOJ,SIRT1,SOX9,TGFB2,TGFBR2,THBS1,WNT5A
GO:BP	negative regulation of neuron differentiation	GO:0045665	0.000203505	BMP7,CNTN2,DLX1,EDNRB,GPR37L1,HMG20A,ID2,ID4,IFRD1,JAG1,KREMEN1,LRP4,MIB1,MYLIP,NKX2-2,NLGN1,PBX1,RAPGEF2,RGMA,SEMA3A,SEMA3G,SEMA4B,SEMA4G,SEMA6D,SOX9,THRB,THY1,TLX3,TNR,WNT3,WNT5A
GO:BP	response to organonitrogen compound	GO:0010243	0.000209241	ABCA1,ADCY6,ADIPOQ,APPL2,BAIAP2L1,CA2,CAV2,CFTR,CREB1,DERL3,DNAJC18,DRD5,EDEM1,EGR1,EIF4EBP2,ERLEC1,FOXO1,FOXO3,GABRB3,GHR,GLRA2,GNAI3,GNRH1,GRIN2A,GRM5,HMP19,HOMER1,HRH1,HTR1F,IGF1,IGF1R,IRS1,JAG1,KAT2B,KL,KLF15,LPIN2,MAPK14,MYO5A,NGFR,NR3C1,NR3C2,NR4A3,P2RX7,PANX1,PDE4D,PDGFC,PDGFRA,PHIP,PIK3R1,POMT2,PPP2R2A,PRKAA1,PTPRA,RAB31,RAB8B,RANBP6,RAP1A,RAPGEF2,RHOQ,RNF165,RNF185,ROCK1,SDK1,SEC61B,SEL1…
GO:BP	regulation of fat cell differentiation	GO:0045598	0.000211505	ADIPOQ,CREB1,DLK2,E2F1,FNDC5,FOXO1,GATA2,HNRNPU,ID2,ID4,JAG1,KLF5,MAPK14,MMP11,SFRP2,SH3PXD2B,SIRT1,STK3,STK4,WDFY2,WNT5A,ZFPM2
GO:BP	multicellular organismal homeostasis	GO:0048871	0.000222737	ACACA,ACVR2B,ADAMTS5,ADIPOQ,ADIPOR2,ADRB1,APPL2,AQP1,ARRDC3,BCL2,BTBD9,CDH23,CFTR,CLDN18,COL2A1,EBF2,EGR1,FSHB,GATA2,GHR,GIGYF2,HOMER1,HSF1,KRAS,LRRK1,MAP2K6,MFN2,MRAP2,NEUROD1,NF1,NR1D2,NR4A3,P2RX7,PDGFC,PLCL1,PRKAA1,PRKAB1,PTK2B,RHO,SLC11A2,SNX10,SOX9,SRF,TFAP2B,TLE3,TPP1,TUB,USH1G
GO:BP	positive regulation of endothelial cell migration	GO:0010595	0.000226224	AMOTL1,ANGPT1,ATOH8,ATP5B,BMPR2,CCBE1,FGF1,FLT4,GATA2,MAP2K3,NUS1,PLCG1,PRKCA,PROX1,PTK2B,RHOB,RHOJ,SIRT1,THBS1,WNT5A
GO:BP	regulation of neurotransmitter transport	GO:0051588	0.000232397	ADCY1,ARL6IP1,CACNB2,CACNB4,CPLX2,DGKI,GRIN3A,ITGB3,KCNC4,MCTP2,NAPB,NF1,NLGN1,P2RX7,PFN2,RAB3B,RAP1A,RIMS1,RIMS2,RIMS3,RIMS4,SNCAIP,STXBP5L,SYT4
GO:BP	vesicle-mediated transport in synapse	GO:0099003	0.000234388	ADCY1,AP2B1,ARC,BTBD9,CACNB2,CACNB4,CPLX2,DGKI,DNM3,ERC2,GRIN3A,GRIP2,ITSN1,NAPB,NLGN1,NLGN4X,OPHN1,P2RX7,PACSIN1,PFN2,PPP3R1,RAB3B,RAP1A,RIMS1,RIMS2,RIMS3,RIMS4,ROCK1,SLC17A6,STXBP1,STXBP5L,SYT2,SYT4
GO:BP	positive regulation of epithelial cell proliferation	GO:0050679	0.000241016	BMPR2,CAV2,CCND1,EGR3,ESRP2,EYA1,F3,FGF1,FLT4,FOXP1,GATA2,GDF2,IGF1,KIF3A,NF1,NR4A3,PLCG1,PRKCA,PROX1,PTPRN,SIRT1,SOX9,SRSF6,VEGFC,WDR48,WNT2,WNT5A
GO:BP	pallium development	GO:0021543	0.000241016	CCDC141,CCDC85C,CDON,DCX,DLX1,DMRTA2,EPHA5,HDAC1,ID4,KIF3A,KIRREL3,LHX5,NDE1,NEUROD1,NF1,NKX2-1,NR4A3,NRP2,NTRK2,PAFAH1B1,PAX5,PEX13,PROX1,SEMA3A,SRF,TACC1,TMEM108
GO:BP	regulation of neuron death	GO:1901214	0.000245163	ACVR2B,AMBRA1,ANGPT1,BCL2,DLX1,EIF2S1,FZD1,GABRB2,GABRB3,IGF1,ITSN1,KDM2B,KRAS,MAP2K4,MCL1,NEFL,NF1,NONO,NR4A3,NTRK2,PTPRZ1,RILPL1,ROCK1,SIRT1,SIX4,STXBP1,TBC1D24,TFAP2B,TFAP2D,TGFB2,TYRO3,WNT5A
GO:BP	myeloid cell differentiation	GO:0030099	0.000275095	ADIPOQ,CDC73,CLDN18,CREB1,CSF1,EIF2AK1,F2RL1,FBN1,FLI1,FLVCR1,FSHB,GATA2,ID2,INHBA,IREB2,JAG1,KITLG,KLF10,L3MBTL3,LRRK1,MAFB,MAPK14,MYH9,NF1,PAFAH1B1,PKNOX1,PTK2B,RBFOX2,RBP1,SH2B3,SIRT1,SLC25A38,SLC4A1,SMAD5,SNX10,SOX6,SRF,TET2,TGFBR2,TRIB1,TSPAN2
GO:BP	nervous system process	GO:0050877	0.000288435	ABR,ACPP,ADCY1,ADCY6,AQP1,ARC,ATXN1L,BTBD9,CACNB2,CACNB4,CACNG4,CALB1,CCND2,CDH23,CLN6,CNGA3,CNTN2,COCH,COL2A1,CREB1,CTSC,CUX2,DGKI,DRD5,EIF4EBP2,EYA4,FMR1,FZD4,GABRA3,GABRB2,GABRB3,GCH1,GHR,GIGYF2,GJC1,GLRA2,GLS,GNB1,GRIN2A,GRIN3A,GRM5,GUCA1B,HMGCR,HOMER1,HRH1,ITGA3,KCND2,KIAA0556,KRAS,LOXHD1,LRIG1,LRP2,LRTOMT,MMP24,MYO5A,NBN,NEFL,NF1,NLGN1,NPTX2,NPY1R,NR4A3,NTRK2,OPN3,P2RX7,PAFAH1B1,PCDH15,PGAP…
GO:BP	negative regulation of canonical Wnt signaling pathway	GO:0090090	0.000308848	CYLD,DAB2,DKK3,EGR1,FERMT1,FOXO1,FOXO3,FZD1,HDAC1,KREMEN1,LATS1,LRP4,MAPK14,MLLT3,NOTUM,PTPRO,SFRP2,SHISA6,SIAH2,SOX9,STK3,STK4,TLE1,WNT5A
GO:BP	negative regulation of intracellular signal transduction	GO:1902532	0.000312071	ADIPOQ,AIDA,ARHGAP35,ARRDC3,BCL2,BMP7,CD2AP,CUL3,CYLD,DAG1,DDIT4,DEPTOR,DLG1,DLG5,DUSP16,DUSP5,DUSP7,F2RL1,FOXO1,GPD1L,HDAC1,HMGCR,IGF1R,ITCH,ITGA3,KIAA1024,LEMD2,MAPKBP1,MCL1,MFN2,MRAP2,NF1,NONO,NOV,OTUD7B,P2RX7,PAFAH1B1,PDE3B,PDE4D,PDZD3,PPM1A,PRKAA1,RTKN2,SESN3,SFRP2,SGSM2,SH2B3,SIRT1,SPRED2,STK38,THBS1,TIMP3,TNIP1,TXNDC12,ZMYND11
GO:BP	regulation of axonogenesis	GO:0050770	0.000321415	ARHGAP35,BMPR2,CNTN2,DPYSL2,DSCAM,IFRD1,KIF13B,LRP4,MACF1,NEFL,NIN,NTRK2,PAK3,PLXNA1,PLXNA2,PLXNA4,RUFY3,SEMA3A,SEMA3G,SEMA4B,SEMA4G,SEMA6D,SRF,TBR1,THY1,TNR,WNT3,WNT5A,ZFYVE27,ZSWIM6
GO:BP	regulation of neural precursor cell proliferation	GO:2000177	0.000322084	APPL2,CDON,DMRTA2,EGF,FOXO1,FOXO3,FZD3,GATA2,GPR37L1,ID2,KDM2B,LHX5,LRP2,NAP1L1,NF1,PROX1,PTPRZ1,SHCBP1,VAX1,WNT5A
GO:BP	carbohydrate derivative biosynthetic process	GO:1901137	0.000327827	ABCA2,ADCY1,ADCY6,ADCY7,ADCY9,ADSS,AK2,AK3,ALG2,ALG6,AMD1,ANGPT1,ARFGEF1,ATP5B,ATP5C1,ATP5F1,B3GALNT2,B3GNT7,B4GALT3,BCL2,BMPR2,CHST11,DCAKD,DERL3,DPM2,DPY19L4,EGF,ELOVL4,ELOVL5,FUT4,FUT9,GAL3ST1,GALNT1,GALNT10,GALNT14,GFPT1,GFPT2,GK5,GXYLT1,HS2ST1,IGF1,MGAT3,MLYCD,MPPE1,NDST1,NDST2,NDST3,NECAB1,NME4,NPR1,NUS1,PIGZ,POMT2,PPAT,PPCDC,PRPSAP2,PRTFDC1,SMPD3,ST3GAL1,ST3GAL5,ST6GAL2,ST6GALNAC6,ST8SIA1,…
GO:BP	regulation of peptide secretion	GO:0002791	0.000334201	ADCY6,ANGPT1,ANO1,ARFIP1,C2CD2L,CD2AP,CFTR,CRTAM,ENSA,EPHA5,ERP29,F2RL1,FERMT1,FRMD4A,GCG,GHR,GJA5,HMGCR,IGF1,ILDR1,IRS1,MAPK14,MAPKBP1,NOV,NR3C1,NR3C2,P2RX7,PANX1,RASGRP1,RASL10B,RFX6,SLC16A1,SOX4,STXBP5L,SYT11,SYT4,TFAP2B,TGFB2,TGFBR2,VTCN1,WLS,WNT5A
GO:BP	epithelial tube formation	GO:0072175	0.000346997	ARHGAP35,BMP7,FZD1,FZD3,HS2ST1,KDM2B,LRP2,LUZP1,MIB1,MTHFR,PTCH1,PTK7,RGMA,SEC24B,SFRP2,SHROOM3,SIM1,SIX4,SOX4,SOX9,STK3,STK4,SUFU,WNT4,WNT5A
GO:BP	regulation of extrinsic apoptotic signaling pathway	GO:2001236	0.000375874	BCL2,COL2A1,CYLD,EYA1,EYA3,EYA4,FAIM,IGF1,INHBA,ITGA6,MCL1,NF1,PAK2,PHIP,RAF1,RB1CC1,SFRP2,SH3RF1,SIAH2,STK3,STK4,STRADB,THBS1,TIMP3,TMBIM1,ZMYND11
GO:BP	response to wounding	GO:0009611	0.000385084	ADIPOR2,ANO6,AQP1,ARFGEF1,ARHGAP35,BCL2,CNN2,DRD5,DST,ERBB4,F2RL1,F3,GRIN2A,IFRD1,IGF1,ITGB3,KLF5,KREMEN1,MACF1,MAP2K4,MATN2,MYH9,MYLK,NEFL,NF1,NOV,PAPSS2,PAX7,PDGFRA,PPARA,PRKCA,PTK7,RGMA,SH2B3,SLC1A2,SLC4A1,SRF,SRSF6,STK24,STXBP1,SYT11,TEC,TGFB2,THBS1,TNR,TYRO3,VASH1,WNT4,WNT5A
GO:BP	connective tissue development	GO:0061448	0.000391641	ARID5B,ARRDC3,BMP7,BMPR2,CHST11,COL12A1,COL2A1,COL6A3,CREB3L2,EBF2,FGF6,GDF2,GLG1,ID2,ID4,IL6R,IMPAD1,ITGB8,MAPK14,NFIB,NOV,PAX7,PRRX1,RSPO2,SFRP2,SH3PXD2B,SIRT1,SMAD5,SMPD3,SNX19,SOX6,SOX9,SPTLC2,SRF,TGFBR2,TRIP11,WNT4,WNT5A
GO:BP	negative regulation of phosphate metabolic process	GO:0045936	0.000434094	ABCA2,ADIPOQ,AIDA,ANGPT1,ATG14,BMP7,CBL,CNST,CSRNP2,CSRNP3,CYLD,DAG1,DDIT4,DLG1,DUSP16,DUSP5,DUSP7,ELFN2,ENSA,F2RL1,FOXO1,GPD1L,H2AFY,HMGCR,HNRNPU,IGF1R,IQGAP1,ITCH,KAT2B,KIAA0430,KIRREL,LATS1,LEMD2,LRRK1,NF1,P2RX7,PAFAH1B1,PDE4D,PDZD3,PPM1E,PPM1F,PRKAR2B,PRR5L,ROCK1,SFRP2,SH2B3,SIRT1,SLC7A14,SORBS2,SPRED2,STK38,SWAP70,TGFB2,THY1,TIMP3,TNIP1,TRIB1,ZMYND11
GO:BP	negative regulation of phosphorus metabolic process	GO:0010563	0.000434094	ABCA2,ADIPOQ,AIDA,ANGPT1,ATG14,BMP7,CBL,CNST,CSRNP2,CSRNP3,CYLD,DAG1,DDIT4,DLG1,DUSP16,DUSP5,DUSP7,ELFN2,ENSA,F2RL1,FOXO1,GPD1L,H2AFY,HMGCR,HNRNPU,IGF1R,IQGAP1,ITCH,KAT2B,KIAA0430,KIRREL,LATS1,LEMD2,LRRK1,NF1,P2RX7,PAFAH1B1,PDE4D,PDZD3,PPM1E,PPM1F,PRKAR2B,PRR5L,ROCK1,SFRP2,SH2B3,SIRT1,SLC7A14,SORBS2,SPRED2,STK38,SWAP70,TGFB2,THY1,TIMP3,TNIP1,TRIB1,ZMYND11
GO:BP	peptidyl-serine phosphorylation	GO:0018105	0.00046499	ANGPT1,BCL2,CLSPN,CSNK1E,CSNK1G1,CSNK2A2,DYRK2,GCG,GPD1L,HSP90AA1,LATS1,MAPK14,MAPKAPK2,MAST3,MKNK2,PAK2,PDE4D,PFN2,PLCL1,PPM1F,PRKAA1,PRKCA,RAF1,RICTOR,ROCK1,SFRP2,SGK1,SMG1,STK32B,STK38,STK4,TGFBR2,TLK1,TLK2,TNKS,UHMK1,VRK2,WNT5A
GO:BP	regulated exocytosis	GO:0045055	0.000478204	ABR,ADCY1,ARHGAP17,CACNB2,CACNB4,CPLX2,DGKI,ERC2,F2RL1,GRIN3A,MYH9,NAPB,NLGN1,NR4A3,P2RX7,PFN2,RAB31,RAP1A,RASGRP1,RIMS1,RIMS2,RIMS3,RIMS4,STEAP2,STXBP1,STXBP5L,SYT11,SYT15,SYT2,SYT4,VAMP3
GO:BP	signal release from synapse	GO:0099643	0.000483418	ADCY1,CACNB2,CACNB4,CPLX2,DGKI,ERC2,GRIN3A,KCNC4,MCTP2,NAPB,NF1,NLGN1,P2RX7,PDZD11,PFN2,PTPRN2,RAP1A,RIMS1,RIMS2,RIMS3,RIMS4,SNCAIP,STXBP1,STXBP5L,SYT2,SYT4
GO:BP	neurotransmitter secretion	GO:0007269	0.000483418	ADCY1,CACNB2,CACNB4,CPLX2,DGKI,ERC2,GRIN3A,KCNC4,MCTP2,NAPB,NF1,NLGN1,P2RX7,PDZD11,PFN2,PTPRN2,RAP1A,RIMS1,RIMS2,RIMS3,RIMS4,SNCAIP,STXBP1,STXBP5L,SYT2,SYT4
GO:BP	positive regulation of catabolic process	GO:0009896	0.000518542	ABCA2,ABCD2,ANKIB1,CNOT6L,CSNK1E,CUL4B,EDEM1,EGF,FOXO1,FOXO3,FYCO1,FZR1,GIGYF2,GNAI3,GRSF1,HECW2,HSP90AA1,IGF1,IRS1,ITCH,MFN2,MID2,MYLIP,P2RX7,PIP4K2B,PRKAA1,PRR5L,PTK2B,RBM24,RGMA,RNF180,RNF19A,ROCK1,SESN3,SIRT1,SMURF1,SNX33,SOX9,SPTLC2,TIPARP,TNRC6B,TPCN1,TRIB1,WNT5A,WWP1,WWP2,YTHDF2,ZER1
GO:BP	regulation of canonical Wnt signaling pathway	GO:0060828	0.000532037	CSNK1E,CSNK1G1,CYLD,DAAM2,DAB2,DKK3,EGF,EGR1,FERMT1,FOXO1,FOXO3,FZD1,HDAC1,KREMEN1,LATS1,LRP4,LRRK1,MAPK14,MLLT3,NOTUM,PPM1A,PTK7,PTPRO,RSPO2,SFRP2,SHISA6,SIAH2,SOX4,SOX9,STK3,STK4,TLE1,TNKS,WLS,WNT5A
GO:BP	exocytosis	GO:0006887	0.000534655	ABR,ADCY1,ARHGAP17,CACNB2,CACNB4,CFTR,CPLX2,DGKI,ERC2,EXOC3L4,F2RL1,GRIN3A,MICAL3,MYH9,MYO5A,NAPB,NLGN1,NR4A3,P2RX7,PFN2,RAB31,RAB3B,RAB3C,RAB8B,RAP1A,RASGRP1,RIMS1,RIMS2,RIMS3,RIMS4,SCAMP1,STEAP2,STXBP1,STXBP5,STXBP5L,STXBP6,SYT11,SYT15,SYT2,SYT4,VAMP3,VPS4B
GO:BP	monovalent inorganic cation transport	GO:0015672	0.000606959	ANO6,AQP1,ATP1B3,ATP5B,ATP5C1,ATP5F1,ATP6V1B2,ATP6V1C1,CLCN4,CLCN5,CNGA2,CNNM4,COX10,DLG1,EDN3,GPD1L,HECW2,KCNA4,KCNA6,KCNC1,KCNC4,KCND2,KCNE4,KCNH1,KCNJ13,KCNJ2,KCNK2,KCNK3,KCNK4,KCNMA1,KCNN3,KCNS1,KCNT2,KCNV1,NETO2,NKAIN1,PTK2B,PTPN3,SCN1A,SCN2A,SCN3A,SCN3B,SCN4B,SCN8A,SCNN1G,SLC24A3,SLC24A4,SLC2A12,SLC46A1,SLC4A4,SLC8A1,SLC8A3,SLC9A1,SLC9A2,STOM,TPCN1,UCP3,VPS4B,WNK1,WWP2
GO:BP	regulation of developmental growth	GO:0048638	0.000613324	ADRB1,BCL2,BMPR2,CREB1,DPYSL2,DSCAM,ERBB4,FLVCR1,FOXP1,HSF1,IFRD1,IGF1,LATS1,MACF1,MAPK14,NPY1R,NTRK2,PLXNA4,PROX1,PTCH1,SEMA3A,SEMA3G,SEMA4B,SEMA4G,SEMA6D,SFRP2,SH3PXD2B,SIX4,SMURF1,SRF,STK3,STK4,SYT2,SYT4,TBX2,TNR,WNT2,WNT3,WNT5A,ZFPM2,ZFYVE27
GO:BP	epithelial cell migration	GO:0010631	0.000689048	AMOTL1,ANGPT1,ATOH8,ATP5B,BMPER,BMPR2,CCBE1,DOCK5,EGR3,FERMT1,FGF1,FLT4,GATA2,GDF2,MAP2K3,MYH9,NF1,NOV,NUS1,PFN2,PLCG1,PPM1F,PRKCA,PROX1,PTK2B,RHOB,RHOJ,SEMA3A,SIRT1,SOX9,SRF,TGFB2,TGFBR2,THBS1,VASH1,WNT5A
GO:BP	neuron death	GO:0070997	0.000700378	ACVR2B,AMBRA1,ANGPT1,BCL2,DLX1,EIF2S1,FZD1,GABRB2,GABRB3,IGF1,ITSN1,KDM2B,KRAS,MAP2K4,MCL1,NEFL,NF1,NGFR,NONO,NR4A3,NTRK2,PTPRZ1,RILPL1,ROCK1,SIRT1,SIX4,STXBP1,TBC1D24,TFAP2B,TFAP2D,TGFB2,THRB,TYRO3,WNT5A
GO:BP	embryonic epithelial tube formation	GO:0001838	0.000700737	ARHGAP35,BMP7,FZD1,FZD3,HS2ST1,KDM2B,LRP2,LUZP1,MIB1,MTHFR,PTCH1,PTK7,RGMA,SEC24B,SFRP2,SHROOM3,SIX4,SOX4,SOX9,STK3,STK4,SUFU,WNT4,WNT5A
GO:BP	actin filament organization	GO:0007015	0.000701069	ABI2,ACTR2,ARFGEF1,ARHGAP17,ARHGAP35,ARPC4,BAIAP2L1,BCL2,CAP1,CAP2,CD2AP,CDC42EP3,CFL2,CUL3,DLG1,F2RL1,GHR,HIP1,IQGAP2,KIRREL,LATS1,MICAL2,NEBL,PACSIN1,PAK3,PCDH15,PDLIM3,PFN2,PLEKHH2,PPM1E,PPM1F,PPP1R9A,PROX1,PTK2B,RHOB,RHOJ,RHOV,RICTOR,RND3,SGSM2,SH3KBP1,SH3PXD2B,SORBS2,SRF,SWAP70,SYNPO2,TGFBR2,TMOD1,TPM3,WASL,WNT4
GO:BP	peptidyl-serine modification	GO:0018209	0.000701404	ANGPT1,BCL2,CLSPN,CSNK1E,CSNK1G1,CSNK2A2,DYRK2,EGFLAM,GALNT1,GCG,GPD1L,HSP90AA1,LATS1,MAPK14,MAPKAPK2,MAST3,MKNK2,PAK2,PDE4D,PFN2,PLCL1,PPM1F,PRKAA1,PRKCA,RAF1,RICTOR,ROCK1,SFRP2,SGK1,SMG1,STK32B,STK38,STK4,TGFBR2,TLK1,TLK2,TNKS,UHMK1,VRK2,WNT5A
GO:BP	response to abiotic stimulus	GO:0009628	0.000718636	ADRB1,ANO1,ANXA7,APPL2,AQP1,ARPP21,BCL2,BRE,CACNB4,CCND1,CCND2,CUL4B,DCUN1D3,DDIT4,DNAJA2,EDNRA,EFHD1,EGLN3,EGR1,EIF2S1,EYA1,EYA3,FGF1,FOXO1,GRIN2A,HIF1AN,HMGCR,HRH1,HSF1,HSP90AA1,ID2,IGF1,INTS7,KCNMA1,KRAS,MAP2K4,MAP3K1,MAP4K3,MAPK14,MDM4,MMP24,MYLK,MYOG,NF1,NHEJ1,NR3C1,OPN3,P2RX7,PCDH15,POLH,PPP1CB,PRKAA1,PTPRK,PTPRQ,RAD54B,RAF1,RDH12,RHO,RHOB,RNF8,SFRP2,SIRT1,SLC11A2,SLC1A2,SLC38A3,SLC8A1,SLC8…
GO:BP	regulation of epithelial cell migration	GO:0010632	0.000720393	AMOTL1,ANGPT1,ATOH8,ATP5B,BMPER,BMPR2,CCBE1,DOCK5,FGF1,FLT4,GATA2,GDF2,MAP2K3,NF1,NUS1,PFN2,PLCG1,PPM1F,PRKCA,PROX1,PTK2B,RHOB,RHOJ,SEMA3A,SIRT1,SOX9,TGFB2,TGFBR2,THBS1,VASH1,WNT5A
GO:BP	endomembrane system organization	GO:0010256	0.000779599	ABCA1,ANK3,ANO3,ANO6,AQP1,ARFGEF1,ARFGEF2,ATL2,BAIAP2L1,CAV2,COG4,CREB1,EHD3,HOOK1,LEMD2,MYH9,NDRG1,OBSL1,P2RX7,PACSIN1,PAFAH1B1,PI4K2A,PTPRN,RAB22A,REEP3,RNF26,SEC16B,SLC4A1,SNX10,SNX19,SNX3,SNX33,SPAST,STX18,SYT11,TGFB2,TMEM33,TOR1AIP2,TOR1B,TRIP11,UBXN2B,USP6NL,VCPIP1,VPS4B,VTI1A,WASL,XKR4,ZFYVE27
GO:BP	regulation of neuron apoptotic process	GO:0043523	0.000789134	ACVR2B,AMBRA1,ANGPT1,BCL2,DLX1,GABRB2,GABRB3,IGF1,ITSN1,KDM2B,KRAS,MAP2K4,MCL1,NEFL,NF1,NONO,NR4A3,NTRK2,PTPRZ1,ROCK1,SIX4,STXBP1,TFAP2B,TFAP2D,TGFB2,TYRO3
GO:BP	epithelium migration	GO:0090132	0.000820279	AMOTL1,ANGPT1,ATOH8,ATP5B,BMPER,BMPR2,CCBE1,DOCK5,EGR3,FERMT1,FGF1,FLT4,GATA2,GDF2,MAP2K3,MYH9,NF1,NOV,NUS1,PFN2,PLCG1,PPM1F,PRKCA,PROX1,PTK2B,RHOB,RHOJ,SEMA3A,SIRT1,SOX9,SRF,TGFB2,TGFBR2,THBS1,VASH1,WNT5A
GO:BP	negative regulation of catabolic process	GO:0009895	0.000820279	AZIN1,BCL2,BMF,DDIT4,DEDD,DERL3,E2F1,ELAVL1,ERLEC1,FAM192A,FMR1,FURIN,GRIN2A,HMGCR,HNRNPU,MAD2L1,MAPKAPK2,MCL1,MDM4,NRG1,OPHN1,PDE3B,POLDIP2,PRKAA1,PTPN3,RBM24,RYBP,SF3B3,SNX3,SUFU,SYNCRIP,THRAP3,TIMP3,UBE2J1,UBQLN4,USP36
GO:BP	learning or memory	GO:0007611	0.000880525	ADCY1,ARC,ATXN1L,BTBD9,CALB1,CCND2,CNTN2,CREB1,CUX2,DGKI,DRD5,EIF4EBP2,GRIN2A,GRM5,HMGCR,HRH1,ITGA3,KRAS,NF1,NPTX2,NTRK2,PAFAH1B1,PRKAR2B,PTPRZ1,SHC3,SLC8A3,SORCS3,SRF,SYT4,TBR1,TNR
GO:BP	lipid modification	GO:0030258	0.000912742	ABCA2,ABCD2,ABCD3,ACAT2,ACOX3,ADH5,ADIPOQ,APPL2,BDH2,C1QTNF2,CERK,CISH,DGKB,DGKE,DGKG,DGKI,ETFA,IMPAD1,IRS1,MAPK14,MLYCD,NR4A3,OCRL,PEX13,PI4K2A,PIK3R1,PIKFYVE,PIP4K2B,PIP5K1A,PIP5K1C,PPARA,PRKAA1,SMG1,SOCS6,SOCS7
GO:BP	limbic system development	GO:0021761	0.000925011	DCX,DLX1,EPHA5,HDAC1,ID4,KIF3A,KIRREL3,LHX5,NEUROD1,NF1,NKX2-1,NR4A3,NRP2,PAFAH1B1,PROX1,SEMA3A,SRF,TBR1,TMEM108
GO:BP	glycoprotein metabolic process	GO:0009100	0.000944286	ABCA2,ALG2,ALG6,ARFGEF1,B3GALNT2,B3GNT7,BCL2,BMPR2,CHST11,COL2A1,DERL3,DPM2,DPY19L4,DSEL,EDEM1,EGFLAM,ERP44,FUT4,FUT9,GALNT1,GALNT10,GALNT14,GFPT1,GFPT2,GXYLT1,HS2ST1,IGF1,IMPAD1,MAN1A2,MAN1C1,MGAT3,MGEA5,NDST1,NDST2,NDST3,NECAB1,NUS1,POMT2,ST3GAL1,ST3GAL5,ST6GAL2,ST6GALNAC6,ST8SIA1,ST8SIA4,TMTC1,TNIP1,TRIP11,UBE2J1,UGGT1,WBSCR17
GO:BP	central nervous system neuron differentiation	GO:0021953	0.000998664	ARHGAP35,CNTN2,DCX,DLX1,ERBB4,GATA2,GIGYF2,HSP90AA1,ID4,INHBA,LHX5,NFIB,NIN,NKX2-1,NKX2-2,NRP2,NTRK2,OPHN1,PAFAH1B1,PAX7,PLXNA4,PROX1,PTCH1,SEMA3A,SFRP2,SMARCC2,SOX4,SUFU,TBR1,WNT2,WNT3,WNT5A
GO:BP	response to nitrogen compound	GO:1901698	0.00103917	ABCA1,ADCY6,ADIPOQ,APPL2,ATRX,BAIAP2L1,CA2,CAV2,CFTR,CREB1,DERL3,DNAJC18,DRD5,EDEM1,EGR1,EIF4EBP2,ERLEC1,FOXO1,FOXO3,GABRB3,GHR,GLRA2,GNAI3,GNRH1,GRIN2A,GRM5,HMP19,HOMER1,HRH1,HSF1,HTR1F,IGF1,IGF1R,IRS1,JAG1,KAT2B,KL,KLF15,LPIN2,MAPK14,MYO5A,NGFR,NR3C1,NR3C2,NR4A3,P2RX7,PANX1,PDE4D,PDGFC,PDGFRA,PHIP,PIK3R1,POMT2,PPP2R2A,PRKAA1,PTPRA,RAB31,RAB8B,RANBP6,RAP1A,RAPGEF2,RHOQ,RNF165,RNF185,ROCK1,SDK1,S…
GO:BP	inner ear morphogenesis	GO:0042472	0.00108929	ABR,COL2A1,EYA1,FZD3,GATA2,IGF1,INSIG2,LRIG1,LRIG3,MAFB,NR4A3,PCDH15,PRRX1,PTK7,PTPRQ,SEC24B,SIX4,SOX21,SOX9,USH1G,WNT5A
GO:BP	monocarboxylic acid metabolic process	GO:0032787	0.00111424	ABAT,ABCD2,ABCD3,ACACA,ACAT2,ACOX3,ADH5,ADIPOQ,ALDH5A1,APPL2,BDH2,BPGM,C1QTNF2,DAGLA,DDIT4,DSEL,ELOVL4,ELOVL5,ETFA,FGF19,GPAM,HPGD,HPGDS,IGF1,INSIG2,IRS1,LIAS,LPGAT1,LPIN2,MAPK14,MECR,MID1IP1,MLYCD,MYO5A,N6AMT1,NR4A3,NR5A2,P2RX7,PEX13,PFKFB2,PGK1,PLP1,PPARA,PPARD,PRKAA1,PRKAR2B,PROX1,PTGES3,PTGS1,QKI,RBP1,SCD,SIRT1,SLC27A4,SLC4A1,UCP3
GO:BP	tissue migration	GO:0090130	0.00115581	AMOTL1,ANGPT1,ATOH8,ATP5B,BMPER,BMPR2,CCBE1,DOCK5,EGR3,FERMT1,FGF1,FLT4,GATA2,GDF2,MAP2K3,MYH9,NF1,NOV,NUS1,PFN2,PLCG1,PPM1F,PRKCA,PROX1,PTK2B,RHOB,RHOJ,SEMA3A,SIRT1,SOX9,SRF,TGFB2,TGFBR2,THBS1,VASH1,WNT5A
GO:BP	positive regulation of secretion by cell	GO:1903532	0.00115581	ANO1,BMP7,C2CD2L,CACNB2,CACNB4,CD2AP,CFTR,CREB1,CRTAM,EDN3,F2RL1,FERMT1,FOXL2,FRMD4A,GALR1,GCG,GHR,GNRH1,IGF1,ILDR1,MAPK14,NLGN1,P2RX7,PANX1,RASGRP1,RASL10B,RFX6,SOX4,STXBP1,SYT4,TGFB2,TGFBR2,VPS4B,VTCN1,WLS,WNT5A
GO:BP	regulation of neurotransmitter secretion	GO:0046928	0.00120626	ADCY1,CACNB2,CACNB4,CPLX2,DGKI,GRIN3A,KCNC4,MCTP2,NAPB,NF1,NLGN1,PFN2,RAP1A,RIMS1,RIMS2,RIMS3,RIMS4,SNCAIP,STXBP5L,SYT4
GO:BP	BMP signaling pathway	GO:0030509	0.0012426	ACVR2B,ACVRL1,BMP7,BMPER,BMPR2,CHRD,DLX1,EGR1,FBN1,FSTL1,FZD1,GDF2,ITGA3,LEMD2,LRP2,PPM1A,RGMA,RGMB,RNF165,SFRP2,SMAD5,SMPD3,SMURF1,TFAP2B,TGFB2,TMEM100,TRIM33,WNT5A
GO:BP	protein homooligomerization	GO:0051260	0.00125543	ACACA,ACPP,ALDH5A1,APPL2,ARC,ATL2,BEND3,CRTC2,EHD3,EHD4,ELAVL1,G3BP2,GCH1,GLS,HSF1,ILDR1,KCNA4,KCNA6,KCNC1,KCNC4,KCND2,KCNJ2,KCNS1,KCNV1,KCTD1,KCTD12,KCTD17,KCTD2,KCTD4,MAT1A,OLFM4,RHO,SAMHD1,SCUBE3,SGSM2,SLC1A2,SPAST,STOM
GO:BP	regionalization	GO:0003002	0.00132316	ACVR2B,AIDA,ARC,ARL13B,BMPR2,CDON,CHRD,DLX1,DMRTA2,FGF1,GATA5,GDF11,GRSF1,HOXB5,HOXB6,HOXC13,HOXC9,ID2,KDM2B,KIF3A,LRP2,LRP4,MAFB,MIB1,MLLT3,NEUROD1,NKX2-1,NKX2-2,NRP2,OSR1,PAX7,PBX1,PGAP1,PLXNA2,PTCH1,RFX4,SEMA3A,SFRP2,SRF,SUFU,TBR1,TBX18,WLS,WNT2,WNT3,WNT5A,WNT7B,ZIC3
GO:BP	cognition	GO:0050890	0.00133187	ADCY1,ARC,ATXN1L,BTBD9,CALB1,CCND2,CNTN2,CREB1,CUX2,DGKI,DRD5,EIF4EBP2,GRIN2A,GRM5,HMGCR,HRH1,ITGA3,KRAS,NF1,NPTX2,NTRK2,PAFAH1B1,PRKAR2B,PTCHD1,PTPRZ1,SHC3,SLC1A4,SLC8A3,SORCS3,SRF,SYT4,TBR1,TNR
GO:BP	apoptotic signaling pathway	GO:0097190	0.00133325	BCL2,BLOC1S2,COL2A1,CTSC,CYLD,DDIT4,DEDD,DYRK2,E2F1,ERP29,EYA1,EYA3,EYA4,FAIM,FGFR3,FOXO3,HDAC1,HIP1,IGF1,INHBA,ITGA6,KITLG,MCL1,MKNK2,NBN,NF1,NONO,P2RX7,PAK2,PHIP,PLAGL2,PPM1F,PTPMT1,RAF1,RB1CC1,RTKN2,SFRP2,SGPP1,SH3RF1,SHISA5,SIAH2,SIRT1,SIVA1,STK24,STK3,STK4,STRADB,TGFB2,THBS1,TIMP3,TMBIM1,TXNDC12,USP28,WNT4,ZMYND11
GO:BP	digestive tract development	GO:0048565	0.0014151	ACVR2B,BCL2,CBFA2T2,CCDC40,CLDN18,CLMP,EDNRB,FOXF2,GATA5,ID2,ITGA6,KLF5,NKX2-2,PDGFC,PDGFRA,SFRP2,SOX9,TBX2,TGFB2,TGFBR3,WNT5A,YIPF6,ZIC3
GO:BP	digestive system development	GO:0055123	0.00151631	ACVR2B,BCL2,CBFA2T2,CCDC40,CLDN18,CLMP,EDNRB,FOXF2,GATA5,ID2,ITGA6,KLF5,NKX2-2,PDGFC,PDGFRA,SFRP2,SOX9,TBX2,TGFB2,TGFBR3,WLS,WNT5A,YIPF6,ZIC3
GO:BP	response to cytokine	GO:0034097	0.00155161	ABCD4,ABCG4,ADIPOQ,ADIPOR2,ANGPT1,APPL2,ATP5B,BCL2,BSPRY,CACNB4,CCL20,CD47,CLDN18,CNTFR,CREB1,CRTAM,CXCL12,CYLD,EGR1,F2RL1,F3,FAM105B,FZD4,GCH1,GFPT2,HNRNPU,IFNAR1,IL17RD,IL1R1,IL2RB,IL6R,ILDR1,JAK1,KLF5,LDLRAP1,MAP4K3,MAPK14,MAPKAPK2,MCL1,MYOG,NFAT5,NR5A2,NRP2,PADI2,PAFAH1B1,PRKCA,PRLR,PTK2B,RAD23B,RNMT,SAMHD1,SH2B3,SIRT1,SMPD3,SMPD4,SNX10,SOX9,SPATA2,SRF,STXBP1,TIMP3,TRAF3,TRAF6,TWISTNB,TXNDC17…
GO:BP	regulation of synaptic plasticity	GO:0048167	0.00159509	ADCY1,ARC,CALB1,CNTN2,CYP46A1,DGKI,DRD5,EIF4EBP2,GRIN2A,GRM5,HRH1,KRAS,LRRTM2,NETO1,NF1,RIMS1,RIMS2,RIMS3,RIMS4,SHISA6,SLC8A3,SORCS3,SRF,STXBP1,SYT4,TNR
GO:BP	cell growth	GO:0016049	0.00161735	BCL2,BMPR2,CDC73,DCUN1D3,DCX,DPYSL2,DSCAM,FOXL2,GDF2,HSP90AA1,ID2,IFRD1,IGF1,INHBA,IQGAP1,KDM2B,KIAA1024,MACF1,N6AMT1,NIN,NOV,NRP2,NTRK2,PLXNA4,SEMA3A,SEMA3G,SEMA4B,SEMA4G,SEMA6D,SERTAD2,SFRP2,SIRT1,SMURF1,SOX9,SRF,SYT2,SYT4,TGFB2,TGFBR2,TGFBR3,TMEM108,TNR,VCL,WNT3,WNT5A,ZFYVE27
GO:BP	positive regulation of small molecule metabolic process	GO:0062013	0.0016428	ABCD2,ADIPOQ,C1QTNF2,DYRK2,EGF,ELOVL5,FGF1,FOXO1,GCG,IGF1,IRS1,KAT2B,LPGAT1,MID1IP1,MLYCD,NR4A3,P2RX7,PPARA,SIRT1,WNT4
GO:BP	female sex differentiation	GO:0046660	0.00179281	BCL2,BMP7,FOXL2,FOXO3,FSHB,FZD4,GAS2,GNRH1,INHBA,LRP2,PDGFRA,PGR,SIRT1,TAF4,TIPARP,TYRO3,WNT4,WNT5A,ZFPM2
GO:BP	mitotic cell cycle process	GO:1903047	0.001873	ANK3,ARL3,ATRX,BCL2,BMP7,CAV2,CCND1,CCND2,CCNF,CCNI,CDC73,CHTF8,CIT,CLSPN,CUL3,CUL4B,DCUN1D3,DSN1,DYNC1LI1,E2F1,EDN3,EGF,ENSA,FBXL7,FOXN3,GIGYF2,H2AFY,HECW2,HNRNPU,ID2,ID4,IGF1,INHBA,KIF3B,KIF4A,KLF11,KLHL18,LATS1,LCMT1,MAD2L1,MAU2,MSTO1,NAA50,NACC2,NBN,NDE1,NDEL1,OBSL1,PAFAH1B1,PBX1,PHF13,PPM1D,RCC2,REEP3,RHOB,ROCK1,SMC1A,SMPD3,SNX18,SNX33,SOX4,SPAST,TACC1,TAOK1,TNKS,TUBG1,UBXN2B,USP37,VPS4B,ZNF…
GO:BP	regulation of endothelial cell migration	GO:0010594	0.00194209	AMOTL1,ANGPT1,ATOH8,ATP5B,BMPER,BMPR2,CCBE1,FGF1,FLT4,GATA2,GDF2,MAP2K3,NF1,NUS1,PLCG1,PRKCA,PROX1,PTK2B,RHOB,RHOJ,SIRT1,THBS1,VASH1,WNT5A
GO:BP	kidney epithelium development	GO:0072073	0.00199514	ADIPOQ,AQP1,BCL2,BMP7,BMPER,CALB1,DLG1,EYA1,FGF1,GDF11,GZF1,HS2ST1,JAG1,KLF15,LMX1B,OSR1,PBX1,PTCH1,PTPRO,SIM1,SIX4,SMAD5,SOX9,TFAP2B,WNT4
GO:BP	neural tube development	GO:0021915	0.00200087	AMBRA1,ARHGAP35,ARL13B,BMP7,FZD1,FZD3,KDM2B,KIF3A,LRP2,LUZP1,MIB1,MTHFR,NF1,PAX7,PLXNA2,PTCH1,PTK7,RGMA,SEC24B,SFRP2,SHROOM3,SOX4,STK3,STK4,SUFU,WNT5A
GO:BP	microtubule cytoskeleton organization	GO:0000226	0.0020256	ATRX,BICD2,CAMSAP1,CCDC103,CCDC40,CCDC88A,CCNF,CEP350,CETN3,CNTLN,CNTN2,CYLD,DAG1,DCX,DLG1,DNAI1,DNAL1,DST,DYNC1LI1,EML1,FIGNL2,HAUS2,HAUS6,HNRNPU,HOOK1,KAT2B,KATNAL1,KIF24,KIF3A,KIF3B,KIF4A,LLGL1,LLGL2,MAD2L1,MAP7D3,MID1IP1,MSTO1,MYH9,NAV1,NCKAP5,NDE1,NDEL1,NEFL,NIN,OBSL1,PAFAH1B1,PARD3B,PHLDB1,PPP1R12A,PRC1,PRKAA1,RASSF1,SIK3,SLC16A1,SPAST,SSX2IP,TACC1,TAOK1,TNKS,TTLL5,TUBB,TUBB1,TUBG1,UBXN2B,U…
GO:BP	response to inorganic substance	GO:0010035	0.0020495	ALG2,ANXA11,ANXA7,ATP7B,ATRX,BCL2,CA2,CASR,CPNE3,CPNE9,CREB1,FOXO1,GCH1,GLRA2,GPR37L1,HOMER1,HPCA,HSF1,ID2,IQGAP1,KCNMA1,KPNA4,MYOG,NR4A3,P2RX7,PDE8A,PRKAA1,PTCH1,RHOB,SIRT1,SLC25A12,SMPD3,STK24,SUMO1,SYT11,SYT15,SYT2,SYT4,THBS1,UCP3,WNT5A
GO:BP	regulation of growth	GO:0040008	0.00220091	ADRB1,BCL2,BMPR2,CDC73,CREB1,DCUN1D3,DPYSL2,DSCAM,ERBB4,FLVCR1,FOXP1,GDF2,HSF1,IFRD1,IGF1,INHBA,KDM2B,KIAA1024,LATS1,MACF1,MAPK14,MCTS1,N6AMT1,NOV,NPY1R,NTRK2,PLXNA4,PPM1F,PROX1,PTCH1,SEMA3A,SEMA3G,SEMA4B,SEMA4G,SEMA6D,SERTAD2,SFRP2,SH3PXD2B,SIRT1,SIX4,SMURF1,SOCS6,SRF,STK3,STK4,SYT2,SYT4,TBX2,TGFB2,TGFBR2,TNR,WNT2,WNT3,WNT5A,ZFPM2,ZFYVE27
GO:BP	circadian rhythm	GO:0007623	0.00221228	ADCY1,BTBD9,CREB1,CSNK1E,EGR1,GFPT1,GHR,HDAC1,HNRNPU,ID2,ID4,KCND2,KDM2A,KDM5A,KLF10,KLF9,NGFR,NKX2-1,NLGN1,NONO,NR1D2,PPARA,PPP1CB,PRKAA1,PROX1,RORB,SIAH2,SIRT1,THRAP3
GO:BP	neural tube formation	GO:0001841	0.00221989	ARHGAP35,BMP7,FZD1,FZD3,KDM2B,LRP2,LUZP1,MIB1,MTHFR,PTCH1,PTK7,RGMA,SEC24B,SFRP2,SHROOM3,SOX4,STK3,STK4,SUFU,WNT5A
GO:BP	regulation of cellular response to growth factor stimulus	GO:0090287	0.00231032	BCL9L,BMPER,BMPR2,CAV2,CCBE1,CHRD,CHST11,DLX1,DSTYK,FBN1,FERMT1,FGF1,FLT1,FSTL1,FZD1,FZD4,GDF2,GLG1,ITGA3,LEMD2,LRP2,NKX2-1,ONECUT2,PPM1A,RGMA,RNF165,SFRP2,SIRT1,SMURF1,TFAP2B,TGFBR3,THBS1,TMEM108,TRIM33,VEPH1,WNT4,WNT5A
GO:BP	endothelial cell migration	GO:0043542	0.00233824	AMOTL1,ANGPT1,ATOH8,ATP5B,BMPER,BMPR2,CCBE1,EGR3,FGF1,FLT4,GATA2,GDF2,MAP2K3,MYH9,NF1,NOV,NUS1,PLCG1,PRKCA,PROX1,PTK2B,RHOB,RHOJ,SIRT1,SRF,THBS1,VASH1,WNT5A
GO:BP	neuron apoptotic process	GO:0051402	0.00233824	ACVR2B,AMBRA1,ANGPT1,BCL2,DLX1,GABRB2,GABRB3,IGF1,ITSN1,KDM2B,KRAS,MAP2K4,MCL1,NEFL,NF1,NGFR,NONO,NR4A3,NTRK2,PTPRZ1,ROCK1,SIX4,STXBP1,TFAP2B,TFAP2D,TGFB2,THRB,TYRO3
GO:BP	regulation of Wnt signaling pathway	GO:0030111	0.00238168	CDC73,CSNK1E,CSNK1G1,CYLD,DAAM2,DAB2,DKK3,EGF,EGR1,FERMT1,FOXO1,FOXO3,FZD1,HDAC1,ITGA3,KREMEN1,LATS1,LRP4,LRRK1,MAPK14,MLLT3,NOTUM,PPM1A,PTK7,PTPRO,RNF43,RSPO2,SFRP2,SHISA6,SIAH2,SNX3,SOX4,SOX9,STK3,STK4,TLE1,TNKS,WLS,WNT3,WNT5A
GO:BP	gonad development	GO:0008406	0.00243751	ATRX,BCL2,BMP7,BRIP1,FOXL2,FOXO3,FSHB,FZD4,GAS2,GNRH1,INHBA,KITLG,LRP2,NKX2-1,PDGFRA,PGR,SEMA3A,SFRP2,SIRT1,SIX4,SOX9,TAF4,TIPARP,WDR48,WNT4,WNT5A,ZFPM2
GO:BP	regulation of chemotaxis	GO:0050920	0.00243751	ANO6,BMPR2,CMKLR1,CXCL12,DSCAM,EDN3,F2RL1,FGF1,MAPK14,MOSPD2,NOV,PADI2,PLXNA4,PPM1F,PTK2B,SEMA3A,SEMA3G,SEMA4B,SEMA4G,SEMA6D,SWAP70,TBR1,THBS1,VEGFC,WNT3,WNT5A,ZSWIM6
GO:BP	cellular ion homeostasis	GO:0006873	0.00287523	ABL2,ADCY6,ANXA7,ATOX1,ATP13A3,ATP1B3,ATP2B2,ATP2B4,ATP5B,ATP7B,BCL2,CA2,CACNB2,CACNB4,CALB1,CASR,CDH23,CFTR,CLN6,CMKLR1,DMXL1,EDN3,F2RL1,FAM155B,FGF23,FTL,GALR1,GPR12,GPR55,GRIN2A,GRM5,IREB2,ISCU,KCNMA1,LPAR4,MYO5A,P2RX7,PDE4D,PLCG1,PLCL1,PTGER3,PTK2B,ROGDI,SLC11A2,SLC24A3,SLC24A4,SLC30A7,SLC31A2,SLC4A1,SLC4A3,SLC4A4,SLC4A7,SLC4A8,SLC8A1,SLC8A3,SLC9A2,SWAP70,TACR1,THY1,TPCN1,WNT5A,XPR1
GO:BP	positive regulation of lipid metabolic process	GO:0045834	0.00297727	ABCD2,ADIPOQ,AMBRA1,ATG14,C1QTNF2,CREB1,ELOVL5,FGF1,FGFR3,FLT1,FSHB,IRS1,LPGAT1,MID1IP1,MLYCD,NR4A3,PPARA,PTK2B,VAV2,WNT4
GO:BP	positive regulation of transmembrane transport	GO:0034764	0.00304377	ADIPOQ,ANO6,ARC,ARL6IP1,AZIN1,C1QTNF2,CA2,CFTR,EDN3,EHD3,FGF14,FGF19,IGF1,IRS1,KLF15,MAPK14,NR4A3,P2RX7,PLCG1,RHOQ,SLC1A2,THY1,WNK1
GO:BP	negative regulation of Wnt signaling pathway	GO:0030178	0.00311288	CSNK1E,CYLD,DAB2,DKK3,EGR1,FERMT1,FOXO1,FOXO3,FZD1,HDAC1,KREMEN1,LATS1,LRP4,MAPK14,MLLT3,NOTUM,PTPRO,RNF43,SFRP2,SHISA6,SIAH2,SOX9,STK3,STK4,TLE1,WNT5A
GO:BP	myeloid leukocyte differentiation	GO:0002573	0.00311288	ADIPOQ,CLDN18,CREB1,CSF1,EIF2AK1,F2RL1,FBN1,FSHB,GATA2,ID2,IREB2,KITLG,KLF10,L3MBTL3,LRRK1,MAFB,MAPK14,MYH9,NF1,PAFAH1B1,RBP1,SIRT1,SNX10,TGFBR2,TRIB1,TSPAN2
GO:BP	positive regulation of fatty acid metabolic process	GO:0045923	0.0031524	ABCD2,ADIPOQ,C1QTNF2,ELOVL5,IRS1,LPGAT1,MID1IP1,MLYCD,NR4A3,PPARA
GO:BP	negative regulation of MAPK cascade	GO:0043409	0.00316092	ADIPOQ,AIDA,BMP7,CYLD,DAG1,DLG1,DUSP16,DUSP5,DUSP7,F2RL1,FOXO1,HMGCR,IGF1R,ITCH,LEMD2,NF1,P2RX7,PAFAH1B1,SFRP2,SH2B3,SPRED2,STK38,TIMP3,TNIP1,ZMYND11
GO:BP	cellular response to DNA damage stimulus	GO:0006974	0.00328048	ACTR2,ATRX,BCL2,BRE,BRIP1,CBX5,CCND1,CHD2,CLSPN,CUL4B,DCLRE1A,DDIT4,DEK,DYRK2,E2F1,EEPD1,ESCO2,EXD2,EYA1,EYA3,EYA4,FAM168A,FIGNL2,FMR1,FOXN3,FOXO1,FOXO3,FZR1,GIGYF2,HIC2,HSF1,INO80,INTS7,KDM2A,KIAA0101,KIAA0430,LOXL4,MAPK14,MAPKAPK2,MCL1,MDM4,MLH3,MSH3,MYO6,NBN,NHEJ1,PEA15,POLH,PPM1D,RAD23B,RAD54B,RBBP5,RBBP6,RBM24,RFC1,RNF138,RNF169,RNF8,RPS6KA6,SAMHD1,SHISA5,SIRT1,SMC1A,SMG1,SOX4,SPATA18,SPRED2…
GO:BP	negative regulation of transport	GO:0051051	0.00345921	ABCA2,ABR,ADIPOQ,ANGPT1,APPL2,BCL2,CNN2,DERL3,EGF,ERLEC1,ERP29,F2RL1,FERMT1,FRMD4A,GHR,HECW2,HMGCR,IGF1,IRS1,KCNE4,LRRTM2,MAPKBP1,NF1,NOV,NRG1,PACSIN1,PPM1F,PROM2,PTGER3,PTK2B,RAP1A,SESTD1,SNX3,SNX33,STXBP5L,SYT11,SYT4,THBS1,UBE2J1,VAMP3,VPS4B,WNK1,WWP2
GO:BP	positive regulation of secretion	GO:0051047	0.00362331	ANO1,BMP7,C2CD2L,CACNB2,CACNB4,CD2AP,CFTR,CREB1,CRTAM,EDN3,F2RL1,FERMT1,FOXL2,FRMD4A,GALR1,GCG,GHR,GNRH1,IGF1,ILDR1,MAPK14,NLGN1,P2RX7,PANX1,RASGRP1,RASL10B,RFX6,SOX4,STXBP1,SYT4,TGFB2,TGFBR2,VPS4B,VTCN1,WLS,WNT5A
GO:BP	cellular response to lipid	GO:0071396	0.00363283	ABCA1,ABL2,ACACA,ADCY6,BMP7,CD274,CDC73,CFTR,CREB1,DDIT4,EPHA5,ESR1,FBXO32,HDAC1,HNRNPU,KLF9,LANCL2,LATS1,MAPK14,MYOG,NR1D2,NR3C1,NR3C2,NR4A3,NR5A2,PADI2,PDCD1LG2,PDE4D,PGR,PPARA,PPARD,PRKAA1,PRKCA,PTCH1,PTK2B,PTK7,RBFOX2,RORA,RORB,RORC,SIRT1,SOX9,THRA,THRB,TRIB1,WNT5A,WNT7B,YES1
GO:BP	regulation of hormone secretion	GO:0046883	0.00370722	ADCY6,ANO1,BMP7,C2CD2L,CFTR,CREB1,EDN3,ENSA,EPHA5,FOXL2,GALR1,GCG,GHR,GNRH1,IGF1,ILDR1,INHBA,IRS1,NOV,NR3C1,NR3C2,RASL10B,RFX6,SLC16A1,SOX4,STXBP5L,TFAP2B
GO:BP	development of primary sexual characteristics	GO:0045137	0.00370722	ATRX,BCL2,BMP7,BRIP1,FOXL2,FOXO3,FSHB,FZD4,GAS2,GNRH1,INHBA,KITLG,LRP2,NKX2-1,PDGFRA,PGR,SEMA3A,SFRP2,SIRT1,SIX4,SOX9,TAF4,TIPARP,WDR48,WNT4,WNT5A,ZFPM2
GO:BP	muscle system process	GO:0003012	0.00370854	CACNB2,CALD1,DLG1,DOCK5,EDN3,EDNRA,EDNRB,EHD3,FBXO32,FOXO3,GATA5,GHR,GJA5,GPD1L,GRIP2,HOMER1,IGF1,KCNE4,KCNJ2,KLF15,LMCD1,MAP2K3,MAP2K6,MYLK,MYOG,PDE4D,PDE5A,PTGER3,ROCK1,SCN3B,SCN4B,SGCD,SLC8A3,SMAD5,SRF,SYNM,TACR1,TMOD1,TNNI1
GO:BP	regulation of protein secretion	GO:0050708	0.00371122	ADCY6,ANGPT1,ANO1,ARFIP1,C2CD2L,CD2AP,CFTR,CRTAM,ENSA,EPHA5,ERP29,F2RL1,FERMT1,FRMD4A,GCG,GHR,GJA5,HMGCR,IGF1,IRS1,MAPK14,MAPKBP1,NOV,P2RX7,PANX1,RASGRP1,RFX6,SLC16A1,SOX4,STXBP5L,SYT11,SYT4,TFAP2B,TGFB2,TGFBR2,VTCN1,WLS,WNT5A
GO:BP	outflow tract morphogenesis	GO:0003151	0.00384679	BMP7,BMPR2,EYA1,FZD1,GJA5,ID2,JAG1,LRP2,NPY1R,NRP2,PARVA,SEC24B,SFRP2,TBX2,TGFBR2,WNT5A,ZFPM2
GO:BP	neuron projection extension	GO:1990138	0.00386148	BMPR2,DCX,DPYSL2,DSCAM,HSP90AA1,IFRD1,IQGAP1,MACF1,NRP2,NTRK2,PLXNA4,SEMA3A,SEMA3G,SEMA4B,SEMA4G,SEMA6D,SMURF1,SRF,SYT2,SYT4,TMEM108,TNR,VCL,WNT3,WNT5A,ZFYVE27
GO:BP	regulation of embryonic development	GO:0045995	0.00388954	ADIPOQ,BMP7,DAG1,FZD1,FZD3,GATA2,ID2,IGF1,PAFAH1B1,PTK7,RAB14,RBM19,SEC24B,SFRP2,SIX4,SOX9,STK3,STK4,SUFU,TBX2,WNT2,WNT4,WNT5A
GO:BP	activation of protein kinase activity	GO:0032147	0.00414223	ACVR2B,ANGPT1,C1QTNF2,CLSPN,DLG1,EGF,ERP29,FGF1,FGF13,GHR,GPRC5B,IGF1,MAP2K3,MAP2K4,MAP2K6,MAP3K1,MAP3K3,MAP4K3,NRG1,P2RX7,PAK3,PDGFC,PTK2B,RAF1,STK24,STK4,STRADB,TAOK1,TGFB2,TGFBR2,THBS1,TNFSF15,TOM1L1,TRAF4,WNT5A
GO:BP	multi-organism process	GO:0051704	0.00431298	ABCA1,ABR,ADAMTS5,ADH5,ADIPOQ,APPL2,AQP1,ATRX,ATXN1L,BAIAP2L1,BCL2,BRIP1,CAV2,CCL20,CD274,CD47,CDC73,CDYL,CFTR,COCH,CRTAM,CYLD,DAG1,DDIT4,DGKB,DRD5,EEA1,EIF4EBP2,ELMOD2,F2RL1,FAM105B,FAM46A,FBXL2,FGF19,FKBP5,FMR1,FOXL2,FOXO3,FURIN,GAL3ST1,GAS2,GCH1,GPM6A,HDAC1,HNRNPUL1,HOOK1,HORMAD1,HPGD,HPGDS,HSF1,IFNAR1,IGF1,INHBA,IPO7,ITCH,KDM2B,KIAA0430,KIRREL3,KPNA6,LRRC15,MAPK14,MAPKAPK2,MAPKBP1,MID2,MLH3,N…
GO:BP	negative regulation of neuron apoptotic process	GO:0043524	0.00476665	AMBRA1,ANGPT1,BCL2,DLX1,GABRB2,GABRB3,IGF1,ITSN1,KDM2B,KRAS,MAP2K4,NEFL,NONO,NR4A3,NTRK2,PTPRZ1,ROCK1,SIX4,STXBP1,TFAP2B,TFAP2D,TYRO3
GO:BP	roof of mouth development	GO:0060021	0.00503069	ACVR2B,BCOR,BNC2,COL2A1,DLG1,FOXF2,FZD1,GABRB3,GDF11,INHBA,INSIG2,PDGFRA,PRRX1,TBX2,TGFBR2,TIPARP,VAX1,WNT5A
GO:BP	endocrine process	GO:0050886	0.00503069	AQP1,BMP7,DRD5,EDN3,ENPEP,F2RL1,FOXL2,FZD4,GALR1,GHR,GJA5,GNRH1,INHBA,KRAS,NDST2,NR3C1,NR3C2,RASL10B
GO:BP	mesenchymal cell development	GO:0014031	0.00524216	BCL2,BMP7,EDN3,EDNRA,EDNRB,ERBB4,FGF19,ID2,JAG1,KBTBD8,KITLG,KLHL12,NOLC1,NRP2,SEMA3A,SEMA3G,SEMA4B,SEMA4G,SEMA6D,SOX9
GO:BP	cardiac septum development	GO:0003279	0.00524216	AP2B1,BMP7,BMPR2,FZD1,GJA5,ID2,JAG1,LRP2,LUZP1,NRP2,PARVA,PROX1,PTK7,SOX4,SUFU,TBX2,TGFBR2,TRIP11,WNT5A,ZFPM2
GO:BP	regulation of vasculature development	GO:1901342	0.00534841	AGGF1,ASB4,BMP7,BMPER,CCBE1,F3,FGF1,FLT1,GATA2,GDF2,IL6R,ISM1,ITGB8,KIAA1024,NF1,NGFR,PDE3B,PLCG1,PRKCA,PTK2B,RHOB,RHOJ,ROCK1,SFRP2,SIRT1,TGFB2,TGFBR2,THBS1,TMEM100,VASH1,VEGFC,WNT4,WNT5A
GO:BP	protein localization to cell periphery	GO:1990778	0.00561341	ADIPOQ,ANK3,ARL13B,ARL3,CACNG4,CNST,DAG1,DLG1,EFR3B,EHD3,GPC4,GRIN2A,GRIP2,ITGA3,LDLRAP1,LRRC15,LRRC7,MACF1,MRAP2,MYO5A,PDZD11,PIP5K1A,PTCH1,RAB31,RAB3B,RAB3C,RAB8B,RAPGEF2,RHOQ,RILPL1,ROCK1,SEC23A,SHISA6,SLC4A1,STXBP1,TMBIM1,TSPAN17,TUB,VAMP3,ZFYVE27
GO:BP	synaptic vesicle cycle	GO:0099504	0.00579732	ADCY1,BTBD9,CACNB2,CACNB4,CPLX2,DGKI,DNM3,ERC2,GRIN3A,ITSN1,NAPB,NLGN1,NLGN4X,OPHN1,P2RX7,PACSIN1,PFN2,RAB3B,RAP1A,RIMS1,RIMS2,RIMS3,RIMS4,ROCK1,SLC17A6,STXBP1,STXBP5L,SYT2,SYT4
GO:BP	establishment or maintenance of cell polarity	GO:0007163	0.00603487	AMOTL1,ARFGEF1,ARHGAP35,CAP1,CAP2,DLG1,DLG5,FERMT1,FRMD4A,HSP90AA1,LLGL1,LLGL2,LRRC7,MAD2L1,MAPKAP1,MYH9,NDE1,NDEL1,OPHN1,PAFAH1B1,PARD3B,PARVA,PDZD11,PTK2B,PTK7,RHOB,RHOJ,RHOV,RICTOR,RND3,UBXN2B,WNT5A
GO:BP	negative regulation of neuron death	GO:1901215	0.00611918	AMBRA1,ANGPT1,BCL2,DLX1,FZD1,GABRB2,GABRB3,IGF1,ITSN1,KDM2B,KRAS,MAP2K4,NEFL,NONO,NR4A3,NTRK2,PTPRZ1,ROCK1,SIRT1,SIX4,STXBP1,TBC1D24,TFAP2B,TFAP2D,TYRO3
GO:BP	regulation of cell-cell adhesion	GO:0022407	0.00670253	ADIPOQ,BMP7,CD274,CD47,CD5,CYLD,DLG1,DLG5,EFNA5,EGR3,IGF1,ITCH,ITGA6,JAG1,KIAA2022,MAPK14,NFAT5,NR4A3,PDCD1LG2,PDE5A,PODXL,PPARA,PPM1F,PRKCA,RASGRP1,SH2B3,SOCS6,SOX9,SWAP70,TGFBR2,TGFBR3,THY1,TNR,VTCN1,WNT4,WNT5A
GO:BP	receptor metabolic process	GO:0043112	0.00678744	ABCA2,ADIPOQ,ANGPT1,AP2B1,ARC,ARFGEF2,CACNG4,CNTN2,DNM3,EGF,EHD3,FMR1,FURIN,HDAC1,LDLRAP1,LRRTM2,MYLIP,NRG1,OPHN1,PPARA,PPP3R1,RAB31,RNF43,SMURF1,TBC1D5,UVRAG,VAMP3
GO:BP	regulation of cellular protein localization	GO:1903827	0.00684197	ADIPOQ,ANGPT1,ARC,CD2AP,CLDN18,CNST,CSNK1E,CYLD,DAG1,DERL3,DLG1,EDEM1,EGF,ERBB4,ERLEC1,FERMT1,GPC4,GPD1L,H2AFY,HSP90AA1,ITGA3,LDLRAP1,LRP4,LRRC15,MAPK14,MRAP2,NF1,NGFR,OPHN1,OTUD7B,PPM1A,PPM1F,PPP3R1,PRKAA1,PRR5L,RANBP6,RHOQ,SAR1A,SAR1B,SEC16B,SEMA3A,SHISA6,SNX33,STOM,SYT11,TMBIM1,UBE2J1,UBXN2B,UHMK1,WNT5A,XPO5
GO:BP	negative regulation of extrinsic apoptotic signaling pathway	GO:2001237	0.00684862	BCL2,COL2A1,EYA1,EYA3,EYA4,FAIM,IGF1,ITGA6,MCL1,PHIP,RAF1,RB1CC1,SFRP2,SH3RF1,SIAH2,STRADB,TMBIM1,ZMYND11
GO:BP	aorta development	GO:0035904	0.00686784	AP2B1,EYA1,JAG1,LRP2,MYLK,PROX1,SEC24B,SOX4,SRF,SUFU,TBX2,TFAP2B
GO:BP	protein complex oligomerization	GO:0051259	0.00727364	ACACA,ACPP,ALDH5A1,APPL2,ARC,ATL2,BEND3,CRTC2,EHD3,EHD4,ELAVL1,FARSB,G3BP2,GCH1,GLS,HMGCR,HSF1,IGF1R,ILDR1,KCNA4,KCNA6,KCNC1,KCNC4,KCND2,KCNJ2,KCNS1,KCNV1,KCTD1,KCTD12,KCTD17,KCTD2,KCTD4,MAT1A,OLFM4,PANX1,RASGRP1,RHO,SAMHD1,SCUBE3,SGSM2,SLC1A2,SPAST,STOM,TRPM6
GO:BP	ear morphogenesis	GO:0042471	0.00745777	ABR,COL2A1,EYA1,FZD3,GATA2,IGF1,INSIG2,LRIG1,LRIG3,MAFB,NR4A3,PCDH15,PRRX1,PTK7,PTPRQ,SEC24B,SIX4,SOX21,SOX9,USH1G,WNT5A
GO:BP	actin filament-based movement	GO:0030048	0.00748896	CACNB2,DLG1,GJA5,GPD1L,KCNE4,KCNJ2,MYH9,MYO5A,MYO9B,PARVA,PDE4D,ROCK1,SCN3B,SCN4B,SGCD,WASL,WIPF3
GO:BP	fatty acid oxidation	GO:0019395	0.00748896	ABCD2,ABCD3,ACAT2,ACOX3,ADH5,ADIPOQ,APPL2,BDH2,C1QTNF2,ETFA,IRS1,MAPK14,MLYCD,NR4A3,PEX13,PPARA,PRKAA1
GO:BP	muscle cell differentiation	GO:0042692	0.00756249	ALPK3,BCL2,CACNB4,CAV2,CDON,CSRP1,EDNRB,FOXP1,HNRNPU,HOMER1,ID2,IFRD1,IGF1,KIAA1161,KLF5,KRAS,MAPK14,MYH11,MYH9,MYOG,NEBL,NOV,NRG1,PDGFRA,PROX1,PTCD2,QKI,RBM24,SGCB,SGCD,SIRT1,SIX4,SLC23A2,SOX6,SOX9,SRF,TBX2,TMOD1,WNT4
GO:BP	protein dephosphorylation	GO:0006470	0.00760403	BCL2,DUSP16,DUSP19,DUSP5,DUSP7,ENSA,EYA1,EYA3,EYA4,FRMPD2,NUAK1,PPM1A,PPM1D,PPM1E,PPM1F,PPP1CB,PPP1R12A,PPP1R3B,PPP2CA,PPP2R2A,PPP2R2D,PPP2R5D,PPP2R5E,PPP3CA,PPP3R1,PPP6C,PPP6R3,PTP4A1,PTPMT1,PTPN3,PTPRA,PTPRB,PTPRD,PTPRK,PTPRN,PTPRN2,PTPRO,PTPRQ,PTPRT,PTPRZ1,ROCK1,SSH2,SWAP70
GO:BP	cardiac muscle tissue development	GO:0048738	0.0076229	ALPK3,ARID2,BMP7,CREB1,ERBB4,FOXP1,GJA5,GJC1,HNRNPU,ID2,IGF1,LRP2,MAPK14,MYH11,NEBL,NRG1,PDGFRA,PROX1,PTCD2,SGCB,SGCD,SOX6,SRF,TBX2,TGFB2,WNT2,WNT5A,ZFPM2
GO:BP	regulation of stress-activated MAPK cascade	GO:0032872	0.0076229	AIDA,CYLD,DLG1,F2RL1,FGF19,FLT4,FOXO1,FZD10,FZD4,IGF1R,ITCH,KLHDC10,MAP2K4,MID1,PAFAH1B1,PTK2B,RASGRP1,RB1CC1,RELL1,SFRP2,SH3RF1,STK3,TAOK1,TGFB2,TRAF4,WNT5A,WNT7B,ZMYND11
GO:BP	camera-type eye morphogenesis	GO:0048593	0.00778519	AQP1,BMP7,CALB1,CDON,CNTN2,DSCAM,FOXF2,GDF11,JAG1,KDM2B,MFN2,NF1,PROX1,PTF1A,RORB,SDK1,SOX9,TBX2,TFAP2B,THRB,THY1,WNT5A
GO:BP	positive regulation of endocytosis	GO:0045807	0.00779319	ANGPT1,ANKFY1,ANO6,APPL2,CBL,DAB2,EGF,F2RL1,FMR1,HIP1,LDLRAP1,MIB1,NLGN1,TBC1D5,WNT5A
GO:BP	hippocampus development	GO:0021766	0.00779319	DCX,DLX1,EPHA5,HDAC1,ID4,KIF3A,KIRREL3,LHX5,NEUROD1,NKX2-1,NR4A3,PAFAH1B1,PROX1,SRF,TMEM108
GO:BP	retina development in camera-type eye	GO:0060041	0.00780554	ACVR2B,BMPR2,CALB1,CDON,CNTN2,DCX,DLX1,DSCAM,FZD4,GNB1,GPM6A,NEUROD1,PDGFRA,PROX1,PTF1A,RHO,RHOJ,RORB,SDK1,SOX9,TFAP2B,THRB,THY1,TUB
GO:BP	female gonad development	GO:0008585	0.00785583	BCL2,BMP7,FOXL2,FOXO3,FSHB,FZD4,GAS2,GNRH1,INHBA,PDGFRA,PGR,SIRT1,TAF4,TIPARP,WNT4,ZFPM2
GO:BP	skeletal muscle tissue development	GO:0007519	0.00825242	ASB2,BCL2,CAV2,CDON,DMRTA2,EGR1,FOXL2,FOXP1,GPCPD1,HLF,HOMER1,KIAA1161,KLF5,LEMD2,MAFF,MAPK14,MYOG,NF1,NR1D2,PAX5,PAX7,PRKAA1,RBM24,SIX4,SLC23A2,VAX1,WNT4
GO:BP	cellular cation homeostasis	GO:0030003	0.00836972	ABL2,ADCY6,ANXA7,ATOX1,ATP13A3,ATP1B3,ATP2B2,ATP2B4,ATP5B,ATP7B,BCL2,CA2,CACNB2,CACNB4,CALB1,CASR,CDH23,CFTR,CLN6,CMKLR1,DMXL1,EDN3,F2RL1,FAM155B,FTL,GALR1,GPR12,GPR55,GRIN2A,GRM5,IREB2,ISCU,KCNMA1,LPAR4,MYO5A,P2RX7,PDE4D,PLCG1,PLCL1,PTGER3,PTK2B,ROGDI,SLC11A2,SLC24A3,SLC24A4,SLC30A7,SLC31A2,SLC4A1,SLC4A3,SLC4A4,SLC4A7,SLC4A8,SLC8A1,SLC8A3,SLC9A2,SWAP70,TACR1,THY1,TPCN1,WNT5A
GO:BP	neural crest cell differentiation	GO:0014033	0.00898628	BMP7,EDN3,EDNRA,EDNRB,ERBB4,FGF19,ID2,JAG1,KBTBD8,KITLG,KLHL12,NOLC1,NRP2,SEMA3A,SEMA3G,SEMA4B,SEMA4G,SEMA6D,SOX9,WNT10A
GO:BP	oxoacid metabolic process	GO:0043436	0.0090918	ABAT,ABCD2,ABCD3,ACACA,ACAT2,ACOX3,ADH5,ADIPOQ,ALDH5A1,ANGPT1,APPL2,AZIN1,BCAT1,BDH2,BHMT,BPGM,C1QTNF2,CHST11,DAGLA,DDIT4,DSEL,EARS2,EGF,EGFLAM,EGLN3,ELOVL4,ELOVL5,ETFA,FARSB,FGF19,GADL1,GCH1,GLS,GPAM,HARS,HDC,HPGD,HPGDS,HS2ST1,IGF1,IMPAD1,INSIG2,IREB2,IRS1,IYD,LIAS,LPGAT1,LPIN2,MAPK14,MAT1A,MECR,MID1IP1,MLYCD,MTHFD2L,MTHFR,MYO5A,N6AMT1,NR4A3,NR5A2,P2RX7,PEX13,PFKFB2,PGK1,PIPOX,PLP1,PPARA,PPARD,P…
GO:BP	positive regulation of apoptotic process	GO:0043065	0.00917991	ACVR2B,ADIPOQ,ANO6,BMF,BMP7,CSRNP3,CTSC,CYLD,DCUN1D3,E2F1,EGLN3,F3,FOXL2,FOXO1,GRIN2A,HIP1,INHBA,ITGA6,KCNMA1,KLF11,LATS1,MAP2K4,MCL1,MFN2,NEUROD1,NF1,NGFR,NR4A3,P2RX7,PAK2,PLAGL2,PLCG1,PPM1F,RAPGEF2,RHOB,RYBP,SFRP2,SIRT1,SOX4,STK3,STK4,TFAP2B,TGFB2,THBS1,TIMP3,TNFAIP8,TNFSF15,TRIM44,UNC5C,WNT5A
GO:BP	eye morphogenesis	GO:0048592	0.00932935	AQP1,BCL2,BMP7,CALB1,CDON,CNTN2,DSCAM,FBN1,FOXF2,FOXL2,GDF11,JAG1,KDM2B,MFN2,NF1,PROX1,PTF1A,RORB,SDK1,SOX9,TBX2,TFAP2B,THRB,THY1,WNT5A
GO:BP	protein autophosphorylation	GO:0046777	0.00951985	ADIPOQ,CDK12,CLK3,EIF2AK1,EIF2S1,ERBB4,FGFR3,FLT1,FLT4,IGF1R,MAPKAPK2,MKNK2,NBN,NTRK2,PAK2,PDGFC,PDGFD,PDGFRA,PEAK1,PPP2R5D,PPP2R5E,PTK2B,RAP2C,SMG1,STK24,STK4,TEC,TYRO3,UHMK1,VRK2,YES1
GO:CC	cellular_component	GO:0005575	6.00069e-228	AAK1,ABAT,ABCA1,ABCA2,ABCA8,ABCD2,ABCD3,ABCD4,ABCG4,ABI2,ABL2,ABLIM3,ABR,ACACA,ACADSB,ACAT2,ACBD5,ACOX3,ACPP,ACTR2,ACVR1B,ACVR1C,ACVR2B,ACVRL1,ADAM11,ADAM33,ADAMTS15,ADAMTS5,ADAMTS9,ADCY1,ADCY6,ADCY7,ADCY9,ADCYAP1R1,ADH5,ADIPOQ,ADIPOR2,ADRA2B,ADRB1,ADSS,AFAP1,AFAP1L2,AFF1,AFF2,AFTPH,AGPAT5,AGPS,AGRP,AHCYL2,AHI1,AHR,AIDA,AK2,AK3,ALDH5A1,ALG2,ALG6,ALPK3,AMBRA1,AMD1,AMIGO3,AMMECR1,AMOTL1,ANGPT1,ANK3…
GO:CC	cell	GO:0005623	2.14243e-198	AAK1,ABAT,ABCA1,ABCA2,ABCA8,ABCD2,ABCD3,ABCD4,ABCG4,ABI2,ABL2,ABLIM3,ABR,ACACA,ACADSB,ACAT2,ACBD5,ACOX3,ACPP,ACTR2,ACVR1B,ACVR1C,ACVR2B,ACVRL1,ADAMTS15,ADAMTS9,ADCY1,ADCY6,ADCY7,ADCY9,ADCYAP1R1,ADH5,ADIPOQ,ADIPOR2,ADRB1,ADSS,AFAP1,AFAP1L2,AFF1,AFF2,AFTPH,AGPAT5,AGPS,AHCYL2,AHI1,AHR,AIDA,AK2,AK3,ALDH5A1,ALG2,ALG6,ALPK3,AMBRA1,AMD1,AMMECR1,AMOTL1,ANGPT1,ANK3,ANKFY1,ANKIB1,ANO1,ANO5,ANO6,ANP32A,ANTX…
GO:CC	cell part	GO:0044464	2.89688e-196	AAK1,ABAT,ABCA1,ABCA2,ABCA8,ABCD2,ABCD3,ABCD4,ABCG4,ABI2,ABLIM3,ABR,ACACA,ACADSB,ACAT2,ACBD5,ACOX3,ACPP,ACTR2,ACVR1B,ACVR1C,ACVR2B,ACVRL1,ADAMTS15,ADAMTS9,ADCY1,ADCY6,ADCY7,ADCY9,ADCYAP1R1,ADH5,ADIPOQ,ADIPOR2,ADRB1,ADSS,AFAP1,AFAP1L2,AFF1,AFF2,AFTPH,AGPAT5,AGPS,AHCYL2,AHI1,AHR,AIDA,AK2,AK3,ALDH5A1,ALG2,ALG6,ALPK3,AMBRA1,AMD1,AMMECR1,AMOTL1,ANGPT1,ANK3,ANKFY1,ANKIB1,ANO1,ANO5,ANO6,ANP32A,ANTXR1,AN…
GO:CC	intracellular part	GO:0044424	4.70046e-137	AAK1,ABAT,ABCA1,ABCA2,ABCA8,ABCD2,ABCD3,ABCD4,ABLIM3,ABR,ACACA,ACADSB,ACAT2,ACBD5,ACOX3,ACTR2,ACVR2B,ADAMTS9,ADCY1,ADCY6,ADH5,ADIPOQ,ADRB1,ADSS,AFAP1,AFAP1L2,AFF1,AFF2,AFTPH,AGPAT5,AGPS,AHCYL2,AHI1,AHR,AIDA,AK2,AK3,ALDH5A1,ALG2,ALG6,ALPK3,AMBRA1,AMD1,AMMECR1,AMOTL1,ANKFY1,ANKIB1,ANO6,ANP32A,ANXA11,ANXA7,AOX1,AP2B1,AP4E1,API5,APOOL,APPBP2,APPL2,ARC,ARCN1,ARF1,ARFGEF1,ARFGEF2,ARFIP1,ARFIP2,ARHGAP12…
GO:CC	intracellular	GO:0005622	5.458e-136	AAK1,ABAT,ABCA1,ABCA2,ABCA8,ABCD2,ABCD3,ABCD4,ABLIM3,ABR,ACACA,ACADSB,ACAT2,ACBD5,ACOX3,ACTR2,ACVR2B,ADAMTS9,ADCY1,ADCY6,ADH5,ADIPOQ,ADRB1,ADSS,AFAP1,AFAP1L2,AFF1,AFF2,AFTPH,AGPAT5,AGPS,AHCYL2,AHI1,AHR,AIDA,AK2,AK3,ALDH5A1,ALG2,ALG6,ALPK3,AMBRA1,AMD1,AMMECR1,AMOTL1,ANKFY1,ANKIB1,ANO6,ANP32A,ANXA11,ANXA7,AOX1,AP2B1,AP4E1,API5,APOOL,APPBP2,APPL2,ARC,ARCN1,ARF1,ARFGEF1,ARFGEF2,ARFIP1,ARFIP2,ARHGAP12…
GO:CC	organelle	GO:0043226	1.74087e-110	AAK1,ABAT,ABCA1,ABCA2,ABCA8,ABCD2,ABCD3,ABCD4,ABLIM3,ACACA,ACADSB,ACAT2,ACBD5,ACOX3,ACPP,ACTR2,ADAMTS9,ADCY1,ADCY6,ADH5,ADIPOQ,ADRB1,AFAP1,AFF1,AFF2,AFTPH,AGPAT5,AGPS,AHCYL2,AHI1,AHR,AK2,AK3,ALDH5A1,ALG2,ALG6,ALPK3,AMBRA1,AMMECR1,AMOTL1,ANKFY1,ANO5,ANP32A,ANXA7,AP2B1,API5,APOOL,APPBP2,APPL2,AQP1,ARC,ARCN1,ARFGEF1,ARFGEF2,ARFIP1,ARFIP2,ARHGAP17,ARHGAP26,ARHGAP35,ARHGAP39,ARID2,ARID5B,ARL13B,ARL3,A…
GO:CC	intracellular organelle	GO:0043229	4.57675e-102	AAK1,ABAT,ABCA1,ABCA2,ABCA8,ABCD2,ABCD3,ABCD4,ABLIM3,ACACA,ACADSB,ACAT2,ACBD5,ACOX3,ACTR2,ADAMTS9,ADCY6,ADH5,ADIPOQ,ADRB1,AFAP1,AFF1,AFF2,AFTPH,AGPAT5,AGPS,AHCYL2,AHI1,AHR,AK2,AK3,ALDH5A1,ALG2,ALG6,ALPK3,AMBRA1,AMMECR1,AMOTL1,ANKFY1,ANP32A,ANXA7,AP2B1,API5,APOOL,APPBP2,APPL2,ARC,ARCN1,ARFGEF1,ARFGEF2,ARFIP1,ARFIP2,ARHGAP17,ARHGAP26,ARHGAP35,ARHGAP39,ARID2,ARID5B,ARL13B,ARL3,ARL4A,ARL6IP1,ARL8A,AR…
GO:CC	membrane-bounded organelle	GO:0043227	1.96288e-88	AAK1,ABAT,ABCA1,ABCA2,ABCA8,ABCD2,ABCD3,ABCD4,ACACA,ACADSB,ACAT2,ACBD5,ACOX3,ACPP,ACTR2,ADAMTS9,ADH5,ADIPOQ,ADRB1,AFF1,AFF2,AFTPH,AGPAT5,AGPS,AHCYL2,AHR,AK2,AK3,ALDH5A1,ALG2,ALG6,ALPK3,AMBRA1,AMMECR1,AMOTL1,ANKFY1,ANO5,ANP32A,ANXA7,AP2B1,API5,APOOL,APPBP2,APPL2,AQP1,ARC,ARCN1,ARFGEF1,ARFGEF2,ARFIP1,ARFIP2,ARHGAP17,ARID2,ARID5B,ARL13B,ARL3,ARL4A,ARL6IP1,ARL8A,ARMC8,ARRDC3,ARRDC4,ATAD2,ATG14,ATG2B,…
GO:CC	cytoplasm	GO:0005737	1.37617e-85	ABAT,ABCA1,ABCA2,ABCD2,ABCD3,ABCD4,ABR,ACACA,ACADSB,ACAT2,ACBD5,ACOX3,ACTR2,ACVR2B,ADAMTS9,ADCY1,ADH5,ADIPOQ,ADRB1,ADSS,AFAP1,AFAP1L2,AFTPH,AGPAT5,AGPS,AHCYL2,AHR,AIDA,AK2,AK3,ALDH5A1,ALG2,ALG6,AMBRA1,AMD1,AMOTL1,ANKFY1,ANKIB1,ANO6,ANP32A,ANXA11,ANXA7,AOX1,AP2B1,AP4E1,API5,APOOL,APPBP2,APPL2,ARC,ARCN1,ARF1,ARFGEF1,ARFGEF2,ARFIP1,ARFIP2,ARHGAP12,ARHGAP17,ARHGAP26,ARHGAP35,ARHGEF11,ARL13B,ARL3,ARL4…
GO:CC	membrane	GO:0016020	1.81068e-77	ABCA1,ABCA2,ABCA8,ABCD2,ABCD3,ABCD4,ABCG4,ABR,ACBD5,ACPP,ACVR1B,ACVR1C,ACVR2B,ACVRL1,ADAM11,ADAM33,ADCY1,ADCY6,ADCY7,ADCY9,ADCYAP1R1,ADIPOR2,ADRA2B,ADRB1,ADSS,AFTPH,AGPAT5,AIDA,ALG2,ALG6,AMIGO3,AMOTL1,ANGPT1,ANK3,ANKFY1,ANKH,ANKRD22,ANO1,ANO3,ANO5,ANO6,ANTXR1,ANXA7,AP2B1,AP4E1,APOOL,APPBP2,APPL2,AQP1,AQP4,ARC,ARCN1,ARF1,ARFGEF1,ARFGEF2,ARFIP1,ARFIP2,ARHGAP1,ARHGAP26,ARID2,ARL13B,ARL4A,ARL6IP1,ARL…
GO:CC	intracellular membrane-bounded organelle	GO:0043231	6.99126e-76	AAK1,ABAT,ABCA1,ABCA2,ABCA8,ABCD2,ABCD3,ABCD4,ACACA,ACADSB,ACAT2,ACBD5,ACOX3,ACTR2,ADAMTS9,ADH5,ADIPOQ,AFF1,AFF2,AFTPH,AGPAT5,AGPS,AHCYL2,AHR,AK2,AK3,ALDH5A1,ALG2,ALG6,ALPK3,AMBRA1,AMMECR1,AMOTL1,ANKFY1,ANP32A,ANXA7,API5,APOOL,APPL2,ARCN1,ARFGEF1,ARFGEF2,ARFIP1,ARFIP2,ARHGAP17,ARID2,ARID5B,ARL3,ARL4A,ARL6IP1,ARL8A,ARMC8,ATAD2,ATG14,ATG2B,ATG9B,ATL2,ATOH8,ATP10A,ATP10B,ATP10D,ATP5B,ATP5F1,ATP6V1B2…
GO:CC	cytoplasmic part	GO:0044444	1.98996e-57	ABAT,ABCA1,ABCA2,ABCD2,ABCD3,ABCD4,ABR,ACACA,ACADSB,ACAT2,ACBD5,ACOX3,ACTR2,ADAMTS9,ADH5,ADIPOQ,ADRB1,ADSS,AFAP1,AFAP1L2,AFTPH,AGPAT5,AGPS,AHCYL2,AK2,AK3,ALDH5A1,ALG2,ALG6,AMBRA1,AMD1,AMOTL1,ANKFY1,ANO6,ANP32A,ANXA7,AOX1,AP2B1,AP4E1,APOOL,APPBP2,APPL2,ARC,ARCN1,ARFGEF1,ARFGEF2,ARFIP1,ARFIP2,ARHGAP17,ARL13B,ARL3,ARL4A,ARL6IP1,ARL8A,ARRDC3,ARRDC4,ATG14,ATG2B,ATG9B,ATL2,ATOX1,ATP10A,ATP10B,ATP10D,AT…
GO:CC	membrane part	GO:0044425	1.51629e-54	ABCA1,ABCA2,ABCA8,ABCD2,ABCD3,ABCD4,ABCG4,ACBD5,ACPP,ACVR1B,ACVR1C,ACVR2B,ACVRL1,ADAM11,ADAM33,ADCY1,ADCY6,ADCY7,ADCY9,ADCYAP1R1,ADIPOR2,ADRA2B,ADRB1,AFTPH,AGPAT5,ALG6,AMIGO3,AMOTL1,ANGPT1,ANK3,ANKFY1,ANKH,ANKRD22,ANO1,ANO3,ANO5,ANO6,ANTXR1,ANXA7,AP2B1,AP4E1,APOOL,APPL2,AQP1,AQP4,ARC,ARCN1,ARHGAP1,ARHGAP26,ARL13B,ARL6IP1,ARL6IP5,ASPH,ATG14,ATG2B,ATG9B,ATL2,ATP10A,ATP10B,ATP10D,ATP13A3,ATP1B3,ATP2…
GO:CC	cell periphery	GO:0071944	1.72151e-52	ABCA1,ABCA2,ABCG4,ABR,ACPP,ACTR2,ACVR1B,ACVR1C,ACVR2B,ACVRL1,ADCY1,ADCY6,ADCY7,ADCY9,ADIPOR2,ADRB1,ADSS,AMOTL1,ANGPT1,ANK3,ANO1,ANO5,ANO6,ANTXR1,ANXA7,AP2B1,APPL2,AQP1,AQP4,ARC,ARF1,ARID2,ARL13B,ARL4A,ARRDC3,ARRDC4,ATP10A,ATP10B,ATP10D,ATP1B3,ATP2B2,ATP5B,ATP6V1B2,ATP6V1C1,ATP7B,ATP8A1,ATXN10,BAIAP2L1,BCORL1,BICD2,BMPR2,C2CD2L,C7,CA2,CACHD1,CACNA1E,CACNB2,CACNB4,CACNG4,CALB1,CALD1,CAP1,CAP2,CASR,…
GO:CC	plasma membrane	GO:0005886	1.30346e-50	ABCA1,ABCA2,ABCG4,ABR,ACPP,ACVR1B,ACVR1C,ACVR2B,ACVRL1,ADCY1,ADCY6,ADCY7,ADCY9,ADIPOR2,ADRB1,ADSS,AMOTL1,ANGPT1,ANK3,ANO1,ANO5,ANO6,ANTXR1,ANXA7,AP2B1,APPL2,AQP1,AQP4,ARC,ARF1,ARID2,ARL13B,ARL4A,ARRDC3,ARRDC4,ATP10A,ATP10B,ATP10D,ATP1B3,ATP2B2,ATP5B,ATP6V1B2,ATP6V1C1,ATP7B,ATP8A1,ATXN10,BAIAP2L1,BCORL1,BICD2,BMPR2,C2CD2L,C7,CA2,CACHD1,CACNA1E,CACNB2,CACNB4,CACNG4,CALB1,CALD1,CASR,CAV2,CBL,CD274,C…
GO:CC	organelle part	GO:0044422	3.48119e-48	ABCD3,ABCD4,ABLIM3,ACACA,ACAT2,ACBD5,ACPP,ACTR2,ADCY1,AFF1,AFF2,AFTPH,AGPAT5,AGPS,AHI1,AK2,AK3,ALG6,AMBRA1,AMOTL1,ANKFY1,ANP32A,ANXA7,AP2B1,APOOL,APPBP2,APPL2,ARC,ARCN1,ARFGEF1,ARFGEF2,ARFIP1,ARFIP2,ARHGAP35,ARID2,ARL13B,ARL3,ARL4A,ARL6IP1,ARL8A,ARPC4,ATAD2,ATG14,ATG2B,ATG9B,ATL2,ATOH8,ATP10D,ATP2B2,ATP5B,ATP5F1,ATP6V1C1,ATP7B,ATP8A1,ATRX,ATXN1L,B3GALNT2,B3GNT7,BACE1,BAIAP2L1,BBS9,BCAS2,BCL2,BCL9…
GO:CC	nucleus	GO:0005634	1.61414e-46	AAK1,ACACA,ACAT2,ACBD5,ACTR2,AFF1,AFF2,AGPAT5,AGPS,AHR,ALG2,ALPK3,AMMECR1,AMOTL1,ANP32A,ANXA7,API5,APPL2,ARFGEF1,ARHGAP17,ARID2,ARID5B,ARL3,ARL4A,ARMC8,ATAD2,ATG2B,ATOH8,ATP10D,ATRX,ATXN1,ATXN1L,AZIN1,BACH2,BAIAP2L1,BCAS2,BCL2,BCL9L,BCOR,BCORL1,BEND3,BICD2,BMPR2,BNC2,BRAP,BRE,BRIP1,BRWD1,C5ORF51,CALB1,CBFA2T2,CBX5,CBX7,CCNC,CCND1,CCND2,CCNDBP1,CCNF,CCNI,CCNL1,CCNT2,CDC40,CDC73,CDK12,CDK19,CDYL,CE…
GO:CC	intrinsic component of membrane	GO:0031224	1.19947e-42	ABCA1,ABCA2,ABCA8,ABCD2,ABCD3,ABCD4,ABCG4,ACBD5,ACPP,ACVR1B,ACVR1C,ACVR2B,ACVRL1,ADAM11,ADAM33,ADCY1,ADCY6,ADCY7,ADCY9,ADCYAP1R1,ADIPOR2,ADRA2B,ADRB1,AGPAT5,ALG6,AMIGO3,ANKH,ANKRD22,ANO1,ANO3,ANO5,ANO6,ANTXR1,APOOL,AQP1,AQP4,ARHGAP1,ARHGAP26,ARL6IP1,ARL6IP5,ASPH,ATG9B,ATL2,ATP10A,ATP10B,ATP10D,ATP13A3,ATP1B3,ATP2B2,ATP2B4,ATP2C1,ATP7B,ATP8A1,B3GALNT2,B3GNT7,B4GALT1,B4GALT3,B4GALT5,B4GALT6,BACE1,B…
GO:CC	intracellular organelle part	GO:0044446	4.29288e-42	ABCD3,ABCD4,ABLIM3,ACACA,ACAT2,ACBD5,ACTR2,AFF1,AFF2,AFTPH,AGPAT5,AGPS,AHI1,AK2,AK3,ALG6,AMBRA1,AMOTL1,ANKFY1,ANP32A,ANXA7,AP2B1,APOOL,APPBP2,APPL2,ARC,ARCN1,ARFGEF1,ARFGEF2,ARFIP1,ARFIP2,ARHGAP35,ARID2,ARL13B,ARL3,ARL4A,ARL6IP1,ARL8A,ARPC4,ATAD2,ATG14,ATG2B,ATG9B,ATL2,ATOH8,ATP10D,ATP5B,ATP5F1,ATP6V1C1,ATP7B,ATP8A1,ATRX,ATXN1L,B3GALNT2,B3GNT7,BACE1,BAIAP2L1,BCAS2,BCL2,BCL9L,BCOR,BCORL1,BEND3,BIC…
GO:CC	integral component of membrane	GO:0016021	9.59083e-41	ABCA1,ABCA2,ABCA8,ABCD2,ABCD3,ABCD4,ABCG4,ACBD5,ACPP,ACVR1B,ACVR1C,ACVR2B,ACVRL1,ADAM11,ADAM33,ADCY1,ADCY6,ADCY7,ADCY9,ADCYAP1R1,ADIPOR2,ADRA2B,ADRB1,AGPAT5,ALG6,AMIGO3,ANKH,ANKRD22,ANO1,ANO3,ANO5,ANO6,ANTXR1,APOOL,AQP1,AQP4,ARHGAP1,ARHGAP26,ARL6IP1,ARL6IP5,ASPH,ATG9B,ATL2,ATP10A,ATP10B,ATP10D,ATP13A3,ATP1B3,ATP2B2,ATP2B4,ATP2C1,ATP7B,ATP8A1,B3GALNT2,B3GNT7,B4GALT1,B4GALT3,B4GALT5,B4GALT6,BACE1,B…
GO:CC	protein-containing complex	GO:0032991	1.28216e-30	ACTR2,ACVR1B,ACVR1C,ACVR2B,ACVRL1,ADIPOQ,AFF1,AFTPH,AHR,AMOTL1,ANKFY1,ANKIB1,ANO6,AP2B1,AP4E1,APOOL,ARCN1,ARFGEF1,ARL6IP1,ARMC8,ARPC4,ASB2,ASB4,ATG14,ATP1B3,ATP5B,ATP5C1,ATP5F1,ATP6V1B2,ATP6V1C1,BBS9,BCAS2,BCL2,BCL9L,BCOR,BICD2,BLOC1S2,BMF,BMPR2,BRAP,BRE,C1QL2,C1QTNF2,C7,CACHD1,CACNA1E,CACNB2,CACNB4,CACNG4,CALM1,CAV2,CBL,CBX5,CBX7,CCDC103,CCM2,CCNC,CCND1,CCND2,CCNF,CCNI,CCNT2,CD2AP,CDC40,CDC73,CD…
GO:CC	endomembrane system	GO:0012505	2.78725e-30	ABCA1,ABCA2,ABCD4,ADAMTS9,ADIPOQ,ADRB1,AFTPH,AGPAT5,ALG2,ALG6,ANKFY1,ANXA7,AP2B1,APPL2,ARC,ARCN1,ARFGEF1,ARFGEF2,ARFIP1,ARFIP2,ARL3,ARL6IP1,ARL8A,ARRDC3,ARRDC4,ATG9B,ATL2,ATP10A,ATP10B,ATP10D,ATP7B,ATP8A1,B3GALNT2,B3GNT7,B4GALT3,BACE1,BCL2,BICD2,BRAP,BRIP1,C2CD2L,CAST,CAV2,CBL,CDS1,CERS2,CERS3,CFTR,CHST11,CLCN4,CLCN5,CLN6,CLSPN,CLTC,CMTM3,CMTM6,CNST,COG4,COG5,COPG2,CREB3L2,CSGALNACT1,CTSE,CUL3,CU…
GO:CC	nuclear part	GO:0044428	2.88327e-24	ACACA,ACAT2,ACBD5,AFF1,AFF2,AGPAT5,AGPS,AMOTL1,ANP32A,ANXA7,ARFGEF1,ARID2,ARL4A,ATAD2,ATG2B,ATOH8,ATP10D,ATRX,ATXN1L,BAIAP2L1,BCAS2,BCL2,BCL9L,BCOR,BCORL1,BEND3,BICD2,BMPR2,BNC2,BRAP,BRE,BRIP1,BRWD1,C5ORF51,CBX5,CBX7,CCNC,CCND1,CCNDBP1,CCNT2,CDC40,CDC73,CDK12,CDK19,CENPO,CEP164,CFL2,CLK3,CLSPN,CLUAP1,CMTM3,CNP,CNTLN,COG5,COX10,CPNE3,CREB1,CREB3L2,CSNK2A2,CTSC,CUL4B,CWF19L2,DAG1,DCLRE1A,DCP2,DDX23…
GO:CC	neuron part	GO:0097458	3.25913e-24	ADCY1,ADCYAP1R1,AHCYL2,ANK3,AQP1,ARC,ARL3,ARL8A,ATP2B2,ATXN10,BLOC1S2,BMPR2,CACNB2,CACNB4,CACNG4,CALB1,CAP2,CDH23,CETN3,CLCN4,CLCN5,CLTC,CNKSR2,CNTN2,CPEB1,CPLX2,CYP46A1,DAG1,DAGLA,DCX,DGKI,DLG1,DLG5,DNM3,DPYSL2,DPYSL5,DSCAM,EEA1,ELOVL5,EPHA5,ERBB4,ERC2,FKBP15,FMR1,FZD3,FZD4,GABRA3,GABRB2,GABRB3,GHR,GIGYF2,GLRA2,GNB1,GNRH1,GPM6A,GRIA3,GRIA4,GRIK3,GRIN2A,GRIN3A,GRM5,HDAC1,HIP1,HNRNPU,HOMER1,HRH1,H…
GO:CC	plasma membrane part	GO:0044459	7.36361e-24	ABCA1,ACVR1B,ACVR1C,ACVR2B,ACVRL1,ADCY1,ADCY6,ADCY7,ADCY9,ADIPOR2,ADRB1,AMOTL1,ANK3,ANO6,ANTXR1,AP2B1,APPL2,AQP1,AQP4,ARC,ARL13B,ATP1B3,ATP2B2,ATP6V1B2,ATP7B,BMPR2,C2CD2L,C7,CACHD1,CACNA1E,CACNB2,CACNB4,CACNG4,CALB1,CASR,CAV2,CBL,CD274,CD47,CDH6,CDON,CFTR,CIT,CLCN4,CLCN5,CLTC,CNNM2,CNTFR,CNTN2,CXCL12,CYLD,DAG1,DAGLA,DLG1,DNM3,DRD5,DSCAM,DSTYK,EEA1,EHD3,ENPEP,EPHA5,ERBB4,F2RL1,FGFR3,FLRT2,FLT1,FLT…
GO:CC	synapse	GO:0045202	2.32471e-20	ABR,ADCY1,ADRB1,AP2B1,ARC,ARL8A,ATP2B2,BMPR2,CACNB2,CACNB4,CACNG4,CALB1,CAP2,CBLN2,CLCN4,CLCN5,CLTC,CNKSR2,CNTN2,CPEB1,CPLX2,CYP46A1,DAG1,DAGLA,DGKB,DGKE,DGKI,DLG1,DLG5,DNM3,DSCAM,EIF2S1,ELAVL1,ERBB4,ERC2,FZD3,FZD4,GABRA3,GABRB2,GABRB3,GHR,GLRA2,GPC4,GRIA3,GRIA4,GRIK3,GRIN2A,GRIN3A,GRIP2,GRM5,HIP1,HOMER1,ITGA3,ITGB3,ITSN1,KCNA4,KCNC4,KCND2,KCNMA1,LRP4,LRRC7,LRRTM2,MAPK14,MCTP2,MYH9,MYO5A,NAPB,NDE…
GO:CC	cell projection	GO:0042995	2.80606e-20	ABI2,ACPP,ACTR2,ADCY6,ADCYAP1R1,AHCYL2,AHI1,AMBRA1,AMOTL1,ANGPT1,ANK3,ANTXR1,APPL2,AQP1,ARC,ARHGAP35,ARL13B,ARL3,ARL8A,ATG14,ATP6V1B2,ATXN10,BBS9,BLOC1S2,C5ORF30,CALB1,CBL,CCDC103,CCDC40,CD2AP,CDH23,CEP104,CEP164,CETN3,CLUAP1,CNTN2,CPEB1,CPLX2,CUL3,CYLD,CYP46A1,DAG1,DAGLA,DCX,DGKI,DLG1,DLG5,DNAI1,DNM3,DPYSL2,DPYSL5,DRD5,DSCAM,EEA1,EHD3,ELOVL5,EPHA5,F2RL1,FKBP15,FMR1,FZD3,FZD4,GABRA3,GABRB2,GABRB3…
GO:CC	nucleoplasm	GO:0005654	4.64684e-20	ACBD5,AFF1,AFF2,ARFGEF1,ARID2,ARL4A,ATAD2,ATG2B,ATOH8,ATP10D,ATRX,ATXN1L,BAIAP2L1,BCAS2,BCL2,BCORL1,BEND3,BMPR2,BNC2,BRIP1,C5ORF51,CBX5,CBX7,CCNC,CCND1,CCNDBP1,CCNT2,CDC40,CDC73,CDK12,CDK19,CEP164,CLK3,CLSPN,CLUAP1,CNP,CNTLN,COG5,CREB1,CREB3L2,CTSC,CUL4B,DAG1,DCLRE1A,DCP2,DGKI,DMTF1,DNAJB6,DSN1,DUSP16,E2F1,EGR1,ELAVL1,ELF2,ELF3,ELK4,ELL2,ESRP2,ETV5,EYA1,EYA3,FAM114A1,FAM124B,FBXO32,FKBP5,FLI1,FLI…
GO:CC	plasma membrane bounded cell projection	GO:0120025	4.99915e-20	ABI2,ACPP,ADCY6,ADCYAP1R1,AHCYL2,AHI1,AMBRA1,AMOTL1,ANGPT1,ANK3,ANTXR1,APPL2,AQP1,ARC,ARHGAP35,ARL13B,ARL3,ARL8A,ATG14,ATP6V1B2,ATXN10,BBS9,BLOC1S2,C5ORF30,CALB1,CBL,CCDC103,CCDC40,CD2AP,CDH23,CEP104,CEP164,CETN3,CLUAP1,CNTN2,CPEB1,CPLX2,CUL3,CYLD,CYP46A1,DAG1,DAGLA,DCX,DGKI,DLG1,DLG5,DNAI1,DNM3,DPYSL2,DPYSL5,DRD5,DSCAM,EEA1,EHD3,ELOVL5,EPHA5,F2RL1,FKBP15,FMR1,FZD3,FZD4,GABRA3,GABRB2,GABRB3,GHR,G…
GO:CC	cytosol	GO:0005829	2.57764e-18	ABR,ACACA,ACAT2,ADSS,AFAP1,AFAP1L2,AHCYL2,ALG2,AMBRA1,AMD1,ANKFY1,ANO6,ANXA7,AOX1,ARCN1,ARFGEF1,ARFGEF2,ARFIP1,ARHGAP17,ARL4A,ARL6IP1,ATOX1,ATP6V1B2,ATXN10,B4GALT3,BAIAP2L1,BCL2,BDH2,BICD2,BLOC1S2,BRAP,BRE,BRWD1,BTBD6,C5ORF51,CA13,CA2,CALB1,CBL,CBX7,CDC73,CDK19,CFTR,CNOT6L,CNP,CNTLN,COX10,CPNE3,CTIF,CUL4B,CYLD,DCUN1D1,DCX,DDIT4,DGKE,DIXDC1,DMTF1,DNAJA2,DNAJB5,DNAJB6,DOCK3,DOCK5,DPYSL2,DPYSL5,DSN1…
GO:CC	intrinsic component of plasma membrane	GO:0031226	9.10329e-18	ABCA1,ACVR1B,ACVR1C,ACVR2B,ACVRL1,ADCY1,ADCY6,ADCY7,ADCY9,ADIPOR2,ADRB1,ANO6,ATP1B3,BMPR2,C7,CACNG4,CASR,CAV2,CD47,CDON,CFTR,CLCN4,CLCN5,CNTFR,CNTN2,DAGLA,DLG1,DRD5,DSCAM,EPHA5,ERBB4,F2RL1,FGFR3,FLRT2,FLT1,FLT4,FLVCR1,FLVCR2,GABRA3,GABRB2,GABRB3,GALR1,GJA5,GLRA2,GPA33,GPC4,GPR55,GRIA3,GRIA4,GRIK3,GRIN2A,GRIN3A,GRM5,HRH1,HTR1F,IFNAR1,IGF1R,IL6R,ITGA2,ITGA3,ITGA6,ITGB3,ITGB8,IYD,KCNA4,KCNA6,KCNC1,K…
GO:CC	nuclear lumen	GO:0031981	4.8844e-17	ACACA,ACAT2,ACBD5,AFF1,AFF2,AGPS,ANP32A,ARFGEF1,ARID2,ARL4A,ATAD2,ATG2B,ATOH8,ATP10D,ATRX,ATXN1L,BAIAP2L1,BCAS2,BCL2,BCORL1,BEND3,BMPR2,BNC2,BRIP1,BRWD1,C5ORF51,CBX5,CBX7,CCNC,CCND1,CCNDBP1,CCNT2,CDC40,CDC73,CDK12,CDK19,CENPO,CEP164,CFL2,CLK3,CLSPN,CLUAP1,CNP,CNTLN,COG5,COX10,CPNE3,CREB1,CREB3L2,CTSC,CUL4B,DAG1,DCLRE1A,DCP2,DDX23,DEDD,DGKI,DMTF1,DNAJB6,DSN1,DUSP16,E2F1,E2F8,EGR1,ELAVL1,ELF2,ELF3,…
GO:CC	membrane-enclosed lumen	GO:0031974	1.76243e-16	ABCD3,ACACA,ACAT2,ACBD5,AFF1,AFF2,AGPS,AK2,AK3,ANP32A,ARFGEF1,ARID2,ARL4A,ATAD2,ATG2B,ATOH8,ATP10D,ATP5B,ATRX,ATXN1L,BAIAP2L1,BCAS2,BCL2,BCORL1,BEND3,BMPR2,BNC2,BRIP1,BRWD1,C5ORF51,CBX5,CBX7,CCNC,CCND1,CCNDBP1,CCNT2,CDC40,CDC73,CDK12,CDK19,CENPO,CEP164,CFL2,CLK3,CLN6,CLSPN,CLUAP1,CNP,CNTLN,COG5,COX10,CPNE3,CREB1,CREB3L2,CTSC,CUL4B,DAG1,DCLRE1A,DCP2,DDX23,DEDD,DGKI,DMTF1,DNAJB6,DSN1,DUSP16,E2F1,E2…
GO:CC	intracellular organelle lumen	GO:0070013	1.76243e-16	ABCD3,ACACA,ACAT2,ACBD5,AFF1,AFF2,AGPS,AK2,AK3,ANP32A,ARFGEF1,ARID2,ARL4A,ATAD2,ATG2B,ATOH8,ATP10D,ATP5B,ATRX,ATXN1L,BAIAP2L1,BCAS2,BCL2,BCORL1,BEND3,BMPR2,BNC2,BRIP1,BRWD1,C5ORF51,CBX5,CBX7,CCNC,CCND1,CCNDBP1,CCNT2,CDC40,CDC73,CDK12,CDK19,CENPO,CEP164,CFL2,CLK3,CLN6,CLSPN,CLUAP1,CNP,CNTLN,COG5,COX10,CPNE3,CREB1,CREB3L2,CTSC,CUL4B,DAG1,DCLRE1A,DCP2,DDX23,DEDD,DGKI,DMTF1,DNAJB6,DSN1,DUSP16,E2F1,E2…
GO:CC	organelle lumen	GO:0043233	1.76243e-16	ABCD3,ACACA,ACAT2,ACBD5,AFF1,AFF2,AGPS,AK2,AK3,ANP32A,ARFGEF1,ARID2,ARL4A,ATAD2,ATG2B,ATOH8,ATP10D,ATP5B,ATRX,ATXN1L,BAIAP2L1,BCAS2,BCL2,BCORL1,BEND3,BMPR2,BNC2,BRIP1,BRWD1,C5ORF51,CBX5,CBX7,CCNC,CCND1,CCNDBP1,CCNT2,CDC40,CDC73,CDK12,CDK19,CENPO,CEP164,CFL2,CLK3,CLN6,CLSPN,CLUAP1,CNP,CNTLN,COG5,COX10,CPNE3,CREB1,CREB3L2,CTSC,CUL4B,DAG1,DCLRE1A,DCP2,DDX23,DEDD,DGKI,DMTF1,DNAJB6,DSN1,DUSP16,E2F1,E2…
GO:CC	organelle membrane	GO:0031090	2.01932e-16	ABCD3,ABCD4,ACPP,AFTPH,AGPAT5,ALG6,ANKFY1,ANXA7,AP2B1,APOOL,APPBP2,APPL2,ARC,ARCN1,ARFGEF1,ARFGEF2,ARFIP1,ARFIP2,ARL13B,ARL6IP1,ARL8A,ATG14,ATG9B,ATP5B,ATP5F1,ATP6V1C1,ATP7B,B3GALNT2,B3GNT7,BCL2,BRAP,BRIP1,CALB1,CAV2,CDS1,CFTR,CHST11,CLCN4,CLTC,CMTM3,CMTM6,COPG2,COQ9,COX10,CSGALNACT1,CUL3,CUX1,CUX2,CYP46A1,DERL3,DNAJC18,DPM2,DPY19L4,DRD5,EDEM1,EFHD1,EHD3,EHD4,ELOVL4,ELOVL5,EPN2,ERP44,EXD2,FAM134B…
GO:CC	vesicle	GO:0031982	2.37733e-16	ABCA1,ABCA2,ACPP,ADRB1,AFTPH,AMBRA1,AMOTL1,ANKFY1,ANO5,ANXA7,AP2B1,APPBP2,APPL2,AQP1,ARC,ARCN1,ARFGEF2,ARL8A,ARRDC3,ARRDC4,ATG14,ATG9B,ATP7B,BACE1,BICD2,CALB1,CAV2,CD47,CD93,CFTR,CLCN4,CLCN5,CLTC,CMTM6,CNP,CNST,COPG2,CTSE,DICER1,DNM3,EEA1,EGF,EHD3,EHD4,ENPEP,EPN2,F2RL1,FGFR3,FURIN,FYCO1,FZD4,GABRB3,GCH1,GIGYF2,GOSR2,GPRC5B,GRIN2A,HIP1,HMP19,IMPAD1,ITCH,ITSN1,IYD,KIF1B,KLHL12,LAMP3,LDLRAP1,LRP2,MC…
GO:CC	integral component of plasma membrane	GO:0005887	2.73122e-16	ABCA1,ACVR1B,ACVR1C,ACVR2B,ACVRL1,ADCY1,ADCY6,ADCY7,ADCY9,ADRB1,ANO6,ATP1B3,BMPR2,C7,CACNG4,CASR,CAV2,CD47,CDON,CFTR,CLCN4,CLCN5,CNTFR,DAGLA,DLG1,DRD5,DSCAM,EPHA5,ERBB4,F2RL1,FGFR3,FLRT2,FLT1,FLT4,FLVCR1,FLVCR2,GABRA3,GABRB2,GABRB3,GALR1,GJA5,GLRA2,GPA33,GPR55,GRIA3,GRIA4,GRIK3,GRIN2A,GRIN3A,GRM5,HRH1,HTR1F,IFNAR1,IGF1R,IL6R,ITGA2,ITGA3,ITGA6,ITGB3,ITGB8,IYD,KCNA4,KCNA6,KCNC1,KCNC4,KCND2,KCNE4,KC…
GO:CC	bounding membrane of organelle	GO:0098588	3.65535e-15	ABCD3,AFTPH,ANKFY1,ANXA7,AP2B1,APPL2,ARC,ARCN1,ARFGEF1,ARFGEF2,ARFIP1,ARFIP2,ARL13B,ARL6IP1,ARL8A,ATG14,ATP6V1C1,ATP7B,B3GALNT2,B3GNT7,BCL2,CAV2,CHST11,CLTC,CMTM6,COPG2,CSGALNACT1,CUL3,CUX1,CUX2,DERL3,DRD5,EHD3,EHD4,EPN2,EXD2,FOXO3,FURIN,FUT4,FUT9,GABARAPL1,GALNT1,GALNT10,GALNT14,GLG1,GNAI3,GOSR2,GPAM,HMGCR,HS2ST1,KLHL12,LAMP3,MAN1A2,MAN1C1,MCL1,MCTP2,MFN2,MMP24,MPPE1,MREG,MSTO1,MTX3,NAPB,NTRK2,P…
GO:CC	Golgi apparatus	GO:0005794	4.25986e-15	ABCA1,AFTPH,ARCN1,ARFGEF1,ARFGEF2,ARFIP1,ARFIP2,ARL3,ATG9B,ATP7B,ATP8A1,B3GALNT2,B3GNT7,B4GALT3,BACE1,BICD2,CAV2,CBL,CHST11,CLCN4,CLCN5,CLSPN,CLTC,CNST,COG4,COG5,COPG2,CSGALNACT1,CUL3,CUX1,CUX2,DLG1,ELF3,ESCO2,FAM114A1,FAM198B,FGFR3,FURIN,FUT4,FUT9,FYCO1,GAL3ST1,GALNT1,GALNT10,GALNT14,GDI2,GIGYF2,GLG1,GNAI3,GOSR2,HIP1,HS2ST1,IL17RD,IMPAD1,KIAA0430,KLF5,KLHL12,LRP2,MACF1,MAN1A2,MAN1C1,MMP24,MPPE1,…
GO:CC	cytoplasmic vesicle	GO:0031410	7.27094e-15	ABCA1,ABCA2,ADRB1,AFTPH,AMBRA1,AMOTL1,ANKFY1,ANXA7,AP2B1,APPBP2,APPL2,ARC,ARCN1,ARFGEF2,ARL8A,ARRDC3,ARRDC4,ATG14,ATG9B,ATP7B,BACE1,BICD2,CAV2,CD93,CFTR,CLCN4,CLCN5,CLTC,CMTM6,CNP,CNST,COPG2,CTSE,DNM3,EEA1,EHD3,EHD4,ENPEP,EPN2,F2RL1,FGFR3,FURIN,FYCO1,GABRB3,GCH1,GIGYF2,GOSR2,GRIN2A,HIP1,HMP19,IMPAD1,ITCH,ITSN1,IYD,KIF1B,KLHL12,LAMP3,LDLRAP1,LRP2,MCTP2,MIB1,MREG,MYO5A,MYO6,N4BP3,NIPA1,NTRK2,OLFM4,…
GO:CC	intracellular vesicle	GO:0097708	1.02032e-14	ABCA1,ABCA2,ADRB1,AFTPH,AMBRA1,AMOTL1,ANKFY1,ANXA7,AP2B1,APPBP2,APPL2,ARC,ARCN1,ARFGEF2,ARL8A,ARRDC3,ARRDC4,ATG14,ATG9B,ATP7B,BACE1,BICD2,CAV2,CD93,CFTR,CLCN4,CLCN5,CLTC,CMTM6,CNP,CNST,COPG2,CTSE,DNM3,EEA1,EHD3,EHD4,ENPEP,EPN2,F2RL1,FGFR3,FURIN,FYCO1,GABRB3,GCH1,GIGYF2,GOSR2,GRIN2A,HIP1,HMP19,IMPAD1,ITCH,ITSN1,IYD,KIF1B,KLHL12,LAMP3,LDLRAP1,LRP2,MCTP2,MIB1,MREG,MYO5A,MYO6,N4BP3,NIPA1,NTRK2,OLFM4,…
GO:CC	neuron projection	GO:0043005	4.468e-14	ADCYAP1R1,AHCYL2,ANK3,AQP1,ARC,ARL3,ARL8A,ATXN10,BLOC1S2,CALB1,CDH23,CETN3,CNTN2,CPEB1,CPLX2,CYP46A1,DAG1,DAGLA,DCX,DGKI,DLG1,DNM3,DPYSL2,DPYSL5,DSCAM,EEA1,ELOVL5,EPHA5,FKBP15,FMR1,FZD3,FZD4,GABRA3,GABRB2,GABRB3,GHR,GIGYF2,GLRA2,GNB1,GNRH1,GPM6A,GRIN2A,GRIN3A,GRM5,HNRNPU,HOMER1,HRH1,HSP90AA1,HTR1F,IGF1R,IQGAP1,KCNA4,KCNC1,KCNC4,KCND2,KCNN3,KIF13B,KIF1B,KIF3A,KIRREL,KIRREL3,KLHL17,LOXHD1,LRP2,LRRC…
GO:CC	glutamatergic synapse	GO:0098978	4.28988e-13	ABR,ADCY1,AP2B1,ARC,CACNB4,CACNG4,CALB1,CBLN2,DGKB,DGKE,DGKI,DLG1,ELAVL1,ERBB4,ERC2,FZD4,GPC4,GRIK3,GRIN2A,GRIN3A,GRIP2,HOMER1,ITGB3,KCND2,MAPK14,MYO5A,NAPB,NLGN1,NPTX2,NRG1,NRP2,NTNG1,OPHN1,PAK2,PAK3,PFN2,PLCG1,PPP2R2A,PPP3R1,PRKAR2B,PTPRD,PTPRO,RGS7BP,RNF19A,SHISA6,SLC1A2,SLITRK4,SORCS3,STXBP1,SYT4,TNR,WNT5A
GO:CC	non-membrane-bounded organelle	GO:0043228	4.7825e-13	ABLIM3,ACACA,ACAT2,ACTR2,ADCY6,AFAP1,AGPS,AHI1,ALG2,AMBRA1,ARC,ARFGEF1,ARFGEF2,ARHGAP26,ARHGAP35,ARHGAP39,ARL13B,ARL3,ARL4A,ARL8A,ARPC4,ATG14,ATP5B,ATRX,ATXN1L,BAIAP2L1,BCAS2,BEND3,BICD2,BLOC1S2,BMF,BRWD1,C7,CALD1,CAMSAP1,CAP1,CAP2,CBX5,CBX7,CCDC103,CCDC141,CCDC40,CCDC88A,CCNF,CD2AP,CDC42BPA,CDC42SE1,CDK12,CDYL,CENPO,CEP104,CEP164,CEP350,CEP44,CETN3,CFL2,CHL1,CHTF8,CIT,CLK3,CLMP,CLTC,CLUAP1,CNN2,…
GO:CC	intracellular non-membrane-bounded organelle	GO:0043232	4.7825e-13	ABLIM3,ACACA,ACAT2,ACTR2,ADCY6,AFAP1,AGPS,AHI1,ALG2,AMBRA1,ARC,ARFGEF1,ARFGEF2,ARHGAP26,ARHGAP35,ARHGAP39,ARL13B,ARL3,ARL4A,ARL8A,ARPC4,ATG14,ATP5B,ATRX,ATXN1L,BAIAP2L1,BCAS2,BEND3,BICD2,BLOC1S2,BMF,BRWD1,C7,CALD1,CAMSAP1,CAP1,CAP2,CBX5,CBX7,CCDC103,CCDC141,CCDC40,CCDC88A,CCNF,CD2AP,CDC42BPA,CDC42SE1,CDK12,CDYL,CENPO,CEP104,CEP164,CEP350,CEP44,CETN3,CFL2,CHL1,CHTF8,CIT,CLK3,CLMP,CLTC,CLUAP1,CNN2,…
GO:CC	synapse part	GO:0044456	7.0269e-13	ADCY1,AP2B1,ARC,ATP2B2,BMPR2,CACNB2,CACNB4,CACNG4,CALB1,CAP2,CLCN4,CLCN5,CLTC,CNKSR2,CNTN2,CPLX2,CYP46A1,DAGLA,DGKI,DLG1,DLG5,DNM3,ELAVL1,ERBB4,ERC2,FZD3,GABRA3,GABRB2,GABRB3,GHR,GLRA2,GRIA3,GRIA4,GRIK3,GRIN2A,GRIN3A,GRM5,HIP1,HOMER1,ITGA3,ITGB3,ITSN1,KCNA4,KCNC4,KCND2,KCNMA1,LRRC7,LRRTM2,MCTP2,MYO5A,NEFL,NF1,NGFR,NLGN1,NLGN4X,NRP2,NTNG1,NTRK2,OPHN1,P2RX7,PACSIN1,PAK2,PAK3,PCDH15,PCLO,PDZD11,PFN2…
GO:CC	cytoskeleton	GO:0005856	7.09011e-13	ABLIM3,ACACA,ACTR2,ADCY6,AFAP1,AHI1,ALG2,AMBRA1,ARC,ARFGEF2,ARHGAP26,ARHGAP35,ARHGAP39,ARL13B,ARL3,ARL8A,ARPC4,ATG14,BAIAP2L1,BCAS2,BICD2,BLOC1S2,BMF,CALD1,CAMSAP1,CAP1,CAP2,CCDC103,CCDC141,CCDC40,CCDC88A,CCNF,CD2AP,CDC42BPA,CDC42SE1,CEP104,CEP164,CEP350,CEP44,CETN3,CFL2,CIT,CLK3,CLMP,CLTC,CLUAP1,CNN2,CNTLN,CSRP1,CTNNA1,CTSC,CUL3,CYLD,DCX,DLG1,DLG5,DNAI1,DSN1,DST,DYNC1LI1,DYRK2,E2F1,EML1,EPB41L4B…
GO:CC	axon	GO:0030424	1.21149e-11	ANK3,AQP1,ARL8A,BLOC1S2,CALB1,CNTN2,CPLX2,DAG1,DAGLA,DLG1,DNM3,DPYSL2,DSCAM,EEA1,FKBP15,FMR1,FZD3,GHR,GNRH1,GPM6A,HOMER1,HSP90AA1,IGF1R,KCNA4,KCNC1,KCNC4,KIF13B,KIF1B,KIF3A,KIRREL3,LRP2,LRRC7,MBP,NAV1,NDEL1,NEFL,NF1,NFIB,NGFR,NIN,NRG1,NRP2,NTRK2,OPHN1,PAFAH1B1,PRKAA1,PTPRK,RUFY3,SCN1A,SCN2A,SCN3A,SCN8A,SEMA3A,SLC18A3,SLC1A2,SLC38A1,SLC5A7,SPAST,STXBP1,SYT11,SYT2,SYT4,TMEM108,TMEM57,UHMK1,UNC5C,UN…
GO:CC	whole membrane	GO:0098805	3.94816e-11	ABCA1,ABCD3,AFTPH,ANGPT1,ANKFY1,ANXA7,AP2B1,APPL2,AQP1,ARC,ARCN1,ARL8A,ATG14,ATP6V1C1,BCL2,BICD2,BMPR2,CAV2,CBL,CLTC,CMTM6,COPG2,DAG1,DLG1,EHD3,EHD4,EPN2,EXD2,FOXO3,FURIN,GABARAPL1,GOSR2,GPAM,HMGCR,IRS1,KCNMA1,KLHL12,LAMP3,MCL1,MCTP2,MFN2,MREG,MSTO1,MTX3,NAPB,NTRK2,PEX11A,PEX13,PEX26,PEX5L,PIKFYVE,PIP5K1C,PPP2CA,PTCH1,PTPRN2,RAB11FIP4,RAB14,RAB3B,RAB8B,RAP2C,RB1CC1,RCC2,RHOB,RHOQ,RNF185,SAR1A,SAR…
GO:CC	plasma membrane region	GO:0098590	1.26092e-10	ADCY1,AMOTL1,ANK3,ANTXR1,APPL2,AQP1,AQP4,ARC,ARL13B,ATP2B2,ATP6V1B2,ATP7B,BMPR2,C2CD2L,CACNG4,CALB1,CAV2,CBL,CFTR,CIT,CLTC,CNNM2,CNTN2,DAGLA,DLG1,DNM3,DRD5,DSTYK,EHD3,ENPEP,ERBB4,FZD3,GABRA3,GABRB2,GABRB3,GRIA3,GRIA4,GRIK3,GRIN2A,GRIN3A,GRM5,HIP1,HPGD,IL6R,IRS1,ITGA3,ITGA6,ITGB3,JAG1,KCNC1,KCNC4,KCND2,KCNMA1,LDLRAP1,LRP2,LRRC7,LRRTM2,MACF1,MYH9,MYLK,NRP2,NTNG1,NTRK2,PACSIN1,PARD3B,PDZD11,PI4K2A,P…
GO:CC	cell junction	GO:0030054	8.53681e-10	AFAP1,AHI1,AMOTL1,ANK3,ARC,ARHGAP26,ARL8A,BMPR2,CAV2,CCDC85C,CCND1,CCNF,CD2AP,CDH6,CLDN18,CLMP,CPNE3,CSRP1,DAG1,DCHS1,DCP2,DLG1,DLG5,DSCAM,DST,EPHA5,ESCO2,FBLIM1,FERMT1,FLRT2,FRMD4A,FZD4,GABRB3,GJA1,GJA5,GJC1,GRIA3,GRIA4,GRIK3,GRIN2A,ILDR1,IQGAP1,ITGA2,ITGA6,ITGB3,JAG1,KIRREL,KLF11,LASP1,LIMS1,LMLN,LPP,LRRC7,MAGI2,MYH9,NOV,NTRK2,P2RX7,PANX1,PARD3B,PARVA,PCDH12,PDLIM3,PDLIM5,PDZD11,PDZD3,PEAK1,PIK…
GO:CC	plasma membrane bounded cell projection part	GO:0120038	2.17662e-09	AHI1,AMBRA1,ANK3,ANTXR1,APPL2,ARC,ARHGAP35,ARL13B,ARL3,ARL8A,ATG14,ATXN10,BBS9,BLOC1S2,C5ORF30,CALB1,CCDC103,CCDC40,CEP164,CETN3,CNTN2,CPLX2,CYLD,CYP46A1,DAG1,DAGLA,DCX,DGKI,DLG1,DLG5,DNAI1,DNM3,DPYSL2,DPYSL5,DRD5,DSCAM,EEA1,EHD3,ELOVL5,FKBP15,FMR1,FZD3,FZD4,GABRA3,GIGYF2,GNB1,GPM6A,HNRNPU,HOMER1,HRH1,HSP90AA1,HTR1F,ITGA3,KCNA4,KCNC1,KCNC4,KCND2,KIF1B,KIF3A,KIRREL,KIRREL3,KLHL17,LRP2,LRRC7,MACF1,…
GO:CC	cell projection part	GO:0044463	2.17662e-09	AHI1,AMBRA1,ANK3,ANTXR1,APPL2,ARC,ARHGAP35,ARL13B,ARL3,ARL8A,ATG14,ATXN10,BBS9,BLOC1S2,C5ORF30,CALB1,CCDC103,CCDC40,CEP164,CETN3,CNTN2,CPLX2,CYLD,CYP46A1,DAG1,DAGLA,DCX,DGKI,DLG1,DLG5,DNAI1,DNM3,DPYSL2,DPYSL5,DRD5,DSCAM,EEA1,EHD3,ELOVL5,FKBP15,FMR1,FZD3,FZD4,GABRA3,GIGYF2,GNB1,GPM6A,HNRNPU,HOMER1,HRH1,HSP90AA1,HTR1F,ITGA3,KCNA4,KCNC1,KCNC4,KCND2,KIF1B,KIF3A,KIRREL,KIRREL3,KLHL17,LRP2,LRRC7,MACF1,…
GO:CC	somatodendritic compartment	GO:0036477	8.18136e-09	ARC,ATXN10,CACNG4,CALB1,CNTN2,CYP46A1,DGKI,DNM3,DPYSL2,DPYSL5,DSCAM,ELOVL5,FMR1,FZD3,FZD4,GIGYF2,GNRH1,GPM6A,GRIN3A,HDAC1,HNRNPU,HOMER1,HRH1,HSP90AA1,HTR1F,KCNA4,KCNC1,KCNC4,KCND2,KCNN3,KIF1B,KIRREL,KIRREL3,KLHL17,KREMEN1,LRP2,MAGI2,MBP,MYO5A,NF1,NGFR,NIN,NTRK2,OPHN1,P2RX7,PAFAH1B1,PDE1A,PDE1C,PI4K2A,PPP1R9A,PRKAA1,PRKAR2B,PTK2B,PTPRK,PTPRO,RIC3,RUFY3,SLC4A8,SLC5A7,STRN,SYT4,THY1,TMEM100,TMEM108,…
GO:CC	endosome	GO:0005768	3.1362e-08	ABCA1,ABCA2,ADRB1,ANKFY1,APPL2,ARC,ARFGEF2,ARL8A,ARRDC3,ARRDC4,ATP7B,BACE1,CFTR,CLCN4,CLCN5,CLTC,CMTM6,CTSE,EEA1,EHD3,EHD4,F2RL1,FYCO1,GIGYF2,GOSR2,HMP19,LAMP3,LDLRAP1,LRP2,MREG,MYO5A,NIPA1,NTRK2,PI4K2A,PIKFYVE,PIP5K1C,RAB11FIP4,RAB14,RAB22A,RAB31,RAB3B,RAB3C,RAB8B,RAB9B,RAP2C,RAPGEF2,RCC2,RHOB,RPS6KC1,SCAMP1,SGSM2,SLC11A2,SLC48A1,SNX10,SNX11,SNX19,SNX3,SPAST,STAMBPL1,STARD3,STEAP2,SYT11,TBC1D12,…
GO:CC	actin cytoskeleton	GO:0015629	4.18343e-08	ABLIM3,ACACA,ACTR2,AFAP1,ALG2,ARC,ARHGAP35,ARPC4,BAIAP2L1,BMF,CALD1,CAP1,CAP2,CD2AP,CDC42BPA,CFL2,CIT,CSRP1,CTNNA1,FBLIM1,FKBP15,FLT1,HIP1,KAT2B,KLHL17,LANCL2,LLGL1,LLGL2,LPP,MACF1,MICAL2,MICAL3,MPRIP,MYH11,MYH9,MYLK,MYO5A,MYO6,MYO9B,NEBL,ONECUT2,OPHN1,PARVA,PDLIM3,PDLIM5,PEAK1,PGM1,PKNOX2,PLEKHH2,PPP1R12A,PPP1R9A,RAB22A,RHOQ,SH3PXD2B,SPECC1,SYNPO2,TAF5,TMOD1,TNNI1,TPM3,TPM4,USH1G,VCL,WASL,WIPF3,…
GO:CC	cytoplasmic vesicle part	GO:0044433	4.77341e-08	AFTPH,ANKFY1,ANXA7,AP2B1,APPBP2,APPL2,ARC,ARCN1,ARL8A,ATG9B,CAV2,CLTC,CMTM6,COPG2,EHD3,EHD4,EPN2,GABRB3,GOSR2,IYD,KLHL12,LAMP3,MCTP2,MREG,NTRK2,PIKFYVE,PIP5K1C,PTPRN2,RAB11FIP4,RAB14,RAB3B,RAP2C,RCC2,RHOB,SAR1A,SAR1B,SCAMP1,SEC16B,SEC23A,SEC24B,SLC11A2,SLC17A6,SLC18A3,SLC48A1,SNX10,SNX18,SNX19,SNX3,SNX33,SYNGR3,SYNRG,SYPL1,SYT2,SYT4,TBC1D5,TMBIM1,TMEM108,TMEM2,TPCN1,TRAPPC10,TRIP11,VPS36,VPS37B,V…
GO:CC	endoplasmic reticulum	GO:0005783	6.34448e-08	ABCD4,ADAMTS9,ADIPOQ,AGPAT5,ALG2,ALG6,ANXA7,ARCN1,ARL6IP1,ATL2,ATP10A,ATP10B,ATP10D,B3GALNT2,B3GNT7,BCL2,C2CD2L,CAST,CDS1,CERS2,CERS3,CFTR,CLCN4,CLN6,COPG2,CREB3L2,CYP46A1,DERL3,DHCR24,DLG1,DNAJC18,DPM2,EDEM1,EHD4,ELOVL4,ELOVL5,ERLEC1,ERP29,ERP44,FAM134B,FGFR3,FNDC5,FURIN,GIGYF2,GNAI3,GOSR2,GRIN2A,HHAT,HMGCR,INSIG2,LEMD2,LPCAT2,LPGAT1,LPIN2,LRP2,LRTOMT,MAN1A2,MAN1C1,MIA3,MPPE1,MRAP2,MYO5A,NUS1,OR…
GO:CC	membrane protein complex	GO:0098796	1.22351e-07	ACVR1B,ACVR1C,ACVR2B,ACVRL1,AFTPH,ANKFY1,ANO6,AP2B1,AP4E1,APOOL,ARCN1,ARL6IP1,ATG14,ATP1B3,ATP5B,ATP5C1,ATP5F1,ATP6V1B2,ATP6V1C1,BCL2,C7,CACHD1,CACNA1E,CACNB2,CACNB4,CACNG4,CAV2,CBL,CDH6,CFTR,CISH,CLTC,CNGA3,CNTFR,COPG2,CPLX2,DAG1,DERL3,DLG1,EPN2,GABRB3,GJA1,GJA5,GJC1,GNB1,GNG2,GOSR2,GRIA3,GRIA4,GRIK3,GRIN2A,GRIN3A,HOOK1,IGF1,IGF1R,IL6R,INSIG2,ITGA2,ITGA3,ITGA6,ITGB3,ITGB8,KCNA4,KCNA6,KCNC1,KCNC4…
GO:CC	transferase complex	GO:1990234	3.28683e-07	ACVR1B,ACVR1C,ACVR2B,ANKIB1,ARMC8,ASB2,ASB4,ATG14,BCOR,BRAP,BRE,CBX5,CBX7,CCND1,CCND2,CCNF,CCNI,CCNT2,CDC73,CDK12,CISH,CUL3,CUL4B,CUL5,DCAF10,DCUN1D1,DCUN1D3,DERL3,DPM2,EEA1,ENC1,FAM105B,FBXL17,FBXL2,FBXL7,FBXO32,FBXO8,FZR1,HCFC2,IGF1R,KAT2B,KBTBD8,KCTD17,KDM5A,KDM6A,KIAA1429,KLHL12,KLHL13,KLHL25,MAT2B,MGA,MKLN1,MYO6,N6AMT1,NAA50,NUS1,ORMDL1,ORMDL3,PHC1,PHC3,PHF20,PHKA1,PIK3R1,POLR1E,PRKAB1,PRPSA…
GO:CC	Golgi apparatus part	GO:0044431	8.94725e-07	AFTPH,ARCN1,ARFGEF1,ARFGEF2,ARFIP1,ARFIP2,ATP7B,ATP8A1,B3GALNT2,B3GNT7,BACE1,CAV2,CHST11,CLTC,CNST,COG4,COG5,COPG2,CSGALNACT1,CUL3,CUX1,CUX2,FURIN,FUT4,FUT9,GALNT1,GALNT10,GALNT14,GLG1,GNAI3,HS2ST1,KLHL12,MAN1A2,MAN1C1,MMP24,MPPE1,PCSK7,PI4K2A,PLEKHA8,QSOX1,RAB14,RAB2A,RAB30,RAB31,SAR1A,SCAMP1,SEC16B,SEC23A,SEC24B,SGMS2,SLC18A3,SLC35A2,SLC35A5,SMPD3,SMPD4,ST3GAL1,STEAP2,SYNRG,TFG,TRAPPC10,TRIM23,…
GO:CC	synaptic membrane	GO:0097060	1.40239e-06	ADCY1,ARC,ATP2B2,CACNG4,CALB1,CLTC,CNTN2,DAGLA,DLG1,DNM3,ERBB4,GABRA3,GABRB2,GABRB3,GRIA3,GRIA4,GRIK3,GRIN2A,GRIN3A,GRM5,HIP1,ITGA3,ITGB3,KCND2,KCNMA1,LRRC7,LRRTM2,NRP2,NTNG1,NTRK2,PI4K2A,PTPRA,PTPRO,RGS7BP,RIMS1,RIMS2,RIMS3,RIMS4,SHISA6,SLC1A2,SORCS3,STXBP1,TMEM2
GO:CC	postsynapse	GO:0098794	2.17309e-06	ADCY1,AP2B1,ARC,ATP2B2,BMPR2,CACNG4,CALB1,CAP2,CNKSR2,CNTN2,CYP46A1,DAGLA,DGKI,DLG1,DLG5,DNM3,ELAVL1,ERBB4,GABRA3,GABRB2,GABRB3,GHR,GLRA2,GRIA3,GRIA4,GRIK3,GRIN2A,GRIN3A,GRM5,HIP1,HOMER1,KCNA4,KCND2,KCNMA1,LRRC7,LRRTM2,MYO5A,NEFL,NGFR,NRP2,NTRK2,OPHN1,P2RX7,PAK2,PAK3,PFN2,PPP1R9A,PPP3R1,PRKAR2B,PTK2B,PTPRO,RGS7BP,RNF19A,SHISA6,SORCS3,TMEM108,TMEM2,WNT5A
GO:CC	Golgi membrane	GO:0000139	2.23035e-06	AFTPH,ARCN1,ARFGEF1,ARFGEF2,ARFIP1,ARFIP2,ATP7B,B3GALNT2,B3GNT7,CAV2,CHST11,COPG2,CSGALNACT1,CUL3,CUX1,CUX2,FURIN,FUT4,FUT9,GALNT1,GALNT10,GALNT14,GLG1,GNAI3,HS2ST1,KLHL12,MAN1A2,MAN1C1,MMP24,PCSK7,QSOX1,RAB14,RAB2A,RAB31,SAR1A,SCAMP1,SEC16B,SEC23A,SEC24B,SGMS2,SLC35A2,SLC35A5,ST3GAL1,STEAP2,TFG,TRIM23,UBIAD1,VAPA,WBSCR17,ZDHHC17,ZDHHC20,ZDHHC9
GO:CC	presynapse	GO:0098793	2.59772e-06	CACNB2,CACNB4,CALB1,CLCN4,CLCN5,CLTC,CPLX2,CYP46A1,DGKI,DNM3,ERBB4,ERC2,FZD3,GRIK3,GRIN2A,HIP1,ITSN1,KCNC4,MCTP2,NEFL,NF1,NLGN1,NLGN4X,NTNG1,NTRK2,OPHN1,P2RX7,PACSIN1,PCDH15,PCLO,PDZD11,PFN2,PI4K2A,PTPRN2,RAB3B,RAB3C,RAB8B,RGS7BP,RIMS1,RIMS2,RIMS3,RIMS4,SCAMP1,SLC17A6,SLC18A3,SLC1A2,STXBP1,SYNGR3,SYPL1,SYT2,SYT4,TPRG1L
GO:CC	receptor complex	GO:0043235	3.00961e-06	ACVR1B,ACVR1C,ACVR2B,ACVRL1,AHR,BMPR2,CACNG4,CNTFR,DLG1,EGF,EPHA5,ERBB4,FGFR3,FLT1,FLT4,GABRA3,GABRB3,GFRA1,GFRA2,GPR37L1,GPRC5B,GRIA3,GRIA4,GRIK3,GRIN2A,GRIN3A,IGF1R,IL6R,ITGA2,ITGA3,ITGA6,ITGB3,ITGB8,LOXL4,LRP2,LRRC7,NLGN1,NTRK2,PDGFRA,PEX5L,PLXNA1,PLXNA2,PLXNA4,PRLR,PTPRA,PTPRB,PTPRN2,RNMT,SHISA6,TGFBR2,TGFBR3,TRAF3,TRAF5,TRIL,TYRO3
GO:CC	catalytic complex	GO:1902494	4.15193e-06	ACVR1B,ACVR1C,ACVR2B,ANKIB1,ARMC8,ASB2,ASB4,ATG14,BCAS2,BCOR,BRAP,BRE,CBX5,CBX7,CCDC103,CCND1,CCND2,CCNF,CCNI,CCNT2,CDC40,CDC73,CDK12,CISH,CUL3,CUL4B,CUL5,DCAF10,DCUN1D1,DCUN1D3,DDX23,DERL3,DICER1,DNAI1,DPM2,DYNC1LI1,EEA1,ENC1,F3,FAM105B,FARSB,FBXL17,FBXL2,FBXL7,FBXO32,FBXO8,FZR1,GCLM,GNB1,GNG2,GPD1L,HCFC2,HDAC1,HNRNPU,IGF1R,INO80,KAT2B,KBTBD8,KCTD17,KDM5A,KDM6A,KIAA1429,KLHL12,KLHL13,KLHL25,MAGO…
GO:CC	neuronal cell body	GO:0043025	1.15119e-05	ATXN10,CALB1,CNTN2,DPYSL2,DPYSL5,DSCAM,ELOVL5,FMR1,FZD3,GIGYF2,GNRH1,GPM6A,GRIN3A,HDAC1,HSP90AA1,KCNC1,KCNC4,KCND2,KCNN3,KREMEN1,MBP,MYO5A,NGFR,P2RX7,PAFAH1B1,PDE1A,PDE1C,PI4K2A,PRKAA1,PTPRK,RIC3,RUFY3,SLC4A8,SLC5A7,SYT4,TMEM100,TMEM50A,UNC5C
GO:CC	plasma membrane protein complex	GO:0098797	1.44182e-05	ACVR1B,ACVR1C,ACVR2B,ACVRL1,AP2B1,ATP1B3,C7,CACHD1,CACNA1E,CACNB2,CACNB4,CACNG4,CAV2,CBL,CDH6,CLTC,CNTFR,DAG1,DLG1,GJA1,GJA5,GJC1,GNB1,GNG2,GRIA3,GRIA4,GRIK3,GRIN2A,GRIN3A,IGF1,IGF1R,IL6R,ITGA2,ITGA3,ITGA6,ITGB3,ITGB8,KCNA4,KCNA6,KCNC1,KCNC4,KCND2,KCNE4,KCNJ2,KCNK2,KCNMA1,KCNS1,KCNV1,LRRC7,PDE4D,PDZD3,SCN1A,SCN2A,SCN3A,SCN3B,SCN4B,SCN8A,SGCB,SGCD,SHISA6,SLC18A3,SNTB2,TBC1D5,TGFBR3,TRAF3,TRAF5
GO:CC	microtubule cytoskeleton	GO:0015630	1.83685e-05	AHI1,ARFGEF2,ARHGAP35,ARL3,ARL8A,BCAS2,BICD2,BLOC1S2,CAMSAP1,CCDC103,CCDC141,CCDC88A,CCNF,CEP104,CEP164,CEP350,CEP44,CETN3,CLMP,CLTC,CLUAP1,CNTLN,CTSC,CUL3,CYLD,DLG1,DLG5,DNAI1,DSN1,DYNC1LI1,E2F1,EML1,EYA3,FBXL7,FLII,GNAI3,HAUS2,HAUS6,HECW2,HNRNPU,HOOK1,HSF1,IQGAP1,KAT2B,KATNAL1,KIF13B,KIF1B,KIF24,KIF3A,KIF3B,KIF4A,KIF9,KLHL12,LATS1,MACF1,MAD2L1,MAP7D3,MAPK14,MAPKAPK2,MAPKBP1,MFN2,MIB1,MICAL2,MIC…
GO:CC	ubiquitin ligase complex	GO:0000151	2.17273e-05	ANKIB1,ARMC8,ASB2,ASB4,BCOR,BRAP,BRE,CBX7,CCNF,CUL3,CUL4B,CUL5,DCAF10,DCUN1D1,DCUN1D3,DERL3,ENC1,FAM105B,FBXL17,FBXL2,FBXL7,FBXO32,FBXO8,FZR1,KBTBD8,KCTD17,KLHL12,KLHL13,KLHL25,MKLN1,PHC1,PHC3,RMND5A,RNF19A,RNF2,RNF31,RNF8,SEL1L,SGSM2,SPSB1,ZER1,ZSWIM6
GO:CC	cell body	GO:0044297	4.02324e-05	ATXN10,CALB1,CNTN2,CXORF56,DPYSL2,DPYSL5,DSCAM,ELOVL5,FMR1,FZD3,GIGYF2,GNRH1,GPM6A,GRIN3A,HDAC1,HSP90AA1,KCNC1,KCNC4,KCND2,KCNN3,KREMEN1,MBP,MYO5A,NGFR,P2RX7,PAFAH1B1,PDE1A,PDE1C,PI4K2A,PRKAA1,PTPRK,RIC3,RUFY3,SEMA3A,SLC4A8,SLC5A7,SYT4,TMEM100,TMEM50A,TUBB,UNC5C
GO:CC	cell surface	GO:0009986	5.24588e-05	ABCA1,ADAMTS15,ADIPOQ,ANTXR1,ATP5B,BMPR2,CAPN5,CD274,CD47,CD93,CDH6,CFTR,CNTFR,CNTN2,CXCL12,DAG1,DIP2A,ENPEP,ERP29,ERP44,F3,FURIN,FUT4,FZD1,FZD10,FZD4,GFRA1,GFRA2,GPC4,GRIN2A,HNRNPU,HSP90AA1,IQGAP2,ITGA2,ITGA3,ITGA6,ITGB3,ITGB8,LRP2,LRP4,NGFR,NLGN1,NLGN4X,P2RX7,PDCD1LG2,PDGFC,PDGFRA,PRLR,PROM2,PTPRK,RGMA,RSPO2,SCUBE3,SDC3,SLC11A2,SLC1A2,TGFBR2,TGFBR3,THBS1,THY1,TMEM8B,TMX3,TNR,TYRO3,VAMP3,VTCN1,W…
GO:CC	cell-cell junction	GO:0005911	6.44015e-05	AHI1,AMOTL1,ANK3,BMPR2,CCDC85C,CCND1,CD2AP,CDH6,CLDN18,CLMP,DAG1,DCHS1,DLG1,DLG5,FLRT2,FRMD4A,FZD4,GJA1,GJA5,GJC1,ILDR1,IQGAP1,KIRREL,LIMS1,LRRC7,MAGI2,MYH9,NOV,P2RX7,PANX1,PARD3B,PCDH12,PDLIM3,PDLIM5,PDZD11,PDZD3,PIKFYVE,PLCG1,PTK7,PTPRK,RAP2C,RAPGEF2,RHO,SCN4B,SH3KBP1,TJAP1,VAPA,VCL
GO:CC	dendrite	GO:0030425	8.67229e-05	ARC,ATXN10,CALB1,CYP46A1,DGKI,DNM3,DPYSL2,DPYSL5,DSCAM,ELOVL5,FZD3,FZD4,GIGYF2,HNRNPU,HOMER1,HRH1,HSP90AA1,HTR1F,KCNA4,KCND2,KIF1B,KIRREL,KIRREL3,KLHL17,LRP2,MAGI2,NF1,NGFR,NIN,NTRK2,OPHN1,PI4K2A,PPP1R9A,PRKAA1,PRKAR2B,PTK2B,PTPRK,PTPRO,RUFY3,SLC5A7,STRN,SYT4,THY1,TMEM2,UHMK1,UNC5C,ZFYVE27
GO:CC	vesicle membrane	GO:0012506	8.71125e-05	ACPP,AFTPH,ANXA7,AP2B1,APPBP2,APPL2,ARCN1,ATG9B,CALB1,CAV2,CLTC,COPG2,EPN2,GABRB3,GOSR2,IYD,KLHL12,MCTP2,MREG,PIKFYVE,PTPRN2,RAB3B,SAR1A,SAR1B,SCAMP1,SEC16B,SEC23A,SEC24B,SLC17A6,SLC18A3,SNX18,SNX33,SYNGR3,SYNRG,SYPL1,SYT2,SYT4,TBC1D5,TRIP11,ZNRF2
GO:CC	cytoskeletal part	GO:0044430	9.69241e-05	ABLIM3,ACTR2,AHI1,AMBRA1,ARFGEF2,ARHGAP35,ARL13B,ARL3,ARL8A,ARPC4,ATG14,BCAS2,BICD2,BLOC1S2,BMF,CALD1,CAMSAP1,CAP1,CAP2,CCDC103,CCDC141,CCDC40,CCDC88A,CCNF,CD2AP,CDC42BPA,CEP104,CEP164,CEP350,CEP44,CETN3,CLMP,CLTC,CLUAP1,CNTLN,CSRP1,CTSC,CUL3,CYLD,DCX,DLG1,DLG5,DNAI1,DSN1,DST,DYNC1LI1,E2F1,EML1,EYA3,FBLIM1,FBXL7,FKBP15,FLII,GNAI3,HAUS2,HAUS6,HECW2,HIP1,HNRNPU,HOOK1,HSF1,IFFO2,IQGAP1,KAT2B,KATNAL1…
GO:CC	dendritic tree	GO:0097447	9.94678e-05	ARC,ATXN10,CALB1,CYP46A1,DGKI,DNM3,DPYSL2,DPYSL5,DSCAM,ELOVL5,FZD3,FZD4,GIGYF2,HNRNPU,HOMER1,HRH1,HSP90AA1,HTR1F,KCNA4,KCND2,KIF1B,KIRREL,KIRREL3,KLHL17,LRP2,MAGI2,NF1,NGFR,NIN,NTRK2,OPHN1,PI4K2A,PPP1R9A,PRKAA1,PRKAR2B,PTK2B,PTPRK,PTPRO,RUFY3,SLC5A7,STRN,SYT4,THY1,TMEM2,UHMK1,UNC5C,ZFYVE27
GO:CC	cytoplasmic region	GO:0099568	0.000176169	ACTR2,AMBRA1,ARC,ARL13B,ARL3,ARL8A,ATG14,BLOC1S2,C2CD2L,CALD1,CAP1,CAP2,CCDC103,CCDC40,DCX,DNAI1,ERC2,EXOC3L4,FGF1,HIP1,HNRNPU,ITCH,KIF3A,KLHL17,LANCL2,LLGL1,LLGL2,MKLN1,MYH9,MYO9B,NDEL1,NEFL,PAFAH1B1,PARD3B,PHLDB1,PLEKHH2,RHOB,RHOJ,RHOV,RIMS1,RIMS2,RIMS3,RIMS4,RND3,SLC4A1,SPAST,STXBP6,TMEM108,TMOD1,TPM4,UHMK1,VCL,WASL,WIPF3
GO:CC	perinuclear region of cytoplasm	GO:0048471	0.000220144	ABCA1,ALG2,ANP32A,ARFGEF1,ATP7B,ATXN10,CAV2,DCUN1D3,DGKI,DLG1,DNAJB6,EHD3,EHD4,FMR1,GALNT1,HIF1AN,HSF1,HSP90AA1,INHBA,KCNS1,KIRREL,MAD2L1,MMD2,MYO6,MYO9B,NTRK2,OBSL1,OLFM4,OSBPL3,PAFAH1B1,PIKFYVE,PRDX6,PTCH1,PTK2B,PUM2,RAB3B,RAB3C,RAPGEF2,SEC23A,SLC30A7,SLC8A3,SPAST,STOM,SYT4,TAOK1,TMEM100,VAMP3,VAPA,VPS53,WRNIP1
GO:CC	axon part	GO:0033267	0.000237171	ANK3,ARL8A,BLOC1S2,CNTN2,CPLX2,DAG1,DAGLA,DLG1,DSCAM,EEA1,FKBP15,FMR1,GPM6A,HSP90AA1,KCNC1,KCNC4,KIF3A,LRRC7,MBP,NAV1,NDEL1,NEFL,NGFR,NIN,NTRK2,OPHN1,PAFAH1B1,SLC18A3,SLC1A2,SPAST,TMEM108,UNC5C,ZFYVE27
GO:CC	cytoplasmic vesicle membrane	GO:0030659	0.000286936	AFTPH,ANXA7,AP2B1,APPBP2,APPL2,ARCN1,ATG9B,CAV2,CLTC,COPG2,EPN2,GABRB3,GOSR2,IYD,KLHL12,MCTP2,MREG,PTPRN2,RAB3B,SAR1A,SAR1B,SCAMP1,SEC16B,SEC23A,SEC24B,SLC17A6,SLC18A3,SNX18,SNX33,SYNGR3,SYNRG,SYPL1,SYT2,SYT4,TBC1D5,TRIP11,ZNRF2
GO:CC	transcription factor complex	GO:0005667	0.000317692	AHR,BCL9L,CREB1,E2F1,E2F8,EYA3,FOXF2,HDAC1,HNRNPU,KLF5,MAFB,MED18,MED8,MYOG,NEUROD1,NFAT5,NFYA,NFYC,NKX2-1,NONO,NPAS2,NR1D2,NR4A3,NR5A2,PBX1,PKNOX1,POU2AF1,POU2F1,PPARA,PPARD,PTF1A,RCOR1,RCOR3,SIX4,SMAD5,SOX21,SOX4,SOX9,TAF4,TAF5,TBX2,TCF12,TCF7,TFAP2D,TFDP1,TFDP2,THRA,THRB,TLE1,TLE3
GO:CC	endocytic vesicle	GO:0030139	0.000386611	ABCA1,AMBRA1,AP2B1,APPL2,ATG14,CLTC,EHD3,EPN2,ITSN1,LRP2,MYO6,RAB11FIP4,RAB14,RAB22A,RAB31,RAB8B,RAB9B,RAPGEF2,SH3KBP1,SLC18A3,SNX3,STXBP1,SYT11,TBC1D5,UVRAG,VAMP3
GO:CC	transporter complex	GO:1990351	0.000450232	ANO6,ATP1B3,CACHD1,CACNA1E,CACNB2,CACNB4,CACNG4,CFTR,CNGA3,DLG1,GABRB3,GRIA3,GRIA4,GRIK3,GRIN2A,GRIN3A,KCNA4,KCNA6,KCNC1,KCNC4,KCND2,KCNE4,KCNJ2,KCNK2,KCNMA1,KCNS1,KCNV1,LRRC7,LRRC8B,PDE4D,PEX13,SCN1A,SCN2A,SCN3A,SCN3B,SCN4B,SCN8A,SESTD1,SHISA6,TTYH3,UNC80
GO:CC	postsynaptic membrane	GO:0045211	0.000496316	ADCY1,ARC,ATP2B2,CACNG4,CALB1,CNTN2,DAGLA,DLG1,DNM3,ERBB4,GABRA3,GABRB2,GABRB3,GRIA3,GRIA4,GRIK3,GRIN2A,GRIN3A,GRM5,HIP1,KCND2,KCNMA1,LRRC7,LRRTM2,NRP2,NTRK2,PTPRO,RGS7BP,SHISA6,SORCS3,TMEM2
GO:CC	postsynaptic specialization membrane	GO:0099634	0.000562329	ADCY1,ATP2B2,CACNG4,DLG1,ERBB4,GABRA3,GABRB2,GRIA3,GRIA4,GRIK3,GRIN2A,GRIN3A,GRM5,KCND2,LRRTM2,PTPRO,RGS7BP,SHISA6,SORCS3
GO:CC	endosome membrane	GO:0010008	0.000585846	ANKFY1,APPL2,ARC,ARL8A,CMTM6,EHD3,EHD4,GOSR2,LAMP3,MREG,NTRK2,PIKFYVE,PIP5K1C,RAB11FIP4,RAB14,RAP2C,RCC2,RHOB,SCAMP1,SLC11A2,SLC48A1,SNX10,SNX19,SNX3,TBC1D5,TMBIM1,TMEM108,TMEM2,TPCN1,VPS36,VPS37B,VPS4B,VPS53,ZFYVE9
GO:CC	coated vesicle	GO:0030135	0.00059707	AFTPH,AP2B1,ARCN1,CLTC,COPG2,EPN2,FURIN,GOSR2,HIP1,KLHL12,MYO6,PACSIN1,RAB8B,SAR1A,SAR1B,SEC16B,SEC23A,SEC23IP,SEC24B,SLC18A3,SNX18,SNX3,SPG21,STEAP2,SYNRG,TBC1D5,VAMP3,YIPF5,YIPF6
GO:CC	transmembrane transporter complex	GO:1902495	0.000606374	ANO6,ATP1B3,CACHD1,CACNA1E,CACNB2,CACNB4,CACNG4,CFTR,CNGA3,DLG1,GABRB3,GRIA3,GRIA4,GRIK3,GRIN2A,GRIN3A,KCNA4,KCNA6,KCNC1,KCNC4,KCND2,KCNE4,KCNJ2,KCNK2,KCNMA1,KCNS1,KCNV1,LRRC7,LRRC8B,PDE4D,SCN1A,SCN2A,SCN3A,SCN3B,SCN4B,SCN8A,SESTD1,SHISA6,TTYH3,UNC80
GO:CC	cell leading edge	GO:0031252	0.000719084	ABI2,AMOTL1,ANTXR1,APPL2,ATP6V1B2,CD2AP,CSRP1,DAG1,GABRA3,IQGAP1,IQGAP2,ITSN1,KCNC1,KCNC4,KITLG,MACF1,MKLN1,MYH9,MYLK,MYO5A,MYO6,PACSIN1,PAFAH1B1,PARVA,PIP5K1A,PLCG1,PLEKHH2,PTK2B,PTPRK,ROCK1,SHISA6,SLC1A2,SSX2IP,TLN2,TUBG1,UNC5C,WASL
GO:CC	microtubule organizing center	GO:0005815	0.000831064	AHI1,ARFGEF2,ARHGAP35,ARL3,BCAS2,BICD2,BLOC1S2,CCDC141,CCDC88A,CCNF,CEP104,CEP164,CEP350,CEP44,CETN3,CLUAP1,CNTLN,CTSC,CUL3,CYLD,DLG5,DYNC1LI1,E2F1,EYA3,FBXL7,FLII,GNAI3,HAUS2,HNRNPU,HOOK1,HSF1,KAT2B,KATNAL1,KIF24,KIF3A,KIF3B,KLHL12,MAPKAPK2,MIB1,MICAL2,MICAL3,MPPE1,NDE1,NDEL1,NIN,OBSL1,ORC2,PAFAH1B1,PDE4D,PHAX,PPP1R12A,PRKAR2B,RAB11FIP4,RBBP6,RILPL1,SLC16A1,SLC1A4,SNX10,SPAST,SPECC1,SSX2IP,TBC1D…
GO:CC	cell-substrate junction	GO:0030055	0.000940086	AFAP1,ARHGAP26,CAV2,CPNE3,CSRP1,DAG1,DST,FBLIM1,FERMT1,FLRT2,ITGA2,ITGA6,ITGB3,KLF11,LASP1,LIMS1,LMLN,LPP,MYH9,PARVA,PEAK1,PTK2B,SYNPO2,TLN2,VCL
GO:CC	ion channel complex	GO:0034702	0.000955096	ANO6,CACHD1,CACNA1E,CACNB2,CACNB4,CACNG4,CFTR,DLG1,GABRB3,GRIA3,GRIA4,GRIK3,GRIN2A,GRIN3A,KCNA4,KCNA6,KCNC1,KCNC4,KCND2,KCNE4,KCNJ2,KCNK2,KCNMA1,KCNS1,KCNV1,LRRC7,LRRC8B,PDE4D,SCN1A,SCN2A,SCN3A,SCN3B,SCN4B,SCN8A,SESTD1,SHISA6,TTYH3,UNC80
GO:CC	focal adhesion	GO:0005925	0.00120473	AFAP1,ARHGAP26,CAV2,CPNE3,CSRP1,DAG1,DST,FBLIM1,FERMT1,FLRT2,ITGA2,ITGB3,KLF11,LASP1,LIMS1,LMLN,LPP,MYH9,PARVA,PEAK1,PTK2B,SYNPO2,TLN2,VCL
GO:CC	extracellular matrix	GO:0031012	0.00132195	ADAMTS15,ADAMTS5,ADAMTS9,CCBE1,COCH,COL12A1,COL22A1,COL2A1,COL6A3,DAG1,DLG1,EGFLAM,ELFN2,F3,FBN1,FGF1,FMOD,FREM2,GLG1,GPC4,GPLD1,HPSE2,ITGA6,LAMB3,LRIG1,LRRC15,LRRTM2,MATN2,MMP11,MMP24,MMP28,NID1,NOV,PHOSPHO1,PTPRZ1,TGFB2,TGFBR2,TGFBR3,THBS1,TIMP3,TNR,TRIL,WNT2,WNT3,WNT4,WNT5A
GO:CC	endoplasmic reticulum part	GO:0044432	0.00144164	ABCD4,AGPAT5,ALG6,ANXA7,ARL6IP1,ATL2,BCL2,C2CD2L,CDS1,CFTR,CLCN4,CLN6,CYP46A1,DERL3,DNAJC18,DPM2,EDEM1,ELOVL4,ELOVL5,ERLEC1,ERP29,ERP44,FAM134B,GNAI3,GOSR2,HMGCR,INSIG2,LPIN2,MIA3,MPPE1,NUS1,ORMDL1,ORMDL3,OSBPL3,PARP8,PIGZ,POMT2,RAB2A,RFT1,RNF165,RNF180,RNF185,RNF26,SAR1A,SAR1B,SEC11A,SEC16B,SEC23A,SEC61A2,SEC61B,SEC63,SEL1L,SGMS2,SLC27A4,SLC8A3,SPCS3,SPTLC2,TFG,TMEM33,TMEM57,TMX3,TOR1B,TXNDC12,U…
GO:CC	adherens junction	GO:0005912	0.00150087	AFAP1,AHI1,ARHGAP26,BMPR2,CAV2,CDH6,CPNE3,CSRP1,DAG1,DLG1,DLG5,DST,EPHA5,FBLIM1,FERMT1,FLRT2,ITGA2,ITGB3,JAG1,KLF11,LASP1,LIMS1,LMLN,LPP,LRRC7,MYH9,PARD3B,PARVA,PDLIM3,PDLIM5,PEAK1,PTK2B,SYNM,SYNPO2,TLN2,VCL
GO:CC	neuron to neuron synapse	GO:0098984	0.00169976	ADCY1,ARC,ATP2B2,BMPR2,CACNG4,CALB1,CAP2,CNKSR2,DLG1,DLG5,DNM3,ERBB4,GRIA3,GRIA4,GRIK3,GRIN2A,GRIN3A,GRM5,HOMER1,KCND2,LRRC7,NTRK2,PAK2,PAK3,PPP1R9A,PTPRO,RGS7BP,RNF19A,SHISA6,SORCS3,TMEM108,TMEM2
GO:CC	postsynaptic specialization	GO:0099572	0.00173271	ADCY1,ARC,ATP2B2,BMPR2,CACNG4,CAP2,CNKSR2,DLG1,DLG5,DNM3,ERBB4,GABRA3,GABRB2,GRIA3,GRIA4,GRIK3,GRIN2A,GRIN3A,GRM5,HOMER1,KCND2,LRRC7,LRRTM2,NTRK2,PAK2,PAK3,PPP1R9A,PTPRO,RGS7BP,SHISA6,SORCS3,TMEM108,TMEM2
GO:CC	extracellular region	GO:0005576	0.0018368	ACPP,ADAMTS15,ADAMTS5,ADAMTS9,ADIPOQ,AGRP,ANGPT1,AQP1,ARC,ARRDC4,BMP7,BMP8A,BMPER,C1QL2,C1QTNF2,CBLN2,CCBE1,CCDC103,CCDC40,CCL20,CD47,CHRD,CNP,CNTFR,COCH,COL12A1,COL22A1,COL2A1,COL6A3,CPD,CRISPLD1,CSF1,CSF2,CTSC,CTSS,CX3CL1,CXCL12,CYB5D2,DAG1,DICER1,DKK3,DLG1,EDN3,EGF,EGFLAM,ELFN2,F3,FBN1,FGF1,FGF13,FGF14,FGF19,FGF23,FGF6,FLRT2,FMOD,FNDC5,FOXL2,FREM2,FSHB,FZD4,GCG,GDF11,GDF2,GHR,GLG1,GNRH1,GPC4,G…
GO:CC	cell-substrate adherens junction	GO:0005924	0.00183927	AFAP1,ARHGAP26,CAV2,CPNE3,CSRP1,DAG1,DST,FBLIM1,FERMT1,FLRT2,ITGA2,ITGB3,KLF11,LASP1,LIMS1,LMLN,LPP,MYH9,PARVA,PEAK1,PTK2B,SYNPO2,TLN2,VCL
GO:CC	postsynaptic density membrane	GO:0098839	0.00199472	ADCY1,ATP2B2,CACNG4,DLG1,ERBB4,GRIA3,GRIA4,GRIK3,GRIN2A,GRIN3A,GRM5,PTPRO,RGS7BP,SHISA6,SORCS3
GO:CC	endosomal part	GO:0044440	0.00202095	ANKFY1,APPL2,ARC,ARL8A,CMTM6,EHD3,EHD4,GOSR2,LAMP3,MREG,NTRK2,PIKFYVE,PIP5K1C,RAB11FIP4,RAB14,RAP2C,RCC2,RHOB,SCAMP1,SLC11A2,SLC48A1,SNX10,SNX19,SNX3,TBC1D5,TMBIM1,TMEM108,TMEM2,TPCN1,TRAPPC10,VPS36,VPS37B,VPS4B,VPS53,ZFYVE9
GO:CC	cation channel complex	GO:0034703	0.0022777	CACHD1,CACNA1E,CACNB2,CACNB4,CACNG4,GRIA3,GRIA4,GRIK3,GRIN2A,GRIN3A,KCNA4,KCNA6,KCNC1,KCNC4,KCND2,KCNE4,KCNJ2,KCNK2,KCNMA1,KCNS1,KCNV1,PDE4D,SCN1A,SCN2A,SCN3A,SCN3B,SCN4B,SCN8A,SESTD1,SHISA6,UNC80
GO:CC	cortical cytoskeleton	GO:0030863	0.00239212	ACTR2,CALD1,CAP1,CAP2,HIP1,LANCL2,LLGL1,LLGL2,MYH9,PLEKHH2,RIMS1,RIMS2,RIMS3,RIMS4,SLC4A1,TMOD1,TPM4,VCL,WASL,WIPF3
GO:CC	anchoring junction	GO:0070161	0.00303078	AFAP1,AHI1,ARHGAP26,BMPR2,CAV2,CDH6,CPNE3,CSRP1,DAG1,DLG1,DLG5,DST,EPHA5,FBLIM1,FERMT1,FLRT2,ITGA2,ITGB3,JAG1,KLF11,LASP1,LIMS1,LMLN,LPP,LRRC7,MYH9,PARD3B,PARVA,PDLIM3,PDLIM5,PEAK1,PTK2B,SYNM,SYNPO2,TLN2,VCL
GO:CC	asymmetric synapse	GO:0032279	0.00305137	ADCY1,ARC,ATP2B2,BMPR2,CACNG4,CAP2,CNKSR2,DLG1,DLG5,DNM3,ERBB4,GRIA3,GRIA4,GRIK3,GRIN2A,GRIN3A,GRM5,HOMER1,KCND2,LRRC7,NTRK2,PAK2,PAK3,PPP1R9A,PTPRO,RGS7BP,SHISA6,SORCS3,TMEM108,TMEM2
GO:CC	postsynaptic density	GO:0014069	0.00305137	ADCY1,ARC,ATP2B2,BMPR2,CACNG4,CAP2,CNKSR2,DLG1,DLG5,DNM3,ERBB4,GRIA3,GRIA4,GRIK3,GRIN2A,GRIN3A,GRM5,HOMER1,KCND2,LRRC7,NTRK2,PAK2,PAK3,PPP1R9A,PTPRO,RGS7BP,SHISA6,SORCS3,TMEM108,TMEM2
GO:CC	transport vesicle	GO:0030133	0.00356072	AFTPH,CAV2,CLCN4,CLCN5,CLTC,CNST,FGFR3,FURIN,GOSR2,GRIN2A,KLHL12,MCTP2,PTPRN2,RAB3B,RAB3C,RAB8B,SAR1A,SAR1B,SCAMP1,SEC16B,SEC23A,SEC24B,SLC17A6,SLC18A3,SPG21,STEAP2,SYNGR3,SYNRG,SYPL1,SYT11,SYT15,SYT2,SYT4,TMEM168,TPRG1L
GO:CC	cell cortex	GO:0005938	0.00518262	ACTR2,ARC,C2CD2L,CALD1,CAP1,CAP2,ERC2,EXOC3L4,FGF1,HIP1,ITCH,LANCL2,LLGL1,LLGL2,MKLN1,MYH9,MYO9B,PAFAH1B1,PARD3B,PHLDB1,PLEKHH2,RHOB,RHOJ,RHOV,RIMS1,RIMS2,RIMS3,RIMS4,RND3,SLC4A1,STXBP6,TMOD1,TPM4,VCL,WASL,WIPF3
GO:CC	actomyosin	GO:0042641	0.00537038	ABLIM3,CDC42BPA,CSRP1,FBLIM1,KAT2B,LPP,MYH9,MYLK,MYO5A,NEBL,PDLIM3,PDLIM5,SYNPO2,TPM4,VCL
GO:CC	Golgi-associated vesicle	GO:0005798	0.00699528	AFTPH,ARCN1,CLTC,COPG2,FURIN,GOSR2,KLHL12,PACSIN1,RAB8B,SAR1A,SAR1B,SEC16B,SEC23A,SEC23IP,SEC24B,SLC18A3,SPG21,STEAP2,SYNRG,YIPF5,YIPF6,ZDHHC17
GO:CC	nuclear transcription factor complex	GO:0044798	0.00896024	BCL9L,CREB1,E2F1,E2F8,HNRNPU,MED18,MED8,NEUROD1,NFAT5,NFYA,NFYC,NONO,NR1D2,NR5A2,PBX1,POU2AF1,POU2F1,PPARA,PPARD,SOX21,SOX4,SOX9,TAF4,TAF5,TCF12,TFDP1,TFDP2,THRA,THRB,TLE3
GO:CC	RNA polymerase II transcription factor complex	GO:0090575	0.00979744	BCL9L,CREB1,E2F1,E2F8,HNRNPU,MED18,MED8,NEUROD1,NFYA,NFYC,NONO,NR1D2,NR5A2,PBX1,POU2AF1,POU2F1,PPARA,PPARD,TAF4,TAF5,TCF12,TFDP1,TFDP2,THRA,THRB,TLE3
KEGG	KEGG root term	KEGG:00000	6.54744e-55	AACS,ABAT,ABCA1,ABCA2,ABCA8,ABCD2,ABCD3,ABCD4,ABCG4,ABI2,ABL2,ACACA,ACADSB,ACAT2,ACOX3,ACTR2,ACVR1B,ACVR1C,ACVR2B,ACVRL1,ADCY1,ADCY6,ADCY7,ADCY9,ADCYAP1R1,ADH5,ADIPOQ,ADIPOR2,ADRA2B,ADRB1,ADSS,AGPAT5,AGPS,AGRP,AHCYL2,AK2,AK3,AK5,ALDH5A1,ALG2,ALG6,AMBRA1,AMD1,AMOTL1,AMOTL2,ANGPT1,ANTXR1,AOX1,AP2B1,AP4E1,ARF1,ARF3,ARFGEF1,ARFGEF2,ARHGAP17,ARHGAP35,ARHGEF11,ARPC4,ASPH,ATG14,ATG2B,ATG4B,ATG9B,ATP1B3,…
KEGG	MAPK signaling pathway	KEGG:04010	1.2231e-13	ANGPT1,CACNA1E,CACNB2,CACNB4,CACNG4,CSF1,DUSP16,DUSP5,DUSP7,EFNA5,EGF,ELK4,ERBB4,FGF1,FGF19,FGF23,FGF6,FGFR3,FLT1,FLT4,HSPA2,IGF1,IGF1R,IL1R1,KITLG,KRAS,MAP2K3,MAP2K4,MAP2K6,MAP3K1,MAP3K3,MAP4K3,MAPK1,MAPK14,MAPK9,MAPKAPK2,MKNK2,MRAS,NF1,NGFR,NRK,NTRK2,PAK2,PDGFC,PDGFD,PDGFRA,PPM1A,PPP3CA,PPP3R1,PRKACB,PRKCA,RAF1,RAP1A,RAPGEF2,RASGRP1,RPS6KA3,RPS6KA6,SRF,STK3,STK4,TAB2,TAOK1,TGFB2,TGFBR2,TRAF6,VE…
KEGG	Regulation of actin cytoskeleton	KEGG:04810	1.65531e-09	ABI2,ARHGAP35,ARPC4,CFL2,CXCL12,EGF,ENAH,FGF1,FGF19,FGF23,FGF6,FGFR3,GIT1,IQGAP1,IQGAP2,ITGA2,ITGA3,ITGA6,ITGB3,ITGB8,KRAS,LPAR4,MAPK1,MRAS,MYLK,PAK2,PAK3,PDGFC,PDGFD,PDGFRA,PFN2,PIK3R1,PIKFYVE,PIP4K2B,PIP5K1A,PIP5K1C,PPP1CB,PPP1R12A,PPP1R12B,RAF1,ROCK1,SLC9A1,SSH1,SSH2,VAV2,VCL,WASF2,WASL
KEGG	Focal adhesion	KEGG:04510	3.54903e-08	ARHGAP35,BCL2,CAV2,CCND1,CCND2,COL2A1,COL6A3,EGF,FLT1,FLT4,IGF1,IGF1R,ITGA2,ITGA3,ITGA6,ITGB3,ITGB8,LAMB3,MAPK1,MAPK9,MYLK,PAK2,PAK3,PARVA,PDGFC,PDGFD,PDGFRA,PIK3R1,PPP1CB,PPP1R12A,PPP1R12B,PRKCA,RAF1,RAP1A,ROCK1,SHC3,SHC4,THBS1,TLN2,TNN,TNR,VAV2,VCL,VEGFC
KEGG	Adrenergic signaling in cardiomyocytes	KEGG:04261	3.23878e-07	ADCY1,ADCY6,ADCY7,ADCY9,ADRB1,ATP1B3,ATP2B2,ATP2B4,BCL2,CACNB2,CACNB4,CACNG4,CALM1,CREB1,CREB3L2,CREB5,GNAI3,MAPK1,MAPK14,PPP1CB,PPP2CA,PPP2R2A,PPP2R2D,PPP2R5D,PPP2R5E,PRKACB,PRKCA,SCN4B,SLC8A1,SLC8A3,SLC9A1,TPM2,TPM3,TPM4
KEGG	Melanogenesis	KEGG:04916	4.67672e-07	ADCY1,ADCY6,ADCY7,ADCY9,CALM1,CREB1,CREB3L2,EDNRB,FZD1,FZD10,FZD3,FZD4,FZD6,GNAI3,KITLG,KRAS,MAPK1,MITF,PRKACB,PRKCA,RAF1,TCF7,WNT10A,WNT2,WNT3,WNT4,WNT5A,WNT7B
KEGG	Endocytosis	KEGG:04144	4.31235e-06	AP2B1,ARF1,ARF3,ARFGEF1,ARFGEF2,ARPC4,CAV2,CBL,CLTC,CYTH3,DAB2,EEA1,EHD3,EHD4,EPN2,FGFR3,GIT1,GIT2,HSPA2,IGF1R,IL2RB,IQSEC1,ITCH,LDLRAP1,PDGFRA,PIP5K1A,PIP5K1C,RAB11FIP4,RAB22A,RAB31,RNF41,SH3GL2,SH3KBP1,SMURF1,SNX3,SPG21,STAM2,TGFBR2,TRAF6,VPS36,VPS37B,VPS4B,WASL,WIPF3,WWP1,ZFYVE27,ZFYVE9
KEGG	Metabolic pathways	KEGG:01100	6.26922e-06	AACS,ABAT,ACACA,ACADSB,ACAT2,ACOX3,ADCY1,ADCY6,ADCY7,ADCY9,ADH5,ADSS,AGPAT5,AGPS,AHCYL2,AK2,AK5,ALDH5A1,ALG2,ALG6,AMD1,AOX1,ATP5B,ATP5C1,ATP5F1,ATP6V1B2,ATP6V1C1,B3GALNT2,B4GALT1,B4GALT3,B4GALT5,B4GALT6,BCAT1,BDH2,BHMT,BPGM,CA13,CA2,CA8,CDS1,CERS2,COX10,CSGALNACT1,CYP24A1,CYP2U1,DGKB,DGKE,DGKG,DGKI,DHCR24,DHRS3,DPM2,EARS2,ELOVL4,ELOVL5,ENTPD1,ENTPD3,ETNK1,FADS1,FUT4,FUT9,GADL1,GAL3ST1,GALNT1,GALN…
KEGG	mTOR signaling pathway	KEGG:04150	5.8174e-05	ATP6V1B2,ATP6V1C1,CAB39L,EIF4B,EIF4E,FZD1,FZD10,FZD3,FZD4,FZD6,IGF1,IGF1R,IRS1,KRAS,MAPK1,MAPKAP1,PIK3R1,PRKAA1,PRKCA,RAF1,RICTOR,RPS6KA3,RPS6KA6,SGK1,STRADB,TTI1,WNT10A,WNT2,WNT3,WNT4,WNT5A,WNT7B
KEGG	TGF-beta signaling pathway	KEGG:04350	6.0531e-05	ACVR1B,ACVR1C,ACVR2B,BMP7,BMP8A,BMPR2,CHRD,FBN1,FMOD,ID2,ID4,INHBA,MAPK1,PPP2CA,RGMA,RGMB,ROCK1,SMAD5,SMURF1,TFDP1,TGFB2,TGFBR2,THBS1,ZFYVE9
KEGG	Calcium signaling pathway	KEGG:04020	8.26444e-05	ADCY1,ADCY7,ADCY9,ADRB1,ASPH,ATP2B2,ATP2B4,CACNA1E,CALM1,CAMK1G,DRD5,EDNRA,EDNRB,ERBB4,GRIN2A,GRM5,HRH1,ITPKB,MYLK,ORAI2,P2RX7,PDE1A,PDE1C,PDGFRA,PHKA1,PLCG1,PPP3CA,PPP3R1,PRKACB,PRKCA,PTAFR,PTGER3,PTK2B,SLC8A1,SLC8A3,TACR1,TPCN1
KEGG	Progesterone-mediated oocyte maturation	KEGG:04914	0.000117661	ADCY1,ADCY6,ADCY7,ADCY9,CPEB1,FZR1,GNAI3,HSP90AA1,IGF1,IGF1R,KRAS,MAD2L1,MAPK1,MAPK14,MAPK9,PDE3B,PGR,PIK3R1,PRKACB,RAF1,RPS6KA3,RPS6KA6
KEGG	Wnt signaling pathway	KEGG:04310	0.000130474	CCND1,CCND2,CSNK1E,CSNK2A2,DAAM2,FZD1,FZD10,FZD3,FZD4,FZD6,GPC4,MAPK9,NOTUM,PPARD,PPP3CA,PPP3R1,PRICKLE2,PRKACB,PRKCA,RNF43,RSPO2,SFRP2,TBL1X,TBL1XR1,TCF7,WNT10A,WNT2,WNT3,WNT4,WNT5A,WNT7B
KEGG	GnRH signaling pathway	KEGG:04912	0.00114489	ADCY1,ADCY6,ADCY7,ADCY9,CALM1,EGR1,FSHB,GNRH1,KRAS,MAP2K3,MAP2K4,MAP2K6,MAP3K1,MAP3K3,MAPK1,MAPK14,MAPK9,PRKACB,PRKCA,PTK2B,RAF1
KEGG	Tight junction	KEGG:04530	0.00185865	ACTR2,AMOTL1,AMOTL2,ARHGAP17,BVES,CCND1,CFTR,CLDN18,DLG1,EPB41L4B,LLGL1,LLGL2,MAP3K1,MAPK9,MPDZ,MYH11,MYH9,PPP2CA,PPP2R2A,PPP2R2D,PRKAA1,PRKAB1,PRKACB,RAB8B,RAP1A,RAP2C,RAPGEF2,RAPGEF6,ROCK1,TJAP1
KEGG	Hedgehog signaling pathway	KEGG:04340	0.00232818	BCL2,CCND1,CCND2,CDON,CSNK1E,CSNK1G1,CUL3,KIF3A,LRP2,PRKACB,PTCH1,SMURF1,SPOPL,SUFU
KEGG	Apelin signaling pathway	KEGG:04371	0.00282794	ADCY1,ADCY6,ADCY7,ADCY9,CALM1,CCND1,EGR1,GABARAPL1,GNAI3,GNB1,GNB4,GNG2,JAG1,KRAS,MAPK1,MRAS,MYLK,PDE3B,PRKAA1,PRKAB1,PRKACB,RAF1,SLC8A1,SLC8A3,SLC9A1
KEGG	Gap junction	KEGG:04540	0.00408528	ADCY1,ADCY6,ADCY7,ADCY9,ADRB1,EGF,GJA1,GNAI3,GRM5,KRAS,MAPK1,PDGFC,PDGFD,PDGFRA,PRKACB,PRKCA,PRKG1,RAF1,TUBB,TUBB1
KEGG	Oocyte meiosis	KEGG:04114	0.00681	ADCY1,ADCY6,ADCY7,ADCY9,CALM1,CPEB1,IGF1,IGF1R,MAD2L1,MAPK1,MAPK14,PGR,PPP1CB,PPP2CA,PPP2R5D,PPP2R5E,PPP3CA,PPP3R1,PRKACB,RPS6KA3,RPS6KA6,SMC1A
KEGG	FoxO signaling pathway	KEGG:04068	0.00962332	CCND1,CCND2,CSNK1E,EGF,FBXO32,FOXO1,FOXO3,GABARAPL1,HOMER1,IGF1,IGF1R,IRS1,KRAS,MAPK1,MAPK14,MAPK9,PIK3R1,PRKAA1,PRKAB1,RAF1,SGK1,SIRT1,STK4,TGFB2,TGFBR2
REAC	REACTOME root term	REAC:0000000	9.98102e-89	AAK1,ABAT,ABCA1,ABCA2,ABCA8,ABCD2,ABCD3,ABCD4,ABCG4,ABI2,ACACA,ACADSB,ACAT2,ACBD5,ACOX3,ACPP,ACVR1B,ACVR1C,ACVRL1,ADAM11,ADAMTS10,ADAMTS15,ADAMTS5,ADAMTS9,ADCY6,ADCY7,ADCYAP1R1,ADIPOQ,ADIPOR2,ADRB1,ADSS,AGPAT5,AGPS,AHCTF1,AHCYL2,AHI1,AHR,AK2,AK3,AK5,AKAP13,ALDH5A1,ALG2,ALS2CL,AMBRA1,AMD1,AMOTL1,ANGPT1,ANKH,ANKRD28,ANKRD52,ANO1,ANO3,ANO5,ANO6,AOX1,AP2B1,AP4E1,APOOL,AQP1,AQP4,ARF1,ARFIP2,ARHGAP1,AR…
REAC	Signal Transduction	REAC:R-GGA-162582	1.03741e-33	ABI2,ACVR1B,ACVR1C,ACVRL1,ADCY6,ADCY7,ADCYAP1R1,ADRB1,AHCTF1,AKAP13,AMOTL1,ANGPT1,AP2B1,ARHGAP1,ARHGAP11A,ARHGAP12,ARHGAP17,ARHGAP21,ARHGAP26,ARHGAP36,ARHGEF11,ARHGEF17,ARHGEF37,ARPC4,ATP6V1B2,ATP6V1C1,BCL9L,BMPR2,BRAP,CASR,CBL,CCL20,CCNC,CDC42EP3,CDC73,CENPO,CFTR,CIT,CLTC,CMKLR1,CNKSR2,CREB1,CUL3,CXCL12,DAGLA,DGKB,DGKE,DGKG,DGKI,DOCK3,DRD5,DSN1,DUSP16,DUSP5,DUSP7,DYNC1LI1,EDN3,EDNRA,EDNRB,EGF,EI…
REAC	Transport of small molecules	REAC:R-GGA-382551	7.03214e-14	ABCA1,ABCA2,ABCA8,ABCD2,ABCD3,ABCG4,AHCYL2,ANKH,ANO1,ANO3,ANO5,ANO6,AP2B1,AQP1,AQP4,ATP10A,ATP10B,ATP10D,ATP2B2,ATP2B4,ATP7B,ATP8A1,CA2,CFTR,CLCN4,CLCN5,CLCN6,CLTC,DERL3,ERLEC1,FLVCR1,FURIN,HDLBP,IREB2,LRRC8A,LRRC8B,LRRC8C,NIPA1,NIPAL3,PDZD11,PRKACB,PRKAR2B,RAF1,RHBG,RNF185,SCNN1G,SEL1L,SGK1,SLC11A2,SLC16A1,SLC16A10,SLC16A2,SLC17A6,SLC1A4,SLC22A3,SLC24A3,SLC24A4,SLC25A26,SLC26A4,SLC26A7,SLC27A4,S…
REAC	Signaling by Receptor Tyrosine Kinases	REAC:R-GGA-9006934	8.02215e-13	ABI2,AP2B1,ATP6V1B2,ATP6V1C1,CBL,CLTC,CREB1,DOCK3,DUSP7,EGF,ELMO1,ERBB4,ESR1,ESRP2,FGF1,FGF19,FGF23,FLRT2,FLT1,FLT4,FURIN,HSP90AA1,IGF1,IGF1R,IRS1,ITCH,ITGA2,ITGA3,KITLG,KL,KRAS,LRIG1,MAPK14,MAPKAP1,MAPKAPK2,NRG1,NRP2,NTRK2,PAK3,PDE3B,PDGFC,PDGFD,PIK3R1,PLCG1,PPP2CA,PPP2R5D,PRKCA,PTPN3,PTPRK,RANBP10,RAP1A,RBFOX2,RICTOR,RNF41,ROCK1,RPS6KA3,SH3GL2,SH3KBP1,SHC3,SPRED2,STAM2,THBS1,VAV2,VEGFC,WASF2,WW…
REAC	Immune System	REAC:R-GGA-168256	5.60364e-12	ABI2,ACPP,ANGPT1,ANKRD52,ANO6,AP2B1,ARF1,ARL8A,ARMC8,ARPC4,ASB2,ATOX1,ATP6V1B2,ATP6V1C1,ATP8A1,B4GALT1,BCL2,BRAP,BRWD1,BTBD6,C7,CAP1,CBL,CCNF,CD274,CD47,CLTC,CMTM6,CNKSR2,CNN2,CNTFR,CPNE3,CPPED1,CREB1,CSF1,CTSC,CTSS,CUL3,CXADR,DET1,DNM3,DSN1,DUSP16,DUSP5,DUSP7,DYNC1LI1,EGF,EIF4E,EIF4E3,ELMO1,ERBB4,ERP44,FBXL7,FBXO32,FBXO40,FBXO41,FBXW2,FGF1,FGF19,FGF23,GDI2,GFRA1,GFRA2,GNS,HECW2,HSP90AA1,IFNAR1,I…
REAC	Neuronal System	REAC:R-GGA-112316	3.98612e-11	ABAT,ADCY6,ADCY7,ALDH5A1,AP2B1,CACNA1E,CACNB2,CACNB4,CACNG4,CASK,CREB1,DLG1,DLGAP2,GABRA3,GABRB2,GABRB3,GJC1,GLRA2,GLS,GNB4,GNG2,GRIA3,GRIA4,GRIK3,GRIN2A,GRIN3A,GRIP2,GRM5,HOMER1,KCNA4,KCNC1,KCNC4,KCND2,KCNH1,KCNJ2,KCNK2,KCNMA1,KCNN3,KCNS1,KCNV1,LRRC7,LRTOMT,NLGN1,NLGN4X,PANX1,PRKACB,PRKAR2B,PTPRD,RIMS1,RPS6KA3,RPS6KA6,SLC18A3,SLC38A1,SLC38A2,SLC5A7,SLC6A12,SLITRK4,TSPAN7
REAC	Post-translational protein modification	REAC:R-GGA-597592	9.63716e-10	ADAMTS10,ADAMTS15,ADAMTS5,ADAMTS9,ALG2,ANKRD28,ANKRD52,ASB2,ATXN7,B3GALNT2,B3GNT7,B4GALT1,B4GALT3,B4GALT5,BRE,BTBD6,CCNF,CFTR,CLSPN,COG4,COG5,COMMD2,COPG2,CSF1,CTSC,CUL3,CUL4B,CYLD,DAG1,DCAF10,DCUN1D3,DPM2,DYNC1LI1,ESR1,FAM105B,FBN1,FBXL7,FBXO32,FBXO40,FBXO41,FBXW2,FGF23,FOXL2,FSTL1,FURIN,GALNT1,GALNT10,GALNT14,GFPT1,GFPT2,GOSR2,GPLD1,HDAC1,IGFBP4,INO80,INO80D,JOSD1,KBTBD13,KBTBD8,KLHL25,LYPD6B,M…
REAC	MAPK family signaling cascades	REAC:R-GGA-5683057	7.66189e-09	ANGPT1,BRAP,CDC42EP3,CNKSR2,DUSP16,DUSP5,DUSP7,EGF,ERBB4,FGF1,FGF19,FGF23,FOXO3,GFRA1,GFRA2,IL17RD,IL2RB,IQGAP1,IRS1,JAK1,KITLG,KL,KRAS,KSR2,MAPK6,NRG1,PAK3,PPP2CA,PPP2R5D,PPP2R5E,PRKACB,RAF1,RAPGEF2,SHC3
REAC	Transmission across Chemical Synapses	REAC:R-GGA-112315	1.22502e-08	ABAT,ADCY6,ADCY7,ALDH5A1,AP2B1,CACNA1E,CACNB2,CACNB4,CACNG4,CASK,CREB1,DLG1,GABRA3,GABRB2,GABRB3,GLRA2,GLS,GNB4,GNG2,GRIA3,GRIA4,GRIK3,GRIN2A,GRIN3A,GRIP2,KCNJ2,LRRC7,LRTOMT,PRKACB,PRKAR2B,RIMS1,RPS6KA3,RPS6KA6,SLC18A3,SLC38A1,SLC38A2,SLC5A7,SLC6A12,TSPAN7
REAC	FLT3 Signaling	REAC:R-GGA-9607240	3.38503e-08	ANGPT1,BRAP,CNKSR2,DUSP16,DUSP5,DUSP7,EGF,ERBB4,FGF1,FGF19,FGF23,GFRA1,GFRA2,IL17RD,IL2RB,IQGAP1,IRS1,JAK1,KITLG,KL,KRAS,KSR2,NRG1,PDE3B,PIK3R1,PPP2CA,PPP2R5D,PPP2R5E,RAF1,RAPGEF2,SHC3
REAC	Signaling by Interleukins	REAC:R-GGA-449147	9.4143e-08	ANGPT1,BRAP,BRWD1,CBL,CNKSR2,CNTFR,CREB1,CSF1,DUSP16,DUSP5,DUSP7,EGF,ERBB4,FGF1,FGF19,FGF23,GFRA1,GFRA2,IL17RD,IL2RB,IQGAP1,IRS1,JAK1,KITLG,KL,KRAS,KSR2,MAP2K4,MAP2K6,MAP3K3,MAPK14,MAPK9,MAPKAPK2,NRG1,PDE3B,PELI2,PIK3R1,PPP2CA,PPP2R5D,PPP2R5E,PTK2B,PTPRZ1,RAF1,RAPGEF2,RPS6KA3,SHC3,TAB2,TRAF6,YES1
REAC	RAF/MAP kinase cascade	REAC:R-GGA-5673001	1.00439e-07	ANGPT1,BRAP,CNKSR2,DUSP16,DUSP5,DUSP7,EGF,ERBB4,FGF1,FGF19,FGF23,GFRA1,GFRA2,IL17RD,IL2RB,IQGAP1,IRS1,JAK1,KITLG,KL,KRAS,KSR2,NRG1,PPP2CA,PPP2R5D,PPP2R5E,RAF1,RAPGEF2,SHC3
REAC	MAPK1/MAPK3 signaling	REAC:R-GGA-5684996	1.39356e-07	ANGPT1,BRAP,CNKSR2,DUSP16,DUSP5,DUSP7,EGF,ERBB4,FGF1,FGF19,FGF23,GFRA1,GFRA2,IL17RD,IL2RB,IQGAP1,IRS1,JAK1,KITLG,KL,KRAS,KSR2,NRG1,PPP2CA,PPP2R5D,PPP2R5E,RAF1,RAPGEF2,SHC3
REAC	Membrane Trafficking	REAC:R-GGA-199991	1.74133e-07	AAK1,ALS2CL,ANKRD28,AP2B1,AP4E1,ARF1,ARFIP2,ARPC4,CBL,CFTR,CLTC,COG4,COG5,COPG2,CPD,CTSC,CYTH3,DAB2,DENND5B,DNM3,DYNC1LI1,EGF,EPN2,GDI2,GJC1,GNS,GOSR2,HIP1,ITSN1,KIF13B,KIF1B,KIF3A,KIF3B,KIF4A,KIF9,LRP2,MIA3,NAPB,OCRL,PACSIN1,PAFAH1B1,PPP6R3,RAB14,RAB30,RAB31,RAB39B,RAB3IL1,RAB8B,RAB9B,SAR1B,SEC22A,SEC22C,SEC23A,SEC23IP,SEC24B,SH3GL2,SH3KBP1,SLC18A3,SNX18,SORT1,STAM2,SYT11,SYT2,TBC1D24,TBC1D25,TF…
REAC	Other interleukin signaling	REAC:R-GGA-449836	2.15132e-07	ANGPT1,BRAP,CNKSR2,CSF1,DUSP16,DUSP5,DUSP7,EGF,ERBB4,FGF1,FGF19,FGF23,GFRA1,GFRA2,IL17RD,IL2RB,IQGAP1,IRS1,JAK1,KITLG,KL,KRAS,KSR2,NRG1,PDE3B,PIK3R1,PPP2CA,PPP2R5D,PPP2R5E,PTPRZ1,RAF1,RAPGEF2,SHC3
REAC	Metabolism of proteins	REAC:R-GGA-392499	3.86915e-07	ADAMTS10,ADAMTS15,ADAMTS5,ADAMTS9,ALG2,ANKRD28,ANKRD52,ASB2,ATXN7,B3GALNT2,B3GNT7,B4GALT1,B4GALT3,B4GALT5,BRE,BTBD6,CCNF,CFTR,CLSPN,COG4,COG5,COMMD2,COPG2,CSF1,CTSC,CUL3,CUL4B,CYLD,DAG1,DCAF10,DCUN1D3,DPM2,DYNC1LI1,EIF2S1,EIF4E,ESR1,FAM105B,FBN1,FBXL7,FBXO32,FBXO40,FBXO41,FBXW2,FGF23,FOXL2,FSHB,FSTL1,FURIN,GALNT1,GALNT10,GALNT14,GCG,GFPT1,GFPT2,GHR,GNB4,GNG2,GOSR2,GPLD1,HDAC1,IGF1,IGFBP4,INHBA,IN…
REAC	RNA Polymerase II Transcription	REAC:R-GGA-73857	8.40299e-07	ARID2,ATAD2,CCNC,CCND2,CCNT2,CDC40,CDC73,CNOT4,CNOT6L,CPNE9,DDIT4,DEK,DYRK2,E2F8,ELL2,ESR1,FOXO3,GATA2,GLS,HDAC1,INTS3,INTS7,ITCH,KCTD1,KRAS,MAP2K6,MDM4,MED13,MGA,MLLT3,NPTXR,NR1D2,NR3C1,NR4A3,NRBP1,NUDT21,PAPOLB,PAX5,PGR,PHAX,PHC1,PHC3,PHF20,PIP4K2B,POLDIP3,PPARA,PPARD,PPM1A,PPM1D,PPP2CA,PRKAA1,PRKAB1,RBBP5,RNF2,RORA,RORB,RORC,RYBP,SESN3,SGK1,SIRT1,SLBP,SMARCD1,SMURF1,SNAPC5,SNRPE,SOX9,SRSF6,SUM…
REAC	Cytokine Signaling in Immune system	REAC:R-GGA-1280215	8.40739e-07	ANGPT1,BRAP,BRWD1,CBL,CNKSR2,CNTFR,CREB1,CSF1,DUSP16,DUSP5,DUSP7,EGF,EIF4E,EIF4E3,ERBB4,FGF1,FGF19,FGF23,GFRA1,GFRA2,IFNAR1,IL17RD,IL2RB,IQGAP1,IRS1,JAK1,KITLG,KL,KRAS,KSR2,MAP2K4,MAP2K6,MAP3K3,MAPK14,MAPK9,MAPKAPK2,NRG1,PDE3B,PELI2,PIK3R1,PLCG1,PPP2CA,PPP2R5D,PPP2R5E,PTK2B,PTPRZ1,RAF1,RAPGEF2,RPS6KA3,SHC3,SUMO1,TAB2,TNFSF15,TRAF3,TRAF6,YES1
REAC	Vesicle-mediated transport	REAC:R-GGA-5653656	9.43562e-07	AAK1,ALS2CL,ANKRD28,AP2B1,AP4E1,ARF1,ARFIP2,ARPC4,CBL,CFTR,CLTC,COG4,COG5,COPG2,CPD,CTSC,CYTH3,DAB2,DENND5B,DNM3,DYNC1LI1,EGF,EPN2,GDI2,GJC1,GNS,GOSR2,HIP1,ITSN1,KIF13B,KIF1B,KIF3A,KIF3B,KIF4A,KIF9,LRP2,MIA3,NAPB,OCRL,PACSIN1,PAFAH1B1,PPP6R3,RAB14,RAB30,RAB31,RAB39B,RAB3IL1,RAB8B,RAB9B,SAR1B,SEC22A,SEC22C,SEC23A,SEC23IP,SEC24B,SH3GL2,SH3KBP1,SLC18A3,SNX18,SORT1,STAM2,SYT11,SYT2,TBC1D24,TBC1D25,TF…
REAC	Signaling by Rho GTPases	REAC:R-GGA-194315	4.13402e-06	ABI2,AHCTF1,AKAP13,ARHGAP1,ARHGAP11A,ARHGAP12,ARHGAP17,ARHGAP21,ARHGAP26,ARHGAP36,ARHGEF11,ARHGEF17,ARHGEF37,ARPC4,CENPO,CFTR,CIT,DSN1,DYNC1LI1,FAM13A,FAM13B,FGD4,GDI2,IQGAP1,IQGAP2,ITSN1,MAPK14,MYLK,NCKIPSD,NDE1,NDEL1,NUP160,OCRL,OPHN1,PAFAH1B1,PAK3,PFN2,PPP2CA,PPP2R5D,PPP2R5E,PRC1,PREX1,RALBP1,RCC2,RHOB,RHOJ,RHOV,ROCK1,SRGAP1,SRGAP2,STARD13,TAOK1,VAV2,WASF2,WASL,WIPF3
REAC	Gene expression (Transcription)	REAC:R-GGA-74160	5.60288e-06	ARID2,ATAD2,CCNC,CCND2,CCNT2,CDC40,CDC73,CNOT4,CNOT6L,CPNE9,DDIT4,DEK,DYRK2,E2F8,ELL2,ESR1,FOXO3,GATA2,GLS,HDAC1,INTS3,INTS7,ITCH,KCTD1,KRAS,MAP2K6,MDM4,MED13,MGA,MLLT3,NPTXR,NR1D2,NR3C1,NR4A3,NRBP1,NUDT21,PAPOLB,PAX5,PGR,PHAX,PHC1,PHC3,PHF20,PIP4K2B,POLDIP3,POLR1E,PPARA,PPARD,PPM1A,PPM1D,PPP2CA,PRKAA1,PRKAB1,RBBP5,RNF2,RORA,RORB,RORC,RYBP,SESN3,SGK1,SIRT1,SLBP,SMARCD1,SMURF1,SNAPC5,SNRPE,SOX9,SR…
REAC	Signaling by NTRKs	REAC:R-GGA-166520	8.50031e-06	AP2B1,CLTC,CREB1,DOCK3,DUSP7,FURIN,IRS1,KRAS,MAPK14,MAPKAPK2,NTRK2,PIK3R1,PLCG1,PPP2CA,PPP2R5D,RAP1A,RPS6KA3,SH3GL2,SHC3
REAC	Generic Transcription Pathway	REAC:R-GGA-212436	1.00498e-05	ARID2,ATAD2,CCNC,CCND2,CCNT2,CNOT4,CNOT6L,CPNE9,DDIT4,DEK,DYRK2,E2F8,ESR1,FOXO3,GATA2,GLS,HDAC1,ITCH,KCTD1,KRAS,MAP2K6,MDM4,MED13,MGA,NPTXR,NR1D2,NR3C1,NR4A3,NRBP1,PAX5,PGR,PHC1,PHC3,PHF20,PIP4K2B,PPARA,PPARD,PPM1A,PPM1D,PPP2CA,PRKAA1,PRKAB1,RBBP5,RNF2,RORA,RORB,RORC,RYBP,SESN3,SGK1,SIRT1,SMARCD1,SMURF1,SOX9,SUMO1,TBL1X,TBL1XR1,TCEB3,TCF7,TFAP2D,TFDP1,TFDP2,THRA,THRB,TRIM33,ZNF704,ZNF710
REAC	Intracellular signaling by second messengers	REAC:R-GGA-9006925	3.05588e-05	ADCY6,ADCY7,CREB1,EGF,ERBB4,ESR1,FGF1,FGF19,FGF23,FOXO3,IRS1,KITLG,KL,MAPKAP1,NPTXR,NRG1,PDE1A,PDE1C,PHC1,PHC3,PHLPP2,PIK3R1,PIP4K2B,PIP5K1A,PPP2CA,PRKACB,PRKAR2B,PRKCA,RICTOR,RNF2,STRN,TNKS,WWP2
REAC	Signaling by WNT	REAC:R-GGA-195721	3.35584e-05	AP2B1,BCL9L,CDC73,CLTC,CUL3,FZD4,GNB4,GNG2,HDAC1,KLHL12,PPP2CA,PPP2R5D,PPP2R5E,PPP3CA,PPP3R1,RNF43,SNX3,SOX4,SOX6,SOX9,TCF7,TLE1,TNKS,WLS,WNT10A,WNT2,WNT3,WNT4,WNT5A,WNT7B
REAC	Metabolism	REAC:R-GGA-1430728	6.38816e-05	ABCD4,ACACA,ACADSB,ACAT2,ACBD5,ACOX3,ADIPOQ,ADIPOR2,ADSS,AGPAT5,AGPS,AHR,AK2,AK5,AMD1,AOX1,ARF1,ATP5F1,B3GNT7,BCAT1,BDH2,BHMT,BPGM,CA13,CA2,CACNA1E,CACNB2,CDS1,CERK,CERS2,CERS3,CHST11,COQ10B,COX10,CPNE3,CSGALNACT1,CYP2U1,CYP46A1,DDHD1,DIO1,DSEL,ELOVL5,ENPP6,ENTPD1,ENTPD3,ENTPD7,ETNK1,FUT4,FUT9,GADL1,GCG,GCLM,GLS,GLTP,GNS,GPAM,GPC4,GPD1L,HMGCR,HPGD,HPSE2,HSD11B2,IDS,IPMK,ISCU,IVD,IYD,LPCAT2,LPGAT1…
REAC	Transport of inorganic cations/anions and amino acids/oligopeptides	REAC:R-GGA-425393	0.000141415	AHCYL2,SLC16A10,SLC17A6,SLC1A4,SLC24A3,SLC24A4,SLC25A26,SLC26A4,SLC26A7,SLC38A1,SLC38A2,SLC38A3,SLC4A1,SLC4A3,SLC4A4,SLC4A7,SLC4A8,SLC6A12,SLC6A6,SLC7A1,SLC7A2,SLC8A3,SLC9A2
REAC	Neurotransmitter receptors and postsynaptic signal transmission	REAC:R-GGA-112314	0.000253203	ADCY6,ADCY7,AP2B1,CREB1,DLG1,GABRA3,GABRB2,GABRB3,GLRA2,GNB4,GNG2,GRIA3,GRIA4,GRIK3,GRIN2A,GRIN3A,GRIP2,KCNJ2,LRRC7,PRKACB,PRKAR2B,RPS6KA3,RPS6KA6,TSPAN7
REAC	Rho GTPase cycle	REAC:R-GGA-194840	0.000317795	AKAP13,ARHGAP1,ARHGAP11A,ARHGAP12,ARHGAP17,ARHGAP21,ARHGAP26,ARHGAP36,ARHGEF11,ARHGEF17,ARHGEF37,FAM13A,FAM13B,FGD4,GDI2,ITSN1,OCRL,OPHN1,PREX1,RALBP1,RHOB,RHOJ,RHOV,SRGAP1,SRGAP2,STARD13,VAV2
REAC	SLC-mediated transmembrane transport	REAC:R-GGA-425407	0.000352468	AHCYL2,PDZD11,RHBG,SLC11A2,SLC16A1,SLC16A10,SLC16A2,SLC17A6,SLC1A4,SLC22A3,SLC24A3,SLC24A4,SLC25A26,SLC26A4,SLC26A7,SLC27A4,SLC2A12,SLC2A13,SLC35A2,SLC35D1,SLC38A1,SLC38A2,SLC38A3,SLC4A1,SLC4A3,SLC4A4,SLC4A7,SLC4A8,SLC5A7,SLC6A12,SLC6A6,SLC7A1,SLC7A2,SLC8A3,SLC9A2,SLCO2B1,SLCO3A1
REAC	Signaling by NTRK1 (TRKA)	REAC:R-GGA-187037	0.000692854	AP2B1,CLTC,CREB1,DUSP7,IRS1,KRAS,MAPK14,MAPKAPK2,PIK3R1,PPP2CA,PPP2R5D,RAP1A,RPS6KA3,SH3GL2,SHC3
REAC	Axon guidance	REAC:R-GGA-422475	0.00115161	AP2B1,ARHGEF11,ARPC4,CLTC,DNM3,DOK6,EFNA5,EFNB2,EPHA5,GFRA1,GFRA2,GIT1,HSP90AA1,ITSN1,PAK3,PIK3R1,PLCG1,PRKCA,RHOB,ROCK1,SH3GL2,SHC3,UNC5A,VAV2,WASL,YES1
REAC	Ion channel transport	REAC:R-GGA-983712	0.00223057	ANO1,ANO3,ANO5,ANO6,ATP10A,ATP10B,ATP10D,ATP2B2,ATP2B4,ATP7B,ATP8A1,CLCN4,CLCN5,CLCN6,PDZD11,RAF1,SCNN1G,SGK1,STOM,TPCN1,TRPM6,TTYH3,UNC80,WNK1,WWP1
REAC	Signaling by TGF-beta family members	REAC:R-GGA-9006936	0.00246296	ACVR1B,ACVR1C,ACVRL1,BMPR2,CBL,CCNC,GDF2,HDAC1,INHBA,PPM1A,SMAD5,SMURF1,TFDP1,TFDP2,TGFBR2,TRIM33,ZFYVE9
REAC	Toll Like Receptor 2 (TLR2) Cascade	REAC:R-GGA-181438	0.00299644	CREB1,DUSP7,MAP2K4,MAP2K6,MAP3K1,MAPK14,MAPK9,MAPKAPK2,PPP2CA,PPP2R5D,RPS6KA3,TAB2,TIRAP,TRAF6
REAC	Toll Like Receptor TLR1:TLR2 Cascade	REAC:R-GGA-168179	0.00299644	CREB1,DUSP7,MAP2K4,MAP2K6,MAP3K1,MAPK14,MAPK9,MAPKAPK2,PPP2CA,PPP2R5D,RPS6KA3,TAB2,TIRAP,TRAF6
REAC	Toll Like Receptor TLR6:TLR2 Cascade	REAC:R-GGA-168188	0.00299644	CREB1,DUSP7,MAP2K4,MAP2K6,MAP3K1,MAPK14,MAPK9,MAPKAPK2,PPP2CA,PPP2R5D,RPS6KA3,TAB2,TIRAP,TRAF6
REAC	MyD88:MAL(TIRAP) cascade initiated on plasma membrane	REAC:R-GGA-166058	0.00299644	CREB1,DUSP7,MAP2K4,MAP2K6,MAP3K1,MAPK14,MAPK9,MAPKAPK2,PPP2CA,PPP2R5D,RPS6KA3,TAB2,TIRAP,TRAF6
REAC	Hemostasis	REAC:R-GGA-109582	0.00393308	AK3,ANGPT1,APOOL,ATP2B2,ATP2B4,CBX5,CD47,CXADR,DAGLA,DGKB,DGKE,DGKG,DGKI,DOCK10,DOCK3,DOCK5,EGF,EHD3,ENDOD1,F3,GATA2,GNB4,GNG2,HABP4,HDAC1,IGF1,ISLR2,ITGA3,ITGB3,KIF13B,KIF1B,KIF3A,KIF3B,KIF4A,KIF9,KRAS,MAPK14,MFN2,P2RX7,PAFAH2,PDE1A,PDE5A,PHF21A,PIK3R1,PRKACB,PRKAR2B,PRKCA,RAF1,RAP1A,RCOR1,RHOB,SELE,SLC16A1,SLC8A3,TFPI,THBS1,TIMP3,TMX3,TUBB1,VAV2,VEGFC,ZFPM2
REAC	Innate Immune System	REAC:R-GGA-168249	0.00503155	ABI2,ACPP,ANO6,ARL8A,ARMC8,ARPC4,ATOX1,ATP6V1B2,ATP6V1C1,ATP8A1,B4GALT1,BCL2,C7,CAP1,CD47,CMTM6,CNN2,CPNE3,CPPED1,CREB1,CTSC,CTSS,DNM3,DSN1,DUSP7,DYNC1LI1,ELMO1,ERP44,GDI2,GNS,HSP90AA1,IQGAP1,IQGAP2,KRAS,LRRC7,MAP2K4,MAP2K6,MAP3K1,MAPK14,MAPK9,MAPKAPK2,MOSPD2,NCKIPSD,OLFM4,ORMDL3,P2RX7,PADI2,PAK3,PANX1,PDZD11,PIK3R1,PLAU,PLCG1,PNP,PPP2CA,PPP2R5D,PPP3CA,PPP3R1,PRDX6,PSMD12,PTAFR,PTPRB,PTPRN2,RAB14…
REAC	Signaling by VEGF	REAC:R-GGA-194138	0.00619765	ABI2,ELMO1,FLT1,FLT4,HSP90AA1,KRAS,MAPK14,MAPKAP1,MAPKAPK2,NRP2,PAK3,PIK3R1,PRKCA,RICTOR,ROCK1,VAV2,VEGFC,WASF2
REAC	PIP3 activates AKT signaling	REAC:R-GGA-1257604	0.00733966	CREB1,EGF,ERBB4,ESR1,FGF1,FGF19,FGF23,FOXO3,IRS1,KITLG,KL,MAPKAP1,NPTXR,NRG1,PHC1,PHC3,PHLPP2,PIK3R1,PIP4K2B,PIP5K1A,PPP2CA,RICTOR,RNF2,STRN,TNKS,WWP2
REAC	Adaptive Immune System	REAC:R-GGA-1280218	0.00949391	ANKRD52,AP2B1,ARF1,ASB2,BTBD6,CCNF,CD274,CLTC,CTSC,CTSS,CUL3,CXADR,DET1,DNM3,FBXL7,FBXO32,FBXO40,FBXO41,FBXW2,HECW2,ITCH,KBTBD13,KBTBD8,KLHL25,KRAS,LONRF1,MAPKAP1,MRC2,MYLIP,PAK3,PDCD1LG2,PIK3R1,PJA2,PLCG1,PPP2CA,PPP2R5D,PPP2R5E,PRKACB,RAF1,RAP1A,RBBP6,RICTOR,RNF114,RNF138,RNF19A,RNF41,SAR1B,SEC23A,SEC24B,SH3GL2,SH3RF1,SIAH2,SMURF1,SPSB1,TAB2,TRAF6,UBE2J1,UBE2W,UBE3A,UNKL,VAMP3,WWP1,YES1,ZNRF2
REAC	SUMOylation of intracellular receptors	REAC:R-GGA-4090294	0.00970995	ESR1,NR3C1,PGR,PPARA,RORA,SUMO1,SUMO2,THRA,THRB
WP	WIKIPATHWAYS	WP:000000	8.74153e-31	ABCA1,ABCD2,ABCD3,ABI2,ADCY1,ADCY6,ADCY7,AHCYL2,ATP1B3,BCL2,BHMT,BMPR2,CACNA1E,CACNB2,CALM1,CAPN5,CAV2,CBL,CCND1,CCND2,CDC40,CELF1,CFL2,CISH,CIT,CLK3,CLTC,CNTFR,CREB1,CSNK1E,CYP24A1,CYTH3,DHRS3,DICER1,EGF,EGR1,ELF3,ELK4,ENAH,ESR1,FBXW2,FGF1,FGF13,FGF14,FGF19,FGF23,FGF6,FGFR3,FLT1,FURIN,FZD1,FZD10,FZD3,FZD4,FZD6,GJA1,GJC1,GNAI3,GNB1,GNB4,GNG2,HDAC1,HIP1,HMGCR,HNRNPD,HSPA2,HTR1F,ID2,IGF1,IGF1R,ITCH…
WP	Wnt Signaling Pathway and Pluripotency	WP:WP779	1.1581e-07	CCND1,CCND2,CSNK1E,FBXW2,FZD1,FZD10,FZD3,FZD4,FZD6,MAPK9,NFYA,PAFAH1B1,PLAU,PPARD,PPP2CA,PPP2R2A,PPP2R5E,PRKCA,TCF7,WNT10A,WNT4,WNT5A,WNT7B,ZBTB33
WP	MAPK Signaling Pathway	WP:WP769	1.76171e-07	CACNA1E,CACNB2,EGF,FGF13,FGF14,FGF19,FGF23,FGF6,FGFR3,HSPA2,MAP2K6,MAP3K1,MRAS,NF1,NTRK2,PAK2,PPM1A,PPP3R1,PRKACB,PRKCA,RAF1,RAP1A,RAPGEF2,RASGRP1,RPS6KA3,STK4,TAB2,TAOK1,TGFB2,TGFBR2,TRAF6
WP	Wnt Signaling Pathway	WP:WP785	1.10835e-06	CCND1,CCND2,CSNK1E,FBXW2,FZD1,FZD10,FZD3,FZD6,MAPK9,PAFAH1B1,PLAU,PPP2R5E,PRKCA,WNT10A,WNT4,WNT5A,WNT7B
WP	EGFR1 Signaling Pathway	WP:WP752	5.77991e-05	CAV2,CBL,CREB1,EGF,ELF3,ELK4,GJA1,HDAC1,HIP1,ITCH,JAK1,KLF11,KRAS,MAP3K1,MAP3K3,MAPK14,PIK3R1,PRKCA,PTK2B,RAF1,RALBP1,RPS6KA3,SH3GL2,SH3KBP1,STAT5B,STXBP1,VAV2,WASL
WP	Regulation of Actin Cytoskeleton	WP:WP824	6.11767e-05	ABI2,CFL2,EGF,ENAH,FGF1,FGF13,FGF14,FGF23,FGF6,FGFR3,KRAS,MAPK6,MRAS,MYLK,PAK2,PAK3,PDGFRA,PIK3R1,PIP5K1A,PIP5K1C,RAF1,ROCK1,SSH2,VCL,WASF2
WP	Kit Receptor Signaling Pathway	WP:WP774	0.00103599	CBL,CISH,CLTC,KITLG,MITF,PIK3R1,PRKCA,RAF1,SH3KBP1,SOCS6,SPRED2,STAT5B,TEC,VAV2,YES1
WP	Id Signaling Pathway	WP:WP815	0.00620765	BMPR2,EGF,ELK4,FLT1,ID2,IGF1,IGF1R,MYOG,PAX5,SMAD5,TCF12
WP	Nuclear Receptors	WP:WP831	0.00760744	ESR1,NR1D2,NR3C1,NR5A2,PPARA,PPARD,RORA,THRA,THRB
WP	Calcium Regulation in the Cardiac Cell	WP:WP808	0.00787821	ADCY7,ATP1B3,CACNA1E,CALM1,GJA1,GJC1,GNAI3,GNB1,GNB4,GNG2,PRKACB,PRKCA,RGS1,RGS5,RGS6,SLC8A1,SLC8A3
TF	Transfac	TF:M00000	5e-324	AACS,AAK1,ABAT,ABCA1,ABCA2,ABCA8,ABCD2,ABCD3,ABCD4,ABCG4,ABI2,ABL2,ABLIM3,ABR,ACACA,ACADSB,ACAT2,ACBD5,ACOX3,ACPP,ACTR2,ACVR1B,ACVR1C,ACVR2B,ACVRL1,ADAM11,ADAM33,ADAMTS10,ADAMTS15,ADAMTS5,ADAMTS9,ADAMTSL1,ADCY1,ADCY6,ADCY7,ADCY9,ADCYAP1R1,ADH5,ADIPOQ,ADIPOR2,ADRA2B,ADRB1,ADSS,AFAP1,AFAP1L2,AFF1,AFF2,AFTPH,AGGF1,AGPAT5,AGPS,AGRP,AHCTF1,AHCYL2,AHI1,AHR,AIDA,AK2,AK3,AK5,AKAP13,ALDH5A1,ALG2,ALG6,ALPK…
TF	Factor: PU.1; motif: AGGAAG; match class: 0	TF:M02031_0	7.99839e-161	AAK1,ABAT,ABCA1,ABCA2,ABCA8,ABCD2,ABCD3,ABCD4,ABCG4,ABI2,ABL2,ABR,ACACA,ACADSB,ACAT2,ACBD5,ACOX3,ACTR2,ACVR1B,ACVR2B,ACVRL1,ADAM11,ADAM33,ADAMTS10,ADAMTS15,ADAMTS5,ADAMTS9,ADAMTSL1,ADCY1,ADCY6,ADCY7,ADCY9,ADCYAP1R1,ADIPOQ,ADIPOR2,ADRA2B,ADRB1,ADSS,AFAP1L2,AFF2,AFTPH,AGGF1,AGPAT5,AGPS,AGRP,AHCTF1,AHCYL2,AHI1,AHR,AIDA,AK2,AK3,AK5,AKAP13,ALDH5A1,ALG2,ALPK2,ALPK3,ALS2CL,AMBRA1,AMD1,AMIGO3,AMMECR1,AMM…
TF	Factor: PU.1; motif: AGGAAG	TF:M02031	7.99839e-161	AAK1,ABAT,ABCA1,ABCA2,ABCA8,ABCD2,ABCD3,ABCD4,ABCG4,ABI2,ABL2,ABR,ACACA,ACADSB,ACAT2,ACBD5,ACOX3,ACTR2,ACVR1B,ACVR2B,ACVRL1,ADAM11,ADAM33,ADAMTS10,ADAMTS15,ADAMTS5,ADAMTS9,ADAMTSL1,ADCY1,ADCY6,ADCY7,ADCY9,ADCYAP1R1,ADIPOQ,ADIPOR2,ADRA2B,ADRB1,ADSS,AFAP1L2,AFF2,AFTPH,AGGF1,AGPAT5,AGPS,AGRP,AHCTF1,AHCYL2,AHI1,AHR,AIDA,AK2,AK3,AK5,AKAP13,ALDH5A1,ALG2,ALPK2,ALPK3,ALS2CL,AMBRA1,AMD1,AMIGO3,AMMECR1,AMM…
TF	Factor: Pax-3; motif: NNNNNNCGTCACGSTYNNNNN	TF:M00327	3.66898e-139	AACS,AAK1,ABAT,ABCA2,ABCA8,ABCD2,ABCD3,ABCD4,ABCG4,ABL2,ABR,ACACA,ACAT2,ACBD5,ACTR2,ACVR1C,ACVRL1,ADAM11,ADAM33,ADAMTS5,ADAMTS9,ADAMTSL1,ADCY6,ADCY7,ADCY9,ADCYAP1R1,ADIPOR2,ADRB1,ADSS,AFF1,AFF2,AGGF1,AGPAT5,AGPS,AGRP,AHCTF1,AHCYL2,AHI1,AIDA,AK2,AK3,AKAP13,ALDH5A1,ALG6,ALPK2,ALS2CL,AMBRA1,AMD1,AMIGO3,AMMECR1,AMOTL2,ANK2,ANKFY1,ANKIB1,ANKRD13B,ANKRD28,ANKRD44,ANKRD52,ANKS6,ANO3,ANO5,ANTXR1,ANXA11,A…
TF	Factor: Pax-3; motif: NNNNNNCGTCACGSTYNNNNN; match class: 0	TF:M00327_0	3.66898e-139	AACS,AAK1,ABAT,ABCA2,ABCA8,ABCD2,ABCD3,ABCD4,ABCG4,ABL2,ABR,ACACA,ACAT2,ACBD5,ACTR2,ACVR1C,ACVRL1,ADAM11,ADAM33,ADAMTS5,ADAMTS9,ADAMTSL1,ADCY6,ADCY7,ADCY9,ADCYAP1R1,ADIPOR2,ADRB1,ADSS,AFF1,AFF2,AGGF1,AGPAT5,AGPS,AGRP,AHCTF1,AHCYL2,AHI1,AIDA,AK2,AK3,AKAP13,ALDH5A1,ALG6,ALPK2,ALS2CL,AMBRA1,AMD1,AMIGO3,AMMECR1,AMOTL2,ANK2,ANKFY1,ANKIB1,ANKRD13B,ANKRD28,ANKRD44,ANKRD52,ANKS6,ANO3,ANO5,ANTXR1,ANXA11,A…
TF	Factor: E2F; motif: GGCGSG; match class: 0	TF:M00803_0	8.40079e-121	AACS,AAK1,ABCA1,ABCD2,ABCD3,ABCD4,ABCG4,ABI2,ABLIM3,ACAT2,ACBD5,ACOX3,ACTR2,ACVR1C,ACVR2B,ACVRL1,ADAM11,ADAMTS15,ADAMTS5,ADAMTS9,ADCY6,ADCY9,ADH5,ADRA2B,ADRB1,ADSS,AFAP1L2,AFF2,AGGF1,AGPAT5,AGPS,AGRP,AHCTF1,AIDA,AK2,AK3,ALDH5A1,ALG2,ALG6,AMBRA1,AMD1,AMIGO3,AMMECR1,AMOTL2,ANKIB1,ANKRD13B,ANKRD44,ANKRD52,ANKS6,ANO1,ANO6,ANXA11,ANXA7,AP4E1,API5,APOOL,APPBP2,AQP4,ARCN1,ARF1,ARF3,ARFGEF1,ARFGEF2,ARFIP…
TF	Factor: E2F; motif: GGCGSG	TF:M00803	8.40079e-121	AACS,AAK1,ABCA1,ABCD2,ABCD3,ABCD4,ABCG4,ABI2,ABLIM3,ACAT2,ACBD5,ACOX3,ACTR2,ACVR1C,ACVR2B,ACVRL1,ADAM11,ADAMTS15,ADAMTS5,ADAMTS9,ADCY6,ADCY9,ADH5,ADRA2B,ADRB1,ADSS,AFAP1L2,AFF2,AGGF1,AGPAT5,AGPS,AGRP,AHCTF1,AIDA,AK2,AK3,ALDH5A1,ALG2,ALG6,AMBRA1,AMD1,AMIGO3,AMMECR1,AMOTL2,ANKIB1,ANKRD13B,ANKRD44,ANKRD52,ANKS6,ANO1,ANO6,ANXA11,ANXA7,AP4E1,API5,APOOL,APPBP2,AQP4,ARCN1,ARF1,ARF3,ARFGEF1,ARFGEF2,ARFIP…
TF	Factor: E2F; motif: GGCGSG; match class: 1	TF:M00803_1	4.35332e-117	AACS,AAK1,ABCD2,ABCD3,ABCD4,ABI2,ACAT2,ACBD5,ACTR2,ACVR1C,ACVR2B,ADAMTS15,ADAMTS5,ADCY6,ADCY9,ADH5,ADRA2B,ADRB1,ADSS,AFF2,AGGF1,AGPAT5,AGPS,AHCTF1,AIDA,AK3,ALDH5A1,ALG2,ALG6,AMBRA1,AMD1,AMIGO3,AMMECR1,AMOTL2,ANKIB1,ANKRD13B,ANKRD44,ANKRD52,ANO6,ANXA7,API5,APOOL,APPBP2,AQP4,ARCN1,ARF3,ARFGEF1,ARFIP2,ARHGAP1,ARHGAP11A,ARHGAP39,ARHGEF11,ARID2,ARID5B,ARIH1,ARIH2,ARL13B,ARL3,ARL4A,ARL6IP1,ARL6IP5,ARL8…
TF	Factor: Pax-5; motif: RRMSWGANWYCTNRAGCGKRACSRYNSM	TF:M00144	2.7283e-116	AACS,ABAT,ABCA1,ABCA8,ABCD2,ABCD3,ABCD4,ABCG4,ABI2,ABR,ACADSB,ACAT2,ACBD5,ACTR2,ACVR1C,ACVR2B,ADAM11,ADAM33,ADAMTS10,ADAMTS15,ADAMTS5,ADAMTSL1,ADCY6,ADCY9,ADH5,ADRA2B,ADRB1,ADSS,AFAP1L2,AFF1,AFF2,AGGF1,AGPAT5,AGRP,AHCTF1,AIDA,AK3,ALDH5A1,ALG2,ALG6,ALPK2,ALS2CL,AMBRA1,AMD1,AMIGO3,AMMECR1,AMMECR1L,AMOTL2,ANK3,ANKFY1,ANKIB1,ANKRD13B,ANKRD22,ANKRD28,ANKRD52,ANKS6,ANO1,ANO3,ANO6,ANXA11,ANXA7,API5,APOO…
TF	Factor: Pax-5; motif: RRMSWGANWYCTNRAGCGKRACSRYNSM; match class: 0	TF:M00144_0	2.7283e-116	AACS,ABAT,ABCA1,ABCA8,ABCD2,ABCD3,ABCD4,ABCG4,ABI2,ABR,ACADSB,ACAT2,ACBD5,ACTR2,ACVR1C,ACVR2B,ADAM11,ADAM33,ADAMTS10,ADAMTS15,ADAMTS5,ADAMTSL1,ADCY6,ADCY9,ADH5,ADRA2B,ADRB1,ADSS,AFAP1L2,AFF1,AFF2,AGGF1,AGPAT5,AGRP,AHCTF1,AIDA,AK3,ALDH5A1,ALG2,ALG6,ALPK2,ALS2CL,AMBRA1,AMD1,AMIGO3,AMMECR1,AMMECR1L,AMOTL2,ANK3,ANKFY1,ANKIB1,ANKRD13B,ANKRD22,ANKRD28,ANKRD52,ANKS6,ANO1,ANO3,ANO6,ANXA11,ANXA7,API5,APOO…
TF	Factor: Churchill; motif: CGGGNN	TF:M00986	2.92324e-116	AACS,AAK1,ABAT,ABCA1,ABCA2,ABCD2,ABCD3,ABCD4,ABCG4,ABI2,ABLIM3,ABR,ACBD5,ACOX3,ACTR2,ACVR1B,ACVR1C,ACVR2B,ACVRL1,ADAM11,ADAM33,ADAMTS15,ADAMTS5,ADAMTS9,ADCY6,ADCY9,ADCYAP1R1,ADH5,ADIPOQ,ADRA2B,ADRB1,ADSS,AFAP1L2,AFF1,AFF2,AGPAT5,AGPS,AGRP,AHCTF1,AIDA,AK2,AK3,ALDH5A1,ALG2,ALG6,ALPK3,ALS2CL,AMBRA1,AMD1,AMIGO3,AMMECR1,AMOTL2,ANGPT1,ANK3,ANKIB1,ANKRD13B,ANKRD28,ANKRD44,ANKRD52,ANKS6,ANO6,ANTXR1,ANXA1…
TF	Factor: Churchill; motif: CGGGNN; match class: 0	TF:M00986_0	2.92324e-116	AACS,AAK1,ABAT,ABCA1,ABCA2,ABCD2,ABCD3,ABCD4,ABCG4,ABI2,ABLIM3,ABR,ACBD5,ACOX3,ACTR2,ACVR1B,ACVR1C,ACVR2B,ACVRL1,ADAM11,ADAM33,ADAMTS15,ADAMTS5,ADAMTS9,ADCY6,ADCY9,ADCYAP1R1,ADH5,ADIPOQ,ADRA2B,ADRB1,ADSS,AFAP1L2,AFF1,AFF2,AGPAT5,AGPS,AGRP,AHCTF1,AIDA,AK2,AK3,ALDH5A1,ALG2,ALG6,ALPK3,ALS2CL,AMBRA1,AMD1,AMIGO3,AMMECR1,AMOTL2,ANGPT1,ANK3,ANKIB1,ANKRD13B,ANKRD28,ANKRD44,ANKRD52,ANKS6,ANO6,ANTXR1,ANXA1…
TF	Factor: myogenin; motif: CAGCTG	TF:M02101	3.80264e-114	AACS,AAK1,ABAT,ABCA1,ABCA2,ABCA8,ABCD2,ABCD3,ABCD4,ABCG4,ABI2,ABL2,ABLIM3,ABR,ACACA,ACADSB,ACBD5,ACOX3,ACPP,ACTR2,ACVR1B,ACVR1C,ACVRL1,ADAM11,ADAM33,ADAMTS10,ADAMTS15,ADAMTS5,ADAMTS9,ADAMTSL1,ADCY6,ADCY9,ADCYAP1R1,ADIPOQ,ADIPOR2,ADRA2B,ADRB1,ADSS,AFAP1,AFF1,AFF2,AFTPH,AGGF1,AGPAT5,AGRP,AHCTF1,AHR,AIDA,AK2,AK3,ALDH5A1,ALG2,ALG6,ALPK2,ALPK3,ALS2CL,AMBRA1,AMD1,AMIGO3,AMMECR1,AMMECR1L,AMOTL1,AMOTL2,A…
TF	Factor: myogenin; motif: CAGCTG; match class: 0	TF:M02101_0	3.80264e-114	AACS,AAK1,ABAT,ABCA1,ABCA2,ABCA8,ABCD2,ABCD3,ABCD4,ABCG4,ABI2,ABL2,ABLIM3,ABR,ACACA,ACADSB,ACBD5,ACOX3,ACPP,ACTR2,ACVR1B,ACVR1C,ACVRL1,ADAM11,ADAM33,ADAMTS10,ADAMTS15,ADAMTS5,ADAMTS9,ADAMTSL1,ADCY6,ADCY9,ADCYAP1R1,ADIPOQ,ADIPOR2,ADRA2B,ADRB1,ADSS,AFAP1,AFF1,AFF2,AFTPH,AGGF1,AGPAT5,AGRP,AHCTF1,AHR,AIDA,AK2,AK3,ALDH5A1,ALG2,ALG6,ALPK2,ALPK3,ALS2CL,AMBRA1,AMD1,AMIGO3,AMMECR1,AMMECR1L,AMOTL1,AMOTL2,A…
TF	Factor: myogenin; motif: CAGCTG; match class: 1	TF:M02101_1	3.80264e-114	AACS,AAK1,ABAT,ABCA1,ABCA2,ABCA8,ABCD2,ABCD3,ABCD4,ABCG4,ABI2,ABL2,ABLIM3,ABR,ACACA,ACADSB,ACBD5,ACOX3,ACPP,ACTR2,ACVR1B,ACVR1C,ACVRL1,ADAM11,ADAM33,ADAMTS10,ADAMTS15,ADAMTS5,ADAMTS9,ADAMTSL1,ADCY6,ADCY9,ADCYAP1R1,ADIPOQ,ADIPOR2,ADRA2B,ADRB1,ADSS,AFAP1,AFF1,AFF2,AFTPH,AGGF1,AGPAT5,AGRP,AHCTF1,AHR,AIDA,AK2,AK3,ALDH5A1,ALG2,ALG6,ALPK2,ALPK3,ALS2CL,AMBRA1,AMD1,AMIGO3,AMMECR1,AMMECR1L,AMOTL1,AMOTL2,A…
TF	Factor: Pax-5; motif: BCNNNRNGCANBGNTGNRTAGCSGCHNB; match class: 0	TF:M00143_0	5.8275e-108	AACS,AAK1,ABAT,ABCA1,ABCA8,ABCD2,ABCD4,ABCG4,ABLIM3,ABR,ACBD5,ACOX3,ACPP,ACTR2,ACVR1B,ACVR1C,ACVR2B,ACVRL1,ADAM11,ADAM33,ADAMTS15,ADAMTS5,ADAMTS9,ADAMTSL1,ADCY6,ADCY7,ADCY9,ADH5,ADRB1,ADSS,AFAP1L2,AFF1,AFF2,AFTPH,AGPAT5,AGPS,AGRP,AHCTF1,AIDA,AK2,ALDH5A1,ALG2,ALPK2,ALPK3,ALS2CL,AMBRA1,AMIGO3,AMMECR1,AMMECR1L,AMOTL1,AMOTL2,ANKIB1,ANKRD44,ANKRD52,ANKS6,ANO1,ANO6,ANXA11,ANXA7,AOX1,AP4E1,API5,APOOL,AP…
TF	Factor: Pax-5; motif: BCNNNRNGCANBGNTGNRTAGCSGCHNB	TF:M00143	5.8275e-108	AACS,AAK1,ABAT,ABCA1,ABCA8,ABCD2,ABCD4,ABCG4,ABLIM3,ABR,ACBD5,ACOX3,ACPP,ACTR2,ACVR1B,ACVR1C,ACVR2B,ACVRL1,ADAM11,ADAM33,ADAMTS15,ADAMTS5,ADAMTS9,ADAMTSL1,ADCY6,ADCY7,ADCY9,ADH5,ADRB1,ADSS,AFAP1L2,AFF1,AFF2,AFTPH,AGPAT5,AGPS,AGRP,AHCTF1,AIDA,AK2,ALDH5A1,ALG2,ALPK2,ALPK3,ALS2CL,AMBRA1,AMIGO3,AMMECR1,AMMECR1L,AMOTL1,AMOTL2,ANKIB1,ANKRD44,ANKRD52,ANKS6,ANO1,ANO6,ANXA11,ANXA7,AOX1,AP4E1,API5,APOOL,AP…
TF	Factor: Cdx-1; motif: TTTATK	TF:M02086	1.98934e-105	AAK1,ABAT,ABCA1,ABCA8,ABCD2,ABCD3,ABI2,ABL2,ACACA,ACADSB,ACAT2,ACBD5,ACOX3,ACPP,ACTR2,ACVR1B,ACVR1C,ACVR2B,ADAM11,ADAM33,ADAMTS10,ADAMTS9,ADAMTSL1,ADCY1,ADCY6,ADCY7,ADCY9,ADCYAP1R1,ADIPOQ,ADRB1,AFAP1,AFAP1L2,AFF1,AFF2,AFTPH,AGGF1,AGPS,AHCTF1,AHCYL2,AHI1,AHR,AK3,AK5,AKAP13,ALDH5A1,ALG2,ALG6,ALPK2,ALS2CL,AMMECR1,AMMECR1L,AMOTL1,ANGPT1,ANK2,ANKFY1,ANKH,ANKRD22,ANKRD28,ANKRD52,ANKS6,ANO1,ANO5,ANO6,AN…
TF	Factor: Cdx-1; motif: TTTATK; match class: 0	TF:M02086_0	1.98934e-105	AAK1,ABAT,ABCA1,ABCA8,ABCD2,ABCD3,ABI2,ABL2,ACACA,ACADSB,ACAT2,ACBD5,ACOX3,ACPP,ACTR2,ACVR1B,ACVR1C,ACVR2B,ADAM11,ADAM33,ADAMTS10,ADAMTS9,ADAMTSL1,ADCY1,ADCY6,ADCY7,ADCY9,ADCYAP1R1,ADIPOQ,ADRB1,AFAP1,AFAP1L2,AFF1,AFF2,AFTPH,AGGF1,AGPS,AHCTF1,AHCYL2,AHI1,AHR,AK3,AK5,AKAP13,ALDH5A1,ALG2,ALG6,ALPK2,ALS2CL,AMMECR1,AMMECR1L,AMOTL1,ANGPT1,ANK2,ANKFY1,ANKH,ANKRD22,ANKRD28,ANKRD52,ANKS6,ANO1,ANO5,ANO6,AN…
TF	Factor: Churchill; motif: CGGGNN; match class: 1	TF:M00986_1	4.94989e-103	AACS,AAK1,ABCA1,ABCA2,ABCD2,ABCD3,ABCG4,ABI2,ABLIM3,ABR,ACBD5,ACOX3,ACTR2,ACVR1C,ACVR2B,ACVRL1,ADAM11,ADAM33,ADAMTS15,ADAMTS5,ADAMTS9,ADCY6,ADCY9,ADCYAP1R1,ADH5,ADRA2B,ADRB1,ADSS,AFAP1L2,AFF1,AFF2,AGPAT5,AHCTF1,AK2,AK3,ALDH5A1,ALG2,AMBRA1,AMD1,AMIGO3,AMMECR1,AMOTL2,ANK3,ANKIB1,ANKRD13B,ANKRD44,ANKRD52,ANKS6,ANO6,ANXA11,ANXA7,AP4E1,APOOL,APPBP2,AQP4,ARCN1,ARF1,ARF3,ARFGEF1,ARFGEF2,ARFIP1,ARFIP2,AR…
TF	Factor: E2F-4; motif: NTTTCSCGCC; match class: 0	TF:M07380_0	8.70594e-101	AACS,AAK1,ABCA1,ABCD2,ABCD3,ABCD4,ABCG4,ABI2,ABR,ACAT2,ACBD5,ACOX3,ACTR2,ACVR1C,ADAM11,ADAMTS15,ADAMTS9,ADAMTSL1,ADCY6,ADCY9,ADH5,ADRA2B,ADRB1,ADSS,AFF2,AGGF1,AGPAT5,AGPS,AGRP,AHCTF1,AIDA,AK3,AKAP13,ALDH5A1,ALG6,AMBRA1,AMD1,AMIGO3,AMMECR1,AMOTL2,ANK3,ANKIB1,ANKRD13B,ANKRD44,ANKRD52,ANKS6,ANXA11,ANXA7,AP2B1,AP4E1,API5,APOOL,APPBP2,ARC,ARCN1,ARF3,ARFGEF1,ARFGEF2,ARFIP1,ARFIP2,ARHGAP1,ARHGAP11A,ARHG…
TF	Factor: E2F-4; motif: NTTTCSCGCC	TF:M07380	8.70594e-101	AACS,AAK1,ABCA1,ABCD2,ABCD3,ABCD4,ABCG4,ABI2,ABR,ACAT2,ACBD5,ACOX3,ACTR2,ACVR1C,ADAM11,ADAMTS15,ADAMTS9,ADAMTSL1,ADCY6,ADCY9,ADH5,ADRA2B,ADRB1,ADSS,AFF2,AGGF1,AGPAT5,AGPS,AGRP,AHCTF1,AIDA,AK3,AKAP13,ALDH5A1,ALG6,AMBRA1,AMD1,AMIGO3,AMMECR1,AMOTL2,ANK3,ANKIB1,ANKRD13B,ANKRD44,ANKRD52,ANKS6,ANXA11,ANXA7,AP2B1,AP4E1,API5,APOOL,APPBP2,ARC,ARCN1,ARF3,ARFGEF1,ARFGEF2,ARFIP1,ARFIP2,ARHGAP1,ARHGAP11A,ARHG…
TF	Factor: AP2; motif: GCCYGSGGSN	TF:M08867	2.45424e-90	AACS,AAK1,ABAT,ABCA1,ABCA2,ABCD2,ABCD4,ABCG4,ABI2,ABLIM3,ACACA,ACAT2,ACBD5,ACTR2,ACVR1C,ACVR2B,ADAM11,ADAMTS5,ADAMTS9,ADCY6,ADCY9,ADRA2B,ADRB1,ADSS,AFAP1L2,AFF1,AFF2,AGGF1,AGPAT5,AGPS,AHCTF1,AIDA,AK3,ALDH5A1,ALG2,AMBRA1,AMD1,AMIGO3,AMMECR1,AMOTL2,ANKIB1,ANKRD13B,ANKRD44,ANKRD52,ANKS6,ANO5,ANO6,ANXA11,ANXA7,AP4E1,API5,APOOL,ARC,ARCN1,ARF1,ARF3,ARFGEF1,ARFGEF2,ARFIP1,ARFIP2,ARHGAP1,ARHGAP26,ARHGAP3…
TF	Factor: AP2; motif: GCCYGSGGSN; match class: 0	TF:M08867_0	2.45424e-90	AACS,AAK1,ABAT,ABCA1,ABCA2,ABCD2,ABCD4,ABCG4,ABI2,ABLIM3,ACACA,ACAT2,ACBD5,ACTR2,ACVR1C,ACVR2B,ADAM11,ADAMTS5,ADAMTS9,ADCY6,ADCY9,ADRA2B,ADRB1,ADSS,AFAP1L2,AFF1,AFF2,AGGF1,AGPAT5,AGPS,AHCTF1,AIDA,AK3,ALDH5A1,ALG2,AMBRA1,AMD1,AMIGO3,AMMECR1,AMOTL2,ANKIB1,ANKRD13B,ANKRD44,ANKRD52,ANKS6,ANO5,ANO6,ANXA11,ANXA7,AP4E1,API5,APOOL,ARC,ARCN1,ARF1,ARF3,ARFGEF1,ARFGEF2,ARFIP1,ARFIP2,ARHGAP1,ARHGAP26,ARHGAP3…
TF	Factor: MafB; motif: GNTGAC; match class: 0	TF:M01227_0	2.49702e-89	AACS,AAK1,ABAT,ABCA1,ABCA2,ABCA8,ABCD2,ABCD3,ABCD4,ABCG4,ABL2,ABLIM3,ABR,ACACA,ACADSB,ACAT2,ACBD5,ACTR2,ACVR1C,ACVR2B,ADAM11,ADAMTS10,ADAMTS15,ADAMTS5,ADAMTS9,ADAMTSL1,ADCY6,ADH5,ADIPOQ,ADRA2B,AFAP1,AFF1,AFF2,AGPAT5,AGRP,AHCTF1,AIDA,AK3,AK5,ALDH5A1,ALG2,ALG6,ALPK2,ALPK3,AMBRA1,AMD1,AMIGO3,AMMECR1L,AMOTL1,AMOTL2,ANGPT1,ANK2,ANKFY1,ANKIB1,ANKRD13B,ANKRD28,ANKRD44,ANKRD52,ANO1,ANO3,ANO5,ANO6,ANTXR1,…
TF	Factor: MafB; motif: GNTGAC	TF:M01227	2.49702e-89	AACS,AAK1,ABAT,ABCA1,ABCA2,ABCA8,ABCD2,ABCD3,ABCD4,ABCG4,ABL2,ABLIM3,ABR,ACACA,ACADSB,ACAT2,ACBD5,ACTR2,ACVR1C,ACVR2B,ADAM11,ADAMTS10,ADAMTS15,ADAMTS5,ADAMTS9,ADAMTSL1,ADCY6,ADH5,ADIPOQ,ADRA2B,AFAP1,AFF1,AFF2,AGPAT5,AGRP,AHCTF1,AIDA,AK3,AK5,ALDH5A1,ALG2,ALG6,ALPK2,ALPK3,AMBRA1,AMD1,AMIGO3,AMMECR1L,AMOTL1,AMOTL2,ANGPT1,ANK2,ANKFY1,ANKIB1,ANKRD13B,ANKRD28,ANKRD44,ANKRD52,ANO1,ANO3,ANO5,ANO6,ANTXR1,…
TF	Factor: Pax-3; motif: TCGTCACRCTTHM	TF:M00360	3.37527e-89	AACS,AAK1,ABAT,ABCA1,ABCA2,ABCA8,ABCD2,ABCD3,ABCD4,ABCG4,ABI2,ABL2,ABR,ACAT2,ACBD5,ACOX3,ACPP,ACVR1C,ACVRL1,ADAM33,ADAMTS10,ADAMTS15,ADAMTS5,ADAMTS9,ADCY1,ADCY6,ADCY7,ADCY9,ADCYAP1R1,ADH5,ADIPOQ,ADIPOR2,ADRB1,ADSS,AFAP1,AFAP1L2,AFF1,AFTPH,AGPS,AHCTF1,AHCYL2,AHI1,AIDA,AK3,AKAP13,ALDH5A1,ALG2,ALG6,ALPK3,ALS2CL,AMBRA1,AMD1,AMIGO3,AMMECR1,AMOTL1,AMOTL2,ANGPT1,ANK3,ANKIB1,ANKRD13B,ANKRD44,ANKRD52,ANKS…
TF	Factor: Pax-3; motif: TCGTCACRCTTHM; match class: 0	TF:M00360_0	3.37527e-89	AACS,AAK1,ABAT,ABCA1,ABCA2,ABCA8,ABCD2,ABCD3,ABCD4,ABCG4,ABI2,ABL2,ABR,ACAT2,ACBD5,ACOX3,ACPP,ACVR1C,ACVRL1,ADAM33,ADAMTS10,ADAMTS15,ADAMTS5,ADAMTS9,ADCY1,ADCY6,ADCY7,ADCY9,ADCYAP1R1,ADH5,ADIPOQ,ADIPOR2,ADRB1,ADSS,AFAP1,AFAP1L2,AFF1,AFTPH,AGPS,AHCTF1,AHCYL2,AHI1,AIDA,AK3,AKAP13,ALDH5A1,ALG2,ALG6,ALPK3,ALS2CL,AMBRA1,AMD1,AMIGO3,AMMECR1,AMOTL1,AMOTL2,ANGPT1,ANK3,ANKIB1,ANKRD13B,ANKRD44,ANKRD52,ANKS…
TF	Factor: E2F-4; motif: GCGGGAAANA; match class: 0	TF:M02090_0	8.71e-89	AACS,AAK1,ABCA2,ABCD2,ABCD3,ABCD4,ABLIM3,ABR,ACAT2,ACBD5,ACPP,ACTR2,ACVR1B,ACVR1C,ACVR2B,ADAM11,ADAM33,ADAMTS15,ADAMTS5,ADAMTS9,ADCY6,ADCY9,ADCYAP1R1,ADH5,ADRA2B,ADRB1,ADSS,AFAP1L2,AFF1,AFF2,AGGF1,AGPAT5,AGPS,AGRP,AHCTF1,AIDA,AK2,AKAP13,ALDH5A1,ALG6,ALPK3,AMBRA1,AMD1,AMIGO3,AMMECR1,AMOTL2,ANGPT1,ANK2,ANK3,ANKIB1,ANKRD13B,ANKRD44,ANKRD52,ANKS6,ANO3,ANO6,ANXA11,ANXA7,AP4E1,API5,APOOL,APPBP2,ARCN1,A…
TF	Factor: E2F-4; motif: GCGGGAAANA	TF:M02090	8.71e-89	AACS,AAK1,ABCA2,ABCD2,ABCD3,ABCD4,ABLIM3,ABR,ACAT2,ACBD5,ACPP,ACTR2,ACVR1B,ACVR1C,ACVR2B,ADAM11,ADAM33,ADAMTS15,ADAMTS5,ADAMTS9,ADCY6,ADCY9,ADCYAP1R1,ADH5,ADRA2B,ADRB1,ADSS,AFAP1L2,AFF1,AFF2,AGGF1,AGPAT5,AGPS,AGRP,AHCTF1,AIDA,AK2,AKAP13,ALDH5A1,ALG6,ALPK3,AMBRA1,AMD1,AMIGO3,AMMECR1,AMOTL2,ANGPT1,ANK2,ANK3,ANKIB1,ANKRD13B,ANKRD44,ANKRD52,ANKS6,ANO3,ANO6,ANXA11,ANXA7,AP4E1,API5,APOOL,APPBP2,ARCN1,A…
TF	Factor: MAFB; motif: NTCAGCN; match class: 0	TF:M08888_0	5.63992e-87	AACS,AAK1,ABAT,ABCA1,ABCA2,ABCA8,ABCD3,ABCG4,ABI2,ABL2,ABR,ACACA,ACADSB,ACAT2,ACBD5,ACOX3,ACPP,ACVR1B,ACVR1C,ACVRL1,ADAM11,ADAM33,ADAMTS15,ADAMTS9,ADAMTSL1,ADCY1,ADCY7,ADH5,ADIPOQ,ADIPOR2,ADRA2B,AFAP1,AFAP1L2,AFF1,AFTPH,AGGF1,AGPS,AGRP,AHCTF1,AHCYL2,AK2,AK3,AKAP13,ALG6,ALPK2,ALPK3,ALS2CL,AMBRA1,AMIGO3,AMMECR1,AMMECR1L,AMOTL1,AMOTL2,ANGPT1,ANK2,ANKH,ANKIB1,ANKRD13B,ANKRD22,ANKRD28,ANKRD44,ANKRD52,…
TF	Factor: MAFB; motif: NTCAGCN	TF:M08888	5.63992e-87	AACS,AAK1,ABAT,ABCA1,ABCA2,ABCA8,ABCD3,ABCG4,ABI2,ABL2,ABR,ACACA,ACADSB,ACAT2,ACBD5,ACOX3,ACPP,ACVR1B,ACVR1C,ACVRL1,ADAM11,ADAM33,ADAMTS15,ADAMTS9,ADAMTSL1,ADCY1,ADCY7,ADH5,ADIPOQ,ADIPOR2,ADRA2B,AFAP1,AFAP1L2,AFF1,AFTPH,AGGF1,AGPS,AGRP,AHCTF1,AHCYL2,AK2,AK3,AKAP13,ALG6,ALPK2,ALPK3,ALS2CL,AMBRA1,AMIGO3,AMMECR1,AMMECR1L,AMOTL1,AMOTL2,ANGPT1,ANK2,ANKH,ANKIB1,ANKRD13B,ANKRD22,ANKRD28,ANKRD44,ANKRD52,…
TF	Factor: HOXA13; motif: ATAAMA; match class: 0	TF:M01292_0	6.06769e-87	AAK1,ABCA1,ABCA8,ABCD3,ABCD4,ABL2,ACACA,ACADSB,ACAT2,ACBD5,ACPP,ACTR2,ACVR1C,ACVR2B,ADAM11,ADAM33,ADAMTS10,ADAMTS9,ADAMTSL1,ADCY1,ADCY7,ADCYAP1R1,ADIPOQ,ADIPOR2,ADRA2B,ADRB1,ADSS,AFAP1,AFAP1L2,AFF1,AFF2,AFTPH,AGGF1,AGPAT5,AGPS,AHCYL2,AHI1,AHR,AIDA,AK2,AK3,AK5,AKAP13,ALDH5A1,ALG6,ALPK2,ALS2CL,AMBRA1,AMMECR1,AMMECR1L,ANGPT1,ANK2,ANK3,ANKFY1,ANKH,ANKIB1,ANKRD22,ANKRD28,ANKRD52,ANO5,ANP32A,ANTXR1,ANX…
TF	Factor: HOXA13; motif: ATAAMA	TF:M01292	6.06769e-87	AAK1,ABCA1,ABCA8,ABCD3,ABCD4,ABL2,ACACA,ACADSB,ACAT2,ACBD5,ACPP,ACTR2,ACVR1C,ACVR2B,ADAM11,ADAM33,ADAMTS10,ADAMTS9,ADAMTSL1,ADCY1,ADCY7,ADCYAP1R1,ADIPOQ,ADIPOR2,ADRA2B,ADRB1,ADSS,AFAP1,AFAP1L2,AFF1,AFF2,AFTPH,AGGF1,AGPAT5,AGPS,AHCYL2,AHI1,AHR,AIDA,AK2,AK3,AK5,AKAP13,ALDH5A1,ALG6,ALPK2,ALS2CL,AMBRA1,AMMECR1,AMMECR1L,ANGPT1,ANK2,ANK3,ANKFY1,ANKH,ANKIB1,ANKRD22,ANKRD28,ANKRD52,ANO5,ANP32A,ANTXR1,ANX…
TF	Factor: Sp1; motif: NGGGGCGGGGN; match class: 0	TF:M07395_0	1.38312e-86	AACS,AAK1,ABCD2,ABCD3,ABCG4,ABI2,ABLIM3,ABR,ACAT2,ACBD5,ACTR2,ACVR1C,ACVR2B,ADAM11,ADAM33,ADAMTS5,ADAMTS9,ADCY6,ADCY9,ADCYAP1R1,ADRA2B,ADRB1,ADSS,AFAP1L2,AFF1,AFF2,AGGF1,AGPAT5,AGPS,AHCTF1,AIDA,AK2,AK3,ALG2,AMMECR1,AMOTL2,ANK3,ANKIB1,ANKRD13B,ANKRD44,ANKRD52,ANO6,ANXA11,ANXA7,AOX1,AP4E1,APPBP2,ARCN1,ARF1,ARF3,ARFGEF1,ARFGEF2,ARFIP2,ARHGAP17,ARHGAP39,ARHGEF11,ARID5B,ARIH1,ARIH2,ARL13B,ARL3,ARL4A,A…
TF	Factor: Sp1; motif: NGGGGCGGGGN	TF:M07395	1.38312e-86	AACS,AAK1,ABCD2,ABCD3,ABCG4,ABI2,ABLIM3,ABR,ACAT2,ACBD5,ACTR2,ACVR1C,ACVR2B,ADAM11,ADAM33,ADAMTS5,ADAMTS9,ADCY6,ADCY9,ADCYAP1R1,ADRA2B,ADRB1,ADSS,AFAP1L2,AFF1,AFF2,AGGF1,AGPAT5,AGPS,AHCTF1,AIDA,AK2,AK3,ALG2,AMMECR1,AMOTL2,ANK3,ANKIB1,ANKRD13B,ANKRD44,ANKRD52,ANO6,ANXA11,ANXA7,AOX1,AP4E1,APPBP2,ARCN1,ARF1,ARF3,ARFGEF1,ARFGEF2,ARFIP2,ARHGAP17,ARHGAP39,ARHGEF11,ARID5B,ARIH1,ARIH2,ARL13B,ARL3,ARL4A,A…
TF	Factor: Sp1; motif: GGGGCGGGGC; match class: 0	TF:M00931_0	4.34825e-79	AACS,AAK1,ABCA1,ABCD3,ABI2,ABLIM3,ABR,ACAT2,ACBD5,ACTR2,ACVR1C,ACVR2B,ADAM11,ADAM33,ADAMTS5,ADAMTS9,ADCY6,ADCY9,ADCYAP1R1,ADRA2B,ADRB1,ADSS,AFAP1L2,AFF2,AGGF1,AGPAT5,AGPS,AHCTF1,AIDA,AK2,AK3,ALG2,AMMECR1,AMOTL2,ANK3,ANKIB1,ANKRD13B,ANKRD44,ANKRD52,ANO6,ANXA11,ANXA7,AOX1,AP4E1,APOOL,APPBP2,ARCN1,ARF1,ARF3,ARFGEF1,ARFGEF2,ARFIP2,ARHGAP17,ARHGAP39,ARHGEF11,ARID5B,ARIH2,ARL13B,ARL3,ARL4A,ARL6IP5,ARL8…
TF	Factor: Sp1; motif: GGGGCGGGGC	TF:M00931	4.34825e-79	AACS,AAK1,ABCA1,ABCD3,ABI2,ABLIM3,ABR,ACAT2,ACBD5,ACTR2,ACVR1C,ACVR2B,ADAM11,ADAM33,ADAMTS5,ADAMTS9,ADCY6,ADCY9,ADCYAP1R1,ADRA2B,ADRB1,ADSS,AFAP1L2,AFF2,AGGF1,AGPAT5,AGPS,AHCTF1,AIDA,AK2,AK3,ALG2,AMMECR1,AMOTL2,ANK3,ANKIB1,ANKRD13B,ANKRD44,ANKRD52,ANO6,ANXA11,ANXA7,AOX1,AP4E1,APOOL,APPBP2,ARCN1,ARF1,ARF3,ARFGEF1,ARFGEF2,ARFIP2,ARHGAP17,ARHGAP39,ARHGEF11,ARID5B,ARIH2,ARL13B,ARL3,ARL4A,ARL6IP5,ARL8…
TF	Factor: E2F-1; motif: NNNSSCGCSAANN	TF:M07250	1.30357e-77	AACS,AAK1,ABCD2,ABCD3,ABCG4,ABI2,ABR,ACOX3,ACTR2,ACVR1B,ACVR2B,ADCY6,ADCY9,ADCYAP1R1,ADH5,ADRA2B,ADSS,AFF2,AGGF1,AHCTF1,AK3,ALDH5A1,ALG2,ALG6,ALPK2,AMD1,AMIGO3,AMMECR1,ANKIB1,ANKRD13B,ANKRD44,ANKRD52,ANO6,ANP32A,ANXA11,AP4E1,APPBP2,AQP1,AQP4,ARC,ARCN1,ARFGEF2,ARFIP2,ARHGAP1,ARHGAP11A,ARHGAP17,ARHGAP39,ARID2,ARID5B,ARIH1,ARL13B,ARL3,ARL6IP1,ARL8A,ARMC1,ARMC8,ARPC4,ARRDC3,ASB4,ASB7,ATAD2,ATG14,ATG2…
TF	Factor: E2F-1; motif: NNNSSCGCSAANN; match class: 0	TF:M07250_0	1.30357e-77	AACS,AAK1,ABCD2,ABCD3,ABCG4,ABI2,ABR,ACOX3,ACTR2,ACVR1B,ACVR2B,ADCY6,ADCY9,ADCYAP1R1,ADH5,ADRA2B,ADSS,AFF2,AGGF1,AHCTF1,AK3,ALDH5A1,ALG2,ALG6,ALPK2,AMD1,AMIGO3,AMMECR1,ANKIB1,ANKRD13B,ANKRD44,ANKRD52,ANO6,ANP32A,ANXA11,AP4E1,APPBP2,AQP1,AQP4,ARC,ARCN1,ARFGEF2,ARFIP2,ARHGAP1,ARHGAP11A,ARHGAP17,ARHGAP39,ARID2,ARID5B,ARIH1,ARL13B,ARL3,ARL6IP1,ARL8A,ARMC1,ARMC8,ARPC4,ARRDC3,ASB4,ASB7,ATAD2,ATG14,ATG2…
TF	Factor: E2F-4; motif: NTTTCSCGCC; match class: 1	TF:M07380_1	1.00595e-75	AAK1,ABCD2,ABCD4,ABI2,ABR,ACVR1C,ADAMTS9,ADCY6,ADCY9,ADRA2B,ADRB1,ADSS,AGGF1,AGPAT5,AGPS,AHCTF1,AIDA,ALDH5A1,ALG6,AMBRA1,AMD1,AMIGO3,AMMECR1,ANK3,ANKIB1,ANKRD13B,ANKRD44,ANKRD52,ANXA11,AP4E1,APPBP2,ARCN1,ARFIP2,ARHGAP1,ARHGAP17,ARID2,ARID5B,ARIH1,ARIH2,ARL13B,ARL3,ARL6IP1,ARMC1,ARMC8,ARPC4,ARRDC4,ASB7,ATG2B,ATOH8,ATP1B3,ATP5F1,ATP6V1C1,ATP8A1,ATRX,ATXN1L,AZIN1,B3GALNT2,B4GALT1,B4GALT5,B4GALT6,BCA…
TF	Factor: Sp1; motif: NNGGGGCGGGGNN	TF:M00932	2.06953e-75	AACS,AAK1,ABCA1,ABCD3,ABI2,ABLIM3,ABR,ACAT2,ACBD5,ACTR2,ACVR1C,ACVR2B,ADAM11,ADAM33,ADAMTS5,ADAMTS9,ADCY6,ADCY9,ADCYAP1R1,ADRA2B,ADRB1,AFAP1L2,AFF2,AGGF1,AGPAT5,AGPS,AHCTF1,AIDA,AK2,AK3,ALG2,AMMECR1,AMOTL2,ANK3,ANKIB1,ANKRD13B,ANKRD44,ANKRD52,ANO6,ANXA11,ANXA7,AOX1,AP4E1,APOOL,ARCN1,ARF1,ARF3,ARFGEF1,ARFGEF2,ARFIP2,ARHGAP17,ARHGAP39,ARHGEF11,ARID5B,ARIH2,ARL13B,ARL3,ARL4A,ARL6IP5,ARL8A,ARMC1,ARMC…
TF	Factor: Sp1; motif: NNGGGGCGGGGNN; match class: 0	TF:M00932_0	2.06953e-75	AACS,AAK1,ABCA1,ABCD3,ABI2,ABLIM3,ABR,ACAT2,ACBD5,ACTR2,ACVR1C,ACVR2B,ADAM11,ADAM33,ADAMTS5,ADAMTS9,ADCY6,ADCY9,ADCYAP1R1,ADRA2B,ADRB1,AFAP1L2,AFF2,AGGF1,AGPAT5,AGPS,AHCTF1,AIDA,AK2,AK3,ALG2,AMMECR1,AMOTL2,ANK3,ANKIB1,ANKRD13B,ANKRD44,ANKRD52,ANO6,ANXA11,ANXA7,AOX1,AP4E1,APOOL,ARCN1,ARF1,ARF3,ARFGEF1,ARFGEF2,ARFIP2,ARHGAP17,ARHGAP39,ARHGEF11,ARID5B,ARIH2,ARL13B,ARL3,ARL4A,ARL6IP5,ARL8A,ARMC1,ARMC…
TF	Factor: Sp1; motif: NGGGGGCGGGGYN; match class: 0	TF:M00196_0	4.75632e-74	AACS,AAK1,ABCD3,ABI2,ABLIM3,ABR,ACAT2,ACBD5,ACTR2,ACVR1C,ACVR2B,ADAM11,ADAMTS5,ADAMTS9,ADCY6,ADCY9,ADCYAP1R1,ADRA2B,ADRB1,AFAP1L2,AFF2,AGGF1,AGPAT5,AGPS,AHCTF1,AIDA,AK2,AK3,ALG2,AMMECR1,AMOTL2,ANK3,ANKIB1,ANKRD13B,ANKRD44,ANKRD52,ANO6,ANXA11,ANXA7,AOX1,AP4E1,ARCN1,ARF1,ARF3,ARFGEF1,ARFGEF2,ARFIP2,ARHGAP17,ARHGAP39,ARHGEF11,ARID5B,ARIH2,ARL13B,ARL3,ARL4A,ARL6IP5,ARL8A,ARMC1,ARMC8,ARPC4,ARRDC3,ARRD…
TF	Factor: Sp1; motif: NGGGGGCGGGGYN	TF:M00196	4.75632e-74	AACS,AAK1,ABCD3,ABI2,ABLIM3,ABR,ACAT2,ACBD5,ACTR2,ACVR1C,ACVR2B,ADAM11,ADAMTS5,ADAMTS9,ADCY6,ADCY9,ADCYAP1R1,ADRA2B,ADRB1,AFAP1L2,AFF2,AGGF1,AGPAT5,AGPS,AHCTF1,AIDA,AK2,AK3,ALG2,AMMECR1,AMOTL2,ANK3,ANKIB1,ANKRD13B,ANKRD44,ANKRD52,ANO6,ANXA11,ANXA7,AOX1,AP4E1,ARCN1,ARF1,ARF3,ARFGEF1,ARFGEF2,ARFIP2,ARHGAP17,ARHGAP39,ARHGEF11,ARID5B,ARIH2,ARL13B,ARL3,ARL4A,ARL6IP5,ARL8A,ARMC1,ARMC8,ARPC4,ARRDC3,ARRD…
TF	Factor: Sox-9; motif: NNNNNACAAARGNNSMN	TF:M07269	8.58666e-70	AAK1,ABAT,ABCA1,ABCA2,ABCA8,ABCG4,ABLIM3,ABR,ACACA,ACAT2,ACBD5,ACOX3,ACPP,ACTR2,ACVR1B,ACVR2B,ADAM11,ADAMTS10,ADAMTS15,ADAMTS5,ADAMTSL1,ADCY1,ADCY7,ADCYAP1R1,ADH5,ADIPOQ,ADIPOR2,ADSS,AFAP1,AFF1,AFF2,AFTPH,AGPS,AHCTF1,AHR,AIDA,AK2,AK3,AK5,AKAP13,ALPK3,ALS2CL,AMBRA1,AMMECR1,AMOTL1,ANKH,ANKIB1,ANKRD44,ANKS6,ANO1,ANO3,ANP32A,ANXA11,ANXA7,AOX1,AP2B1,AP4E1,APOOL,APPL2,AQP1,AQP4,ARCN1,ARF1,ARF3,ARFGEF1,…
TF	Factor: Sox-9; motif: NNNNNACAAARGNNSMN; match class: 0	TF:M07269_0	8.58666e-70	AAK1,ABAT,ABCA1,ABCA2,ABCA8,ABCG4,ABLIM3,ABR,ACACA,ACAT2,ACBD5,ACOX3,ACPP,ACTR2,ACVR1B,ACVR2B,ADAM11,ADAMTS10,ADAMTS15,ADAMTS5,ADAMTSL1,ADCY1,ADCY7,ADCYAP1R1,ADH5,ADIPOQ,ADIPOR2,ADSS,AFAP1,AFF1,AFF2,AFTPH,AGPS,AHCTF1,AHR,AIDA,AK2,AK3,AK5,AKAP13,ALPK3,ALS2CL,AMBRA1,AMMECR1,AMOTL1,ANKH,ANKIB1,ANKRD44,ANKS6,ANO1,ANO3,ANP32A,ANXA11,ANXA7,AOX1,AP2B1,AP4E1,APOOL,APPL2,AQP1,AQP4,ARCN1,ARF1,ARF3,ARFGEF1,…
TF	Factor: PU.1; motif: AGGAAG; match class: 1	TF:M02031_1	1.23455e-67	AAK1,ABAT,ABCA2,ABCA8,ABCD2,ABCD4,ABCG4,ABI2,ABL2,ACACA,ACADSB,ACAT2,ACBD5,ACOX3,ACTR2,ACVR1B,ACVR2B,ACVRL1,ADAM33,ADAMTS10,ADAMTS15,ADAMTS5,ADAMTS9,ADAMTSL1,ADCY1,ADCY6,ADCY9,ADRA2B,ADRB1,ADSS,AFAP1L2,AFF2,AFTPH,AGGF1,AGPAT5,AGRP,AHCTF1,AHR,AIDA,AK3,AK5,AKAP13,ALPK2,ALPK3,ALS2CL,AMBRA1,AMD1,AMMECR1,AMMECR1L,AMOTL1,AMOTL2,ANGPT1,ANKFY1,ANKIB1,ANKRD13B,ANKRD22,ANKRD44,ANKS6,ANO1,ANO3,ANO5,ANO6,ANP…
TF	Factor: Elk-1; motif: GGAAGN; match class: 0	TF:M03819_0	1.12928e-65	AAK1,ABAT,ABCD2,ABCD4,ABI2,ABL2,ABR,ACACA,ACADSB,ACAT2,ACBD5,ACOX3,ACPP,ACTR2,ACVR1B,ACVRL1,ADAMTS5,ADAMTS9,ADAMTSL1,ADCY7,ADCYAP1R1,ADIPOQ,ADIPOR2,ADRA2B,ADSS,AFAP1,AFAP1L2,AFF1,AFF2,AFTPH,AGGF1,AGPAT5,AGPS,AGRP,AHCTF1,AHI1,AHR,AIDA,AK3,AK5,AKAP13,ALDH5A1,ALG6,ALPK2,ALS2CL,AMMECR1L,AMOTL1,ANGPT1,ANKH,ANKRD22,ANKRD44,ANKS6,ANO1,ANO3,ANO5,ANO6,ANTXR1,ANXA11,ANXA7,AOX1,AP2B1,AP4E1,API5,APOOL,APPL2,…
TF	Factor: Elk-1; motif: GGAAGN	TF:M03819	1.12928e-65	AAK1,ABAT,ABCD2,ABCD4,ABI2,ABL2,ABR,ACACA,ACADSB,ACAT2,ACBD5,ACOX3,ACPP,ACTR2,ACVR1B,ACVRL1,ADAMTS5,ADAMTS9,ADAMTSL1,ADCY7,ADCYAP1R1,ADIPOQ,ADIPOR2,ADRA2B,ADSS,AFAP1,AFAP1L2,AFF1,AFF2,AFTPH,AGGF1,AGPAT5,AGPS,AGRP,AHCTF1,AHI1,AHR,AIDA,AK3,AK5,AKAP13,ALDH5A1,ALG6,ALPK2,ALS2CL,AMMECR1L,AMOTL1,ANGPT1,ANKH,ANKRD22,ANKRD44,ANKS6,ANO1,ANO3,ANO5,ANO6,ANTXR1,ANXA11,ANXA7,AOX1,AP2B1,AP4E1,API5,APOOL,APPL2,…
TF	Factor: LBP-1; motif: CAGCTGS; match class: 0	TF:M00644_0	4.77093e-65	AACS,ABAT,ABCA1,ABCA2,ABCA8,ABCD2,ABCD3,ABCD4,ABCG4,ABI2,ABL2,ABLIM3,ACACA,ACADSB,ACBD5,ACPP,ACTR2,ACVR1B,ACVR1C,ADAM11,ADAM33,ADAMTS10,ADAMTS5,ADCY9,ADIPOQ,ADIPOR2,ADRA2B,ADRB1,ADSS,AFAP1,AFF1,AFF2,AGPAT5,AGRP,AHCTF1,AHR,AIDA,AK2,AK3,ALDH5A1,ALG6,ALPK3,ALS2CL,AMBRA1,AMD1,AMIGO3,AMMECR1,AMOTL1,AMOTL2,ANGPT1,ANK2,ANKFY1,ANKIB1,ANKRD52,ANKS6,ANO1,ANO3,ANO6,ANP32A,ANXA11,ANXA7,AP2B1,AP4E1,API5,APOOL…
TF	Factor: LBP-1; motif: CAGCTGS	TF:M00644	4.77093e-65	AACS,ABAT,ABCA1,ABCA2,ABCA8,ABCD2,ABCD3,ABCD4,ABCG4,ABI2,ABL2,ABLIM3,ACACA,ACADSB,ACBD5,ACPP,ACTR2,ACVR1B,ACVR1C,ADAM11,ADAM33,ADAMTS10,ADAMTS5,ADCY9,ADIPOQ,ADIPOR2,ADRA2B,ADRB1,ADSS,AFAP1,AFF1,AFF2,AGPAT5,AGRP,AHCTF1,AHR,AIDA,AK2,AK3,ALDH5A1,ALG6,ALPK3,ALS2CL,AMBRA1,AMD1,AMIGO3,AMMECR1,AMOTL1,AMOTL2,ANGPT1,ANK2,ANKFY1,ANKIB1,ANKRD52,ANKS6,ANO1,ANO3,ANO6,ANP32A,ANXA11,ANXA7,AP2B1,AP4E1,API5,APOOL…
TF	Factor: Pax-5; motif: RRMSWGANWYCTNRAGCGKRACSRYNSM; match class: 1	TF:M00144_1	1.70814e-63	AACS,ABAT,ABCA1,ABCA8,ABCG4,ACBD5,ACTR2,ADAM11,ADAMTS15,ADAMTS5,ADCY6,ADCY9,ADRB1,ADSS,AFF1,AFF2,AGRP,AHCTF1,ALDH5A1,ALG2,AMD1,AMMECR1L,AMOTL2,ANKIB1,ANKRD52,ANKS6,ANO6,ANXA11,API5,APPBP2,ARC,ARCN1,ARF3,ARFGEF1,ARFGEF2,ARFIP2,ARHGAP39,ARID2,ARID5B,ARIH2,ARL13B,ARL3,ARL4A,ARL6IP1,ARMC1,ARMC8,ARPC4,ARRDC3,ARRDC4,ASB4,ASPH,ATG2B,ATOH8,ATP10A,ATP1B3,ATP5B,ATP5F1,ATP6V1B2,ATP8A1,ATRX,AZIN1,B3GALNT2,B4…
TF	Factor: Sp1; motif: GGGGCGGGGT; match class: 0	TF:M00008_0	2.56245e-63	AACS,ABCA1,ABCD2,ABCD3,ABCD4,ABCG4,ABI2,ABLIM3,ACBD5,ACVR1C,ACVR2B,ADAMTS9,ADCY6,ADCY9,ADCYAP1R1,ADRA2B,ADRB1,ADSS,AFAP1L2,AGGF1,AGPAT5,AGPS,AGRP,AHCTF1,AIDA,AK2,AKAP13,ALPK3,AMOTL2,ANKFY1,ANKIB1,ANKRD13B,ANKRD44,ANKRD52,ANO3,ANO6,ANXA11,ANXA7,AOX1,AP2B1,APOOL,ARCN1,ARF1,ARFGEF1,ARFGEF2,ARFIP2,ARHGAP17,ARHGAP39,ARHGEF11,ARID2,ARID5B,ARIH2,ARL13B,ARL4A,ARL8A,ARMC1,ARMC8,ARPC4,ARRDC3,ARRDC4,ASB7,AS…
TF	Factor: Sp1; motif: GGGGCGGGGT	TF:M00008	2.56245e-63	AACS,ABCA1,ABCD2,ABCD3,ABCD4,ABCG4,ABI2,ABLIM3,ACBD5,ACVR1C,ACVR2B,ADAMTS9,ADCY6,ADCY9,ADCYAP1R1,ADRA2B,ADRB1,ADSS,AFAP1L2,AGGF1,AGPAT5,AGPS,AGRP,AHCTF1,AIDA,AK2,AKAP13,ALPK3,AMOTL2,ANKFY1,ANKIB1,ANKRD13B,ANKRD44,ANKRD52,ANO3,ANO6,ANXA11,ANXA7,AOX1,AP2B1,APOOL,ARCN1,ARF1,ARFGEF1,ARFGEF2,ARFIP2,ARHGAP17,ARHGAP39,ARHGEF11,ARID2,ARID5B,ARIH2,ARL13B,ARL4A,ARL8A,ARMC1,ARMC8,ARPC4,ARRDC3,ARRDC4,ASB7,AS…
TF	Factor: AP-2alpha; motif: NSCCNCRGGSN	TF:M07348	1.45213e-62	AAK1,ABAT,ABCD2,ABCD4,ABCG4,ABI2,ABLIM3,ACAT2,ACBD5,ACOX3,ACTR2,ACVR2B,ADCY6,ADCY9,ADRA2B,ADRB1,ADSS,AFAP1L2,AFF1,AFF2,AGGF1,AGPAT5,AGPS,AK3,ALDH5A1,ALG2,AMBRA1,AMIGO3,AMMECR1,AMOTL2,ANKRD13B,ANKRD44,ANKRD52,ANKS6,ANO1,ANO6,ANXA11,ANXA7,AP4E1,API5,APOOL,ARCN1,ARF1,ARFGEF1,ARFGEF2,ARFIP1,ARFIP2,ARHGAP26,ARHGEF11,ARHGEF37,ARIH1,ARIH2,ARL4A,ARL6IP5,ARL8A,ARRDC4,ASB7,ATAD2,ATG14,ATG9B,ATOH8,ATP10A,AT…
TF	Factor: AP-2alpha; motif: NSCCNCRGGSN; match class: 0	TF:M07348_0	1.45213e-62	AAK1,ABAT,ABCD2,ABCD4,ABCG4,ABI2,ABLIM3,ACAT2,ACBD5,ACOX3,ACTR2,ACVR2B,ADCY6,ADCY9,ADRA2B,ADRB1,ADSS,AFAP1L2,AFF1,AFF2,AGGF1,AGPAT5,AGPS,AK3,ALDH5A1,ALG2,AMBRA1,AMIGO3,AMMECR1,AMOTL2,ANKRD13B,ANKRD44,ANKRD52,ANKS6,ANO1,ANO6,ANXA11,ANXA7,AP4E1,API5,APOOL,ARCN1,ARF1,ARFGEF1,ARFGEF2,ARFIP1,ARFIP2,ARHGAP26,ARHGEF11,ARHGEF37,ARIH1,ARIH2,ARL4A,ARL6IP5,ARL8A,ARRDC4,ASB7,ATAD2,ATG14,ATG9B,ATOH8,ATP10A,AT…
TF	Factor: NF-E4; motif: GTGAGGS	TF:M08826	4.50154e-60	AACS,ABCA8,ABCD2,ABCD3,ABCD4,ABCG4,ABI2,ABLIM3,ABR,ACACA,ACAT2,ACBD5,ACOX3,ACVR1C,ACVR2B,ADAM11,ADAM33,ADAMTS10,ADAMTS5,ADAMTS9,ADCY6,ADCY7,ADCYAP1R1,ADH5,ADIPOR2,ADRB1,AFAP1L2,AFF1,AGGF1,AGPAT5,AGPS,AGRP,AHCYL2,AK2,AK3,ALG2,ALS2CL,AMBRA1,AMIGO3,AMMECR1L,AMOTL1,ANGPT1,ANK2,ANK3,ANKIB1,ANKRD13B,ANKS6,ANO1,ANO5,ANTXR1,ANXA11,ANXA7,AOX1,AP2B1,AP4E1,APOOL,APPBP2,APPL2,AQP4,ARC,ARCN1,ARF3,ARFGEF1,ARFI…
TF	Factor: NF-E4; motif: GTGAGGS; match class: 0	TF:M08826_0	4.50154e-60	AACS,ABCA8,ABCD2,ABCD3,ABCD4,ABCG4,ABI2,ABLIM3,ABR,ACACA,ACAT2,ACBD5,ACOX3,ACVR1C,ACVR2B,ADAM11,ADAM33,ADAMTS10,ADAMTS5,ADAMTS9,ADCY6,ADCY7,ADCYAP1R1,ADH5,ADIPOR2,ADRB1,AFAP1L2,AFF1,AGGF1,AGPAT5,AGPS,AGRP,AHCYL2,AK2,AK3,ALG2,ALS2CL,AMBRA1,AMIGO3,AMMECR1L,AMOTL1,ANGPT1,ANK2,ANK3,ANKIB1,ANKRD13B,ANKS6,ANO1,ANO5,ANTXR1,ANXA11,ANXA7,AOX1,AP2B1,AP4E1,APOOL,APPBP2,APPL2,AQP4,ARC,ARCN1,ARF3,ARFGEF1,ARFI…
TF	Factor: c-Myc:Max; motif: GCCAYGYGSN; match class: 0	TF:M00322_0	8.73591e-60	AACS,ABCA2,ABCD3,ABCD4,ABI2,ACTR2,ACVR1B,ADAMTS5,ADAMTS9,ADH5,ADIPOQ,ADRA2B,ADRB1,ADSS,AFF2,AGPAT5,AHCTF1,AK2,AK3,ALG2,ALG6,AMD1,AMIGO3,AMMECR1,AMOTL2,ANK2,ANK3,ANKIB1,ANKRD52,ANKS6,API5,APOOL,APPBP2,APPL2,ARF1,ARFGEF2,ARFIP2,ARHGAP1,ARHGAP17,ARHGAP21,ARHGAP35,ARHGAP39,ARID5B,ARL3,ARL6IP5,ARL8A,ARMC8,ARRDC3,ARRDC4,ASPH,ATAD2,ATG9B,ATOH8,ATP10A,ATP1B3,ATP2B2,ATP2B4,ATP5F1,ATP6V1C1,ATRX,ATXN10,ATXN…
TF	Factor: c-Myc:Max; motif: GCCAYGYGSN	TF:M00322	8.73591e-60	AACS,ABCA2,ABCD3,ABCD4,ABI2,ACTR2,ACVR1B,ADAMTS5,ADAMTS9,ADH5,ADIPOQ,ADRA2B,ADRB1,ADSS,AFF2,AGPAT5,AHCTF1,AK2,AK3,ALG2,ALG6,AMD1,AMIGO3,AMMECR1,AMOTL2,ANK2,ANK3,ANKIB1,ANKRD52,ANKS6,API5,APOOL,APPBP2,APPL2,ARF1,ARFGEF2,ARFIP2,ARHGAP1,ARHGAP17,ARHGAP21,ARHGAP35,ARHGAP39,ARID5B,ARL3,ARL6IP5,ARL8A,ARMC8,ARRDC3,ARRDC4,ASPH,ATAD2,ATG9B,ATOH8,ATP10A,ATP1B3,ATP2B2,ATP2B4,ATP5F1,ATP6V1C1,ATRX,ATXN10,ATXN…
TF	Factor: E2F-1; motif: TTGGCGCGRAANNGNM; match class: 0	TF:M00938_0	2.59487e-59	AACS,ABCA1,ABCD4,ABI2,ABLIM3,ACAT2,ACOX3,ACTR2,ACVR1C,ACVR2B,ADAM11,ADAMTS5,ADCY6,ADCY9,ADRA2B,ADSS,AFF2,AGGF1,AGPAT5,AGRP,AHCTF1,AIDA,AK3,ALG2,ALG6,AMBRA1,ANKIB1,ANKRD44,ANO6,ANXA11,ANXA7,AP4E1,API5,AQP4,ARCN1,ARF3,ARFGEF1,ARFIP2,ARHGAP1,ARHGAP17,ARHGEF11,ARHGEF4,ARID5B,ARIH1,ARIH2,ARL3,ARL4A,ARL6IP5,ARL8A,ARMC1,ARMC8,ARRDC4,ASB7,ATAD2,ATG2B,ATG9B,ATOX1,ATP10A,ATP1B3,ATP5B,ATP5F1,ATP6V1C1,ATP8A1…
TF	Factor: E2F-1; motif: TTGGCGCGRAANNGNM	TF:M00938	2.59487e-59	AACS,ABCA1,ABCD4,ABI2,ABLIM3,ACAT2,ACOX3,ACTR2,ACVR1C,ACVR2B,ADAM11,ADAMTS5,ADCY6,ADCY9,ADRA2B,ADSS,AFF2,AGGF1,AGPAT5,AGRP,AHCTF1,AIDA,AK3,ALG2,ALG6,AMBRA1,ANKIB1,ANKRD44,ANO6,ANXA11,ANXA7,AP4E1,API5,AQP4,ARCN1,ARF3,ARFGEF1,ARFIP2,ARHGAP1,ARHGAP17,ARHGEF11,ARHGEF4,ARID5B,ARIH1,ARIH2,ARL3,ARL4A,ARL6IP5,ARL8A,ARMC1,ARMC8,ARRDC4,ASB7,ATAD2,ATG2B,ATG9B,ATOX1,ATP10A,ATP1B3,ATP5B,ATP5F1,ATP6V1C1,ATP8A1…
TF	Factor: Sp1; motif: NGGGGCGGGGN; match class: 1	TF:M07395_1	2.23634e-58	AACS,AAK1,ABCD3,ABI2,ACAT2,ADAMTS5,ADCY6,ADCY9,ADRA2B,ADRB1,AFAP1L2,AHCTF1,ALG2,AMOTL2,ANKIB1,ANKRD13B,ANO6,ANXA11,AP4E1,ARCN1,ARF3,ARFGEF1,ARFIP2,ARHGAP39,ARID5B,ARIH2,ARL13B,ARL4A,ARL6IP5,ARL8A,ARMC1,ARPC4,ARRDC4,ASB7,ASPH,ATAD2,ATG14,ATG9B,ATRX,ATXN1L,AZIN1,B3GALNT2,B4GALT1,B4GALT3,B4GALT5,B4GALT6,BACE1,BAIAP2L1,BCOR,BCORL1,BHMT,BMF,BMP7,BMP8A,BMPER,BRE,BRWD1,BSPRY,BTG2,C11ORF87,C16ORF72,C17OR…
TF	Factor: Sp1; motif: CCCCGCCCCN	TF:M00933	4.28146e-58	AACS,ABCD3,ABI2,ABLIM3,ABR,ACBD5,ACTR2,ACVR1B,ACVR2B,ADAM11,ADAMTS5,ADAMTS9,ADCY6,ADCY9,ADCYAP1R1,ADRA2B,ADRB1,AFAP1L2,AFF2,AGGF1,AGPAT5,AHCTF1,AIDA,AK2,ALG2,AMMECR1,AMOTL2,ANKIB1,ANKRD13B,ANKRD44,ANKRD52,ANO6,ANXA11,ANXA7,AOX1,AP4E1,APPBP2,ARCN1,ARF1,ARF3,ARFGEF1,ARFIP2,ARHGAP39,ARHGEF11,ARID5B,ARIH2,ARL13B,ARL3,ARL4A,ARL6IP5,ARL8A,ARMC1,ARMC8,ARPC4,ARRDC3,ARRDC4,ASB7,ASPH,ATAD2,ATG14,ATG9B,ATOH…
TF	Factor: Sp1; motif: CCCCGCCCCN; match class: 0	TF:M00933_0	4.28146e-58	AACS,ABCD3,ABI2,ABLIM3,ABR,ACBD5,ACTR2,ACVR1B,ACVR2B,ADAM11,ADAMTS5,ADAMTS9,ADCY6,ADCY9,ADCYAP1R1,ADRA2B,ADRB1,AFAP1L2,AFF2,AGGF1,AGPAT5,AHCTF1,AIDA,AK2,ALG2,AMMECR1,AMOTL2,ANKIB1,ANKRD13B,ANKRD44,ANKRD52,ANO6,ANXA11,ANXA7,AOX1,AP4E1,APPBP2,ARCN1,ARF1,ARF3,ARFGEF1,ARFIP2,ARHGAP39,ARHGEF11,ARID5B,ARIH2,ARL13B,ARL3,ARL4A,ARL6IP5,ARL8A,ARMC1,ARMC8,ARPC4,ARRDC3,ARRDC4,ASB7,ASPH,ATAD2,ATG14,ATG9B,ATOH…
[truncated: 1,038 more rows]
